# Supplementary material for: Proteome-wide prediction of targets for aspirin: new insight into the molecular mechanism of aspirin
Source: PeerJ. 2016 Mar 10;4:e1791. doi: 10.7717/peerj.1791 (PMC4793309; doi:10.7717/peerj.1791)
Supplement: File S1 — The raw data contains all strucures of the identified 79 proteins. The Protocols show how to prepare protein strucure and run CDOCKER. [file peerj-04-1791-s004.zip]

Archive with 84 entries (83 files):
- Dock_Ligands_CDOCKER.xml
- forcefield.xml
- pdb_preparation.txt
- 79_protein_strucures/
- 79_protein_strucures/1AX8.pdb
- 79_protein_strucures/1AYE.pdb
- 79_protein_strucures/1HXM.pdb
- 79_protein_strucures/1M6D.pdb
- 79_protein_strucures/1MHQ.pdb
- 79_protein_strucures/1SUV.pdb
- 79_protein_strucures/1WIO.pdb
- 79_protein_strucures/2AS5.pdb
- 79_protein_strucures/2DDF.pdb
- 79_protein_strucures/2FCW.pdb
- 79_protein_strucures/2WJW.pdb
- 79_protein_strucures/3HHM.pdb
- 79_protein_strucures/3ICU.pdb
- 79_protein_strucures/3MOS.pdb
- 79_protein_strucures/3RAU.pdb
- 79_protein_strucures/4AAA.pdb
- 79_protein_strucures/A4D1U0.pdb
- 79_protein_strucures/NP_000053.2_125-498_99.458.pdb
- 79_protein_strucures/NP_000143.2_89-952_45.930.pdb
- 79_protein_strucures/NP_000500.2_31-421_100.000.pdb
- 79_protein_strucures/NP_000895.2_3-230_99.571.pdb
- 79_protein_strucures/NP_001036189.1_34-346_55.814.pdb
- 79_protein_strucures/NP_001070731.1_236-561_39.879.pdb
- 79_protein_strucures/NP_001098662.1_331-769_94.985.pdb
- 79_protein_strucures/NP_001099047.1_1-168_52.071.pdb
- 79_protein_strucures/NP_001164.2_1244-1455_100.000.pdb
- 79_protein_strucures/NP_001227.1_4-277_71.942.pdb
- 79_protein_strucures/NP_001228.1_175-432_100.000.pdb
- 79_protein_strucures/NP_002636.2_1042-1391_42.135.pdb
- 79_protein_strucures/NP_002741.1_7-364_100.000.pdb
- 79_protein_strucures/NP_002847.1_34-346_55.814.pdb
- 79_protein_strucures/NP_003733.2_45-1315_53.254.pdb
- 79_protein_strucures/NP_003984.2_142-489_71.676.pdb
- 79_protein_strucures/NP_004432.1_16-527_41.822.pdb
- 79_protein_strucures/NP_004568.2_4-225_99.554.pdb
- 79_protein_strucures/NP_004778.1_28-259_41.489.pdb
- 79_protein_strucures/NP_006034.1_111-367_43.725.pdb
- 79_protein_strucures/NP_006035.2_481-835_49.438.pdb
- 79_protein_strucures/NP_036233.2_168-262_40.404.pdb
- 79_protein_strucures/NP_055093.2_3-568_30.035.pdb
- 79_protein_strucures/NP_055447.1_16-488_59.660.pdb
- 79_protein_strucures/NP_055614.1_112-797_38.863.pdb
- 79_protein_strucures/NP_057700.3_10-110_25.743.pdb
- 79_protein_strucures/NP_060084.2_10-362_77.684.pdb
- 79_protein_strucures/NP_060301.2_9-123_29.412.pdb
- 79_protein_strucures/NP_065843.3_60-440_28.155.pdb
- 79_protein_strucures/NP_066013.1_42-422_31.215.pdb
- 79_protein_strucures/NP_073730.3_64-195_40.164.pdb
- 79_protein_strucures/NP_079455.3_62-508_27.293.pdb
- 79_protein_strucures/NP_203128.1_7-135_29.915.pdb
- 79_protein_strucures/NP_542381.1_3-251_41.964.pdb
- 79_protein_strucures/NP_579808.1_12-193_34.756.pdb
- 79_protein_strucures/NP_733779.1_2-154_100.000.pdb
- 79_protein_strucures/NP_778227.3_36-335_38.889.pdb
- 79_protein_strucures/Q15722.pdb
- 79_protein_strucures/NP_056530_PLA2G3.pdb
- 79_protein_strucures/NP_036532_PLA2G2D.pdb
- 79_protein_strucures/NP_000954_PTGS2.pdb
- 79_protein_strucures/NP_000953_PTGS1.pdb
- 79_protein_strucures/NP_000920_PLA2G5.pdb
- 79_protein_strucures/NP_000919_PLA2G1B.pdb
- 79_protein_strucures/NP_000498_FBP1.pdb
- 79_protein_strucures/NP_000291_PLA2G2A.pdb
- 79_protein_strucures/4EN0_TNFSF14.pdb
- 79_protein_strucures/4A64_CUL4B.pdb
- 79_protein_strucures/3I2V_MOCS3.pdb
- 79_protein_strucures/3HG1_HLA-A.pdb
- 79_protein_strucures/3BA0_MMP12.pdb
- 79_protein_strucures/2PF5_TNFAIP6.pdb
- 79_protein_strucures/1RYH_RAC1.pdb
- 79_protein_strucures/1MQ8_ITGAL.pdb
- 79_protein_strucures/1LE6_PLA2G10.pdb
- 79_protein_strucures/1CM8_MAPK12.pdb
- 79_protein_strucures/NP_877950_EGFLAM.pdb
- 79_protein_strucures/NP_112557_CDK13.pdb
- 79_protein_strucures/NP_073742_AIDA.pdb
- 79_protein_strucures/NP_057126_EXOSC3.pdb
- 79_protein_strucures/1WB0_CHIT1.pdb
- 79_protein_strucures/NP_006142.1_118-712_86.013.pdb
- cdocker_pdb_pocket.txt
