# Supplementary material for: Proteome-wide prediction of targets for aspirin: new insight into the molecular mechanism of aspirin
Source: PeerJ. 2016 Mar 10;4:e1791. doi: 10.7717/peerj.1791 (PMC4793309; doi:10.7717/peerj.1791)
Supplement: File S1 — The raw data contains all strucures of the identified 79 proteins. The Protocols show how to prepare protein strucure and run CDOCKER. [file peerj-04-1791-s004.zip › Dock_Ligands_CDOCKER.xml]

<?xml version="1.0" encoding="UTF-8"?>
<sci:data xmlns:sci="http://www.SciTegic.com/" object="SciTegic.Protocol.1" format="8.0.0">
	<sci:dbitem>
		<sci:component name="Dock_Ligands_CDOCKER" version="2">
			<sci:arg name="Input Receptor" type="URLType" required="true" visibility="visible" multi="false" uimpl="false">
				<sci:help>&lt;p&gt;Structure to use as the receptor. Ensure the receptor has hydrogens and complete valence shells.&lt;/p&gt;
&lt;p&gt;In Discovery Studio, choose from the list of all visible molecules.&lt;/p&gt;
&lt;p&gt;&lt;b&gt;Notes:&lt;/b&gt;&lt;/p&gt;
&lt;ul&gt;
&lt;li&gt;The receptor should not contain alternate conformations.&lt;/li&gt; 
&lt;li&gt;You can use the protein tools in Discovery Studio to prepare a receptor.&lt;/li&gt;
&lt;/ul&gt;
&lt;!-- &lt;DSClientParameterType=StructureType&gt; --&gt;</sci:help>
			</sci:arg>
			<sci:arg name="Input Ligands" type="URLType" required="true" visibility="visible" multi="false" uimpl="false">
				<sci:help>&lt;p&gt;Specify one or more MDL MOL/SD files
that contain the ligands to be used for the calculation.&lt;/p&gt;
&lt;p&gt;In Discovery Studio, you also have the option to specify all, selected,
or visible ligands in an active Molecule Window.  However, specifying a file
offers the best performance. 
&lt;/p&gt;
&lt;p&gt;
&lt;b&gt;Note:
&lt;/b&gt;
&lt;/p&gt;
&lt;ul&gt;
&lt;li&gt;
When specifying a file, performance is further enhanced if the file is 
available on the server as a copy of the file will not be made.
&lt;/li&gt;
&lt;/ul&gt;

&lt;!-- &lt;DSClientParameterType=LigandsType&gt; --&gt;
</sci:help>
			</sci:arg>
			<sci:arg name="Input Site Sphere" type="StringType" required="true" visibility="visible" multi="false">
				<sci:help>&lt;p&gt;Defines a sphere in the receptor for initial ligand placement.&lt;/p&gt;&lt;p&gt;In Pipeline Pilot, define the sphere as &lt;em&gt;x,y,z,r&lt;/em&gt; where &lt;em&gt;x,y,z&lt;/em&gt; specifies the coordinates of the center and &lt;em&gt;r&lt;/em&gt; is the radius of the sphere (&lt;em&gt;e.g.&lt;/em&gt;, 83.2,-43.3,42.24,6).&lt;/p&gt;

&lt;p&gt;In Discovery Studio, define the sphere using the Define and Edit Binding Site tools and then select the coordinates from the list.&lt;/p&gt;

&lt;p&gt;&lt;b&gt;Notes:&lt;/b&gt;&lt;/p&gt;
&lt;ul&gt;
&lt;li&gt;If the ligand is already placed in the active site, a sphere definition is not required. In this case the sphere coordinates and radius are calculated from the ligand center and the radius of gyration, respectively.&lt;/li&gt;
&lt;li&gt;The radius of the sphere may affect the docking results due to the location of the energy grid.&lt;/li&gt;
&lt;/ul&gt;

&lt;!-- &lt;DSClientParameterType=ReceptorsphereOfStructureType&gt; --&gt;
</sci:help>
				<sci:validscript>#coord := parameter();
if (#coord ne &apos;&apos;) then
 Expand(&apos;,&apos;,#coord);
 if  NumValues(#coord) = 4 then	
	FOR #i IN 1 .. NumValues(#coord) 
	LOOP 
		 if not IsNumber(#coord[#i]) then 
		     Error(&apos;wrong format:&apos;. #coord[#i]);
			 False;
		 end if;	 
	END LOOP;  	
	
	if #coord[NumValues(#coord)] &gt; 0 then
		true;
	else
		false;
	end if;
 else
	 False;
 end if;
else
	True;
end if;</sci:validscript>
			</sci:arg>
			<sci:arg name="Top Hits" type="LongType" required="true" visibility="visible" multi="false">
				<sci:help>Number of top poses saved.</sci:help>
				<sci:member>Pose Cluster Radius</sci:member>
				<sci:validscript>SetInvalidDetails(
		ParameterName() . &apos; must be equal or larger than 1&apos;);
Parameter () &gt;= 1;</sci:validscript>
				<sci:value>10</sci:value>
			</sci:arg>
			<sci:arg name="Pose Cluster Radius" type="DoubleType" required="false" visibility="visible" multi="false">
				<sci:help>&lt;p&gt;Radius for pose clustering to increase the diversity of the docked poses (&amp;Aring;).&lt;/p&gt; If no value is specified, the clustering is disabled.</sci:help>
			</sci:arg>
			<sci:arg name="Random Conformations" type="LongType" required="true" visibility="visible" multi="false" uimpl="false">
				<sci:help>Number of starting random conformations generated from equilibration and minimization of the starting ligand structure. If set to 0, the original input structure is used and no conformers are generated.</sci:help>
				<sci:member>Random Conformations Dynamics Steps</sci:member>
				<sci:member>Random Conformations Dynamics Target Temperature</sci:member>
				<sci:member>Include Electrostatic Interactions</sci:member>
				<sci:validscript>SetInvalidDetails(ParameterName() . &apos; must be equal or larger than 0&apos;);
Parameter() &gt;= 0;</sci:validscript>
				<sci:value>10</sci:value>
			</sci:arg>
			<sci:arg name="Random Conformations Dynamics Steps" type="LongType" required="true" visibility="visible" multi="false" uimpl="false">
				<sci:help>Number of steps of high temperature MD used to generate random starting conformations.</sci:help>
				<sci:validscript>SetInvalidDetails(ParameterName() . &apos; must be a positive integer&apos;);
Parameter() &gt;= 1;</sci:validscript>
				<sci:value>1000</sci:value>
			</sci:arg>
			<sci:arg name="Random Conformations Dynamics Target Temperature" type="DoubleType" required="true" visibility="visible" multi="false" uimpl="false">
				<sci:help>Target temperature in the high temperature MD used to generate random starting conformations (K).</sci:help>
				<sci:validscript>SetInvalidDetails(ParameterName() . &apos; must be a positive double number&apos;);
Parameter() &gt; 0.0;</sci:validscript>
				<sci:value>1000</sci:value>
			</sci:arg>
			<sci:arg name="Include Electrostatic Interactions" type="BoolType" required="false" visibility="visible" multi="false">
				<sci:help>Include electrostatics in random structure generation.</sci:help>
				<sci:legalval selected="true">True</sci:legalval>
				<sci:legalval>False</sci:legalval>
			</sci:arg>
			<sci:arg name="Orientations to Refine" type="LongType" required="true" visibility="visible" multi="false">
				<sci:help>&lt;p&gt;Number of rotated ligand orientations to refine for each of the conformations from dynamics.&lt;/p&gt; If set to 0, no rotations are performed.</sci:help>
				<sci:member>Maximum Bad Orientations</sci:member>
				<sci:member>Orientation vdW Energy Threshold</sci:member>
				<sci:validscript>SetInvalidDetails(ParameterName() . &apos; must be equal to or larger than 0&apos;);
Parameter () &gt;= 0;</sci:validscript>
				<sci:value>10</sci:value>
			</sci:arg>
			<sci:arg name="Maximum Bad Orientations" type="LongType" required="true" visibility="visible" multi="false">
				<sci:help>Maximum number of ligand orientations to evaluate per dynamics conformation for generating the starting ligand poses.</sci:help>
				<sci:validscript>SetInvalidDetails(
ParameterName() . &apos; must be a positive integer&apos;);
Parameter () &gt;= 1;</sci:validscript>
				<sci:value>800</sci:value>
			</sci:arg>
			<sci:arg name="Orientation vdW Energy Threshold" type="DoubleType" required="true" visibility="visible" multi="false">
				<sci:help>Maximum van der Waals energy when evaluating different ligand orientations. Conformations exceeding this threshold will be discarded.</sci:help>
				<sci:validscript>SetInvalidDetails(ParameterName() . &apos; must be positive&apos;);
Parameter() &gt; 0;</sci:validscript>
				<sci:value>300</sci:value>
			</sci:arg>
			<sci:arg name="Simulated Annealing" type="BoolType" required="false" visibility="visible" multi="false" uimpl="false">
				<sci:help>Perform simulated annealing refinement.</sci:help>
				<sci:member>Heating Steps</sci:member>
				<sci:member>Heating Target Temperature</sci:member>
				<sci:member>Cooling Steps</sci:member>
				<sci:member>Cooling Target Temperature</sci:member>
				<sci:legalval selected="true">True</sci:legalval>
				<sci:legalval>False</sci:legalval>
			</sci:arg>
			<sci:arg name="Heating Steps" type="LongType" required="true" visibility="visible" multi="false" uimpl="false">
				<sci:help>Number of heating phase steps during simulated annealing.</sci:help>
				<sci:validscript>SetInvalidDetails(ParameterName() . &apos; must be a positive integer&apos;);
Parameter() &gt;= 1;</sci:validscript>
				<sci:enabledscript>parameter(&apos;Simulated Annealing&apos;) eq &apos;True&apos;</sci:enabledscript>
				<sci:value>2000</sci:value>
			</sci:arg>
			<sci:arg name="Heating Target Temperature" type="DoubleType" required="true" visibility="visible" multi="false" uimpl="false">
				<sci:help>Heating stage target temperature during simulated annealing (K).</sci:help>
				<sci:validscript>SetInvalidDetails(ParameterName() . &apos; must be a positive double number&apos;);
Parameter() &gt; 0.0;</sci:validscript>
				<sci:enabledscript>parameter(&apos;Simulated Annealing&apos;) eq &apos;True&apos;</sci:enabledscript>
				<sci:value>700</sci:value>
			</sci:arg>
			<sci:arg name="Cooling Steps" type="LongType" required="true" visibility="visible" multi="false" uimpl="false">
				<sci:help>Number of cooling phase steps during simulated annealing.</sci:help>
				<sci:validscript>SetInvalidDetails(ParameterName() . &apos; must be a positive integer&apos;);
Parameter() &gt;= 1;</sci:validscript>
				<sci:enabledscript>parameter(&apos;Simulated Annealing&apos;) eq &apos;True&apos;</sci:enabledscript>
				<sci:value>5000</sci:value>
			</sci:arg>
			<sci:arg name="Cooling Target Temperature" type="DoubleType" required="true" visibility="visible" multi="false" uimpl="false">
				<sci:help>Cooling stage target temperature during simulated annealing (K).</sci:help>
				<sci:validscript>SetInvalidDetails(ParameterName() . &apos; must be a positive double number&apos;);
Parameter() &gt; 0.0;</sci:validscript>
				<sci:enabledscript>parameter(&apos;Simulated Annealing&apos;) eq &apos;True&apos;</sci:enabledscript>
				<sci:value>300</sci:value>
			</sci:arg>
			<sci:arg name="Advanced" type="GroupType" required="false" visibility="visible" multi="false">
				<sci:help>Contains less commonly used parameters.</sci:help>
				<sci:member>Random Number Seed</sci:member>
				<sci:member>Forcefield</sci:member>
				<sci:member>Use Full Potential</sci:member>
				<sci:member>Ligand Partial Charge Method</sci:member>
				<sci:member>Final Minimization</sci:member>
				<sci:member>Grid Extension</sci:member>
				<sci:member>Final Minimization Gradient Tolerance</sci:member>
			</sci:arg>
			<sci:arg name="Forcefield" type="StringType" required="false" visibility="visible" multi="false" uimpl="false">
				<sci:help>Forcefield for atom typing:

&lt;ul&gt;
&lt;li&gt;
&lt;strong&gt;CHARMm&lt;/strong&gt;: 
General-purpose all-atom forcefield with a wide coverage for proteins, nucleic acids and general organic molecules.
&lt;/li&gt;
&lt;li&gt;
&lt;strong&gt;cff&lt;/strong&gt;: Class II all-atom forcefield for proteins, nucleic acids and general organic molecules.
&lt;/li&gt;
&lt;/ul&gt;

&lt;p&gt;&lt;strong&gt;Note&lt;/strong&gt;:&lt;/p&gt;
&lt;ul&gt;
&lt;li&gt;The &lt;strong&gt;cff&lt;/strong&gt; forcefield uses the full potential and hence requires more CPU time (i.e., not grid-based).&lt;/li&gt;
&lt;/ul&gt;
</sci:help>
				<sci:legalval selected="true">CHARMm</sci:legalval>
				<sci:legalval>cff</sci:legalval>
			</sci:arg>
			<sci:arg name="Use Full Potential" type="BoolType" required="false" visibility="visible" multi="false" uimpl="false">
				<sci:help>Use full potential for CDOCKER, or a faster grid-based method.</sci:help>
				<sci:enabledscript>Parameter(&apos;Forcefield&apos;) not eq &apos;cff&apos;</sci:enabledscript>
				<sci:legalval>True</sci:legalval>
				<sci:legalval selected="true">False</sci:legalval>
			</sci:arg>
			<sci:arg name="Grid Extension" type="DoubleType" required="true" visibility="visible" multi="false">
				<sci:help>Grid extension beyond ligand bounds (&amp;Aring;). The algorithm first calculates the smallest containing box around the ligand. Each side of the box is then extended by half this value.</sci:help>
				<sci:enabledscript>Parameter(&apos;Use Full Potential&apos;) eq &apos;False&apos;</sci:enabledscript>
				<sci:value>8.0</sci:value>
			</sci:arg>
			<sci:arg name="Ligand Partial Charge Method" type="StringType" required="false" visibility="visible" multi="false">
				<sci:help>&lt;p&gt;Choose a method to assign partial charges. By default, these charges are only applied to atoms that do not match the residue templates, and only used when CHARMm forcefield is used. The following options are supported:&lt;/p&gt;
&lt;ul&gt;
&lt;li&gt;Momany-Rone: Uses a set of bond-charge-increment rules for assigning atom partial charges. &lt;/li&gt;
&lt;li&gt;CFF: Uses the charging rules used in the CFF forcefield for assigning atom partial charges.&lt;/li&gt;
&lt;li&gt;MMFF: Uses the charging rules used in the MMFF94 forcefield for assigning atom partial charges.&lt;/li&gt;
&lt;/ul&gt;</sci:help>
				<sci:enabledscript>Parameter(&apos;Forcefield&apos;) eq &apos;CHARMm&apos;</sci:enabledscript>
				<sci:legalvalscript>resize(lvals, 3);
lvals[1] := &apos;Momany-Rone&apos;; 
lvals[2] := &apos;CFF&apos;;
lvals[3] := &apos;MMFF&apos;;
if parameter() eq &apos;CHARMm&apos; then
lvals[1] := &apos;CHARMm&apos;;	
end if;
if parameter() eq &apos;default&apos; then
lvals[1] := &apos;default&apos;;	
end if;
SetLegalValues(lvals);</sci:legalvalscript>
				<sci:value>Momany-Rone</sci:value>
			</sci:arg>
			<sci:arg name="Random Number Seed" type="LongType" required="true" visibility="visible" multi="false">
				<sci:help>Random number seed for the MD calculation.</sci:help>
				<sci:validscript>SetInvalidDetails(ParameterName() . &apos; must be a positive integer&apos;);
Parameter() &gt;= 1;</sci:validscript>
				<sci:value>314159</sci:value>
			</sci:arg>
			<sci:arg name="Final Minimization" type="StringType" required="false" visibility="visible" multi="false">
				<sci:help>Refined pose minimization method:

&lt;ul&gt;
&lt;li&gt;
&lt;strong&gt;Off&lt;/strong&gt;: No minimization.
&lt;/li&gt;
&lt;li&gt;
&lt;strong&gt;Grid-based&lt;/strong&gt;: Fast, but less accurate.
&lt;/li&gt;
&lt;li&gt;
&lt;strong&gt;Full potential&lt;/strong&gt;: Slow, but most accurate.
&lt;/li&gt;

&lt;/ul&gt;</sci:help>
				<sci:enabledscript>parameter(&apos;Use Full Potential&apos;) eq &apos;False&apos;</sci:enabledscript>
				<sci:legalvalscript>resize(lvals, 3);
if (Parameter(&apos;Use Full Potential&apos;) eq &apos;True&apos;) then
	resize(lvals, 1);
	lvals[1] := &apos;Full Potential&apos;; 
else
	lvals[1] := &apos;Off&apos;; 
	lvals[2] := &apos;Grid-based&apos;;
	lvals[3] := &apos;Full Potential&apos;; 
end if;
SetLegalValues(lvals);</sci:legalvalscript>
				<sci:value>Full Potential</sci:value>
			</sci:arg>
			<sci:arg name="Final Minimization Gradient Tolerance" type="DoubleType" required="true" visibility="visible" multi="false">
				<sci:help>Average gradient tolerance during the final minimization (kcal/mol-&amp;Aring;). The minimization routine will exit if the average gradient is less than or equal to this value.
</sci:help>
				<sci:validscript>parameter() &gt;= 0;</sci:validscript>
				<sci:value>0</sci:value>
			</sci:arg>
			<sci:arg name="Parallel Processing" type="BoolType" required="false" visibility="visible" multi="false" uimpl="false">
				<sci:help>&lt;p&gt;Execute this protocol in parallel on Pipeline Pilot servers. You can set the number of data records sent in each process batch, the name of the servers, the number of protocol processes executed on each server, and whether to preserve the order of the processed data records.&lt;/p&gt;
&lt;p&gt;&lt;strong&gt;Notes&lt;/strong&gt;:&lt;/p&gt;
&lt;ul&gt;
&lt;li&gt;Not all parts of the protocol are run in parallel, which may affect scaling. In general, performance improves when the parallelization benefits outweigh the data transfer overhead for the specified batch size.&lt;/li&gt;
&lt;li&gt;By default, Pipeline Pilot servers are configured to allow a maximum of four processes per protocol. You can adjust this on the Pipeline Pilot Server Administration Portal.&lt;/li&gt;
&lt;/ul&gt;</sci:help>
				<sci:member>Parallel Processing Batch Size</sci:member>
				<sci:member>Parallel Processing Server</sci:member>
				<sci:member>Parallel Processing Preserve Order</sci:member>
				<sci:legalval>True</sci:legalval>
				<sci:legalval selected="true">False</sci:legalval>
			</sci:arg>
			<sci:arg name="Parallel Processing Batch Size" type="LongType" required="true" visibility="visible" multi="false" uimpl="false">
				<sci:help>&lt;p&gt;The number of data records sent to each server.&lt;/p&gt;
&lt;p&gt;&lt;strong&gt;Notes&lt;/strong&gt;:&lt;/p&gt;
&lt;ul&gt;
&lt;li&gt;In general, performance is optimized when the time required to process each batch is at least ten seconds. This  can vary depending on the server&apos;s specification.&lt;/li&gt;
&lt;li&gt;&lt;i&gt;Large Parallel Processing Batch Size&lt;/i&gt; and/or &lt;i&gt;Parallel Server Processes&lt;/i&gt; values require increased system resources.&lt;/li&gt;
&lt;/ul&gt;</sci:help>
				<sci:enabledscript>SetDisabledDetails(&quot;This parameter is only applicable if &apos;Parallel Processing&apos; is &apos;True&apos;&quot;);

Parameter(&apos;Parallel Processing&apos;);</sci:enabledscript>
				<sci:value>25</sci:value>
			</sci:arg>
			<sci:arg name="Parallel Processing Server" type="StringType" required="false" visibility="visible" multi="false" uimpl="false">
				<sci:help>&lt;p&gt;Comma separated list of Pipeline Pilot servers (server-name:port-number) to be used for parallel processing.&lt;/p&gt;
&lt;p&gt;Add &amp;quot;localhost&amp;quot; to include the local server.  This can be helpful on multi-CPU/multi-core systems (where the subprotocol jobs are spawned on the same machine) and Pipeline Pilot Linux clusters (where &amp;quot;localhost&amp;quot; requests spawning the subprotocol jobs on the same cluster).&lt;/p&gt;</sci:help>
				<sci:member>Parallel Processing Server Processes</sci:member>
				<sci:validscript>SetInvalidDetails(&apos;This parameter is required.&apos;);

Parameter() ne &apos;&apos;;</sci:validscript>
				<sci:enabledscript>SetDisabledDetails(&quot;This parameter is only applicable if &apos;Parallel Processing&apos; is &apos;True&apos;&quot;);

Parameter(&apos;Parallel Processing&apos;);</sci:enabledscript>
				<sci:value>localhost</sci:value>
			</sci:arg>
			<sci:arg name="Parallel Processing Server Processes" type="StringType" required="false" visibility="visible" multi="false" uimpl="false">
				<sci:help>&lt;p&gt;Comma separated list of the maximum batches that can be simultaneously executed on each server. Each value must correspond with an entry in the list of servers. The number of entries in this parameter must equal the number of servers.&lt;/p&gt;</sci:help>
				<sci:validscript>/* Server Processes must have the same number of comma separated entries as the Server parameter and must have a value*/

#processes := parameter();

expand(&apos;,&apos;, #processes);

#servers := parameter(&apos;Parallel Processing Server&apos;);

expand(&apos;,&apos;, #servers);

if (numvalues(#processes) == 0) then

	SetInvalidDetails(&apos;This parameter is required.&apos;);

else
	FOR #i IN 1 .. NumValues(#processes) 
	LOOP 
	 if not IsNumber(#processes[#i]) then 
		Error(&apos;Server processes &quot;&apos;. #processes[#i] . &apos;&quot; is not an integer&apos;);
		False;
	  end if;	 
	END LOOP;  	
	SetInvalidDetails(&apos;The number of server processes (&apos; . numvalues(#processes) . &apos;) must equal the number of servers (&apos; . numvalues(#servers) . &apos;).&apos;);

end if;

numvalues(#processes) &gt; 0 and numvalues(#processes) == numvalues(#servers);</sci:validscript>
				<sci:enabledscript>SetDisabledDetails(&quot;This parameter is only applicable if &apos;Parallel Processing&apos; is &apos;True&apos;&quot;);

Parameter(&apos;Parallel Processing&apos;);</sci:enabledscript>
				<sci:value>2</sci:value>
			</sci:arg>
			<sci:arg name="Parallel Processing Preserve Order" type="BoolType" required="false" visibility="visible" multi="false" uimpl="false">
				<sci:help>&lt;p&gt;Preserve the initial order of the data records.&lt;/p&gt;</sci:help>
				<sci:enabledscript>SetDisabledDetails(&quot;This parameter is only applicable if &apos;Parallel Processing&apos; is &apos;True&apos;&quot;);

Parameter(&apos;Parallel Processing&apos;);</sci:enabledscript>
				<sci:legalval selected="true">True</sci:legalval>
				<sci:legalval>False</sci:legalval>
			</sci:arg>
			<sci:arg name="ParameterMapping" type="StringType" required="false" visibility="visible" multi="false" uimpl="true">
				<sci:help>Map parameters for Discovery Studio backwards compatibility.</sci:help>
				<sci:value>Input Target Receptor,Input Receptor;Number of Random Conformations to Generate,Random Conformations;Number of Orientations to Refine,Orientations to Refine;Orientation VDW Energy Threshold,Orientation vdW Energy Threshold;Max Bad Orientations,Maximum Bad Orientations;Number of Top Hits,Top Hits;Random Conformations to Generate,Random Conformations;Random Dynamics Steps,Random Conformations Dynamics Steps;Random Dynamics Target Temperature,Random Conformations Dynamics Target Temperature;</sci:value>
			</sci:arg>
			<sci:arg name="Random Dynamics Time Step" type="DoubleType" required="false" visibility="visible" multi="false" uimpl="true">
				<sci:help>Number of steps of High Temperature dynamics to perform to generate ligand conformations.</sci:help>
				<sci:value>0.002</sci:value>
			</sci:arg>
			<sci:arg name="Tempfiles" type="StringType" required="false" visibility="hidden" multi="false" implbase="{7B3502D7-FA57-4EB5-838B-FE6AB0BF0E69}">
				<sci:help>Lists the set of temporary files which will be converted by the network to true temporary file names</sci:help>
			</sci:arg>
			<sci:arg name="Parallel Processing Options Server Run On Grid" type="BoolType" required="false" visibility="visible" multi="false" uimpl="true">
				<sci:help>Run all parallel subprotocols in this protocol on grid engine if available, unless overridden in the subprotocol itself.</sci:help>
				<sci:member>Parallel Processing Options Server Run On Grid Queue Name</sci:member>
				<sci:legalval selected="true">True</sci:legalval>
				<sci:legalval>False</sci:legalval>
			</sci:arg>
			<sci:arg name="Parallel Processing Options Server Run On Grid Queue Name" type="StringType" required="false" visibility="visible" multi="false" legalvalsenforced="false" uimpl="true">
				<sci:help>Select the queue name on the grid to submit jobs to. Leave blank to use default queue name.</sci:help>
				<sci:enabledscript>parameter(&apos;Parallel Processing Options Server Run On Grid&apos;);</sci:enabledscript>
			</sci:arg>
			<sci:arg name="Reporting" type="GroupType" required="false" visibility="visible" multi="false" expanded="true" uimpl="true">
				<sci:help>This group contains parameters specific to protocols containing Reporting components.</sci:help>
				<sci:member>Reporting Stylesheet</sci:member>
			</sci:arg>
			<sci:arg name="Reporting Stylesheet" type="StylesheetType" required="false" visibility="visible" multi="false" expanded="true" uimpl="true">
				<sci:help>Specifies the name of a Stylesheet to be used by this protocol if any of the Reporting components have a Style selected in the &lt;i&gt;Format&lt;/i&gt; and &lt;i&gt;Position&lt;/i&gt; parameters.</sci:help>
				<sci:value>{42691EC8-0CE0-4DB9-8B3C-5379CBB967A7}</sci:value>
			</sci:arg>
			<sci:arg name="OnGeneralError" type="StringType" required="true" visibility="hidden" multi="false">
				<sci:legalval selected="true">Halt</sci:legalval>
				<sci:legalval>Fail</sci:legalval>
				<sci:legalval>Pass</sci:legalval>
			</sci:arg>
			<sci:arg name="OnDataTypeError" type="StringType" required="true" visibility="hidden" multi="false">
				<sci:legalval selected="true">Halt</sci:legalval>
				<sci:legalval>Fail</sci:legalval>
				<sci:legalval>Pass</sci:legalval>
			</sci:arg>
			<sci:arg name="ComponentAttributes" type="StringType" required="false" visibility="hidden" multi="true">
				<sci:help>Component Attributes</sci:help>
				<sci:legalval>ComponentTakesInput</sci:legalval>
				<sci:legalval>ComponentReturnsPass</sci:legalval>
				<sci:legalval>ComponentReturnsFail</sci:legalval>
				<sci:legalval>ComponentRunsLocal</sci:legalval>
			</sci:arg>
			<sci:arg name="WebExports" type="StringType" required="false" visibility="nevershow" multi="false" implbase="{7B3502D7-FA57-4EB5-838B-FE6AB0BF0E69}">
				<sci:help>A comma separated list of global properties which will be automatically 

exported if this protocol is published as a web service.</sci:help>
			</sci:arg>
			<sci:arg name="ComponentPoint" type="StringType" required="false" visibility="nevershow" multi="false">
				<sci:value>70 -50</sci:value>
			</sci:arg>
			<sci:arg name="ByReference" type="BoolType" required="false" visibility="nevershow" multi="false">
				<sci:help>By Ref</sci:help>
				<sci:value>0</sci:value>
			</sci:arg>
			<sci:arg name="ComponentHelp" type="StringType" required="false" visibility="nevershow" multi="true">
				<sci:value>100</sci:value>
				<sci:value>Docks ligands into an active site using CHARMm</sci:value>
				<sci:value>&lt;p&gt;Uses a CHARMm-based molecular dynamics (MD) scheme to dock ligands into a receptor binding site. Random ligand conformations are generated using high-temperature MD. The conformations are then translated into the binding site. Candidate poses are then created using random rigid-body rotations followed by simulated annealing. A final minimization is then used to refine the ligand poses.&lt;/p&gt;

&lt;p&gt;This protocol adds many properties to the data stream including:&lt;/p&gt;
&lt;ul&gt;
&lt;li&gt;&lt;strong&gt;TopHits&lt;/strong&gt;: Number of hits per ligand.&lt;/li&gt;
&lt;li&gt;&lt;strong&gt;-CDOCKER_ENERGY&lt;/strong&gt;: Negative of the CDOCKER energy.&lt;/li&gt;
&lt;li&gt;&lt;strong&gt;-CDOCKER_INTERACTION_ENERGY&lt;/strong&gt;: Negative of the CDOCKER interaction energy.&lt;/li&gt;
&lt;li&gt;&lt;strong&gt;POSE_NUMBER&lt;/strong&gt;: Pose number.&lt;/li&gt;
&lt;/ul&gt;

&lt;p&gt;&lt;b&gt;See Also:&lt;/b&gt;&lt;/p&gt;
&lt;ul&gt;
&lt;li&gt;Wu, G.; Robertson, D. H.; Brooks, C. L. III; Vieth, M. Detailed Analysis of Grid-Based Molecular Docking: A Case Study of CDOCKER - A CHARMm-Based MD Docking Algorithm. J. Comp. Chem. 2003, 24, 1549.
&lt;/li&gt;
&lt;/ul&gt;</sci:value>
				<sci:value>None</sci:value>
				<sci:value/>
				<sci:value>None</sci:value>
				<sci:value/>
				<sci:value>None</sci:value>
				<sci:value/>
			</sci:arg>
			<sci:arg name="RegistrationVersion" type="StringType" required="false" visibility="nevershow" multi="false">
				<sci:help>The server version when this component was registered</sci:help>
				<sci:value>8.5.0.200</sci:value>
			</sci:arg>
			<sci:arg name="Component Sticky Notes" type="StringType" required="false" visibility="nevershow" multi="false"/>
			<sci:arg name="Protocol Sticky Notes" type="StringType" required="false" visibility="nevershow" multi="false">
				<sci:help>Protocol Sticky Notes</sci:help>
			</sci:arg>
			<sci:arg name="Protocol Options" type="StringType" required="false" visibility="nevershow" multi="false">
				<sci:help>Protocol Options</sci:help>
				<sci:legalval>Make Shortcut by Default</sci:legalval>
				<sci:legalval>Owner Access Only</sci:legalval>
			</sci:arg>
			<sci:arg name="ProtocolScale2" type="LongType" required="false" visibility="nevershow" multi="false">
				<sci:help>Protocol Scale</sci:help>
				<sci:value>100</sci:value>
			</sci:arg>
			<sci:arg name="RegistrationDate" type="StringType" required="false" visibility="nevershow" multi="false">
				<sci:help>The date this component was registered.</sci:help>
				<sci:value>Tue Dec 08 12:22:23 2015</sci:value>
			</sci:arg>
			<sci:arg name="ComponentGUID" type="StringType" required="false" visibility="nevershow" multi="false">
				<sci:value>{EA47C90F-BF74-4830-9965-13EEC9A40855}</sci:value>
			</sci:arg>
			<sci:arg name="DerivedFrom" type="StringType" required="false" visibility="nevershow" multi="false">
				<sci:help>The component this component is based upon.</sci:help>
				<sci:value>EmptyProtocol</sci:value>
			</sci:arg>
			<sci:arg name="ComponentComment" type="StringType" required="false" visibility="nevershow" multi="false">
				<sci:help>Component Comment</sci:help>
				<sci:value>A top-level component for building protocols.</sci:value>
			</sci:arg>
			<sci:arg name="Registrant" type="StringType" required="false" visibility="nevershow" multi="false">
				<sci:help>The user who registered this component.</sci:help>
				<sci:value>ppuser</sci:value>
			</sci:arg>
			<sci:arg name="ComponentDisplayName" type="StringType" required="false" visibility="nevershow" multi="false">
				<sci:value>Dock_Ligands_CDOCKER</sci:value>
			</sci:arg>
			<sci:arg name="ProtocolAutoLayout" type="BoolType" required="false" visibility="nevershow" multi="false">
				<sci:help>Protocol AutoLayout</sci:help>
				<sci:value>true</sci:value>
			</sci:arg>
			<sci:arg name="ProtocolShowComment" type="BoolType" required="false" visibility="nevershow" multi="false">
				<sci:help>Protocol ShowComment</sci:help>
				<sci:value>true</sci:value>
			</sci:arg>
			<sci:arg name="ProtocolComment" type="StringType" required="false" visibility="nevershow" multi="false">
				<sci:help>Add Protocol Comment Here</sci:help>
				<sci:value>Add Protocol Comment Here</sci:value>
			</sci:arg>
			<sci:arg name="ComponentUsage" type="StringType" required="false" visibility="nevershow" multi="false">
				<sci:help>Component Usage</sci:help>
				<sci:value>The user should customize this description and usage to describe 

the functioning of their derived protocol.</sci:value>
			</sci:arg>
			<sci:arg name="CustomErrorText" type="StringType" required="false" visibility="nevershow" multi="false"/>
			<sci:arg name="ComponentIcon" type="StringType" required="true" visibility="nevershow" multi="false">
				<sci:value>ProtocolNode</sci:value>
			</sci:arg>
			<sci:arg name="ComponentRevision" type="LongType" required="true" visibility="nevershow" multi="false">
				<sci:help>Component Revision</sci:help>
				<sci:value>100</sci:value>
			</sci:arg>
			<sci:arg name="ComponentDisabled" type="LongType" required="false" visibility="nevershow" multi="false">
				<sci:value>0</sci:value>
			</sci:arg>
			<sci:arg name="ComponentLocalID" type="LongType" required="false" visibility="nevershow" multi="false">
				<sci:help>Local Component Identifier</sci:help>
				<sci:value>-1</sci:value>
			</sci:arg>
			<sci:arg name="OriginalPackage" type="StringType" required="false" visibility="nevershow" multi="false">
				<sci:help>OriginalPackage</sci:help>
				<sci:value>scitegic/dssbd</sci:value>
			</sci:arg>
			<sci:arg name="Component Path" type="StringType" required="false" visibility="nevershow" multi="false">
				<sci:value>ppuser\dsx\Dock_Ligands_CDOCKER</sci:value>
			</sci:arg>
		</sci:component>
		<sci:protocol>
			<sci:data object="SciTegic.CountRecords.1">
				<sci:component name="Count and Index Data" version="2">
					<sci:arg name="Counter Property" type="StringType" required="true" visibility="visible" multi="false">
						<sci:help>&lt;p&gt;The name of the property to hold the data record count. If the name begins with &quot;@&quot;, this is a global property name and is updated each time a data record is received. Otherwise, it is a local property name and a new property by that name will be created on each data record and given the current value (i.e., the count).&lt;/p&gt;

</sci:help>
						<sci:member>Start Index</sci:member>
						<sci:member>Check if Property Already in Use</sci:member>
						<sci:value>@NumRefined</sci:value>
					</sci:arg>
					<sci:arg name="Start Index" type="LongType" required="true" visibility="visible" multi="false">
						<sci:help>The index (i.e., number) used to start the sequence.</sci:help>
						<sci:value>1</sci:value>
					</sci:arg>
					<sci:arg name="Check if Property Already in Use" type="BoolType" required="true" visibility="visible" multi="false">
						<sci:help>Generates an error if the property already exists. This helps prevent overwriting data created by another component. Default is &quot;True&quot;.
</sci:help>
						<sci:legalval selected="true">True</sci:legalval>
						<sci:legalval>False</sci:legalval>
					</sci:arg>
					<sci:arg name="OnDataTypeError" type="StringType" required="true" visibility="hidden" multi="false">
						<sci:legalval selected="true">Halt</sci:legalval>
						<sci:legalval>Fail</sci:legalval>
						<sci:legalval>Pass</sci:legalval>
					</sci:arg>
					<sci:arg name="OnGeneralError" type="StringType" required="true" visibility="hidden" multi="false">
						<sci:legalval selected="true">Halt</sci:legalval>
						<sci:legalval>Fail</sci:legalval>
						<sci:legalval>Pass</sci:legalval>
					</sci:arg>
					<sci:arg name="ComponentAttributes" type="StringType" required="false" visibility="hidden" multi="true">
						<sci:help>Component Attributes</sci:help>
						<sci:legalval selected="true">ComponentTakesInput</sci:legalval>
						<sci:legalval selected="true">ComponentReturnsPass</sci:legalval>
						<sci:legalval>ComponentReturnsFail</sci:legalval>
						<sci:legalval>ComponentRunsLocal</sci:legalval>
					</sci:arg>
					<sci:arg name="Registrant" type="StringType" required="false" visibility="nevershow" multi="false">
						<sci:help>The user who registered this component.</sci:help>
						<sci:value>scitegic/core</sci:value>
					</sci:arg>
					<sci:arg name="RegistrationDate" type="StringType" required="false" visibility="nevershow" multi="false">
						<sci:help>The date this component was registered.</sci:help>
						<sci:value>Fri Sep 08 07:31:45 2006</sci:value>
					</sci:arg>
					<sci:arg name="ComponentGUID" type="StringType" required="false" visibility="nevershow" multi="false">
						<sci:value>{7BF3D951-BF75-70A2-8B2C-AD8909791909}</sci:value>
					</sci:arg>
					<sci:arg name="ComponentDisplayName" type="StringType" required="false" visibility="nevershow" multi="false">
						<sci:value>Count and Index Data</sci:value>
					</sci:arg>
					<sci:arg name="CustomErrorText" type="StringType" required="false" visibility="nevershow" multi="false"/>
					<sci:arg name="ComponentIcon" type="StringType" required="true" visibility="nevershow" multi="false">
						<sci:value>COMPONENTNODE</sci:value>
					</sci:arg>
					<sci:arg name="DerivedFrom" type="StringType" required="false" visibility="nevershow" multi="false">
						<sci:help>The component this component is based upon.</sci:help>
						<sci:value>Count and Index Data</sci:value>
					</sci:arg>
					<sci:arg name="ComponentDisabled" type="LongType" required="false" visibility="nevershow" multi="false">
						<sci:value>0</sci:value>
					</sci:arg>
					<sci:arg name="ComponentPoint" type="StringType" required="false" visibility="nevershow" multi="false">
						<sci:value>954 -95</sci:value>
					</sci:arg>
					<sci:arg name="ComponentHelp" type="StringType" required="false" visibility="nevershow" multi="true">
						<sci:value>100</sci:value>
						<sci:value>Counts the number of data records and puts the count in a property</sci:value>
						<sci:value>&lt;p&gt;Use this component to create a numerical index of data records and to keep track of the total number of records.  The value of &lt;i&gt;Counter Property&lt;/i&gt; is incremented each time a data record enters the component.&lt;/p&gt;

&lt;p&gt;This component can be used in two modes:&lt;/p&gt;
&lt;ul&gt;
&lt;li&gt;If &lt;i&gt;Counter Property&lt;/i&gt; is the name of a local property (does not start with &quot;@&quot;), a new property by that name is created on each data record and given the value of the current count.&lt;/li&gt;
&lt;li&gt;If &lt;i&gt;Counter Property&lt;/i&gt; is the name of a global property (starts with &quot;@&quot;), then each data record that passes through causes this global record count to be incremented, but values are not added to the passing records.&lt;/li&gt;
&lt;/ul&gt;</sci:value>
						<sci:value>Generic</sci:value>
						<sci:value/>
						<sci:value>Generic</sci:value>
						<sci:value/>
						<sci:value>None</sci:value>
						<sci:value/>
					</sci:arg>
					<sci:arg name="RegistrationVersion" type="StringType" required="false" visibility="nevershow" multi="false">
						<sci:help>The server version when this component was registered</sci:help>
						<sci:value>6.0.0.44</sci:value>
					</sci:arg>
					<sci:arg name="Component Sticky Notes" type="StringType" required="false" visibility="nevershow" multi="false"/>
					<sci:arg name="ComponentLocalID" type="LongType" required="false" visibility="nevershow" multi="false">
						<sci:help>Local Component Identifier</sci:help>
						<sci:value>5</sci:value>
					</sci:arg>
					<sci:arg name="Component Path" type="StringType" required="false" visibility="nevershow" multi="false">
						<sci:value>Components\Data Access and Manipulation\Manipulators\Count and Index Data</sci:value>
					</sci:arg>
				</sci:component>
			</sci:data>
			<sci:data object="SciTegic.Protocol.1">
				<sci:component name="DS Complex Viewer" version="2">
					<sci:arg name="Complex Source" type="StringType" required="true" visibility="visible" multi="false" expanded="true" uimpl="false">
						<sci:help>&lt;p&gt;
Path of a file on the server to open in Discovery Studio. You can use any file format supported by Discovery Studio.
&lt;/p&gt;</sci:help>
						<sci:value>$(Input Receptor)</sci:value>
					</sci:arg>
					<sci:arg name="Advanced" type="GroupType" required="false" visibility="visible" multi="false" uimpl="false">
						<sci:help>Advanced</sci:help>
						<sci:member>Output File Name</sci:member>
						<sci:member>Script Name</sci:member>
					</sci:arg>
					<sci:arg name="Output File Name" type="StringType" required="false" visibility="visible" multi="false" expanded="true" uimpl="false">
						<sci:help>&lt;p&gt;
Filename to be used in saving the molecules. 
The filename must end in either &lt;b&gt;.mol2&lt;/b&gt; or &lt;b&gt;.sd&lt;/b&gt;. 
&lt;/p&gt;
&lt;p&gt;
The &lt;i&gt;Update the input window&lt;/i&gt; option is only supported for &lt;b&gt;.mol2&lt;/b&gt; files.
&lt;p&gt;
This parameter is optional. By specifying the filename for the molecules, the protocol designer can reuse the saved molecules in later charting or script components.
&lt;/p&gt;
&lt;p&gt;
If the filename is not specified, the molecules are written to a &lt;b&gt;mol2&lt;/b&gt; file using a unique file name.
&lt;/p&gt;</sci:help>
						<sci:validscript>parameter() eq &apos;&apos; OR
parameter() rlike &apos;\.sd$&apos; OR
parameter() rlike &apos;\.mol2$&apos;</sci:validscript>
						<sci:value>$(Input Ligands Prefix).sd</sci:value>
					</sci:arg>
					<sci:arg name="Script Name" type="StringType" required="false" visibility="visible" multi="false">
						<sci:help>The name of a file which will be created in the Run Directory containing the script to open with Discovery Studio. If left as &quot;ViewResults.ds_pl&quot; the file will automatically be opened by Discovery Studio if the protocol is run as a Quick Launch protocol.</sci:help>
						<sci:value>ViewResults.ds_pl</sci:value>
					</sci:arg>
					<sci:arg name="Tempfiles" type="StringType" required="false" visibility="visible" multi="false" uimpl="true">
						<sci:help>&lt;/p&gt;A comma delimited list of global properties, each of which will automatically hold the name of a file in the job&apos;s temporary folder, whose name is guaranteed to be unique.&lt;p/&gt;For each global name, an additional global is created (with the suffix &lt;i&gt;_Filename&lt;/i&gt;) that hold just the leaf file name of the temporary file.&lt;p/&gt;</sci:help>
						<sci:value>streamfile</sci:value>
					</sci:arg>
					<sci:arg name="DeclareLocal" type="StringType" required="false" visibility="visible" multi="false" uimpl="true">
						<sci:help>&lt;p&gt;Lists a set of properties (without the @) to create on the global property list for this subprotocol. Such properties can only be accessed within the scope of this subprotocol and its descendent subprotocols.&lt;p/&gt;Any global property not declared in this way is created on the top level global property list and is accessible from all protocols, but may collide with another property of the same name.&lt;p/&gt;Scoping global properties to the subprotocol where they are used is highly recommended.&lt;/p&gt;</sci:help>
						<sci:value>Destination,IsMol2,MergeOption</sci:value>
					</sci:arg>
					<sci:arg name="RunToCompletion" type="BoolType" required="false" visibility="visible" multi="false" uimpl="true">
						<sci:help>When RunToCompletion is set to True, the subprotocol is re-initialized and executed in its entirety for each record it processes.</sci:help>
						<sci:legalval>True</sci:legalval>
						<sci:legalval selected="true">False</sci:legalval>
					</sci:arg>
					<sci:arg name="OnDataTypeError" type="StringType" required="true" visibility="hidden" multi="false">
						<sci:legalval selected="true">Halt</sci:legalval>
						<sci:legalval>Fail</sci:legalval>
						<sci:legalval>Pass</sci:legalval>
					</sci:arg>
					<sci:arg name="OnGeneralError" type="StringType" required="true" visibility="hidden" multi="false">
						<sci:legalval selected="true">Halt</sci:legalval>
						<sci:legalval>Fail</sci:legalval>
						<sci:legalval>Pass</sci:legalval>
					</sci:arg>
					<sci:arg name="ComponentAttributes" type="StringType" required="false" visibility="hidden" multi="true">
						<sci:help>Component Attributes</sci:help>
						<sci:legalval selected="true">ComponentTakesInput</sci:legalval>
						<sci:legalval>ComponentReturnsPass</sci:legalval>
						<sci:legalval>ComponentReturnsFail</sci:legalval>
						<sci:legalval>ComponentRunsLocal</sci:legalval>
					</sci:arg>
					<sci:arg name="ComponentIcon" type="StringType" required="true" visibility="nevershow" multi="false">
						<sci:value>VIEWERNODE</sci:value>
					</sci:arg>
					<sci:arg name="ComponentRevision" type="LongType" required="true" visibility="nevershow" multi="false">
						<sci:help>Component Revision</sci:help>
						<sci:value>100</sci:value>
					</sci:arg>
					<sci:arg name="DerivedFrom" type="StringType" required="false" visibility="nevershow" multi="false">
						<sci:help>The component this component is based upon.</sci:help>
						<sci:value>SubProtocol</sci:value>
					</sci:arg>
					<sci:arg name="ComponentGUID" type="StringType" required="false" visibility="nevershow" multi="false">
						<sci:value>{BBF18CAB-9715-CEE8-AE5B-E4D728CE4C0E}</sci:value>
					</sci:arg>
					<sci:arg name="ComponentPoint" type="StringType" required="false" visibility="nevershow" multi="false">
						<sci:value>1242 -95</sci:value>
					</sci:arg>
					<sci:arg name="ByReference" type="BoolType" required="false" visibility="nevershow" multi="false">
						<sci:help>By Ref</sci:help>
						<sci:value>1</sci:value>
					</sci:arg>
					<sci:arg name="ComponentHelp" type="StringType" required="false" visibility="nevershow" multi="true">
						<sci:value>100</sci:value>
						<sci:value>Displays molecular complexes in Discovery Studio</sci:value>
						<sci:value>&lt;p&gt;
Sends the molecules to Discovery Studio and displays them in the context of the structure designated by &lt;i&gt;Complex Source&lt;/i&gt;.  This can be useful for analyzing the results of an analysis that contains ligands in addition to another structure (e.g. a receptor from a docking protocol, a pharmacophore from a fitting method, etc.).
&lt;/p&gt;</sci:value>
						<sci:value>None</sci:value>
						<sci:value/>
						<sci:value>None</sci:value>
						<sci:value>Records passing out of any unconnected pass ports of components inside the subprotocol</sci:value>
						<sci:value>None</sci:value>
						<sci:value>Records passing out of any unconnected fail ports of components inside the subprotocol</sci:value>
					</sci:arg>
					<sci:arg name="RegistrationVersion" type="StringType" required="false" visibility="nevershow" multi="false">
						<sci:help>The server version when this component was registered</sci:help>
						<sci:value>7.5.2.500</sci:value>
					</sci:arg>
					<sci:arg name="Component Sticky Notes" type="StringType" required="false" visibility="nevershow" multi="false"/>
					<sci:arg name="Protocol Sticky Notes" type="StringType" required="false" visibility="nevershow" multi="false">
						<sci:help>Protocol Sticky Notes</sci:help>
					</sci:arg>
					<sci:arg name="ProtocolScale2" type="LongType" required="false" visibility="nevershow" multi="false">
						<sci:help>Protocol Scale</sci:help>
						<sci:value>100</sci:value>
					</sci:arg>
					<sci:arg name="Protocol Options" type="StringType" required="false" visibility="nevershow" multi="false">
						<sci:help>Protocol Options</sci:help>
						<sci:legalval>Make Shortcut by Default</sci:legalval>
						<sci:legalval>Owner Access Only</sci:legalval>
					</sci:arg>
					<sci:arg name="Registrant" type="StringType" required="false" visibility="nevershow" multi="false">
						<sci:help>The user who registered this component.</sci:help>
						<sci:value>scitegic/dscore</sci:value>
					</sci:arg>
					<sci:arg name="RegistrationDate" type="StringType" required="false" visibility="nevershow" multi="false">
						<sci:help>The date this component was registered.</sci:help>
						<sci:value>Thu Feb 10 12:06:45 2011</sci:value>
					</sci:arg>
					<sci:arg name="ComponentDisplayName" type="StringType" required="false" visibility="nevershow" multi="false">
						<sci:value>DS Complex Viewer</sci:value>
					</sci:arg>
					<sci:arg name="ProtocolAutoLayout" type="BoolType" required="false" visibility="nevershow" multi="false">
						<sci:help>Protocol AutoLayout</sci:help>
						<sci:value>1</sci:value>
					</sci:arg>
					<sci:arg name="ComponentDisabled" type="LongType" required="false" visibility="nevershow" multi="false">
						<sci:value>0</sci:value>
					</sci:arg>
					<sci:arg name="CustomErrorText" type="StringType" required="false" visibility="nevershow" multi="false"/>
					<sci:arg name="ComponentLocalID" type="LongType" required="false" visibility="nevershow" multi="false">
						<sci:help>Local Component Identifier</sci:help>
						<sci:value>15</sci:value>
					</sci:arg>
					<sci:arg name="SubProtocolMadeLinkIntoCopy" type="BoolType" required="false" visibility="nevershow" multi="false">
						<sci:help>Subprotocol Made Link Into Copy</sci:help>
						<sci:value>0</sci:value>
					</sci:arg>
					<sci:arg name="Component Path" type="StringType" required="false" visibility="nevershow" multi="false">
						<sci:value>Components\Chemistry\Data Access and Manipulation\Viewers\DS Complex Viewer</sci:value>
					</sci:arg>
				</sci:component>
				<sci:protocol/>
			</sci:data>
			<sci:data object="SciTegic.Protocol.1">
				<sci:component name="DS Ligand Reader" version="2">
					<sci:arg name="Source" type="URLType" required="true" visibility="visible" multi="false">
						<sci:help>&lt;p&gt;Creates a molecular data record for each molecule represented in the &lt;i&gt;Source&lt;/i&gt; data file. This component wraps the &lt;a href=&quot;javascript:DoLink(&apos;{CA65B896-4FE6-4E3A-B884-DC16B53B8D26}&apos;)&quot;&gt;SD Reader&lt;/a&gt; component.&lt;/p&gt;

&lt;p&gt;In Discovery Studio, you can choose either a 3D window, a Table Browser window or a regular SD file as the source. Only small molecules (&amp;lt;1000 atoms/bonds) are used.&lt;/p&gt;

&lt;p&gt;For large files, the fastest option is from a file. This has the advantage that 2D SD files can be sent  to the protocol without converting to 3D first. If a file is chosen, and the file is visible to the server than a link is created in the Input folder, rather than a copy of the entire file.&lt;p&gt;

&lt;!-- 
&lt;DSClientParameterType=LigandsType&gt;
--&gt;</sci:help>
						<sci:member>Maximum</sci:member>
						<sci:member>SourceTag</sci:member>
						<sci:member>Keep Properties</sci:member>
						<sci:value>$(Input Ligands)</sci:value>
					</sci:arg>
					<sci:arg name="Maximum" type="LongType" required="false" visibility="visible" multi="false">
						<sci:help>The maximum number of data records to read (all if value is empty)</sci:help>
					</sci:arg>
					<sci:arg name="SourceTag" type="StringType" required="true" visibility="visible" multi="false">
						<sci:help>&lt;p&gt;The type of tag to create to identify the source of data records. A property called &lt;b&gt;SourceTag&lt;/b&gt; is created and holds the value indicated.&lt;/p&gt;
&lt;ul&gt;
&lt;li&gt;&lt;b&gt;None&lt;/b&gt;: No SourceTag property is created and any existing ones are removed.&lt;/li&gt;
&lt;li&gt;&lt;b&gt;Filename&lt;/b&gt;: The name of the file read.&lt;/li&gt;
&lt;li&gt;&lt;b&gt;FilenameAndExtension&lt;/b&gt;: The name of the file read with its file extension.&lt;/li&gt;
&lt;li&gt;&lt;b&gt;FullFilename&lt;/b&gt;: The name of the file read, including the directory path.&lt;/li&gt;
&lt;li&gt;&lt;b&gt;ZipFilename&lt;/b&gt;: When reading a compressed zip file, the filename within the compressed archive.&lt;/li&gt;
&lt;li&gt;&lt;b&gt;Number&lt;/b&gt;: When multiple files are read in this component, they are numbered 1,2,3...&lt;/li&gt;
&lt;li&gt;&lt;b&gt;Letter&lt;/b&gt;: When multiple files are read in this component, they are lettered A, B, C...&lt;/li&gt;
&lt;li&gt;&lt;b&gt;KeepCurrent&lt;/b&gt;: Keeps the current value of SourceTag.&lt;/li&gt;
&lt;/ul&gt;</sci:help>
						<sci:legalval>None</sci:legalval>
						<sci:legalval selected="true">Filename</sci:legalval>
						<sci:legalval>FilenameAndExtension</sci:legalval>
						<sci:legalval>FullFilename</sci:legalval>
						<sci:legalval>ZipFilename</sci:legalval>
						<sci:legalval>Number</sci:legalval>
						<sci:legalval>Letter</sci:legalval>
						<sci:legalval>KeepCurrent</sci:legalval>
					</sci:arg>
					<sci:arg name="Keep Properties" type="PropertyPreviewType" required="false" visibility="visible" multi="false">
						<sci:help>A list of properties the reader should retain for each data record that is output. If a value is not defined, retains all properties. If the parameter contains the value &quot;-&quot; (minus sign), properties are not retained.</sci:help>
					</sci:arg>
					<sci:arg name="Additional Options" type="GroupType" required="false" visibility="visible" multi="false">
						<sci:help>Contains less commonly used parameters</sci:help>
						<sci:member>ReadProperties</sci:member>
						<sci:member>PutNameInProperty</sci:member>
						<sci:member>ReadQueryInfo</sci:member>
						<sci:member>PutCommentInProperty</sci:member>
						<sci:member>SD Format Options</sci:member>
					</sci:arg>
					<sci:arg name="SD Format Options" type="StringType" required="false" visibility="visible" multi="true">
						<sci:help>&lt;p&gt;Options available for the SD Reader:&lt;/p&gt;
&lt;ul&gt;
&lt;li&gt;&lt;b&gt;Properties Can Contain $$$$:&lt;/b&gt;  By the MDL CTFile standard, a property can contain a &apos;$$$$&apos;-line.  Properties or data field values are terminated by a blank line.  Only then will the &apos;$$$$&apos;-line terminate the full data block.  Setting this option off will terminate the data block upon any read of a &apos;$$$$&apos;-line.  This option is available to provide compatibility with some 3rd Party SD files.&lt;/li&gt;
&lt;li&gt;&lt;b&gt;One-space Lines Terminate Properties:&lt;/b&gt;  By the MDL CTFile standard, properties or data fields values are terminated by a blank line. Selecting this option will terminate the data block when encountering a line containing a space as the only character in the line.  This option is available to provide compatibility with some 3rd Party SD files.&lt;/li&gt;
&lt;li&gt;&lt;b&gt;Unwrap Long Property Lines:&lt;/b&gt;  By the MDL CTFile standard, lines in property fields cannot exceed 200 characters.  When this option is selected and a property line of exactly 200 characters is found, the newline character will be ignored and property string will continue on the next line.&lt;/li&gt;
&lt;li&gt;&lt;b&gt;Read Unknown Stereo Parity:&lt;/b&gt;  When selected, the SD Reader will use the &apos;Atom Parity&apos; value (parity of &apos;3&apos;) to mark unknown stereo centers in 3D mol files.  This will leave these atoms marked as &apos;unknown stereo&apos; and will not calculate the stereo from the coordinates.&lt;/li&gt;
&lt;/ul&gt;
</sci:help>
						<sci:legalval selected="true">Properties Can Contain $$$$</sci:legalval>
						<sci:legalval>One-space Lines Terminate Properties</sci:legalval>
						<sci:legalval selected="true">Unwrap Long Property Lines</sci:legalval>
						<sci:legalval selected="true">Read Unknown Stereo Parity</sci:legalval>
					</sci:arg>
					<sci:arg name="ReadProperties" type="BoolType" required="true" visibility="visible" multi="false">
						<sci:help>Select True to read the properties for each molecule (in addition to the structures)</sci:help>
						<sci:legalval selected="true">True</sci:legalval>
						<sci:legalval>False</sci:legalval>
					</sci:arg>
					<sci:arg name="ReadQueryInfo" type="BoolType" required="true" visibility="visible" multi="false">
						<sci:help>If properties starting with &quot;QueryInfo&quot; are present, use them to set up query information on the atoms and bonds. (This is how, for example, SMARTS query information can be preserved when writing to an MDL SD format file.) For molecules saved in MDL format, this information only contains information that cannot be written out in MDL SD format.</sci:help>
						<sci:legalval>True</sci:legalval>
						<sci:legalval selected="true">False</sci:legalval>
					</sci:arg>
					<sci:arg name="PutNameInProperty" type="StringType" required="false" visibility="visible" multi="false">
						<sci:help>What to call the property that holds the name of each molecule</sci:help>
						<sci:value>Name</sci:value>
					</sci:arg>
					<sci:arg name="PutCommentInProperty" type="StringType" required="false" visibility="visible" multi="false">
						<sci:help>What to call the property that holds the comment associated with each molecule</sci:help>
					</sci:arg>
					<sci:arg name="Tempfiles" type="StringType" required="false" visibility="visible" multi="false" uimpl="true">
						<sci:help>&lt;/p&gt;A comma delimited list of global properties, each of which will automatically hold the name of a file in the job&apos;s temporary folder, whose name is guaranteed to be unique.&lt;p/&gt;For each global name, an additional global is created (with the suffix &lt;i&gt;_Filename&lt;/i&gt;) that hold just the leaf file name of the temporary file.&lt;p/&gt;</sci:help>
					</sci:arg>
					<sci:arg name="DeclareLocal" type="StringType" required="false" visibility="visible" multi="false" uimpl="true">
						<sci:help>&lt;p&gt;Lists a set of properties (without the @) to create on the global property list for this subprotocol. Such properties can only be accessed within the scope of this subprotocol and its descendent subprotocols.&lt;p/&gt;Any global property not declared in this way is created on the top level global property list and is accessible from all protocols, but may collide with another property of the same name.&lt;p/&gt;Scoping global properties to the subprotocol where they are used is highly recommended.&lt;/p&gt;</sci:help>
					</sci:arg>
					<sci:arg name="RunToCompletion" type="BoolType" required="false" visibility="visible" multi="false" uimpl="true">
						<sci:help>When RunToCompletion is set to True, the subprotocol is re-initialized and executed in its entirety for each record it processes.</sci:help>
						<sci:legalval>True</sci:legalval>
						<sci:legalval selected="true">False</sci:legalval>
					</sci:arg>
					<sci:arg name="Maximum Atom Number" type="LongType" required="false" visibility="visible" multi="false" uimpl="true">
						<sci:help>Any molecule with an atom or bond count larger will be send to the fail port.</sci:help>
						<sci:value>999</sci:value>
					</sci:arg>
					<sci:arg name="Parallel Processing Options" type="BoolType" required="false" visibility="visible" multi="false" uimpl="true">
						<sci:help>&lt;p&gt;&lt;b&gt;Note:&lt;/b&gt; This is a prototype feature, which we are making available
because we feel it is a useful technique to improve data throughput speeds in many situations. In particular, it can help to optimize resource use on multi-CPU and multi-core machines and on server clusters.
We welcome your feedback on scenarios where it works well, scenarios where it does not, and any other opinions you have about this utility.
&lt;/p&gt;&lt;hr/&gt;&lt;p&gt;
When set to True, this set of options allow the subprotocol to execute in parallel on one or more independent Pipeline Pilot servers, running local or remote.  Additional parameters control the number of data records to send in each process batch, the list of Pipeline Pilot servers to use, the number of protocol processes that can be executed on each server, and whether to preserve the order of the processed data records.
&lt;/p&gt;&lt;p&gt;
Use this option judiciously, since it will not increase throughput in all circumstances. In general, it will yield improved performance when the parallelization benefits outweigh the data transfer overhead for the specified batch size.
&lt;/p&gt;&lt;p&gt;
For more information on the parallel subprotocol options, see &lt;a href=&quot;javascript:DoLink(&apos;scihelpdocs/user/subprots/subprot_parallel_processing.htm&apos;)&quot;&gt;Parallel Processing Subprotocols&lt;/a&gt;.
&lt;/p&gt;
</sci:help>
						<sci:member>Parallel Processing Options Batch Size</sci:member>
						<sci:member>Parallel Processing Options Server</sci:member>
						<sci:member>Parallel Processing Options Preserve Order</sci:member>
						<sci:legalval>True</sci:legalval>
						<sci:legalval selected="true">False</sci:legalval>
					</sci:arg>
					<sci:arg name="Parallel Processing Options Batch Size" type="LongType" required="true" visibility="visible" multi="false" uimpl="true">
						<sci:help>The number of records to send to the remote server(s) for each subprotocol execution.  In general, performance is optimized when the amount of time required to process each batch is at least 10 seconds (note that this can vary depending on the characteristics of the remote server&apos;s hardware)</sci:help>
						<sci:enabledscript>SetDisabledDetails(&quot;This parameter is only applicable if &apos;Parallel Processing Options&apos; is &apos;True&apos;&quot;);
Parameter(&apos;Parallel Processing Options&apos;);</sci:enabledscript>
						<sci:value>25</sci:value>
					</sci:arg>
					<sci:arg name="Parallel Processing Options Server" type="StringType" required="false" visibility="visible" multi="true" legalvalsenforced="false" uimpl="true">
						<sci:help>&lt;p&gt;
Comma separated list of Pipeline Pilot servers on which to execute the parallel subprotocol.  The server names should be in the same format as the Pipeline Pilot Client&apos;s change server dialog (server-name:port-number).
&lt;/p&gt;&lt;p&gt;
Specifying &lt;b&gt;localhost&lt;/b&gt; as a server will cause the subprotocol to use its own Pipeline Pilot server.  This can be helpful on multi-CPU/multi-core systems (where the subprotocol jobs are spawned on the same machine) and Pipeline Pilot Linux clusters (where &apos;localhost&apos; requests spawning the subprotocol jobs on the same cluster).
&lt;/p&gt;</sci:help>
						<sci:member>Parallel Processing Options Server Processes</sci:member>
						<sci:validscript>SetInvalidDetails(&apos;This parameter is required.&apos;);
Parameter() ne &apos;&apos;;</sci:validscript>
						<sci:enabledscript>SetDisabledDetails(&quot;This parameter is only applicable if &apos;Parallel Processing Options&apos; is &apos;True&apos;&quot;);
Parameter(&apos;Parallel Processing Options&apos;);</sci:enabledscript>
					</sci:arg>
					<sci:arg name="Parallel Processing Options Server Processes" type="StringType" required="false" visibility="visible" multi="false" uimpl="true">
						<sci:help>Comma separated list of maximum number of batches that can be simultaneously executed on each remote server.  The number of entries in this parameter must equal the number of servers. If &apos;*&apos; is specified as the number of processes, then that server will only launch as many batches as the administrator of the remote server has permitted.</sci:help>
						<sci:validscript>/* Server Processes must have the same number of comma separated entries as the Server parameter and must have a value*/
#processes := parameter();
expand(&apos;,&apos;, #processes);
#servers := parameter(&apos;Parallel Processing Options Server&apos;);
expand(&apos;,&apos;, #servers);

if (numvalues(#processes) == 0) then
	SetInvalidDetails(&apos;This parameter is required.&apos;);
else
	SetInvalidDetails(&apos;The number of server processes (&apos; . numvalues(#processes) . &apos;) must equal the number of servers (&apos; . numvalues(#servers) . &apos;).&apos;);
end if;
numvalues(#processes) &gt; 0 and numvalues(#processes) == numvalues(#servers);</sci:validscript>
						<sci:enabledscript>SetDisabledDetails(&quot;This parameter is only applicable if &apos;Parallel Processing Options&apos; is &apos;True&apos;&quot;);
Parameter(&apos;Parallel Processing Options&apos;);</sci:enabledscript>
					</sci:arg>
					<sci:arg name="Parallel Processing Options Preserve Order" type="BoolType" required="false" visibility="visible" multi="false" uimpl="true">
						<sci:help>Whether to preserve the order of the data as it enters and leaves the remote subprotocol.</sci:help>
						<sci:enabledscript>SetDisabledDetails(&quot;This parameter is only applicable if &apos;Parallel Processing Options&apos; is &apos;True&apos;&quot;);
Parameter(&apos;Parallel Processing Options&apos;);</sci:enabledscript>
						<sci:legalval selected="true">True</sci:legalval>
						<sci:legalval>False</sci:legalval>
					</sci:arg>
					<sci:arg name="OnDataTypeError" type="StringType" required="true" visibility="hidden" multi="false">
						<sci:legalval selected="true">Halt</sci:legalval>
						<sci:legalval>Fail</sci:legalval>
						<sci:legalval>Pass</sci:legalval>
					</sci:arg>
					<sci:arg name="ComponentAttributes" type="StringType" required="false" visibility="hidden" multi="true">
						<sci:help>Component Attributes</sci:help>
						<sci:legalval>ComponentTakesInput</sci:legalval>
						<sci:legalval selected="true">ComponentReturnsPass</sci:legalval>
						<sci:legalval>ComponentReturnsFail</sci:legalval>
						<sci:legalval>ComponentRunsLocal</sci:legalval>
					</sci:arg>
					<sci:arg name="OnGeneralError" type="StringType" required="true" visibility="hidden" multi="false">
						<sci:legalval selected="true">Halt</sci:legalval>
						<sci:legalval>Fail</sci:legalval>
						<sci:legalval>Pass</sci:legalval>
					</sci:arg>
					<sci:arg name="CustomErrorText" type="StringType" required="false" visibility="nevershow" multi="false"/>
					<sci:arg name="ComponentIcon" type="StringType" required="true" visibility="nevershow" multi="false">
						<sci:value>DOCUMENTNODE</sci:value>
					</sci:arg>
					<sci:arg name="ComponentRevision" type="LongType" required="true" visibility="nevershow" multi="false">
						<sci:help>Component Revision</sci:help>
						<sci:value>100</sci:value>
					</sci:arg>
					<sci:arg name="DerivedFrom" type="StringType" required="false" visibility="nevershow" multi="false">
						<sci:help>The component this component is based upon.</sci:help>
						<sci:value>SubProtocol</sci:value>
					</sci:arg>
					<sci:arg name="ComponentGUID" type="StringType" required="false" visibility="nevershow" multi="false">
						<sci:value>{F44AAA0B-C855-43C4-96FE-44622546FDA6}</sci:value>
					</sci:arg>
					<sci:arg name="ComponentPoint" type="StringType" required="false" visibility="nevershow" multi="false">
						<sci:value>90 -245</sci:value>
					</sci:arg>
					<sci:arg name="ByReference" type="BoolType" required="false" visibility="nevershow" multi="false">
						<sci:help>By Ref</sci:help>
						<sci:value>1</sci:value>
					</sci:arg>
					<sci:arg name="ComponentHelp" type="StringType" required="false" visibility="nevershow" multi="true">
						<sci:value>100</sci:value>
						<sci:value>Reads small molecules (ligands) from an SD file</sci:value>
						<sci:value>&lt;p&gt;Creates a molecular data record for each molecule in the &lt;i&gt;Source&lt;/i&gt; data file. This component wraps the &lt;a href=&quot;javascript:DoLink(&apos;{CA65B896-4FE6-4E3A-B884-DC16B53B8D26}&apos;)&quot;&gt;SD Reader&lt;/a&gt; component, and converts 3D fingerprint properties (&lt;strong&gt;FP3D_3P&lt;/strong&gt;, &lt;strong&gt;FP3D_4P&lt;/strong&gt;) to the correct internal value type.&lt;/p&gt;</sci:value>
						<sci:value>None</sci:value>
						<sci:value/>
						<sci:value>None</sci:value>
						<sci:value>Data fields in the SD file will be added to the property fields.</sci:value>
						<sci:value>None</sci:value>
						<sci:value>Empty records or molecules that exceed 999 atoms/bonds.</sci:value>
					</sci:arg>
					<sci:arg name="RegistrationVersion" type="StringType" required="false" visibility="nevershow" multi="false">
						<sci:help>The server version when this component was registered</sci:help>
						<sci:value>7.5.2.500</sci:value>
					</sci:arg>
					<sci:arg name="Component Sticky Notes" type="StringType" required="false" visibility="nevershow" multi="false"/>
					<sci:arg name="Protocol Sticky Notes" type="StringType" required="false" visibility="nevershow" multi="false">
						<sci:help>Protocol Sticky Notes</sci:help>
					</sci:arg>
					<sci:arg name="ProtocolScale2" type="LongType" required="false" visibility="nevershow" multi="false">
						<sci:help>Protocol Scale</sci:help>
						<sci:value>100</sci:value>
					</sci:arg>
					<sci:arg name="Protocol Options" type="StringType" required="false" visibility="nevershow" multi="false">
						<sci:help>Protocol Options</sci:help>
						<sci:legalval>Make Shortcut by Default</sci:legalval>
						<sci:legalval>Owner Access Only</sci:legalval>
					</sci:arg>
					<sci:arg name="Registrant" type="StringType" required="false" visibility="nevershow" multi="false">
						<sci:help>The user who registered this component.</sci:help>
						<sci:value>scitegic/dscore</sci:value>
					</sci:arg>
					<sci:arg name="RegistrationDate" type="StringType" required="false" visibility="nevershow" multi="false">
						<sci:help>The date this component was registered.</sci:help>
						<sci:value>Wed Aug 05 17:19:36 2009</sci:value>
					</sci:arg>
					<sci:arg name="ComponentComment" type="StringType" required="false" visibility="nevershow" multi="false">
						<sci:help>Component Comment</sci:help>
						<sci:value>Defines a subprotocol in a pipeline. When you are creating a pipeline that requires a subprotocol as a component, drag this component into the pipeline, open it, and add components to it.</sci:value>
					</sci:arg>
					<sci:arg name="ComponentUsage" type="StringType" required="false" visibility="nevershow" multi="false">
						<sci:help>Component Usage</sci:help>
						<sci:value>When you are creating a pipeline which requires a subprotocol as 
a component, you can drag this SubProtocol component into the 
pipeline, open it, and add components into it.</sci:value>
					</sci:arg>
					<sci:arg name="ComponentDisplayName" type="StringType" required="false" visibility="nevershow" multi="false">
						<sci:value>DS Ligand Reader</sci:value>
					</sci:arg>
					<sci:arg name="ProtocolAutoLayout" type="BoolType" required="false" visibility="nevershow" multi="false">
						<sci:help>Protocol AutoLayout</sci:help>
						<sci:value>1</sci:value>
					</sci:arg>
					<sci:arg name="ProtocolShowComment" type="BoolType" required="false" visibility="nevershow" multi="false">
						<sci:help>Protocol ShowComment</sci:help>
						<sci:value>true</sci:value>
					</sci:arg>
					<sci:arg name="ProtocolComment" type="StringType" required="false" visibility="nevershow" multi="false">
						<sci:help>Add Protocol Comment Here</sci:help>
						<sci:value>Add Protocol Comment Here</sci:value>
					</sci:arg>
					<sci:arg name="ComponentDisabled" type="LongType" required="false" visibility="nevershow" multi="false">
						<sci:value>0</sci:value>
					</sci:arg>
					<sci:arg name="SubProtocolMadeLinkIntoCopy" type="BoolType" required="false" visibility="nevershow" multi="false">
						<sci:help>Subprotocol Made Link Into Copy</sci:help>
						<sci:value>0</sci:value>
					</sci:arg>
					<sci:arg name="ComponentLocalID" type="LongType" required="false" visibility="nevershow" multi="false">
						<sci:help>Local Component Identifier</sci:help>
						<sci:value>2</sci:value>
					</sci:arg>
					<sci:arg name="Component Path" type="StringType" required="false" visibility="nevershow" multi="false">
						<sci:value>Components\Chemistry\Data Access and Manipulation\Readers\Discovery Studio\DS Ligand Reader</sci:value>
					</sci:arg>
				</sci:component>
				<sci:protocol/>
			</sci:data>
			<sci:data object="SciTegic.EvaluateExpression.1">
				<sci:component name="Custom Manipulator (PilotScript)" version="2">
					<sci:arg name="Expression" type="ExpressionType" required="true" visibility="visible" multi="false" implbase="{0995D675-7EE2-432C-95DF-E91C14052B22}">
						<sci:help>Expression (or list of expressions separated by semi-colons) to evaluate.</sci:help>
						<sci:member>Initial Expression</sci:member>
						<sci:member>Final Expression</sci:member>
						<sci:member>Keep Calculated Properties</sci:member>
						<sci:value>@&apos;Input Ligands Prefix&apos; := SourceTag;
remove(&apos;SourceTag&apos;);
@&apos;InputLigandCounter&apos;++;</sci:value>
					</sci:arg>
					<sci:arg name="Initial Expression" type="ExpressionType" required="false" visibility="visible" multi="false" implbase="{0995D675-7EE2-432C-95DF-E91C14052B22}">
						<sci:help>&lt;p&gt;
This expression is executed only the first time data passes into the component.
&lt;p/&gt; 
Since there is no data available at initialization time, only expressions referencing global properties are allowed.
&lt;/p&gt;</sci:help>
						<sci:value>#prefix := rsubst(@&apos;Input Receptor&apos;, &apos;^.*[\/\\]&apos;, &apos;&apos;);
@&apos;InputLigandCounter&apos; := 0;
@&apos;Receptor Prefix&apos;  := rsubst(#prefix, &apos;\.\w+$&apos;, &apos;&apos;);</sci:value>
					</sci:arg>
					<sci:arg name="Final Expression" type="ExpressionType" required="false" visibility="visible" multi="false" implbase="{0995D675-7EE2-432C-95DF-E91C14052B22}">
						<sci:help>&lt;p&gt;
This expression is executed only at finalization (after the last data passes out of the component).
&lt;p/&gt; 
Since there is no data available at finalization time, only expressions referencing global properties are allowed.
&lt;/p&gt;</sci:help>
					</sci:arg>
					<sci:arg name="Keep Calculated Properties" type="BoolType" required="true" visibility="visible" multi="false" implbase="{0995D675-7EE2-432C-95DF-E91C14052B22}">
						<sci:help>Adds any properties calculated in this component to a data record&apos;s property list.</sci:help>
						<sci:legalval selected="true">True</sci:legalval>
						<sci:legalval>False</sci:legalval>
					</sci:arg>
					<sci:arg name="OnGeneralError" type="StringType" required="true" visibility="hidden" multi="false">
						<sci:legalval selected="true">Halt</sci:legalval>
						<sci:legalval>Fail</sci:legalval>
						<sci:legalval>Pass</sci:legalval>
					</sci:arg>
					<sci:arg name="OnDataTypeError" type="StringType" required="true" visibility="hidden" multi="false">
						<sci:legalval selected="true">Halt</sci:legalval>
						<sci:legalval>Fail</sci:legalval>
						<sci:legalval>Pass</sci:legalval>
					</sci:arg>
					<sci:arg name="ComponentAttributes" type="StringType" required="false" visibility="hidden" multi="true">
						<sci:help>Component Attributes</sci:help>
						<sci:legalval selected="true">ComponentTakesInput</sci:legalval>
						<sci:legalval selected="true">ComponentReturnsPass</sci:legalval>
						<sci:legalval>ComponentReturnsFail</sci:legalval>
						<sci:legalval>ComponentRunsLocal</sci:legalval>
					</sci:arg>
					<sci:arg name="Do Screen" type="BoolType" required="false" visibility="nevershow" multi="false" implbase="{0995D675-7EE2-432C-95DF-E91C14052B22}">
						<sci:help>When TRUE, controls which exit port is used for
each data record by evaluating the final expression
(or only one) listed in the &quot;Expression&quot; parameter.
   -Pass (green) port when expression true
   -Fail (red) port when expression false</sci:help>
						<sci:legalval>True</sci:legalval>
						<sci:legalval selected="true">False</sci:legalval>
					</sci:arg>
					<sci:arg name="ExpressionVersion" type="LongType" required="false" visibility="nevershow" multi="false" implbase="{0995D675-7EE2-432C-95DF-E91C14052B22}">
						<sci:help>Version of expression parser to use.</sci:help>
						<sci:value>2</sci:value>
					</sci:arg>
					<sci:arg name="ComponentComment" type="StringType" required="false" visibility="nevershow" multi="false">
						<sci:help>Comment</sci:help>
						<sci:value>Processes commands expressed in PilotScript syntax to apply rapid
manipulations to data record properties. In this way, the component may be
customized to build a new, specialized data manipulation component.</sci:value>
					</sci:arg>
					<sci:arg name="Registrant" type="StringType" required="false" visibility="nevershow" multi="false">
						<sci:help>The user who registered this component.</sci:help>
						<sci:value>scitegic/core</sci:value>
					</sci:arg>
					<sci:arg name="RegistrationDate" type="StringType" required="false" visibility="nevershow" multi="false">
						<sci:help>The date this component was registered.</sci:help>
						<sci:value>Mon Apr 23 12:20:45 2007</sci:value>
					</sci:arg>
					<sci:arg name="ComponentUsage" type="StringType" required="false" visibility="nevershow" multi="false">
						<sci:help>Component Usage</sci:help>
						<sci:value>The &apos;Expression&apos;  is evaluated for each data record, and may alter and manipulate the properties of the data objects. The &apos;Initial expression&apos; is evaluated the first time data passes into the component and is typically used for initializing global variables. See the online documentation for full details of PilotScript expression syntax.

Input             - Data records
Output Pass  - All Data records</sci:value>
					</sci:arg>
					<sci:arg name="ComponentDisplayName" type="StringType" required="false" visibility="nevershow" multi="false">
						<sci:value>Set Prefix</sci:value>
					</sci:arg>
					<sci:arg name="DerivedFrom" type="StringType" required="false" visibility="nevershow" multi="false">
						<sci:help>The component this component is based upon.</sci:help>
						<sci:value>Custom Manipulator (PilotScript)</sci:value>
					</sci:arg>
					<sci:arg name="CustomErrorText" type="StringType" required="false" visibility="nevershow" multi="false"/>
					<sci:arg name="ComponentIcon" type="StringType" required="true" visibility="nevershow" multi="false">
						<sci:value>EXPRESSIONNODE</sci:value>
					</sci:arg>
					<sci:arg name="ComponentDisabled" type="LongType" required="false" visibility="nevershow" multi="false">
						<sci:value>0</sci:value>
					</sci:arg>
					<sci:arg name="ComponentGUID" type="StringType" required="false" visibility="nevershow" multi="false">
						<sci:value>{0995D675-7EE2-432C-95DF-E91C14052B22}</sci:value>
					</sci:arg>
					<sci:arg name="ComponentPoint" type="StringType" required="false" visibility="nevershow" multi="false">
						<sci:value>378 -245</sci:value>
					</sci:arg>
					<sci:arg name="ComponentHelp" type="StringType" required="false" visibility="nevershow" multi="true">
						<sci:value>100</sci:value>
						<sci:value>Applies a PilotScript expression to each data record
</sci:value>
						<sci:value>&lt;p&gt;PilotScript is the native scripting language in Pipeline Pilot.  It is based on PL/SQL and allows you to query or alter the properties on data records.  For example, the expression:

&lt;blockquote&gt;
&lt;code&gt;A := 10;&lt;/code&gt;
&lt;/blockquote&gt;
creates a property named &quot;A&quot; and sets the value to &quot;10&quot;.&lt;/p&gt;

&lt;p&gt;For each incoming data record the PilotScript statements in &lt;i&gt;Expression&lt;/i&gt; are evaluated.&lt;/p&gt;

&lt;p&gt;&lt;b&gt;Notes:&lt;/b&gt;
&lt;ul&gt;
&lt;li&gt;To initialize global variables such as counters, use &lt;i&gt;Initial Expression&lt;/i&gt;.&lt;/li&gt; 
&lt;li&gt;To clean up global variables or calculate final results use &lt;i&gt;Final Expression&lt;/i&gt;.&lt;/li&gt;
&lt;li&gt;Parameters on Custom Manipulators do not become global variables that can be accessed via &lt;i&gt;@ParameterName&lt;/i&gt; syntax and can only be accessed by token substitution via &lt;i&gt;$(ParameterName)&lt;/i&gt; syntax.&lt;/li&gt;
&lt;/ul&gt;

&lt;p&gt;&lt;b&gt;See Also:&lt;/b&gt;&lt;/p&gt;
&lt;ul&gt;
&lt;li&gt;For more information on PilotScript, see &lt;a href=&quot;javascript:DoLink(&apos;scihelpdocs/user/pscript/pscript_overview.htm&apos;)&quot;&gt;PilotScript Overview&lt;/a&gt;.&lt;/li&gt;
&lt;li&gt;To use PilotScript to filter data records use &lt;a href=&quot;javascript:DoLink(&apos;{DD58ECD1-516F-48FE-A5DB-8328AED680F2}&apos;)&quot;&gt;Custom Filter (PilotScript)&lt;/a&gt;.&lt;/li&gt;
&lt;/ul&gt;

</sci:value>
						<sci:value>Generic</sci:value>
						<sci:value/>
						<sci:value>Generic</sci:value>
						<sci:value/>
						<sci:value>None</sci:value>
						<sci:value/>
					</sci:arg>
					<sci:arg name="RegistrationVersion" type="StringType" required="false" visibility="nevershow" multi="false">
						<sci:help>The server version when this component was registered</sci:help>
						<sci:value>6.1.0.17</sci:value>
					</sci:arg>
					<sci:arg name="Component Sticky Notes" type="StringType" required="false" visibility="nevershow" multi="false"/>
					<sci:arg name="ComponentLocalID" type="LongType" required="false" visibility="nevershow" multi="false">
						<sci:help>Local Component Identifier</sci:help>
						<sci:value>3</sci:value>
					</sci:arg>
					<sci:arg name="Component Path" type="StringType" required="false" visibility="nevershow" multi="false">
						<sci:value>Components\Data Access and Manipulation\Manipulators\Custom Manipulator (PilotScript)</sci:value>
					</sci:arg>
				</sci:component>
			</sci:data>
			<sci:data object="SciTegic.Protocol.1">
				<sci:component name="CDOCKER" version="2">
					<sci:arg name="Input Receptor File" type="StringType" required="true" visibility="visible" multi="false" uimpl="false">
						<sci:help>Structure to use as the receptor. Ensure receptors have hydrogens and complete valence shells.

&lt;!-- &lt;DSClientParameterType=StructureType&gt; --&gt;</sci:help>
						<sci:value>$(Input Receptor)</sci:value>
					</sci:arg>
					<sci:arg name="Input Site Sphere" type="StringType" required="false" visibility="visible" multi="false" uimpl="false">
						<sci:help>Center the binding site sphere. In the form X,Y,Z[,R] where the radius R is optional and not used (e.g., 5.48, -1.67, 14.64, 10).&lt;p&gt;&lt;/p&gt;

&lt;!-- &lt;DSClientParameterType=ReceptorsphereOfStructureType&gt; --&gt;</sci:help>
						<sci:validscript>#coord := parameter();
Expand(&apos;,&apos;,#coord);

 if  NumValues(#coord) = 4 or NumValues(#coord) = 3 then	
	FOR #i IN 1 .. NumValues(#coord) 
	LOOP 
		 if not IsNumber(#coord[#i]) then 
		     Error(&apos;wrong format:&apos;. #coord[#i]);
			 False;
		 end if;	 
	END LOOP;
	true;
 else
	 if NumValues(#coord) = 0 then
		 true;
	 else
		False;
	 end if;
 end if;</sci:validscript>
						<sci:value>$(Input Site Sphere)</sci:value>
					</sci:arg>
					<sci:arg name="Top Hits" type="StringType" required="false" visibility="visible" multi="false">
						<sci:help>Allows the user to choose the number of top docking poses output from this docking run.</sci:help>
						<sci:member>Pose Cluster Radius</sci:member>
						<sci:validscript>SetInvalidDetails(
		ParameterName() . &apos; must be equal or larger than 1&apos;);
Parameter () &gt;= 1;</sci:validscript>
						<sci:value>$(Top Hits)</sci:value>
					</sci:arg>
					<sci:arg name="Pose Cluster Radius" type="StringType" required="false" visibility="visible" multi="false">
						<sci:help>Radius for pose clustering to increase the diversity of the docked poses (&amp;Aring;).  If no value is specified, the clustering is disabled.&lt;BR&gt;</sci:help>
						<sci:value>$(Pose Cluster Radius)</sci:value>
					</sci:arg>
					<sci:arg name="Random Conformations" type="StringType" required="true" visibility="visible" multi="false" uimpl="false">
						<sci:help>The number of starting random conformations generated from equilibration and minimization of the starting ligand structure. If set to 0, then the original input structure is used and no conformers are generated.</sci:help>
						<sci:member>Random Conformations Dynamics Steps</sci:member>
						<sci:member>Random Conformations Dynamics Target Temperature</sci:member>
						<sci:member>Include Electrostatic Interactions</sci:member>
						<sci:validscript>SetInvalidDetails(ParameterName() . &apos; must be equal or larger than 0&apos;);
Parameter() &gt;= 0;</sci:validscript>
						<sci:value>$(Random Conformations)</sci:value>
					</sci:arg>
					<sci:arg name="Random Conformations Dynamics Steps" type="StringType" required="true" visibility="visible" multi="false" uimpl="false">
						<sci:help>Number of steps of high temperature MD used to generate random starting conformations.</sci:help>
						<sci:validscript>SetInvalidDetails(ParameterName() . &apos; must be a positive integer&apos;);
Parameter() &gt;= 1;</sci:validscript>
						<sci:value>$(Random Conformations Dynamics Steps)</sci:value>
					</sci:arg>
					<sci:arg name="Random Conformations Dynamics Target Temperature" type="StringType" required="true" visibility="visible" multi="false" uimpl="false">
						<sci:help>The target temperature in the high temperature MD used to generate random starting conformations. Unit: Kelvin.</sci:help>
						<sci:validscript>SetInvalidDetails(ParameterName() . &apos; must be a positive double number&apos;);
Parameter() &gt; 0.0;</sci:validscript>
						<sci:value>$(Random Conformations Dynamics Target Temperature)</sci:value>
					</sci:arg>
					<sci:arg name="Include Electrostatic Interactions" type="StringType" required="false" visibility="visible" multi="false">
						<sci:help>Whether to include electrostatics in random structure generation.</sci:help>
						<sci:value>$(Include Electrostatic Interactions)</sci:value>
					</sci:arg>
					<sci:arg name="Orientations to Refine" type="StringType" required="false" visibility="visible" multi="false">
						<sci:help>Number of rotated ligand orientations to refine for each of the conformations from dynamics. If set to 0, then no rotations are attempted.</sci:help>
						<sci:member>Maximum Bad Orientations</sci:member>
						<sci:member>Orientation vdW Energy Threshold</sci:member>
						<sci:validscript>SetInvalidDetails(
		ParameterName() . &apos; must be larger than 0&apos;);
Parameter () &gt;= 0;</sci:validscript>
						<sci:value>$(Orientations to Refine)</sci:value>
					</sci:arg>
					<sci:arg name="Maximum Bad Orientations" type="StringType" required="false" visibility="visible" multi="false">
						<sci:help>Maximum number of ligand orientations to evaluate per dynamics conformation for generating the starting ligand poses.</sci:help>
						<sci:validscript>SetInvalidDetails(
		ParameterName() . &apos; must be larger than 0&apos;);
Parameter () &gt;= 0;</sci:validscript>
						<sci:value>$(Maximum Bad Orientations)</sci:value>
					</sci:arg>
					<sci:arg name="Orientation vdW Energy Threshold" type="StringType" required="false" visibility="visible" multi="false">
						<sci:help>Maximum allowable van der Waals energy allowed when evaluating different ligand orientations. Conformations exceeding this threshold will be discarded.</sci:help>
						<sci:value>$(Orientation vdW Energy Threshold)</sci:value>
					</sci:arg>
					<sci:arg name="Simulated Annealing" type="StringType" required="false" visibility="visible" multi="false" uimpl="false">
						<sci:help>Perform simulated annealing refinement in CDOCKER.</sci:help>
						<sci:member>Heating Steps</sci:member>
						<sci:member>Heating Target Temperature</sci:member>
						<sci:member>Cooling Steps</sci:member>
						<sci:member>Cooling Target Temperature</sci:member>
						<sci:value>$(Simulated Annealing)</sci:value>
					</sci:arg>
					<sci:arg name="Heating Steps" type="StringType" required="true" visibility="visible" multi="false" uimpl="false">
						<sci:help>Number of steps in the heating phase in simulated annealing.</sci:help>
						<sci:validscript>SetInvalidDetails(ParameterName() . &apos; must be a positive integer&apos;);
Parameter() &gt;= 1;</sci:validscript>
						<sci:enabledscript>parameter(&apos;Simulated Annealing&apos;) eq &apos;True&apos;</sci:enabledscript>
						<sci:value>$(Heating Steps)</sci:value>
					</sci:arg>
					<sci:arg name="Heating Target Temperature" type="StringType" required="true" visibility="visible" multi="false" uimpl="false">
						<sci:help>Target temperature for heating stage of Simulated Annealing (K)</sci:help>
						<sci:validscript>SetInvalidDetails(ParameterName() . &apos; must be a positive double number&apos;);
Parameter() &gt; 0.0;</sci:validscript>
						<sci:enabledscript>parameter(&apos;Simulated Annealing&apos;) eq &apos;True&apos;</sci:enabledscript>
						<sci:value>$(Heating Target Temperature)</sci:value>
					</sci:arg>
					<sci:arg name="Cooling Steps" type="StringType" required="true" visibility="visible" multi="false" uimpl="false">
						<sci:help>Number of steps of the cooling phase in simulated annealing.</sci:help>
						<sci:validscript>SetInvalidDetails(ParameterName() . &apos; must be a positive integer&apos;);
Parameter() &gt;= 1;</sci:validscript>
						<sci:enabledscript>parameter(&apos;Simulated Annealing&apos;) eq &apos;True&apos;</sci:enabledscript>
						<sci:value>$(Cooling Steps)</sci:value>
					</sci:arg>
					<sci:arg name="Cooling Target Temperature" type="StringType" required="true" visibility="visible" multi="false" uimpl="false">
						<sci:help>Target temperature for cooling stage of Simulated Annealing (K).</sci:help>
						<sci:validscript>SetInvalidDetails(ParameterName() . &apos; must be a positive double number&apos;);
Parameter() &gt; 0.0;</sci:validscript>
						<sci:enabledscript>parameter(&apos;Simulated Annealing&apos;) eq &apos;True&apos;</sci:enabledscript>
						<sci:value>$(Cooling Target Temperature)</sci:value>
					</sci:arg>
					<sci:arg name="Advanced" type="GroupType" required="false" visibility="visible" multi="false">
						<sci:help>Contains less commonly used parameters.</sci:help>
						<sci:member>Grid Extension</sci:member>
						<sci:member>Random Number Seed</sci:member>
						<sci:member>Ligand Partial Charge Method</sci:member>
						<sci:member>Final Minimization</sci:member>
						<sci:member>Intermediate Directory</sci:member>
						<sci:member>Forcefield</sci:member>
						<sci:member>Use Full Potential</sci:member>
						<sci:member>Output Directory</sci:member>
						<sci:member>Progress Postfix</sci:member>
						<sci:member>Score Threshold</sci:member>
						<sci:member>Final Minimization Gradient Tolerance</sci:member>
					</sci:arg>
					<sci:arg name="Score Threshold" type="DoubleType" required="true" visibility="visible" multi="false">
						<sci:help>Poses with a lower score (negative of the CDOCKER energy, &lt;em&gt;i.e.&lt;/em&gt;, &lt;strong&gt;-CDOCKER_ENERGY&lt;/strong&gt;) will be discarded.</sci:help>
						<sci:value>-1000</sci:value>
					</sci:arg>
					<sci:arg name="Forcefield" type="StringType" required="false" visibility="visible" multi="false" uimpl="false">
						<sci:help>Forcefield to use for CDOCKER</sci:help>
						<sci:value>$(Forcefield)</sci:value>
					</sci:arg>
					<sci:arg name="Use Full Potential" type="StringType" required="false" visibility="visible" multi="false" uimpl="false">
						<sci:help>When set to True, the full potential is used, otherwise the grid-based potential is used.</sci:help>
						<sci:enabledscript>Parameter(&apos;Forcefield&apos;) not eq &apos;cff&apos;</sci:enabledscript>
						<sci:value>$(Use Full Potential)</sci:value>
					</sci:arg>
					<sci:arg name="Grid Extension" type="StringType" required="true" visibility="visible" multi="false">
						<sci:help>Grid extension beyond ligand bounds (&amp;Aring;). The algorithm first calculates the smallest containing box around the ligand. Each side of the box is then extended by this Grid Extension (Grid Extension / 2 in each direction).</sci:help>
						<sci:enabledscript>Parameter(&apos;Use Full Potential&apos;) eq &apos;False&apos;</sci:enabledscript>
						<sci:value>$(Grid Extension)</sci:value>
					</sci:arg>
					<sci:arg name="Random Number Seed" type="StringType" required="true" visibility="visible" multi="false">
						<sci:help>A random number used as seed in the dynamics step in CHARMm.</sci:help>
						<sci:value>$(Random Number Seed)</sci:value>
					</sci:arg>
					<sci:arg name="Ligand Partial Charge Method" type="StringType" required="false" visibility="visible" multi="false">
						<sci:help>Specifies method for assigning partial charges to the ligands during forcefield assignment.</sci:help>
						<sci:enabledscript>Parameter(&apos;Forcefield&apos;) not eq &apos;cff&apos;</sci:enabledscript>
						<sci:value>$(Ligand Partial Charge Method)</sci:value>
					</sci:arg>
					<sci:arg name="Final Minimization" type="StringType" required="false" visibility="visible" multi="false">
						<sci:help>Type of minimization to perform on the refined poses. Grid-based minimization is faster but less accurate than full potential.</sci:help>
						<sci:enabledscript>parameter(&apos;Use Full Potential&apos;) eq &apos;False&apos;</sci:enabledscript>
						<sci:legalvalscript>resize(lvals, 3);
if (Parameter(&apos;Use Full Potential&apos;) eq &apos;True&apos;) then
	resize(lvals, 1);
	lvals[1] := &apos;Full Potential&apos;; 
else
	lvals[1] := &apos;Off&apos;; 
	lvals[2] := &apos;Grid-based&apos;;
	lvals[3] := &apos;Full Potential&apos;; 
end if;
SetLegalValues(lvals);</sci:legalvalscript>
						<sci:value>$(Final Minimization)</sci:value>
					</sci:arg>
					<sci:arg name="Final Minimization Gradient Tolerance" type="StringType" required="true" visibility="visible" multi="false">
						<sci:help>A tolerance applied to the average gradient during a cycle of the final minimization. If the average gradient is less than or equal to the tolerance, the minimization routine will exit. Unit: kcal/(mol x Angstrom).&lt;p&gt;
</sci:help>
						<sci:validscript>parameter() &gt;= 0;</sci:validscript>
						<sci:value>$(Final Minimization Gradient Tolerance)</sci:value>
					</sci:arg>
					<sci:arg name="Intermediate Directory" type="DirectoryType" required="false" visibility="visible" multi="false">
						<sci:help>&lt;p&gt;Specifies where to create intermediate files during execution.
Intermediate files are output by underlying standalone servers and can contain
detailed information that might be useful in interpreting the results. If you
do not want to save the intermediate files, leave this parameter blank. In this
case, a temporary directory will be used.&lt;/p&gt;
&lt;p&gt;&lt;b&gt;Notes:&lt;/b&gt;
&lt;ul&gt;
&lt;li&gt;The path should not include $(TempDir), otherwise the intermediate files
will be removed after execution.&lt;/li&gt;
&lt;li&gt;If you supply a path for two or more components within a protocol, ensure that each one is unique to avoid multiple jobs creating files in the same directory.&lt;/li&gt;
&lt;/ul&gt;
</sci:help>
						<sci:value>$(RunDirectory)/Intermediate</sci:value>
					</sci:arg>
					<sci:arg name="Output Directory" type="DirectoryType" required="false" visibility="visible" multi="false">
						<sci:help>&lt;p&gt;Specifies where to copy output files created during execution. If you do not want to save the output files, leave this parameter blank. If an output file already exists in the  directory, the file is either appended or renamed (numbered sequentially) depending on the file type.&lt;/p&gt;</sci:help>
						<sci:value>$(RunDirectory)</sci:value>
					</sci:arg>
					<sci:arg name="Progress Postfix" type="StringType" required="false" visibility="visible" multi="false" uimpl="false">
						<sci:help>Postfix used in client progress message. If no name is specified, progressing is disabled.</sci:help>
						<sci:value>CDOCKER: $(Receptor Prefix)</sci:value>
					</sci:arg>
					<sci:arg name="Parallel Processing" type="StringType" required="false" visibility="visible" multi="false" uimpl="false">
						<sci:help>When set to True, this set of options allow the subprotocol to execute in parallel on one or more independent Pipeline Pilot servers, running local or remote.  Additional parameters control the number of data records to send in each process batch, the list of Pipeline Pilot servers to use, the number of protocol processes that can be executed on each server, and whether to preserve the order of the processed data records.

&lt;/p&gt;&lt;p&gt;

Note that not all parts of every protocol are run in parallel and that this method may not give perfect scaling. In general, it will yield improved performance when the parallelization benefits outweigh the data transfer overhead for the specified batch size.

&lt;/p&gt;&lt;p&gt;

Note that by default, Pipeline Pilot servers are configured to allow a maximum of 2 processes per protocol, this can be modified in the Pipeline Pilot administration page.

&lt;/p&gt;</sci:help>
						<sci:member>Parallel Processing Batch Size</sci:member>
						<sci:member>Parallel Processing Server</sci:member>
						<sci:member>Parallel Processing Preserve Order</sci:member>
						<sci:value>$(Parallel Processing)</sci:value>
					</sci:arg>
					<sci:arg name="Parallel Processing Batch Size" type="StringType" required="true" visibility="visible" multi="false" uimpl="false">
						<sci:help>The number of records to send to the remote server(s) for each subprotocol execution.  In general, performance is optimized when the amount of time required to process each batch is at least 10 seconds (note that this can vary depending on the characteristics of the remote server&apos;s hardware)</sci:help>
						<sci:enabledscript>SetDisabledDetails(&quot;This parameter is only applicable if &apos;Parallel Processing&apos; is &apos;True&apos;&quot;);

Parameter(&apos;Parallel Processing&apos;);</sci:enabledscript>
						<sci:value>$(Parallel Processing Batch Size)</sci:value>
					</sci:arg>
					<sci:arg name="Parallel Processing Server" type="StringType" required="false" visibility="visible" multi="false" uimpl="false">
						<sci:help>&lt;p&gt;

Comma separated list of Pipeline Pilot servers on which to execute the parallel subprotocol.  The server names should be in the same format as the Pipeline Pilot Client&apos;s change server dialog (server-name:port-number).

&lt;/p&gt;&lt;p&gt;

Specifying &lt;b&gt;localhost&lt;/b&gt; as a server will cause the subprotocol to use its own Pipeline Pilot server.  This can be helpful on multi-CPU/multi-core systems (where the subprotocol jobs are spawned on the same machine) and Pipeline Pilot Linux clusters (where &apos;localhost&apos; requests spawning the subprotocol jobs on the same cluster).

&lt;/p&gt;</sci:help>
						<sci:member>Parallel Processing Server Processes</sci:member>
						<sci:validscript>SetInvalidDetails(&apos;This parameter is required.&apos;);

Parameter() ne &apos;&apos;;</sci:validscript>
						<sci:enabledscript>SetDisabledDetails(&quot;This parameter is only applicable if &apos;Parallel Processing&apos; is &apos;True&apos;&quot;);

Parameter(&apos;Parallel Processing&apos;);</sci:enabledscript>
						<sci:value>$(Parallel Processing Server)</sci:value>
					</sci:arg>
					<sci:arg name="Parallel Processing Server Processes" type="StringType" required="false" visibility="visible" multi="false" uimpl="false">
						<sci:help>Comma separated list of maximum number of batches that can be simultaneously executed on each remote server.  The number of entries in this parameter must equal the number of servers. If &apos;*&apos; is specified as the number of processes, then that server will only launch as many batches as the administrator of the remote server has permitted.</sci:help>
						<sci:validscript>/* Server Processes must have the same number of comma separated entries as the Server parameter and must have a value*/

#processes := parameter();

expand(&apos;,&apos;, #processes);

#servers := parameter(&apos;Parallel Processing Server&apos;);

expand(&apos;,&apos;, #servers);

if (numvalues(#processes) == 0) then

	SetInvalidDetails(&apos;This parameter is required.&apos;);

else

	SetInvalidDetails(&apos;The number of server processes (&apos; . numvalues(#processes) . &apos;) must equal the number of servers (&apos; . numvalues(#servers) . &apos;).&apos;);

end if;

numvalues(#processes) &gt; 0 and numvalues(#processes) == numvalues(#servers);</sci:validscript>
						<sci:enabledscript>SetDisabledDetails(&quot;This parameter is only applicable if &apos;Parallel Processing&apos; is &apos;True&apos;&quot;);

Parameter(&apos;Parallel Processing&apos;);</sci:enabledscript>
						<sci:value>$(Parallel Processing Server Processes)</sci:value>
					</sci:arg>
					<sci:arg name="Parallel Processing Preserve Order" type="StringType" required="false" visibility="visible" multi="false" uimpl="false">
						<sci:help>Whether to preserve the order of the data as it enters and leaves the remote subprotocol.</sci:help>
						<sci:enabledscript>SetDisabledDetails(&quot;This parameter is only applicable if &apos;Parallel Processing&apos; is &apos;True&apos;&quot;);

Parameter(&apos;Parallel Processing&apos;);</sci:enabledscript>
						<sci:value>$(Parallel Processing Preserve Order)</sci:value>
					</sci:arg>
					<sci:arg name="Localize Bonds" type="BoolType" required="false" visibility="visible" multi="false" uimpl="true">
						<sci:help>Localize bonds of the molecule prior to forcefield assignment.</sci:help>
						<sci:legalval selected="true">True</sci:legalval>
						<sci:legalval>False</sci:legalval>
					</sci:arg>
					<sci:arg name="Tempfiles" type="StringType" required="false" visibility="hidden" multi="false" implbase="{17001C74-63CE-4B4B-B37C-F0EAA19CE4AA}">
						<sci:help>Temporary files converted by the network to true temporary filenames</sci:help>
					</sci:arg>
					<sci:arg name="DeclareLocal" type="StringType" required="false" visibility="hidden" multi="false" implbase="{17001C74-63CE-4B4B-B37C-F0EAA19CE4AA}">
						<sci:help>Lists a set of properties (without the @) to create on the property list for this protocol. Other properties are created on the global property list and are accessible from all protocols.</sci:help>
						<sci:value>TotalParallelRecords,RemoteInputFiles,RemoteInputURLs,RemoteInputParameterNames</sci:value>
					</sci:arg>
					<sci:arg name="RunToCompletion" type="BoolType" required="false" visibility="hidden" multi="false" implbase="{17001C74-63CE-4B4B-B37C-F0EAA19CE4AA}">
						<sci:help>When the network runs, processes once or until done for each process call</sci:help>
						<sci:legalval>True</sci:legalval>
						<sci:legalval selected="true">False</sci:legalval>
					</sci:arg>
					<sci:arg name="Random Dynamics Time Step" type="DoubleType" required="false" visibility="visible" multi="false" uimpl="true">
						<sci:help>Number of steps of High Temperature dynamics to perform to generate ligand conformations.</sci:help>
						<sci:value>0.002</sci:value>
					</sci:arg>
					<sci:arg name="Ranking Method" type="StringType" required="false" visibility="visible" multi="false" uimpl="true">
						<sci:help>Rank results by energy or RMSD to input ligand conformation.</sci:help>
						<sci:legalval>rmsd</sci:legalval>
						<sci:legalval selected="true">energy</sci:legalval>
					</sci:arg>
					<sci:arg name="OnGeneralError" type="StringType" required="true" visibility="hidden" multi="false">
						<sci:legalval selected="true">Halt</sci:legalval>
						<sci:legalval>Fail</sci:legalval>
						<sci:legalval>Pass</sci:legalval>
					</sci:arg>
					<sci:arg name="OnDataTypeError" type="StringType" required="true" visibility="hidden" multi="false">
						<sci:legalval selected="true">Halt</sci:legalval>
						<sci:legalval>Fail</sci:legalval>
						<sci:legalval>Pass</sci:legalval>
					</sci:arg>
					<sci:arg name="ComponentAttributes" type="StringType" required="false" visibility="hidden" multi="true">
						<sci:help>Component Attributes</sci:help>
						<sci:legalval selected="true">ComponentTakesInput</sci:legalval>
						<sci:legalval selected="true">ComponentReturnsPass</sci:legalval>
						<sci:legalval selected="true">ComponentReturnsFail</sci:legalval>
						<sci:legalval>ComponentRunsLocal</sci:legalval>
					</sci:arg>
					<sci:arg name="ComponentIcon" type="StringType" required="true" visibility="nevershow" multi="false">
						<sci:value>GENERATORNODE</sci:value>
					</sci:arg>
					<sci:arg name="ComponentRevision" type="LongType" required="true" visibility="nevershow" multi="false">
						<sci:help>Component Revision</sci:help>
						<sci:value>100</sci:value>
					</sci:arg>
					<sci:arg name="DerivedFrom" type="StringType" required="false" visibility="nevershow" multi="false">
						<sci:help>The component this component is based upon.</sci:help>
						<sci:value>SubProtocol</sci:value>
					</sci:arg>
					<sci:arg name="ComponentPoint" type="StringType" required="false" visibility="nevershow" multi="false">
						<sci:value>666 -245</sci:value>
					</sci:arg>
					<sci:arg name="ByReference" type="BoolType" required="false" visibility="nevershow" multi="false">
						<sci:help>By Ref</sci:help>
						<sci:value>1</sci:value>
					</sci:arg>
					<sci:arg name="ComponentHelp" type="StringType" required="false" visibility="nevershow" multi="true">
						<sci:value>100</sci:value>
						<sci:value>Docks ligands into a receptor using CHARMm</sci:value>
						<sci:value>Using a CHARMm-based molecular dynamics (MD) simulation scheme, CDOCKER docks ligands in a receptor binding site. Random ligand conformations generated from a high-temperature MD are first translated into the binding site. The poses are searched using random rigid-body rotations, followed by simulated annealing with a grid potential. A final minimization with full forcefield potential is used to refine the ligand poses.

&lt;p&gt;This component adds many properties to the data stream including:&lt;/p&gt;
&lt;ul&gt;
&lt;li&gt;&lt;strong&gt;TopHits&lt;/strong&gt;: Number of hits per ligand.&lt;/li&gt;
&lt;li&gt;&lt;strong&gt;-CDOCKER_ENERGY&lt;/strong&gt;: Negative of the CDOCKER energy.&lt;/li&gt;
&lt;li&gt;&lt;strong&gt;-CDOCKER_INTERACTION_ENERGY&lt;/strong&gt;: Negative of the CDOCKER interaction energy.&lt;/li&gt;
&lt;li&gt;&lt;strong&gt;POSE_NUMBER&lt;/strong&gt;: Pose number.&lt;/li&gt;
&lt;/ul&gt;

&lt;p&gt;&lt;strong&gt;See Also&lt;/strong&gt;:&lt;/p&gt;
&lt;ul&gt;
&lt;li&gt;
Wu, G.; Robertson, D. H.; Brooks, C. L. III; Vieth, M. &lt;a href=&quot;javascript:DoLink(&apos;http://dx.doi.org/10.1002/jcc.10306&apos;)&quot;&gt;Detailed Analysis of
Grid-Based Molecular Docking: A Case Study of CDOCKER - A CHARMm-Based MD
Docking Algorithm.&lt;/a&gt; &lt;em&gt;J. Comp. Chem.&lt;/em&gt; &lt;strong&gt;2003&lt;/strong&gt;, 24, 1549.
&lt;/li&gt;
&lt;/ul&gt;</sci:value>
						<sci:value>None</sci:value>
						<sci:value>Initial ligand pose.</sci:value>
						<sci:value>None</sci:value>
						<sci:value>Ligand poses which are refined successfully by the docking refinement.</sci:value>
						<sci:value>None</sci:value>
						<sci:value>Ligand poses which have failed the docking refinement.</sci:value>
					</sci:arg>
					<sci:arg name="RegistrationVersion" type="StringType" required="false" visibility="nevershow" multi="false">
						<sci:help>The server version when this component was registered</sci:help>
						<sci:value>8.4.5.24</sci:value>
					</sci:arg>
					<sci:arg name="Component Sticky Notes" type="StringType" required="false" visibility="nevershow" multi="false"/>
					<sci:arg name="Protocol Sticky Notes" type="StringType" required="false" visibility="nevershow" multi="false">
						<sci:help>Protocol Sticky Notes</sci:help>
					</sci:arg>
					<sci:arg name="Protocol Options" type="StringType" required="false" visibility="nevershow" multi="false">
						<sci:help>Protocol Options</sci:help>
						<sci:legalval>Make Shortcut by Default</sci:legalval>
						<sci:legalval>Owner Access Only</sci:legalval>
					</sci:arg>
					<sci:arg name="ProtocolScale2" type="LongType" required="false" visibility="nevershow" multi="false">
						<sci:help>Protocol Scale</sci:help>
						<sci:value>100</sci:value>
					</sci:arg>
					<sci:arg name="ComponentComment" type="StringType" required="false" visibility="nevershow" multi="false">
						<sci:help>Component Comment</sci:help>
						<sci:value>Defines a subprotocol in a pipeline. When you are creating a pipeline that requires a subprotocol as a component, drag this component into the pipeline, open it, and add components to it.</sci:value>
					</sci:arg>
					<sci:arg name="ComponentUsage" type="StringType" required="false" visibility="nevershow" multi="false">
						<sci:help>Component Usage</sci:help>
						<sci:value>When you are creating a pipeline which requires a subprotocol as 

a component, you can drag this SubProtocol component into the 

pipeline, open it, and add components into it.</sci:value>
					</sci:arg>
					<sci:arg name="Registrant" type="StringType" required="false" visibility="nevershow" multi="false">
						<sci:help>The user who registered this component.</sci:help>
						<sci:value>scitegic/dscore</sci:value>
					</sci:arg>
					<sci:arg name="RegistrationDate" type="StringType" required="false" visibility="nevershow" multi="false">
						<sci:help>The date this component was registered.</sci:help>
						<sci:value>Wed Apr 06 16:50:49 2011</sci:value>
					</sci:arg>
					<sci:arg name="ComponentGUID" type="StringType" required="false" visibility="nevershow" multi="false">
						<sci:value>{0E0A5416-EFB1-4DCF-90F5-8850D53D3B28}</sci:value>
					</sci:arg>
					<sci:arg name="ComponentDisplayName" type="StringType" required="false" visibility="nevershow" multi="false">
						<sci:value>CHARMm CDocker</sci:value>
					</sci:arg>
					<sci:arg name="ProtocolAutoLayout" type="BoolType" required="false" visibility="nevershow" multi="false">
						<sci:help>Protocol AutoLayout</sci:help>
						<sci:value>1</sci:value>
					</sci:arg>
					<sci:arg name="ProtocolShowComment" type="BoolType" required="false" visibility="nevershow" multi="false">
						<sci:help>Protocol ShowComment</sci:help>
						<sci:value>true</sci:value>
					</sci:arg>
					<sci:arg name="ProtocolComment" type="StringType" required="false" visibility="nevershow" multi="false">
						<sci:help>Add Protocol Comment Here</sci:help>
						<sci:value>Add Protocol Comment Here</sci:value>
					</sci:arg>
					<sci:arg name="ComponentDisabled" type="LongType" required="false" visibility="nevershow" multi="false">
						<sci:value>0</sci:value>
					</sci:arg>
					<sci:arg name="CustomErrorText" type="StringType" required="false" visibility="nevershow" multi="false"/>
					<sci:arg name="ComponentLocalID" type="LongType" required="false" visibility="nevershow" multi="false">
						<sci:help>Local Component Identifier</sci:help>
						<sci:value>4</sci:value>
					</sci:arg>
					<sci:arg name="SubProtocolMadeLinkIntoCopy" type="BoolType" required="false" visibility="nevershow" multi="false">
						<sci:help>Subprotocol Made Link Into Copy</sci:help>
						<sci:value>0</sci:value>
					</sci:arg>
					<sci:arg name="Component Path" type="StringType" required="false" visibility="nevershow" multi="false">
						<sci:value>Components\Chemistry\Receptor-Ligand Interactions\Docking &amp; Scoring\CDOCKER</sci:value>
					</sci:arg>
				</sci:component>
				<sci:protocol/>
			</sci:data>
			<sci:data object="SciTegic.CountRecords.1">
				<sci:component name="Count and Index Data" version="2">
					<sci:arg name="Counter Property" type="StringType" required="true" visibility="visible" multi="false">
						<sci:help>&lt;p&gt;The name of the property to hold the data record count. If the name begins with &quot;@&quot;, this is a global property name and is updated each time a data record is received. Otherwise, it is a local property name and a new property by that name will be created on each data record and given the current value (i.e., the count).&lt;/p&gt;

</sci:help>
						<sci:member>Start Index</sci:member>
						<sci:member>Check if Property Already in Use</sci:member>
						<sci:value>@NumFailed</sci:value>
					</sci:arg>
					<sci:arg name="Start Index" type="LongType" required="true" visibility="visible" multi="false">
						<sci:help>The index (i.e., number) used to start the sequence.</sci:help>
						<sci:value>1</sci:value>
					</sci:arg>
					<sci:arg name="Check if Property Already in Use" type="BoolType" required="true" visibility="visible" multi="false">
						<sci:help>Generates an error if the property already exists. This helps prevent overwriting data created by another component. Default is &quot;True&quot;.
</sci:help>
						<sci:legalval selected="true">True</sci:legalval>
						<sci:legalval>False</sci:legalval>
					</sci:arg>
					<sci:arg name="OnDataTypeError" type="StringType" required="true" visibility="hidden" multi="false">
						<sci:legalval selected="true">Halt</sci:legalval>
						<sci:legalval>Fail</sci:legalval>
						<sci:legalval>Pass</sci:legalval>
					</sci:arg>
					<sci:arg name="OnGeneralError" type="StringType" required="true" visibility="hidden" multi="false">
						<sci:legalval selected="true">Halt</sci:legalval>
						<sci:legalval>Fail</sci:legalval>
						<sci:legalval>Pass</sci:legalval>
					</sci:arg>
					<sci:arg name="ComponentAttributes" type="StringType" required="false" visibility="hidden" multi="true">
						<sci:help>Component Attributes</sci:help>
						<sci:legalval selected="true">ComponentTakesInput</sci:legalval>
						<sci:legalval selected="true">ComponentReturnsPass</sci:legalval>
						<sci:legalval>ComponentReturnsFail</sci:legalval>
						<sci:legalval>ComponentRunsLocal</sci:legalval>
					</sci:arg>
					<sci:arg name="Registrant" type="StringType" required="false" visibility="nevershow" multi="false">
						<sci:help>The user who registered this component.</sci:help>
						<sci:value>scitegic/core</sci:value>
					</sci:arg>
					<sci:arg name="RegistrationDate" type="StringType" required="false" visibility="nevershow" multi="false">
						<sci:help>The date this component was registered.</sci:help>
						<sci:value>Fri Sep 08 07:31:45 2006</sci:value>
					</sci:arg>
					<sci:arg name="ComponentGUID" type="StringType" required="false" visibility="nevershow" multi="false">
						<sci:value>{7BF3D951-BF75-70A2-8B2C-AD8909791909}</sci:value>
					</sci:arg>
					<sci:arg name="ComponentDisplayName" type="StringType" required="false" visibility="nevershow" multi="false">
						<sci:value>Count and Index Data</sci:value>
					</sci:arg>
					<sci:arg name="CustomErrorText" type="StringType" required="false" visibility="nevershow" multi="false"/>
					<sci:arg name="ComponentIcon" type="StringType" required="true" visibility="nevershow" multi="false">
						<sci:value>COMPONENTNODE</sci:value>
					</sci:arg>
					<sci:arg name="DerivedFrom" type="StringType" required="false" visibility="nevershow" multi="false">
						<sci:help>The component this component is based upon.</sci:help>
						<sci:value>Count and Index Data</sci:value>
					</sci:arg>
					<sci:arg name="ComponentDisabled" type="LongType" required="false" visibility="nevershow" multi="false">
						<sci:value>0</sci:value>
					</sci:arg>
					<sci:arg name="ComponentPoint" type="StringType" required="false" visibility="nevershow" multi="false">
						<sci:value>954 -395</sci:value>
					</sci:arg>
					<sci:arg name="ComponentHelp" type="StringType" required="false" visibility="nevershow" multi="true">
						<sci:value>100</sci:value>
						<sci:value>Counts the number of data records and puts the count in a property</sci:value>
						<sci:value>&lt;p&gt;Use this component to create a numerical index of data records and to keep track of the total number of records.  The value of &lt;i&gt;Counter Property&lt;/i&gt; is incremented each time a data record enters the component.&lt;/p&gt;

&lt;p&gt;This component can be used in two modes:&lt;/p&gt;
&lt;ul&gt;
&lt;li&gt;If &lt;i&gt;Counter Property&lt;/i&gt; is the name of a local property (does not start with &quot;@&quot;), a new property by that name is created on each data record and given the value of the current count.&lt;/li&gt;
&lt;li&gt;If &lt;i&gt;Counter Property&lt;/i&gt; is the name of a global property (starts with &quot;@&quot;), then each data record that passes through causes this global record count to be incremented, but values are not added to the passing records.&lt;/li&gt;
&lt;/ul&gt;</sci:value>
						<sci:value>Generic</sci:value>
						<sci:value/>
						<sci:value>Generic</sci:value>
						<sci:value/>
						<sci:value>None</sci:value>
						<sci:value/>
					</sci:arg>
					<sci:arg name="RegistrationVersion" type="StringType" required="false" visibility="nevershow" multi="false">
						<sci:help>The server version when this component was registered</sci:help>
						<sci:value>6.0.0.44</sci:value>
					</sci:arg>
					<sci:arg name="Component Sticky Notes" type="StringType" required="false" visibility="nevershow" multi="false"/>
					<sci:arg name="ComponentLocalID" type="LongType" required="false" visibility="nevershow" multi="false">
						<sci:help>Local Component Identifier</sci:help>
						<sci:value>7</sci:value>
					</sci:arg>
					<sci:arg name="Component Path" type="StringType" required="false" visibility="nevershow" multi="false">
						<sci:value>Components\Data Access and Manipulation\Manipulators\Count and Index Data</sci:value>
					</sci:arg>
				</sci:component>
			</sci:data>
			<sci:data object="SciTegic.SDWriter.1">
				<sci:component name="SD Writer" version="2">
					<sci:arg name="Destination" type="DestinationURLType" required="true" visibility="visible" multi="false">
						<sci:help>The filename or URL for the destination data. To save in compressed (zipped) format, add the extension .gz or .zip to the filename.</sci:help>
						<sci:member>Maximum</sci:member>
						<sci:member>IfFileExists</sci:member>
						<sci:member>CharacterEncoding</sci:member>
						<sci:value>$(RunDirectory)/$(Input Ligands Prefix)_fail.sd</sci:value>
					</sci:arg>
					<sci:arg name="Maximum" type="LongType" required="false" visibility="visible" multi="false">
						<sci:help>The maximum number of data records to write (all if value is empty)</sci:help>
					</sci:arg>
					<sci:arg name="IfFileExists" type="StringType" required="true" visibility="visible" multi="false">
						<sci:help>What to do if the given destination file already exists</sci:help>
						<sci:legalval selected="true">Overwrite</sci:legalval>
						<sci:legalval>Append</sci:legalval>
						<sci:legalval>Halt</sci:legalval>
					</sci:arg>
					<sci:arg name="CharacterEncoding" type="StringType" required="false" visibility="visible" multi="false">
						<sci:help>&lt;p&gt;Indicates the character set that will be used within the file.&lt;/p&gt;
&lt;ul&gt;
&lt;li&gt;&lt;b&gt;ANSI&lt;/b&gt; is the default and specifies a character set where each character is defined by a single byte.  This allows the Latin-1 (ISO-8859-1) character set to be written to the file.  Virtually all applications can read these files.&lt;/li&gt;
&lt;li&gt;&lt;b&gt;UTF-8&lt;/b&gt; specifies a variable length character set.  Each character is represented by 1 to 6 bytes.  This allows writing out all extended characters specified in the Unicode character sets while maintaining reasonably lengthed files.  Many applications do not support UTF-8 files.&lt;/li&gt;
 
&lt;li&gt;&lt;b&gt;Unicode&lt;/b&gt; and &lt;b&gt;Unicode big endian&lt;/b&gt; are sets where each character is represented by exactly 2 bytes (also known as UCS-2).  Depending on which is used will determine the order in which the bytes appear for each character. Many applications do not support Unicode or Unicode big endian files.&lt;/li&gt;
&lt;/ul&gt;
 
&lt;p&gt;&lt;b&gt;See Also&lt;/b&gt;&lt;/p&gt;
&lt;ul&gt;
&lt;li&gt;For more information about each of these ecoding styles, go to &lt;a href=&quot;javascript:DoLink(&apos;http://www.unicode.org/&apos;)&quot;&gt;http://www.unicode.org/&lt;/a&gt;&lt;/li&gt;
&lt;/ul&gt;</sci:help>
						<sci:legalval selected="true">ANSI</sci:legalval>
						<sci:legalval>UTF-8</sci:legalval>
						<sci:legalval>Unicode</sci:legalval>
						<sci:legalval>Unicode big endian</sci:legalval>
					</sci:arg>
					<sci:arg name="SD Format Options" type="StringType" required="false" visibility="visible" multi="true">
						<sci:help>Options for the SD Writer:
&lt;ul&gt;
&lt;li&gt;&lt;b&gt;Write Structure&lt;/b&gt;:  Includes available structure information with each record.&lt;/li&gt;
&lt;li&gt;&lt;b&gt;Write Properties&lt;/b&gt;:  Includes available property information with each record.&lt;/li&gt;
&lt;li&gt;&lt;b&gt;Write Date&lt;/b&gt;:  Writes the current date into the file.&lt;/li&gt;
&lt;li&gt;&lt;b&gt;Write Fully Padded Lines&lt;/b&gt;:  Writes all the fields in the Atoms and Bonds lines, padding with zeroes those fields with undefined values.&lt;/li&gt;
&lt;li&gt;&lt;b&gt;Write Query Info&lt;/b&gt;:  Writes out MDL query information and also additional SciTegic molecule query information to the properties of the SD record.
To read the SciTegic-specific part of this information back in, use a SciTegic SD Reader with the ReadQueryInfo parameter set to True. (This option writes out substructure queries that may have come from SMARTS queries. It also stops writing query information for viewers that cannot handle it).&lt;/li&gt;
&lt;li&gt;&lt;b&gt;Write Two Spaces In Data Header Line&lt;/b&gt;:  When on, data headers will be &lt;TT&gt;&amp;gt&amp;nbsp&amp;nbsp&amp;ltPropName&amp;gt&lt;/TT&gt;.  When off, data headers will be &lt;TT&gt;&quot;&amp;gt&amp;nbsp&amp;ltPropName&amp;gt&quot;&lt;/TT&gt;.  The standard does not specify how many spaces there should be. Making this option available for compatibility with 3rd party readers.&lt;/li&gt;
&lt;li&gt;&lt;b&gt;Wrap Long Property Lines&lt;/b&gt;:  By the MDL CTFile standard property lines are limited to 200 characters.  When selected, properties longer than 200 characters are with newlines every 200 characters.&lt;/li&gt;
&lt;/ul&gt;
&lt;p&gt;
&amp;nbsp
&lt;/p&gt;
&lt;b&gt;V2000 and V3000 Format Parameters&lt;/b&gt;
&lt;p&gt;
The next two options can be used to force the SD file format to be exclusively V2000 or V3000. If none of the options is selected, the input molecules are written in V2000 format unless they contain features that require the use of the V3000 format. These features include presence of enhanced stereo markings, more than 999 atoms or bonds, and atom lists with more than 16 atom types. In this case, the output SD file might contain a mix of V2000 and V300 molecules.
&lt;p&gt;
&lt;ul&gt;
&lt;li&gt;&lt;b&gt;Use V3000 Format&lt;/b&gt;:  Force the format to be MDL V3000 for all molecules.&lt;/li&gt;
&lt;li&gt;&lt;b&gt;Use V2000 Format&lt;/b&gt;:  Force the format to be MDL V2000 for all molecules. Any molecule with features that require the V3000 format is sent to the Fail port. Note that the Fail port in the SD Writer is not active by default. If you want to use this option, make sure to activate the component Fail port by right-clicking on the component and selecting the &lt;i&gt;Toggle Ports&lt;/i&gt; menu.&lt;/li&gt;
&lt;/ul&gt;

</sci:help>
						<sci:legalval selected="true">Write Structure</sci:legalval>
						<sci:legalval selected="true">Write Properties</sci:legalval>
						<sci:legalval selected="true">Write Date</sci:legalval>
						<sci:legalval>Write Fully Padded Lines</sci:legalval>
						<sci:legalval selected="true">Write Query Info</sci:legalval>
						<sci:legalval>Write Two Spaces In Data Header Line</sci:legalval>
						<sci:legalval selected="true">Wrap Long Property Lines</sci:legalval>
						<sci:legalval>Use V3000 Format</sci:legalval>
						<sci:legalval>Use V2000 Format</sci:legalval>
					</sci:arg>
					<sci:arg name="Additional Options" type="GroupType" required="false" visibility="visible" multi="false">
						<sci:help>Contains less commonly used parameters</sci:help>
						<sci:member>Name</sci:member>
					</sci:arg>
					<sci:arg name="Name" type="StringType" required="false" visibility="visible" multi="false">
						<sci:help>Name of property that holds the name of each molecule</sci:help>
						<sci:value>Name</sci:value>
					</sci:arg>
					<sci:arg name="OnGeneralError" type="StringType" required="true" visibility="hidden" multi="false">
						<sci:legalval selected="true">Halt</sci:legalval>
						<sci:legalval>Fail</sci:legalval>
						<sci:legalval>Pass</sci:legalval>
					</sci:arg>
					<sci:arg name="OnDataTypeError" type="StringType" required="true" visibility="hidden" multi="false">
						<sci:legalval selected="true">Halt</sci:legalval>
						<sci:legalval>Fail</sci:legalval>
						<sci:legalval>Pass</sci:legalval>
					</sci:arg>
					<sci:arg name="ComponentAttributes" type="StringType" required="false" visibility="hidden" multi="true">
						<sci:help>Component Attributes</sci:help>
						<sci:legalval selected="true">ComponentTakesInput</sci:legalval>
						<sci:legalval>ComponentReturnsPass</sci:legalval>
						<sci:legalval>ComponentReturnsFail</sci:legalval>
						<sci:legalval>ComponentRunsLocal</sci:legalval>
					</sci:arg>
					<sci:arg name="ComponentComment" type="StringType" required="false" visibility="nevershow" multi="false">
						<sci:help>Comment</sci:help>
						<sci:value>Writes MDL SD (structured data) files.</sci:value>
					</sci:arg>
					<sci:arg name="Registrant" type="StringType" required="false" visibility="nevershow" multi="false">
						<sci:help>The user who registered this component.</sci:help>
						<sci:value>scitegic/chemistry</sci:value>
					</sci:arg>
					<sci:arg name="RegistrationDate" type="StringType" required="false" visibility="nevershow" multi="false">
						<sci:help>The date this component was registered.</sci:help>
						<sci:value>Thu Oct 19 08:13:25 2006</sci:value>
					</sci:arg>
					<sci:arg name="ComponentUsage" type="StringType" required="false" visibility="nevershow" multi="false">
						<sci:help>Component Usage</sci:help>
						<sci:value>Writes the molecule and associated property data to the &apos;Destination&apos; file in SD format.

Input - Molecule data records</sci:value>
					</sci:arg>
					<sci:arg name="ComponentDisplayName" type="StringType" required="false" visibility="nevershow" multi="false">
						<sci:value>SD Writer</sci:value>
					</sci:arg>
					<sci:arg name="CustomErrorText" type="StringType" required="false" visibility="nevershow" multi="false"/>
					<sci:arg name="ComponentIcon" type="StringType" required="true" visibility="nevershow" multi="false">
						<sci:value>DocumentNode</sci:value>
					</sci:arg>
					<sci:arg name="ComponentGUID" type="StringType" required="false" visibility="nevershow" multi="false">
						<sci:value>{DC8EE7B0-0620-42FE-944C-B4CD1E79480E}</sci:value>
					</sci:arg>
					<sci:arg name="DerivedFrom" type="StringType" required="false" visibility="nevershow" multi="false">
						<sci:help>The component this component is based upon.</sci:help>
						<sci:value>SD Writer</sci:value>
					</sci:arg>
					<sci:arg name="ComponentDisabled" type="LongType" required="false" visibility="nevershow" multi="false">
						<sci:value>0</sci:value>
					</sci:arg>
					<sci:arg name="ComponentPoint" type="StringType" required="false" visibility="nevershow" multi="false">
						<sci:value>1242 -395</sci:value>
					</sci:arg>
					<sci:arg name="ComponentHelp" type="StringType" required="false" visibility="nevershow" multi="true">
						<sci:value>100</sci:value>
						<sci:value>Writes an MDL SD (structured data) file</sci:value>
						<sci:value>Writes the molecule and associated property data to the &lt;i&gt;Destination&lt;/i&gt; file in MDL SD format.

&lt;p&gt;&lt;b&gt;See Also:&lt;/b&gt;&lt;/p&gt;
&lt;ul&gt;
&lt;li&gt;To read files in MDL SD format, use the &lt;a href=&quot;javascript:DoLink(&apos;{CA65B896-4FE6-4E3A-B884-DC16B53B8D26}&apos;)&quot;&gt;SD Reader&lt;/a&gt;.&lt;/li&gt;
&lt;li&gt;To convert molecules to and from a text property containing the molecular connection table (CTAB) in MDL format, use &lt;a href=&quot;javascript:DoLink(&apos;{E622FBD9-9FA9-451A-A102-1800B5F28B6D}&apos;)&quot;&gt;Molecule to CTAB&lt;/a&gt; and &lt;a href=&quot;javascript:DoLink(&apos;{7D354B65-DDD8-4EA4-83A7-21501A8A6852}&apos;)&quot;&gt;Molecule from CTAB&lt;/a&gt;.&lt;/li&gt; 
&lt;/ul&gt;

</sci:value>
						<sci:value>Molecule</sci:value>
						<sci:value/>
						<sci:value>None</sci:value>
						<sci:value/>
						<sci:value>None</sci:value>
						<sci:value/>
					</sci:arg>
					<sci:arg name="RegistrationVersion" type="StringType" required="false" visibility="nevershow" multi="false">
						<sci:help>The server version when this component was registered</sci:help>
						<sci:value>6.0.1.4</sci:value>
					</sci:arg>
					<sci:arg name="Component Sticky Notes" type="StringType" required="false" visibility="nevershow" multi="false"/>
					<sci:arg name="ComponentLocalID" type="LongType" required="false" visibility="nevershow" multi="false">
						<sci:help>Local Component Identifier</sci:help>
						<sci:value>8</sci:value>
					</sci:arg>
					<sci:arg name="Component Path" type="StringType" required="false" visibility="nevershow" multi="false">
						<sci:value>Components\Chemistry\Data Access and Manipulation\Writers\SD Writer</sci:value>
					</sci:arg>
				</sci:component>
			</sci:data>
			<sci:data object="SciTegic.EvaluateExpression.1">
				<sci:component name="Custom Manipulator (PilotScript)" version="2">
					<sci:arg name="Expression" type="ExpressionType" required="true" visibility="visible" multi="false" implbase="{0995D675-7EE2-432C-95DF-E91C14052B22}">
						<sci:help>Expression (or list of expressions separated by semi-colons) to evaluate.</sci:help>
						<sci:member>Initial Expression</sci:member>
						<sci:member>Final Expression</sci:member>
						<sci:member>Keep Calculated Properties</sci:member>
						<sci:value>@&apos;Input Receptor File&apos; := rsubst(@&apos;Input Receptor&apos;, &apos;^.*[\/\\]&apos;, &apos;&apos;);

if ( @&apos;Receptor Prefix&apos; is not defined ) then
	@&apos;Receptor Prefix&apos; := &apos;&apos;;
end if;

if ( @&apos;Input Ligands Prefix&apos; is not defined ) then
	@&apos;Input Ligands Prefix&apos; := &apos;&apos;;
end if;

if ( @InputLigandCounter is defined and @InputLigandCounter &gt; 0) then
	append(@ResultsSummary, &quot;Input ligands: &quot;. @InputLigandCounter );
else
	append(@ResultsSummary, &quot;Input ligands: &quot;. 0 );	
end if;	

if ( @NumRefined is defined and @NumRefined &gt;  0 ) then
	append(@ResultsSummary, &quot;Refined poses: &quot;. @NumRefined );
else
	@NumRefined := 0;
end if;	

if ( @NumFailed is defined and @NumFailed &gt; 0 ) then
	append(@ResultsSummary, &quot;Failed ligands: &quot;. @NumFailed );
else
	@NumFailed := 0;
end if;	</sci:value>
					</sci:arg>
					<sci:arg name="Initial Expression" type="ExpressionType" required="false" visibility="visible" multi="false" implbase="{0995D675-7EE2-432C-95DF-E91C14052B22}">
						<sci:help>&lt;p&gt;
This expression is executed only the first time data passes into the component.
&lt;p/&gt; 
Since there is no data available at initialization time, only expressions referencing global properties are allowed.
&lt;/p&gt;</sci:help>
					</sci:arg>
					<sci:arg name="Final Expression" type="ExpressionType" required="false" visibility="visible" multi="false" implbase="{0995D675-7EE2-432C-95DF-E91C14052B22}">
						<sci:help>&lt;p&gt;
This expression is executed only at finalization (after the last data passes out of the component).
&lt;p/&gt; 
Since there is no data available at finalization time, only expressions referencing global properties are allowed.
&lt;/p&gt;</sci:help>
					</sci:arg>
					<sci:arg name="Keep Calculated Properties" type="BoolType" required="true" visibility="visible" multi="false" implbase="{0995D675-7EE2-432C-95DF-E91C14052B22}">
						<sci:help>Adds any properties calculated in this component to a data record&apos;s property list.</sci:help>
						<sci:legalval selected="true">True</sci:legalval>
						<sci:legalval>False</sci:legalval>
					</sci:arg>
					<sci:arg name="OnGeneralError" type="StringType" required="true" visibility="hidden" multi="false">
						<sci:legalval selected="true">Halt</sci:legalval>
						<sci:legalval>Fail</sci:legalval>
						<sci:legalval>Pass</sci:legalval>
					</sci:arg>
					<sci:arg name="OnDataTypeError" type="StringType" required="true" visibility="hidden" multi="false">
						<sci:legalval selected="true">Halt</sci:legalval>
						<sci:legalval>Fail</sci:legalval>
						<sci:legalval>Pass</sci:legalval>
					</sci:arg>
					<sci:arg name="ComponentAttributes" type="StringType" required="false" visibility="hidden" multi="true">
						<sci:help>Component Attributes</sci:help>
						<sci:legalval>ComponentTakesInput</sci:legalval>
						<sci:legalval selected="true">ComponentReturnsPass</sci:legalval>
						<sci:legalval>ComponentReturnsFail</sci:legalval>
						<sci:legalval>ComponentRunsLocal</sci:legalval>
					</sci:arg>
					<sci:arg name="Do Screen" type="BoolType" required="false" visibility="nevershow" multi="false" implbase="{0995D675-7EE2-432C-95DF-E91C14052B22}">
						<sci:help>When TRUE, controls which exit port is used for
each data record by evaluating the final expression
(or only one) listed in the &quot;Expression&quot; parameter.
   -Pass (green) port when expression true
   -Fail (red) port when expression false</sci:help>
						<sci:legalval>True</sci:legalval>
						<sci:legalval selected="true">False</sci:legalval>
					</sci:arg>
					<sci:arg name="ExpressionVersion" type="LongType" required="false" visibility="nevershow" multi="false" implbase="{0995D675-7EE2-432C-95DF-E91C14052B22}">
						<sci:help>Version of expression parser to use.</sci:help>
						<sci:value>2</sci:value>
					</sci:arg>
					<sci:arg name="ComponentComment" type="StringType" required="false" visibility="nevershow" multi="false">
						<sci:help>Comment</sci:help>
						<sci:value>Processes commands expressed in PilotScript syntax to apply rapid
manipulations to data record properties. In this way, the component may be
customized to build a new, specialized data manipulation component.</sci:value>
					</sci:arg>
					<sci:arg name="Registrant" type="StringType" required="false" visibility="nevershow" multi="false">
						<sci:help>The user who registered this component.</sci:help>
						<sci:value>scitegic/core</sci:value>
					</sci:arg>
					<sci:arg name="RegistrationDate" type="StringType" required="false" visibility="nevershow" multi="false">
						<sci:help>The date this component was registered.</sci:help>
						<sci:value>Mon Apr 23 12:20:45 2007</sci:value>
					</sci:arg>
					<sci:arg name="ComponentUsage" type="StringType" required="false" visibility="nevershow" multi="false">
						<sci:help>Component Usage</sci:help>
						<sci:value>The &apos;Expression&apos;  is evaluated for each data record, and may alter and manipulate the properties of the data objects. The &apos;Initial expression&apos; is evaluated the first time data passes into the component and is typically used for initializing global variables. See the online documentation for full details of PilotScript expression syntax.

Input             - Data records
Output Pass  - All Data records</sci:value>
					</sci:arg>
					<sci:arg name="ComponentDisplayName" type="StringType" required="false" visibility="nevershow" multi="false">
						<sci:value>Initialize</sci:value>
					</sci:arg>
					<sci:arg name="DerivedFrom" type="StringType" required="false" visibility="nevershow" multi="false">
						<sci:help>The component this component is based upon.</sci:help>
						<sci:value>Custom Manipulator (PilotScript)</sci:value>
					</sci:arg>
					<sci:arg name="CustomErrorText" type="StringType" required="false" visibility="nevershow" multi="false"/>
					<sci:arg name="ComponentIcon" type="StringType" required="true" visibility="nevershow" multi="false">
						<sci:value>EXPRESSIONNODE</sci:value>
					</sci:arg>
					<sci:arg name="ComponentDisabled" type="LongType" required="false" visibility="nevershow" multi="false">
						<sci:value>0</sci:value>
					</sci:arg>
					<sci:arg name="ComponentGUID" type="StringType" required="false" visibility="nevershow" multi="false">
						<sci:value>{0995D675-7EE2-432C-95DF-E91C14052B22}</sci:value>
					</sci:arg>
					<sci:arg name="ComponentPoint" type="StringType" required="false" visibility="nevershow" multi="false">
						<sci:value>90 -720</sci:value>
					</sci:arg>
					<sci:arg name="ComponentHelp" type="StringType" required="false" visibility="nevershow" multi="true">
						<sci:value>100</sci:value>
						<sci:value>Applies a PilotScript expression to each data record</sci:value>
						<sci:value>&lt;p&gt;PilotScript is the native scripting language in Pipeline Pilot.  It is based on PL/SQL and allows you to query or alter the properties on data records.  For example, the expression:

&lt;blockquote&gt;
&lt;code&gt;A := 10;&lt;/code&gt;
&lt;/blockquote&gt;
creates a property named &quot;A&quot; and sets the value to &quot;10&quot;.&lt;/p&gt;

&lt;p&gt;For each incoming data record the PilotScript statements in &lt;i&gt;Expression&lt;/i&gt; are evaluated.&lt;/p&gt;

&lt;p&gt;&lt;b&gt;Notes:&lt;/b&gt;
&lt;ul&gt;
&lt;li&gt;To initialize global variables such as counters, use &lt;i&gt;Initial Expression&lt;/i&gt;.&lt;/li&gt; 
&lt;li&gt;To clean up global variables or calculate final results use &lt;i&gt;Final Expression&lt;/i&gt;.&lt;/li&gt;
&lt;li&gt;Parameters on Custom Manipulators do not become global variables that can be accessed via &lt;i&gt;@ParameterName&lt;/i&gt; syntax and can only be accessed by token substitution via &lt;i&gt;$(ParameterName)&lt;/i&gt; syntax.&lt;/li&gt;
&lt;/ul&gt;

&lt;p&gt;&lt;b&gt;See Also:&lt;/b&gt;&lt;/p&gt;
&lt;ul&gt;
&lt;li&gt;For more information on PilotScript, see &lt;a href=&quot;javascript:DoLink(&apos;scihelpdocs/user/pscript/pscript_overview.htm&apos;)&quot;&gt;PilotScript Overview&lt;/a&gt;.&lt;/li&gt;
&lt;li&gt;To use PilotScript to filter data records use &lt;a href=&quot;javascript:DoLink(&apos;{DD58ECD1-516F-48FE-A5DB-8328AED680F2}&apos;)&quot;&gt;Custom Filter (PilotScript)&lt;/a&gt;.&lt;/li&gt;
&lt;/ul&gt;

</sci:value>
						<sci:value>None</sci:value>
						<sci:value/>
						<sci:value>Generic</sci:value>
						<sci:value/>
						<sci:value>None</sci:value>
						<sci:value/>
					</sci:arg>
					<sci:arg name="RegistrationVersion" type="StringType" required="false" visibility="nevershow" multi="false">
						<sci:help>The server version when this component was registered</sci:help>
						<sci:value>6.1.0.17</sci:value>
					</sci:arg>
					<sci:arg name="Component Sticky Notes" type="StringType" required="false" visibility="nevershow" multi="false"/>
					<sci:arg name="ComponentLocalID" type="LongType" required="false" visibility="nevershow" multi="false">
						<sci:help>Local Component Identifier</sci:help>
						<sci:value>10</sci:value>
					</sci:arg>
					<sci:arg name="Component Path" type="StringType" required="false" visibility="nevershow" multi="false">
						<sci:value>Components\Data Access and Manipulation\Manipulators\Custom Manipulator (PilotScript)</sci:value>
					</sci:arg>
				</sci:component>
			</sci:data>
			<sci:data object="SciTegic.Protocol.1">
				<sci:component name="DS Messaging" version="2">
					<sci:arg name="Client Message" type="StringType" required="false" visibility="visible" multi="false" expanded="true">
						<sci:help>Short message send to the client.</sci:help>
						<sci:member>Client Message Final</sci:member>
					</sci:arg>
					<sci:arg name="Client Message Final" type="StringType" required="false" visibility="visible" multi="false">
						<sci:help>Final Message reported to the DS Client</sci:help>
						<sci:value>$(NumRefined) poses: $(Input Ligands Prefix), $(Receptor Prefix)</sci:value>
					</sci:arg>
					<sci:arg name="Report" type="GroupType" required="false" visibility="visible" multi="false">
						<sci:help>Options controlling the DS report page</sci:help>
						<sci:member>Report Error</sci:member>
						<sci:member>Report Summary</sci:member>
						<sci:member>Remove Duplicates from Summary</sci:member>
						<sci:member>Report Warning</sci:member>
						<sci:member>Report Detail</sci:member>
					</sci:arg>
					<sci:arg name="Report Summary" type="StringType" required="false" visibility="visible" multi="false">
						<sci:help>Message added to &lt;strong&gt;Summary&lt;/strong&gt; section in DS report</sci:help>
						<sci:value>$(ResultsSummary)</sci:value>
					</sci:arg>
					<sci:arg name="Report Detail" type="StringType" required="false" visibility="visible" multi="false">
						<sci:help>Message added to &lt;strong&gt;Detail&lt;/strong&gt; section in DS report</sci:help>
					</sci:arg>
					<sci:arg name="Report Warning" type="StringType" required="false" visibility="visible" multi="false">
						<sci:help>Message added to &lt;strong&gt;Warning&lt;/strong&gt; section in DS report</sci:help>
					</sci:arg>
					<sci:arg name="Report Error" type="StringType" required="false" visibility="visible" multi="false">
						<sci:help>Message added to &lt;strong&gt;Error&lt;/strong&gt; section in DS report</sci:help>
					</sci:arg>
					<sci:arg name="Remove Duplicates from Summary" type="BoolType" required="true" visibility="visible" multi="false" uimpl="false">
						<sci:help>When set to True, all duplicate &lt;strong&gt;Summary&lt;/strong&gt; lines in the DS report are removed. </sci:help>
						<sci:legalval>True</sci:legalval>
						<sci:legalval selected="true">False</sci:legalval>
					</sci:arg>
					<sci:arg name="Advanced" type="GroupType" required="false" visibility="visible" multi="false" expanded="true" uimpl="true">
						<sci:help>Contains less commonly used parameters.</sci:help>
						<sci:member>Debug Level</sci:member>
						<sci:member>Debug Message</sci:member>
					</sci:arg>
					<sci:arg name="Debug Message" type="StringType" required="false" visibility="visible" multi="false" uimpl="true">
						<sci:help>Message to send to the log file (if log is specified)</sci:help>
					</sci:arg>
					<sci:arg name="Debug Level" type="StringType" required="false" visibility="visible" multi="false" uimpl="true">
						<sci:help>User can set the debug level for the debug message.</sci:help>
						<sci:legalval selected="true">1</sci:legalval>
						<sci:legalval>2</sci:legalval>
					</sci:arg>
					<sci:arg name="Tempfiles" type="StringType" required="false" visibility="visible" multi="false" uimpl="true">
						<sci:help>Temporary files converted by the network to true temporary filenames</sci:help>
					</sci:arg>
					<sci:arg name="DeclareLocal" type="StringType" required="false" visibility="visible" multi="false" uimpl="true">
						<sci:help>Lists a set of properties (without the @) to create on the property list for this protocol. Other properties are created on the global property list and are accessible from all protocols.</sci:help>
					</sci:arg>
					<sci:arg name="RunToCompletion" type="BoolType" required="false" visibility="visible" multi="false" uimpl="true">
						<sci:help>When the network runs, processes once or until done for each process call</sci:help>
						<sci:legalval>True</sci:legalval>
						<sci:legalval selected="true">False</sci:legalval>
					</sci:arg>
					<sci:arg name="ComponentAttributes" type="StringType" required="false" visibility="hidden" multi="true">
						<sci:help>Component Attributes</sci:help>
						<sci:legalval selected="true">ComponentTakesInput</sci:legalval>
						<sci:legalval>ComponentReturnsPass</sci:legalval>
						<sci:legalval>ComponentReturnsFail</sci:legalval>
						<sci:legalval>ComponentRunsLocal</sci:legalval>
					</sci:arg>
					<sci:arg name="OnDataTypeError" type="StringType" required="true" visibility="hidden" multi="false">
						<sci:legalval selected="true">Halt</sci:legalval>
						<sci:legalval>Fail</sci:legalval>
						<sci:legalval>Pass</sci:legalval>
					</sci:arg>
					<sci:arg name="OnGeneralError" type="StringType" required="true" visibility="hidden" multi="false">
						<sci:legalval selected="true">Halt</sci:legalval>
						<sci:legalval>Fail</sci:legalval>
						<sci:legalval>Pass</sci:legalval>
					</sci:arg>
					<sci:arg name="RegistrationDate" type="StringType" required="false" visibility="nevershow" multi="false">
						<sci:help>The date this component was registered.</sci:help>
						<sci:value>Wed Aug 11 21:09:04 2010</sci:value>
					</sci:arg>
					<sci:arg name="ComponentComment" type="StringType" required="false" visibility="nevershow" multi="false">
						<sci:help>Component Comment</sci:help>
						<sci:value>Defines a subprotocol in a pipeline. When you are creating a pipeline that requires a subprotocol as a component, drag this component into the pipeline, open it, and add components to it.</sci:value>
					</sci:arg>
					<sci:arg name="ComponentUsage" type="StringType" required="false" visibility="nevershow" multi="false">
						<sci:help>Component Usage</sci:help>
						<sci:value>When you are creating a pipeline which requires a subprotocol as 

a component, you can drag this SubProtocol component into the 

pipeline, open it, and add components into it.</sci:value>
					</sci:arg>
					<sci:arg name="ComponentDisplayName" type="StringType" required="false" visibility="nevershow" multi="false">
						<sci:value>DS Messaging</sci:value>
					</sci:arg>
					<sci:arg name="ProtocolAutoLayout" type="BoolType" required="false" visibility="nevershow" multi="false">
						<sci:help>Protocol AutoLayout</sci:help>
						<sci:value>1</sci:value>
					</sci:arg>
					<sci:arg name="ProtocolShowComment" type="BoolType" required="false" visibility="nevershow" multi="false">
						<sci:help>Protocol ShowComment</sci:help>
						<sci:value>true</sci:value>
					</sci:arg>
					<sci:arg name="ProtocolComment" type="StringType" required="false" visibility="nevershow" multi="false">
						<sci:help>Add Protocol Comment Here</sci:help>
						<sci:value>Add Protocol Comment Here</sci:value>
					</sci:arg>
					<sci:arg name="ComponentDisabled" type="LongType" required="false" visibility="nevershow" multi="false">
						<sci:value>0</sci:value>
					</sci:arg>
					<sci:arg name="CustomErrorText" type="StringType" required="false" visibility="nevershow" multi="false"/>
					<sci:arg name="ComponentIcon" type="StringType" required="true" visibility="nevershow" multi="false">
						<sci:value>COMPONENTNODE</sci:value>
					</sci:arg>
					<sci:arg name="ComponentRevision" type="LongType" required="true" visibility="nevershow" multi="false">
						<sci:help>Component Revision</sci:help>
						<sci:value>100</sci:value>
					</sci:arg>
					<sci:arg name="DerivedFrom" type="StringType" required="false" visibility="nevershow" multi="false">
						<sci:help>The component this component is based upon.</sci:help>
						<sci:value>SubProtocol</sci:value>
					</sci:arg>
					<sci:arg name="ComponentGUID" type="StringType" required="false" visibility="nevershow" multi="false">
						<sci:value>{8F288684-93BC-4712-BC9A-73930339BDEB}</sci:value>
					</sci:arg>
					<sci:arg name="ComponentPoint" type="StringType" required="false" visibility="nevershow" multi="false">
						<sci:value>378 -720</sci:value>
					</sci:arg>
					<sci:arg name="ByReference" type="BoolType" required="false" visibility="nevershow" multi="false">
						<sci:help>By Ref</sci:help>
						<sci:value>1</sci:value>
					</sci:arg>
					<sci:arg name="ComponentHelp" type="StringType" required="false" visibility="nevershow" multi="true">
						<sci:value>100</sci:value>
						<sci:value>Sends text to the client and/or to the DS report</sci:value>
						<sci:value>&lt;p&gt;Messages can be send to the client or text can be specified for the DS report.&lt;/p&gt;
</sci:value>
						<sci:value>None</sci:value>
						<sci:value/>
						<sci:value>None</sci:value>
						<sci:value>Records passing out of any unconnected pass ports of components inside the subprotocol</sci:value>
						<sci:value>None</sci:value>
						<sci:value>Records passing out of any unconnected fail ports of components inside the subprotocol</sci:value>
					</sci:arg>
					<sci:arg name="RegistrationVersion" type="StringType" required="false" visibility="nevershow" multi="false">
						<sci:help>The server version when this component was registered</sci:help>
						<sci:value>7.5.2.500</sci:value>
					</sci:arg>
					<sci:arg name="Component Sticky Notes" type="StringType" required="false" visibility="nevershow" multi="false"/>
					<sci:arg name="Protocol Sticky Notes" type="StringType" required="false" visibility="nevershow" multi="false">
						<sci:help>Protocol Sticky Notes</sci:help>
					</sci:arg>
					<sci:arg name="ProtocolScale2" type="LongType" required="false" visibility="nevershow" multi="false">
						<sci:help>Protocol Scale</sci:help>
						<sci:value>100</sci:value>
					</sci:arg>
					<sci:arg name="Protocol Options" type="StringType" required="false" visibility="nevershow" multi="false">
						<sci:help>Protocol Options</sci:help>
						<sci:legalval>Make Shortcut by Default</sci:legalval>
						<sci:legalval>Owner Access Only</sci:legalval>
					</sci:arg>
					<sci:arg name="Registrant" type="StringType" required="false" visibility="nevershow" multi="false">
						<sci:help>The user who registered this component.</sci:help>
						<sci:value>scitegic/dscore</sci:value>
					</sci:arg>
					<sci:arg name="ComponentLocalID" type="LongType" required="false" visibility="nevershow" multi="false">
						<sci:help>Local Component Identifier</sci:help>
						<sci:value>9</sci:value>
					</sci:arg>
					<sci:arg name="SubProtocolMadeLinkIntoCopy" type="BoolType" required="false" visibility="nevershow" multi="false">
						<sci:help>Subprotocol Made Link Into Copy</sci:help>
						<sci:value>0</sci:value>
					</sci:arg>
					<sci:arg name="SubProtocolModified" type="BoolType" required="false" visibility="nevershow" multi="false">
						<sci:help>Subprotocol Modified</sci:help>
						<sci:value>0</sci:value>
					</sci:arg>
					<sci:arg name="Component Path" type="StringType" required="false" visibility="nevershow" multi="false">
						<sci:value>Components\Chemistry\Utilities\Discovery Studio\DS Messaging</sci:value>
					</sci:arg>
				</sci:component>
				<sci:protocol/>
			</sci:data>
			<sci:data object="SciTegic.Protocol.1">
				<sci:component name="Generate DS Report" version="2">
					<sci:arg name="File Name" type="StringType" required="false" visibility="visible" multi="false">
						<sci:help>&lt;p&gt;Comma separated list of filenames in the Output directory. Use this in conjunction with &lt;i&gt;File Name Help&lt;/i&gt; 
to write help for these files.  For example, if &lt;i&gt;File Name&lt;/i&gt; is &quot;output.sd, detailed_output.sd&quot; and &lt;i&gt;File Name Help&lt;/i&gt;
is &quot;Ligands containing the calculated properties, Ligands containing the properties and detailed information&quot;.  Then the 
following section will appear in the Discovery Studio Report:&lt;/p&gt;
&lt;p&gt;Output Files&lt;/p&gt;
&lt;p&gt;Ligands containing the calculated properties &amp;nbsp;&amp;nbsp;&amp;nbsp;&amp;nbsp;&amp;nbsp;&amp;nbsp;&amp;nbsp;&amp;nbsp;
&amp;nbsp;&amp;nbsp;&amp;nbsp;&amp;nbsp;&amp;nbsp;&amp;nbsp;&amp;nbsp;&amp;nbsp;&amp;nbsp;&amp;nbsp;&amp;nbsp;&amp;nbsp;&amp;nbsp;&amp;nbsp;&amp;nbsp;&amp;nbsp;&amp;nbsp;&amp;nbsp; &lt;font color=&quot;blue&quot;&gt;output.sd&lt;/font&gt;&lt;/p&gt;
&lt;p&gt;Ligands containing the properties and detailed information &amp;nbsp;&amp;nbsp;&amp;nbsp;&amp;nbsp; &lt;font color=&quot;blue&quot;&gt;detailed_output.sd&lt;/font&gt;&lt;/p&gt;
&lt;p&gt;&lt;b&gt;Notes:&lt;/b&gt;&lt;/p&gt;
&lt;ul&gt;
&lt;li&gt;By default, each file in the output folder is included in this list.  The file name is used as the help by default.  
Use &lt;i&gt;Ignore&lt;/i&gt; to ignore files.  For example, a value of &quot;.pl&quot; for &lt;i&gt;Ignore&lt;/i&gt; will ignore all files ending with the pl extension.&lt;/li&gt;
&lt;li&gt;&lt;i&gt;New Name&lt;/i&gt; can be used to change the name listed in the report.  For example a value of &quot;Ligands, Detailed Ligands&quot; would change the table above to:
&lt;p&gt;Output Files&lt;/p&gt;
&lt;p&gt;Ligands containing the calculated properties &amp;nbsp;&amp;nbsp;&amp;nbsp;&amp;nbsp;&amp;nbsp;&amp;nbsp;&amp;nbsp;&amp;nbsp;
&amp;nbsp;&amp;nbsp;&amp;nbsp;&amp;nbsp;&amp;nbsp;&amp;nbsp;&amp;nbsp;&amp;nbsp;&amp;nbsp;&amp;nbsp;&amp;nbsp;&amp;nbsp;&amp;nbsp;&amp;nbsp;&amp;nbsp;&amp;nbsp;&amp;nbsp;&amp;nbsp; &lt;font color=&quot;blue&quot;&gt;Ligands&lt;/font&gt;&lt;/p&gt;
&lt;p&gt;Ligands containing the properties and detailed information &amp;nbsp;&amp;nbsp;&amp;nbsp;&amp;nbsp; &lt;font color=&quot;blue&quot;&gt;Detailed Ligands&lt;/font&gt;&lt;/p&gt;
&lt;/li&gt;
&lt;/ul&gt;
</sci:help>
						<sci:member>File Name Ignore</sci:member>
						<sci:validscript>#A1 := parameter();
Expand(&apos;,&apos;,#A1);
#A2 := parameter(&apos;File Name Help&apos;);
Expand(&apos;,&apos;,#A2);
#N1 := NumValues(#A1);
#N2 := NumValues(#A2);
SetInvalidDetails(
ParameterName() . &apos; must have same number of entries as: File Name Help&apos;.
&quot; &quot;. #N1. &quot; vs. &quot;. #N2 );
#N1 == #N2;</sci:validscript>
						<sci:value>$(Input Ligands Prefix).sd,$(Input Ligands Prefix)_fail.sd,.log,charmm_logs.zip</sci:value>
					</sci:arg>
					<sci:arg name="File Name Ignore" type="StringType" required="false" visibility="visible" multi="false">
						<sci:help>Comma separated list of file names which won&apos;t show up in the DS Report.  For example, a value of &quot;.pl, output.sd&quot; will exclude all files ending
in .pl and the file named output.sd from the report.</sci:help>
					</sci:arg>
					<sci:arg name="File Name Help" type="StringType" required="false" visibility="visible" multi="false">
						<sci:help>A comma separated list of help text that must match the file sequence in &lt;i&gt;File Name&lt;/i&gt;. The specified text will be used in the Output File section of the Discovery Studio report.</sci:help>
						<sci:validscript>#A1 := parameter(&apos;File Name&apos;);
Expand(&apos;,&apos;,#A1);
#A2 := parameter(&apos;File Name Help&apos;);
Expand(&apos;,&apos;,#A2);
#N1 := NumValues(#A1);
#N2 := NumValues(#A2);
SetInvalidDetails(
ParameterName() . &apos; must have same number of entries as: File Name&apos;.
&quot; &quot;. #N1. &quot; vs. &quot;. #N2 );
#N1 == #N2;</sci:validscript>
						<sci:value>Docked Ligands,Failed Ligands,CDOCKER Log File,Zipped CDOCKER Log Files</sci:value>
					</sci:arg>
					<sci:arg name="Advanced" type="GroupType" required="false" visibility="visible" multi="false">
						<sci:help>Advanced settings.</sci:help>
						<sci:member>Help Text Results</sci:member>
					</sci:arg>
					<sci:arg name="Help Text Results" type="StringType" required="false" visibility="visible" multi="false" uimpl="false">
						<sci:help>This text will be displayed in the Results section of the report. The text can contain html tags.</sci:help>
					</sci:arg>
					<sci:arg name="File Name New Name" type="StringType" required="false" visibility="visible" multi="false" uimpl="true">
						<sci:help>&lt;p&gt;A comma separated list of names that must match the file sequence in &lt;i&gt;File Name&lt;/i&gt;. The specified names will be used in the report. If an empty field is specified, the base-filename will be used.&lt;/p&gt;</sci:help>
						<sci:validscript>#A1 := parameter();
Expand(&apos;,&apos;,#A1);
#A2 := parameter(&apos;File Name&apos;);
Expand(&apos;,&apos;,#A2);
#N1 := NumValues(#A1);
#N2 := NumValues(#A2);
SetInvalidDetails(
ParameterName() . &apos; must have same number of entries as: File Name&apos;.
&quot; &quot;. #N1. &quot; vs. &quot;. #N2 );
not ( #N1 &gt; 0 and #N1 != #N2)</sci:validscript>
					</sci:arg>
					<sci:arg name="Tempfiles" type="StringType" required="false" visibility="visible" multi="false" uimpl="true">
						<sci:help>&lt;/p&gt;A comma delimited list of global properties, each of which will automatically hold the name of a file in the job&apos;s temporary folder, whose name is guaranteed to be unique.&lt;p/&gt;For each global name, an additional global is created (with the suffix &lt;i&gt;_Filename&lt;/i&gt;) that hold just the leaf file name of the temporary file.&lt;p/&gt;</sci:help>
					</sci:arg>
					<sci:arg name="DeclareLocal" type="StringType" required="false" visibility="visible" multi="false" uimpl="true">
						<sci:help>&lt;p&gt;Lists a set of properties (without the @) to create on the global property list for this subprotocol. Such properties can only be accessed within the scope of this subprotocol and its descendent subprotocols.&lt;p/&gt;Any global property not declared in this way is created on the top level global property list and is accessible from all protocols, but may collide with another property of the same name.&lt;p/&gt;Scoping global properties to the subprotocol where they are used is highly recommended.&lt;/p&gt;</sci:help>
					</sci:arg>
					<sci:arg name="RunToCompletion" type="BoolType" required="false" visibility="visible" multi="false" uimpl="true">
						<sci:help>When RunToCompletion is set to True, the subprotocol is re-initialized and executed in its entirety for each record it processes.</sci:help>
						<sci:legalval>True</sci:legalval>
						<sci:legalval selected="true">False</sci:legalval>
					</sci:arg>
					<sci:arg name="Parallel Processing Options" type="BoolType" required="false" visibility="visible" multi="false" uimpl="true">
						<sci:help>&lt;p&gt;&lt;b&gt;Note:&lt;/b&gt; This is a prototype feature, which we are making available
because we feel it is a useful technique to improve data throughput speeds in many situations. In particular, it can help to optimize resource use on multi-CPU and multi-core machines and on server clusters.
We welcome your feedback on scenarios where it works well, scenarios where it does not, and any other opinions you have about this utility.
&lt;/p&gt;&lt;hr/&gt;&lt;p&gt;
When set to True, this set of options allow the subprotocol to execute in parallel on one or more independent Pipeline Pilot servers, running local or remote.  Additional parameters control the number of data records to send in each process batch, the list of Pipeline Pilot servers to use, the number of protocol processes that can be executed on each server, and whether to preserve the order of the processed data records.
&lt;/p&gt;&lt;p&gt;
Use this option judiciously, since it will not increase throughput in all circumstances. In general, it will yield improved performance when the parallelization benefits outweigh the data transfer overhead for the specified batch size.
&lt;/p&gt;&lt;p&gt;
For more information on the parallel subprotocol options, see &lt;a href=&quot;javascript:DoLink(&apos;scihelpdocs/user/subprots/subprot_parallel_processing.htm&apos;)&quot;&gt;Parallel Processing Subprotocols&lt;/a&gt;.
&lt;/p&gt;
</sci:help>
						<sci:member>Parallel Processing Options Batch Size</sci:member>
						<sci:member>Parallel Processing Options Server</sci:member>
						<sci:member>Parallel Processing Options Preserve Order</sci:member>
						<sci:legalval>True</sci:legalval>
						<sci:legalval selected="true">False</sci:legalval>
					</sci:arg>
					<sci:arg name="Parallel Processing Options Batch Size" type="LongType" required="true" visibility="visible" multi="false" uimpl="true">
						<sci:help>The number of records to send to the remote server(s) for each subprotocol execution.  In general, performance is optimized when the amount of time required to process each batch is at least 10 seconds (note that this can vary depending on the characteristics of the remote server&apos;s hardware)</sci:help>
						<sci:enabledscript>SetDisabledDetails(&quot;This parameter is only applicable if &apos;Parallel Processing Options&apos; is &apos;True&apos;&quot;);
Parameter(&apos;Parallel Processing Options&apos;);</sci:enabledscript>
						<sci:value>25</sci:value>
					</sci:arg>
					<sci:arg name="Parallel Processing Options Server" type="StringType" required="false" visibility="visible" multi="true" legalvalsenforced="false" uimpl="true">
						<sci:help>&lt;p&gt;
Comma separated list of Pipeline Pilot servers on which to execute the parallel subprotocol.  The server names should be in the same format as the Pipeline Pilot Client&apos;s change server dialog (server-name:port-number).
&lt;/p&gt;&lt;p&gt;
Specifying &lt;b&gt;localhost&lt;/b&gt; as a server will cause the subprotocol to use its own Pipeline Pilot server.  This can be helpful on multi-CPU/multi-core systems (where the subprotocol jobs are spawned on the same machine) and Pipeline Pilot Linux clusters (where &apos;localhost&apos; requests spawning the subprotocol jobs on the same cluster).
&lt;/p&gt;</sci:help>
						<sci:member>Parallel Processing Options Server Processes</sci:member>
						<sci:validscript>SetInvalidDetails(&apos;This parameter is required.&apos;);
Parameter() ne &apos;&apos;;</sci:validscript>
						<sci:enabledscript>SetDisabledDetails(&quot;This parameter is only applicable if &apos;Parallel Processing Options&apos; is &apos;True&apos;&quot;);
Parameter(&apos;Parallel Processing Options&apos;);</sci:enabledscript>
					</sci:arg>
					<sci:arg name="Parallel Processing Options Server Processes" type="StringType" required="false" visibility="visible" multi="false" uimpl="true">
						<sci:help>Comma separated list of maximum number of batches that can be simultaneously executed on each remote server.  The number of entries in this parameter must equal the number of servers. If &apos;*&apos; is specified as the number of processes, then that server will only launch as many batches as the administrator of the remote server has permitted.</sci:help>
						<sci:validscript>/* Server Processes must have the same number of comma separated entries as the Server parameter and must have a value*/
#processes := parameter();
expand(&apos;,&apos;, #processes);
#servers := parameter(&apos;Parallel Processing Options Server&apos;);
expand(&apos;,&apos;, #servers);

if (numvalues(#processes) == 0) then
	SetInvalidDetails(&apos;This parameter is required.&apos;);
else
	SetInvalidDetails(&apos;The number of server processes (&apos; . numvalues(#processes) . &apos;) must equal the number of servers (&apos; . numvalues(#servers) . &apos;).&apos;);
end if;
numvalues(#processes) &gt; 0 and numvalues(#processes) == numvalues(#servers);</sci:validscript>
						<sci:enabledscript>SetDisabledDetails(&quot;This parameter is only applicable if &apos;Parallel Processing Options&apos; is &apos;True&apos;&quot;);
Parameter(&apos;Parallel Processing Options&apos;);</sci:enabledscript>
					</sci:arg>
					<sci:arg name="Parallel Processing Options Preserve Order" type="BoolType" required="false" visibility="visible" multi="false" uimpl="true">
						<sci:help>Whether to preserve the order of the data as it enters and leaves the remote subprotocol.</sci:help>
						<sci:enabledscript>SetDisabledDetails(&quot;This parameter is only applicable if &apos;Parallel Processing Options&apos; is &apos;True&apos;&quot;);
Parameter(&apos;Parallel Processing Options&apos;);</sci:enabledscript>
						<sci:legalval selected="true">True</sci:legalval>
						<sci:legalval>False</sci:legalval>
					</sci:arg>
					<sci:arg name="Reporting" type="GroupType" required="false" visibility="visible" multi="false" expanded="true" uimpl="true">
						<sci:help>This group contains parameters specific to protocols containing Reporting components.</sci:help>
						<sci:member>Reporting Stylesheet</sci:member>
					</sci:arg>
					<sci:arg name="Reporting Stylesheet" type="StylesheetType" required="false" visibility="visible" multi="false" expanded="true" uimpl="true">
						<sci:help>Specifies the name of a Stylesheet to be used by this protocol if any of the Reporting components have a Style selected in the &lt;i&gt;Format&lt;/i&gt; and &lt;i&gt;Position&lt;/i&gt; parameters.</sci:help>
						<sci:value>{42691EC8-0CE0-4DB9-8B3C-5379CBB967A7}</sci:value>
					</sci:arg>
					<sci:arg name="OnGeneralError" type="StringType" required="true" visibility="hidden" multi="false">
						<sci:legalval selected="true">Halt</sci:legalval>
						<sci:legalval>Fail</sci:legalval>
						<sci:legalval>Pass</sci:legalval>
					</sci:arg>
					<sci:arg name="OnDataTypeError" type="StringType" required="true" visibility="hidden" multi="false">
						<sci:legalval selected="true">Halt</sci:legalval>
						<sci:legalval>Fail</sci:legalval>
						<sci:legalval>Pass</sci:legalval>
					</sci:arg>
					<sci:arg name="ComponentAttributes" type="StringType" required="false" visibility="hidden" multi="true">
						<sci:help>Component Attributes</sci:help>
						<sci:legalval>ComponentTakesInput</sci:legalval>
						<sci:legalval selected="true">ComponentReturnsPass</sci:legalval>
						<sci:legalval>ComponentReturnsFail</sci:legalval>
						<sci:legalval>ComponentRunsLocal</sci:legalval>
					</sci:arg>
					<sci:arg name="ComponentComment" type="StringType" required="false" visibility="nevershow" multi="false">
						<sci:help>Component Comment</sci:help>
						<sci:value>Defines a subprotocol in a pipeline. When you are creating a pipeline that requires a subprotocol as a component, drag this component into the pipeline, open it, and add components to it.</sci:value>
					</sci:arg>
					<sci:arg name="ComponentUsage" type="StringType" required="false" visibility="nevershow" multi="false">
						<sci:help>Component Usage</sci:help>
						<sci:value>When you are creating a pipeline which requires a subprotocol as 
a component, you can drag this SubProtocol component into the 
pipeline, open it, and add components into it.</sci:value>
					</sci:arg>
					<sci:arg name="ComponentDisplayName" type="StringType" required="false" visibility="nevershow" multi="false">
						<sci:value>Generate DS Report</sci:value>
					</sci:arg>
					<sci:arg name="ProtocolAutoLayout" type="BoolType" required="false" visibility="nevershow" multi="false">
						<sci:help>Protocol AutoLayout</sci:help>
						<sci:value>1</sci:value>
					</sci:arg>
					<sci:arg name="ProtocolShowComment" type="BoolType" required="false" visibility="nevershow" multi="false">
						<sci:help>Protocol ShowComment</sci:help>
						<sci:value>true</sci:value>
					</sci:arg>
					<sci:arg name="ProtocolComment" type="StringType" required="false" visibility="nevershow" multi="false">
						<sci:help>Add Protocol Comment Here</sci:help>
						<sci:value>Add Protocol Comment Here</sci:value>
					</sci:arg>
					<sci:arg name="ComponentDisabled" type="LongType" required="false" visibility="nevershow" multi="false">
						<sci:value>0</sci:value>
					</sci:arg>
					<sci:arg name="CustomErrorText" type="StringType" required="false" visibility="nevershow" multi="false"/>
					<sci:arg name="ComponentIcon" type="StringType" required="true" visibility="nevershow" multi="false">
						<sci:value>REPORTNODE</sci:value>
					</sci:arg>
					<sci:arg name="ComponentRevision" type="LongType" required="true" visibility="nevershow" multi="false">
						<sci:help>Component Revision</sci:help>
						<sci:value>100</sci:value>
					</sci:arg>
					<sci:arg name="DerivedFrom" type="StringType" required="false" visibility="nevershow" multi="false">
						<sci:help>The component this component is based upon.</sci:help>
						<sci:value>SubProtocol</sci:value>
					</sci:arg>
					<sci:arg name="ComponentGUID" type="StringType" required="false" visibility="nevershow" multi="false">
						<sci:value>{E9901D25-DA09-42BA-9035-60CC818CA09D}</sci:value>
					</sci:arg>
					<sci:arg name="ComponentPoint" type="StringType" required="false" visibility="nevershow" multi="false">
						<sci:value>90 -1020</sci:value>
					</sci:arg>
					<sci:arg name="ByReference" type="BoolType" required="false" visibility="nevershow" multi="false">
						<sci:help>By Ref</sci:help>
						<sci:value>1</sci:value>
					</sci:arg>
					<sci:arg name="ComponentHelp" type="StringType" required="false" visibility="nevershow" multi="true">
						<sci:value>100</sci:value>
						<sci:value>Generates a Discovery Studio report</sci:value>
						<sci:value>&lt;p&gt;Generates a report of a Discovery Studio protocol run.&lt;/p&gt;

&lt;p&gt;
The report may contain the following sections:
&lt;/p&gt;

&lt;ul&gt;
&lt;li&gt;&lt;strong&gt;Description&lt;/strong&gt;: Protocol help text.&lt;/li&gt;
&lt;li&gt;&lt;strong&gt;Information&lt;/strong&gt;: Run-time information and status.&lt;/li&gt;
&lt;li&gt;&lt;strong&gt;Errors&lt;/strong&gt;: Error messages created.&lt;/li&gt;
&lt;li&gt;&lt;strong&gt;Warnings&lt;/strong&gt;: Warning messages created.&lt;/li&gt;
&lt;li&gt;&lt;strong&gt;Summary&lt;/strong&gt;: Summary of the protocol run.&lt;/li&gt;
&lt;li&gt;&lt;strong&gt;Details&lt;/strong&gt;: Additional information of the run.&lt;/li&gt;
&lt;li&gt;&lt;strong&gt;Results&lt;/strong&gt;: Hyperlinks to result files created.
&lt;/li&gt;
&lt;li&gt;&lt;strong&gt;Parameters&lt;/strong&gt;: Parameter settings used and hyperlinks to input files.
&lt;/li&gt;
&lt;/ul&gt;
&lt;p&gt;&lt;strong&gt;Notes:&lt;/strong&gt;&lt;/p&gt;
&lt;ul&gt;
&lt;li&gt; This component should be placed at the end of the protocol to ensure the output files are picked up correctly and the timing information is accurate.
&lt;/li&gt;
&lt;li&gt;Help text can be added to the output files in the Results section.
&lt;/li&gt;
&lt;/li&gt;
&lt;li&gt;Any property values or reporting objects are added to the &lt;strong&gt;Summary&lt;/strong&gt; section.
&lt;/li&gt;
&lt;li&gt;The &lt;a href=&quot;javascript:DoLink(&apos;{8F288684-93BC-4712-BC9A-73930339BDEB}&apos;)&quot;&gt;DS Messaging&lt;/a&gt; component can be used to add reporting text.&lt;/li&gt;
&lt;/ul&gt;

&lt;/ul&gt;</sci:value>
						<sci:value>None</sci:value>
						<sci:value>Nore or more data records with properties or reporting objects which will be added to the Summary</sci:value>
						<sci:value>None</sci:value>
						<sci:value>A reporting object</sci:value>
						<sci:value>None</sci:value>
						<sci:value>Records passing out of any unconnected fail ports of components inside the subprotocol</sci:value>
					</sci:arg>
					<sci:arg name="RegistrationVersion" type="StringType" required="false" visibility="nevershow" multi="false">
						<sci:help>The server version when this component was registered</sci:help>
						<sci:value>7.5.2.500</sci:value>
					</sci:arg>
					<sci:arg name="Component Sticky Notes" type="StringType" required="false" visibility="nevershow" multi="false"/>
					<sci:arg name="Protocol Sticky Notes" type="StringType" required="false" visibility="nevershow" multi="false">
						<sci:help>Protocol Sticky Notes</sci:help>
					</sci:arg>
					<sci:arg name="ProtocolScale2" type="LongType" required="false" visibility="nevershow" multi="false">
						<sci:help>Protocol Scale</sci:help>
						<sci:value>100</sci:value>
					</sci:arg>
					<sci:arg name="Protocol Options" type="StringType" required="false" visibility="nevershow" multi="false">
						<sci:help>Protocol Options</sci:help>
						<sci:legalval>Make Shortcut by Default</sci:legalval>
						<sci:legalval>Owner Access Only</sci:legalval>
					</sci:arg>
					<sci:arg name="Registrant" type="StringType" required="false" visibility="nevershow" multi="false">
						<sci:help>The user who registered this component.</sci:help>
						<sci:value>scitegic/dscore</sci:value>
					</sci:arg>
					<sci:arg name="RegistrationDate" type="StringType" required="false" visibility="nevershow" multi="false">
						<sci:help>The date this component was registered.</sci:help>
						<sci:value>Tue Oct 12 11:22:12 2010</sci:value>
					</sci:arg>
					<sci:arg name="ComponentLocalID" type="LongType" required="false" visibility="nevershow" multi="false">
						<sci:help>Local Component Identifier</sci:help>
						<sci:value>13</sci:value>
					</sci:arg>
					<sci:arg name="SubProtocolMadeLinkIntoCopy" type="BoolType" required="false" visibility="nevershow" multi="false">
						<sci:help>Subprotocol Made Link Into Copy</sci:help>
						<sci:value>0</sci:value>
					</sci:arg>
					<sci:arg name="Component Path" type="StringType" required="false" visibility="nevershow" multi="false">
						<sci:value>Components\Chemistry\Utilities\Discovery Studio\Generate DS Report</sci:value>
					</sci:arg>
				</sci:component>
				<sci:protocol/>
			</sci:data>
			<sci:data object="SciTegic.Protocol.1">
				<sci:component name="HTML Report Viewer" version="2">
					<sci:arg name="Title" type="StringType" required="false" visibility="visible" multi="false">
						<sci:help>&lt;p&gt;The optional title of the HTML document. The title is also used as part of the report&apos;s file name.&lt;/p&gt;</sci:help>
						<sci:value>Report</sci:value>
					</sci:arg>
					<sci:arg name="Advanced Options" type="GroupType" required="false" visibility="visible" multi="false">
						<sci:member>Include Format and Position CSS</sci:member>
					</sci:arg>
					<sci:arg name="Include Format and Position CSS" type="BoolType" required="false" visibility="visible" multi="false">
						<sci:help>If set to &lt;strong&gt;False&lt;/strong&gt;, all format and position settings will be omitted from the output document, allowing them to be set using an external stylesheet specified with an &lt;a href=&quot;javascript:DoLink(&apos;{6DF7D4FA-28BC-453b-8882-DE55C7CFFBF9}&apos;)&quot;&gt;Include&lt;/a&gt;.</sci:help>
						<sci:legalval selected="true">True</sci:legalval>
						<sci:legalval>False</sci:legalval>
					</sci:arg>
					<sci:arg name="Output Mode" type="StringType" required="false" visibility="visible" multi="false" uimpl="true">
						<sci:help>&lt;p&gt;Allows some alternative formatting and position settings to be used that may cause the HTML report output to behave and look more like the HTML generated with previous versions of Pipeline Pilot. This parameter is intended to be set on writers in protocols developed with previous versions of Pipeline Pilot where the output looks or behaves differently when run with the current version.&lt;/p&gt;

&lt;p&gt;&lt;strong&gt;Always use the value of &quot;Default&quot; for new protocols or protocols under active development. The latest Reporting components may not behave correctly in HTML reports written with a non-default mode.&lt;/strong&gt;&lt;/p&gt;

&lt;p&gt;When set to &quot;Pipeline Pilot 7.5&quot;, this parameter rolls back some of the improvements made in the name of standards compliance and formatting consistency, including:&lt;/p&gt;

&lt;ul&gt;
	&lt;li&gt;The report will not include the HTML 4.01 Doctype declaration, which will cause Internet Explorer to render the report using quirks mode.&lt;/li&gt;
	&lt;li&gt;Position rules will not be strictly enforced, so Internet Explorer 6 will render borders and padding outside the specified width.&lt;/li&gt;
	&lt;li&gt;Horizontal alignment of block objects will not be supported, so you will not be able to, for example, center-align a table.&lt;/li&gt;
	&lt;li&gt;The page margins will not be set.&lt;/li&gt;
&lt;/ul&gt;
</sci:help>
						<sci:legalval selected="true">Default</sci:legalval>
						<sci:legalval>Pipeline Pilot 7.5</sci:legalval>
					</sci:arg>
					<sci:arg name="Tempfiles" type="StringType" required="false" visibility="visible" multi="false" implbase="{17001C74-63CE-4B4B-B37C-F0EAA19CE4AA}" uimpl="true">
						<sci:help>Lists the set of temporary files which will be converted by the network to true temporary file names</sci:help>
					</sci:arg>
					<sci:arg name="DeclareLocal" type="StringType" required="false" visibility="visible" multi="false" implbase="{17001C74-63CE-4B4B-B37C-F0EAA19CE4AA}" uimpl="true">
						<sci:help>Lists a set of properties (without the @) to be created on the property list for this protocol.
Other properties are created on the global property list
and so are accessible from all protocols.</sci:help>
						<sci:value>ServerFilePath</sci:value>
					</sci:arg>
					<sci:arg name="RunToCompletion" type="BoolType" required="false" visibility="visible" multi="false" implbase="{17001C74-63CE-4B4B-B37C-F0EAA19CE4AA}" uimpl="true">
						<sci:help>When the network is run, whether we process once or until done for each process call</sci:help>
						<sci:legalval>True</sci:legalval>
						<sci:legalval selected="true">False</sci:legalval>
					</sci:arg>
					<sci:arg name="OnGeneralError" type="StringType" required="true" visibility="hidden" multi="false">
						<sci:legalval selected="true">Halt</sci:legalval>
						<sci:legalval>Fail</sci:legalval>
						<sci:legalval>Pass</sci:legalval>
					</sci:arg>
					<sci:arg name="OnDataTypeError" type="StringType" required="true" visibility="hidden" multi="false">
						<sci:legalval selected="true">Halt</sci:legalval>
						<sci:legalval>Fail</sci:legalval>
						<sci:legalval>Pass</sci:legalval>
					</sci:arg>
					<sci:arg name="ComponentAttributes" type="StringType" required="false" visibility="hidden" multi="true">
						<sci:help>Component Attributes</sci:help>
						<sci:legalval selected="true">ComponentTakesInput</sci:legalval>
						<sci:legalval>ComponentReturnsPass</sci:legalval>
						<sci:legalval>ComponentReturnsFail</sci:legalval>
						<sci:legalval>ComponentRunsLocal</sci:legalval>
					</sci:arg>
					<sci:arg name="ProcessingOrder" type="StringType" required="false" visibility="nevershow" multi="false">
						<sci:value>DrainTopDown</sci:value>
					</sci:arg>
					<sci:arg name="Protocol Options" type="StringType" required="false" visibility="nevershow" multi="true">
						<sci:help>Protocol Options</sci:help>
						<sci:legalval selected="true">Make Shortcut by Default</sci:legalval>
						<sci:legalval>Owner Access Only</sci:legalval>
					</sci:arg>
					<sci:arg name="Registrant" type="StringType" required="false" visibility="nevershow" multi="false">
						<sci:help>The user who registered this component.</sci:help>
						<sci:value>scitegic/report</sci:value>
					</sci:arg>
					<sci:arg name="RegistrationDate" type="StringType" required="false" visibility="nevershow" multi="false">
						<sci:help>The date this component was registered.</sci:help>
						<sci:value>Mon Mar 15 10:48:11 2010</sci:value>
					</sci:arg>
					<sci:arg name="ComponentDisplayName" type="StringType" required="false" visibility="nevershow" multi="false">
						<sci:value>HTML Report Viewer</sci:value>
					</sci:arg>
					<sci:arg name="ProtocolAutoLayout" type="BoolType" required="false" visibility="nevershow" multi="false">
						<sci:help>Protocol AutoLayout</sci:help>
						<sci:value>1</sci:value>
					</sci:arg>
					<sci:arg name="ComponentDisabled" type="LongType" required="false" visibility="nevershow" multi="false">
						<sci:value>0</sci:value>
					</sci:arg>
					<sci:arg name="CustomErrorText" type="StringType" required="false" visibility="nevershow" multi="false"/>
					<sci:arg name="ComponentIcon" type="StringType" required="true" visibility="nevershow" multi="false">
						<sci:value>REPORTVIEWERNODE</sci:value>
					</sci:arg>
					<sci:arg name="ComponentRevision" type="LongType" required="true" visibility="nevershow" multi="false">
						<sci:help>Component Revision</sci:help>
						<sci:value>100</sci:value>
					</sci:arg>
					<sci:arg name="DerivedFrom" type="StringType" required="false" visibility="nevershow" multi="false">
						<sci:help>The component this component is based upon.</sci:help>
						<sci:value>SubProtocol</sci:value>
					</sci:arg>
					<sci:arg name="ComponentGUID" type="StringType" required="false" visibility="nevershow" multi="false">
						<sci:value>{0952D9DF-F95C-4D43-826F-C70450811DD8}</sci:value>
					</sci:arg>
					<sci:arg name="ComponentPoint" type="StringType" required="false" visibility="nevershow" multi="false">
						<sci:value>378 -1020</sci:value>
					</sci:arg>
					<sci:arg name="ByReference" type="BoolType" required="false" visibility="nevershow" multi="false">
						<sci:help>By Ref</sci:help>
						<sci:value>1</sci:value>
					</sci:arg>
					<sci:arg name="ComponentHelp" type="StringType" required="false" visibility="nevershow" multi="true">
						<sci:value>100</sci:value>
						<sci:value>Displays the results of a reporting protocol in HTML format</sci:value>
						<sci:value>&lt;p&gt;This component accepts reporting objects as input (e.g., tables, text and images), and displays the output as an HTML file in Internet Explorer.&lt;/p&gt;

&lt;p&gt;&lt;b&gt;Notes:&lt;/b&gt;&lt;/p&gt;

&lt;ul&gt;
  &lt;li&gt;Use the &lt;a href=&quot;javascript:DoLink(&apos;{A28703A7-E701-4D34-9A93-1D24AC2039CC}&apos;)&quot;&gt;Page&lt;/a&gt; component to set the report&apos;s margins, borders, padding, and background formatting, or to specify HTML attributes on the report&apos;s &lt;code&gt;&amp;lt;body&amp;gt;&lt;/code&gt; tag.&lt;/li&gt;
&lt;/ul&gt;

&lt;p&gt;&lt;b&gt;See Also:&lt;/b&gt;&lt;/p&gt;

&lt;ul&gt;
  &lt;li&gt;&lt;a href=&quot;javascript:DoLink(&apos;sciapps/scitegic/report/docs/reporting_basic.pdf&apos;)&quot;&gt;Report Design Essentials&lt;/a&gt;&lt;/li&gt;
  &lt;li&gt;&lt;a href=&quot;javascript:DoLink(&apos;sciapps/scitegic/report/docs/reporting_charts.pdf&apos;)&quot;&gt;Chart Design&lt;/a&gt;&lt;/li&gt;
  &lt;li&gt;&lt;a href=&quot;javascript:DoLink(&apos;sciapps/scitegic/reportadv/docs/reportadv_interactive.pdf&apos;)&quot;&gt;Interactive Reporting and Form Design&lt;/a&gt;&lt;/li&gt;
&lt;/ul&gt;
</sci:value>
						<sci:value>Generic</sci:value>
						<sci:value>This component accepts reporting objects as input.</sci:value>
						<sci:value>None</sci:value>
						<sci:value/>
						<sci:value>None</sci:value>
						<sci:value/>
					</sci:arg>
					<sci:arg name="Component Sticky Notes" type="StringType" required="false" visibility="nevershow" multi="false"/>
					<sci:arg name="Protocol Sticky Notes" type="StringType" required="false" visibility="nevershow" multi="false">
						<sci:help>Protocol Sticky Notes</sci:help>
					</sci:arg>
					<sci:arg name="RegistrationVersion" type="StringType" required="false" visibility="nevershow" multi="false">
						<sci:help>The server version when this component was registered</sci:help>
						<sci:value>7.5.1.12</sci:value>
					</sci:arg>
					<sci:arg name="ProtocolScale2" type="LongType" required="false" visibility="nevershow" multi="false">
						<sci:help>Protocol Scale</sci:help>
						<sci:value>100</sci:value>
					</sci:arg>
					<sci:arg name="ProtocolScale" type="LongType" required="false" visibility="nevershow" multi="false">
						<sci:help>Protocol Scale</sci:help>
						<sci:value>0</sci:value>
					</sci:arg>
					<sci:arg name="ComponentLocalID" type="LongType" required="false" visibility="nevershow" multi="false">
						<sci:help>Local Component Identifier</sci:help>
						<sci:value>14</sci:value>
					</sci:arg>
					<sci:arg name="SubProtocolMadeLinkIntoCopy" type="BoolType" required="false" visibility="nevershow" multi="false">
						<sci:help>Subprotocol Made Link Into Copy</sci:help>
						<sci:value>0</sci:value>
					</sci:arg>
					<sci:arg name="SubProtocolModified" type="BoolType" required="false" visibility="nevershow" multi="false">
						<sci:help>Subprotocol Modified</sci:help>
						<sci:value>0</sci:value>
					</sci:arg>
					<sci:arg name="Component Path" type="StringType" required="false" visibility="nevershow" multi="false">
						<sci:value>Components\Reporting and Visualization\Basic Reporting\Viewers\HTML Report Viewer</sci:value>
					</sci:arg>
				</sci:component>
				<sci:protocol/>
			</sci:data>
			<sci:connectid from="5" to="15" type="true"/>
			<sci:connectid from="2" to="3" type="true"/>
			<sci:connectid from="3" to="4" type="true"/>
			<sci:connectid from="4" to="5" type="true"/>
			<sci:connectid from="4" to="7" type="false"/>
			<sci:connectid from="7" to="8" type="true"/>
			<sci:connectid from="10" to="9" type="true"/>
			<sci:connectid from="13" to="14" type="true"/>
			<sci:version iVal="1"/>
		</sci:protocol>
	</sci:dbitem>
<!-- Exported protocol -->
<sci:component name="8.0 Protocol Warning" version="2">
<sci:arg name="ComponentIcon" type="StringType" required="true" visibility="nevershow" multi="false">
<sci:help>Component Icon</sci:help>
<sci:value>PROTOCOLNODE</sci:value>
</sci:arg>
<sci:arg name="Protocol Sticky Notes" type="StringType" required="false" visibility="nevershow" multi="false">
<sci:help>Protocol Sticky Notes</sci:help>
<sci:value>%VERSION 3%</sci:value>
<sci:value>400 -219 1222 221</sci:value>
<sci:value>250 120 20</sci:value>
<sci:value>WARNING! This is a Pipeline Pilot protocol written in version 8.0 or later. It contains features that are not supported in earlier versions of Pipeline Pilot.</sci:value>
</sci:arg>
</sci:component>
</sci:data>
