# Supplementary material for: Proteome-wide prediction of targets for aspirin: new insight into the molecular mechanism of aspirin
Source: PeerJ. 2016 Mar 10;4:e1791. doi: 10.7717/peerj.1791 (PMC4793309; doi:10.7717/peerj.1791)
Supplement: File S1 — The raw data contains all strucures of the identified 79 proteins. The Protocols show how to prepare protein strucure and run CDOCKER. [file peerj-04-1791-s004.zip › forcefield.xml]

<?xml version="1.0" encoding="UTF-8"?>
<sci:data xmlns:sci="http://www.SciTegic.com/" object="SciTegic.Protocol.1" format="8.0.0">
	<sci:dbitem>
		<sci:component name="forcefield" version="2">
			<sci:arg name="Source" type="URLType" required="true" visibility="visible" multi="false" expanded="true">
				<sci:help>The file or URL source to read.</sci:help>
			</sci:arg>
			<sci:arg name="Destination" type="URLType" required="true" visibility="visible" multi="false" expanded="true">
				<sci:help>The name of the PDB file to generate. To save in compressed (zipped) format, add the extension .gz or .zip to the filename.</sci:help>
			</sci:arg>
			<sci:arg name="Tempfiles" type="StringType" required="false" visibility="visible" multi="false" uimpl="true">
				<sci:help>&lt;p&gt;A comma delimited list of global properties, each of which will automatically hold the name of a file in the job&apos;s temporary folder, whose name is guaranteed to be unique.&lt;/p&gt;

&lt;p&gt;For each global name, an additional global is created (with the suffix &lt;i&gt;_Filename&lt;/i&gt;) that hold just the leaf file name of the temporary file.&lt;/p&gt;</sci:help>
			</sci:arg>
			<sci:arg name="Protocol Form" type="ProtocolType" required="false" visibility="visible" multi="false" uimpl="true">
				<sci:help>&lt;p&gt;The path to a protocol that will render an HTML user interface for this protocol.  This optional parameter is used by Web Port to provide a custom user interface for a protocol.&lt;/p&gt;</sci:help>
			</sci:arg>
			<sci:arg name="Run On Grid" type="BoolType" required="false" visibility="visible" multi="false" uimpl="true">
				<sci:help>The Run On Grid parameter tells the server to run the protocol on the grid engine if SES is configured to run with grid integration.</sci:help>
				<sci:member>Queue Name</sci:member>
				<sci:legalval>True</sci:legalval>
				<sci:legalval selected="true">False</sci:legalval>
			</sci:arg>
			<sci:arg name="Queue Name" type="StringType" required="false" visibility="visible" multi="false" legalvalsenforced="false" uimpl="true">
				<sci:help>The Queue Name allows you to specify the name of the queue on the grid engine to submit the job to. Leave blank to specify the default queue.</sci:help>
				<sci:enabledscript>parameter(&apos;Run On Grid&apos;);</sci:enabledscript>
			</sci:arg>
			<sci:arg name="OnGeneralError" type="StringType" required="true" visibility="hidden" multi="false">
				<sci:legalval selected="true">Halt</sci:legalval>
				<sci:legalval>Fail</sci:legalval>
				<sci:legalval>Pass</sci:legalval>
			</sci:arg>
			<sci:arg name="OnDataTypeError" type="StringType" required="true" visibility="hidden" multi="false">
				<sci:legalval selected="true">Halt</sci:legalval>
				<sci:legalval>Fail</sci:legalval>
				<sci:legalval>Pass</sci:legalval>
			</sci:arg>
			<sci:arg name="ComponentAttributes" type="StringType" required="false" visibility="hidden" multi="true">
				<sci:help>Component Attributes</sci:help>
				<sci:legalval>ComponentTakesInput</sci:legalval>
				<sci:legalval>ComponentReturnsPass</sci:legalval>
				<sci:legalval>ComponentReturnsFail</sci:legalval>
				<sci:legalval>ComponentRunsLocal</sci:legalval>
			</sci:arg>
			<sci:arg name="WebExports" type="StringType" required="false" visibility="nevershow" multi="false" uimpl="true">
				<sci:help>&lt;p&gt;A comma delimited list of global properties which will be automatically 
exported if this protocol is published as a web service.&lt;/p&gt;

&lt;p&gt;Each global property in the list is created with an empty value at the start of the protocol run.&lt;/p&gt;</sci:help>
			</sci:arg>
			<sci:arg name="Keep Alive" type="BoolType" required="false" visibility="nevershow" multi="false" uimpl="true">
				<sci:help>&lt;p&gt;Specifies if the process where this protocol is run should stay around for later use.&lt;/p&gt;</sci:help>
				<sci:legalval selected="true">True</sci:legalval>
				<sci:legalval>False</sci:legalval>
			</sci:arg>
			<sci:arg name="Registrant" type="StringType" required="false" visibility="nevershow" multi="false">
				<sci:help>The user who registered this component.</sci:help>
				<sci:value>ppuser</sci:value>
			</sci:arg>
			<sci:arg name="RegistrationDate" type="StringType" required="false" visibility="nevershow" multi="false">
				<sci:help>The date this component was registered.</sci:help>
				<sci:value>Tue Dec 08 12:22:14 2015</sci:value>
			</sci:arg>
			<sci:arg name="RegistrationVersion" type="StringType" required="false" visibility="nevershow" multi="false">
				<sci:help>The server version when this component was registered</sci:help>
				<sci:value>8.5.0.200</sci:value>
			</sci:arg>
			<sci:arg name="ComponentDisplayName" type="StringType" required="false" visibility="nevershow" multi="false">
				<sci:value>forcefield</sci:value>
			</sci:arg>
			<sci:arg name="ProtocolAutoLayout" type="BoolType" required="false" visibility="nevershow" multi="false">
				<sci:help>Protocol AutoLayout</sci:help>
				<sci:value>1</sci:value>
			</sci:arg>
			<sci:arg name="CustomErrorText" type="StringType" required="false" visibility="nevershow" multi="false"/>
			<sci:arg name="ComponentIcon" type="StringType" required="true" visibility="nevershow" multi="false">
				<sci:value>PROTOCOLNODE</sci:value>
			</sci:arg>
			<sci:arg name="ComponentRevision" type="LongType" required="true" visibility="nevershow" multi="false">
				<sci:help>Component Revision</sci:help>
				<sci:value>790</sci:value>
			</sci:arg>
			<sci:arg name="ComponentGUID" type="StringType" required="false" visibility="nevershow" multi="false">
				<sci:value>{3C3425F1-491A-4C58-9E37-90FAB98BD1D6}</sci:value>
			</sci:arg>
			<sci:arg name="ByReference" type="BoolType" required="false" visibility="nevershow" multi="false">
				<sci:help>By Ref</sci:help>
				<sci:value>0</sci:value>
			</sci:arg>
			<sci:arg name="ComponentHelp" type="StringType" required="false" visibility="nevershow" multi="true">
				<sci:value>100</sci:value>
				<sci:value>apply forcefield</sci:value>
				<sci:value>This is your help window for working with components and protocols in Pipeline Pilot.
&lt;BR&gt;&lt;BR&gt;
This window can display help about the protocol itself. You are currently viewing the default help text for a protocol. When you design and save a protocol, it is recommended that you change this text to specifically describe the protocol you have designed.
&lt;BR&gt;&lt;BR&gt;
This window also displays help text for individual components and their parameters. To see help for a component, select an item from the Components tab or from within the protocol workspace. To see help about a parameter of a component, select one from the Parameter tab.
&lt;BR&gt;&lt;BR&gt;
For more information, go to &lt;a href=&quot;javascript:DoLink(&apos;scihelpdocs/user/getstart/getstart_intro.htm&apos;)&quot;&gt;Getting Started with Pipeline Pilot&lt;/a&gt;.</sci:value>
				<sci:value>None</sci:value>
				<sci:value/>
				<sci:value>None</sci:value>
				<sci:value/>
				<sci:value>None</sci:value>
				<sci:value/>
			</sci:arg>
			<sci:arg name="Component Sticky Notes" type="StringType" required="false" visibility="nevershow" multi="false"/>
			<sci:arg name="ProtocolScale2" type="LongType" required="false" visibility="nevershow" multi="false">
				<sci:help>Protocol Scale</sci:help>
				<sci:value>100</sci:value>
			</sci:arg>
			<sci:arg name="Protocol Sticky Notes" type="StringType" required="false" visibility="nevershow" multi="false">
				<sci:help>Protocol Sticky Notes</sci:help>
			</sci:arg>
			<sci:arg name="Protocol Options" type="StringType" required="false" visibility="nevershow" multi="false">
				<sci:help>Protocol Options</sci:help>
				<sci:legalval>Owner Access Only</sci:legalval>
			</sci:arg>
			<sci:arg name="ComponentDisabled" type="LongType" required="false" visibility="nevershow" multi="false">
				<sci:value>0</sci:value>
			</sci:arg>
			<sci:arg name="ComponentLocalID" type="LongType" required="false" visibility="nevershow" multi="false">
				<sci:help>Local Component Identifier</sci:help>
				<sci:value>-1</sci:value>
			</sci:arg>
			<sci:arg name="ComponentPoint" type="StringType" required="false" visibility="nevershow" multi="false">
				<sci:value>50 -50</sci:value>
			</sci:arg>
			<sci:arg name="OriginalPackage" type="StringType" required="false" visibility="nevershow" multi="false">
				<sci:help>OriginalPackage</sci:help>
				<sci:value>scitegic/coreutils</sci:value>
			</sci:arg>
			<sci:arg name="Component Path" type="StringType" required="false" visibility="nevershow" multi="false">
				<sci:value>ppuser\dsx\forcefield</sci:value>
			</sci:arg>
		</sci:component>
		<sci:protocol>
			<sci:data object="SciTegic.PDBReader.1">
				<sci:component name="PDB Reader" version="2">
					<sci:arg name="Source" type="StringType" required="true" visibility="visible" multi="false" expanded="true">
						<sci:help>The file or URL source to read.</sci:help>
						<sci:member>Maximum</sci:member>
						<sci:member>SourceTag</sci:member>
						<sci:member>Keep Properties</sci:member>
						<sci:value>$(Source)</sci:value>
					</sci:arg>
					<sci:arg name="Maximum" type="LongType" required="false" visibility="visible" multi="false">
						<sci:help>The maximum number of data records to read (all if value is empty).</sci:help>
					</sci:arg>
					<sci:arg name="SourceTag" type="StringType" required="true" visibility="visible" multi="false">
						<sci:help>&lt;p&gt;The type of tag to create to identify the source of data records. A property called &lt;b&gt;SourceTag&lt;/b&gt; is created and holds the value indicated.&lt;/p&gt;
&lt;ul&gt;
&lt;li&gt;&lt;b&gt;None&lt;/b&gt;: No SourceTag property is created and any existing ones are removed.&lt;/li&gt;
&lt;li&gt;&lt;b&gt;Filename&lt;/b&gt;: The name of the file read.&lt;/li&gt;
&lt;li&gt;&lt;b&gt;FilenameAndExtension&lt;/b&gt;: The name of the file read with its file extension.&lt;/li&gt;
&lt;li&gt;&lt;b&gt;FullFilename&lt;/b&gt;: The name of the file read, including the directory path.&lt;/li&gt;
&lt;li&gt;&lt;b&gt;ZipFilename&lt;/b&gt;: When reading a compressed zip file, the filename within the compressed archive.&lt;/li&gt;
&lt;li&gt;&lt;b&gt;Number&lt;/b&gt;: When multiple files are read in this component, they are numbered 1,2,3...&lt;/li&gt;
&lt;li&gt;&lt;b&gt;Letter&lt;/b&gt;: When multiple files are read in this component, they are lettered A, B, C...&lt;/li&gt;
&lt;li&gt;&lt;b&gt;KeepCurrent&lt;/b&gt;: Keeps the current value of SourceTag.&lt;/li&gt;
&lt;/ul&gt;</sci:help>
						<sci:legalval selected="true">None</sci:legalval>
						<sci:legalval>Filename</sci:legalval>
						<sci:legalval>FilenameAndExtension</sci:legalval>
						<sci:legalval>FullFilename</sci:legalval>
						<sci:legalval>ZipFilename</sci:legalval>
						<sci:legalval>Number</sci:legalval>
						<sci:legalval>Letter</sci:legalval>
						<sci:legalval>KeepCurrent</sci:legalval>
					</sci:arg>
					<sci:arg name="Keep Properties" type="PropertyPreviewType" required="false" visibility="visible" multi="false">
						<sci:help>A list of properties that are to be retained in each data record output by the reader component. If the value is left blank, then all properties are retained.  If the parameter contains the value &quot;-&quot; (minus sign), then no properties are retained.</sci:help>
					</sci:arg>
					<sci:arg name="Additional Options" type="GroupType" required="false" visibility="visible" multi="false" expanded="true">
						<sci:help>Contains less commonly used parameters</sci:help>
						<sci:member>ReferenceData</sci:member>
						<sci:member>Generate Error When</sci:member>
						<sci:member>Create Bonds From Distances For Unknown Residues</sci:member>
						<sci:member>Create Bonds From Distances For Hydrogen Atoms</sci:member>
						<sci:member>Create Disulfide Bridges</sci:member>
					</sci:arg>
					<sci:arg name="ReferenceData" type="URLType" required="false" visibility="visible" multi="false">
						<sci:help>Location of one or more reference files used to load data for residue bonds and charges.  Multiple files are delimited by commas.  Data from earlier files in the list take precedence over residue definitions read later in the list. </sci:help>
						<sci:value>data\PDB\ResidueData.xml</sci:value>
					</sci:arg>
					<sci:arg name="Generate Error When" type="StringType" required="false" visibility="visible" multi="true">
						<sci:help>Determines the cases in which a PDB reader error is generated and the protocol is terminated.  This parameter offers some flexibility in behavior, to handle PDB files that have unknown or incomplete data. When the option &lt;b&gt;Residue is Unknown&lt;/b&gt; is not selected for this parameter and an unknown residue is found, the bonds for the unknown residue are defined based on the distance between atoms.  A single bond is defined for any pair of atoms closer than 2.0 angstroms. </sci:help>
						<sci:legalval>Residue is unknown</sci:legalval>
						<sci:legalval>Residue is incomplete</sci:legalval>
					</sci:arg>
					<sci:arg name="Create Bonds From Distances For Unknown Residues" type="BoolType" required="false" visibility="visible" multi="false">
						<sci:help>Create bonds based on interatomic distances for unknown residues. When this parameter is set to &lt;i&gt;false&lt;/i&gt;, only bonds specified by &apos;CONECT&apos; lines are created for unknown residues.</sci:help>
						<sci:legalval selected="true">True</sci:legalval>
						<sci:legalval>False</sci:legalval>
					</sci:arg>
					<sci:arg name="Create Bonds From Distances For Hydrogen Atoms" type="BoolType" required="false" visibility="visible" multi="false">
						<sci:help>Control whether or not to create bonds to Hydrogen atoms based on interatomic distances. Any hydrogen within 1.20 angstroms of a heavy atom is connected to that atom.</sci:help>
						<sci:legalval selected="true">True</sci:legalval>
						<sci:legalval>False</sci:legalval>
					</sci:arg>
					<sci:arg name="Create Disulfide Bridges" type="BoolType" required="false" visibility="visible" multi="false">
						<sci:help>Control whether or not to create disulfide bridge bonds based on interatomic distances. Any pair of unbonded Sulfur atoms within 2.50 angstroms are connected together.</sci:help>
						<sci:legalval>True</sci:legalval>
						<sci:legalval selected="true">False</sci:legalval>
					</sci:arg>
					<sci:arg name="OnDataTypeError" type="StringType" required="true" visibility="hidden" multi="false">
						<sci:legalval selected="true">Halt</sci:legalval>
						<sci:legalval>Fail</sci:legalval>
						<sci:legalval>Pass</sci:legalval>
					</sci:arg>
					<sci:arg name="OnGeneralError" type="StringType" required="true" visibility="hidden" multi="false">
						<sci:legalval selected="true">Halt</sci:legalval>
						<sci:legalval>Fail</sci:legalval>
						<sci:legalval>Pass</sci:legalval>
					</sci:arg>
					<sci:arg name="ComponentAttributes" type="StringType" required="false" visibility="hidden" multi="true">
						<sci:help>Component Attributes</sci:help>
						<sci:legalval>ComponentTakesInput</sci:legalval>
						<sci:legalval selected="true">ComponentReturnsPass</sci:legalval>
						<sci:legalval>ComponentReturnsFail</sci:legalval>
						<sci:legalval>ComponentRunsLocal</sci:legalval>
					</sci:arg>
					<sci:arg name="Registrant" type="StringType" required="false" visibility="nevershow" multi="false">
						<sci:help>The user who registered this component.</sci:help>
						<sci:value>scitegic/chemistry</sci:value>
					</sci:arg>
					<sci:arg name="RegistrationDate" type="StringType" required="false" visibility="nevershow" multi="false">
						<sci:help>The date this component was registered.</sci:help>
						<sci:value>Fri Feb 04 13:28:39 2011</sci:value>
					</sci:arg>
					<sci:arg name="ComponentDisplayName" type="StringType" required="false" visibility="nevershow" multi="false">
						<sci:value>PDB Reader</sci:value>
					</sci:arg>
					<sci:arg name="CustomErrorText" type="StringType" required="false" visibility="nevershow" multi="false"/>
					<sci:arg name="ComponentIcon" type="StringType" required="true" visibility="nevershow" multi="false">
						<sci:value>DOCUMENTNODE</sci:value>
					</sci:arg>
					<sci:arg name="ComponentGUID" type="StringType" required="false" visibility="nevershow" multi="false">
						<sci:value>{CEDE6219-9866-4EC5-B15A-E523439FD86C}</sci:value>
					</sci:arg>
					<sci:arg name="DerivedFrom" type="StringType" required="false" visibility="nevershow" multi="false">
						<sci:help>The component this component is based upon.</sci:help>
						<sci:value>PDB Reader</sci:value>
					</sci:arg>
					<sci:arg name="ComponentDisabled" type="LongType" required="false" visibility="nevershow" multi="false">
						<sci:value>0</sci:value>
					</sci:arg>
					<sci:arg name="ComponentPoint2" type="StringType" required="false" visibility="nevershow" multi="false">
						<sci:help>Component Point</sci:help>
						<sci:value>85 -50</sci:value>
					</sci:arg>
					<sci:arg name="ComponentPoint" type="StringType" required="false" visibility="nevershow" multi="false">
						<sci:value>90 -95</sci:value>
					</sci:arg>
					<sci:arg name="ComponentHelp" type="StringType" required="false" visibility="nevershow" multi="true">
						<sci:value>100</sci:value>
						<sci:value>Reads a data file of molecules in PDB format</sci:value>
						<sci:value>&lt;p&gt;Creates a molecular data record for each molecule represented in the &lt;i&gt;Source&lt;/i&gt; Protein Data Bank (PDB) format data file.&lt;/p&gt;

&lt;p&gt;&lt;b&gt;Notes:&lt;/b&gt;&lt;/p&gt;
&lt;ul&gt;
&lt;li&gt;All bonds specified in &apos;CONECT&apos; records are read as single bonds.&lt;/li&gt;
&lt;li&gt;Reading of zipped (.zip) and URL-based files is also supported.&lt;/li&gt;
&lt;/ul&gt;


</sci:value>
						<sci:value>None</sci:value>
						<sci:value/>
						<sci:value>Molecule</sci:value>
						<sci:value/>
						<sci:value>None</sci:value>
						<sci:value/>
					</sci:arg>
					<sci:arg name="Component Sticky Notes" type="StringType" required="false" visibility="nevershow" multi="false"/>
					<sci:arg name="RegistrationVersion" type="StringType" required="false" visibility="nevershow" multi="false">
						<sci:help>The server version when this component was registered</sci:help>
						<sci:value>7.0.0.23</sci:value>
					</sci:arg>
					<sci:arg name="ComponentLocalID" type="LongType" required="false" visibility="nevershow" multi="false">
						<sci:help>Local Component Identifier</sci:help>
						<sci:value>2</sci:value>
					</sci:arg>
					<sci:arg name="Component Path" type="StringType" required="false" visibility="nevershow" multi="false">
						<sci:value>Components\Chemistry\Data Access and Manipulation\Readers\PDB Reader</sci:value>
					</sci:arg>
				</sci:component>
			</sci:data>
			<sci:data object="SciTegic.Protocol.1">
				<sci:component name="Assign Forcefield Types" version="2">
					<sci:arg name="Forcefield Name" type="StringType" required="false" visibility="visible" multi="false">
						<sci:help>Select a forcefield to type the input molecule.
</sci:help>
						<sci:legalval selected="true">CHARMm</sci:legalval>
						<sci:legalval>CHARMm Polar H</sci:legalval>
						<sci:legalval>cff</sci:legalval>
						<sci:legalval>charmm19</sci:legalval>
						<sci:legalval>charmm22</sci:legalval>
						<sci:legalval>charmm27</sci:legalval>
						<sci:legalval>XPROLIG</sci:legalval>
						<sci:legalval>MMFF</sci:legalval>
					</sci:arg>
					<sci:arg name="Advanced" type="GroupType" required="false" visibility="visible" multi="false">
						<sci:help>Contains less commonly used parameters.</sci:help>
						<sci:member>Extra Parameters File</sci:member>
						<sci:member>Intermediate Directory</sci:member>
						<sci:member>Generate Ligand RTF</sci:member>
						<sci:member>Create Simulation Files</sci:member>
						<sci:member>Clear Forcefield Types</sci:member>
						<sci:member>Partial Charge Estimation</sci:member>
						<sci:member>Use Template Charge</sci:member>
						<sci:member>Automatic Parameter Estimation</sci:member>
						<sci:member>Input FFML Filename</sci:member>
						<sci:member>Add Hydrogens</sci:member>
						<sci:member>Extra RTF File</sci:member>
						<sci:member>Localize Bonds</sci:member>
						<sci:member>Cache Property</sci:member>
					</sci:arg>
					<sci:arg name="Add Hydrogens" type="BoolType" required="false" visibility="visible" multi="false">
						<sci:help>Add forcefield hydrogens to the molecule prior to forcefield assignment. This option will be disabled and set to False when Cache Property is defined.</sci:help>
						<sci:enabledscript>parameter(&apos;Cache Property&apos;) eq &apos;&apos;</sci:enabledscript>
						<sci:legalval selected="true">True</sci:legalval>
						<sci:legalval>False</sci:legalval>
					</sci:arg>
					<sci:arg name="Localize Bonds" type="BoolType" required="false" visibility="visible" multi="false" uimpl="false">
						<sci:help>Localize bonds of the molecule prior to forcefield assignment.</sci:help>
						<sci:legalval>True</sci:legalval>
						<sci:legalval selected="true">False</sci:legalval>
					</sci:arg>
					<sci:arg name="Input FFML Filename" type="URLType" required="false" visibility="visible" multi="false">
						<sci:help>&lt;p&gt;The FFML file which may contain customized parameters and atom types. When specified, this will override the Forcefield Name parameter.&lt;/p&gt;
&lt;p&gt;FFML files can be created and edited in Discovery Studio. For more information on the file format, refer to Discovery Studio documentation.&lt;/p&gt;</sci:help>
					</sci:arg>
					<sci:arg name="Automatic Parameter Estimation" type="BoolType" required="false" visibility="visible" multi="false">
						<sci:help>Specifies whether automatic parameter estimation is on or off. This is applicable to all forcefields except MMFF and cff. The default is true.</sci:help>
						<sci:enabledscript>parameter(&apos;Forcefield Name&apos;) ne &apos;MMFF&apos; 
and 
parameter(&apos;Forcefield Name&apos;) ne &apos;cff&apos;</sci:enabledscript>
						<sci:legalval selected="true">True</sci:legalval>
						<sci:legalval>False</sci:legalval>
					</sci:arg>
					<sci:arg name="Clear Forcefield Types" type="BoolType" required="false" visibility="visible" multi="false">
						<sci:help>Clears existing forcefield types from the molecule.</sci:help>
						<sci:legalval>True</sci:legalval>
						<sci:legalval selected="true">False</sci:legalval>
					</sci:arg>
					<sci:arg name="Partial Charge Estimation" type="StringType" required="false" visibility="visible" multi="false" uimpl="false">
						<sci:help>&lt;p&gt;Choose a method to assign partial charges. By default, these charges are only applied to atoms that do not match the residue templates, and only used when CHARMm forcefield is used. The following options are supported:&lt;/p&gt;
&lt;ul&gt;
&lt;li&gt;Momany-Rone: Uses a set of bond-charge-increment rules for assigning atom partial charges. &lt;/li&gt;
&lt;li&gt;CFF: Uses the charging rules used in the CFF forcefield for assigning atom partial charges.&lt;/li&gt;
&lt;li&gt;MMFF: Uses the charging rules used in the MMFF94 forcefield for assigning atom partial charges.&lt;/li&gt;
&lt;li&gt;Existing: Uses existing atom partial charges.&lt;/li&gt;
&lt;/ul&gt;

</sci:help>
						<sci:enabledscript>parameter(&apos;Forcefield Name&apos;) eq &apos;CHARMm&apos;</sci:enabledscript>
						<sci:legalvalscript>resize(lvals, 4);
lvals[1] := &apos;Momany-Rone&apos;; 
lvals[2] := &apos;CFF&apos;;
lvals[3] := &apos;MMFF&apos;;
lvals[4] := &apos;Existing&apos;;
if parameter() eq &apos;CHARMm&apos; then
lvals[1] := &apos;CHARMm&apos;;	
end if;
if parameter() eq &apos;default&apos; then
lvals[1] := &apos;default&apos;;	
end if;
SetLegalValues(lvals);</sci:legalvalscript>
						<sci:value>Momany-Rone</sci:value>
					</sci:arg>
					<sci:arg name="Use Template Charge" type="BoolType" required="false" visibility="visible" multi="false" uimpl="false">
						<sci:help>&lt;p&gt;Whether the protein residue templates in the CHARMm forcefield should be used to assign atom partial charges on protein residues. When set to False, existing partial charges will be used for residues which may be different from the charges that were used for the forcefield parameterization. This should be used with caution. &lt;/p&gt;
</sci:help>
						<sci:legalval selected="true">True</sci:legalval>
						<sci:legalval>False</sci:legalval>
					</sci:arg>
					<sci:arg name="Generate Ligand RTF" type="BoolType" required="false" visibility="visible" multi="false">
						<sci:help>Generate an RTF file for ligand (a chain with the label &quot;ligd&quot;).</sci:help>
						<sci:legalval>True</sci:legalval>
						<sci:legalval selected="true">False</sci:legalval>
					</sci:arg>
					<sci:arg name="Create Simulation Files" type="BoolType" required="false" visibility="visible" multi="false" uimpl="false">
						<sci:help>&lt;p&gt;When set to True, create the input files for a CHARMm simulation. This includes various CRD, RTF, and PRM files of the molecule used by the CHARMm simulation engine. A file named ModelBuild.stream is also generated, which can be included in your own CHARMm script to load the various CRD, RTF, and PRM files.&lt;/p&gt;</sci:help>
						<sci:legalval selected="true">True</sci:legalval>
						<sci:legalval>False</sci:legalval>
					</sci:arg>
					<sci:arg name="Extra Parameters File" type="StringType" required="false" visibility="visible" multi="false">
						<sci:help>A parameter (PRM) file containing extra parameters in CHARMm format which you want to merge into the parameters to type the current molecule.</sci:help>
					</sci:arg>
					<sci:arg name="Extra RTF File" type="URLType" required="false" visibility="visible" multi="false">
						<sci:help>Extra atom types and customized residue templates in CHARMm format which you want to merge into the forcefield for typing the current molecule.</sci:help>
					</sci:arg>
					<sci:arg name="Intermediate Directory" type="DirectoryType" required="false" visibility="visible" multi="false">
						<sci:help>&lt;p&gt;Specifies where to create intermediate files during execution.
Intermediate files are output by underlying standalone servers and can contain
detailed information that might be useful in interpreting the results. If you
do not want to save the intermediate files, leave this parameter blank. In this
case, a temporary directory will be used.&lt;/p&gt;
&lt;p&gt;&lt;b&gt;Notes:&lt;/b&gt;
&lt;ul&gt;
&lt;li&gt;The path should not include $(TempDir), otherwise the intermediate files
will be removed after execution.&lt;/li&gt;
&lt;li&gt;If you supply a path for two or more components within a protocol, ensure that each one is unique to avoid multiple jobs creating files in the same directory.&lt;/li&gt;
&lt;/ul&gt;
</sci:help>
					</sci:arg>
					<sci:arg name="Cache Property" type="StringType" required="false" visibility="visible" multi="false" uimpl="false">
						<sci:help>Setting this parameter will significantly improve the typing performance of identical molecules.&lt;BR&gt;
When set to the name of a unique property, molecules with the same value will have the same atom typing properties.
&lt;BR&gt;
Note, if molecules do not match, or the typing parameters are changed, typing will fail or may create incorrect values. The Add Hydrogens option will be disabled to ensure the molecule is not modified after typing. Please ensure your molecules have correct valencies if you are using this option.
&lt;BR&gt;
For example, when set to &apos;Canonical_Smiles&apos; each molecule with the same SMILES string will be typed only once. 
</sci:help>
					</sci:arg>
					<sci:arg name="Tempfiles" type="StringType" required="false" visibility="visible" multi="false" implbase="{17001C74-63CE-4B4B-B37C-F0EAA19CE4AA}">
						<sci:help>Temporary files converted by the network to true temporary filenames</sci:help>
					</sci:arg>
					<sci:arg name="DeclareLocal" type="StringType" required="false" visibility="visible" multi="false" implbase="{17001C74-63CE-4B4B-B37C-F0EAA19CE4AA}">
						<sci:help>Lists a set of properties (without the @) to create on the property list for this protocol. Other properties are created on the global property list and are accessible from all protocols.</sci:help>
						<sci:value>CacheID</sci:value>
					</sci:arg>
					<sci:arg name="RunToCompletion" type="BoolType" required="false" visibility="visible" multi="false" implbase="{17001C74-63CE-4B4B-B37C-F0EAA19CE4AA}">
						<sci:help>When the network runs, processes once or until done for each process call</sci:help>
						<sci:legalval>True</sci:legalval>
						<sci:legalval selected="true">False</sci:legalval>
					</sci:arg>
					<sci:arg name="OnGeneralError" type="StringType" required="true" visibility="hidden" multi="false">
						<sci:legalval selected="true">Halt</sci:legalval>
						<sci:legalval>Fail</sci:legalval>
						<sci:legalval>Pass</sci:legalval>
					</sci:arg>
					<sci:arg name="OnDataTypeError" type="StringType" required="true" visibility="hidden" multi="false">
						<sci:legalval selected="true">Halt</sci:legalval>
						<sci:legalval>Fail</sci:legalval>
						<sci:legalval>Pass</sci:legalval>
					</sci:arg>
					<sci:arg name="ComponentAttributes" type="StringType" required="false" visibility="hidden" multi="true">
						<sci:help>Component Attributes</sci:help>
						<sci:legalval selected="true">ComponentTakesInput</sci:legalval>
						<sci:legalval selected="true">ComponentReturnsPass</sci:legalval>
						<sci:legalval selected="true">ComponentReturnsFail</sci:legalval>
						<sci:legalval>ComponentRunsLocal</sci:legalval>
					</sci:arg>
					<sci:arg name="ProtocolAutoLayout" type="BoolType" required="false" visibility="nevershow" multi="false">
						<sci:help>Protocol AutoLayout</sci:help>
						<sci:value>1</sci:value>
					</sci:arg>
					<sci:arg name="ProtocolShowComment" type="BoolType" required="false" visibility="nevershow" multi="false">
						<sci:help>Protocol ShowComment</sci:help>
						<sci:value>true</sci:value>
					</sci:arg>
					<sci:arg name="ProtocolComment" type="StringType" required="false" visibility="nevershow" multi="false">
						<sci:help>Add Protocol Comment Here</sci:help>
						<sci:value>Add Protocol Comment Here</sci:value>
					</sci:arg>
					<sci:arg name="ComponentDisabled" type="LongType" required="false" visibility="nevershow" multi="false">
						<sci:value>0</sci:value>
					</sci:arg>
					<sci:arg name="CustomErrorText" type="StringType" required="false" visibility="nevershow" multi="false"/>
					<sci:arg name="ComponentIcon" type="StringType" required="true" visibility="nevershow" multi="false">
						<sci:value>CALCULATORNODE</sci:value>
					</sci:arg>
					<sci:arg name="ComponentRevision" type="LongType" required="true" visibility="nevershow" multi="false">
						<sci:help>Component Revision</sci:help>
						<sci:value>100</sci:value>
					</sci:arg>
					<sci:arg name="DerivedFrom" type="StringType" required="false" visibility="nevershow" multi="false">
						<sci:help>The component this component is based upon.</sci:help>
						<sci:value>SubProtocol</sci:value>
					</sci:arg>
					<sci:arg name="ComponentPoint" type="StringType" required="false" visibility="nevershow" multi="false">
						<sci:value>378 -95</sci:value>
					</sci:arg>
					<sci:arg name="ByReference" type="BoolType" required="false" visibility="nevershow" multi="false">
						<sci:help>By Ref</sci:help>
						<sci:value>1</sci:value>
					</sci:arg>
					<sci:arg name="ComponentHelp" type="StringType" required="false" visibility="nevershow" multi="true">
						<sci:value>100</sci:value>
						<sci:value>Assigns forcefield types</sci:value>
						<sci:value>&lt;p&gt;Assigns forcefield types to all the atoms of a molecule and optionally creates simulation input files.&lt;/p&gt;

The following forcefield types are available:

&lt;ul&gt;
&lt;li&gt;CHARMm&lt;/li&gt;
&lt;li&gt;CHARMm Polar H&lt;/li&gt;
&lt;li&gt;cff&lt;/li&gt;
&lt;li&gt;charmm19&lt;/li&gt;
&lt;li&gt;charmm22&lt;/li&gt;
&lt;li&gt;charmm27&lt;/li&gt;
&lt;li&gt;XPROLIG&lt;/li&gt;
&lt;li&gt;MMFF&lt;/li&gt;
&lt;/ul&gt;</sci:value>
						<sci:value>None</sci:value>
						<sci:value>Input molecular data record.</sci:value>
						<sci:value>None</sci:value>
						<sci:value>Molecular data record which has been typed properly (all atoms are assigned a forcefield type).</sci:value>
						<sci:value>None</sci:value>
						<sci:value>Molecular data record which cannot be typed properly (missing atom types).</sci:value>
					</sci:arg>
					<sci:arg name="RegistrationVersion" type="StringType" required="false" visibility="nevershow" multi="false">
						<sci:help>The server version when this component was registered</sci:help>
						<sci:value>7.5.2.500</sci:value>
					</sci:arg>
					<sci:arg name="Component Sticky Notes" type="StringType" required="false" visibility="nevershow" multi="false"/>
					<sci:arg name="Protocol Sticky Notes" type="StringType" required="false" visibility="nevershow" multi="false">
						<sci:help>Protocol Sticky Notes</sci:help>
						<sci:value>%VERSION 3%</sci:value>
						<sci:value>425 -50 1128 353</sci:value>
						<sci:value>255 255 0</sci:value>
						<sci:value>This subprotocol allows caching of typing information based on incoming identical molecules having unique values of  a property named &quot;Reuse Property Name&quot;. The old Assign Forcefield component is only called once per unique value and the typing information is retrieved from a cache for the rest. If the property is blank, the old component is called as before.</sci:value>
					</sci:arg>
					<sci:arg name="Protocol Options" type="StringType" required="false" visibility="nevershow" multi="false">
						<sci:help>Protocol Options</sci:help>
						<sci:legalval>Make Shortcut by Default</sci:legalval>
						<sci:legalval>Owner Access Only</sci:legalval>
					</sci:arg>
					<sci:arg name="ProtocolScale2" type="LongType" required="false" visibility="nevershow" multi="false">
						<sci:help>Protocol Scale</sci:help>
						<sci:value>100</sci:value>
					</sci:arg>
					<sci:arg name="ComponentComment" type="StringType" required="false" visibility="nevershow" multi="false">
						<sci:help>Component Comment</sci:help>
						<sci:value>Defines a subprotocol in a pipeline. When you are creating a pipeline that requires a subprotocol as a component, drag this component into the pipeline, open it, and add components to it.</sci:value>
					</sci:arg>
					<sci:arg name="ComponentUsage" type="StringType" required="false" visibility="nevershow" multi="false">
						<sci:help>Component Usage</sci:help>
						<sci:value>When you are creating a pipeline which requires a subprotocol as 
a component, you can drag this SubProtocol component into the 
pipeline, open it, and add components into it.</sci:value>
					</sci:arg>
					<sci:arg name="ComponentDisplayName" type="StringType" required="false" visibility="nevershow" multi="false">
						<sci:value>Assign Forcefield Types</sci:value>
					</sci:arg>
					<sci:arg name="Registrant" type="StringType" required="false" visibility="nevershow" multi="false">
						<sci:help>The user who registered this component.</sci:help>
						<sci:value>scitegic/dscore</sci:value>
					</sci:arg>
					<sci:arg name="RegistrationDate" type="StringType" required="false" visibility="nevershow" multi="false">
						<sci:help>The date this component was registered.</sci:help>
						<sci:value>Mon Feb 07 17:31:18 2011</sci:value>
					</sci:arg>
					<sci:arg name="ComponentGUID" type="StringType" required="false" visibility="nevershow" multi="false">
						<sci:value>{9F9EF848-BBF1-46A6-9517-CB936839B2A8}</sci:value>
					</sci:arg>
					<sci:arg name="ComponentLocalID" type="LongType" required="false" visibility="nevershow" multi="false">
						<sci:help>Local Component Identifier</sci:help>
						<sci:value>1</sci:value>
					</sci:arg>
					<sci:arg name="SubProtocolMadeLinkIntoCopy" type="BoolType" required="false" visibility="nevershow" multi="false">
						<sci:help>Subprotocol Made Link Into Copy</sci:help>
						<sci:value>0</sci:value>
					</sci:arg>
					<sci:arg name="Component Path" type="StringType" required="false" visibility="nevershow" multi="false">
						<sci:value>Components\Chemistry\Utilities\Discovery Studio\Assign Forcefield Types</sci:value>
					</sci:arg>
				</sci:component>
				<sci:protocol/>
			</sci:data>
			<sci:data object="SciTegic.PDBWriter.1">
				<sci:component name="PDB Writer" version="2">
					<sci:arg name="Destination" type="StringType" required="true" visibility="visible" multi="false">
						<sci:help>The name of the PDB file to generate. To save in compressed (zipped) format, add the extension .gz or .zip to the filename.</sci:help>
						<sci:member>CharacterEncoding</sci:member>
						<sci:member>Maximum</sci:member>
						<sci:value>$(Destination)</sci:value>
					</sci:arg>
					<sci:arg name="Maximum" type="LongType" required="false" visibility="visible" multi="false">
						<sci:help>The maximum number of data records to write (all if value is empty)</sci:help>
					</sci:arg>
					<sci:arg name="CharacterEncoding" type="StringType" required="false" visibility="visible" multi="false">
						<sci:help>&lt;p&gt;Indicates the character set that will be used within the file.&lt;/p&gt;
&lt;ul&gt;
&lt;li&gt;&lt;b&gt;ANSI&lt;/b&gt; is the default and specifies a character set where each character is defined by a single byte.  This allows the Latin-1 (ISO-8859-1) character set to be written to the file.  Virtually all applications can read these files.&lt;/li&gt;
&lt;li&gt;&lt;b&gt;UTF-8&lt;/b&gt; specifies a variable length character set.  Each character is represented by 1 to 6 bytes.  This allows writing out all extended characters specified in the Unicode character sets while maintaining reasonably lengthed files.  Many applications do not support UTF-8 files.&lt;/li&gt;
 
&lt;li&gt;&lt;b&gt;Unicode&lt;/b&gt; and &lt;b&gt;Unicode big endian&lt;/b&gt; are sets where each character is represented by exactly 2 bytes (also known as UCS-2).  Depending on which is used will determine the order in which the bytes appear for each character. Many applications do not support Unicode or Unicode big endian files.&lt;/li&gt;
&lt;/ul&gt;
 
&lt;p&gt;&lt;b&gt;See Also:&lt;/b&gt;&lt;/p&gt;
&lt;ul&gt;
&lt;li&gt;For more information about each of these encoding styles, go to &lt;a href=&quot;javascript:DoLink(&apos;http://www.unicode.org/&apos;)&quot;&gt;http://www.unicode.org/&lt;/a&gt;&lt;/li&gt;
&lt;/ul&gt;</sci:help>
						<sci:legalval selected="true">ANSI</sci:legalval>
						<sci:legalval>UTF-8</sci:legalval>
						<sci:legalval>Unicode</sci:legalval>
						<sci:legalval>Unicode big endian</sci:legalval>
					</sci:arg>
					<sci:arg name="OnGeneralError" type="StringType" required="true" visibility="hidden" multi="false">
						<sci:legalval selected="true">Halt</sci:legalval>
						<sci:legalval>Fail</sci:legalval>
						<sci:legalval>Pass</sci:legalval>
					</sci:arg>
					<sci:arg name="OnDataTypeError" type="StringType" required="true" visibility="hidden" multi="false">
						<sci:legalval selected="true">Halt</sci:legalval>
						<sci:legalval>Fail</sci:legalval>
						<sci:legalval>Pass</sci:legalval>
					</sci:arg>
					<sci:arg name="ComponentAttributes" type="StringType" required="false" visibility="hidden" multi="true">
						<sci:help>Component Attributes</sci:help>
						<sci:legalval selected="true">ComponentTakesInput</sci:legalval>
						<sci:legalval>ComponentReturnsPass</sci:legalval>
						<sci:legalval>ComponentReturnsFail</sci:legalval>
						<sci:legalval>ComponentRunsLocal</sci:legalval>
					</sci:arg>
					<sci:arg name="CalculateMode" type="BoolType" required="true" visibility="nevershow" multi="false">
						<sci:help>Parameter Description</sci:help>
						<sci:legalval>True</sci:legalval>
						<sci:legalval selected="true">False</sci:legalval>
					</sci:arg>
					<sci:arg name="Registrant" type="StringType" required="false" visibility="nevershow" multi="false">
						<sci:help>The user who registered this component.</sci:help>
						<sci:value>scitegic/chemistry</sci:value>
					</sci:arg>
					<sci:arg name="RegistrationDate" type="StringType" required="false" visibility="nevershow" multi="false">
						<sci:help>The date this component was registered.</sci:help>
						<sci:value>Thu Oct 19 08:13:05 2006</sci:value>
					</sci:arg>
					<sci:arg name="ComponentDisplayName" type="StringType" required="false" visibility="nevershow" multi="false">
						<sci:value>PDB Writer</sci:value>
					</sci:arg>
					<sci:arg name="CustomErrorText" type="StringType" required="false" visibility="nevershow" multi="false"/>
					<sci:arg name="ComponentIcon" type="StringType" required="true" visibility="nevershow" multi="false">
						<sci:value>DOCUMENTNODE</sci:value>
					</sci:arg>
					<sci:arg name="ComponentDisabled" type="LongType" required="false" visibility="nevershow" multi="false">
						<sci:value>0</sci:value>
					</sci:arg>
					<sci:arg name="ComponentGUID" type="StringType" required="false" visibility="nevershow" multi="false">
						<sci:value>{6FA8AC73-2b56-542C-8D74-D65C70B53443}</sci:value>
					</sci:arg>
					<sci:arg name="ComponentPoint" type="StringType" required="false" visibility="nevershow" multi="false">
						<sci:value>666 -95</sci:value>
					</sci:arg>
					<sci:arg name="DerivedFrom" type="StringType" required="false" visibility="nevershow" multi="false">
						<sci:help>The component this component is based upon.</sci:help>
						<sci:value>PDB Writer</sci:value>
					</sci:arg>
					<sci:arg name="ComponentHelp" type="StringType" required="false" visibility="nevershow" multi="true">
						<sci:value>100</sci:value>
						<sci:value>Writes a file containing molecules in PDB format</sci:value>
						<sci:value>&lt;p&gt;Writes the molecule and associated property data to the &lt;i&gt;Destination&lt;/i&gt; file in the Protein Data Bank format.&lt;/p&gt;

&lt;p&gt;&lt;b&gt;See Also:&lt;/b&gt;&lt;/p&gt;
&lt;ul&gt;
&lt;li&gt;To read files in Protein Data Bank format, use the &lt;a href=&quot;javascript:DoLink(&apos;{CEDE6219-9866-4EC5-B15A-E523439FD86C}&apos;)&quot;&gt;PDB Reader&lt;/a&gt;.&lt;/li&gt;
&lt;li&gt;To convert molecules to and from text properties in PDB format, use &lt;a href=&quot;javascript:DoLink(&apos;{E633FBD9-9FB9-451A-A102-180335F28B6D}&apos;)&quot;&gt;Molecule to PDB&lt;/a&gt; and &lt;a href=&quot;javascript:DoLink(&apos;{7D354B65-DDD8-6EA4-85A7-22501A8A7832}&apos;)&quot;&gt;Molecule from PDB&lt;/a&gt;.&lt;/li&gt;
&lt;/ul&gt;
</sci:value>
						<sci:value>Molecule</sci:value>
						<sci:value/>
						<sci:value>None</sci:value>
						<sci:value/>
						<sci:value>None</sci:value>
						<sci:value/>
					</sci:arg>
					<sci:arg name="RegistrationVersion" type="StringType" required="false" visibility="nevershow" multi="false">
						<sci:help>The server version when this component was registered</sci:help>
						<sci:value>6.0.1.4</sci:value>
					</sci:arg>
					<sci:arg name="Component Sticky Notes" type="StringType" required="false" visibility="nevershow" multi="false"/>
					<sci:arg name="ComponentLocalID" type="LongType" required="false" visibility="nevershow" multi="false">
						<sci:help>Local Component Identifier</sci:help>
						<sci:value>6</sci:value>
					</sci:arg>
					<sci:arg name="Component Path" type="StringType" required="false" visibility="nevershow" multi="false">
						<sci:value>Components\Chemistry\Data Access and Manipulation\Writers\PDB Writer</sci:value>
					</sci:arg>
				</sci:component>
			</sci:data>
			<sci:connectid from="2" to="1" type="true"/>
			<sci:connectid from="1" to="6" type="true"/>
			<sci:version iVal="1"/>
		</sci:protocol>
	</sci:dbitem>
<!-- Exported protocol -->
<sci:component name="8.0 Protocol Warning" version="2">
<sci:arg name="ComponentIcon" type="StringType" required="true" visibility="nevershow" multi="false">
<sci:help>Component Icon</sci:help>
<sci:value>PROTOCOLNODE</sci:value>
</sci:arg>
<sci:arg name="Protocol Sticky Notes" type="StringType" required="false" visibility="nevershow" multi="false">
<sci:help>Protocol Sticky Notes</sci:help>
<sci:value>%VERSION 3%</sci:value>
<sci:value>400 -219 1222 221</sci:value>
<sci:value>250 120 20</sci:value>
<sci:value>WARNING! This is a Pipeline Pilot protocol written in version 8.0 or later. It contains features that are not supported in earlier versions of Pipeline Pilot.</sci:value>
</sci:arg>
</sci:component>
</sci:data>
