# Supplementary material for: Proteome-wide prediction of targets for aspirin: new insight into the molecular mechanism of aspirin
Source: PeerJ. 2016 Mar 10;4:e1791. doi: 10.7717/peerj.1791 (PMC4793309; doi:10.7717/peerj.1791)
Supplement: File S1 — The raw data contains all strucures of the identified 79 proteins. The Protocols show how to prepare protein strucure and run CDOCKER. [file peerj-04-1791-s004.zip › pdb_preparation.txt]

###using Pipeline Pilot.exe to call forcefield Protocol
RunProtocol "forcefield" -p "Source=$(UserDir)\dsx\pdb_ok\1AX8.pdb" -p "Destination=$(UserDir)\dsx\1AX8_typed.pdb"
RunProtocol "forcefield" -p "Source=$(UserDir)\dsx\pdb_ok\1AYE.pdb" -p "Destination=$(UserDir)\dsx\1AYE_typed.pdb"
RunProtocol "forcefield" -p "Source=$(UserDir)\dsx\pdb_ok\1CM8.pdb" -p "Destination=$(UserDir)\dsx\1CM8_typed.pdb"
RunProtocol "forcefield" -p "Source=$(UserDir)\dsx\pdb_ok\1HXM.pdb" -p "Destination=$(UserDir)\dsx\1HXM_typed.pdb"
RunProtocol "forcefield" -p "Source=$(UserDir)\dsx\pdb_ok\1LE6.pdb" -p "Destination=$(UserDir)\dsx\1LE6_typed.pdb"
RunProtocol "forcefield" -p "Source=$(UserDir)\dsx\pdb_ok\1M6D.pdb" -p "Destination=$(UserDir)\dsx\1M6D_typed.pdb"
RunProtocol "forcefield" -p "Source=$(UserDir)\dsx\pdb_ok\1MHQ.pdb" -p "Destination=$(UserDir)\dsx\1MHQ_typed.pdb"
RunProtocol "forcefield" -p "Source=$(UserDir)\dsx\pdb_ok\1MQ8.pdb" -p "Destination=$(UserDir)\dsx\1MQ8_typed.pdb"
RunProtocol "forcefield" -p "Source=$(UserDir)\dsx\pdb_ok\1RYH.pdb" -p "Destination=$(UserDir)\dsx\1RYH_typed.pdb"
RunProtocol "forcefield" -p "Source=$(UserDir)\dsx\pdb_ok\1SUV.pdb" -p "Destination=$(UserDir)\dsx\1SUV_typed.pdb"
RunProtocol "forcefield" -p "Source=$(UserDir)\dsx\pdb_ok\1WIO.pdb" -p "Destination=$(UserDir)\dsx\1WIO_typed.pdb"
RunProtocol "forcefield" -p "Source=$(UserDir)\dsx\pdb_ok\2AS5.pdb" -p "Destination=$(UserDir)\dsx\2AS5_typed.pdb"
RunProtocol "forcefield" -p "Source=$(UserDir)\dsx\pdb_ok\2DDF.pdb" -p "Destination=$(UserDir)\dsx\2DDF_typed.pdb"
RunProtocol "forcefield" -p "Source=$(UserDir)\dsx\pdb_ok\2FCW.pdb" -p "Destination=$(UserDir)\dsx\2FCW_typed.pdb"
RunProtocol "forcefield" -p "Source=$(UserDir)\dsx\pdb_ok\2PF5.pdb" -p "Destination=$(UserDir)\dsx\2PF5_typed.pdb"
RunProtocol "forcefield" -p "Source=$(UserDir)\dsx\pdb_ok\2WJW.pdb" -p "Destination=$(UserDir)\dsx\2WJW_typed.pdb"
RunProtocol "forcefield" -p "Source=$(UserDir)\dsx\pdb_ok\3BA0.pdb" -p "Destination=$(UserDir)\dsx\3BA0_typed.pdb"
RunProtocol "forcefield" -p "Source=$(UserDir)\dsx\pdb_ok\3HG1.pdb" -p "Destination=$(UserDir)\dsx\3HG1_typed.pdb"
RunProtocol "forcefield" -p "Source=$(UserDir)\dsx\pdb_ok\3HHM.pdb" -p "Destination=$(UserDir)\dsx\3HHM_typed.pdb"
RunProtocol "forcefield" -p "Source=$(UserDir)\dsx\pdb_ok\3I2V.pdb" -p "Destination=$(UserDir)\dsx\3I2V_typed.pdb"
RunProtocol "forcefield" -p "Source=$(UserDir)\dsx\pdb_ok\3ICU.pdb" -p "Destination=$(UserDir)\dsx\3ICU_typed.pdb"
RunProtocol "forcefield" -p "Source=$(UserDir)\dsx\pdb_ok\3MOS.pdb" -p "Destination=$(UserDir)\dsx\3MOS_typed.pdb"
RunProtocol "forcefield" -p "Source=$(UserDir)\dsx\pdb_ok\3RAU.pdb" -p "Destination=$(UserDir)\dsx\3RAU_typed.pdb"
RunProtocol "forcefield" -p "Source=$(UserDir)\dsx\pdb_ok\4A64.pdb" -p "Destination=$(UserDir)\dsx\4A64_typed.pdb"
RunProtocol "forcefield" -p "Source=$(UserDir)\dsx\pdb_ok\4AAA.pdb" -p "Destination=$(UserDir)\dsx\4AAA_typed.pdb"
RunProtocol "forcefield" -p "Source=$(UserDir)\dsx\pdb_ok\4EN0.pdb" -p "Destination=$(UserDir)\dsx\4EN0_typed.pdb"
RunProtocol "forcefield" -p "Source=$(UserDir)\dsx\pdb_ok\A4D1U0.pdb" -p "Destination=$(UserDir)\dsx\A4D1U0_typed.pdb"
RunProtocol "forcefield" -p "Source=$(UserDir)\dsx\pdb_ok\Q15722.pdb" -p "Destination=$(UserDir)\dsx\Q15722_typed.pdb"
RunProtocol "forcefield" -p "Source=$(UserDir)\dsx\pdb_ok\NP_000053.2_125-498_99.458.pdb" -p "Destination=$(UserDir)\dsx\NP_000053.2_125-498_99.458_typed.pdb"
RunProtocol "forcefield" -p "Source=$(UserDir)\dsx\pdb_ok\NP_000143.2_89-952_45.930.pdb" -p "Destination=$(UserDir)\dsx\NP_000143.2_89-952_45.930_typed.pdb"
RunProtocol "forcefield" -p "Source=$(UserDir)\dsx\pdb_ok\NP_000291.1_21-144_100.000.pdb" -p "Destination=$(UserDir)\dsx\NP_000291.1_21-144_100.000_typed.pdb"
RunProtocol "forcefield" -p "Source=$(UserDir)\dsx\pdb_ok\NP_000498.2_10-337_99.687.pdb" -p "Destination=$(UserDir)\dsx\NP_000498.2_10-337_99.687_typed.pdb"
RunProtocol "forcefield" -p "Source=$(UserDir)\dsx\pdb_ok\NP_000500.2_31-421_100.000.pdb" -p "Destination=$(UserDir)\dsx\NP_000500.2_31-421_100.000_typed.pdb"
RunProtocol "forcefield" -p "Source=$(UserDir)\dsx\pdb_ok\NP_000895.2_3-230_99.571.pdb" -p "Destination=$(UserDir)\dsx\NP_000895.2_3-230_99.571_typed.pdb"
RunProtocol "forcefield" -p "Source=$(UserDir)\dsx\pdb_ok\NP_000919.1_25-146_56.911.pdb" -p "Destination=$(UserDir)\dsx\NP_000919.1_25-146_56.911_typed.pdb"
RunProtocol "forcefield" -p "Source=$(UserDir)\dsx\pdb_ok\NP_000920.1_21-138_49.167.pdb" -p "Destination=$(UserDir)\dsx\NP_000920.1_21-138_49.167_typed.pdb"
RunProtocol "forcefield" -p "Source=$(UserDir)\dsx\pdb_ok\NP_000953.2_32-582_93.907.pdb" -p "Destination=$(UserDir)\dsx\NP_000953.2_32-582_93.907_typed.pdb"
RunProtocol "forcefield" -p "Source=$(UserDir)\dsx\pdb_ok\NP_001036189.1_34-346_55.814.pdb" -p "Destination=$(UserDir)\dsx\NP_001036189.1_34-346_55.814_typed.pdb"
RunProtocol "forcefield" -p "Source=$(UserDir)\dsx\pdb_ok\NP_001070731.1_236-561_39.879.pdb" -p "Destination=$(UserDir)\dsx\NP_001070731.1_236-561_39.879_typed.pdb"
RunProtocol "forcefield" -p "Source=$(UserDir)\dsx\pdb_ok\NP_001098662.1_331-769_94.985.pdb" -p "Destination=$(UserDir)\dsx\NP_001098662.1_331-769_94.985_typed.pdb"
RunProtocol "forcefield" -p "Source=$(UserDir)\dsx\pdb_ok\NP_001099047.1_1-168_52.071.pdb" -p "Destination=$(UserDir)\dsx\NP_001099047.1_1-168_52.071_typed.pdb"
RunProtocol "forcefield" -p "Source=$(UserDir)\dsx\pdb_ok\NP_001164.2_1244-1455_100.000.pdb" -p "Destination=$(UserDir)\dsx\NP_001164.2_1244-1455_100.000_typed.pdb"
RunProtocol "forcefield" -p "Source=$(UserDir)\dsx\pdb_ok\NP_001227.1_4-277_71.942.pdb" -p "Destination=$(UserDir)\dsx\NP_001227.1_4-277_71.942_typed.pdb"
RunProtocol "forcefield" -p "Source=$(UserDir)\dsx\pdb_ok\NP_001228.1_175-432_100.000.pdb" -p "Destination=$(UserDir)\dsx\NP_001228.1_175-432_100.000_typed.pdb"
RunProtocol "forcefield" -p "Source=$(UserDir)\dsx\pdb_ok\NP_002636.2_1042-1391_42.135.pdb" -p "Destination=$(UserDir)\dsx\NP_002636.2_1042-1391_42.135_typed.pdb"
RunProtocol "forcefield" -p "Source=$(UserDir)\dsx\pdb_ok\NP_002741.1_7-364_100.000.pdb" -p "Destination=$(UserDir)\dsx\NP_002741.1_7-364_100.000_typed.pdb"
RunProtocol "forcefield" -p "Source=$(UserDir)\dsx\pdb_ok\NP_002847.1_34-346_55.814.pdb" -p "Destination=$(UserDir)\dsx\NP_002847.1_34-346_55.814_typed.pdb"
RunProtocol "forcefield" -p "Source=$(UserDir)\dsx\pdb_ok\NP_003733.2_45-1315_53.254.pdb" -p "Destination=$(UserDir)\dsx\NP_003733.2_45-1315_53.254_typed.pdb"
RunProtocol "forcefield" -p "Source=$(UserDir)\dsx\pdb_ok\NP_003984.2_142-489_71.676.pdb" -p "Destination=$(UserDir)\dsx\NP_003984.2_142-489_71.676_typed.pdb"
RunProtocol "forcefield" -p "Source=$(UserDir)\dsx\pdb_ok\NP_004432.1_16-527_41.822.pdb" -p "Destination=$(UserDir)\dsx\NP_004432.1_16-527_41.822_typed.pdb"
RunProtocol "forcefield" -p "Source=$(UserDir)\dsx\pdb_ok\NP_004568.2_4-225_99.554.pdb" -p "Destination=$(UserDir)\dsx\NP_004568.2_4-225_99.554_typed.pdb"
RunProtocol "forcefield" -p "Source=$(UserDir)\dsx\pdb_ok\NP_004778.1_28-259_41.489.pdb" -p "Destination=$(UserDir)\dsx\NP_004778.1_28-259_41.489_typed.pdb"
RunProtocol "forcefield" -p "Source=$(UserDir)\dsx\pdb_ok\NP_006034.1_111-367_43.725.pdb" -p "Destination=$(UserDir)\dsx\NP_006034.1_111-367_43.725_typed.pdb"
RunProtocol "forcefield" -p "Source=$(UserDir)\dsx\pdb_ok\NP_006035.2_481-835_49.438.pdb" -p "Destination=$(UserDir)\dsx\NP_006035.2_481-835_49.438_typed.pdb"
RunProtocol "forcefield" -p "Source=$(UserDir)\dsx\pdb_ok\NP_036233.2_168-262_40.404.pdb" -p "Destination=$(UserDir)\dsx\NP_036233.2_168-262_40.404_typed.pdb"
RunProtocol "forcefield" -p "Source=$(UserDir)\dsx\pdb_ok\NP_036532.1_21-145_51.587.pdb" -p "Destination=$(UserDir)\dsx\NP_036532.1_21-145_51.587_typed.pdb"
RunProtocol "forcefield" -p "Source=$(UserDir)\dsx\pdb_ok\NP_055093.2_3-568_30.035.pdb" -p "Destination=$(UserDir)\dsx\NP_055093.2_3-568_30.035_typed.pdb"
RunProtocol "forcefield" -p "Source=$(UserDir)\dsx\pdb_ok\NP_055447.1_16-488_59.660.pdb" -p "Destination=$(UserDir)\dsx\NP_055447.1_16-488_59.660_typed.pdb"
RunProtocol "forcefield" -p "Source=$(UserDir)\dsx\pdb_ok\NP_055614.1_112-797_38.863.pdb" -p "Destination=$(UserDir)\dsx\NP_055614.1_112-797_38.863_typed.pdb"
RunProtocol "forcefield" -p "Source=$(UserDir)\dsx\pdb_ok\NP_056530.2_151-283_34.815.pdb" -p "Destination=$(UserDir)\dsx\NP_056530.2_151-283_34.815_typed.pdb"
RunProtocol "forcefield" -p "Source=$(UserDir)\dsx\pdb_ok\NP_057126.2_17-275_100.000.pdb" -p "Destination=$(UserDir)\dsx\NP_057126.2_17-275_100.000_typed.pdb"
RunProtocol "forcefield" -p "Source=$(UserDir)\dsx\pdb_ok\NP_057700.3_10-110_25.743.pdb" -p "Destination=$(UserDir)\dsx\NP_057700.3_10-110_25.743_typed.pdb"
RunProtocol "forcefield" -p "Source=$(UserDir)\dsx\pdb_ok\NP_060084.2_10-362_77.684.pdb" -p "Destination=$(UserDir)\dsx\NP_060084.2_10-362_77.684_typed.pdb"
RunProtocol "forcefield" -p "Source=$(UserDir)\dsx\pdb_ok\NP_060301.2_9-123_29.412.pdb" -p "Destination=$(UserDir)\dsx\NP_060301.2_9-123_29.412_typed.pdb"
RunProtocol "forcefield" -p "Source=$(UserDir)\dsx\pdb_ok\NP_065843.3_60-440_28.155.pdb" -p "Destination=$(UserDir)\dsx\NP_065843.3_60-440_28.155_typed.pdb"
RunProtocol "forcefield" -p "Source=$(UserDir)\dsx\pdb_ok\NP_066013.1_42-422_31.215.pdb" -p "Destination=$(UserDir)\dsx\NP_066013.1_42-422_31.215_typed.pdb"
RunProtocol "forcefield" -p "Source=$(UserDir)\dsx\pdb_ok\NP_073730.3_64-195_40.164.pdb" -p "Destination=$(UserDir)\dsx\NP_073730.3_64-195_40.164_typed.pdb"
RunProtocol "forcefield" -p "Source=$(UserDir)\dsx\pdb_ok\NP_073742.2_152-305_99.351.pdb" -p "Destination=$(UserDir)\dsx\NP_073742.2_152-305_99.351_typed.pdb"
RunProtocol "forcefield" -p "Source=$(UserDir)\dsx\pdb_ok\NP_079455.3_62-508_27.293.pdb" -p "Destination=$(UserDir)\dsx\NP_079455.3_62-508_27.293_typed.pdb"
RunProtocol "forcefield" -p "Source=$(UserDir)\dsx\pdb_ok\NP_112557.2_704-1013_46.715.pdb" -p "Destination=$(UserDir)\dsx\NP_112557.2_704-1013_46.715_typed.pdb"
RunProtocol "forcefield" -p "Source=$(UserDir)\dsx\pdb_ok\NP_203128.1_7-135_29.915.pdb" -p "Destination=$(UserDir)\dsx\NP_203128.1_7-135_29.915_typed.pdb"
RunProtocol "forcefield" -p "Source=$(UserDir)\dsx\pdb_ok\NP_542381.1_3-251_41.964.pdb" -p "Destination=$(UserDir)\dsx\NP_542381.1_3-251_41.964_typed.pdb"
RunProtocol "forcefield" -p "Source=$(UserDir)\dsx\pdb_ok\NP_579808.1_12-193_34.756.pdb" -p "Destination=$(UserDir)\dsx\NP_579808.1_12-193_34.756_typed.pdb"
RunProtocol "forcefield" -p "Source=$(UserDir)\dsx\pdb_ok\NP_733779.1_2-154_100.000.pdb" -p "Destination=$(UserDir)\dsx\NP_733779.1_2-154_100.000_typed.pdb"
RunProtocol "forcefield" -p "Source=$(UserDir)\dsx\pdb_ok\NP_778227.3_36-335_38.889.pdb" -p "Destination=$(UserDir)\dsx\NP_778227.3_36-335_38.889_typed.pdb"
RunProtocol "forcefield" -p "Source=$(UserDir)\dsx\pdb_ok\NP_877950.1_586-775_35.263.pdb" -p "Destination=$(UserDir)\dsx\NP_877950.1_586-775_35.263_typed.pdb"
RunProtocol "forcefield" -p "Source=$(UserDir)\dsx\pdb_ok\NP_000954.1_18-569.pdb" -p "Destination=$(UserDir)\dsx\NP_000954.1_18-569_typed.pdb"
RunProtocol "forcefield" -p "Source=$(UserDir)\dsx\pdb_ok\1WB0_CHIT1.pdb" -p "Destination=$(UserDir)\dsx\1WB0_CHIT1_typed.pdb"
RunProtocol "forcefield" -p "Source=$(UserDir)\dsx\pdb_ok\NP_006142.1_118-712_86.013.pdb" -p "Destination=$(UserDir)\dsx\NP_006142.1_118-712_86.013_typed.pdb"
