# Supplementary material for: Proteome-wide prediction of targets for aspirin: new insight into the molecular mechanism of aspirin
Source: PeerJ. 2016 Mar 10;4:e1791. doi: 10.7717/peerj.1791 (PMC4793309; doi:10.7717/peerj.1791)
Supplement: File S1 — The raw data contains all strucures of the identified 79 proteins. The Protocols show how to prepare protein strucure and run CDOCKER. [file peerj-04-1791-s004.zip › 79_protein_strucures/1AX8.pdb]

ATOM      1  N   ILE A   3      69.212 -19.691  18.300  1.00 93.21           N  
ATOM      2  CA  ILE A   3      67.908 -19.882  17.674  1.00 88.73           C  
ATOM      3  C   ILE A   3      67.754 -19.223  16.301  1.00 86.65           C  
ATOM      4  O   ILE A   3      67.111 -19.781  15.412  1.00 87.76           O  
ATOM      5  CB  ILE A   3      66.788 -19.399  18.598  1.00 88.76           C  
ATOM      6  CG1 ILE A   3      65.425 -19.674  17.969  1.00 88.20           C  
ATOM      7  CG2 ILE A   3      66.958 -17.922  18.889  1.00 92.60           C  
ATOM      8  CD1 ILE A   3      64.265 -19.298  18.861  1.00 91.58           C  
ATOM      9  N   GLN A   4      68.358 -18.054  16.116  1.00 82.63           N  
ATOM     10  CA  GLN A   4      68.268 -17.366  14.833  1.00 78.44           C  
ATOM     11  C   GLN A   4      69.014 -18.148  13.764  1.00 72.80           C  
ATOM     12  O   GLN A   4      68.577 -18.223  12.621  1.00 71.37           O  
ATOM     13  CB  GLN A   4      68.840 -15.950  14.921  1.00 83.87           C  
ATOM     14  CG  GLN A   4      68.805 -15.179  13.595  1.00 87.00           C  
ATOM     15  CD  GLN A   4      67.389 -14.954  13.074  1.00 90.30           C  
ATOM     16  OE1 GLN A   4      66.576 -14.287  13.720  1.00 94.15           O  
ATOM     17  NE2 GLN A   4      67.088 -15.516  11.907  1.00 88.29           N  
ATOM     18  N   LYS A   5      70.149 -18.716  14.137  1.00 69.22           N  
ATOM     19  CA  LYS A   5      70.948 -19.495  13.199  1.00 70.49           C  
ATOM     20  C   LYS A   5      70.266 -20.818  12.895  1.00 64.15           C  
ATOM     21  O   LYS A   5      70.475 -21.403  11.838  1.00 63.97           O  
ATOM     22  CB  LYS A   5      72.353 -19.716  13.745  1.00 75.57           C  
ATOM     23  CG  LYS A   5      72.959 -18.442  14.345  1.00 88.53           C  
ATOM     24  CD  LYS A   5      72.759 -17.200  13.456  1.00 88.31           C  
ATOM     25  CE  LYS A   5      73.303 -15.952  14.134  1.00 87.46           C  
ATOM     26  NZ  LYS A   5      72.929 -14.732  13.386  1.00 91.29           N  
ATOM     27  N   VAL A   6      69.455 -21.289  13.833  1.00 57.71           N  
ATOM     28  CA  VAL A   6      68.702 -22.516  13.637  1.00 55.69           C  
ATOM     29  C   VAL A   6      67.709 -22.172  12.522  1.00 55.35           C  
ATOM     30  O   VAL A   6      67.571 -22.908  11.542  1.00 52.71           O  
ATOM     31  CB  VAL A   6      67.934 -22.913  14.926  1.00 52.78           C  
ATOM     32  CG1 VAL A   6      66.932 -24.035  14.638  1.00 52.80           C  
ATOM     33  CG2 VAL A   6      68.916 -23.344  16.003  1.00 50.88           C  
ATOM     34  N   GLN A   7      67.080 -21.004  12.654  1.00 53.93           N  
ATOM     35  CA  GLN A   7      66.112 -20.510  11.680  1.00 52.82           C  
ATOM     36  C   GLN A   7      66.764 -20.247  10.317  1.00 50.80           C  
ATOM     37  O   GLN A   7      66.198 -20.594   9.280  1.00 48.09           O  
ATOM     38  CB  GLN A   7      65.437 -19.246  12.209  1.00 52.68           C  
ATOM     39  CG  GLN A   7      64.598 -19.475  13.456  1.00 55.75           C  
ATOM     40  CD  GLN A   7      64.007 -18.188  14.002  1.00 56.95           C  
ATOM     41  OE1 GLN A   7      64.709 -17.384  14.603  1.00 61.06           O  
ATOM     42  NE2 GLN A   7      62.719 -17.981  13.782  1.00 53.51           N  
ATOM     43  N   ASP A   8      67.969 -19.678  10.330  1.00 50.57           N  
ATOM     44  CA  ASP A   8      68.713 -19.395   9.100  1.00 53.70           C  
ATOM     45  C   ASP A   8      69.013 -20.724   8.400  1.00 53.24           C  
ATOM     46  O   ASP A   8      68.868 -20.855   7.181  1.00 55.71           O  
ATOM     47  CB  ASP A   8      70.043 -18.679   9.409  1.00 56.31           C  
ATOM     48  CG  ASP A   8      69.858 -17.268   9.972  1.00 57.48           C  
ATOM     49  OD1 ASP A   8      68.797 -16.646   9.755  1.00 58.63           O  
ATOM     50  OD2 ASP A   8      70.798 -16.771  10.630  1.00 63.75           O  
ATOM     51  N   ASP A   9      69.425 -21.707   9.192  1.00 49.60           N  
ATOM     52  CA  ASP A   9      69.738 -23.029   8.690  1.00 44.53           C  
ATOM     53  C   ASP A   9      68.509 -23.762   8.191  1.00 43.22           C  
ATOM     54  O   ASP A   9      68.598 -24.554   7.260  1.00 44.47           O  
ATOM     55  CB  ASP A   9      70.441 -23.844   9.771  1.00 49.25           C  
ATOM     56  CG  ASP A   9      71.917 -23.464   9.931  1.00 58.16           C  
ATOM     57  OD1 ASP A   9      72.420 -22.571   9.198  1.00 55.05           O  
ATOM     58  OD2 ASP A   9      72.581 -24.079  10.795  1.00 62.67           O  
ATOM     59  N   THR A  10      67.359 -23.483   8.793  1.00 43.78           N  
ATOM     60  CA  THR A  10      66.109 -24.122   8.388  1.00 44.87           C  
ATOM     61  C   THR A  10      65.636 -23.542   7.046  1.00 43.91           C  
ATOM     62  O   THR A  10      65.322 -24.285   6.110  1.00 43.07           O  
ATOM     63  CB  THR A  10      64.992 -23.938   9.469  1.00 43.04           C  
ATOM     64  OG1 THR A  10      65.472 -24.386  10.743  1.00 44.27           O  
ATOM     65  CG2 THR A  10      63.755 -24.760   9.118  1.00 34.30           C  
ATOM     66  N   LYS A  11      65.622 -22.213   6.961  1.00 42.93           N  
ATOM     67  CA  LYS A  11      65.200 -21.480   5.769  1.00 43.57           C  
ATOM     68  C   LYS A  11      66.037 -21.893   4.554  1.00 42.82           C  
ATOM     69  O   LYS A  11      65.514 -22.163   3.464  1.00 43.55           O  
ATOM     70  CB  LYS A  11      65.352 -19.989   6.050  1.00 48.67           C  
ATOM     71  CG  LYS A  11      64.936 -19.069   4.932  1.00 56.69           C  
ATOM     72  CD  LYS A  11      64.882 -17.625   5.415  1.00 55.84           C  
ATOM     73  CE  LYS A  11      63.802 -17.440   6.460  1.00 56.24           C  
ATOM     74  NZ  LYS A  11      62.464 -17.764   5.895  1.00 61.76           N  
ATOM     75  N   THR A  12      67.338 -22.001   4.777  1.00 37.73           N  
ATOM     76  CA  THR A  12      68.268 -22.407   3.746  1.00 36.64           C  
ATOM     77  C   THR A  12      67.985 -23.821   3.261  1.00 37.16           C  
ATOM     78  O   THR A  12      67.866 -24.052   2.061  1.00 39.59           O  
ATOM     79  CB  THR A  12      69.699 -22.326   4.276  1.00 39.28           C  
ATOM     80  OG1 THR A  12      70.026 -20.950   4.528  1.00 45.91           O  
ATOM     81  CG2 THR A  12      70.692 -22.930   3.291  1.00 30.53           C  
ATOM     82  N   LEU A  13      67.875 -24.770   4.187  1.00 35.23           N  
ATOM     83  CA  LEU A  13      67.610 -26.150   3.807  1.00 33.94           C  
ATOM     84  C   LEU A  13      66.309 -26.271   3.017  1.00 39.14           C  
ATOM     85  O   LEU A  13      66.231 -27.056   2.062  1.00 42.37           O  
ATOM     86  CB  LEU A  13      67.574 -27.070   5.041  1.00 37.58           C  
ATOM     87  CG  LEU A  13      67.210 -28.552   4.809  1.00 38.12           C  
ATOM     88  CD1 LEU A  13      68.145 -29.159   3.789  1.00 33.87           C  
ATOM     89  CD2 LEU A  13      67.229 -29.352   6.099  1.00 33.23           C  
ATOM     90  N   ILE A  14      65.288 -25.511   3.414  1.00 37.79           N  
ATOM     91  CA  ILE A  14      63.996 -25.558   2.727  1.00 38.22           C  
ATOM     92  C   ILE A  14      64.134 -25.101   1.260  1.00 38.89           C  
ATOM     93  O   ILE A  14      63.624 -25.761   0.350  1.00 33.10           O  
ATOM     94  CB  ILE A  14      62.907 -24.718   3.482  1.00 34.63           C  
ATOM     95  CG1 ILE A  14      62.489 -25.427   4.779  1.00 29.57           C  
ATOM     96  CG2 ILE A  14      61.685 -24.489   2.594  1.00 34.92           C  
ATOM     97  CD1 ILE A  14      61.557 -24.613   5.667  1.00 13.35           C  
ATOM     98  N   LYS A  15      64.860 -24.005   1.034  1.00 37.95           N  
ATOM     99  CA  LYS A  15      65.050 -23.483  -0.317  1.00 35.58           C  
ATOM    100  C   LYS A  15      65.721 -24.541  -1.170  1.00 33.95           C  
ATOM    101  O   LYS A  15      65.327 -24.783  -2.310  1.00 35.47           O  
ATOM    102  CB  LYS A  15      65.869 -22.195  -0.289  1.00 37.16           C  
ATOM    103  CG  LYS A  15      65.227 -21.082   0.547  1.00 39.35           C  
ATOM    104  CD  LYS A  15      65.880 -19.745   0.266  1.00 43.44           C  
ATOM    105  CE  LYS A  15      65.615 -18.718   1.352  1.00 48.68           C  
ATOM    106  NZ  LYS A  15      66.655 -18.774   2.421  1.00 53.90           N  
ATOM    107  N   THR A  16      66.686 -25.224  -0.575  1.00 34.59           N  
ATOM    108  CA  THR A  16      67.411 -26.298  -1.233  1.00 36.82           C  
ATOM    109  C   THR A  16      66.483 -27.427  -1.721  1.00 40.86           C  
ATOM    110  O   THR A  16      66.596 -27.882  -2.863  1.00 47.85           O  
ATOM    111  CB  THR A  16      68.428 -26.870  -0.265  1.00 35.68           C  
ATOM    112  OG1 THR A  16      69.372 -25.848   0.059  1.00 44.59           O  
ATOM    113  CG2 THR A  16      69.133 -28.054  -0.854  1.00 37.67           C  
ATOM    114  N   ILE A  17      65.573 -27.874  -0.858  1.00 37.61           N  
ATOM    115  CA  ILE A  17      64.642 -28.936  -1.204  1.00 31.83           C  
ATOM    116  C   ILE A  17      63.603 -28.470  -2.234  1.00 32.96           C  
ATOM    117  O   ILE A  17      63.165 -29.257  -3.069  1.00 32.43           O  
ATOM    118  CB  ILE A  17      63.901 -29.465   0.035  1.00 30.96           C  
ATOM    119  CG1 ILE A  17      64.889 -29.796   1.159  1.00 30.75           C  
ATOM    120  CG2 ILE A  17      63.088 -30.703  -0.339  1.00 27.39           C  
ATOM    121  CD1 ILE A  17      64.223 -30.293   2.435  1.00 22.76           C  
ATOM    122  N   VAL A  18      63.178 -27.211  -2.144  1.00 30.65           N  
ATOM    123  CA  VAL A  18      62.214 -26.653  -3.081  1.00 29.50           C  
ATOM    124  C   VAL A  18      62.869 -26.579  -4.475  1.00 34.76           C  
ATOM    125  O   VAL A  18      62.245 -26.882  -5.503  1.00 32.80           O  
ATOM    126  CB  VAL A  18      61.775 -25.251  -2.625  1.00 32.86           C  
ATOM    127  CG1 VAL A  18      60.950 -24.566  -3.686  1.00 29.06           C  
ATOM    128  CG2 VAL A  18      60.975 -25.358  -1.356  1.00 34.44           C  
ATOM    129  N   THR A  19      64.145 -26.217  -4.493  1.00 35.92           N  
ATOM    130  CA  THR A  19      64.910 -26.117  -5.721  1.00 33.82           C  
ATOM    131  C   THR A  19      65.145 -27.496  -6.287  1.00 35.74           C  
ATOM    132  O   THR A  19      65.030 -27.725  -7.482  1.00 38.83           O  
ATOM    133  CB  THR A  19      66.236 -25.474  -5.441  1.00 39.94           C  
ATOM    134  OG1 THR A  19      66.022 -24.092  -5.114  1.00 45.47           O  
ATOM    135  CG2 THR A  19      67.167 -25.620  -6.631  1.00 43.27           C  
ATOM    136  N   ARG A  20      65.488 -28.427  -5.422  1.00 37.86           N  
ATOM    137  CA  ARG A  20      65.705 -29.786  -5.865  1.00 43.23           C  
ATOM    138  C   ARG A  20      64.447 -30.337  -6.527  1.00 45.65           C  
ATOM    139  O   ARG A  20      64.544 -31.078  -7.505  1.00 52.13           O  
ATOM    140  CB  ARG A  20      66.088 -30.647  -4.678  1.00 47.08           C  
ATOM    141  CG  ARG A  20      66.183 -32.129  -4.953  1.00 53.79           C  
ATOM    142  CD  ARG A  20      66.766 -32.789  -3.729  1.00 60.69           C  
ATOM    143  NE  ARG A  20      68.142 -32.346  -3.502  1.00 64.67           N  
ATOM    144  CZ  ARG A  20      68.527 -31.490  -2.566  1.00 63.56           C  
ATOM    145  NH1 ARG A  20      67.635 -30.946  -1.747  1.00 62.53           N  
ATOM    146  NH2 ARG A  20      69.816 -31.210  -2.432  1.00 62.21           N  
ATOM    147  N   ILE A  21      63.276 -29.978  -5.991  1.00 46.19           N  
ATOM    148  CA  ILE A  21      61.991 -30.437  -6.532  1.00 46.75           C  
ATOM    149  C   ILE A  21      61.682 -29.784  -7.893  1.00 50.21           C  
ATOM    150  O   ILE A  21      61.125 -30.428  -8.788  1.00 48.12           O  
ATOM    151  CB  ILE A  21      60.817 -30.201  -5.529  1.00 44.84           C  
ATOM    152  CG1 ILE A  21      61.020 -31.056  -4.264  1.00 41.55           C  
ATOM    153  CG2 ILE A  21      59.469 -30.546  -6.183  1.00 36.16           C  
ATOM    154  CD1 ILE A  21      60.064 -30.718  -3.094  1.00 27.56           C  
ATOM    155  N   ASN A  22      62.042 -28.511  -8.048  1.00 51.58           N  
ATOM    156  CA  ASN A  22      61.832 -27.816  -9.319  1.00 51.69           C  
ATOM    157  C   ASN A  22      62.636 -28.559 -10.371  1.00 52.44           C  
ATOM    158  O   ASN A  22      62.102 -29.056 -11.359  1.00 56.03           O  
ATOM    159  CB  ASN A  22      62.346 -26.377  -9.251  1.00 49.53           C  
ATOM    160  CG  ASN A  22      61.441 -25.480  -8.467  1.00 49.92           C  
ATOM    161  OD1 ASN A  22      60.227 -25.647  -8.489  1.00 59.30           O  
ATOM    162  ND2 ASN A  22      62.015 -24.513  -7.775  1.00 51.44           N  
ATOM    163  N   ASP A  23      63.925 -28.690 -10.111  1.00 50.40           N  
ATOM    164  CA  ASP A  23      64.808 -29.359 -11.028  1.00 52.92           C  
ATOM    165  C   ASP A  23      64.314 -30.734 -11.450  1.00 57.07           C  
ATOM    166  O   ASP A  23      64.609 -31.178 -12.556  1.00 63.10           O  
ATOM    167  CB  ASP A  23      66.218 -29.395 -10.450  1.00 50.69           C  
ATOM    168  CG  ASP A  23      66.776 -27.991 -10.190  1.00 54.78           C  
ATOM    169  OD1 ASP A  23      66.097 -26.993 -10.527  1.00 53.19           O  
ATOM    170  OD2 ASP A  23      67.895 -27.878  -9.642  1.00 57.93           O  
ATOM    171  N   ILE A  24      63.505 -31.382 -10.621  1.00 59.84           N  
ATOM    172  CA  ILE A  24      62.976 -32.691 -10.984  1.00 65.48           C  
ATOM    173  C   ILE A  24      62.126 -32.524 -12.234  1.00 75.22           C  
ATOM    174  O   ILE A  24      62.239 -33.303 -13.178  1.00 73.90           O  
ATOM    175  CB  ILE A  24      62.119 -33.309  -9.858  1.00 64.00           C  
ATOM    176  CG1 ILE A  24      63.019 -33.778  -8.713  1.00 62.30           C  
ATOM    177  CG2 ILE A  24      61.278 -34.462 -10.392  1.00 64.54           C  
ATOM    178  CD1 ILE A  24      62.298 -34.556  -7.647  1.00 58.42           C  
ATOM    179  N   LEU A  39      49.861 -27.515 -11.417  1.00 76.50           N  
ATOM    180  CA  LEU A  39      50.067 -27.949 -10.028  1.00 69.16           C  
ATOM    181  C   LEU A  39      50.795 -26.838  -9.249  1.00 65.31           C  
ATOM    182  O   LEU A  39      51.469 -27.106  -8.245  1.00 62.76           O  
ATOM    183  CB  LEU A  39      50.929 -29.217  -9.995  1.00 62.94           C  
ATOM    184  CG  LEU A  39      50.399 -30.525 -10.564  1.00 51.12           C  
ATOM    185  CD1 LEU A  39      51.569 -31.393 -10.944  1.00 50.74           C  
ATOM    186  CD2 LEU A  39      49.543 -31.215  -9.548  1.00 46.81           C  
ATOM    187  N   ASP A  40      50.667 -25.607  -9.744  1.00 60.43           N  
ATOM    188  CA  ASP A  40      51.306 -24.434  -9.167  1.00 59.22           C  
ATOM    189  C   ASP A  40      50.820 -24.107  -7.776  1.00 58.67           C  
ATOM    190  O   ASP A  40      51.593 -23.680  -6.915  1.00 58.60           O  
ATOM    191  CB  ASP A  40      51.039 -23.209 -10.047  1.00 66.89           C  
ATOM    192  CG  ASP A  40      51.872 -23.198 -11.311  1.00 72.70           C  
ATOM    193  OD1 ASP A  40      53.102 -23.372 -11.205  1.00 77.43           O  
ATOM    194  OD2 ASP A  40      51.304 -22.988 -12.407  1.00 74.98           O  
ATOM    195  N   PHE A  41      49.528 -24.300  -7.564  1.00 53.44           N  
ATOM    196  CA  PHE A  41      48.924 -23.963  -6.294  1.00 50.05           C  
ATOM    197  C   PHE A  41      48.344 -25.132  -5.541  1.00 48.83           C  
ATOM    198  O   PHE A  41      47.529 -24.924  -4.639  1.00 52.31           O  
ATOM    199  CB  PHE A  41      47.806 -22.976  -6.554  1.00 48.43           C  
ATOM    200  CG  PHE A  41      48.173 -21.920  -7.524  1.00 49.66           C  
ATOM    201  CD1 PHE A  41      49.246 -21.083  -7.271  1.00 49.06           C  
ATOM    202  CD2 PHE A  41      47.442 -21.754  -8.691  1.00 52.41           C  
ATOM    203  CE1 PHE A  41      49.586 -20.091  -8.163  1.00 55.42           C  
ATOM    204  CE2 PHE A  41      47.770 -20.764  -9.594  1.00 48.76           C  
ATOM    205  CZ  PHE A  41      48.843 -19.929  -9.331  1.00 53.79           C  
ATOM    206  N   ILE A  42      48.729 -26.350  -5.916  1.00 44.43           N  
ATOM    207  CA  ILE A  42      48.202 -27.555  -5.276  1.00 36.31           C  
ATOM    208  C   ILE A  42      48.487 -27.506  -3.776  1.00 36.72           C  
ATOM    209  O   ILE A  42      49.627 -27.280  -3.353  1.00 34.50           O  
ATOM    210  CB  ILE A  42      48.744 -28.846  -5.954  1.00 25.71           C  
ATOM    211  CG1 ILE A  42      48.122 -30.102  -5.349  1.00 24.45           C  
ATOM    212  CG2 ILE A  42      50.260 -28.994  -5.822  1.00 28.93           C  
ATOM    213  CD1 ILE A  42      48.716 -31.390  -5.900  1.00 27.94           C  
ATOM    214  N   PRO A  43      47.424 -27.585  -2.955  1.00 36.74           N  
ATOM    215  CA  PRO A  43      47.598 -27.542  -1.499  1.00 35.15           C  
ATOM    216  C   PRO A  43      48.417 -28.702  -0.918  1.00 34.74           C  
ATOM    217  O   PRO A  43      48.322 -29.834  -1.387  1.00 34.76           O  
ATOM    218  CB  PRO A  43      46.154 -27.517  -0.983  1.00 32.61           C  
ATOM    219  CG  PRO A  43      45.350 -28.152  -2.094  1.00 34.72           C  
ATOM    220  CD  PRO A  43      45.995 -27.613  -3.328  1.00 35.27           C  
ATOM    221  N   GLY A  44      49.289 -28.409   0.041  1.00 32.14           N  
ATOM    222  CA  GLY A  44      50.051 -29.483   0.646  1.00 28.50           C  
ATOM    223  C   GLY A  44      49.122 -30.254   1.570  1.00 29.60           C  
ATOM    224  O   GLY A  44      47.987 -29.830   1.828  1.00 31.41           O  
ATOM    225  N   LEU A  45      49.589 -31.397   2.050  1.00 34.58           N  
ATOM    226  CA  LEU A  45      48.837 -32.239   2.988  1.00 39.42           C  
ATOM    227  C   LEU A  45      48.781 -31.528   4.335  1.00 45.80           C  
ATOM    228  O   LEU A  45      49.744 -31.567   5.108  1.00 45.07           O  
ATOM    229  CB  LEU A  45      49.557 -33.568   3.200  1.00 35.67           C  
ATOM    230  CG  LEU A  45      49.767 -34.460   1.992  1.00 29.65           C  
ATOM    231  CD1 LEU A  45      50.652 -35.604   2.391  1.00 32.40           C  
ATOM    232  CD2 LEU A  45      48.435 -34.947   1.515  1.00 32.08           C  
ATOM    233  N   HIS A  46      47.683 -30.830   4.585  1.00 57.00           N  
ATOM    234  CA  HIS A  46      47.478 -30.083   5.826  1.00 68.86           C  
ATOM    235  C   HIS A  46      48.746 -29.444   6.441  1.00 76.71           C  
ATOM    236  O   HIS A  46      48.893 -29.434   7.664  1.00 81.23           O  
ATOM    237  CB  HIS A  46      46.715 -30.949   6.861  1.00 69.32           C  
ATOM    238  CG  HIS A  46      47.593 -31.753   7.781  1.00 79.95           C  
ATOM    239  ND1 HIS A  46      47.812 -31.398   9.096  1.00 87.93           N  
ATOM    240  CD2 HIS A  46      48.306 -32.889   7.583  1.00 87.91           C  
ATOM    241  CE1 HIS A  46      48.624 -32.272   9.666  1.00 87.53           C  
ATOM    242  NE2 HIS A  46      48.938 -33.189   8.770  1.00 86.94           N  
ATOM    243  N   PRO A  47      49.691 -28.920   5.613  1.00 79.48           N  
ATOM    244  CA  PRO A  47      50.863 -28.324   6.258  1.00 81.88           C  
ATOM    245  C   PRO A  47      50.348 -27.117   7.052  1.00 85.95           C  
ATOM    246  O   PRO A  47      49.906 -26.104   6.466  1.00 88.26           O  
ATOM    247  CB  PRO A  47      51.714 -27.897   5.068  1.00 77.35           C  
ATOM    248  CG  PRO A  47      50.702 -27.462   4.095  1.00 76.54           C  
ATOM    249  CD  PRO A  47      49.713 -28.606   4.173  1.00 81.54           C  
ATOM    250  N   ILE A  48      50.360 -27.238   8.377  1.00 80.51           N  
ATOM    251  CA  ILE A  48      49.825 -26.171   9.193  1.00 73.07           C  
ATOM    252  C   ILE A  48      50.820 -25.168   9.774  1.00 68.33           C  
ATOM    253  O   ILE A  48      51.879 -24.942   9.192  1.00 64.72           O  
ATOM    254  CB  ILE A  48      48.765 -26.720  10.202  1.00 75.31           C  
ATOM    255  CG1 ILE A  48      47.822 -27.694   9.473  1.00 73.38           C  
ATOM    256  CG2 ILE A  48      47.851 -25.602  10.693  1.00 71.84           C  
ATOM    257  CD1 ILE A  48      46.895 -28.483  10.365  1.00 73.46           C  
ATOM    258  N   LEU A  49      50.514 -24.636  10.951  1.00 64.29           N  
ATOM    259  CA  LEU A  49      51.294 -23.571  11.550  1.00 58.27           C  
ATOM    260  C   LEU A  49      52.210 -23.762  12.748  1.00 53.01           C  
ATOM    261  O   LEU A  49      53.131 -22.969  12.927  1.00 53.52           O  
ATOM    262  CB  LEU A  49      50.352 -22.395  11.827  1.00 62.96           C  
ATOM    263  CG  LEU A  49      48.865 -22.693  12.093  1.00 66.20           C  
ATOM    264  CD1 LEU A  49      48.681 -23.686  13.245  1.00 68.50           C  
ATOM    265  CD2 LEU A  49      48.124 -21.390  12.380  1.00 68.38           C  
ATOM    266  N   THR A  50      51.924 -24.716  13.626  1.00 46.81           N  
ATOM    267  CA  THR A  50      52.793 -24.904  14.791  1.00 39.07           C  
ATOM    268  C   THR A  50      53.952 -25.813  14.420  1.00 35.80           C  
ATOM    269  O   THR A  50      53.917 -26.465  13.368  1.00 34.95           O  
ATOM    270  CB  THR A  50      52.025 -25.474  16.001  1.00 29.37           C  
ATOM    271  OG1 THR A  50      51.501 -26.767  15.690  1.00 29.50           O  
ATOM    272  CG2 THR A  50      50.879 -24.580  16.349  1.00 30.67           C  
ATOM    273  N   LEU A  51      54.979 -25.862  15.267  1.00 34.42           N  
ATOM    274  CA  LEU A  51      56.123 -26.713  14.979  1.00 31.46           C  
ATOM    275  C   LEU A  51      55.714 -28.181  14.966  1.00 31.65           C  
ATOM    276  O   LEU A  51      56.266 -28.976  14.222  1.00 32.75           O  
ATOM    277  CB  LEU A  51      57.258 -26.467  15.969  1.00 30.80           C  
ATOM    278  CG  LEU A  51      57.854 -25.058  15.986  1.00 28.29           C  
ATOM    279  CD1 LEU A  51      58.942 -24.983  17.062  1.00 24.05           C  
ATOM    280  CD2 LEU A  51      58.430 -24.709  14.630  1.00 27.28           C  
ATOM    281  N   SER A  52      54.709 -28.532  15.751  1.00 33.29           N  
ATOM    282  CA  SER A  52      54.246 -29.904  15.793  1.00 35.93           C  
ATOM    283  C   SER A  52      53.517 -30.318  14.529  1.00 37.72           C  
ATOM    284  O   SER A  52      53.668 -31.468  14.094  1.00 47.08           O  
ATOM    285  CB  SER A  52      53.355 -30.144  17.009  1.00 41.38           C  
ATOM    286  OG  SER A  52      54.140 -30.222  18.183  1.00 54.26           O  
ATOM    287  N   LYS A  53      52.691 -29.429  13.966  1.00 32.39           N  
ATOM    288  CA  LYS A  53      51.967 -29.749  12.728  1.00 26.91           C  
ATOM    289  C   LYS A  53      52.934 -29.834  11.563  1.00 23.80           C  
ATOM    290  O   LYS A  53      52.779 -30.687  10.709  1.00 25.98           O  
ATOM    291  CB  LYS A  53      50.898 -28.728  12.423  1.00 29.36           C  
ATOM    292  CG  LYS A  53      49.708 -28.852  13.303  1.00 37.60           C  
ATOM    293  CD  LYS A  53      48.924 -27.564  13.287  1.00 51.70           C  
ATOM    294  CE  LYS A  53      47.614 -27.698  14.054  1.00 64.17           C  
ATOM    295  NZ  LYS A  53      46.846 -26.417  14.029  1.00 75.42           N  
ATOM    296  N   MET A  54      53.947 -28.969  11.550  1.00 18.22           N  
ATOM    297  CA  MET A  54      54.954 -28.995  10.499  1.00 20.75           C  
ATOM    298  C   MET A  54      55.644 -30.343  10.520  1.00 24.53           C  
ATOM    299  O   MET A  54      55.736 -31.018   9.500  1.00 31.22           O  
ATOM    300  CB  MET A  54      55.984 -27.887  10.704  1.00 21.09           C  
ATOM    301  CG  MET A  54      55.347 -26.498  10.673  1.00 16.03           C  
ATOM    302  SD  MET A  54      56.526 -25.169  10.616  1.00 27.23           S  
ATOM    303  CE  MET A  54      55.653 -23.617  10.557  1.00 16.51           C  
ATOM    304  N   ASP A  55      56.061 -30.758  11.710  1.00 29.57           N  
ATOM    305  CA  ASP A  55      56.746 -32.031  11.933  1.00 24.49           C  
ATOM    306  C   ASP A  55      55.864 -33.223  11.585  1.00 21.12           C  
ATOM    307  O   ASP A  55      56.316 -34.170  10.953  1.00 27.20           O  
ATOM    308  CB  ASP A  55      57.194 -32.118  13.398  1.00 34.27           C  
ATOM    309  CG  ASP A  55      57.994 -33.373  13.694  1.00 38.80           C  
ATOM    310  OD1 ASP A  55      59.136 -33.438  13.209  1.00 38.17           O  
ATOM    311  OD2 ASP A  55      57.494 -34.279  14.409  1.00 37.92           O  
ATOM    312  N   GLN A  56      54.623 -33.214  12.051  1.00 23.06           N  
ATOM    313  CA  GLN A  56      53.709 -34.303  11.749  1.00 26.30           C  
ATOM    314  C   GLN A  56      53.447 -34.392  10.227  1.00 30.54           C  
ATOM    315  O   GLN A  56      53.193 -35.472   9.708  1.00 38.61           O  
ATOM    316  CB  GLN A  56      52.405 -34.124  12.535  1.00 26.67           C  
ATOM    317  CG  GLN A  56      51.212 -34.989  12.086  1.00 31.16           C  
ATOM    318  CD  GLN A  56      51.426 -36.489  12.224  1.00 34.45           C  
ATOM    319  OE1 GLN A  56      52.005 -37.136  11.352  1.00 35.54           O  
ATOM    320  NE2 GLN A  56      50.906 -37.059  13.299  1.00 43.21           N  
ATOM    321  N   THR A  57      53.494 -33.267   9.513  1.00 30.11           N  
ATOM    322  CA  THR A  57      53.287 -33.266   8.064  1.00 29.64           C  
ATOM    323  C   THR A  57      54.524 -33.861   7.352  1.00 28.01           C  
ATOM    324  O   THR A  57      54.413 -34.710   6.460  1.00 29.03           O  
ATOM    325  CB  THR A  57      53.052 -31.838   7.541  1.00 31.69           C  
ATOM    326  OG1 THR A  57      51.916 -31.261   8.185  1.00 35.50           O  
ATOM    327  CG2 THR A  57      52.799 -31.857   6.056  1.00 38.27           C  
ATOM    328  N   LEU A  58      55.709 -33.431   7.780  1.00 28.88           N  
ATOM    329  CA  LEU A  58      56.953 -33.917   7.200  1.00 25.74           C  
ATOM    330  C   LEU A  58      57.041 -35.413   7.395  1.00 27.19           C  
ATOM    331  O   LEU A  58      57.456 -36.132   6.495  1.00 34.71           O  
ATOM    332  CB  LEU A  58      58.167 -33.216   7.815  1.00 21.18           C  
ATOM    333  CG  LEU A  58      58.275 -31.710   7.534  1.00 23.67           C  
ATOM    334  CD1 LEU A  58      59.554 -31.170   8.138  1.00 19.94           C  
ATOM    335  CD2 LEU A  58      58.241 -31.426   6.021  1.00 20.36           C  
ATOM    336  N   ALA A  59      56.578 -35.889   8.543  1.00 28.38           N  
ATOM    337  CA  ALA A  59      56.602 -37.314   8.836  1.00 28.63           C  
ATOM    338  C   ALA A  59      55.714 -38.100   7.851  1.00 32.55           C  
ATOM    339  O   ALA A  59      56.079 -39.212   7.429  1.00 32.08           O  
ATOM    340  CB  ALA A  59      56.182 -37.555  10.282  1.00 27.12           C  
ATOM    341  N   VAL A  60      54.577 -37.511   7.459  1.00 31.29           N  
ATOM    342  CA  VAL A  60      53.667 -38.149   6.508  1.00 24.75           C  
ATOM    343  C   VAL A  60      54.291 -38.152   5.120  1.00 23.76           C  
ATOM    344  O   VAL A  60      54.133 -39.108   4.381  1.00 26.27           O  
ATOM    345  CB  VAL A  60      52.284 -37.465   6.471  1.00 28.11           C  
ATOM    346  CG1 VAL A  60      51.483 -37.956   5.260  1.00 21.38           C  
ATOM    347  CG2 VAL A  60      51.510 -37.781   7.767  1.00 22.69           C  
ATOM    348  N   TYR A  61      55.003 -37.090   4.762  1.00 25.43           N  
ATOM    349  CA  TYR A  61      55.677 -37.064   3.456  1.00 31.27           C  
ATOM    350  C   TYR A  61      56.794 -38.104   3.403  1.00 31.18           C  
ATOM    351  O   TYR A  61      56.954 -38.789   2.407  1.00 33.98           O  
ATOM    352  CB  TYR A  61      56.239 -35.683   3.142  1.00 27.13           C  
ATOM    353  CG  TYR A  61      55.185 -34.721   2.668  1.00 21.63           C  
ATOM    354  CD1 TYR A  61      54.417 -35.007   1.534  1.00 21.10           C  
ATOM    355  CD2 TYR A  61      54.966 -33.519   3.337  1.00 23.39           C  
ATOM    356  CE1 TYR A  61      53.453 -34.111   1.080  1.00 18.98           C  
ATOM    357  CE2 TYR A  61      54.013 -32.612   2.892  1.00 20.75           C  
ATOM    358  CZ  TYR A  61      53.265 -32.916   1.766  1.00 22.95           C  
ATOM    359  OH  TYR A  61      52.346 -32.006   1.302  1.00 28.80           O  
ATOM    360  N   GLN A  62      57.540 -38.256   4.491  1.00 32.50           N  
ATOM    361  CA  GLN A  62      58.601 -39.251   4.527  1.00 34.26           C  
ATOM    362  C   GLN A  62      58.078 -40.649   4.278  1.00 33.33           C  
ATOM    363  O   GLN A  62      58.697 -41.414   3.554  1.00 38.84           O  
ATOM    364  CB  GLN A  62      59.390 -39.171   5.825  1.00 33.39           C  
ATOM    365  CG  GLN A  62      60.344 -37.997   5.821  1.00 44.39           C  
ATOM    366  CD  GLN A  62      61.157 -37.897   7.080  1.00 50.35           C  
ATOM    367  OE1 GLN A  62      60.624 -38.021   8.181  1.00 51.02           O  
ATOM    368  NE2 GLN A  62      62.464 -37.675   6.931  1.00 53.15           N  
ATOM    369  N   GLN A  63      56.924 -40.974   4.843  1.00 38.05           N  
ATOM    370  CA  GLN A  63      56.325 -42.282   4.624  1.00 35.84           C  
ATOM    371  C   GLN A  63      55.952 -42.450   3.164  1.00 34.70           C  
ATOM    372  O   GLN A  63      56.005 -43.549   2.627  1.00 40.66           O  
ATOM    373  CB  GLN A  63      55.053 -42.441   5.428  1.00 36.20           C  
ATOM    374  CG  GLN A  63      55.230 -42.533   6.900  1.00 39.31           C  
ATOM    375  CD  GLN A  63      53.945 -42.972   7.546  1.00 43.05           C  
ATOM    376  OE1 GLN A  63      53.189 -42.163   8.089  1.00 43.80           O  
ATOM    377  NE2 GLN A  63      53.657 -44.258   7.445  1.00 47.97           N  
ATOM    378  N   ILE A  64      55.487 -41.374   2.549  1.00 32.85           N  
ATOM    379  CA  ILE A  64      55.095 -41.407   1.146  1.00 35.54           C  
ATOM    380  C   ILE A  64      56.324 -41.626   0.265  1.00 33.94           C  
ATOM    381  O   ILE A  64      56.374 -42.564  -0.522  1.00 38.58           O  
ATOM    382  CB  ILE A  64      54.387 -40.092   0.730  1.00 36.78           C  
ATOM    383  CG1 ILE A  64      53.031 -39.969   1.441  1.00 39.67           C  
ATOM    384  CG2 ILE A  64      54.204 -40.052  -0.775  1.00 39.38           C  
ATOM    385  CD1 ILE A  64      52.339 -38.602   1.301  1.00 34.12           C  
ATOM    386  N   LEU A  65      57.338 -40.793   0.458  1.00 33.79           N  
ATOM    387  CA  LEU A  65      58.571 -40.878  -0.306  1.00 31.09           C  
ATOM    388  C   LEU A  65      59.293 -42.191  -0.150  1.00 32.94           C  
ATOM    389  O   LEU A  65      60.081 -42.577  -1.006  1.00 39.68           O  
ATOM    390  CB  LEU A  65      59.537 -39.765   0.078  1.00 21.09           C  
ATOM    391  CG  LEU A  65      59.079 -38.329  -0.094  1.00 20.35           C  
ATOM    392  CD1 LEU A  65      60.314 -37.435  -0.055  1.00 21.08           C  
ATOM    393  CD2 LEU A  65      58.311 -38.164  -1.390  1.00 21.21           C  
ATOM    394  N   THR A  66      59.093 -42.859   0.965  1.00 35.55           N  
ATOM    395  CA  THR A  66      59.769 -44.119   1.146  1.00 42.59           C  
ATOM    396  C   THR A  66      59.144 -45.183   0.246  1.00 44.73           C  
ATOM    397  O   THR A  66      59.820 -46.142  -0.135  1.00 50.55           O  
ATOM    398  CB  THR A  66      59.811 -44.534   2.637  1.00 46.74           C  
ATOM    399  OG1 THR A  66      60.554 -43.546   3.376  1.00 54.88           O  
ATOM    400  CG2 THR A  66      60.497 -45.883   2.804  1.00 48.57           C  
ATOM    401  N   SER A  67      57.903 -44.960  -0.181  1.00 42.49           N  
ATOM    402  CA  SER A  67      57.219 -45.913  -1.056  1.00 41.56           C  
ATOM    403  C   SER A  67      57.465 -45.643  -2.544  1.00 42.86           C  
ATOM    404  O   SER A  67      56.906 -46.333  -3.400  1.00 47.57           O  
ATOM    405  CB  SER A  67      55.713 -45.857  -0.834  1.00 40.15           C  
ATOM    406  OG  SER A  67      55.136 -44.812  -1.611  1.00 38.34           O  
ATOM    407  N   MET A  68      58.241 -44.610  -2.853  1.00 39.37           N  
ATOM    408  CA  MET A  68      58.503 -44.248  -4.241  1.00 38.31           C  
ATOM    409  C   MET A  68      59.949 -43.798  -4.429  1.00 38.02           C  
ATOM    410  O   MET A  68      60.224 -42.664  -4.872  1.00 35.98           O  
ATOM    411  CB  MET A  68      57.525 -43.141  -4.696  1.00 38.63           C  
ATOM    412  CG  MET A  68      57.362 -41.988  -3.688  1.00 35.54           C  
ATOM    413  SD  MET A  68      56.471 -40.544  -4.272  1.00 39.31           S  
ATOM    414  CE  MET A  68      54.803 -41.266  -4.360  1.00 37.23           C  
ATOM    415  N   PRO A  69      60.906 -44.684  -4.112  1.00 36.73           N  
ATOM    416  CA  PRO A  69      62.305 -44.290  -4.278  1.00 35.16           C  
ATOM    417  C   PRO A  69      62.696 -43.980  -5.726  1.00 34.95           C  
ATOM    418  O   PRO A  69      62.148 -44.531  -6.687  1.00 34.72           O  
ATOM    419  CB  PRO A  69      63.067 -45.499  -3.733  1.00 32.64           C  
ATOM    420  CG  PRO A  69      62.166 -46.638  -4.026  1.00 27.96           C  
ATOM    421  CD  PRO A  69      60.807 -46.082  -3.656  1.00 34.13           C  
ATOM    422  N   SER A  70      63.635 -43.062  -5.852  1.00 32.12           N  
ATOM    423  CA  SER A  70      64.181 -42.645  -7.121  1.00 30.79           C  
ATOM    424  C   SER A  70      65.417 -41.865  -6.684  1.00 35.24           C  
ATOM    425  O   SER A  70      65.651 -41.695  -5.486  1.00 40.56           O  
ATOM    426  CB  SER A  70      63.193 -41.758  -7.872  1.00 30.08           C  
ATOM    427  OG  SER A  70      63.273 -40.406  -7.455  1.00 30.20           O  
ATOM    428  N   ARG A  71      66.210 -41.380  -7.626  1.00 38.08           N  
ATOM    429  CA  ARG A  71      67.410 -40.643  -7.271  1.00 35.17           C  
ATOM    430  C   ARG A  71      67.141 -39.358  -6.489  1.00 36.24           C  
ATOM    431  O   ARG A  71      67.837 -39.049  -5.512  1.00 38.83           O  
ATOM    432  CB  ARG A  71      68.219 -40.328  -8.516  1.00 24.69           C  
ATOM    433  CG  ARG A  71      69.570 -39.768  -8.203  1.00 30.05           C  
ATOM    434  CD  ARG A  71      70.361 -39.675  -9.459  1.00 38.25           C  
ATOM    435  NE  ARG A  71      69.632 -38.898 -10.447  1.00 40.60           N  
ATOM    436  CZ  ARG A  71      69.807 -37.601 -10.632  1.00 35.97           C  
ATOM    437  NH1 ARG A  71      70.690 -36.945  -9.905  1.00 35.31           N  
ATOM    438  NH2 ARG A  71      69.069 -36.958 -11.514  1.00 40.37           N  
ATOM    439  N   ASN A  72      66.125 -38.619  -6.908  1.00 36.91           N  
ATOM    440  CA  ASN A  72      65.803 -37.375  -6.245  1.00 38.05           C  
ATOM    441  C   ASN A  72      64.955 -37.563  -4.995  1.00 34.12           C  
ATOM    442  O   ASN A  72      65.090 -36.803  -4.056  1.00 38.84           O  
ATOM    443  CB  ASN A  72      65.148 -36.399  -7.227  1.00 43.61           C  
ATOM    444  CG  ASN A  72      66.028 -36.115  -8.449  1.00 49.05           C  
ATOM    445  OD1 ASN A  72      65.999 -36.856  -9.444  1.00 54.64           O  
ATOM    446  ND2 ASN A  72      66.824 -35.056  -8.373  1.00 44.40           N  
ATOM    447  N   VAL A  73      64.094 -38.572  -4.964  1.00 33.94           N  
ATOM    448  CA  VAL A  73      63.254 -38.812  -3.783  1.00 35.21           C  
ATOM    449  C   VAL A  73      64.110 -39.258  -2.610  1.00 36.82           C  
ATOM    450  O   VAL A  73      63.885 -38.822  -1.495  1.00 42.80           O  
ATOM    451  CB  VAL A  73      62.131 -39.872  -4.040  1.00 37.69           C  
ATOM    452  CG1 VAL A  73      61.666 -40.492  -2.734  1.00 37.98           C  
ATOM    453  CG2 VAL A  73      60.939 -39.233  -4.735  1.00 34.24           C  
ATOM    454  N   ILE A  74      65.077 -40.139  -2.854  1.00 37.02           N  
ATOM    455  CA  ILE A  74      65.967 -40.625  -1.794  1.00 33.61           C  
ATOM    456  C   ILE A  74      66.769 -39.426  -1.283  1.00 36.58           C  
ATOM    457  O   ILE A  74      66.969 -39.233  -0.077  1.00 40.08           O  
ATOM    458  CB  ILE A  74      66.890 -41.746  -2.336  1.00 31.57           C  
ATOM    459  CG1 ILE A  74      66.096 -43.045  -2.513  1.00 27.73           C  
ATOM    460  CG2 ILE A  74      68.063 -41.979  -1.421  1.00 28.35           C  
ATOM    461  CD1 ILE A  74      66.762 -44.053  -3.443  1.00 32.25           C  
ATOM    462  N   GLN A  75      67.155 -38.579  -2.219  1.00 37.86           N  
ATOM    463  CA  GLN A  75      67.891 -37.375  -1.917  1.00 42.01           C  
ATOM    464  C   GLN A  75      66.972 -36.488  -1.053  1.00 44.31           C  
ATOM    465  O   GLN A  75      67.342 -36.100   0.048  1.00 47.56           O  
ATOM    466  CB  GLN A  75      68.241 -36.692  -3.242  1.00 48.78           C  
ATOM    467  CG  GLN A  75      69.066 -35.410  -3.156  1.00 65.24           C  
ATOM    468  CD  GLN A  75      69.136 -34.654  -4.506  1.00 70.31           C  
ATOM    469  OE1 GLN A  75      68.208 -34.724  -5.328  1.00 68.13           O  
ATOM    470  NE2 GLN A  75      70.196 -33.862  -4.691  1.00 66.00           N  
ATOM    471  N   ILE A  76      65.749 -36.242  -1.522  1.00 42.36           N  
ATOM    472  CA  ILE A  76      64.774 -35.408  -0.820  1.00 37.35           C  
ATOM    473  C   ILE A  76      64.409 -35.985   0.553  1.00 39.16           C  
ATOM    474  O   ILE A  76      64.388 -35.271   1.553  1.00 39.63           O  
ATOM    475  CB  ILE A  76      63.484 -35.220  -1.680  1.00 34.69           C  
ATOM    476  CG1 ILE A  76      63.799 -34.360  -2.904  1.00 28.36           C  
ATOM    477  CG2 ILE A  76      62.374 -34.532  -0.875  1.00 31.69           C  
ATOM    478  CD1 ILE A  76      62.704 -34.357  -3.948  1.00 32.33           C  
ATOM    479  N   SER A  77      64.213 -37.292   0.610  1.00 38.31           N  
ATOM    480  CA  SER A  77      63.837 -37.956   1.834  1.00 37.76           C  
ATOM    481  C   SER A  77      64.876 -37.731   2.932  1.00 41.30           C  
ATOM    482  O   SER A  77      64.529 -37.554   4.111  1.00 40.94           O  
ATOM    483  CB  SER A  77      63.638 -39.440   1.567  1.00 39.00           C  
ATOM    484  OG  SER A  77      62.651 -39.980   2.434  1.00 56.18           O  
ATOM    485  N   ASN A  78      66.146 -37.706   2.541  1.00 39.66           N  
ATOM    486  CA  ASN A  78      67.214 -37.490   3.494  1.00 35.66           C  
ATOM    487  C   ASN A  78      67.116 -36.074   4.005  1.00 37.77           C  
ATOM    488  O   ASN A  78      67.242 -35.844   5.202  1.00 44.39           O  
ATOM    489  CB  ASN A  78      68.571 -37.695   2.850  1.00 38.61           C  
ATOM    490  CG  ASN A  78      69.650 -37.915   3.865  1.00 53.82           C  
ATOM    491  OD1 ASN A  78      70.608 -37.140   3.956  1.00 58.21           O  
ATOM    492  ND2 ASN A  78      69.503 -38.971   4.658  1.00 62.33           N  
ATOM    493  N   ASP A  79      66.859 -35.125   3.101  1.00 38.07           N  
ATOM    494  CA  ASP A  79      66.727 -33.707   3.458  1.00 35.90           C  
ATOM    495  C   ASP A  79      65.571 -33.495   4.419  1.00 34.52           C  
ATOM    496  O   ASP A  79      65.663 -32.677   5.322  1.00 40.00           O  
ATOM    497  CB  ASP A  79      66.481 -32.838   2.226  1.00 36.32           C  
ATOM    498  CG  ASP A  79      67.701 -32.694   1.354  1.00 42.26           C  
ATOM    499  OD1 ASP A  79      68.832 -32.597   1.889  1.00 45.85           O  
ATOM    500  OD2 ASP A  79      67.515 -32.672   0.123  1.00 42.72           O  
ATOM    501  N   LEU A  80      64.481 -34.223   4.205  1.00 32.97           N  
ATOM    502  CA  LEU A  80      63.307 -34.128   5.055  1.00 34.04           C  
ATOM    503  C   LEU A  80      63.667 -34.519   6.494  1.00 36.48           C  
ATOM    504  O   LEU A  80      63.152 -33.929   7.449  1.00 39.74           O  
ATOM    505  CB  LEU A  80      62.171 -35.002   4.506  1.00 30.11           C  
ATOM    506  CG  LEU A  80      61.016 -34.283   3.804  1.00 29.82           C  
ATOM    507  CD1 LEU A  80      61.504 -33.392   2.687  1.00 30.68           C  
ATOM    508  CD2 LEU A  80      60.033 -35.291   3.290  1.00 26.26           C  
ATOM    509  N   GLU A  81      64.578 -35.480   6.646  1.00 33.76           N  
ATOM    510  CA  GLU A  81      65.029 -35.901   7.969  1.00 32.29           C  
ATOM    511  C   GLU A  81      65.844 -34.780   8.625  1.00 31.95           C  
ATOM    512  O   GLU A  81      65.709 -34.532   9.826  1.00 35.48           O  
ATOM    513  CB  GLU A  81      65.853 -37.187   7.896  1.00 32.61           C  
ATOM    514  CG  GLU A  81      65.922 -37.927   9.222  1.00 35.53           C  
ATOM    515  CD  GLU A  81      64.540 -38.179   9.841  1.00 40.01           C  
ATOM    516  OE1 GLU A  81      63.803 -39.051   9.350  1.00 40.95           O  
ATOM    517  OE2 GLU A  81      64.176 -37.498  10.822  1.00 45.05           O  
ATOM    518  N   ASN A  82      66.661 -34.089   7.837  1.00 27.75           N  
ATOM    519  CA  ASN A  82      67.451 -32.981   8.347  1.00 29.13           C  
ATOM    520  C   ASN A  82      66.552 -31.810   8.709  1.00 31.45           C  
ATOM    521  O   ASN A  82      66.882 -31.021   9.585  1.00 33.59           O  
ATOM    522  CB  ASN A  82      68.453 -32.500   7.311  1.00 35.53           C  
ATOM    523  CG  ASN A  82      69.527 -33.511   7.028  1.00 44.40           C  
ATOM    524  OD1 ASN A  82      69.867 -34.332   7.884  1.00 43.59           O  
ATOM    525  ND2 ASN A  82      70.097 -33.447   5.824  1.00 52.23           N  
ATOM    526  N   LEU A  83      65.450 -31.654   7.987  1.00 31.41           N  
ATOM    527  CA  LEU A  83      64.511 -30.568   8.265  1.00 33.57           C  
ATOM    528  C   LEU A  83      63.733 -30.871   9.551  1.00 30.92           C  
ATOM    529  O   LEU A  83      63.482 -29.967  10.351  1.00 34.20           O  
ATOM    530  CB  LEU A  83      63.545 -30.335   7.090  1.00 29.60           C  
ATOM    531  CG  LEU A  83      62.643 -29.101   7.219  1.00 23.99           C  
ATOM    532  CD1 LEU A  83      63.489 -27.849   7.454  1.00 21.90           C  
ATOM    533  CD2 LEU A  83      61.789 -28.954   5.978  1.00 23.16           C  
ATOM    534  N   ARG A  84      63.328 -32.127   9.739  1.00 26.09           N  
ATOM    535  CA  ARG A  84      62.634 -32.493  10.955  1.00 24.60           C  
ATOM    536  C   ARG A  84      63.540 -32.222  12.167  1.00 28.53           C  
ATOM    537  O   ARG A  84      63.081 -31.686  13.177  1.00 32.41           O  
ATOM    538  CB  ARG A  84      62.217 -33.942  10.927  1.00 21.12           C  
ATOM    539  CG  ARG A  84      60.998 -34.185  10.119  1.00 21.13           C  
ATOM    540  CD  ARG A  84      60.515 -35.591  10.386  1.00 30.39           C  
ATOM    541  NE  ARG A  84      59.729 -35.676  11.616  1.00 28.63           N  
ATOM    542  CZ  ARG A  84      59.275 -36.806  12.150  1.00 26.88           C  
ATOM    543  NH1 ARG A  84      59.547 -37.975  11.589  1.00 29.44           N  
ATOM    544  NH2 ARG A  84      58.410 -36.757  13.151  1.00 33.95           N  
ATOM    545  N   ASP A  85      64.822 -32.558  12.054  1.00 25.83           N  
ATOM    546  CA  ASP A  85      65.785 -32.305  13.120  1.00 26.86           C  
ATOM    547  C   ASP A  85      65.790 -30.824  13.489  1.00 31.54           C  
ATOM    548  O   ASP A  85      65.729 -30.465  14.676  1.00 36.96           O  
ATOM    549  CB  ASP A  85      67.200 -32.620  12.650  1.00 25.11           C  
ATOM    550  CG  ASP A  85      67.511 -34.082  12.646  1.00 30.11           C  
ATOM    551  OD1 ASP A  85      66.700 -34.892  13.152  1.00 28.71           O  
ATOM    552  OD2 ASP A  85      68.607 -34.416  12.136  1.00 40.54           O  
ATOM    553  N   LEU A  86      65.947 -29.977  12.471  1.00 28.81           N  
ATOM    554  CA  LEU A  86      65.997 -28.530  12.650  1.00 26.29           C  
ATOM    555  C   LEU A  86      64.737 -28.001  13.301  1.00 25.43           C  
ATOM    556  O   LEU A  86      64.765 -26.997  14.013  1.00 29.62           O  
ATOM    557  CB  LEU A  86      66.244 -27.823  11.314  1.00 28.07           C  
ATOM    558  CG  LEU A  86      67.686 -27.806  10.795  1.00 33.17           C  
ATOM    559  CD1 LEU A  86      67.719 -27.202   9.403  1.00 36.87           C  
ATOM    560  CD2 LEU A  86      68.580 -26.998  11.718  1.00 30.68           C  
ATOM    561  N   LEU A  87      63.626 -28.678  13.053  1.00 26.75           N  
ATOM    562  CA  LEU A  87      62.355 -28.292  13.639  1.00 26.69           C  
ATOM    563  C   LEU A  87      62.383 -28.660  15.141  1.00 34.91           C  
ATOM    564  O   LEU A  87      61.856 -27.918  15.977  1.00 34.44           O  
ATOM    565  CB  LEU A  87      61.241 -29.046  12.928  1.00 24.92           C  
ATOM    566  CG  LEU A  87      60.155 -28.330  12.126  1.00 24.94           C  
ATOM    567  CD1 LEU A  87      60.689 -27.092  11.448  1.00 23.86           C  
ATOM    568  CD2 LEU A  87      59.572 -29.322  11.142  1.00 14.85           C  
ATOM    569  N   HIS A  88      63.016 -29.794  15.471  1.00 34.35           N  
ATOM    570  CA  HIS A  88      63.137 -30.287  16.854  1.00 32.00           C  
ATOM    571  C   HIS A  88      64.184 -29.546  17.667  1.00 35.31           C  
ATOM    572  O   HIS A  88      64.058 -29.422  18.885  1.00 40.05           O  
ATOM    573  CB  HIS A  88      63.454 -31.771  16.874  1.00 29.10           C  
ATOM    574  CG  HIS A  88      62.244 -32.639  16.805  1.00 25.44           C  
ATOM    575  ND1 HIS A  88      61.545 -32.850  15.639  1.00 27.51           N  
ATOM    576  CD2 HIS A  88      61.596 -33.338  17.763  1.00 28.23           C  
ATOM    577  CE1 HIS A  88      60.514 -33.640  15.882  1.00 27.68           C  
ATOM    578  NE2 HIS A  88      60.523 -33.952  17.163  1.00 28.66           N  
ATOM    579  N   VAL A  89      65.251 -29.124  17.003  1.00 33.24           N  
ATOM    580  CA  VAL A  89      66.297 -28.355  17.643  1.00 30.82           C  
ATOM    581  C   VAL A  89      65.701 -26.987  18.013  1.00 36.55           C  
ATOM    582  O   VAL A  89      66.084 -26.397  19.015  1.00 45.09           O  
ATOM    583  CB  VAL A  89      67.476 -28.158  16.688  1.00 28.50           C  
ATOM    584  CG1 VAL A  89      68.379 -27.073  17.186  1.00 28.69           C  
ATOM    585  CG2 VAL A  89      68.242 -29.436  16.535  1.00 28.72           C  
ATOM    586  N   LEU A  90      64.753 -26.498  17.211  1.00 38.04           N  
ATOM    587  CA  LEU A  90      64.095 -25.217  17.458  1.00 33.37           C  
ATOM    588  C   LEU A  90      63.183 -25.328  18.669  1.00 33.91           C  
ATOM    589  O   LEU A  90      63.205 -24.473  19.547  1.00 36.92           O  
ATOM    590  CB  LEU A  90      63.248 -24.814  16.264  1.00 36.79           C  
ATOM    591  CG  LEU A  90      63.175 -23.329  15.902  1.00 39.24           C  
ATOM    592  CD1 LEU A  90      61.951 -23.119  15.030  1.00 38.33           C  
ATOM    593  CD2 LEU A  90      63.122 -22.445  17.132  1.00 38.13           C  
ATOM    594  N   ALA A  91      62.326 -26.342  18.670  1.00 33.87           N  
ATOM    595  CA  ALA A  91      61.416 -26.592  19.782  1.00 35.56           C  
ATOM    596  C   ALA A  91      62.241 -26.695  21.051  1.00 40.49           C  
ATOM    597  O   ALA A  91      61.843 -26.201  22.100  1.00 44.77           O  
ATOM    598  CB  ALA A  91      60.667 -27.891  19.562  1.00 30.72           C  
ATOM    599  N   PHE A  92      63.397 -27.344  20.934  1.00 44.76           N  
ATOM    600  CA  PHE A  92      64.323 -27.523  22.038  1.00 45.12           C  
ATOM    601  C   PHE A  92      64.697 -26.161  22.609  1.00 48.27           C  
ATOM    602  O   PHE A  92      64.495 -25.911  23.792  1.00 49.59           O  
ATOM    603  CB  PHE A  92      65.570 -28.256  21.547  1.00 50.29           C  
ATOM    604  CG  PHE A  92      66.561 -28.591  22.638  1.00 56.80           C  
ATOM    605  CD1 PHE A  92      66.223 -29.467  23.665  1.00 52.04           C  
ATOM    606  CD2 PHE A  92      67.857 -28.073  22.602  1.00 56.32           C  
ATOM    607  CE1 PHE A  92      67.156 -29.820  24.631  1.00 54.66           C  
ATOM    608  CE2 PHE A  92      68.797 -28.426  23.574  1.00 56.42           C  
ATOM    609  CZ  PHE A  92      68.449 -29.300  24.583  1.00 52.95           C  
ATOM    610  N   SER A  93      65.217 -25.275  21.766  1.00 47.95           N  
ATOM    611  CA  SER A  93      65.602 -23.942  22.210  1.00 52.28           C  
ATOM    612  C   SER A  93      64.386 -23.121  22.673  1.00 55.40           C  
ATOM    613  O   SER A  93      64.531 -22.131  23.393  1.00 61.10           O  
ATOM    614  CB  SER A  93      66.359 -23.209  21.104  1.00 48.71           C  
ATOM    615  OG  SER A  93      65.496 -22.913  20.021  1.00 59.15           O  
ATOM    616  N   LYS A  94      63.193 -23.523  22.246  1.00 55.46           N  
ATOM    617  CA  LYS A  94      61.962 -22.851  22.646  1.00 51.71           C  
ATOM    618  C   LYS A  94      61.416 -23.523  23.907  1.00 53.19           C  
ATOM    619  O   LYS A  94      60.323 -23.209  24.384  1.00 52.18           O  
ATOM    620  CB  LYS A  94      60.928 -22.938  21.529  1.00 49.80           C  
ATOM    621  CG  LYS A  94      61.298 -22.170  20.284  1.00 52.80           C  
ATOM    622  CD  LYS A  94      60.193 -21.202  19.861  1.00 60.20           C  
ATOM    623  CE  LYS A  94      58.967 -21.897  19.273  1.00 64.51           C  
ATOM    624  NZ  LYS A  94      58.216 -22.754  20.241  1.00 74.39           N  
ATOM    625  N   SER A  95      62.174 -24.483  24.420  1.00 55.74           N  
ATOM    626  CA  SER A  95      61.802 -25.224  25.612  1.00 58.66           C  
ATOM    627  C   SER A  95      60.408 -25.818  25.528  1.00 61.35           C  
ATOM    628  O   SER A  95      59.686 -25.869  26.524  1.00 67.04           O  
ATOM    629  CB  SER A  95      61.941 -24.350  26.863  1.00 55.39           C  
ATOM    630  OG  SER A  95      63.302 -23.994  27.068  1.00 59.35           O  
ATOM    631  N   CYS A  96      60.015 -26.254  24.339  1.00 62.47           N  
ATOM    632  CA  CYS A  96      58.706 -26.866  24.198  1.00 63.94           C  
ATOM    633  C   CYS A  96      58.779 -28.284  23.620  1.00 64.19           C  
ATOM    634  O   CYS A  96      59.859 -28.758  23.239  1.00 57.82           O  
ATOM    635  CB  CYS A  96      57.722 -25.940  23.467  1.00 62.53           C  
ATOM    636  SG  CYS A  96      58.236 -25.264  21.857  1.00 67.17           S  
ATOM    637  N   HIS A  97      57.647 -28.987  23.631  1.00 69.41           N  
ATOM    638  CA  HIS A  97      57.612 -30.371  23.157  1.00 71.64           C  
ATOM    639  C   HIS A  97      56.841 -30.686  21.881  1.00 69.40           C  
ATOM    640  O   HIS A  97      55.680 -30.273  21.701  1.00 68.53           O  
ATOM    641  CB  HIS A  97      57.169 -31.308  24.306  1.00 76.72           C  
ATOM    642  CG  HIS A  97      55.858 -32.003  24.085  1.00 74.57           C  
ATOM    643  ND1 HIS A  97      54.653 -31.332  24.059  1.00 78.30           N  
ATOM    644  CD2 HIS A  97      55.562 -33.315  23.921  1.00 71.29           C  
ATOM    645  CE1 HIS A  97      53.671 -32.199  23.890  1.00 79.08           C  
ATOM    646  NE2 HIS A  97      54.196 -33.409  23.804  1.00 76.74           N  
ATOM    647  N   LEU A  98      57.504 -31.443  21.009  1.00 62.82           N  
ATOM    648  CA  LEU A  98      56.909 -31.880  19.763  1.00 54.63           C  
ATOM    649  C   LEU A  98      56.588 -33.345  20.007  1.00 53.62           C  
ATOM    650  O   LEU A  98      57.490 -34.150  20.257  1.00 52.12           O  
ATOM    651  CB  LEU A  98      57.877 -31.728  18.587  1.00 41.15           C  
ATOM    652  CG  LEU A  98      58.429 -30.326  18.348  1.00 40.85           C  
ATOM    653  CD1 LEU A  98      59.213 -30.302  17.059  1.00 41.81           C  
ATOM    654  CD2 LEU A  98      57.316 -29.323  18.291  1.00 36.09           C  
ATOM    655  N   PRO A  99      55.287 -33.686  20.053  1.00 52.96           N  
ATOM    656  CA  PRO A  99      54.831 -35.061  20.276  1.00 52.10           C  
ATOM    657  C   PRO A  99      55.408 -35.996  19.222  1.00 55.07           C  
ATOM    658  O   PRO A  99      55.887 -35.565  18.174  1.00 59.96           O  
ATOM    659  CB  PRO A  99      53.312 -34.951  20.091  1.00 47.66           C  
ATOM    660  CG  PRO A  99      53.006 -33.566  20.490  1.00 45.58           C  
ATOM    661  CD  PRO A  99      54.139 -32.772  19.897  1.00 49.71           C  
ATOM    662  N   GLU A 100      55.380 -37.283  19.506  1.00 59.57           N  
ATOM    663  CA  GLU A 100      55.847 -38.259  18.541  1.00 60.99           C  
ATOM    664  C   GLU A 100      54.733 -38.222  17.484  1.00 58.99           C  
ATOM    665  O   GLU A 100      53.546 -38.257  17.828  1.00 55.01           O  
ATOM    666  CB  GLU A 100      55.897 -39.628  19.211  1.00 69.78           C  
ATOM    667  CG  GLU A 100      56.859 -40.627  18.612  1.00 81.05           C  
ATOM    668  CD  GLU A 100      57.025 -41.851  19.506  1.00 89.50           C  
ATOM    669  OE1 GLU A 100      55.999 -42.383  20.002  1.00 92.29           O  
ATOM    670  OE2 GLU A 100      58.184 -42.268  19.724  1.00 94.20           O  
ATOM    671  N   ALA A 101      55.105 -38.029  16.222  1.00 57.01           N  
ATOM    672  CA  ALA A 101      54.125 -37.985  15.141  1.00 50.34           C  
ATOM    673  C   ALA A 101      53.491 -39.372  14.953  1.00 48.13           C  
ATOM    674  O   ALA A 101      54.112 -40.401  15.225  1.00 44.59           O  
ATOM    675  CB  ALA A 101      54.786 -37.499  13.843  1.00 45.40           C  
ATOM    676  N   SER A 102      52.221 -39.391  14.582  1.00 46.55           N  
ATOM    677  CA  SER A 102      51.528 -40.646  14.365  1.00 51.20           C  
ATOM    678  C   SER A 102      51.928 -41.136  12.980  1.00 52.99           C  
ATOM    679  O   SER A 102      52.272 -40.334  12.107  1.00 57.40           O  
ATOM    680  CB  SER A 102      50.014 -40.429  14.417  1.00 53.76           C  
ATOM    681  OG  SER A 102      49.654 -39.543  15.464  1.00 61.51           O  
ATOM    682  N   GLY A 103      51.911 -42.443  12.778  1.00 51.66           N  
ATOM    683  CA  GLY A 103      52.265 -42.968  11.480  1.00 48.90           C  
ATOM    684  C   GLY A 103      51.053 -43.598  10.835  1.00 51.96           C  
ATOM    685  O   GLY A 103      50.106 -44.007  11.517  1.00 52.73           O  
ATOM    686  N   LEU A 104      51.030 -43.577   9.512  1.00 49.53           N  
ATOM    687  CA  LEU A 104      49.959 -44.202   8.765  1.00 49.25           C  
ATOM    688  C   LEU A 104      50.401 -45.642   8.732  1.00 54.43           C  
ATOM    689  O   LEU A 104      51.577 -45.910   8.483  1.00 56.42           O  
ATOM    690  CB  LEU A 104      49.955 -43.694   7.335  1.00 44.72           C  
ATOM    691  CG  LEU A 104      49.647 -42.218   7.205  1.00 45.19           C  
ATOM    692  CD1 LEU A 104      50.321 -41.667   5.978  1.00 46.25           C  
ATOM    693  CD2 LEU A 104      48.156 -42.028   7.168  1.00 43.17           C  
ATOM    694  N   GLU A 105      49.510 -46.577   9.017  1.00 57.22           N  
ATOM    695  CA  GLU A 105      49.934 -47.962   8.957  1.00 63.77           C  
ATOM    696  C   GLU A 105      49.942 -48.377   7.489  1.00 63.24           C  
ATOM    697  O   GLU A 105      50.664 -49.292   7.103  1.00 65.15           O  
ATOM    698  CB  GLU A 105      49.023 -48.866   9.777  1.00 70.37           C  
ATOM    699  CG  GLU A 105      49.682 -50.171  10.190  1.00 81.78           C  
ATOM    700  CD  GLU A 105      48.667 -51.234  10.573  1.00 91.83           C  
ATOM    701  OE1 GLU A 105      48.114 -51.888   9.656  1.00 94.87           O  
ATOM    702  OE2 GLU A 105      48.418 -51.409  11.788  1.00 98.23           O  
ATOM    703  N   THR A 106      49.168 -47.669   6.668  1.00 61.59           N  
ATOM    704  CA  THR A 106      49.083 -47.945   5.239  1.00 60.03           C  
ATOM    705  C   THR A 106      48.910 -46.660   4.432  1.00 58.37           C  
ATOM    706  O   THR A 106      48.225 -45.722   4.856  1.00 58.82           O  
ATOM    707  CB  THR A 106      47.896 -48.875   4.895  1.00 61.06           C  
ATOM    708  OG1 THR A 106      46.670 -48.263   5.313  1.00 67.35           O  
ATOM    709  CG2 THR A 106      48.039 -50.226   5.580  1.00 68.28           C  
ATOM    710  N   LEU A 107      49.488 -46.658   3.236  1.00 55.83           N  
ATOM    711  CA  LEU A 107      49.415 -45.527   2.328  1.00 50.67           C  
ATOM    712  C   LEU A 107      48.210 -45.642   1.409  1.00 50.83           C  
ATOM    713  O   LEU A 107      48.011 -44.796   0.534  1.00 55.84           O  
ATOM    714  CB  LEU A 107      50.693 -45.441   1.494  1.00 51.90           C  
ATOM    715  CG  LEU A 107      51.924 -44.744   2.089  1.00 55.76           C  
ATOM    716  CD1 LEU A 107      52.223 -45.205   3.503  1.00 60.21           C  
ATOM    717  CD2 LEU A 107      53.113 -44.993   1.200  1.00 53.51           C  
ATOM    718  N   ASP A 108      47.395 -46.671   1.618  1.00 50.57           N  
ATOM    719  CA  ASP A 108      46.204 -46.893   0.798  1.00 55.58           C  
ATOM    720  C   ASP A 108      45.158 -45.803   0.985  1.00 56.26           C  
ATOM    721  O   ASP A 108      44.341 -45.553   0.091  1.00 59.05           O  
ATOM    722  CB  ASP A 108      45.589 -48.265   1.088  1.00 62.99           C  
ATOM    723  CG  ASP A 108      46.509 -49.417   0.692  1.00 72.79           C  
ATOM    724  OD1 ASP A 108      47.226 -49.306  -0.335  1.00 77.55           O  
ATOM    725  OD2 ASP A 108      46.509 -50.442   1.412  1.00 79.22           O  
ATOM    726  N   SER A 109      45.173 -45.175   2.159  1.00 55.03           N  
ATOM    727  CA  SER A 109      44.257 -44.084   2.486  1.00 50.47           C  
ATOM    728  C   SER A 109      44.640 -42.794   1.725  1.00 49.09           C  
ATOM    729  O   SER A 109      43.776 -41.980   1.385  1.00 43.19           O  
ATOM    730  CB  SER A 109      44.249 -43.859   4.011  1.00 52.15           C  
ATOM    731  OG  SER A 109      45.516 -44.156   4.601  1.00 53.80           O  
ATOM    732  N   LEU A 110      45.937 -42.655   1.430  1.00 49.22           N  
ATOM    733  CA  LEU A 110      46.501 -41.504   0.717  1.00 47.83           C  
ATOM    734  C   LEU A 110      46.172 -41.505  -0.776  1.00 50.98           C  
ATOM    735  O   LEU A 110      46.518 -40.556  -1.499  1.00 52.63           O  
ATOM    736  CB  LEU A 110      48.028 -41.480   0.857  1.00 47.18           C  
ATOM    737  CG  LEU A 110      48.749 -40.914   2.080  1.00 43.54           C  
ATOM    738  CD1 LEU A 110      48.205 -39.543   2.416  1.00 35.30           C  
ATOM    739  CD2 LEU A 110      48.588 -41.863   3.234  1.00 49.49           C  
ATOM    740  N   GLY A 111      45.535 -42.578  -1.239  1.00 48.30           N  
ATOM    741  CA  GLY A 111      45.180 -42.693  -2.638  1.00 41.44           C  
ATOM    742  C   GLY A 111      44.475 -41.473  -3.176  1.00 39.98           C  
ATOM    743  O   GLY A 111      44.995 -40.796  -4.051  1.00 43.48           O  
ATOM    744  N   GLY A 112      43.331 -41.142  -2.591  1.00 37.68           N  
ATOM    745  CA  GLY A 112      42.567 -40.000  -3.043  1.00 32.66           C  
ATOM    746  C   GLY A 112      43.351 -38.695  -3.186  1.00 34.51           C  
ATOM    747  O   GLY A 112      43.215 -37.975  -4.181  1.00 39.73           O  
ATOM    748  N   VAL A 113      44.168 -38.363  -2.201  1.00 34.97           N  
ATOM    749  CA  VAL A 113      44.899 -37.080  -2.243  1.00 34.76           C  
ATOM    750  C   VAL A 113      46.097 -37.130  -3.202  1.00 35.46           C  
ATOM    751  O   VAL A 113      46.580 -36.090  -3.670  1.00 32.33           O  
ATOM    752  CB  VAL A 113      45.410 -36.662  -0.855  1.00 30.02           C  
ATOM    753  CG1 VAL A 113      44.300 -36.131   0.060  1.00 25.48           C  
ATOM    754  CG2 VAL A 113      46.081 -37.792  -0.078  1.00 29.20           C  
ATOM    755  N   LEU A 114      46.558 -38.332  -3.500  1.00 39.56           N  
ATOM    756  CA  LEU A 114      47.739 -38.519  -4.360  1.00 41.00           C  
ATOM    757  C   LEU A 114      47.371 -38.860  -5.800  1.00 44.80           C  
ATOM    758  O   LEU A 114      48.221 -38.833  -6.681  1.00 44.17           O  
ATOM    759  CB  LEU A 114      48.678 -39.577  -3.758  1.00 37.26           C  
ATOM    760  CG  LEU A 114      49.921 -39.161  -2.933  1.00 38.77           C  
ATOM    761  CD1 LEU A 114      49.900 -37.710  -2.475  1.00 32.64           C  
ATOM    762  CD2 LEU A 114      50.081 -40.089  -1.760  1.00 34.23           C  
ATOM    763  N   GLU A 115      46.098 -39.137  -6.046  1.00 53.74           N  
ATOM    764  CA  GLU A 115      45.660 -39.481  -7.383  1.00 61.82           C  
ATOM    765  C   GLU A 115      45.165 -38.285  -8.162  1.00 68.48           C  
ATOM    766  O   GLU A 115      44.518 -37.390  -7.610  1.00 70.97           O  
ATOM    767  CB  GLU A 115      44.581 -40.558  -7.346  1.00 68.56           C  
ATOM    768  CG  GLU A 115      45.013 -41.875  -6.677  1.00 86.65           C  
ATOM    769  CD  GLU A 115      46.403 -42.381  -7.102  1.00 95.46           C  
ATOM    770  OE1 GLU A 115      46.832 -42.116  -8.253  1.00102.05           O  
ATOM    771  OE2 GLU A 115      47.065 -43.062  -6.279  1.00 96.51           O  
ATOM    772  N   ALA A 116      45.505 -38.271  -9.448  1.00 74.24           N  
ATOM    773  CA  ALA A 116      45.112 -37.215 -10.373  1.00 77.99           C  
ATOM    774  C   ALA A 116      45.248 -37.745 -11.796  1.00 81.69           C  
ATOM    775  O   ALA A 116      46.163 -38.516 -12.098  1.00 84.10           O  
ATOM    776  CB  ALA A 116      45.996 -35.991 -10.189  1.00 75.82           C  
ATOM    777  N   SER A 117      44.310 -37.366 -12.657  1.00 84.21           N  
ATOM    778  CA  SER A 117      44.338 -37.784 -14.055  1.00 84.22           C  
ATOM    779  C   SER A 117      45.380 -36.935 -14.791  1.00 82.53           C  
ATOM    780  O   SER A 117      45.426 -35.715 -14.600  1.00 84.76           O  
ATOM    781  CB  SER A 117      42.960 -37.570 -14.684  1.00 87.22           C  
ATOM    782  OG  SER A 117      42.502 -36.241 -14.462  1.00 88.62           O  
ATOM    783  N   GLY A 118      46.230 -37.574 -15.593  1.00 78.41           N  
ATOM    784  CA  GLY A 118      47.244 -36.839 -16.333  1.00 70.36           C  
ATOM    785  C   GLY A 118      48.463 -36.466 -15.523  1.00 67.12           C  
ATOM    786  O   GLY A 118      49.314 -35.708 -15.996  1.00 65.79           O  
ATOM    787  N   TYR A 119      48.543 -37.000 -14.303  1.00 64.66           N  
ATOM    788  CA  TYR A 119      49.657 -36.753 -13.388  1.00 56.51           C  
ATOM    789  C   TYR A 119      49.945 -38.005 -12.583  1.00 51.99           C  
ATOM    790  O   TYR A 119      49.015 -38.694 -12.156  1.00 49.92           O  
ATOM    791  CB  TYR A 119      49.323 -35.630 -12.410  1.00 55.58           C  
ATOM    792  CG  TYR A 119      49.292 -34.254 -13.013  1.00 51.29           C  
ATOM    793  CD1 TYR A 119      50.458 -33.655 -13.483  1.00 47.35           C  
ATOM    794  CD2 TYR A 119      48.097 -33.528 -13.076  1.00 50.68           C  
ATOM    795  CE1 TYR A 119      50.437 -32.361 -14.001  1.00 52.31           C  
ATOM    796  CE2 TYR A 119      48.062 -32.227 -13.588  1.00 50.25           C  
ATOM    797  CZ  TYR A 119      49.237 -31.650 -14.047  1.00 53.62           C  
ATOM    798  OH  TYR A 119      49.225 -30.357 -14.529  1.00 61.12           O  
ATOM    799  N   SER A 120      51.226 -38.294 -12.377  1.00 49.66           N  
ATOM    800  CA  SER A 120      51.643 -39.462 -11.595  1.00 50.38           C  
ATOM    801  C   SER A 120      51.517 -39.161 -10.097  1.00 48.48           C  
ATOM    802  O   SER A 120      51.516 -37.995  -9.700  1.00 48.00           O  
ATOM    803  CB  SER A 120      53.095 -39.828 -11.930  1.00 47.24           C  
ATOM    804  OG  SER A 120      53.973 -38.759 -11.626  1.00 47.69           O  
ATOM    805  N   THR A 121      51.407 -40.192  -9.260  1.00 46.36           N  
ATOM    806  CA  THR A 121      51.308 -39.949  -7.823  1.00 45.90           C  
ATOM    807  C   THR A 121      52.622 -39.334  -7.341  1.00 48.51           C  
ATOM    808  O   THR A 121      52.633 -38.510  -6.422  1.00 51.94           O  
ATOM    809  CB  THR A 121      51.035 -41.217  -7.027  1.00 40.68           C  
ATOM    810  OG1 THR A 121      52.092 -42.152  -7.236  1.00 49.79           O  
ATOM    811  CG2 THR A 121      49.755 -41.835  -7.462  1.00 41.37           C  
ATOM    812  N   GLU A 122      53.717 -39.681  -8.013  1.00 43.82           N  
ATOM    813  CA  GLU A 122      55.015 -39.150  -7.651  1.00 39.71           C  
ATOM    814  C   GLU A 122      55.017 -37.672  -7.856  1.00 37.74           C  
ATOM    815  O   GLU A 122      55.577 -36.941  -7.044  1.00 38.45           O  
ATOM    816  CB  GLU A 122      56.128 -39.741  -8.507  1.00 43.99           C  
ATOM    817  CG  GLU A 122      56.386 -41.214  -8.287  1.00 55.31           C  
ATOM    818  CD  GLU A 122      55.318 -42.114  -8.886  1.00 62.45           C  
ATOM    819  OE1 GLU A 122      54.730 -41.760  -9.937  1.00 68.06           O  
ATOM    820  OE2 GLU A 122      55.083 -43.198  -8.308  1.00 72.07           O  
ATOM    821  N   VAL A 123      54.402 -37.223  -8.950  1.00 39.48           N  
ATOM    822  CA  VAL A 123      54.392 -35.793  -9.247  1.00 39.64           C  
ATOM    823  C   VAL A 123      53.471 -35.002  -8.329  1.00 38.68           C  
ATOM    824  O   VAL A 123      53.815 -33.882  -7.917  1.00 38.79           O  
ATOM    825  CB  VAL A 123      54.082 -35.476 -10.741  1.00 33.92           C  
ATOM    826  CG1 VAL A 123      52.671 -35.828 -11.077  1.00 40.47           C  
ATOM    827  CG2 VAL A 123      54.285 -34.010 -11.001  1.00 31.29           C  
ATOM    828  N   VAL A 124      52.329 -35.598  -7.985  1.00 34.82           N  
ATOM    829  CA  VAL A 124      51.350 -34.961  -7.112  1.00 32.80           C  
ATOM    830  C   VAL A 124      51.963 -34.866  -5.703  1.00 35.98           C  
ATOM    831  O   VAL A 124      51.944 -33.787  -5.094  1.00 35.37           O  
ATOM    832  CB  VAL A 124      50.020 -35.757  -7.106  1.00 33.85           C  
ATOM    833  CG1 VAL A 124      48.962 -35.024  -6.339  1.00 30.58           C  
ATOM    834  CG2 VAL A 124      49.531 -35.981  -8.525  1.00 36.11           C  
ATOM    835  N   ALA A 125      52.628 -35.944  -5.260  1.00 32.27           N  
ATOM    836  CA  ALA A 125      53.277 -35.997  -3.936  1.00 31.99           C  
ATOM    837  C   ALA A 125      54.396 -34.975  -3.780  1.00 30.99           C  
ATOM    838  O   ALA A 125      54.475 -34.278  -2.778  1.00 36.34           O  
ATOM    839  CB  ALA A 125      53.804 -37.405  -3.634  1.00 29.44           C  
ATOM    840  N   LEU A 126      55.266 -34.879  -4.770  1.00 32.34           N  
ATOM    841  CA  LEU A 126      56.346 -33.906  -4.711  1.00 31.85           C  
ATOM    842  C   LEU A 126      55.833 -32.475  -4.904  1.00 29.28           C  
ATOM    843  O   LEU A 126      56.446 -31.520  -4.420  1.00 29.10           O  
ATOM    844  CB  LEU A 126      57.428 -34.261  -5.734  1.00 38.05           C  
ATOM    845  CG  LEU A 126      58.203 -35.513  -5.290  1.00 41.28           C  
ATOM    846  CD1 LEU A 126      59.157 -35.978  -6.368  1.00 47.54           C  
ATOM    847  CD2 LEU A 126      58.965 -35.216  -4.008  1.00 35.99           C  
ATOM    848  N   SER A 127      54.699 -32.330  -5.586  1.00 27.44           N  
ATOM    849  CA  SER A 127      54.100 -31.017  -5.811  1.00 29.85           C  
ATOM    850  C   SER A 127      53.432 -30.507  -4.533  1.00 27.13           C  
ATOM    851  O   SER A 127      53.493 -29.312  -4.221  1.00 23.14           O  
ATOM    852  CB  SER A 127      53.094 -31.072  -6.963  1.00 34.34           C  
ATOM    853  OG  SER A 127      53.771 -31.297  -8.180  1.00 41.28           O  
ATOM    854  N   ARG A 128      52.772 -31.415  -3.816  1.00 25.05           N  
ATOM    855  CA  ARG A 128      52.146 -31.073  -2.549  1.00 23.07           C  
ATOM    856  C   ARG A 128      53.248 -30.710  -1.541  1.00 22.67           C  
ATOM    857  O   ARG A 128      53.213 -29.649  -0.897  1.00 22.16           O  
ATOM    858  CB  ARG A 128      51.339 -32.254  -2.041  1.00 19.84           C  
ATOM    859  CG  ARG A 128      50.021 -32.404  -2.753  1.00 22.69           C  
ATOM    860  CD  ARG A 128      49.183 -33.431  -2.050  1.00 27.47           C  
ATOM    861  NE  ARG A 128      47.947 -33.760  -2.761  1.00 32.13           N  
ATOM    862  CZ  ARG A 128      46.876 -32.978  -2.846  1.00 30.04           C  
ATOM    863  NH1 ARG A 128      46.854 -31.782  -2.288  1.00 28.61           N  
ATOM    864  NH2 ARG A 128      45.773 -33.451  -3.394  1.00 35.66           N  
ATOM    865  N   LEU A 129      54.268 -31.558  -1.483  1.00 20.23           N  
ATOM    866  CA  LEU A 129      55.391 -31.356  -0.586  1.00 24.84           C  
ATOM    867  C   LEU A 129      56.016 -30.007  -0.780  1.00 30.05           C  
ATOM    868  O   LEU A 129      56.381 -29.357   0.197  1.00 42.38           O  
ATOM    869  CB  LEU A 129      56.457 -32.428  -0.798  1.00 23.53           C  
ATOM    870  CG  LEU A 129      57.802 -32.209  -0.111  1.00 21.79           C  
ATOM    871  CD1 LEU A 129      57.608 -31.932   1.373  1.00 16.27           C  
ATOM    872  CD2 LEU A 129      58.632 -33.450  -0.306  1.00 20.20           C  
ATOM    873  N   GLN A 130      56.174 -29.592  -2.034  1.00 34.74           N  
ATOM    874  CA  GLN A 130      56.775 -28.295  -2.325  1.00 33.36           C  
ATOM    875  C   GLN A 130      55.868 -27.193  -1.792  1.00 28.72           C  
ATOM    876  O   GLN A 130      56.346 -26.186  -1.285  1.00 29.99           O  
ATOM    877  CB  GLN A 130      56.997 -28.137  -3.828  1.00 36.25           C  
ATOM    878  CG  GLN A 130      57.811 -26.913  -4.219  1.00 36.12           C  
ATOM    879  CD  GLN A 130      58.029 -26.862  -5.715  1.00 46.32           C  
ATOM    880  OE1 GLN A 130      57.072 -26.931  -6.487  1.00 52.52           O  
ATOM    881  NE2 GLN A 130      59.284 -26.802  -6.137  1.00 45.98           N  
ATOM    882  N   GLY A 131      54.559 -27.419  -1.876  1.00 27.66           N  
ATOM    883  CA  GLY A 131      53.598 -26.457  -1.382  1.00 26.45           C  
ATOM    884  C   GLY A 131      53.785 -26.319   0.109  1.00 28.19           C  
ATOM    885  O   GLY A 131      53.924 -25.213   0.616  1.00 32.05           O  
ATOM    886  N   SER A 132      53.777 -27.442   0.813  1.00 24.75           N  
ATOM    887  CA  SER A 132      53.989 -27.448   2.249  1.00 24.41           C  
ATOM    888  C   SER A 132      55.294 -26.736   2.645  1.00 27.54           C  
ATOM    889  O   SER A 132      55.307 -25.918   3.582  1.00 26.78           O  
ATOM    890  CB  SER A 132      54.028 -28.892   2.742  1.00 28.26           C  
ATOM    891  OG  SER A 132      52.818 -29.559   2.424  1.00 29.21           O  
ATOM    892  N   LEU A 133      56.383 -27.037   1.932  1.00 22.57           N  
ATOM    893  CA  LEU A 133      57.680 -26.423   2.200  1.00 24.41           C  
ATOM    894  C   LEU A 133      57.659 -24.910   2.027  1.00 28.51           C  
ATOM    895  O   LEU A 133      58.253 -24.175   2.812  1.00 30.28           O  
ATOM    896  CB  LEU A 133      58.743 -27.005   1.282  1.00 21.84           C  
ATOM    897  CG  LEU A 133      59.141 -28.422   1.633  1.00 22.50           C  
ATOM    898  CD1 LEU A 133      60.109 -28.937   0.611  1.00 17.89           C  
ATOM    899  CD2 LEU A 133      59.757 -28.417   3.018  1.00 23.92           C  
ATOM    900  N   GLN A 134      57.024 -24.440   0.963  1.00 31.24           N  
ATOM    901  CA  GLN A 134      56.948 -23.000   0.729  1.00 35.65           C  
ATOM    902  C   GLN A 134      56.055 -22.350   1.770  1.00 31.22           C  
ATOM    903  O   GLN A 134      56.214 -21.173   2.082  1.00 33.45           O  
ATOM    904  CB  GLN A 134      56.462 -22.703  -0.688  1.00 32.54           C  
ATOM    905  CG  GLN A 134      57.520 -23.048  -1.723  1.00 37.03           C  
ATOM    906  CD  GLN A 134      56.959 -23.145  -3.118  1.00 42.90           C  
ATOM    907  OE1 GLN A 134      55.788 -23.497  -3.316  1.00 48.63           O  
ATOM    908  NE2 GLN A 134      57.790 -22.845  -4.104  1.00 45.85           N  
ATOM    909  N   ASP A 135      55.154 -23.146   2.333  1.00 31.49           N  
ATOM    910  CA  ASP A 135      54.231 -22.698   3.372  1.00 33.33           C  
ATOM    911  C   ASP A 135      55.012 -22.456   4.654  1.00 28.30           C  
ATOM    912  O   ASP A 135      54.928 -21.398   5.251  1.00 30.45           O  
ATOM    913  CB  ASP A 135      53.181 -23.767   3.608  1.00 40.19           C  
ATOM    914  CG  ASP A 135      51.789 -23.215   3.643  1.00 42.82           C  
ATOM    915  OD1 ASP A 135      51.624 -21.992   3.440  1.00 48.03           O  
ATOM    916  OD2 ASP A 135      50.859 -24.019   3.879  1.00 49.07           O  
ATOM    917  N   MET A 136      55.819 -23.433   5.038  1.00 28.39           N  
ATOM    918  CA  MET A 136      56.652 -23.321   6.226  1.00 28.17           C  
ATOM    919  C   MET A 136      57.642 -22.178   6.085  1.00 32.19           C  
ATOM    920  O   MET A 136      57.888 -21.440   7.039  1.00 37.78           O  
ATOM    921  CB  MET A 136      57.444 -24.601   6.428  1.00 20.01           C  
ATOM    922  CG  MET A 136      56.549 -25.827   6.622  1.00 23.18           C  
ATOM    923  SD  MET A 136      57.464 -27.350   6.725  1.00 34.65           S  
ATOM    924  CE  MET A 136      56.359 -28.735   6.553  1.00 28.73           C  
ATOM    925  N   LEU A 137      58.196 -22.024   4.886  1.00 34.28           N  
ATOM    926  CA  LEU A 137      59.187 -20.988   4.623  1.00 33.85           C  
ATOM    927  C   LEU A 137      58.778 -19.655   5.207  1.00 31.05           C  
ATOM    928  O   LEU A 137      59.551 -19.037   5.939  1.00 33.72           O  
ATOM    929  CB  LEU A 137      59.437 -20.817   3.120  1.00 38.35           C  
ATOM    930  CG  LEU A 137      60.865 -20.710   2.548  1.00 40.04           C  
ATOM    931  CD1 LEU A 137      60.798 -19.845   1.301  1.00 47.76           C  
ATOM    932  CD2 LEU A 137      61.863 -20.104   3.504  1.00 33.82           C  
ATOM    933  N   TRP A 138      57.555 -19.227   4.934  1.00 25.27           N  
ATOM    934  CA  TRP A 138      57.143 -17.943   5.440  1.00 24.81           C  
ATOM    935  C   TRP A 138      56.558 -17.971   6.846  1.00 27.53           C  
ATOM    936  O   TRP A 138      56.664 -16.995   7.580  1.00 27.36           O  
ATOM    937  CB  TRP A 138      56.204 -17.258   4.451  1.00 21.90           C  
ATOM    938  CG  TRP A 138      54.826 -17.866   4.332  1.00 25.48           C  
ATOM    939  CD1 TRP A 138      54.428 -18.851   3.472  1.00 22.07           C  
ATOM    940  CD2 TRP A 138      53.657 -17.509   5.110  1.00 28.49           C  
ATOM    941  NE1 TRP A 138      53.083 -19.143   3.673  1.00 27.45           N  
ATOM    942  CE2 TRP A 138      52.594 -18.340   4.674  1.00 23.11           C  
ATOM    943  CE3 TRP A 138      53.411 -16.573   6.133  1.00 25.67           C  
ATOM    944  CZ2 TRP A 138      51.315 -18.267   5.232  1.00 24.54           C  
ATOM    945  CZ3 TRP A 138      52.137 -16.501   6.679  1.00 17.57           C  
ATOM    946  CH2 TRP A 138      51.108 -17.344   6.231  1.00 15.21           C  
ATOM    947  N   GLN A 139      55.974 -19.092   7.242  1.00 28.83           N  
ATOM    948  CA  GLN A 139      55.368 -19.167   8.561  1.00 31.08           C  
ATOM    949  C   GLN A 139      56.395 -19.179   9.680  1.00 34.35           C  
ATOM    950  O   GLN A 139      56.153 -18.609  10.745  1.00 34.86           O  
ATOM    951  CB  GLN A 139      54.436 -20.362   8.659  1.00 32.57           C  
ATOM    952  CG  GLN A 139      53.164 -20.189   7.839  1.00 35.82           C  
ATOM    953  CD  GLN A 139      52.175 -21.309   8.051  1.00 38.78           C  
ATOM    954  OE1 GLN A 139      52.290 -22.068   9.010  1.00 51.07           O  
ATOM    955  NE2 GLN A 139      51.192 -21.419   7.164  1.00 40.27           N  
ATOM    956  N   LEU A 140      57.556 -19.782   9.415  1.00 34.59           N  
ATOM    957  CA  LEU A 140      58.656 -19.847  10.375  1.00 33.11           C  
ATOM    958  C   LEU A 140      59.154 -18.440  10.701  1.00 37.76           C  
ATOM    959  O   LEU A 140      59.696 -18.206  11.778  1.00 42.89           O  
ATOM    960  CB  LEU A 140      59.807 -20.695   9.833  1.00 30.78           C  
ATOM    961  CG  LEU A 140      59.511 -22.168   9.525  1.00 33.29           C  
ATOM    962  CD1 LEU A 140      60.603 -22.769   8.641  1.00 35.21           C  
ATOM    963  CD2 LEU A 140      59.340 -22.961  10.810  1.00 38.73           C  
ATOM    964  N   ASP A 141      58.959 -17.499   9.779  1.00 40.66           N  
ATOM    965  CA  ASP A 141      59.367 -16.115  10.003  1.00 40.85           C  
ATOM    966  C   ASP A 141      58.414 -15.427  10.959  1.00 43.52           C  
ATOM    967  O   ASP A 141      58.657 -14.301  11.392  1.00 49.82           O  
ATOM    968  CB  ASP A 141      59.409 -15.335   8.700  1.00 42.13           C  
ATOM    969  CG  ASP A 141      60.683 -15.563   7.935  1.00 49.85           C  
ATOM    970  OD1 ASP A 141      61.227 -16.679   8.035  1.00 57.84           O  
ATOM    971  OD2 ASP A 141      61.147 -14.631   7.238  1.00 54.05           O  
ATOM    972  N   LEU A 142      57.291 -16.075  11.235  1.00 43.04           N  
ATOM    973  CA  LEU A 142      56.320 -15.524  12.162  1.00 43.34           C  
ATOM    974  C   LEU A 142      56.571 -16.148  13.535  1.00 43.89           C  
ATOM    975  O   LEU A 142      55.760 -15.988  14.448  1.00 45.04           O  
ATOM    976  CB  LEU A 142      54.888 -15.837  11.696  1.00 39.84           C  
ATOM    977  CG  LEU A 142      54.343 -15.216  10.406  1.00 33.56           C  
ATOM    978  CD1 LEU A 142      52.904 -15.651  10.247  1.00 34.66           C  
ATOM    979  CD2 LEU A 142      54.428 -13.698  10.432  1.00 29.15           C  
ATOM    980  N   SER A 143      57.697 -16.858  13.663  1.00 45.85           N  
ATOM    981  CA  SER A 143      58.077 -17.549  14.892  1.00 46.29           C  
ATOM    982  C   SER A 143      56.836 -18.249  15.429  1.00 46.36           C  
ATOM    983  O   SER A 143      56.236 -17.847  16.434  1.00 46.55           O  
ATOM    984  CB  SER A 143      58.690 -16.570  15.888  1.00 52.56           C  
ATOM    985  OG  SER A 143      59.960 -16.115  15.416  1.00 54.87           O  
ATOM    986  N   PRO A 144      56.418 -19.308  14.723  1.00 45.38           N  
ATOM    987  CA  PRO A 144      55.244 -20.122  15.038  1.00 46.56           C  
ATOM    988  C   PRO A 144      55.218 -20.767  16.415  1.00 52.08           C  
ATOM    989  O   PRO A 144      56.255 -20.907  17.094  1.00 50.70           O  
ATOM    990  CB  PRO A 144      55.249 -21.166  13.919  1.00 43.88           C  
ATOM    991  CG  PRO A 144      56.697 -21.351  13.636  1.00 40.52           C  
ATOM    992  CD  PRO A 144      57.212 -19.932  13.649  1.00 39.40           C  
ATOM    993  N   GLY A 145      54.012 -21.169  16.809  1.00 56.20           N  
ATOM    994  CA  GLY A 145      53.817 -21.821  18.087  1.00 54.86           C  
ATOM    995  C   GLY A 145      54.564 -23.133  18.114  1.00 53.75           C  
ATOM    996  O   GLY A 145      55.339 -23.441  17.212  1.00 56.94           O  
ATOM    997  N   CYS A 146      54.301 -23.937  19.127  1.00 53.43           N  
ATOM    998  CA  CYS A 146      54.985 -25.203  19.235  1.00 50.24           C  
ATOM    999  C   CYS A 146      54.080 -26.364  18.917  1.00 46.33           C  
ATOM   1000  O   CYS A 146      52.844 -26.220  19.040  1.00 42.01           O  
ATOM   1001  CB  CYS A 146      55.547 -25.382  20.626  1.00 57.73           C  
ATOM   1002  SG  CYS A 146      57.075 -26.342  20.611  1.00 60.65           S  
ATOM   1003  OXT CYS A 146      54.638 -27.409  18.546  1.00 46.52           O  
TER    1004      CYS A 146                                                      
END                                                                             
