# Supplementary material for: Proteome-wide prediction of targets for aspirin: new insight into the molecular mechanism of aspirin
Source: PeerJ. 2016 Mar 10;4:e1791. doi: 10.7717/peerj.1791 (PMC4793309; doi:10.7717/peerj.1791)
Supplement: File S1 — The raw data contains all strucures of the identified 79 proteins. The Protocols show how to prepare protein strucure and run CDOCKER. [file peerj-04-1791-s004.zip › 79_protein_strucures/1AYE.pdb]

ATOM      1  N   LEU A   4A     -2.534 -10.360   5.221  0.00 49.06           N  
ATOM      2  CA  LEU A   4A     -1.370 -11.036   5.848  1.00 49.61           C  
ATOM      3  C   LEU A   4A     -0.176 -11.031   4.892  1.00 49.60           C  
ATOM      4  O   LEU A   4A     -0.298 -11.433   3.732  1.00 51.88           O  
ATOM      5  CB  LEU A   4A     -1.733 -12.479   6.214  0.00 48.22           C  
ATOM      6  CG  LEU A   4A     -0.690 -13.301   6.978  0.00 47.51           C  
ATOM      7  CD1 LEU A   4A     -0.470 -12.702   8.361  0.00 46.82           C  
ATOM      8  CD2 LEU A   4A     -1.148 -14.747   7.095  0.00 46.69           C  
ATOM      9  N   GLU A   5A      0.947 -10.502   5.371  1.00 48.06           N  
ATOM     10  CA  GLU A   5A      2.190 -10.422   4.606  1.00 44.18           C  
ATOM     11  C   GLU A   5A      2.990 -11.655   5.016  1.00 41.73           C  
ATOM     12  O   GLU A   5A      3.061 -11.978   6.206  1.00 41.48           O  
ATOM     13  CB  GLU A   5A      3.000  -9.179   5.004  1.00 44.80           C  
ATOM     14  CG  GLU A   5A      2.399  -7.843   4.599  1.00 48.26           C  
ATOM     15  CD  GLU A   5A      2.668  -7.472   3.149  1.00 50.79           C  
ATOM     16  OE1 GLU A   5A      3.446  -8.179   2.469  0.00 51.80           O  
ATOM     17  OE2 GLU A   5A      2.102  -6.460   2.686  0.00 50.82           O  
ATOM     18  N   THR A   6A      3.524 -12.386   4.044  1.00 38.04           N  
ATOM     19  CA  THR A   6A      4.311 -13.570   4.359  1.00 33.38           C  
ATOM     20  C   THR A   6A      5.770 -13.215   4.113  1.00 30.45           C  
ATOM     21  O   THR A   6A      6.074 -12.253   3.398  1.00 30.00           O  
ATOM     22  CB  THR A   6A      3.905 -14.770   3.525  1.00 34.54           C  
ATOM     23  OG1 THR A   6A      3.882 -14.407   2.139  0.50 34.14           O  
ATOM     24  CG2 THR A   6A      2.530 -15.251   3.960  0.50 35.24           C  
ATOM     25  N   PHE A   7A      6.667 -13.980   4.714  1.00 26.83           N  
ATOM     26  CA  PHE A   7A      8.088 -13.746   4.579  1.00 23.91           C  
ATOM     27  C   PHE A   7A      8.779 -15.046   4.261  1.00 22.97           C  
ATOM     28  O   PHE A   7A      9.910 -15.292   4.667  1.00 23.53           O  
ATOM     29  CB  PHE A   7A      8.617 -13.144   5.889  1.00 23.98           C  
ATOM     30  CG  PHE A   7A      7.892 -11.886   6.310  1.00 22.30           C  
ATOM     31  CD1 PHE A   7A      8.222 -10.656   5.749  1.00 21.91           C  
ATOM     32  CD2 PHE A   7A      6.833 -11.945   7.212  1.00 21.08           C  
ATOM     33  CE1 PHE A   7A      7.503  -9.507   6.073  1.00 22.08           C  
ATOM     34  CE2 PHE A   7A      6.108 -10.797   7.543  1.00 20.44           C  
ATOM     35  CZ  PHE A   7A      6.440  -9.583   6.973  1.00 20.57           C  
ATOM     36  N   VAL A   8A      8.078 -15.885   3.513  1.00 24.61           N  
ATOM     37  CA  VAL A   8A      8.589 -17.190   3.109  1.00 25.95           C  
ATOM     38  C   VAL A   8A      9.891 -17.057   2.343  1.00 24.09           C  
ATOM     39  O   VAL A   8A      9.923 -16.473   1.265  1.00 24.83           O  
ATOM     40  CB  VAL A   8A      7.574 -17.918   2.209  1.00 29.12           C  
ATOM     41  CG1 VAL A   8A      8.166 -19.239   1.722  1.00 29.46           C  
ATOM     42  CG2 VAL A   8A      6.261 -18.138   2.968  1.00 30.57           C  
ATOM     43  N   GLY A   9A     10.952 -17.611   2.902  1.00 22.15           N  
ATOM     44  CA  GLY A   9A     12.247 -17.544   2.257  1.00 23.68           C  
ATOM     45  C   GLY A   9A     13.116 -16.334   2.584  1.00 23.45           C  
ATOM     46  O   GLY A   9A     14.302 -16.341   2.244  1.00 24.10           O  
ATOM     47  N   ASP A  10A     12.548 -15.304   3.221  1.00 22.24           N  
ATOM     48  CA  ASP A  10A     13.304 -14.095   3.578  1.00 21.55           C  
ATOM     49  C   ASP A  10A     14.451 -14.452   4.511  1.00 21.09           C  
ATOM     50  O   ASP A  10A     14.290 -15.250   5.446  1.00 20.31           O  
ATOM     51  CB  ASP A  10A     12.409 -13.042   4.263  1.00 20.29           C  
ATOM     52  CG  ASP A  10A     11.375 -12.428   3.328  1.00 19.27           C  
ATOM     53  OD1 ASP A  10A     11.063 -13.029   2.286  1.00 21.27           O  
ATOM     54  OD2 ASP A  10A     10.850 -11.342   3.648  1.00 18.92           O  
ATOM     55  N   GLN A  11A     15.605 -13.849   4.261  1.00 21.28           N  
ATOM     56  CA  GLN A  11A     16.778 -14.110   5.082  1.00 23.22           C  
ATOM     57  C   GLN A  11A     17.286 -12.869   5.764  1.00 22.06           C  
ATOM     58  O   GLN A  11A     17.207 -11.778   5.208  1.00 22.60           O  
ATOM     59  CB  GLN A  11A     17.931 -14.650   4.232  1.00 23.45           C  
ATOM     60  CG  GLN A  11A     17.606 -15.885   3.443  1.00 25.83           C  
ATOM     61  CD  GLN A  11A     18.845 -16.552   2.899  1.00 28.13           C  
ATOM     62  OE1 GLN A  11A     19.889 -15.926   2.730  1.00 27.23           O  
ATOM     63  NE2 GLN A  11A     18.740 -17.838   2.637  1.00 31.20           N  
ATOM     64  N   VAL A  12A     17.794 -13.032   6.980  1.00 21.22           N  
ATOM     65  CA  VAL A  12A     18.331 -11.901   7.715  1.00 19.63           C  
ATOM     66  C   VAL A  12A     19.841 -12.139   7.683  1.00 20.07           C  
ATOM     67  O   VAL A  12A     20.331 -13.188   8.125  1.00 19.67           O  
ATOM     68  CB  VAL A  12A     17.797 -11.793   9.170  1.00 17.93           C  
ATOM     69  CG1 VAL A  12A     18.480 -10.638   9.876  1.00 17.45           C  
ATOM     70  CG2 VAL A  12A     16.297 -11.553   9.160  1.00 16.88           C  
ATOM     71  N   LEU A  13A     20.562 -11.190   7.090  1.00 21.11           N  
ATOM     72  CA  LEU A  13A     22.013 -11.275   6.971  1.00 22.07           C  
ATOM     73  C   LEU A  13A     22.732 -10.345   7.921  1.00 21.89           C  
ATOM     74  O   LEU A  13A     22.249  -9.256   8.226  1.00 21.32           O  
ATOM     75  CB  LEU A  13A     22.450 -10.916   5.537  1.00 22.56           C  
ATOM     76  CG  LEU A  13A     21.703 -11.562   4.357  1.00 22.73           C  
ATOM     77  CD1 LEU A  13A     22.260 -11.042   3.039  1.00 26.33           C  
ATOM     78  CD2 LEU A  13A     21.823 -13.057   4.421  1.00 23.09           C  
ATOM     79  N   GLU A  14A     23.862 -10.804   8.433  1.00 22.24           N  
ATOM     80  CA  GLU A  14A     24.652  -9.993   9.336  1.00 24.27           C  
ATOM     81  C   GLU A  14A     25.805  -9.563   8.447  1.00 24.34           C  
ATOM     82  O   GLU A  14A     26.504 -10.397   7.864  1.00 25.51           O  
ATOM     83  CB  GLU A  14A     25.182 -10.782  10.528  1.00 24.45           C  
ATOM     84  CG  GLU A  14A     26.128  -9.947  11.368  1.00 27.88           C  
ATOM     85  CD  GLU A  14A     26.448 -10.596  12.691  1.00 35.90           C  
ATOM     86  OE1 GLU A  14A     26.972 -11.727  12.671  1.00 38.13           O  
ATOM     87  OE2 GLU A  14A     26.172  -9.979  13.750  1.00 38.44           O  
ATOM     88  N   ILE A  15A     25.984  -8.262   8.331  1.00 22.86           N  
ATOM     89  CA  ILE A  15A     27.032  -7.710   7.507  1.00 23.98           C  
ATOM     90  C   ILE A  15A     28.010  -6.961   8.387  1.00 25.18           C  
ATOM     91  O   ILE A  15A     27.615  -6.359   9.380  1.00 27.13           O  
ATOM     92  CB  ILE A  15A     26.408  -6.767   6.463  1.00 24.79           C  
ATOM     93  CG1 ILE A  15A     25.341  -7.524   5.659  1.00 23.96           C  
ATOM     94  CG2 ILE A  15A     27.478  -6.193   5.545  1.00 26.51           C  
ATOM     95  CD1 ILE A  15A     24.433  -6.629   4.888  1.00 21.83           C  
ATOM     96  N   VAL A  16A     29.290  -7.015   8.036  1.00 25.71           N  
ATOM     97  CA  VAL A  16A     30.317  -6.332   8.807  1.00 27.46           C  
ATOM     98  C   VAL A  16A     31.213  -5.481   7.909  1.00 27.67           C  
ATOM     99  O   VAL A  16A     32.223  -5.968   7.402  1.00 29.83           O  
ATOM    100  CB  VAL A  16A     31.219  -7.331   9.581  1.00 28.22           C  
ATOM    101  CG1 VAL A  16A     32.071  -6.584  10.597  1.00 30.03           C  
ATOM    102  CG2 VAL A  16A     30.395  -8.401  10.261  1.00 28.33           C  
ATOM    103  N   PRO A  17A     30.822  -4.221   7.650  1.00 28.15           N  
ATOM    104  CA  PRO A  17A     31.645  -3.348   6.806  1.00 29.91           C  
ATOM    105  C   PRO A  17A     32.973  -3.103   7.545  1.00 33.13           C  
ATOM    106  O   PRO A  17A     32.998  -2.993   8.782  1.00 33.97           O  
ATOM    107  CB  PRO A  17A     30.804  -2.072   6.711  1.00 28.18           C  
ATOM    108  CG  PRO A  17A     30.049  -2.064   8.015  1.00 29.42           C  
ATOM    109  CD  PRO A  17A     29.633  -3.509   8.149  1.00 28.77           C  
ATOM    110  N   SER A  18A     34.078  -3.059   6.809  1.00 33.50           N  
ATOM    111  CA  SER A  18A     35.380  -2.841   7.431  1.00 32.06           C  
ATOM    112  C   SER A  18A     35.996  -1.468   7.194  1.00 31.32           C  
ATOM    113  O   SER A  18A     37.013  -1.121   7.796  1.00 33.24           O  
ATOM    114  CB  SER A  18A     36.334  -3.950   7.003  1.00 34.32           C  
ATOM    115  OG  SER A  18A     36.256  -4.172   5.601  1.00 39.31           O  
ATOM    116  N   ASN A  19A     35.373  -0.674   6.337  1.00 28.82           N  
ATOM    117  CA  ASN A  19A     35.882   0.654   6.051  1.00 28.42           C  
ATOM    118  C   ASN A  19A     34.763   1.632   5.702  1.00 28.72           C  
ATOM    119  O   ASN A  19A     33.600   1.250   5.545  1.00 26.89           O  
ATOM    120  CB  ASN A  19A     36.937   0.607   4.943  1.00 30.40           C  
ATOM    121  CG  ASN A  19A     36.404   0.032   3.646  1.00 33.09           C  
ATOM    122  OD1 ASN A  19A     35.303   0.359   3.211  1.00 33.50           O  
ATOM    123  ND2 ASN A  19A     37.188  -0.828   3.017  1.00 35.27           N  
ATOM    124  N   GLU A  20A     35.141   2.887   5.514  1.00 29.14           N  
ATOM    125  CA  GLU A  20A     34.198   3.938   5.189  1.00 31.02           C  
ATOM    126  C   GLU A  20A     33.384   3.731   3.915  1.00 31.10           C  
ATOM    127  O   GLU A  20A     32.183   4.015   3.898  1.00 30.29           O  
ATOM    128  CB  GLU A  20A     34.929   5.285   5.142  1.00 32.84           C  
ATOM    129  CG  GLU A  20A     34.055   6.486   4.769  1.00 35.74           C  
ATOM    130  CD  GLU A  20A     32.943   6.764   5.774  0.00 34.29           C  
ATOM    131  OE1 GLU A  20A     33.212   7.441   6.788  0.00 34.62           O  
ATOM    132  OE2 GLU A  20A     31.797   6.321   5.542  0.00 35.14           O  
ATOM    133  N   GLU A  21A     34.024   3.235   2.857  1.00 30.11           N  
ATOM    134  CA  GLU A  21A     33.330   3.014   1.591  1.00 29.14           C  
ATOM    135  C   GLU A  21A     32.258   1.939   1.650  1.00 28.23           C  
ATOM    136  O   GLU A  21A     31.179   2.103   1.081  1.00 27.86           O  
ATOM    137  CB  GLU A  21A     34.319   2.769   0.435  1.00 31.80           C  
ATOM    138  CG  GLU A  21A     35.234   1.554   0.560  0.00 31.53           C  
ATOM    139  CD  GLU A  21A     34.670   0.290  -0.078  0.00 32.17           C  
ATOM    140  OE1 GLU A  21A     33.633   0.362  -0.773  0.00 32.17           O  
ATOM    141  OE2 GLU A  21A     35.279  -0.785   0.110  0.00 31.93           O  
ATOM    142  N   GLN A  22A     32.533   0.848   2.352  1.00 26.23           N  
ATOM    143  CA  GLN A  22A     31.553  -0.214   2.456  1.00 28.15           C  
ATOM    144  C   GLN A  22A     30.327   0.338   3.197  1.00 30.14           C  
ATOM    145  O   GLN A  22A     29.189   0.030   2.846  1.00 29.67           O  
ATOM    146  CB  GLN A  22A     32.152  -1.435   3.153  1.00 26.42           C  
ATOM    147  CG  GLN A  22A     33.329  -2.036   2.392  1.00 25.10           C  
ATOM    148  CD  GLN A  22A     33.718  -3.405   2.889  1.00 26.73           C  
ATOM    149  OE1 GLN A  22A     33.520  -3.738   4.056  1.00 28.66           O  
ATOM    150  NE2 GLN A  22A     34.260  -4.222   1.999  1.00 30.94           N  
ATOM    151  N   ILE A  23A     30.560   1.211   4.175  1.00 30.64           N  
ATOM    152  CA  ILE A  23A     29.463   1.803   4.934  1.00 31.31           C  
ATOM    153  C   ILE A  23A     28.625   2.690   4.021  1.00 31.79           C  
ATOM    154  O   ILE A  23A     27.393   2.647   4.052  1.00 31.28           O  
ATOM    155  CB  ILE A  23A     29.975   2.636   6.126  1.00 31.83           C  
ATOM    156  CG1 ILE A  23A     30.290   1.704   7.289  1.00 34.55           C  
ATOM    157  CG2 ILE A  23A     28.925   3.651   6.579  1.00 30.46           C  
ATOM    158  CD1 ILE A  23A     30.599   2.427   8.526  1.00 36.70           C  
ATOM    159  N   LYS A  24A     29.300   3.507   3.219  1.00 30.82           N  
ATOM    160  CA  LYS A  24A     28.613   4.399   2.302  1.00 30.77           C  
ATOM    161  C   LYS A  24A     27.731   3.560   1.369  1.00 29.98           C  
ATOM    162  O   LYS A  24A     26.602   3.955   1.046  1.00 26.77           O  
ATOM    163  CB  LYS A  24A     29.633   5.222   1.510  1.00 32.91           C  
ATOM    164  CG  LYS A  24A     29.023   6.361   0.717  1.00 37.80           C  
ATOM    165  CD  LYS A  24A     30.080   7.129  -0.067  0.00 36.78           C  
ATOM    166  CE  LYS A  24A     31.055   7.844   0.856  0.00 37.44           C  
ATOM    167  NZ  LYS A  24A     30.369   8.863   1.698  0.00 37.79           N  
ATOM    168  N   ASN A  25A     28.240   2.390   0.975  1.00 28.18           N  
ATOM    169  CA  ASN A  25A     27.517   1.480   0.091  1.00 28.07           C  
ATOM    170  C   ASN A  25A     26.279   0.912   0.777  1.00 27.82           C  
ATOM    171  O   ASN A  25A     25.233   0.751   0.154  1.00 28.35           O  
ATOM    172  CB  ASN A  25A     28.409   0.321  -0.344  1.00 30.98           C  
ATOM    173  CG  ASN A  25A     29.510   0.751  -1.294  1.00 36.98           C  
ATOM    174  OD1 ASN A  25A     29.362   1.719  -2.042  1.00 39.86           O  
ATOM    175  ND2 ASN A  25A     30.629   0.036  -1.261  1.00 38.87           N  
ATOM    176  N   LEU A  26A     26.398   0.584   2.057  1.00 26.10           N  
ATOM    177  CA  LEU A  26A     25.265   0.036   2.789  1.00 25.11           C  
ATOM    178  C   LEU A  26A     24.201   1.092   3.059  1.00 23.01           C  
ATOM    179  O   LEU A  26A     23.011   0.796   3.029  1.00 22.69           O  
ATOM    180  CB  LEU A  26A     25.724  -0.639   4.083  1.00 25.57           C  
ATOM    181  CG  LEU A  26A     26.526  -1.927   3.879  1.00 26.20           C  
ATOM    182  CD1 LEU A  26A     26.897  -2.509   5.227  1.00 27.82           C  
ATOM    183  CD2 LEU A  26A     25.728  -2.933   3.071  1.00 26.19           C  
ATOM    184  N   LEU A  27A     24.628   2.326   3.303  1.00 21.59           N  
ATOM    185  CA  LEU A  27A     23.697   3.412   3.567  1.00 23.07           C  
ATOM    186  C   LEU A  27A     22.850   3.700   2.320  1.00 26.23           C  
ATOM    187  O   LEU A  27A     21.669   4.060   2.418  1.00 23.50           O  
ATOM    188  CB  LEU A  27A     24.463   4.657   4.010  1.00 24.38           C  
ATOM    189  CG  LEU A  27A     25.109   4.541   5.392  1.00 25.27           C  
ATOM    190  CD1 LEU A  27A     25.910   5.783   5.686  1.00 27.09           C  
ATOM    191  CD2 LEU A  27A     24.047   4.348   6.456  1.00 28.35           C  
ATOM    192  N   GLN A  28A     23.463   3.531   1.147  1.00 28.10           N  
ATOM    193  CA  GLN A  28A     22.782   3.755  -0.124  1.00 29.07           C  
ATOM    194  C   GLN A  28A     21.703   2.696  -0.256  1.00 24.65           C  
ATOM    195  O   GLN A  28A     20.563   3.015  -0.557  1.00 24.70           O  
ATOM    196  CB  GLN A  28A     23.752   3.629  -1.296  1.00 35.51           C  
ATOM    197  CG  GLN A  28A     24.711   4.796  -1.423  1.00 48.74           C  
ATOM    198  CD  GLN A  28A     25.701   4.611  -2.559  1.00 55.43           C  
ATOM    199  OE1 GLN A  28A     25.346   4.103  -3.633  1.00 59.40           O  
ATOM    200  NE2 GLN A  28A     26.953   5.013  -2.330  1.00 57.73           N  
ATOM    201  N   LEU A  29A     22.071   1.436  -0.036  1.00 22.04           N  
ATOM    202  CA  LEU A  29A     21.119   0.333  -0.126  1.00 22.42           C  
ATOM    203  C   LEU A  29A     19.922   0.620   0.781  1.00 24.31           C  
ATOM    204  O   LEU A  29A     18.771   0.497   0.367  1.00 24.50           O  
ATOM    205  CB  LEU A  29A     21.769  -0.992   0.291  1.00 21.75           C  
ATOM    206  CG  LEU A  29A     22.694  -1.720  -0.684  1.00 24.37           C  
ATOM    207  CD1 LEU A  29A     22.939  -3.165  -0.216  1.00 23.14           C  
ATOM    208  CD2 LEU A  29A     22.038  -1.740  -2.052  1.00 26.28           C  
ATOM    209  N   GLU A  30A     20.210   1.000   2.023  1.00 24.17           N  
ATOM    210  CA  GLU A  30A     19.175   1.309   2.998  1.00 23.71           C  
ATOM    211  C   GLU A  30A     18.305   2.446   2.504  1.00 23.46           C  
ATOM    212  O   GLU A  30A     17.087   2.432   2.702  1.00 24.16           O  
ATOM    213  CB  GLU A  30A     19.800   1.687   4.343  1.00 25.28           C  
ATOM    214  CG  GLU A  30A     18.791   2.222   5.348  1.00 26.72           C  
ATOM    215  CD  GLU A  30A     19.365   2.366   6.745  1.00 31.68           C  
ATOM    216  OE1 GLU A  30A     20.413   3.026   6.930  1.00 31.09           O  
ATOM    217  OE2 GLU A  30A     18.749   1.806   7.672  1.00 35.66           O  
ATOM    218  N   ALA A  31A     18.928   3.438   1.873  1.00 21.95           N  
ATOM    219  CA  ALA A  31A     18.187   4.581   1.356  1.00 21.57           C  
ATOM    220  C   ALA A  31A     17.347   4.234   0.123  1.00 22.56           C  
ATOM    221  O   ALA A  31A     16.374   4.922  -0.156  1.00 24.29           O  
ATOM    222  CB  ALA A  31A     19.125   5.742   1.060  1.00 18.26           C  
ATOM    223  N   GLN A  32A     17.707   3.170  -0.602  1.00 24.64           N  
ATOM    224  CA  GLN A  32A     16.970   2.745  -1.802  1.00 25.15           C  
ATOM    225  C   GLN A  32A     15.675   2.035  -1.453  1.00 22.21           C  
ATOM    226  O   GLN A  32A     15.576   0.808  -1.471  1.00 22.05           O  
ATOM    227  CB  GLN A  32A     17.820   1.847  -2.710  1.00 29.35           C  
ATOM    228  CG  GLN A  32A     18.768   2.598  -3.650  1.00 39.79           C  
ATOM    229  CD  GLN A  32A     19.429   1.677  -4.673  1.00 42.48           C  
ATOM    230  OE1 GLN A  32A     18.836   1.352  -5.699  1.00 45.40           O  
ATOM    231  NE2 GLN A  32A     20.651   1.242  -4.388  1.00 44.14           N  
ATOM    232  N   GLU A  33A     14.674   2.844  -1.169  1.00 22.97           N  
ATOM    233  CA  GLU A  33A     13.347   2.393  -0.808  1.00 26.50           C  
ATOM    234  C   GLU A  33A     12.743   1.308  -1.709  1.00 25.02           C  
ATOM    235  O   GLU A  33A     12.108   0.369  -1.224  1.00 21.80           O  
ATOM    236  CB  GLU A  33A     12.454   3.632  -0.756  1.00 30.57           C  
ATOM    237  CG  GLU A  33A     11.012   3.424  -1.089  1.00 37.17           C  
ATOM    238  CD  GLU A  33A     10.413   4.633  -1.787  1.00 44.21           C  
ATOM    239  OE1 GLU A  33A     11.142   5.625  -2.053  1.00 48.62           O  
ATOM    240  OE2 GLU A  33A      9.205   4.585  -2.092  1.00 46.68           O  
ATOM    241  N   HIS A  34A     13.010   1.383  -3.009  1.00 24.19           N  
ATOM    242  CA  HIS A  34A     12.467   0.400  -3.941  1.00 22.68           C  
ATOM    243  C   HIS A  34A     13.031  -1.010  -3.893  1.00 22.45           C  
ATOM    244  O   HIS A  34A     12.450  -1.928  -4.470  1.00 23.48           O  
ATOM    245  CB  HIS A  34A     12.484   0.972  -5.348  1.00 26.65           C  
ATOM    246  CG  HIS A  34A     11.797   2.296  -5.442  1.00 28.10           C  
ATOM    247  ND1 HIS A  34A     10.427   2.429  -5.392  1.00 30.87           N  
ATOM    248  CD2 HIS A  34A     12.295   3.553  -5.530  1.00 30.44           C  
ATOM    249  CE1 HIS A  34A     10.110   3.711  -5.442  1.00 33.85           C  
ATOM    250  NE2 HIS A  34A     11.225   4.412  -5.526  1.00 34.01           N  
ATOM    251  N   LEU A  34B     14.154  -1.186  -3.203  1.00 20.46           N  
ATOM    252  CA  LEU A  34B     14.767  -2.502  -3.083  1.00 20.88           C  
ATOM    253  C   LEU A  34B     14.031  -3.298  -1.995  1.00 20.17           C  
ATOM    254  O   LEU A  34B     14.189  -4.510  -1.876  1.00 20.49           O  
ATOM    255  CB  LEU A  34B     16.259  -2.386  -2.751  1.00 22.19           C  
ATOM    256  CG  LEU A  34B     17.198  -1.907  -3.868  1.00 22.10           C  
ATOM    257  CD1 LEU A  34B     18.588  -1.775  -3.306  1.00 23.22           C  
ATOM    258  CD2 LEU A  34B     17.206  -2.885  -5.038  1.00 22.33           C  
ATOM    259  N   GLN A  34C     13.223  -2.600  -1.205  1.00 21.65           N  
ATOM    260  CA  GLN A  34C     12.449  -3.223  -0.128  1.00 24.62           C  
ATOM    261  C   GLN A  34C     13.246  -3.994   0.935  1.00 22.54           C  
ATOM    262  O   GLN A  34C     12.778  -5.021   1.451  1.00 22.33           O  
ATOM    263  CB  GLN A  34C     11.362  -4.126  -0.705  1.00 28.24           C  
ATOM    264  CG  GLN A  34C     10.329  -3.409  -1.532  1.00 36.01           C  
ATOM    265  CD  GLN A  34C      9.399  -4.387  -2.211  1.00 41.88           C  
ATOM    266  OE1 GLN A  34C      8.202  -4.400  -1.946  1.00 45.75           O  
ATOM    267  NE2 GLN A  34C      9.953  -5.238  -3.073  1.00 46.78           N  
ATOM    268  N   LEU A  35A     14.455  -3.531   1.236  1.00 19.92           N  
ATOM    269  CA  LEU A  35A     15.275  -4.192   2.245  1.00 18.16           C  
ATOM    270  C   LEU A  35A     14.734  -3.664   3.584  1.00 18.15           C  
ATOM    271  O   LEU A  35A     14.174  -2.550   3.646  1.00 17.98           O  
ATOM    272  CB  LEU A  35A     16.756  -3.835   2.080  1.00 18.25           C  
ATOM    273  CG  LEU A  35A     17.381  -4.303   0.765  1.00 19.88           C  
ATOM    274  CD1 LEU A  35A     18.863  -3.961   0.765  1.00 20.08           C  
ATOM    275  CD2 LEU A  35A     17.171  -5.797   0.588  1.00 19.39           C  
ATOM    276  N   ASP A  36A     14.900  -4.454   4.641  1.00 15.92           N  
ATOM    277  CA  ASP A  36A     14.427  -4.083   5.971  1.00 12.30           C  
ATOM    278  C   ASP A  36A     15.614  -4.181   6.928  1.00 11.90           C  
ATOM    279  O   ASP A  36A     16.009  -5.267   7.338  1.00 13.24           O  
ATOM    280  CB  ASP A  36A     13.297  -5.061   6.321  1.00 13.26           C  
ATOM    281  CG  ASP A  36A     12.774  -4.923   7.758  1.00 14.67           C  
ATOM    282  OD1 ASP A  36A     13.031  -3.915   8.449  1.00 13.43           O  
ATOM    283  OD2 ASP A  36A     12.097  -5.869   8.189  1.00 13.87           O  
ATOM    284  N   PHE A  37A     16.230  -3.047   7.231  1.00 13.31           N  
ATOM    285  CA  PHE A  37A     17.376  -3.043   8.128  1.00 16.49           C  
ATOM    286  C   PHE A  37A     16.947  -3.140   9.577  1.00 16.38           C  
ATOM    287  O   PHE A  37A     16.316  -2.233  10.108  1.00 20.67           O  
ATOM    288  CB  PHE A  37A     18.252  -1.798   7.917  1.00 16.14           C  
ATOM    289  CG  PHE A  37A     19.211  -1.922   6.759  1.00 17.86           C  
ATOM    290  CD1 PHE A  37A     18.761  -1.771   5.445  1.00 17.32           C  
ATOM    291  CD2 PHE A  37A     20.549  -2.221   6.982  1.00 18.01           C  
ATOM    292  CE1 PHE A  37A     19.628  -1.918   4.367  1.00 21.04           C  
ATOM    293  CE2 PHE A  37A     21.432  -2.372   5.910  1.00 23.85           C  
ATOM    294  CZ  PHE A  37A     20.968  -2.219   4.597  1.00 20.89           C  
ATOM    295  N   TRP A  38A     17.235  -4.280  10.183  1.00 16.82           N  
ATOM    296  CA  TRP A  38A     16.894  -4.520  11.574  1.00 15.64           C  
ATOM    297  C   TRP A  38A     17.869  -3.739  12.450  1.00 18.33           C  
ATOM    298  O   TRP A  38A     17.507  -3.240  13.519  1.00 19.11           O  
ATOM    299  CB  TRP A  38A     16.953  -6.006  11.858  1.00 13.61           C  
ATOM    300  CG  TRP A  38A     15.767  -6.735  11.345  1.00 12.63           C  
ATOM    301  CD1 TRP A  38A     14.819  -6.263  10.486  1.00 12.16           C  
ATOM    302  CD2 TRP A  38A     15.341  -8.034  11.736  1.00 13.53           C  
ATOM    303  NE1 TRP A  38A     13.815  -7.186  10.334  1.00 13.43           N  
ATOM    304  CE2 TRP A  38A     14.113  -8.285  11.091  1.00 14.38           C  
ATOM    305  CE3 TRP A  38A     15.878  -9.015  12.582  1.00 15.44           C  
ATOM    306  CZ2 TRP A  38A     13.405  -9.475  11.268  1.00 16.48           C  
ATOM    307  CZ3 TRP A  38A     15.180 -10.191  12.761  1.00 16.42           C  
ATOM    308  CH2 TRP A  38A     13.952 -10.415  12.107  1.00 17.65           C  
ATOM    309  N   LYS A  39A     19.091  -3.581  11.955  1.00 16.65           N  
ATOM    310  CA  LYS A  39A     20.145  -2.854  12.656  1.00 17.24           C  
ATOM    311  C   LYS A  39A     20.937  -2.167  11.534  1.00 17.22           C  
ATOM    312  O   LYS A  39A     21.612  -2.812  10.728  1.00 16.85           O  
ATOM    313  CB  LYS A  39A     21.011  -3.826  13.453  1.00 18.05           C  
ATOM    314  CG  LYS A  39A     22.096  -3.178  14.255  1.00 20.15           C  
ATOM    315  CD  LYS A  39A     22.941  -4.256  14.921  1.00 27.81           C  
ATOM    316  CE  LYS A  39A     24.182  -3.652  15.577  1.00 30.56           C  
ATOM    317  NZ  LYS A  39A     25.120  -4.705  16.051  1.00 34.99           N  
ATOM    318  N   SER A  40A     20.771  -0.858  11.447  1.00 17.43           N  
ATOM    319  CA  SER A  40A     21.431  -0.058  10.437  1.00 20.19           C  
ATOM    320  C   SER A  40A     22.949  -0.024  10.543  1.00 22.27           C  
ATOM    321  O   SER A  40A     23.514  -0.328  11.594  1.00 21.90           O  
ATOM    322  CB  SER A  40A     20.892   1.362  10.506  1.00 18.40           C  
ATOM    323  OG  SER A  40A     19.499   1.359  10.298  1.00 22.71           O  
ATOM    324  N   PRO A  41A     23.632   0.277   9.421  1.00 23.35           N  
ATOM    325  CA  PRO A  41A     25.098   0.349   9.438  1.00 23.04           C  
ATOM    326  C   PRO A  41A     25.475   1.604  10.210  1.00 21.92           C  
ATOM    327  O   PRO A  41A     24.784   2.620  10.124  1.00 21.75           O  
ATOM    328  CB  PRO A  41A     25.456   0.468   7.952  1.00 25.50           C  
ATOM    329  CG  PRO A  41A     24.239   1.140   7.347  1.00 27.35           C  
ATOM    330  CD  PRO A  41A     23.104   0.439   8.047  1.00 24.24           C  
ATOM    331  N   THR A  42A     26.553   1.536  10.974  1.00 21.77           N  
ATOM    332  CA  THR A  42A     26.978   2.686  11.748  1.00 24.22           C  
ATOM    333  C   THR A  42A     28.421   3.103  11.482  1.00 25.35           C  
ATOM    334  O   THR A  42A     28.671   4.092  10.785  1.00 26.96           O  
ATOM    335  CB  THR A  42A     26.794   2.427  13.262  1.00 23.26           C  
ATOM    336  OG1 THR A  42A     27.400   1.178  13.609  1.00 22.54           O  
ATOM    337  CG2 THR A  42A     25.308   2.389  13.627  1.00 25.03           C  
ATOM    338  N   THR A  47A     29.364   2.340  12.028  1.00 25.37           N  
ATOM    339  CA  THR A  47A     30.788   2.629  11.863  1.00 27.21           C  
ATOM    340  C   THR A  47A     31.522   1.386  11.396  1.00 25.59           C  
ATOM    341  O   THR A  47A     31.022   0.260  11.544  1.00 24.20           O  
ATOM    342  CB  THR A  47A     31.456   3.131  13.190  1.00 26.89           C  
ATOM    343  OG1 THR A  47A     31.365   2.125  14.209  1.00 27.51           O  
ATOM    344  CG2 THR A  47A     30.799   4.415  13.674  1.00 29.70           C  
ATOM    345  N   PRO A  48A     32.712   1.573  10.796  1.00 24.95           N  
ATOM    346  CA  PRO A  48A     33.478   0.415  10.327  1.00 23.43           C  
ATOM    347  C   PRO A  48A     33.722  -0.540  11.492  1.00 23.62           C  
ATOM    348  O   PRO A  48A     33.877  -0.104  12.632  1.00 25.85           O  
ATOM    349  CB  PRO A  48A     34.772   1.054   9.824  1.00 23.38           C  
ATOM    350  CG  PRO A  48A     34.316   2.419   9.330  1.00 23.36           C  
ATOM    351  CD  PRO A  48A     33.395   2.839  10.455  1.00 25.27           C  
ATOM    352  N   GLY A  49A     33.652  -1.836  11.227  1.00 23.24           N  
ATOM    353  CA  GLY A  49A     33.875  -2.805  12.277  1.00 24.73           C  
ATOM    354  C   GLY A  49A     32.624  -3.235  13.010  1.00 28.02           C  
ATOM    355  O   GLY A  49A     32.650  -4.259  13.700  1.00 29.01           O  
ATOM    356  N   GLU A  50A     31.531  -2.479  12.867  1.00 28.60           N  
ATOM    357  CA  GLU A  50A     30.263  -2.808  13.535  1.00 29.08           C  
ATOM    358  C   GLU A  50A     29.292  -3.536  12.609  1.00 27.13           C  
ATOM    359  O   GLU A  50A     29.153  -3.175  11.443  1.00 25.08           O  
ATOM    360  CB  GLU A  50A     29.595  -1.545  14.086  1.00 32.14           C  
ATOM    361  CG  GLU A  50A     30.455  -0.776  15.087  1.00 38.60           C  
ATOM    362  CD  GLU A  50A     30.957  -1.655  16.237  1.00 43.78           C  
ATOM    363  OE1 GLU A  50A     30.120  -2.249  16.968  1.00 43.12           O  
ATOM    364  OE2 GLU A  50A     32.195  -1.756  16.399  1.00 45.59           O  
ATOM    365  N   THR A  51A     28.619  -4.551  13.143  1.00 25.86           N  
ATOM    366  CA  THR A  51A     27.662  -5.329  12.366  1.00 27.30           C  
ATOM    367  C   THR A  51A     26.360  -4.587  12.048  1.00 26.46           C  
ATOM    368  O   THR A  51A     25.974  -3.645  12.751  1.00 26.80           O  
ATOM    369  CB  THR A  51A     27.318  -6.672  13.055  1.00 28.49           C  
ATOM    370  OG1 THR A  51A     26.616  -6.440  14.288  1.00 30.69           O  
ATOM    371  CG2 THR A  51A     28.586  -7.446  13.339  1.00 31.51           C  
ATOM    372  N   ALA A  52A     25.718  -4.998  10.958  1.00 22.25           N  
ATOM    373  CA  ALA A  52A     24.463  -4.422  10.503  1.00 17.30           C  
ATOM    374  C   ALA A  52A     23.629  -5.655  10.225  1.00 16.45           C  
ATOM    375  O   ALA A  52A     24.172  -6.707   9.904  1.00 17.79           O  
ATOM    376  CB  ALA A  52A     24.673  -3.615   9.228  1.00 19.52           C  
ATOM    377  N   HIS A  53A     22.323  -5.572  10.436  1.00 17.72           N  
ATOM    378  CA  HIS A  53A     21.458  -6.721  10.194  1.00 16.95           C  
ATOM    379  C   HIS A  53A     20.408  -6.257   9.218  1.00 16.32           C  
ATOM    380  O   HIS A  53A     19.820  -5.190   9.421  1.00 15.76           O  
ATOM    381  CB  HIS A  53A     20.752  -7.175  11.483  1.00 17.34           C  
ATOM    382  CG  HIS A  53A     21.681  -7.597  12.576  1.00 23.63           C  
ATOM    383  ND1 HIS A  53A     21.341  -7.523  13.909  1.00 22.86           N  
ATOM    384  CD2 HIS A  53A     22.935  -8.108  12.537  1.00 22.90           C  
ATOM    385  CE1 HIS A  53A     22.342  -7.970  14.645  1.00 25.02           C  
ATOM    386  NE2 HIS A  53A     23.321  -8.330  13.837  1.00 27.03           N  
ATOM    387  N   VAL A  54A     20.143  -7.059   8.189  1.00 16.47           N  
ATOM    388  CA  VAL A  54A     19.133  -6.692   7.192  1.00 16.95           C  
ATOM    389  C   VAL A  54A     18.286  -7.852   6.663  1.00 14.75           C  
ATOM    390  O   VAL A  54A     18.808  -8.931   6.362  1.00 16.72           O  
ATOM    391  CB  VAL A  54A     19.775  -5.919   5.978  1.00 18.85           C  
ATOM    392  CG1 VAL A  54A     20.869  -6.734   5.340  1.00 19.25           C  
ATOM    393  CG2 VAL A  54A     18.725  -5.589   4.931  1.00 17.89           C  
ATOM    394  N   ARG A  55A     16.970  -7.672   6.681  1.00 14.77           N  
ATOM    395  CA  ARG A  55A     16.063  -8.693   6.180  1.00 15.81           C  
ATOM    396  C   ARG A  55A     15.940  -8.404   4.674  1.00 15.46           C  
ATOM    397  O   ARG A  55A     15.591  -7.293   4.266  1.00 15.81           O  
ATOM    398  CB  ARG A  55A     14.673  -8.610   6.819  1.00 15.39           C  
ATOM    399  CG  ARG A  55A     13.721  -9.670   6.244  1.00 15.68           C  
ATOM    400  CD  ARG A  55A     12.324  -9.597   6.809  1.00 16.75           C  
ATOM    401  NE  ARG A  55A     11.716  -8.293   6.586  1.00 18.40           N  
ATOM    402  CZ  ARG A  55A     11.063  -7.936   5.481  1.00 19.18           C  
ATOM    403  NH1 ARG A  55A     10.920  -8.790   4.467  1.00 19.14           N  
ATOM    404  NH2 ARG A  55A     10.551  -6.712   5.389  1.00 19.00           N  
ATOM    405  N   VAL A  56A     16.249  -9.404   3.860  1.00 18.59           N  
ATOM    406  CA  VAL A  56A     16.181  -9.284   2.403  1.00 20.52           C  
ATOM    407  C   VAL A  56A     15.045 -10.159   1.885  1.00 21.01           C  
ATOM    408  O   VAL A  56A     15.035 -11.376   2.115  1.00 21.81           O  
ATOM    409  CB  VAL A  56A     17.492  -9.773   1.733  1.00 20.73           C  
ATOM    410  CG1 VAL A  56A     17.393  -9.598   0.221  1.00 20.45           C  
ATOM    411  CG2 VAL A  56A     18.701  -9.021   2.294  1.00 18.67           C  
ATOM    412  N   PRO A  57A     14.072  -9.559   1.180  1.00 21.01           N  
ATOM    413  CA  PRO A  57A     12.949 -10.344   0.650  1.00 22.55           C  
ATOM    414  C   PRO A  57A     13.474 -11.491  -0.209  1.00 23.61           C  
ATOM    415  O   PRO A  57A     14.459 -11.325  -0.931  1.00 24.38           O  
ATOM    416  CB  PRO A  57A     12.185  -9.321  -0.189  1.00 22.71           C  
ATOM    417  CG  PRO A  57A     12.449  -8.049   0.524  1.00 23.09           C  
ATOM    418  CD  PRO A  57A     13.919  -8.133   0.859  1.00 20.73           C  
ATOM    419  N   PHE A  58A     12.804 -12.639  -0.141  1.00 24.91           N  
ATOM    420  CA  PHE A  58A     13.188 -13.824  -0.900  1.00 26.73           C  
ATOM    421  C   PHE A  58A     13.625 -13.556  -2.341  1.00 26.74           C  
ATOM    422  O   PHE A  58A     14.685 -13.992  -2.778  1.00 24.93           O  
ATOM    423  CB  PHE A  58A     12.047 -14.828  -0.923  1.00 29.78           C  
ATOM    424  CG  PHE A  58A     12.323 -15.996  -1.804  1.00 37.28           C  
ATOM    425  CD1 PHE A  58A     13.234 -16.977  -1.408  1.00 40.46           C  
ATOM    426  CD2 PHE A  58A     11.745 -16.083  -3.067  1.00 40.14           C  
ATOM    427  CE1 PHE A  58A     13.579 -18.025  -2.260  1.00 41.70           C  
ATOM    428  CE2 PHE A  58A     12.080 -17.127  -3.931  1.00 43.46           C  
ATOM    429  CZ  PHE A  58A     13.001 -18.101  -3.523  1.00 42.95           C  
ATOM    430  N   VAL A  59A     12.772 -12.872  -3.082  1.00 27.76           N  
ATOM    431  CA  VAL A  59A     13.054 -12.546  -4.467  1.00 30.42           C  
ATOM    432  C   VAL A  59A     14.384 -11.815  -4.713  1.00 31.10           C  
ATOM    433  O   VAL A  59A     15.036 -12.058  -5.731  1.00 32.27           O  
ATOM    434  CB  VAL A  59A     11.883 -11.746  -5.088  1.00 31.12           C  
ATOM    435  CG1 VAL A  59A     10.620 -12.577  -5.048  1.00 33.55           C  
ATOM    436  CG2 VAL A  59A     11.659 -10.435  -4.345  1.00 29.61           C  
ATOM    437  N   ASN A  60A     14.815 -10.982  -3.763  1.00 28.24           N  
ATOM    438  CA  ASN A  60A     16.069 -10.228  -3.901  1.00 26.21           C  
ATOM    439  C   ASN A  60A     17.268 -10.821  -3.197  1.00 25.48           C  
ATOM    440  O   ASN A  60A     18.338 -10.212  -3.218  1.00 25.66           O  
ATOM    441  CB  ASN A  60A     15.916  -8.807  -3.349  1.00 25.16           C  
ATOM    442  CG  ASN A  60A     14.872  -8.010  -4.066  1.00 29.93           C  
ATOM    443  OD1 ASN A  60A     14.324  -8.447  -5.078  1.00 32.86           O  
ATOM    444  ND2 ASN A  60A     14.567  -6.833  -3.541  1.00 28.88           N  
ATOM    445  N   VAL A  61A     17.126 -11.985  -2.575  1.00 25.59           N  
ATOM    446  CA  VAL A  61A     18.262 -12.571  -1.870  1.00 29.45           C  
ATOM    447  C   VAL A  61A     19.549 -12.728  -2.682  1.00 31.46           C  
ATOM    448  O   VAL A  61A     20.614 -12.254  -2.264  1.00 29.64           O  
ATOM    449  CB  VAL A  61A     17.895 -13.902  -1.175  1.00 30.37           C  
ATOM    450  CG1 VAL A  61A     19.137 -14.506  -0.517  1.00 32.43           C  
ATOM    451  CG2 VAL A  61A     16.824 -13.657  -0.102  1.00 30.40           C  
ATOM    452  N   GLN A  62A     19.437 -13.345  -3.860  1.00 33.99           N  
ATOM    453  CA  GLN A  62A     20.594 -13.565  -4.735  1.00 33.85           C  
ATOM    454  C   GLN A  62A     21.226 -12.262  -5.223  1.00 32.27           C  
ATOM    455  O   GLN A  62A     22.440 -12.067  -5.093  1.00 30.38           O  
ATOM    456  CB  GLN A  62A     20.204 -14.446  -5.926  1.00 37.17           C  
ATOM    457  CG  GLN A  62A     21.378 -14.885  -6.791  0.00 38.53           C  
ATOM    458  CD  GLN A  62A     20.979 -15.886  -7.861  0.00 39.99           C  
ATOM    459  OE1 GLN A  62A     19.795 -16.104  -8.116  0.00 41.43           O  
ATOM    460  NE2 GLN A  62A     21.969 -16.503  -8.489  0.00 40.22           N  
ATOM    461  N   ALA A  63A     20.402 -11.370  -5.768  1.00 30.79           N  
ATOM    462  CA  ALA A  63A     20.893 -10.094  -6.266  1.00 30.74           C  
ATOM    463  C   ALA A  63A     21.648  -9.323  -5.181  1.00 32.06           C  
ATOM    464  O   ALA A  63A     22.726  -8.779  -5.440  1.00 33.63           O  
ATOM    465  CB  ALA A  63A     19.753  -9.267  -6.816  1.00 31.09           C  
ATOM    466  N   VAL A  64A     21.115  -9.296  -3.961  1.00 30.18           N  
ATOM    467  CA  VAL A  64A     21.782  -8.584  -2.877  1.00 28.48           C  
ATOM    468  C   VAL A  64A     23.091  -9.266  -2.488  1.00 27.58           C  
ATOM    469  O   VAL A  64A     24.088  -8.593  -2.251  1.00 27.76           O  
ATOM    470  CB  VAL A  64A     20.844  -8.374  -1.654  1.00 27.63           C  
ATOM    471  CG1 VAL A  64A     21.640  -8.104  -0.381  1.00 26.37           C  
ATOM    472  CG2 VAL A  64A     19.944  -7.189  -1.925  1.00 28.38           C  
ATOM    473  N   LYS A  65A     23.105 -10.592  -2.452  1.00 27.98           N  
ATOM    474  CA  LYS A  65A     24.320 -11.300  -2.096  1.00 29.10           C  
ATOM    475  C   LYS A  65A     25.410 -11.043  -3.134  1.00 31.14           C  
ATOM    476  O   LYS A  65A     26.559 -10.781  -2.775  1.00 30.70           O  
ATOM    477  CB  LYS A  65A     24.052 -12.791  -1.954  1.00 30.94           C  
ATOM    478  CG  LYS A  65A     23.309 -13.150  -0.684  1.00 32.56           C  
ATOM    479  CD  LYS A  65A     23.129 -14.645  -0.540  1.00 31.54           C  
ATOM    480  CE  LYS A  65A     22.401 -14.971   0.746  1.00 32.56           C  
ATOM    481  NZ  LYS A  65A     21.988 -16.392   0.786  1.00 30.92           N  
ATOM    482  N   VAL A  66A     25.038 -11.070  -4.414  1.00 32.60           N  
ATOM    483  CA  VAL A  66A     25.991 -10.833  -5.502  1.00 35.30           C  
ATOM    484  C   VAL A  66A     26.614  -9.439  -5.375  1.00 35.79           C  
ATOM    485  O   VAL A  66A     27.831  -9.266  -5.534  1.00 34.40           O  
ATOM    486  CB  VAL A  66A     25.315 -10.954  -6.897  1.00 36.62           C  
ATOM    487  CG1 VAL A  66A     26.268 -10.504  -8.000  1.00 38.28           C  
ATOM    488  CG2 VAL A  66A     24.893 -12.387  -7.147  1.00 38.95           C  
ATOM    489  N   PHE A  67A     25.769  -8.451  -5.089  1.00 36.16           N  
ATOM    490  CA  PHE A  67A     26.216  -7.077  -4.935  1.00 36.95           C  
ATOM    491  C   PHE A  67A     27.186  -6.983  -3.760  1.00 37.84           C  
ATOM    492  O   PHE A  67A     28.213  -6.302  -3.842  1.00 38.78           O  
ATOM    493  CB  PHE A  67A     25.013  -6.149  -4.727  1.00 37.48           C  
ATOM    494  CG  PHE A  67A     25.383  -4.759  -4.288  1.00 38.06           C  
ATOM    495  CD1 PHE A  67A     25.571  -4.466  -2.934  1.00 39.38           C  
ATOM    496  CD2 PHE A  67A     25.545  -3.743  -5.221  1.00 40.27           C  
ATOM    497  CE1 PHE A  67A     25.924  -3.183  -2.514  1.00 39.89           C  
ATOM    498  CE2 PHE A  67A     25.897  -2.454  -4.815  1.00 41.05           C  
ATOM    499  CZ  PHE A  67A     26.085  -2.175  -3.453  1.00 41.17           C  
ATOM    500  N   LEU A  68A     26.852  -7.654  -2.665  1.00 37.41           N  
ATOM    501  CA  LEU A  68A     27.698  -7.642  -1.481  1.00 38.68           C  
ATOM    502  C   LEU A  68A     29.087  -8.163  -1.821  1.00 38.65           C  
ATOM    503  O   LEU A  68A     30.090  -7.487  -1.588  1.00 37.75           O  
ATOM    504  CB  LEU A  68A     27.078  -8.493  -0.367  1.00 38.70           C  
ATOM    505  CG  LEU A  68A     26.229  -7.796   0.706  1.00 40.19           C  
ATOM    506  CD1 LEU A  68A     26.038  -6.302   0.414  1.00 36.78           C  
ATOM    507  CD2 LEU A  68A     24.897  -8.529   0.843  1.00 40.22           C  
ATOM    508  N   GLU A  69A     29.133  -9.359  -2.400  1.00 38.90           N  
ATOM    509  CA  GLU A  69A     30.393  -9.984  -2.783  1.00 41.29           C  
ATOM    510  C   GLU A  69A     31.152  -9.139  -3.801  1.00 41.08           C  
ATOM    511  O   GLU A  69A     32.365  -8.974  -3.686  1.00 40.64           O  
ATOM    512  CB  GLU A  69A     30.133 -11.376  -3.334  1.00 41.30           C  
ATOM    513  CG  GLU A  69A     29.475 -12.277  -2.321  1.00 47.07           C  
ATOM    514  CD  GLU A  69A     28.795 -13.483  -2.939  1.00 50.05           C  
ATOM    515  OE1 GLU A  69A     28.754 -13.598  -4.189  1.00 55.20           O  
ATOM    516  OE2 GLU A  69A     28.286 -14.319  -2.164  1.00 49.34           O  
ATOM    517  N   SER A  70A     30.432  -8.562  -4.762  1.00 41.52           N  
ATOM    518  CA  SER A  70A     31.063  -7.732  -5.782  1.00 41.83           C  
ATOM    519  C   SER A  70A     31.773  -6.526  -5.161  1.00 42.34           C  
ATOM    520  O   SER A  70A     32.662  -5.943  -5.781  1.00 43.83           O  
ATOM    521  CB  SER A  70A     30.041  -7.252  -6.811  1.00 42.17           C  
ATOM    522  OG  SER A  70A     29.419  -6.047  -6.389  1.00 44.06           O  
ATOM    523  N   GLN A  71A     31.343  -6.118  -3.968  1.00 41.40           N  
ATOM    524  CA  GLN A  71A     31.959  -4.978  -3.287  1.00 41.14           C  
ATOM    525  C   GLN A  71A     32.936  -5.508  -2.233  1.00 39.88           C  
ATOM    526  O   GLN A  71A     33.579  -4.737  -1.509  1.00 39.98           O  
ATOM    527  CB  GLN A  71A     30.896  -4.093  -2.615  1.00 43.27           C  
ATOM    528  CG  GLN A  71A     29.778  -3.608  -3.528  1.00 46.95           C  
ATOM    529  CD  GLN A  71A     30.288  -2.837  -4.733  1.00 51.04           C  
ATOM    530  OE1 GLN A  71A     30.860  -1.758  -4.595  1.00 52.89           O  
ATOM    531  NE2 GLN A  71A     30.078  -3.387  -5.922  1.00 53.24           N  
ATOM    532  N   GLY A  72A     33.033  -6.831  -2.150  1.00 39.18           N  
ATOM    533  CA  GLY A  72A     33.918  -7.463  -1.190  1.00 39.67           C  
ATOM    534  C   GLY A  72A     33.420  -7.265   0.232  1.00 40.73           C  
ATOM    535  O   GLY A  72A     34.210  -7.261   1.180  1.00 41.90           O  
ATOM    536  N   ILE A  73A     32.111  -7.077   0.387  1.00 39.14           N  
ATOM    537  CA  ILE A  73A     31.538  -6.877   1.705  1.00 36.16           C  
ATOM    538  C   ILE A  73A     31.237  -8.230   2.302  1.00 35.53           C  
ATOM    539  O   ILE A  73A     30.619  -9.082   1.661  1.00 34.90           O  
ATOM    540  CB  ILE A  73A     30.287  -5.977   1.662  1.00 34.96           C  
ATOM    541  CG1 ILE A  73A     30.681  -4.591   1.139  1.00 33.09           C  
ATOM    542  CG2 ILE A  73A     29.682  -5.849   3.060  1.00 33.61           C  
ATOM    543  CD1 ILE A  73A     29.543  -3.604   1.021  1.00 34.69           C  
ATOM    544  N   ALA A  74A     31.766  -8.438   3.504  1.00 36.04           N  
ATOM    545  CA  ALA A  74A     31.593  -9.682   4.241  1.00 37.72           C  
ATOM    546  C   ALA A  74A     30.208  -9.764   4.882  1.00 37.99           C  
ATOM    547  O   ALA A  74A     29.697  -8.763   5.395  1.00 38.03           O  
ATOM    548  CB  ALA A  74A     32.668  -9.797   5.315  1.00 35.51           C  
ATOM    549  N   TYR A  75A     29.608 -10.950   4.847  1.00 37.58           N  
ATOM    550  CA  TYR A  75A     28.281 -11.156   5.423  1.00 37.62           C  
ATOM    551  C   TYR A  75A     28.078 -12.628   5.755  1.00 37.28           C  
ATOM    552  O   TYR A  75A     28.870 -13.482   5.353  1.00 38.62           O  
ATOM    553  CB  TYR A  75A     27.180 -10.692   4.467  1.00 36.65           C  
ATOM    554  CG  TYR A  75A     27.020 -11.564   3.245  1.00 38.26           C  
ATOM    555  CD1 TYR A  75A     26.162 -12.660   3.256  1.00 38.22           C  
ATOM    556  CD2 TYR A  75A     27.741 -11.300   2.077  1.00 41.49           C  
ATOM    557  CE1 TYR A  75A     26.025 -13.480   2.136  1.00 40.44           C  
ATOM    558  CE2 TYR A  75A     27.609 -12.109   0.945  1.00 41.21           C  
ATOM    559  CZ  TYR A  75A     26.748 -13.197   0.984  1.00 41.96           C  
ATOM    560  OH  TYR A  75A     26.594 -13.990  -0.128  1.00 41.29           O  
ATOM    561  N   SER A  76A     27.010 -12.908   6.490  1.00 35.94           N  
ATOM    562  CA  SER A  76A     26.657 -14.264   6.876  1.00 34.06           C  
ATOM    563  C   SER A  76A     25.144 -14.312   7.083  1.00 32.61           C  
ATOM    564  O   SER A  76A     24.502 -13.270   7.253  1.00 32.46           O  
ATOM    565  CB  SER A  76A     27.413 -14.691   8.145  1.00 33.70           C  
ATOM    566  OG  SER A  76A     27.333 -13.709   9.157  1.00 39.23           O  
ATOM    567  N   ILE A  77A     24.568 -15.502   6.968  1.00 30.94           N  
ATOM    568  CA  ILE A  77A     23.133 -15.676   7.139  1.00 32.67           C  
ATOM    569  C   ILE A  77A     22.850 -15.875   8.619  1.00 32.82           C  
ATOM    570  O   ILE A  77A     23.307 -16.850   9.221  1.00 33.89           O  
ATOM    571  CB  ILE A  77A     22.612 -16.889   6.361  1.00 31.59           C  
ATOM    572  CG1 ILE A  77A     22.859 -16.687   4.869  1.00 30.65           C  
ATOM    573  CG2 ILE A  77A     21.127 -17.093   6.634  1.00 31.42           C  
ATOM    574  CD1 ILE A  77A     22.344 -17.825   4.030  1.00 34.32           C  
ATOM    575  N   MET A  78A     22.158 -14.909   9.207  1.00 31.36           N  
ATOM    576  CA  MET A  78A     21.819 -14.977  10.616  1.00 29.43           C  
ATOM    577  C   MET A  78A     20.524 -15.780  10.770  1.00 28.28           C  
ATOM    578  O   MET A  78A     20.451 -16.700  11.586  1.00 28.59           O  
ATOM    579  CB  MET A  78A     21.682 -13.568  11.182  1.00 30.58           C  
ATOM    580  CG  MET A  78A     21.784 -13.504  12.677  1.00 33.53           C  
ATOM    581  SD  MET A  78A     22.173 -11.834  13.125  1.00 39.90           S  
ATOM    582  CE  MET A  78A     20.675 -11.004  12.558  1.00 36.92           C  
ATOM    583  N   ILE A  79A     19.508 -15.443   9.976  1.00 25.90           N  
ATOM    584  CA  ILE A  79A     18.226 -16.143  10.024  1.00 23.49           C  
ATOM    585  C   ILE A  79A     17.973 -16.655   8.606  1.00 23.84           C  
ATOM    586  O   ILE A  79A     17.898 -15.867   7.661  1.00 22.97           O  
ATOM    587  CB  ILE A  79A     17.066 -15.220  10.497  1.00 24.68           C  
ATOM    588  CG1 ILE A  79A     17.305 -14.777  11.948  1.00 23.96           C  
ATOM    589  CG2 ILE A  79A     15.708 -15.944  10.394  1.00 21.45           C  
ATOM    590  CD1 ILE A  79A     16.378 -13.652  12.404  1.00 21.53           C  
ATOM    591  N   GLU A  80A     17.876 -17.975   8.474  1.00 23.87           N  
ATOM    592  CA  GLU A  80A     17.643 -18.661   7.194  1.00 26.78           C  
ATOM    593  C   GLU A  80A     16.306 -18.385   6.520  1.00 26.71           C  
ATOM    594  O   GLU A  80A     16.242 -18.199   5.304  1.00 26.51           O  
ATOM    595  CB  GLU A  80A     17.753 -20.186   7.373  1.00 29.03           C  
ATOM    596  CG  GLU A  80A     19.132 -20.718   7.753  1.00 34.80           C  
ATOM    597  CD  GLU A  80A     19.592 -20.264   9.127  0.00 33.81           C  
ATOM    598  OE1 GLU A  80A     19.031 -20.744  10.134  0.00 33.95           O  
ATOM    599  OE2 GLU A  80A     20.520 -19.429   9.201  0.00 34.46           O  
ATOM    600  N   ASP A  81A     15.238 -18.438   7.308  1.00 26.26           N  
ATOM    601  CA  ASP A  81A     13.899 -18.211   6.806  1.00 27.31           C  
ATOM    602  C   ASP A  81A     13.075 -17.559   7.908  1.00 27.84           C  
ATOM    603  O   ASP A  81A     12.766 -18.175   8.934  1.00 28.77           O  
ATOM    604  CB  ASP A  81A     13.303 -19.564   6.388  1.00 27.53           C  
ATOM    605  CG  ASP A  81A     11.906 -19.459   5.775  1.00 29.87           C  
ATOM    606  OD1 ASP A  81A     11.307 -18.361   5.715  1.00 28.97           O  
ATOM    607  OD2 ASP A  81A     11.394 -20.523   5.353  1.00 34.33           O  
ATOM    608  N   VAL A  82A     12.713 -16.306   7.674  1.00 27.39           N  
ATOM    609  CA  VAL A  82A     11.920 -15.526   8.618  1.00 25.93           C  
ATOM    610  C   VAL A  82A     10.536 -16.136   8.885  1.00 27.42           C  
ATOM    611  O   VAL A  82A     10.047 -16.107  10.021  1.00 26.40           O  
ATOM    612  CB  VAL A  82A     11.765 -14.061   8.114  1.00 23.31           C  
ATOM    613  CG1 VAL A  82A     10.793 -13.272   9.000  1.00 22.04           C  
ATOM    614  CG2 VAL A  82A     13.135 -13.373   8.073  1.00 20.07           C  
ATOM    615  N   GLN A  83A      9.930 -16.736   7.860  1.00 26.30           N  
ATOM    616  CA  GLN A  83A      8.610 -17.340   8.000  1.00 25.63           C  
ATOM    617  C   GLN A  83A      8.584 -18.460   9.028  1.00 25.57           C  
ATOM    618  O   GLN A  83A      7.578 -18.667   9.703  1.00 26.68           O  
ATOM    619  CB  GLN A  83A      8.097 -17.847   6.645  1.00 26.11           C  
ATOM    620  CG  GLN A  83A      6.617 -18.158   6.633  1.00 25.61           C  
ATOM    621  CD  GLN A  83A      5.791 -16.981   7.075  1.00 26.44           C  
ATOM    622  OE1 GLN A  83A      6.057 -15.849   6.696  1.00 29.53           O  
ATOM    623  NE2 GLN A  83A      4.801 -17.233   7.904  1.00 29.40           N  
ATOM    624  N   VAL A  84A      9.697 -19.166   9.154  1.00 25.75           N  
ATOM    625  CA  VAL A  84A      9.809 -20.264  10.100  1.00 29.45           C  
ATOM    626  C   VAL A  84A      9.568 -19.761  11.524  1.00 29.72           C  
ATOM    627  O   VAL A  84A      8.848 -20.389  12.302  1.00 30.44           O  
ATOM    628  CB  VAL A  84A     11.213 -20.902  10.036  1.00 32.31           C  
ATOM    629  CG1 VAL A  84A     11.369 -21.954  11.121  1.00 34.84           C  
ATOM    630  CG2 VAL A  84A     11.447 -21.525   8.669  1.00 33.84           C  
ATOM    631  N   LEU A  85A     10.160 -18.613  11.843  1.00 28.72           N  
ATOM    632  CA  LEU A  85A     10.024 -18.008  13.163  1.00 26.80           C  
ATOM    633  C   LEU A  85A      8.637 -17.431  13.397  1.00 27.26           C  
ATOM    634  O   LEU A  85A      8.082 -17.532  14.492  1.00 27.76           O  
ATOM    635  CB  LEU A  85A     11.051 -16.895  13.337  1.00 26.49           C  
ATOM    636  CG  LEU A  85A     12.514 -17.287  13.239  1.00 26.41           C  
ATOM    637  CD1 LEU A  85A     13.360 -16.073  13.618  1.00 27.13           C  
ATOM    638  CD2 LEU A  85A     12.781 -18.459  14.165  1.00 27.30           C  
ATOM    639  N   LEU A  86A      8.090 -16.795  12.370  1.00 25.03           N  
ATOM    640  CA  LEU A  86A      6.775 -16.193  12.461  1.00 25.97           C  
ATOM    641  C   LEU A  86A      5.699 -17.257  12.671  1.00 25.49           C  
ATOM    642  O   LEU A  86A      4.750 -17.057  13.431  1.00 23.77           O  
ATOM    643  CB  LEU A  86A      6.509 -15.356  11.206  1.00 27.72           C  
ATOM    644  CG  LEU A  86A      5.239 -14.511  11.169  1.00 31.05           C  
ATOM    645  CD1 LEU A  86A      4.953 -13.894  12.532  1.00 31.63           C  
ATOM    646  CD2 LEU A  86A      5.394 -13.436  10.111  1.00 32.08           C  
ATOM    647  N   ASP A  87A      5.862 -18.405  12.028  1.00 26.13           N  
ATOM    648  CA  ASP A  87A      4.882 -19.475  12.176  1.00 27.56           C  
ATOM    649  C   ASP A  87A      4.856 -20.018  13.607  1.00 25.69           C  
ATOM    650  O   ASP A  87A      3.790 -20.267  14.173  1.00 24.29           O  
ATOM    651  CB  ASP A  87A      5.151 -20.594  11.167  1.00 29.63           C  
ATOM    652  CG  ASP A  87A      4.707 -20.231   9.758  1.00 28.78           C  
ATOM    653  OD1 ASP A  87A      3.967 -19.239   9.579  1.00 29.11           O  
ATOM    654  OD2 ASP A  87A      5.098 -20.957   8.826  1.00 33.07           O  
ATOM    655  N   LYS A  88A      6.032 -20.163  14.201  1.00 25.96           N  
ATOM    656  CA  LYS A  88A      6.126 -20.664  15.565  1.00 26.48           C  
ATOM    657  C   LYS A  88A      5.504 -19.632  16.505  1.00 25.34           C  
ATOM    658  O   LYS A  88A      4.746 -19.977  17.409  1.00 25.37           O  
ATOM    659  CB  LYS A  88A      7.582 -20.910  15.932  1.00 29.22           C  
ATOM    660  CG  LYS A  88A      7.834 -22.248  16.610  1.00 35.15           C  
ATOM    661  CD  LYS A  88A      9.335 -22.535  16.660  0.50 35.38           C  
ATOM    662  CE  LYS A  88A      9.645 -23.936  17.161  0.00 34.31           C  
ATOM    663  NZ  LYS A  88A     11.098 -24.079  17.465  0.00 34.92           N  
ATOM    664  N   GLU A  89A      5.782 -18.359  16.253  1.00 22.23           N  
ATOM    665  CA  GLU A  89A      5.246 -17.289  17.074  1.00 23.04           C  
ATOM    666  C   GLU A  89A      3.716 -17.330  17.048  1.00 24.68           C  
ATOM    667  O   GLU A  89A      3.067 -17.272  18.099  1.00 22.36           O  
ATOM    668  CB  GLU A  89A      5.749 -15.942  16.567  1.00 21.64           C  
ATOM    669  CG  GLU A  89A      5.181 -14.747  17.304  1.00 21.18           C  
ATOM    670  CD  GLU A  89A      5.673 -13.451  16.732  1.00 20.71           C  
ATOM    671  OE1 GLU A  89A      5.021 -12.944  15.801  1.00 19.76           O  
ATOM    672  OE2 GLU A  89A      6.711 -12.941  17.208  1.00 20.10           O  
ATOM    673  N   ASN A  90A      3.148 -17.433  15.849  1.00 23.89           N  
ATOM    674  CA  ASN A  90A      1.699 -17.488  15.687  1.00 28.65           C  
ATOM    675  C   ASN A  90A      1.093 -18.706  16.386  1.00 28.93           C  
ATOM    676  O   ASN A  90A      0.048 -18.606  17.042  1.00 27.68           O  
ATOM    677  CB  ASN A  90A      1.324 -17.541  14.202  1.00 34.61           C  
ATOM    678  CG  ASN A  90A      1.400 -16.188  13.533  1.00 40.93           C  
ATOM    679  OD1 ASN A  90A      1.210 -15.158  14.176  1.00 47.20           O  
ATOM    680  ND2 ASN A  90A      1.657 -16.181  12.228  1.00 43.50           N  
ATOM    681  N   GLU A  91A      1.743 -19.855  16.224  1.00 28.14           N  
ATOM    682  CA  GLU A  91A      1.283 -21.095  16.827  1.00 29.73           C  
ATOM    683  C   GLU A  91A      1.272 -21.021  18.358  1.00 29.11           C  
ATOM    684  O   GLU A  91A      0.265 -21.335  18.993  1.00 26.64           O  
ATOM    685  CB  GLU A  91A      2.168 -22.245  16.360  1.00 34.61           C  
ATOM    686  CG  GLU A  91A      1.820 -23.596  16.964  1.00 46.42           C  
ATOM    687  CD  GLU A  91A      2.606 -24.743  16.339  1.00 53.42           C  
ATOM    688  OE1 GLU A  91A      3.704 -24.491  15.777  1.00 56.50           O  
ATOM    689  OE2 GLU A  91A      2.116 -25.899  16.406  1.00 58.46           O  
ATOM    690  N   GLU A  92A      2.387 -20.600  18.948  1.00 27.39           N  
ATOM    691  CA  GLU A  92A      2.470 -20.493  20.396  1.00 26.80           C  
ATOM    692  C   GLU A  92A      1.486 -19.451  20.934  1.00 26.79           C  
ATOM    693  O   GLU A  92A      0.908 -19.630  22.009  1.00 27.33           O  
ATOM    694  CB  GLU A  92A      3.904 -20.177  20.822  1.00 27.97           C  
ATOM    695  CG  GLU A  92A      4.892 -21.243  20.374  1.00 37.38           C  
ATOM    696  CD  GLU A  92A      6.308 -21.016  20.879  1.00 43.19           C  
ATOM    697  OE1 GLU A  92A      6.934 -19.989  20.524  1.00 48.00           O  
ATOM    698  OE2 GLU A  92A      6.813 -21.889  21.616  1.00 49.57           O  
ATOM    699  N   MET A  93A      1.249 -18.398  20.156  1.00 24.91           N  
ATOM    700  CA  MET A  93A      0.338 -17.326  20.534  1.00 25.25           C  
ATOM    701  C   MET A  93A     -1.128 -17.790  20.618  1.00 27.24           C  
ATOM    702  O   MET A  93A     -1.833 -17.466  21.584  1.00 26.58           O  
ATOM    703  CB  MET A  93A      0.497 -16.158  19.551  1.00 25.24           C  
ATOM    704  CG  MET A  93A     -0.202 -14.890  19.964  1.00 28.34           C  
ATOM    705  SD  MET A  93A      0.319 -13.450  19.014  1.00 31.88           S  
ATOM    706  CE  MET A  93A     -0.886 -12.247  19.593  1.00 29.43           C  
ATOM    707  N   LEU A  94A     -1.586 -18.553  19.622  1.00 28.84           N  
ATOM    708  CA  LEU A  94A     -2.971 -19.053  19.606  1.00 29.37           C  
ATOM    709  C   LEU A  94A     -3.175 -20.140  20.654  1.00 27.91           C  
ATOM    710  O   LEU A  94A     -4.262 -20.284  21.196  1.00 29.48           O  
ATOM    711  CB  LEU A  94A     -3.345 -19.619  18.235  1.00 33.37           C  
ATOM    712  CG  LEU A  94A     -3.353 -18.711  17.004  1.00 38.74           C  
ATOM    713  CD1 LEU A  94A     -3.961 -19.506  15.868  1.00 42.24           C  
ATOM    714  CD2 LEU A  94A     -4.162 -17.441  17.227  1.00 39.09           C  
ATOM    715  N   PHE A  95A     -2.136 -20.930  20.896  1.00 27.49           N  
ATOM    716  CA  PHE A  95A     -2.183 -22.006  21.876  1.00 28.11           C  
ATOM    717  C   PHE A  95A     -2.458 -21.366  23.228  1.00 28.63           C  
ATOM    718  O   PHE A  95A     -3.303 -21.837  23.997  1.00 27.31           O  
ATOM    719  CB  PHE A  95A     -0.834 -22.732  21.919  1.00 30.90           C  
ATOM    720  CG  PHE A  95A     -0.791 -23.881  22.881  0.50 34.24           C  
ATOM    721  CD1 PHE A  95A     -1.526 -25.036  22.635  0.50 37.14           C  
ATOM    722  CD2 PHE A  95A     -0.003 -23.819  24.025  0.50 36.17           C  
ATOM    723  CE1 PHE A  95A     -1.480 -26.117  23.517  0.50 39.01           C  
ATOM    724  CE2 PHE A  95A      0.053 -24.896  24.918  0.50 37.52           C  
ATOM    725  CZ  PHE A  95A     -0.685 -26.047  24.661  0.50 38.66           C  
ATOM    726  N   ASN A  96A     -1.727 -20.292  23.515  1.00 27.43           N  
ATOM    727  CA  ASN A  96A     -1.884 -19.573  24.775  1.00 25.47           C  
ATOM    728  C   ASN A  96A     -3.254 -18.932  24.852  1.00 24.24           C  
ATOM    729  O   ASN A  96A     -3.899 -18.956  25.893  1.00 24.05           O  
ATOM    730  CB  ASN A  96A     -0.809 -18.491  24.945  1.00 25.60           C  
ATOM    731  CG  ASN A  96A     -0.962 -17.731  26.251  1.00 24.65           C  
ATOM    732  OD1 ASN A  96A     -0.616 -18.243  27.316  1.00 24.38           O  
ATOM    733  ND2 ASN A  96A     -1.519 -16.528  26.184  1.00 22.01           N  
ATOM    734  N   ARG A  97A     -3.708 -18.381  23.736  1.00 22.94           N  
ATOM    735  CA  ARG A  97A     -5.007 -17.738  23.698  1.00 27.18           C  
ATOM    736  C   ARG A  97A     -6.117 -18.726  24.069  1.00 28.58           C  
ATOM    737  O   ARG A  97A     -7.037 -18.380  24.814  1.00 28.69           O  
ATOM    738  CB  ARG A  97A     -5.258 -17.143  22.313  1.00 28.84           C  
ATOM    739  CG  ARG A  97A     -6.516 -16.292  22.208  1.00 34.71           C  
ATOM    740  CD  ARG A  97A     -6.567 -15.562  20.856  1.00 40.58           C  
ATOM    741  NE  ARG A  97A     -5.445 -14.634  20.693  1.00 41.68           N  
ATOM    742  CZ  ARG A  97A     -4.948 -14.237  19.524  1.00 42.62           C  
ATOM    743  NH1 ARG A  97A     -5.465 -14.676  18.385  1.00 44.70           N  
ATOM    744  NH2 ARG A  97A     -3.928 -13.391  19.490  1.00 44.30           N  
ATOM    745  N   ARG A  98A     -6.028 -19.956  23.569  1.00 29.63           N  
ATOM    746  CA  ARG A  98A     -7.052 -20.943  23.885  1.00 31.11           C  
ATOM    747  C   ARG A  98A     -6.994 -21.281  25.378  1.00 31.08           C  
ATOM    748  O   ARG A  98A     -8.027 -21.291  26.046  1.00 29.72           O  
ATOM    749  CB  ARG A  98A     -6.927 -22.198  23.005  1.00 34.19           C  
ATOM    750  CG  ARG A  98A     -5.844 -23.192  23.403  0.00 40.28           C  
ATOM    751  CD  ARG A  98A     -5.694 -24.309  22.372  0.00 45.64           C  
ATOM    752  NE  ARG A  98A     -6.953 -24.994  22.081  0.00 50.49           N  
ATOM    753  CZ  ARG A  98A     -7.587 -25.809  22.921  0.00 53.37           C  
ATOM    754  NH1 ARG A  98A     -7.089 -26.056  24.126  0.00 54.51           N  
ATOM    755  NH2 ARG A  98A     -8.721 -26.388  22.550  0.00 55.01           N  
ATOM    756  N   ARG A  99A     -5.786 -21.445  25.925  1.00 30.73           N  
ATOM    757  CA  ARG A  99A     -5.660 -21.768  27.345  1.00 30.60           C  
ATOM    758  C   ARG A  99A     -6.111 -20.634  28.260  1.00 28.83           C  
ATOM    759  O   ARG A  99A     -6.525 -20.886  29.385  1.00 28.08           O  
ATOM    760  CB  ARG A  99A     -4.254 -22.250  27.718  1.00 32.99           C  
ATOM    761  CG  ARG A  99A     -3.225 -21.170  27.957  1.00 44.97           C  
ATOM    762  CD  ARG A  99A     -2.082 -21.706  28.819  1.00 52.52           C  
ATOM    763  NE  ARG A  99A     -0.824 -20.995  28.602  1.00 59.09           N  
ATOM    764  CZ  ARG A  99A      0.217 -21.503  27.939  1.00 62.78           C  
ATOM    765  NH1 ARG A  99A      0.161 -22.729  27.429  1.00 64.73           N  
ATOM    766  NH2 ARG A  99A      1.308 -20.772  27.749  1.00 65.52           N  
ATOM    767  N   GLU A   1      -6.046 -19.391  27.790  1.00 26.10           N  
ATOM    768  CA  GLU A   1      -6.470 -18.265  28.616  1.00 27.52           C  
ATOM    769  C   GLU A   1      -7.997 -18.153  28.670  1.00 29.59           C  
ATOM    770  O   GLU A   1      -8.532 -17.342  29.420  1.00 31.00           O  
ATOM    771  CB  GLU A   1      -5.836 -16.947  28.150  1.00 23.90           C  
ATOM    772  CG  GLU A   1      -4.356 -16.837  28.499  1.00 21.49           C  
ATOM    773  CD  GLU A   1      -3.731 -15.509  28.087  1.00 22.37           C  
ATOM    774  OE1 GLU A   1      -4.317 -14.773  27.276  1.00 24.25           O  
ATOM    775  OE2 GLU A   1      -2.633 -15.201  28.566  1.00 19.68           O  
ATOM    776  N   ARG A   2      -8.691 -18.965  27.868  1.00 33.51           N  
ATOM    777  CA  ARG A   2     -10.159 -18.977  27.821  1.00 35.62           C  
ATOM    778  C   ARG A   2     -10.732 -19.473  29.140  1.00 35.41           C  
ATOM    779  O   ARG A   2     -11.881 -19.205  29.472  1.00 37.23           O  
ATOM    780  CB  ARG A   2     -10.662 -19.915  26.733  1.00 38.01           C  
ATOM    781  CG  ARG A   2     -10.546 -19.393  25.339  1.00 44.59           C  
ATOM    782  CD  ARG A   2     -11.325 -20.298  24.409  1.00 52.31           C  
ATOM    783  NE  ARG A   2     -11.395 -19.754  23.062  1.00 60.99           N  
ATOM    784  CZ  ARG A   2     -11.128 -20.445  21.957  1.00 66.15           C  
ATOM    785  NH1 ARG A   2     -10.735 -21.708  22.035  1.00 67.52           N  
ATOM    786  NH2 ARG A   2     -11.225 -19.860  20.769  1.00 70.01           N  
ATOM    787  N   SER A   3      -9.953 -20.262  29.858  1.00 36.05           N  
ATOM    788  CA  SER A   3     -10.409 -20.785  31.128  1.00 39.50           C  
ATOM    789  C   SER A   3      -9.433 -20.400  32.205  1.00 41.79           C  
ATOM    790  O   SER A   3      -9.816 -20.239  33.363  1.00 43.76           O  
ATOM    791  CB  SER A   3     -10.483 -22.301  31.068  1.00 39.65           C  
ATOM    792  OG  SER A   3      -9.197 -22.842  30.821  1.00 42.81           O  
ATOM    793  N   GLY A   4      -8.160 -20.331  31.822  1.00 43.27           N  
ATOM    794  CA  GLY A   4      -7.101 -19.978  32.749  1.00 44.11           C  
ATOM    795  C   GLY A   4      -6.852 -18.493  32.981  1.00 43.68           C  
ATOM    796  O   GLY A   4      -7.611 -17.615  32.542  1.00 42.62           O  
ATOM    797  N   ASN A   5      -5.773 -18.215  33.698  1.00 41.85           N  
ATOM    798  CA  ASN A   5      -5.408 -16.843  34.001  1.00 41.69           C  
ATOM    799  C   ASN A   5      -4.575 -16.233  32.880  1.00 38.44           C  
ATOM    800  O   ASN A   5      -4.101 -16.924  31.970  1.00 39.90           O  
ATOM    801  CB  ASN A   5      -4.599 -16.779  35.299  0.00 41.23           C  
ATOM    802  CG  ASN A   5      -5.329 -17.385  36.476  0.00 41.54           C  
ATOM    803  OD1 ASN A   5      -6.474 -17.039  36.758  0.00 41.57           O  
ATOM    804  ND2 ASN A   5      -4.663 -18.290  37.179  0.00 41.64           N  
ATOM    805  N   PHE A   7      -4.395 -14.926  32.964  1.00 35.24           N  
ATOM    806  CA  PHE A   7      -3.617 -14.196  31.988  1.00 30.71           C  
ATOM    807  C   PHE A   7      -2.158 -14.639  32.179  1.00 29.97           C  
ATOM    808  O   PHE A   7      -1.633 -14.666  33.299  1.00 29.76           O  
ATOM    809  CB  PHE A   7      -3.763 -12.700  32.259  1.00 29.05           C  
ATOM    810  CG  PHE A   7      -3.126 -11.824  31.232  1.00 26.35           C  
ATOM    811  CD1 PHE A   7      -1.809 -11.405  31.376  1.00 24.81           C  
ATOM    812  CD2 PHE A   7      -3.864 -11.373  30.138  1.00 27.61           C  
ATOM    813  CE1 PHE A   7      -1.232 -10.542  30.446  1.00 24.93           C  
ATOM    814  CE2 PHE A   7      -3.302 -10.509  29.203  1.00 25.72           C  
ATOM    815  CZ  PHE A   7      -1.979 -10.091  29.360  1.00 25.12           C  
ATOM    816  N   ASN A   8      -1.538 -15.085  31.096  1.00 28.17           N  
ATOM    817  CA  ASN A   8      -0.151 -15.531  31.130  1.00 25.10           C  
ATOM    818  C   ASN A   8       0.726 -14.366  30.640  1.00 24.12           C  
ATOM    819  O   ASN A   8       0.631 -13.946  29.484  1.00 23.27           O  
ATOM    820  CB  ASN A   8       0.008 -16.776  30.245  1.00 23.92           C  
ATOM    821  CG  ASN A   8       1.441 -17.250  30.145  1.00 25.29           C  
ATOM    822  OD1 ASN A   8       2.299 -16.845  30.921  1.00 27.26           O  
ATOM    823  ND2 ASN A   8       1.710 -18.101  29.170  1.00 24.49           N  
ATOM    824  N   PHE A   9       1.511 -13.795  31.548  1.00 22.40           N  
ATOM    825  CA  PHE A   9       2.394 -12.674  31.211  1.00 23.10           C  
ATOM    826  C   PHE A   9       3.557 -13.110  30.315  1.00 22.99           C  
ATOM    827  O   PHE A   9       4.209 -12.284  29.682  1.00 24.85           O  
ATOM    828  CB  PHE A   9       2.925 -11.990  32.484  1.00 19.83           C  
ATOM    829  CG  PHE A   9       1.873 -11.258  33.258  1.00 19.98           C  
ATOM    830  CD1 PHE A   9       1.484  -9.976  32.881  1.00 21.41           C  
ATOM    831  CD2 PHE A   9       1.239 -11.860  34.342  1.00 20.87           C  
ATOM    832  CE1 PHE A   9       0.476  -9.291  33.562  1.00 21.55           C  
ATOM    833  CE2 PHE A   9       0.223 -11.188  35.036  1.00 21.81           C  
ATOM    834  CZ  PHE A   9      -0.160  -9.900  34.644  1.00 24.13           C  
ATOM    835  N   GLY A  10       3.798 -14.415  30.256  1.00 23.00           N  
ATOM    836  CA  GLY A  10       4.874 -14.932  29.438  1.00 23.26           C  
ATOM    837  C   GLY A  10       4.355 -15.280  28.059  1.00 22.06           C  
ATOM    838  O   GLY A  10       4.634 -16.362  27.553  1.00 24.65           O  
ATOM    839  N   ALA A  11       3.599 -14.372  27.454  1.00 20.55           N  
ATOM    840  CA  ALA A  11       3.047 -14.602  26.130  1.00 19.85           C  
ATOM    841  C   ALA A  11       2.674 -13.273  25.495  1.00 20.69           C  
ATOM    842  O   ALA A  11       2.507 -12.268  26.198  1.00 20.87           O  
ATOM    843  CB  ALA A  11       1.812 -15.487  26.228  1.00 21.94           C  
ATOM    844  N   TYR A  12       2.559 -13.262  24.166  1.00 17.50           N  
ATOM    845  CA  TYR A  12       2.200 -12.054  23.435  1.00 16.11           C  
ATOM    846  C   TYR A  12       0.683 -11.995  23.345  1.00 15.72           C  
ATOM    847  O   TYR A  12       0.026 -13.017  23.152  1.00 17.47           O  
ATOM    848  CB  TYR A  12       2.842 -12.056  22.046  1.00 16.41           C  
ATOM    849  CG  TYR A  12       4.351 -11.997  22.095  1.00 15.74           C  
ATOM    850  CD1 TYR A  12       5.012 -10.859  22.595  1.00 15.95           C  
ATOM    851  CD2 TYR A  12       5.125 -13.050  21.621  1.00 13.33           C  
ATOM    852  CE1 TYR A  12       6.399 -10.784  22.612  1.00 16.20           C  
ATOM    853  CE2 TYR A  12       6.513 -12.975  21.638  1.00 15.58           C  
ATOM    854  CZ  TYR A  12       7.137 -11.840  22.131  1.00 14.64           C  
ATOM    855  OH  TYR A  12       8.505 -11.753  22.140  1.00 17.96           O  
ATOM    856  N   HIS A  13       0.128 -10.801  23.481  1.00 14.99           N  
ATOM    857  CA  HIS A  13      -1.317 -10.619  23.433  1.00 17.41           C  
ATOM    858  C   HIS A  13      -1.724  -9.563  22.433  1.00 18.47           C  
ATOM    859  O   HIS A  13      -0.877  -8.823  21.921  1.00 20.72           O  
ATOM    860  CB  HIS A  13      -1.846 -10.192  24.823  1.00 16.25           C  
ATOM    861  CG  HIS A  13      -1.497 -11.138  25.929  1.00 14.81           C  
ATOM    862  ND1 HIS A  13      -2.260 -12.246  26.231  1.00 20.94           N  
ATOM    863  CD2 HIS A  13      -0.436 -11.176  26.764  1.00 13.82           C  
ATOM    864  CE1 HIS A  13      -1.676 -12.932  27.199  1.00 16.43           C  
ATOM    865  NE2 HIS A  13      -0.567 -12.303  27.540  1.00 19.86           N  
ATOM    866  N   THR A  14      -3.027  -9.478  22.180  1.00 17.67           N  
ATOM    867  CA  THR A  14      -3.572  -8.505  21.250  1.00 17.76           C  
ATOM    868  C   THR A  14      -3.788  -7.207  22.035  1.00 16.78           C  
ATOM    869  O   THR A  14      -3.794  -7.212  23.274  1.00 16.09           O  
ATOM    870  CB  THR A  14      -4.922  -8.980  20.679  1.00 20.76           C  
ATOM    871  OG1 THR A  14      -5.893  -9.026  21.737  1.00 21.46           O  
ATOM    872  CG2 THR A  14      -4.788 -10.369  20.048  1.00 15.44           C  
ATOM    873  N   LEU A  15      -3.968  -6.097  21.333  1.00 15.33           N  
ATOM    874  CA  LEU A  15      -4.180  -4.823  22.000  1.00 17.64           C  
ATOM    875  C   LEU A  15      -5.368  -4.888  22.962  1.00 20.28           C  
ATOM    876  O   LEU A  15      -5.319  -4.356  24.076  1.00 18.53           O  
ATOM    877  CB  LEU A  15      -4.430  -3.719  20.983  1.00 17.90           C  
ATOM    878  CG  LEU A  15      -4.624  -2.349  21.641  1.00 18.38           C  
ATOM    879  CD1 LEU A  15      -3.351  -1.939  22.332  1.00 18.71           C  
ATOM    880  CD2 LEU A  15      -5.015  -1.303  20.623  1.00 19.95           C  
ATOM    881  N   GLU A  16      -6.440  -5.537  22.524  1.00 20.75           N  
ATOM    882  CA  GLU A  16      -7.641  -5.666  23.348  1.00 22.23           C  
ATOM    883  C   GLU A  16      -7.348  -6.439  24.641  1.00 20.99           C  
ATOM    884  O   GLU A  16      -7.752  -6.026  25.728  1.00 19.84           O  
ATOM    885  CB  GLU A  16      -8.750  -6.340  22.535  1.00 24.61           C  
ATOM    886  CG  GLU A  16     -10.146  -6.247  23.140  1.00 29.09           C  
ATOM    887  CD  GLU A  16     -10.377  -7.239  24.272  0.00 26.96           C  
ATOM    888  OE1 GLU A  16     -10.226  -8.459  24.043  0.00 26.87           O  
ATOM    889  OE2 GLU A  16     -10.711  -6.796  25.391  0.00 27.07           O  
ATOM    890  N   GLU A  17      -6.612  -7.538  24.519  1.00 18.99           N  
ATOM    891  CA  GLU A  17      -6.267  -8.351  25.671  1.00 18.50           C  
ATOM    892  C   GLU A  17      -5.403  -7.551  26.643  1.00 21.13           C  
ATOM    893  O   GLU A  17      -5.582  -7.635  27.867  1.00 21.62           O  
ATOM    894  CB  GLU A  17      -5.572  -9.624  25.228  1.00 16.53           C  
ATOM    895  CG  GLU A  17      -6.508 -10.564  24.492  1.00 18.04           C  
ATOM    896  CD  GLU A  17      -5.789 -11.743  23.862  1.00 21.92           C  
ATOM    897  OE1 GLU A  17      -4.565 -11.656  23.626  1.00 20.28           O  
ATOM    898  OE2 GLU A  17      -6.456 -12.761  23.584  1.00 23.98           O  
ATOM    899  N   ILE A  18      -4.503  -6.740  26.105  1.00 18.04           N  
ATOM    900  CA  ILE A  18      -3.641  -5.931  26.948  1.00 19.21           C  
ATOM    901  C   ILE A  18      -4.488  -4.911  27.724  1.00 18.99           C  
ATOM    902  O   ILE A  18      -4.343  -4.768  28.937  1.00 18.88           O  
ATOM    903  CB  ILE A  18      -2.567  -5.190  26.098  1.00 19.93           C  
ATOM    904  CG1 ILE A  18      -1.479  -6.168  25.647  1.00 19.04           C  
ATOM    905  CG2 ILE A  18      -1.965  -4.021  26.875  1.00 18.58           C  
ATOM    906  CD1 ILE A  18      -0.477  -5.543  24.675  1.00 18.36           C  
ATOM    907  N   SER A  19      -5.405  -4.246  27.034  1.00 16.68           N  
ATOM    908  CA  SER A  19      -6.256  -3.255  27.670  1.00 21.45           C  
ATOM    909  C   SER A  19      -7.140  -3.868  28.729  1.00 21.87           C  
ATOM    910  O   SER A  19      -7.363  -3.281  29.781  1.00 24.42           O  
ATOM    911  CB  SER A  19      -7.127  -2.564  26.637  1.00 23.17           C  
ATOM    912  OG  SER A  19      -6.311  -1.941  25.670  1.00 33.22           O  
ATOM    913  N   GLN A  20      -7.651  -5.050  28.437  1.00 22.13           N  
ATOM    914  CA  GLN A  20      -8.516  -5.762  29.358  1.00 27.51           C  
ATOM    915  C   GLN A  20      -7.737  -6.010  30.677  1.00 27.53           C  
ATOM    916  O   GLN A  20      -8.220  -5.710  31.787  1.00 25.97           O  
ATOM    917  CB  GLN A  20      -8.914  -7.067  28.680  1.00 33.38           C  
ATOM    918  CG  GLN A  20     -10.117  -7.779  29.233  1.00 45.81           C  
ATOM    919  CD  GLN A  20     -10.192  -9.222  28.718  1.00 52.62           C  
ATOM    920  OE1 GLN A  20     -10.269 -10.171  29.513  1.00 58.12           O  
ATOM    921  NE2 GLN A  20     -10.137  -9.395  27.387  1.00 50.88           N  
ATOM    922  N   GLU A  21      -6.500  -6.484  30.538  1.00 24.55           N  
ATOM    923  CA  GLU A  21      -5.653  -6.760  31.686  1.00 21.92           C  
ATOM    924  C   GLU A  21      -5.323  -5.492  32.476  1.00 20.95           C  
ATOM    925  O   GLU A  21      -5.215  -5.533  33.697  1.00 20.10           O  
ATOM    926  CB  GLU A  21      -4.394  -7.495  31.250  1.00 23.54           C  
ATOM    927  CG  GLU A  21      -3.599  -8.085  32.400  1.00 28.02           C  
ATOM    928  CD  GLU A  21      -4.425  -9.018  33.292  1.00 32.90           C  
ATOM    929  OE1 GLU A  21      -5.506  -9.484  32.879  1.00 30.90           O  
ATOM    930  OE2 GLU A  21      -3.981  -9.291  34.427  1.00 36.68           O  
ATOM    931  N   MET A  22      -5.173  -4.362  31.795  1.00 21.17           N  
ATOM    932  CA  MET A  22      -4.869  -3.105  32.484  1.00 20.78           C  
ATOM    933  C   MET A  22      -6.089  -2.685  33.329  1.00 21.65           C  
ATOM    934  O   MET A  22      -5.939  -2.132  34.417  1.00 21.69           O  
ATOM    935  CB  MET A  22      -4.510  -2.000  31.490  1.00 17.22           C  
ATOM    936  CG  MET A  22      -3.120  -2.118  30.892  1.00 16.85           C  
ATOM    937  SD  MET A  22      -3.014  -1.038  29.425  1.00 24.10           S  
ATOM    938  CE  MET A  22      -3.016   0.620  30.207  1.00 17.21           C  
ATOM    939  N   ASP A  23      -7.292  -2.944  32.823  1.00 22.09           N  
ATOM    940  CA  ASP A  23      -8.512  -2.598  33.550  1.00 23.08           C  
ATOM    941  C   ASP A  23      -8.659  -3.519  34.762  1.00 22.30           C  
ATOM    942  O   ASP A  23      -9.123  -3.094  35.816  1.00 22.35           O  
ATOM    943  CB  ASP A  23      -9.741  -2.709  32.647  1.00 24.06           C  
ATOM    944  CG  ASP A  23      -9.876  -1.535  31.695  1.00 24.06           C  
ATOM    945  OD1 ASP A  23      -9.292  -0.472  31.968  1.00 23.70           O  
ATOM    946  OD2 ASP A  23     -10.575  -1.675  30.670  1.00 29.48           O  
ATOM    947  N   ASN A  24      -8.247  -4.772  34.617  1.00 23.03           N  
ATOM    948  CA  ASN A  24      -8.335  -5.722  35.718  1.00 26.33           C  
ATOM    949  C   ASN A  24      -7.402  -5.293  36.834  1.00 28.52           C  
ATOM    950  O   ASN A  24      -7.770  -5.312  38.006  1.00 28.35           O  
ATOM    951  CB  ASN A  24      -7.972  -7.142  35.270  1.00 29.15           C  
ATOM    952  CG  ASN A  24      -9.090  -7.808  34.473  1.00 32.67           C  
ATOM    953  OD1 ASN A  24     -10.193  -7.259  34.354  1.00 35.39           O  
ATOM    954  ND2 ASN A  24      -8.802  -8.973  33.896  1.00 32.62           N  
ATOM    955  N   LEU A  25      -6.200  -4.870  36.458  1.00 27.06           N  
ATOM    956  CA  LEU A  25      -5.200  -4.426  37.415  1.00 27.36           C  
ATOM    957  C   LEU A  25      -5.722  -3.246  38.253  1.00 25.74           C  
ATOM    958  O   LEU A  25      -5.549  -3.217  39.479  1.00 25.01           O  
ATOM    959  CB  LEU A  25      -3.920  -4.051  36.661  1.00 28.93           C  
ATOM    960  CG  LEU A  25      -2.546  -4.332  37.270  1.00 32.27           C  
ATOM    961  CD1 LEU A  25      -2.466  -5.726  37.884  1.00 32.37           C  
ATOM    962  CD2 LEU A  25      -1.524  -4.200  36.158  1.00 35.14           C  
ATOM    963  N   VAL A  26      -6.361  -2.286  37.589  1.00 24.45           N  
ATOM    964  CA  VAL A  26      -6.919  -1.102  38.254  1.00 26.18           C  
ATOM    965  C   VAL A  26      -8.086  -1.527  39.166  1.00 28.08           C  
ATOM    966  O   VAL A  26      -8.212  -1.059  40.300  1.00 27.02           O  
ATOM    967  CB  VAL A  26      -7.419  -0.043  37.212  1.00 25.90           C  
ATOM    968  CG1 VAL A  26      -8.268   1.021  37.884  1.00 24.16           C  
ATOM    969  CG2 VAL A  26      -6.237   0.617  36.499  1.00 22.46           C  
ATOM    970  N   ALA A  27      -8.892  -2.461  38.672  1.00 28.49           N  
ATOM    971  CA  ALA A  27     -10.044  -2.979  39.400  1.00 30.38           C  
ATOM    972  C   ALA A  27      -9.626  -3.687  40.680  1.00 31.89           C  
ATOM    973  O   ALA A  27     -10.260  -3.518  41.720  1.00 33.05           O  
ATOM    974  CB  ALA A  27     -10.830  -3.943  38.517  1.00 27.41           C  
ATOM    975  N   GLU A  28      -8.561  -4.477  40.601  1.00 31.21           N  
ATOM    976  CA  GLU A  28      -8.071  -5.213  41.760  1.00 32.94           C  
ATOM    977  C   GLU A  28      -7.269  -4.401  42.785  1.00 32.09           C  
ATOM    978  O   GLU A  28      -7.135  -4.844  43.921  1.00 32.29           O  
ATOM    979  CB  GLU A  28      -7.221  -6.414  41.323  1.00 36.19           C  
ATOM    980  CG  GLU A  28      -7.699  -7.194  40.098  0.00 45.26           C  
ATOM    981  CD  GLU A  28      -9.102  -7.750  40.237  0.00 49.28           C  
ATOM    982  OE1 GLU A  28      -9.288  -8.715  41.006  0.00 53.04           O  
ATOM    983  OE2 GLU A  28     -10.017  -7.232  39.561  0.00 52.92           O  
ATOM    984  N   HIS A  29      -6.716  -3.247  42.394  1.00 30.57           N  
ATOM    985  CA  HIS A  29      -5.917  -2.403  43.304  1.00 28.83           C  
ATOM    986  C   HIS A  29      -6.244  -0.943  43.159  1.00 28.54           C  
ATOM    987  O   HIS A  29      -5.347  -0.120  42.950  1.00 28.70           O  
ATOM    988  CB  HIS A  29      -4.438  -2.562  42.999  1.00 28.57           C  
ATOM    989  CG  HIS A  29      -4.011  -3.979  42.884  1.00 31.33           C  
ATOM    990  ND1 HIS A  29      -4.118  -4.693  41.709  1.00 33.48           N  
ATOM    991  CD2 HIS A  29      -3.508  -4.836  43.804  1.00 33.95           C  
ATOM    992  CE1 HIS A  29      -3.697  -5.931  41.910  1.00 35.55           C  
ATOM    993  NE2 HIS A  29      -3.319  -6.040  43.171  1.00 37.48           N  
ATOM    994  N   PRO A  30      -7.506  -0.580  43.402  1.00 28.98           N  
ATOM    995  CA  PRO A  30      -7.996   0.797  43.295  1.00 29.43           C  
ATOM    996  C   PRO A  30      -7.272   1.877  44.108  1.00 30.65           C  
ATOM    997  O   PRO A  30      -7.280   3.049  43.724  1.00 33.85           O  
ATOM    998  CB  PRO A  30      -9.463   0.659  43.709  1.00 28.60           C  
ATOM    999  CG  PRO A  30      -9.431  -0.500  44.673  1.00 27.09           C  
ATOM   1000  CD  PRO A  30      -8.543  -1.467  43.965  1.00 26.27           C  
ATOM   1001  N   GLY A  31      -6.641   1.501  45.216  1.00 31.39           N  
ATOM   1002  CA  GLY A  31      -5.946   2.495  46.023  1.00 33.49           C  
ATOM   1003  C   GLY A  31      -4.504   2.811  45.640  1.00 34.41           C  
ATOM   1004  O   GLY A  31      -3.884   3.722  46.215  1.00 36.19           O  
ATOM   1005  N   LEU A  32      -3.980   2.084  44.656  1.00 30.47           N  
ATOM   1006  CA  LEU A  32      -2.613   2.277  44.201  1.00 25.98           C  
ATOM   1007  C   LEU A  32      -2.492   2.538  42.698  1.00 24.78           C  
ATOM   1008  O   LEU A  32      -1.613   3.275  42.263  1.00 22.62           O  
ATOM   1009  CB  LEU A  32      -1.811   1.026  44.558  1.00 26.66           C  
ATOM   1010  CG  LEU A  32      -0.315   1.008  44.274  1.00 29.83           C  
ATOM   1011  CD1 LEU A  32       0.398   1.974  45.221  1.00 28.86           C  
ATOM   1012  CD2 LEU A  32       0.200  -0.413  44.438  1.00 29.91           C  
ATOM   1013  N   VAL A  33      -3.364   1.913  41.912  1.00 22.21           N  
ATOM   1014  CA  VAL A  33      -3.344   2.074  40.466  1.00 22.34           C  
ATOM   1015  C   VAL A  33      -4.592   2.727  39.878  1.00 22.30           C  
ATOM   1016  O   VAL A  33      -5.715   2.426  40.286  1.00 23.84           O  
ATOM   1017  CB  VAL A  33      -3.208   0.703  39.762  1.00 21.76           C  
ATOM   1018  CG1 VAL A  33      -2.455   0.870  38.461  1.00 25.94           C  
ATOM   1019  CG2 VAL A  33      -2.545  -0.316  40.647  1.00 22.28           C  
ATOM   1020  N   SER A  34      -4.388   3.621  38.917  1.00 21.19           N  
ATOM   1021  CA  SER A  34      -5.488   4.311  38.255  1.00 21.38           C  
ATOM   1022  C   SER A  34      -5.128   4.443  36.768  1.00 24.26           C  
ATOM   1023  O   SER A  34      -3.949   4.343  36.400  1.00 21.98           O  
ATOM   1024  CB  SER A  34      -5.794   5.676  38.886  1.00 19.74           C  
ATOM   1025  OG  SER A  34      -4.731   6.603  38.767  1.00 23.48           O  
ATOM   1026  N   LYS A  35      -6.144   4.576  35.918  1.00 23.63           N  
ATOM   1027  CA  LYS A  35      -5.933   4.714  34.488  1.00 23.42           C  
ATOM   1028  C   LYS A  35      -6.061   6.179  34.104  1.00 24.75           C  
ATOM   1029  O   LYS A  35      -6.987   6.858  34.528  1.00 25.89           O  
ATOM   1030  CB  LYS A  35      -6.945   3.868  33.726  1.00 23.68           C  
ATOM   1031  CG  LYS A  35      -6.594   3.715  32.265  1.00 30.53           C  
ATOM   1032  CD  LYS A  35      -7.385   2.603  31.598  1.00 32.97           C  
ATOM   1033  CE  LYS A  35      -8.851   2.962  31.467  1.00 32.77           C  
ATOM   1034  NZ  LYS A  35      -9.582   1.981  30.618  1.00 36.51           N  
ATOM   1035  N   VAL A  36      -5.094   6.689  33.355  1.00 22.52           N  
ATOM   1036  CA  VAL A  36      -5.118   8.073  32.931  1.00 20.43           C  
ATOM   1037  C   VAL A  36      -5.125   8.134  31.390  1.00 22.79           C  
ATOM   1038  O   VAL A  36      -4.296   7.509  30.722  1.00 21.74           O  
ATOM   1039  CB  VAL A  36      -3.884   8.828  33.485  1.00 22.84           C  
ATOM   1040  CG1 VAL A  36      -3.905  10.283  33.052  1.00 23.73           C  
ATOM   1041  CG2 VAL A  36      -3.840   8.721  35.007  1.00 25.01           C  
ATOM   1042  N   ASN A  37      -6.083   8.854  30.820  1.00 19.95           N  
ATOM   1043  CA  ASN A  37      -6.150   8.964  29.368  1.00 21.21           C  
ATOM   1044  C   ASN A  37      -5.405  10.247  28.995  1.00 19.82           C  
ATOM   1045  O   ASN A  37      -5.744  11.321  29.495  1.00 21.40           O  
ATOM   1046  CB  ASN A  37      -7.607   9.032  28.910  1.00 20.90           C  
ATOM   1047  CG  ASN A  37      -7.741   9.028  27.403  1.00 22.53           C  
ATOM   1048  OD1 ASN A  37      -8.050   8.005  26.813  1.00 28.36           O  
ATOM   1049  ND2 ASN A  37      -7.488  10.161  26.776  1.00 18.47           N  
ATOM   1050  N   ILE A  38      -4.398  10.148  28.127  1.00 18.29           N  
ATOM   1051  CA  ILE A  38      -3.636  11.337  27.729  1.00 17.22           C  
ATOM   1052  C   ILE A  38      -3.909  11.803  26.305  1.00 17.47           C  
ATOM   1053  O   ILE A  38      -3.344  12.791  25.852  1.00 20.10           O  
ATOM   1054  CB  ILE A  38      -2.088  11.155  27.959  1.00 17.34           C  
ATOM   1055  CG1 ILE A  38      -1.535  10.026  27.074  1.00 12.14           C  
ATOM   1056  CG2 ILE A  38      -1.811  10.857  29.451  1.00 12.91           C  
ATOM   1057  CD1 ILE A  38      -0.039   9.983  26.980  1.00 18.28           C  
ATOM   1058  N   GLY A  39      -4.782  11.102  25.598  1.00 18.30           N  
ATOM   1059  CA  GLY A  39      -5.088  11.495  24.236  1.00 18.46           C  
ATOM   1060  C   GLY A  39      -5.535  10.316  23.409  1.00 17.68           C  
ATOM   1061  O   GLY A  39      -5.930   9.300  23.968  1.00 18.34           O  
ATOM   1062  N   SER A  40      -5.439  10.440  22.087  1.00 17.84           N  
ATOM   1063  CA  SER A  40      -5.839   9.376  21.169  1.00 19.07           C  
ATOM   1064  C   SER A  40      -4.815   9.249  20.047  1.00 16.12           C  
ATOM   1065  O   SER A  40      -4.132  10.206  19.719  1.00 17.55           O  
ATOM   1066  CB  SER A  40      -7.205   9.694  20.539  1.00 22.40           C  
ATOM   1067  OG  SER A  40      -8.204   9.897  21.523  1.00 28.94           O  
ATOM   1068  N   SER A  41      -4.731   8.069  19.460  1.00 15.49           N  
ATOM   1069  CA  SER A  41      -3.806   7.814  18.373  1.00 15.75           C  
ATOM   1070  C   SER A  41      -4.416   8.356  17.081  1.00 18.14           C  
ATOM   1071  O   SER A  41      -5.560   8.832  17.072  1.00 19.07           O  
ATOM   1072  CB  SER A  41      -3.585   6.320  18.238  1.00 12.36           C  
ATOM   1073  OG  SER A  41      -4.789   5.663  17.895  1.00 17.54           O  
ATOM   1074  N   PHE A  42      -3.674   8.250  15.985  1.00 16.67           N  
ATOM   1075  CA  PHE A  42      -4.151   8.732  14.694  1.00 18.23           C  
ATOM   1076  C   PHE A  42      -5.470   8.068  14.307  1.00 16.91           C  
ATOM   1077  O   PHE A  42      -6.381   8.724  13.810  1.00 19.78           O  
ATOM   1078  CB  PHE A  42      -3.117   8.468  13.594  1.00 16.79           C  
ATOM   1079  CG  PHE A  42      -3.504   9.040  12.260  1.00 18.49           C  
ATOM   1080  CD1 PHE A  42      -3.273  10.381  11.979  1.00 18.57           C  
ATOM   1081  CD2 PHE A  42      -4.138   8.250  11.303  1.00 17.05           C  
ATOM   1082  CE1 PHE A  42      -3.663  10.929  10.774  1.00 18.41           C  
ATOM   1083  CE2 PHE A  42      -4.533   8.793  10.096  1.00 18.20           C  
ATOM   1084  CZ  PHE A  42      -4.295  10.136   9.833  1.00 16.21           C  
ATOM   1085  N   GLU A  43      -5.561   6.767  14.534  1.00 15.67           N  
ATOM   1086  CA  GLU A  43      -6.758   6.020  14.211  1.00 17.00           C  
ATOM   1087  C   GLU A  43      -7.794   6.017  15.345  1.00 18.86           C  
ATOM   1088  O   GLU A  43      -8.608   5.093  15.459  1.00 21.58           O  
ATOM   1089  CB  GLU A  43      -6.404   4.604  13.752  1.00 14.43           C  
ATOM   1090  CG  GLU A  43      -5.590   4.582  12.461  1.00 14.95           C  
ATOM   1091  CD  GLU A  43      -5.250   3.186  11.976  1.00 13.75           C  
ATOM   1092  OE1 GLU A  43      -5.340   2.216  12.753  1.00 20.04           O  
ATOM   1093  OE2 GLU A  43      -4.884   3.050  10.794  1.00 17.83           O  
ATOM   1094  N   ASN A  44      -7.713   7.023  16.214  1.00 19.89           N  
ATOM   1095  CA  ASN A  44      -8.644   7.181  17.338  1.00 22.37           C  
ATOM   1096  C   ASN A  44      -8.637   6.189  18.502  1.00 23.57           C  
ATOM   1097  O   ASN A  44      -9.679   5.946  19.111  1.00 25.49           O  
ATOM   1098  CB  ASN A  44     -10.074   7.297  16.779  1.00 25.07           C  
ATOM   1099  CG  ASN A  44     -10.897   8.343  17.488  1.00 25.54           C  
ATOM   1100  OD1 ASN A  44     -10.378   9.364  17.941  1.00 31.75           O  
ATOM   1101  ND2 ASN A  44     -12.199   8.109  17.562  1.00 29.68           N  
ATOM   1102  N   ARG A  45      -7.502   5.560  18.776  1.00 22.15           N  
ATOM   1103  CA  ARG A  45      -7.430   4.614  19.886  1.00 19.89           C  
ATOM   1104  C   ARG A  45      -6.954   5.419  21.103  1.00 20.65           C  
ATOM   1105  O   ARG A  45      -6.101   6.302  20.975  1.00 20.38           O  
ATOM   1106  CB  ARG A  45      -6.470   3.470  19.565  1.00 19.30           C  
ATOM   1107  CG  ARG A  45      -6.955   2.597  18.423  1.00 19.78           C  
ATOM   1108  CD  ARG A  45      -6.094   1.377  18.234  1.00 17.73           C  
ATOM   1109  NE  ARG A  45      -6.735   0.442  17.324  1.00 17.52           N  
ATOM   1110  CZ  ARG A  45      -6.678   0.540  16.003  1.00 20.61           C  
ATOM   1111  NH1 ARG A  45      -5.991   1.520  15.435  1.00 20.15           N  
ATOM   1112  NH2 ARG A  45      -7.387  -0.285  15.247  1.00 22.32           N  
ATOM   1113  N   PRO A  46      -7.493   5.131  22.299  1.00 20.46           N  
ATOM   1114  CA  PRO A  46      -7.064   5.889  23.475  1.00 19.34           C  
ATOM   1115  C   PRO A  46      -5.635   5.598  23.912  1.00 16.28           C  
ATOM   1116  O   PRO A  46      -5.153   4.469  23.806  1.00 18.77           O  
ATOM   1117  CB  PRO A  46      -8.064   5.440  24.544  1.00 20.12           C  
ATOM   1118  CG  PRO A  46      -8.255   3.989  24.216  1.00 20.86           C  
ATOM   1119  CD  PRO A  46      -8.425   4.053  22.689  1.00 23.95           C  
ATOM   1120  N   MET A  47      -4.950   6.642  24.348  1.00 18.29           N  
ATOM   1121  CA  MET A  47      -3.576   6.531  24.823  1.00 18.26           C  
ATOM   1122  C   MET A  47      -3.781   6.430  26.337  1.00 15.95           C  
ATOM   1123  O   MET A  47      -3.981   7.451  27.008  1.00 15.24           O  
ATOM   1124  CB  MET A  47      -2.781   7.802  24.511  1.00 18.88           C  
ATOM   1125  CG  MET A  47      -2.624   8.118  23.038  1.00 22.29           C  
ATOM   1126  SD  MET A  47      -1.618   6.915  22.194  1.00 27.47           S  
ATOM   1127  CE  MET A  47       0.014   7.398  22.797  1.00 26.83           C  
ATOM   1128  N   ASN A  48      -3.813   5.197  26.842  1.00 15.91           N  
ATOM   1129  CA  ASN A  48      -4.008   4.931  28.273  1.00 18.04           C  
ATOM   1130  C   ASN A  48      -2.726   4.624  29.028  1.00 16.29           C  
ATOM   1131  O   ASN A  48      -2.025   3.657  28.731  1.00 17.07           O  
ATOM   1132  CB  ASN A  48      -4.997   3.783  28.500  1.00 19.01           C  
ATOM   1133  CG  ASN A  48      -6.422   4.143  28.121  1.00 20.61           C  
ATOM   1134  OD1 ASN A  48      -7.173   3.294  27.653  1.00 26.22           O  
ATOM   1135  ND2 ASN A  48      -6.805   5.386  28.333  1.00 18.30           N  
ATOM   1136  N   VAL A  49      -2.499   5.418  30.064  1.00 17.18           N  
ATOM   1137  CA  VAL A  49      -1.341   5.334  30.946  1.00 17.61           C  
ATOM   1138  C   VAL A  49      -1.768   4.834  32.332  1.00 18.46           C  
ATOM   1139  O   VAL A  49      -2.870   5.145  32.788  1.00 18.57           O  
ATOM   1140  CB  VAL A  49      -0.734   6.756  31.115  1.00 18.48           C  
ATOM   1141  CG1 VAL A  49       0.343   6.773  32.159  1.00 20.71           C  
ATOM   1142  CG2 VAL A  49      -0.201   7.259  29.793  1.00 19.00           C  
ATOM   1143  N   LEU A  50      -0.952   3.984  32.949  1.00 16.10           N  
ATOM   1144  CA  LEU A  50      -1.262   3.469  34.279  1.00 18.00           C  
ATOM   1145  C   LEU A  50      -0.497   4.361  35.256  1.00 16.74           C  
ATOM   1146  O   LEU A  50       0.695   4.620  35.074  1.00 16.48           O  
ATOM   1147  CB  LEU A  50      -0.818   2.010  34.450  1.00 16.46           C  
ATOM   1148  CG  LEU A  50      -1.592   0.905  33.725  1.00 18.18           C  
ATOM   1149  CD1 LEU A  50      -0.954  -0.451  33.972  1.00 18.65           C  
ATOM   1150  CD2 LEU A  50      -3.055   0.901  34.160  1.00 19.10           C  
ATOM   1151  N   LYS A  51      -1.197   4.909  36.236  1.00 15.77           N  
ATOM   1152  CA  LYS A  51      -0.562   5.765  37.216  1.00 14.31           C  
ATOM   1153  C   LYS A  51      -0.510   5.017  38.545  1.00 17.76           C  
ATOM   1154  O   LYS A  51      -1.549   4.588  39.055  1.00 17.48           O  
ATOM   1155  CB  LYS A  51      -1.359   7.046  37.399  1.00 16.34           C  
ATOM   1156  CG  LYS A  51      -0.893   7.873  38.582  1.00 19.18           C  
ATOM   1157  CD  LYS A  51      -1.776   9.083  38.785  1.00 24.44           C  
ATOM   1158  CE  LYS A  51      -1.288   9.925  39.964  1.00 25.93           C  
ATOM   1159  NZ  LYS A  51      -2.050  11.203  40.107  1.00 29.91           N  
ATOM   1160  N   PHE A  52       0.696   4.785  39.054  1.00 15.60           N  
ATOM   1161  CA  PHE A  52       0.871   4.089  40.325  1.00 16.71           C  
ATOM   1162  C   PHE A  52       1.183   5.210  41.301  1.00 16.04           C  
ATOM   1163  O   PHE A  52       2.151   5.949  41.121  1.00 16.02           O  
ATOM   1164  CB  PHE A  52       2.016   3.074  40.250  1.00 18.45           C  
ATOM   1165  CG  PHE A  52       1.764   1.937  39.293  1.00 16.72           C  
ATOM   1166  CD1 PHE A  52       2.005   2.094  37.930  1.00 19.50           C  
ATOM   1167  CD2 PHE A  52       1.295   0.710  39.757  1.00 16.79           C  
ATOM   1168  CE1 PHE A  52       1.783   1.047  37.042  1.00 18.25           C  
ATOM   1169  CE2 PHE A  52       1.070  -0.347  38.886  1.00 19.49           C  
ATOM   1170  CZ  PHE A  52       1.314  -0.181  37.524  1.00 20.17           C  
ATOM   1171  N   SER A  53       0.381   5.333  42.350  1.00 18.68           N  
ATOM   1172  CA  SER A  53       0.606   6.392  43.311  1.00 20.21           C  
ATOM   1173  C   SER A  53       0.046   6.124  44.694  1.00 21.89           C  
ATOM   1174  O   SER A  53      -0.927   5.400  44.853  1.00 19.74           O  
ATOM   1175  CB  SER A  53      -0.031   7.666  42.745  1.00 21.44           C  
ATOM   1176  OG  SER A  53      -0.203   8.689  43.710  1.00 23.47           O  
ATOM   1177  N   THR A  54       0.691   6.700  45.698  1.00 25.42           N  
ATOM   1178  CA  THR A  54       0.235   6.522  47.064  1.00 29.13           C  
ATOM   1179  C   THR A  54      -0.533   7.796  47.453  1.00 32.67           C  
ATOM   1180  O   THR A  54      -1.071   7.900  48.554  1.00 35.45           O  
ATOM   1181  CB  THR A  54       1.401   6.210  48.041  1.00 27.06           C  
ATOM   1182  OG1 THR A  54       2.362   7.266  48.022  1.00 27.45           O  
ATOM   1183  CG2 THR A  54       2.083   4.909  47.656  1.00 25.64           C  
ATOM   1184  N   GLY A  55      -0.576   8.766  46.538  1.00 32.94           N  
ATOM   1185  CA  GLY A  55      -1.280  10.010  46.791  1.00 33.85           C  
ATOM   1186  C   GLY A  55      -0.396  11.235  46.852  1.00 34.70           C  
ATOM   1187  O   GLY A  55       0.818  11.124  46.838  1.00 38.47           O  
ATOM   1188  N   GLY A  56      -1.008  12.411  46.894  1.00 35.05           N  
ATOM   1189  CA  GLY A  56      -0.250  13.646  46.959  1.00 36.90           C  
ATOM   1190  C   GLY A  56       0.183  14.206  45.619  1.00 38.64           C  
ATOM   1191  O   GLY A  56      -0.154  13.661  44.563  1.00 42.65           O  
ATOM   1192  N   ASP A  58       0.907  15.321  45.668  1.00 38.36           N  
ATOM   1193  CA  ASP A  58       1.414  15.999  44.477  1.00 38.20           C  
ATOM   1194  C   ASP A  58       2.902  15.668  44.436  1.00 35.29           C  
ATOM   1195  O   ASP A  58       3.745  16.487  44.788  1.00 37.27           O  
ATOM   1196  CB  ASP A  58       1.189  17.510  44.607  1.00 41.14           C  
ATOM   1197  CG  ASP A  58       1.767  18.294  43.438  1.00 45.95           C  
ATOM   1198  OD1 ASP A  58       1.414  17.987  42.277  0.50 47.05           O  
ATOM   1199  OD2 ASP A  58       2.576  19.218  43.683  0.50 48.32           O  
ATOM   1200  N   LYS A  59       3.209  14.456  43.994  1.00 31.51           N  
ATOM   1201  CA  LYS A  59       4.583  13.969  43.910  1.00 27.90           C  
ATOM   1202  C   LYS A  59       5.309  14.164  42.595  1.00 25.55           C  
ATOM   1203  O   LYS A  59       4.706  14.522  41.581  1.00 23.49           O  
ATOM   1204  CB  LYS A  59       4.583  12.451  44.148  1.00 26.23           C  
ATOM   1205  CG  LYS A  59       3.767  11.946  45.328  1.00 28.26           C  
ATOM   1206  CD  LYS A  59       4.672  11.345  46.391  1.00 27.78           C  
ATOM   1207  CE  LYS A  59       3.890  10.768  47.547  1.00 28.38           C  
ATOM   1208  NZ  LYS A  59       3.189   9.526  47.172  1.00 30.76           N  
ATOM   1209  N   PRO A  60       6.646  14.069  42.633  1.00 25.24           N  
ATOM   1210  CA  PRO A  60       7.392  14.194  41.380  1.00 22.96           C  
ATOM   1211  C   PRO A  60       7.098  12.807  40.745  1.00 21.85           C  
ATOM   1212  O   PRO A  60       6.580  11.900  41.431  1.00 19.90           O  
ATOM   1213  CB  PRO A  60       8.843  14.344  41.845  1.00 22.52           C  
ATOM   1214  CG  PRO A  60       8.852  13.795  43.249  1.00 25.52           C  
ATOM   1215  CD  PRO A  60       7.534  14.235  43.798  1.00 25.73           C  
ATOM   1216  N   ALA A  61       7.426  12.609  39.474  1.00 20.06           N  
ATOM   1217  CA  ALA A  61       7.139  11.323  38.853  1.00 16.94           C  
ATOM   1218  C   ALA A  61       8.207  10.732  37.956  1.00 16.24           C  
ATOM   1219  O   ALA A  61       9.166  11.401  37.573  1.00 16.67           O  
ATOM   1220  CB  ALA A  61       5.849  11.435  38.065  1.00 16.63           C  
ATOM   1221  N   ILE A  62       8.033   9.446  37.668  1.00 15.37           N  
ATOM   1222  CA  ILE A  62       8.929   8.687  36.807  1.00 15.19           C  
ATOM   1223  C   ILE A  62       8.061   8.274  35.612  1.00 15.68           C  
ATOM   1224  O   ILE A  62       6.927   7.809  35.797  1.00 14.26           O  
ATOM   1225  CB  ILE A  62       9.452   7.416  37.505  1.00 15.44           C  
ATOM   1226  CG1 ILE A  62      10.395   7.803  38.654  1.00 13.70           C  
ATOM   1227  CG2 ILE A  62      10.136   6.496  36.486  1.00 13.06           C  
ATOM   1228  CD1 ILE A  62      10.868   6.643  39.467  1.00 18.10           C  
ATOM   1229  N   TRP A  63       8.546   8.522  34.398  1.00 14.16           N  
ATOM   1230  CA  TRP A  63       7.796   8.158  33.201  1.00 12.77           C  
ATOM   1231  C   TRP A  63       8.445   6.936  32.543  1.00 12.84           C  
ATOM   1232  O   TRP A  63       9.660   6.896  32.344  1.00 12.38           O  
ATOM   1233  CB  TRP A  63       7.737   9.334  32.210  1.00 13.93           C  
ATOM   1234  CG  TRP A  63       7.215   8.931  30.835  1.00 16.08           C  
ATOM   1235  CD1 TRP A  63       7.946   8.417  29.793  1.00 15.22           C  
ATOM   1236  CD2 TRP A  63       5.852   8.948  30.397  1.00 14.85           C  
ATOM   1237  NE1 TRP A  63       7.115   8.109  28.742  1.00 14.61           N  
ATOM   1238  CE2 TRP A  63       5.827   8.423  29.082  1.00 14.52           C  
ATOM   1239  CE3 TRP A  63       4.648   9.359  30.988  1.00 16.19           C  
ATOM   1240  CZ2 TRP A  63       4.635   8.292  28.342  1.00 14.09           C  
ATOM   1241  CZ3 TRP A  63       3.462   9.233  30.256  1.00 15.72           C  
ATOM   1242  CH2 TRP A  63       3.467   8.702  28.943  1.00 16.87           C  
ATOM   1243  N   LEU A  64       7.625   5.955  32.191  1.00 13.01           N  
ATOM   1244  CA  LEU A  64       8.100   4.740  31.554  1.00 14.11           C  
ATOM   1245  C   LEU A  64       7.169   4.370  30.393  1.00 14.91           C  
ATOM   1246  O   LEU A  64       5.953   4.318  30.566  1.00 14.71           O  
ATOM   1247  CB  LEU A  64       8.140   3.620  32.598  1.00 18.34           C  
ATOM   1248  CG  LEU A  64       8.658   2.222  32.249  1.00 26.54           C  
ATOM   1249  CD1 LEU A  64      10.051   2.319  31.680  1.00 29.64           C  
ATOM   1250  CD2 LEU A  64       8.653   1.318  33.490  1.00 27.20           C  
ATOM   1251  N   ASP A  65       7.711   4.196  29.185  1.00 14.62           N  
ATOM   1252  CA  ASP A  65       6.856   3.831  28.048  1.00 11.81           C  
ATOM   1253  C   ASP A  65       7.436   2.662  27.283  1.00 10.83           C  
ATOM   1254  O   ASP A  65       8.635   2.362  27.405  1.00 11.99           O  
ATOM   1255  CB  ASP A  65       6.542   5.028  27.119  1.00 11.00           C  
ATOM   1256  CG  ASP A  65       7.740   5.505  26.313  1.00 11.79           C  
ATOM   1257  OD1 ASP A  65       8.315   4.687  25.580  1.00 13.07           O  
ATOM   1258  OD2 ASP A  65       8.088   6.701  26.386  1.00 12.35           O  
ATOM   1259  N   ALA A  66       6.590   1.985  26.517  1.00  9.77           N  
ATOM   1260  CA  ALA A  66       7.014   0.847  25.727  1.00  9.96           C  
ATOM   1261  C   ALA A  66       6.239   0.820  24.424  1.00 11.11           C  
ATOM   1262  O   ALA A  66       5.231   1.514  24.275  1.00 13.15           O  
ATOM   1263  CB  ALA A  66       6.776  -0.443  26.483  1.00 10.09           C  
ATOM   1264  N   GLY A  67       6.741   0.035  23.478  1.00 11.69           N  
ATOM   1265  CA  GLY A  67       6.097  -0.101  22.186  1.00 12.01           C  
ATOM   1266  C   GLY A  67       5.942   1.081  21.241  1.00 12.98           C  
ATOM   1267  O   GLY A  67       4.988   1.093  20.463  1.00 13.81           O  
ATOM   1268  N   ILE A  68       6.813   2.084  21.310  1.00 11.97           N  
ATOM   1269  CA  ILE A  68       6.710   3.232  20.403  1.00 11.60           C  
ATOM   1270  C   ILE A  68       6.926   2.678  18.953  1.00 11.37           C  
ATOM   1271  O   ILE A  68       6.363   3.191  17.977  1.00 11.48           O  
ATOM   1272  CB  ILE A  68       7.726   4.356  20.795  1.00 12.19           C  
ATOM   1273  CG1 ILE A  68       7.297   5.698  20.208  1.00 12.60           C  
ATOM   1274  CG2 ILE A  68       9.129   3.976  20.402  1.00 12.03           C  
ATOM   1275  CD1 ILE A  68       8.102   6.899  20.745  1.00 12.95           C  
ATOM   1276  N   HIS A  69       7.754   1.637  18.832  1.00 12.23           N  
ATOM   1277  CA  HIS A  69       8.020   1.005  17.537  1.00 12.73           C  
ATOM   1278  C   HIS A  69       7.188  -0.284  17.612  1.00 12.74           C  
ATOM   1279  O   HIS A  69       7.447  -1.179  18.428  1.00 11.40           O  
ATOM   1280  CB  HIS A  69       9.500   0.702  17.333  1.00 11.10           C  
ATOM   1281  CG  HIS A  69      10.336   1.912  17.041  1.00 13.05           C  
ATOM   1282  ND1 HIS A  69      11.568   2.122  17.618  1.00 12.61           N  
ATOM   1283  CD2 HIS A  69      10.108   2.984  16.243  1.00 10.11           C  
ATOM   1284  CE1 HIS A  69      12.063   3.268  17.198  1.00 12.25           C  
ATOM   1285  NE2 HIS A  69      11.201   3.811  16.358  1.00 11.68           N  
ATOM   1286  N   ALA A  70       6.171  -0.352  16.766  1.00 12.67           N  
ATOM   1287  CA  ALA A  70       5.262  -1.487  16.704  1.00 13.39           C  
ATOM   1288  C   ALA A  70       5.781  -2.914  16.784  1.00 14.69           C  
ATOM   1289  O   ALA A  70       5.313  -3.687  17.618  1.00 16.35           O  
ATOM   1290  CB  ALA A  70       4.355  -1.342  15.496  1.00 12.79           C  
ATOM   1291  N   ARG A  71       6.762  -3.261  15.956  1.00 12.80           N  
ATOM   1292  CA  ARG A  71       7.317  -4.623  15.934  1.00 13.62           C  
ATOM   1293  C   ARG A  71       8.163  -5.144  17.094  1.00 12.27           C  
ATOM   1294  O   ARG A  71       8.445  -6.352  17.152  1.00 12.53           O  
ATOM   1295  CB  ARG A  71       8.086  -4.841  14.627  1.00 12.22           C  
ATOM   1296  CG  ARG A  71       9.314  -3.954  14.478  1.00 11.90           C  
ATOM   1297  CD  ARG A  71       9.967  -4.219  13.144  1.00 13.42           C  
ATOM   1298  NE  ARG A  71      11.206  -3.468  12.936  1.00 15.54           N  
ATOM   1299  CZ  ARG A  71      11.897  -3.502  11.796  1.00 16.99           C  
ATOM   1300  NH1 ARG A  71      11.433  -4.200  10.772  1.00 16.60           N  
ATOM   1301  NH2 ARG A  71      13.022  -2.813  11.665  1.00 14.78           N  
ATOM   1302  N   GLU A  72       8.515  -4.256  18.025  1.00 12.12           N  
ATOM   1303  CA  GLU A  72       9.344  -4.587  19.197  1.00 10.01           C  
ATOM   1304  C   GLU A  72       8.462  -5.154  20.305  1.00 11.77           C  
ATOM   1305  O   GLU A  72       8.438  -4.636  21.414  1.00 12.92           O  
ATOM   1306  CB  GLU A  72      10.109  -3.312  19.611  1.00  9.02           C  
ATOM   1307  CG  GLU A  72      11.040  -2.825  18.458  1.00 11.34           C  
ATOM   1308  CD  GLU A  72      11.688  -1.445  18.622  1.00 12.97           C  
ATOM   1309  OE1 GLU A  72      11.656  -0.827  19.685  1.00 12.48           O  
ATOM   1310  OE2 GLU A  72      12.266  -0.925  17.652  1.00 13.15           O  
ATOM   1311  N   TRP A  73       7.774  -6.252  19.980  1.00 12.90           N  
ATOM   1312  CA  TRP A  73       6.843  -6.965  20.861  1.00 11.59           C  
ATOM   1313  C   TRP A  73       7.216  -7.259  22.296  1.00 11.58           C  
ATOM   1314  O   TRP A  73       6.375  -7.168  23.182  1.00 12.62           O  
ATOM   1315  CB  TRP A  73       6.336  -8.221  20.181  1.00 11.40           C  
ATOM   1316  CG  TRP A  73       5.406  -7.923  19.037  1.00 13.31           C  
ATOM   1317  CD1 TRP A  73       5.248  -6.731  18.389  1.00 12.76           C  
ATOM   1318  CD2 TRP A  73       4.513  -8.843  18.404  1.00 15.14           C  
ATOM   1319  NE1 TRP A  73       4.316  -6.854  17.388  1.00 15.05           N  
ATOM   1320  CE2 TRP A  73       3.848  -8.140  17.375  1.00 16.26           C  
ATOM   1321  CE3 TRP A  73       4.212 -10.199  18.607  1.00 16.89           C  
ATOM   1322  CZ2 TRP A  73       2.894  -8.748  16.548  1.00 18.11           C  
ATOM   1323  CZ3 TRP A  73       3.266 -10.808  17.790  1.00 17.66           C  
ATOM   1324  CH2 TRP A  73       2.617 -10.080  16.770  1.00 18.18           C  
ATOM   1325  N   VAL A  74       8.464  -7.625  22.535  1.00 13.33           N  
ATOM   1326  CA  VAL A  74       8.903  -7.917  23.895  1.00 14.57           C  
ATOM   1327  C   VAL A  74       8.756  -6.678  24.809  1.00 13.74           C  
ATOM   1328  O   VAL A  74       8.645  -6.825  26.027  1.00 12.56           O  
ATOM   1329  CB  VAL A  74      10.382  -8.452  23.937  1.00 15.56           C  
ATOM   1330  CG1 VAL A  74      11.400  -7.324  23.613  1.00 15.61           C  
ATOM   1331  CG2 VAL A  74      10.683  -9.116  25.312  1.00 15.86           C  
ATOM   1332  N   THR A  75       8.704  -5.477  24.233  1.00 11.77           N  
ATOM   1333  CA  THR A  75       8.567  -4.273  25.049  1.00 12.39           C  
ATOM   1334  C   THR A  75       7.183  -4.118  25.683  1.00 14.99           C  
ATOM   1335  O   THR A  75       7.077  -3.849  26.881  1.00 13.88           O  
ATOM   1336  CB  THR A  75       8.974  -2.955  24.291  1.00 11.13           C  
ATOM   1337  OG1 THR A  75       8.029  -2.628  23.256  1.00 10.69           O  
ATOM   1338  CG2 THR A  75      10.366  -3.109  23.698  1.00 10.67           C  
ATOM   1339  N   GLN A  76       6.126  -4.313  24.904  1.00 14.44           N  
ATOM   1340  CA  GLN A  76       4.783  -4.181  25.442  1.00 14.12           C  
ATOM   1341  C   GLN A  76       4.564  -5.283  26.479  1.00 13.65           C  
ATOM   1342  O   GLN A  76       3.938  -5.051  27.525  1.00 14.70           O  
ATOM   1343  CB  GLN A  76       3.727  -4.269  24.327  1.00 12.81           C  
ATOM   1344  CG  GLN A  76       3.794  -3.147  23.291  1.00 13.07           C  
ATOM   1345  CD  GLN A  76       4.642  -3.524  22.082  1.00 13.55           C  
ATOM   1346  OE1 GLN A  76       5.517  -4.380  22.181  1.00 13.89           O  
ATOM   1347  NE2 GLN A  76       4.348  -2.925  20.924  1.00 15.30           N  
ATOM   1348  N   ALA A  77       5.081  -6.476  26.184  1.00 13.31           N  
ATOM   1349  CA  ALA A  77       4.946  -7.613  27.091  1.00 14.20           C  
ATOM   1350  C   ALA A  77       5.685  -7.332  28.394  1.00 15.77           C  
ATOM   1351  O   ALA A  77       5.160  -7.593  29.471  1.00 17.98           O  
ATOM   1352  CB  ALA A  77       5.478  -8.877  26.451  1.00 13.01           C  
ATOM   1353  N   THR A  78       6.889  -6.771  28.293  1.00 16.35           N  
ATOM   1354  CA  THR A  78       7.698  -6.444  29.464  1.00 13.90           C  
ATOM   1355  C   THR A  78       7.034  -5.346  30.309  1.00 15.79           C  
ATOM   1356  O   THR A  78       7.072  -5.405  31.548  1.00 15.96           O  
ATOM   1357  CB  THR A  78       9.140  -6.030  29.058  1.00 11.61           C  
ATOM   1358  OG1 THR A  78       9.823  -7.159  28.511  1.00 13.32           O  
ATOM   1359  CG2 THR A  78       9.952  -5.528  30.262  1.00 13.57           C  
ATOM   1360  N   ALA A  79       6.393  -4.379  29.655  1.00 13.39           N  
ATOM   1361  CA  ALA A  79       5.728  -3.283  30.355  1.00 15.00           C  
ATOM   1362  C   ALA A  79       4.526  -3.785  31.147  1.00 15.84           C  
ATOM   1363  O   ALA A  79       4.283  -3.343  32.268  1.00 16.10           O  
ATOM   1364  CB  ALA A  79       5.313  -2.189  29.374  1.00 14.77           C  
ATOM   1365  N   LEU A  80       3.779  -4.726  30.580  1.00 13.16           N  
ATOM   1366  CA  LEU A  80       2.613  -5.264  31.275  1.00 18.14           C  
ATOM   1367  C   LEU A  80       3.051  -6.091  32.505  1.00 16.57           C  
ATOM   1368  O   LEU A  80       2.454  -5.992  33.566  1.00 19.46           O  
ATOM   1369  CB  LEU A  80       1.749  -6.070  30.298  1.00 19.49           C  
ATOM   1370  CG  LEU A  80       0.291  -6.346  30.665  1.00 22.39           C  
ATOM   1371  CD1 LEU A  80      -0.418  -5.051  30.988  1.00 21.11           C  
ATOM   1372  CD2 LEU A  80      -0.373  -7.055  29.505  1.00 21.90           C  
ATOM   1373  N   TRP A  81       4.107  -6.887  32.359  1.00 17.54           N  
ATOM   1374  CA  TRP A  81       4.631  -7.713  33.449  1.00 17.42           C  
ATOM   1375  C   TRP A  81       5.109  -6.782  34.561  1.00 18.00           C  
ATOM   1376  O   TRP A  81       4.967  -7.100  35.745  1.00 18.40           O  
ATOM   1377  CB  TRP A  81       5.821  -8.537  32.968  1.00 18.85           C  
ATOM   1378  CG  TRP A  81       6.488  -9.362  34.042  1.00 19.32           C  
ATOM   1379  CD1 TRP A  81       6.216 -10.658  34.353  1.00 20.02           C  
ATOM   1380  CD2 TRP A  81       7.536  -8.944  34.940  1.00 17.57           C  
ATOM   1381  NE1 TRP A  81       7.020 -11.077  35.385  1.00 21.13           N  
ATOM   1382  CE2 TRP A  81       7.842 -10.049  35.763  1.00 19.72           C  
ATOM   1383  CE3 TRP A  81       8.242  -7.751  35.121  1.00 14.43           C  
ATOM   1384  CZ2 TRP A  81       8.822  -9.992  36.770  1.00 16.12           C  
ATOM   1385  CZ3 TRP A  81       9.217  -7.693  36.126  1.00 16.42           C  
ATOM   1386  CH2 TRP A  81       9.497  -8.812  36.932  1.00 15.07           C  
ATOM   1387  N   THR A  82       5.742  -5.677  34.173  1.00 15.96           N  
ATOM   1388  CA  THR A  82       6.264  -4.682  35.115  1.00 17.05           C  
ATOM   1389  C   THR A  82       5.138  -4.079  35.974  1.00 16.24           C  
ATOM   1390  O   THR A  82       5.310  -3.891  37.177  1.00 15.73           O  
ATOM   1391  CB  THR A  82       7.043  -3.557  34.365  1.00 14.33           C  
ATOM   1392  OG1 THR A  82       8.172  -4.147  33.715  1.00 14.16           O  
ATOM   1393  CG2 THR A  82       7.535  -2.492  35.332  1.00 13.80           C  
ATOM   1394  N   ALA A  83       3.989  -3.809  35.342  1.00 16.29           N  
ATOM   1395  CA  ALA A  83       2.836  -3.243  36.026  1.00 16.60           C  
ATOM   1396  C   ALA A  83       2.378  -4.261  37.093  1.00 18.17           C  
ATOM   1397  O   ALA A  83       2.076  -3.877  38.228  1.00 19.19           O  
ATOM   1398  CB  ALA A  83       1.687  -2.962  35.034  1.00 14.87           C  
ATOM   1399  N   ASN A  84       2.374  -5.540  36.752  1.00 17.37           N  
ATOM   1400  CA  ASN A  84       1.946  -6.529  37.718  1.00 18.88           C  
ATOM   1401  C   ASN A  84       2.950  -6.674  38.842  1.00 21.16           C  
ATOM   1402  O   ASN A  84       2.583  -6.822  40.019  1.00 20.36           O  
ATOM   1403  CB  ASN A  84       1.695  -7.864  37.044  1.00 20.56           C  
ATOM   1404  CG  ASN A  84       1.103  -8.879  37.977  1.00 20.67           C  
ATOM   1405  OD1 ASN A  84      -0.012  -8.736  38.467  1.00 27.26           O  
ATOM   1406  ND2 ASN A  84       1.863  -9.935  38.225  1.00 19.02           N  
ATOM   1407  N   LYS A  85       4.222  -6.563  38.482  1.00 19.90           N  
ATOM   1408  CA  LYS A  85       5.311  -6.673  39.433  1.00 19.59           C  
ATOM   1409  C   LYS A  85       5.267  -5.525  40.483  1.00 19.66           C  
ATOM   1410  O   LYS A  85       5.480  -5.765  41.681  1.00 20.62           O  
ATOM   1411  CB  LYS A  85       6.626  -6.661  38.666  1.00 16.98           C  
ATOM   1412  CG  LYS A  85       7.855  -6.665  39.503  1.00 18.10           C  
ATOM   1413  CD  LYS A  85       7.861  -7.855  40.391  1.00 19.21           C  
ATOM   1414  CE  LYS A  85       9.231  -8.071  40.886  1.00 22.91           C  
ATOM   1415  NZ  LYS A  85       9.258  -9.240  41.754  1.00 27.43           N  
ATOM   1416  N   ILE A  86       5.022  -4.295  40.043  1.00 19.82           N  
ATOM   1417  CA  ILE A  86       4.964  -3.183  40.981  1.00 20.04           C  
ATOM   1418  C   ILE A  86       3.878  -3.428  42.043  1.00 22.43           C  
ATOM   1419  O   ILE A  86       4.170  -3.381  43.244  1.00 23.06           O  
ATOM   1420  CB  ILE A  86       4.703  -1.824  40.260  1.00 17.33           C  
ATOM   1421  CG1 ILE A  86       5.899  -1.429  39.392  1.00 16.17           C  
ATOM   1422  CG2 ILE A  86       4.411  -0.717  41.286  1.00 15.41           C  
ATOM   1423  CD1 ILE A  86       5.583  -0.221  38.498  1.00 15.14           C  
ATOM   1424  N   VAL A  87       2.651  -3.742  41.611  1.00 22.47           N  
ATOM   1425  CA  VAL A  87       1.548  -3.989  42.541  1.00 23.94           C  
ATOM   1426  C   VAL A  87       1.752  -5.238  43.405  1.00 25.26           C  
ATOM   1427  O   VAL A  87       1.180  -5.336  44.492  1.00 25.63           O  
ATOM   1428  CB  VAL A  87       0.150  -4.065  41.828  1.00 24.09           C  
ATOM   1429  CG1 VAL A  87      -0.144  -2.798  41.064  1.00 27.14           C  
ATOM   1430  CG2 VAL A  87       0.056  -5.267  40.898  1.00 26.00           C  
ATOM   1431  N   SER A  88       2.539  -6.187  42.922  1.00 23.64           N  
ATOM   1432  CA  SER A  88       2.795  -7.415  43.668  1.00 25.07           C  
ATOM   1433  C   SER A  88       3.827  -7.213  44.766  1.00 26.33           C  
ATOM   1434  O   SER A  88       3.785  -7.865  45.816  1.00 29.10           O  
ATOM   1435  CB  SER A  88       3.281  -8.516  42.735  1.00 24.87           C  
ATOM   1436  OG  SER A  88       2.294  -8.842  41.765  1.00 32.56           O  
ATOM   1437  N   ASP A  89       4.779  -6.319  44.523  1.00 24.20           N  
ATOM   1438  CA  ASP A  89       5.808  -6.066  45.508  1.00 24.21           C  
ATOM   1439  C   ASP A  89       5.553  -4.879  46.406  1.00 23.38           C  
ATOM   1440  O   ASP A  89       6.234  -4.715  47.418  1.00 25.03           O  
ATOM   1441  CB  ASP A  89       7.171  -5.916  44.834  1.00 24.93           C  
ATOM   1442  CG  ASP A  89       7.794  -7.251  44.446  1.00 28.93           C  
ATOM   1443  OD1 ASP A  89       7.109  -8.306  44.485  1.00 28.84           O  
ATOM   1444  OD2 ASP A  89       8.997  -7.234  44.103  1.00 32.54           O  
ATOM   1445  N   TYR A  90       4.624  -4.008  46.033  1.00 22.02           N  
ATOM   1446  CA  TYR A  90       4.365  -2.859  46.876  1.00 22.38           C  
ATOM   1447  C   TYR A  90       3.870  -3.318  48.255  1.00 23.05           C  
ATOM   1448  O   TYR A  90       3.002  -4.204  48.360  1.00 21.59           O  
ATOM   1449  CB  TYR A  90       3.363  -1.909  46.233  1.00 22.65           C  
ATOM   1450  CG  TYR A  90       3.115  -0.728  47.117  1.00 22.21           C  
ATOM   1451  CD1 TYR A  90       4.030   0.325  47.180  1.00 21.38           C  
ATOM   1452  CD2 TYR A  90       2.007  -0.698  47.969  1.00 23.67           C  
ATOM   1453  CE1 TYR A  90       3.848   1.379  48.075  1.00 23.03           C  
ATOM   1454  CE2 TYR A  90       1.816   0.350  48.867  1.00 22.67           C  
ATOM   1455  CZ  TYR A  90       2.733   1.379  48.913  1.00 22.10           C  
ATOM   1456  OH  TYR A  90       2.506   2.415  49.768  1.00 24.68           O  
ATOM   1457  N   GLY A  91       4.465  -2.740  49.299  1.00 22.15           N  
ATOM   1458  CA  GLY A  91       4.100  -3.080  50.667  1.00 23.26           C  
ATOM   1459  C   GLY A  91       4.750  -4.372  51.142  1.00 24.13           C  
ATOM   1460  O   GLY A  91       4.520  -4.811  52.270  1.00 24.79           O  
ATOM   1461  N   LYS A  92       5.604  -4.947  50.299  1.00 23.68           N  
ATOM   1462  CA  LYS A  92       6.307  -6.191  50.600  1.00 23.43           C  
ATOM   1463  C   LYS A  92       7.812  -5.929  50.545  1.00 23.13           C  
ATOM   1464  O   LYS A  92       8.539  -6.188  51.502  1.00 22.24           O  
ATOM   1465  CB  LYS A  92       5.882  -7.231  49.574  1.00 25.32           C  
ATOM   1466  CG  LYS A  92       6.329  -8.638  49.825  1.00 31.65           C  
ATOM   1467  CD  LYS A  92       5.441  -9.594  49.038  1.00 37.34           C  
ATOM   1468  CE  LYS A  92       6.195 -10.843  48.612  1.00 41.29           C  
ATOM   1469  NZ  LYS A  92       6.680 -11.656  49.765  0.00 39.96           N  
ATOM   1470  N   ASP A  93       8.262  -5.377  49.422  1.00 24.13           N  
ATOM   1471  CA  ASP A  93       9.665  -5.047  49.197  1.00 22.58           C  
ATOM   1472  C   ASP A  93       9.879  -3.619  49.698  1.00 21.93           C  
ATOM   1473  O   ASP A  93       9.242  -2.681  49.206  1.00 20.58           O  
ATOM   1474  CB  ASP A  93       9.987  -5.126  47.699  1.00 25.47           C  
ATOM   1475  CG  ASP A  93      11.356  -4.563  47.363  1.00 27.49           C  
ATOM   1476  OD1 ASP A  93      12.342  -4.940  48.023  1.00 32.35           O  
ATOM   1477  OD2 ASP A  93      11.449  -3.734  46.437  1.00 31.78           O  
ATOM   1478  N   PRO A  94      10.799  -3.423  50.662  1.00 19.67           N  
ATOM   1479  CA  PRO A  94      11.043  -2.075  51.187  1.00 19.72           C  
ATOM   1480  C   PRO A  94      11.498  -1.061  50.134  1.00 19.51           C  
ATOM   1481  O   PRO A  94      11.242   0.132  50.261  1.00 22.53           O  
ATOM   1482  CB  PRO A  94      12.133  -2.307  52.238  1.00 20.18           C  
ATOM   1483  CG  PRO A  94      11.870  -3.711  52.699  1.00 21.36           C  
ATOM   1484  CD  PRO A  94      11.599  -4.424  51.389  1.00 20.56           C  
ATOM   1485  N   SER A  95      12.184  -1.521  49.100  1.00 19.97           N  
ATOM   1486  CA  SER A  95      12.646  -0.607  48.076  1.00 20.14           C  
ATOM   1487  C   SER A  95      11.525  -0.059  47.211  1.00 17.61           C  
ATOM   1488  O   SER A  95      11.392   1.153  47.093  1.00 18.03           O  
ATOM   1489  CB  SER A  95      13.707  -1.255  47.196  1.00 24.80           C  
ATOM   1490  OG  SER A  95      14.410  -0.252  46.476  1.00 32.42           O  
ATOM   1491  N   ILE A  96      10.723  -0.932  46.608  1.00 18.33           N  
ATOM   1492  CA  ILE A  96       9.634  -0.454  45.767  1.00 20.48           C  
ATOM   1493  C   ILE A  96       8.640   0.354  46.621  1.00 21.14           C  
ATOM   1494  O   ILE A  96       8.069   1.356  46.163  1.00 18.66           O  
ATOM   1495  CB  ILE A  96       8.963  -1.613  44.927  1.00 24.18           C  
ATOM   1496  CG1 ILE A  96       8.123  -1.036  43.775  1.00 29.50           C  
ATOM   1497  CG2 ILE A  96       8.036  -2.451  45.768  1.00 24.39           C  
ATOM   1498  CD1 ILE A  96       8.900  -0.163  42.782  1.00 29.42           C  
ATOM   1499  N   THR A  97       8.514  -0.020  47.892  1.00 19.58           N  
ATOM   1500  CA  THR A  97       7.603   0.686  48.780  1.00 17.72           C  
ATOM   1501  C   THR A  97       8.104   2.115  48.992  1.00 16.80           C  
ATOM   1502  O   THR A  97       7.334   3.063  48.827  1.00 18.04           O  
ATOM   1503  CB  THR A  97       7.414  -0.092  50.100  1.00 17.07           C  
ATOM   1504  OG1 THR A  97       6.932  -1.398  49.777  1.00 17.29           O  
ATOM   1505  CG2 THR A  97       6.396   0.588  51.014  1.00 19.90           C  
ATOM   1506  N   SER A  98       9.402   2.288  49.263  1.00 17.40           N  
ATOM   1507  CA  SER A  98       9.946   3.636  49.473  1.00 17.79           C  
ATOM   1508  C   SER A  98       9.943   4.471  48.198  1.00 18.22           C  
ATOM   1509  O   SER A  98       9.744   5.681  48.255  1.00 18.32           O  
ATOM   1510  CB  SER A  98      11.347   3.614  50.091  1.00 18.43           C  
ATOM   1511  OG  SER A  98      12.209   2.738  49.411  1.00 22.90           O  
ATOM   1512  N   ILE A  99      10.190   3.833  47.054  1.00 17.76           N  
ATOM   1513  CA  ILE A  99      10.194   4.549  45.787  1.00 17.97           C  
ATOM   1514  C   ILE A  99       8.774   5.133  45.579  1.00 17.92           C  
ATOM   1515  O   ILE A  99       8.623   6.338  45.314  1.00 17.78           O  
ATOM   1516  CB  ILE A  99      10.550   3.597  44.595  1.00 17.15           C  
ATOM   1517  CG1 ILE A  99      12.024   3.190  44.634  1.00 15.79           C  
ATOM   1518  CG2 ILE A  99      10.238   4.280  43.265  1.00 18.89           C  
ATOM   1519  CD1 ILE A  99      12.365   2.058  43.678  1.00 13.89           C  
ATOM   1520  N   LEU A 100       7.740   4.289  45.718  1.00 18.09           N  
ATOM   1521  CA  LEU A 100       6.360   4.746  45.539  1.00 17.78           C  
ATOM   1522  C   LEU A 100       5.880   5.734  46.596  1.00 19.69           C  
ATOM   1523  O   LEU A 100       4.970   6.516  46.339  1.00 20.33           O  
ATOM   1524  CB  LEU A 100       5.385   3.578  45.385  1.00 18.50           C  
ATOM   1525  CG  LEU A 100       5.191   3.139  43.925  1.00 20.12           C  
ATOM   1526  CD1 LEU A 100       4.372   1.879  43.860  1.00 23.06           C  
ATOM   1527  CD2 LEU A 100       4.521   4.230  43.110  1.00 18.37           C  
ATOM   1528  N   ASP A 101       6.483   5.709  47.783  1.00 21.45           N  
ATOM   1529  CA  ASP A 101       6.090   6.637  48.840  1.00 23.58           C  
ATOM   1530  C   ASP A 101       6.635   8.028  48.480  1.00 21.68           C  
ATOM   1531  O   ASP A 101       6.097   9.042  48.900  1.00 24.24           O  
ATOM   1532  CB  ASP A 101       6.657   6.195  50.204  1.00 29.64           C  
ATOM   1533  CG  ASP A 101       5.966   4.936  50.781  1.00 37.88           C  
ATOM   1534  OD1 ASP A 101       4.891   4.505  50.275  1.00 38.98           O  
ATOM   1535  OD2 ASP A 101       6.519   4.374  51.765  1.00 42.96           O  
ATOM   1536  N   ALA A 102       7.697   8.057  47.678  1.00 20.36           N  
ATOM   1537  CA  ALA A 102       8.340   9.292  47.246  1.00 18.69           C  
ATOM   1538  C   ALA A 102       7.956   9.787  45.858  1.00 19.19           C  
ATOM   1539  O   ALA A 102       8.010  10.993  45.597  1.00 19.24           O  
ATOM   1540  CB  ALA A 102       9.862   9.133  47.306  1.00 19.24           C  
ATOM   1541  N   LEU A 103       7.609   8.879  44.954  1.00 18.95           N  
ATOM   1542  CA  LEU A 103       7.243   9.295  43.600  1.00 18.86           C  
ATOM   1543  C   LEU A 103       6.108   8.494  43.005  1.00 18.02           C  
ATOM   1544  O   LEU A 103       5.775   7.404  43.479  1.00 18.46           O  
ATOM   1545  CB  LEU A 103       8.437   9.118  42.647  1.00 20.10           C  
ATOM   1546  CG  LEU A 103       9.821   9.729  42.905  1.00 25.17           C  
ATOM   1547  CD1 LEU A 103      10.857   8.591  42.925  1.00 25.58           C  
ATOM   1548  CD2 LEU A 103      10.173  10.775  41.833  1.00 22.80           C  
ATOM   1549  N   ASP A 104       5.522   9.054  41.952  1.00 17.16           N  
ATOM   1550  CA  ASP A 104       4.433   8.414  41.235  1.00 16.52           C  
ATOM   1551  C   ASP A 104       5.138   7.786  40.029  1.00 17.38           C  
ATOM   1552  O   ASP A 104       6.213   8.239  39.618  1.00 16.95           O  
ATOM   1553  CB  ASP A 104       3.439   9.449  40.700  1.00 16.75           C  
ATOM   1554  CG  ASP A 104       2.487   9.963  41.763  1.00 20.84           C  
ATOM   1555  OD1 ASP A 104       2.489   9.426  42.891  1.00 19.73           O  
ATOM   1556  OD2 ASP A 104       1.725  10.909  41.459  1.00 22.72           O  
ATOM   1557  N   ILE A 105       4.557   6.734  39.475  1.00 18.03           N  
ATOM   1558  CA  ILE A 105       5.149   6.079  38.308  1.00 15.98           C  
ATOM   1559  C   ILE A 105       4.034   6.051  37.268  1.00 14.88           C  
ATOM   1560  O   ILE A 105       2.907   5.666  37.582  1.00 15.48           O  
ATOM   1561  CB  ILE A 105       5.610   4.622  38.602  1.00 15.18           C  
ATOM   1562  CG1 ILE A 105       6.770   4.608  39.614  1.00 17.19           C  
ATOM   1563  CG2 ILE A 105       6.034   3.930  37.306  1.00 16.03           C  
ATOM   1564  CD1 ILE A 105       7.185   3.222  40.087  1.00 17.38           C  
ATOM   1565  N   PHE A 106       4.329   6.559  36.073  1.00 14.76           N  
ATOM   1566  CA  PHE A 106       3.372   6.594  34.961  1.00 13.82           C  
ATOM   1567  C   PHE A 106       3.935   5.585  33.958  1.00 14.88           C  
ATOM   1568  O   PHE A 106       5.104   5.668  33.581  1.00 14.30           O  
ATOM   1569  CB  PHE A 106       3.280   7.990  34.333  1.00 14.07           C  
ATOM   1570  CG  PHE A 106       2.538   8.986  35.176  1.00 17.83           C  
ATOM   1571  CD1 PHE A 106       1.147   9.038  35.145  1.00 19.86           C  
ATOM   1572  CD2 PHE A 106       3.224   9.842  36.034  1.00 19.53           C  
ATOM   1573  CE1 PHE A 106       0.453   9.928  35.966  1.00 20.52           C  
ATOM   1574  CE2 PHE A 106       2.543  10.735  36.860  1.00 19.52           C  
ATOM   1575  CZ  PHE A 106       1.159  10.776  36.827  1.00 18.83           C  
ATOM   1576  N   LEU A 107       3.113   4.622  33.563  1.00 13.91           N  
ATOM   1577  CA  LEU A 107       3.514   3.581  32.620  1.00 14.87           C  
ATOM   1578  C   LEU A 107       2.589   3.476  31.419  1.00 14.76           C  
ATOM   1579  O   LEU A 107       1.392   3.197  31.562  1.00 14.61           O  
ATOM   1580  CB  LEU A 107       3.569   2.233  33.356  1.00 16.83           C  
ATOM   1581  CG  LEU A 107       3.727   0.920  32.583  1.00 21.60           C  
ATOM   1582  CD1 LEU A 107       4.922   0.994  31.651  1.00 25.58           C  
ATOM   1583  CD2 LEU A 107       3.877  -0.234  33.569  1.00 23.66           C  
ATOM   1584  N   LEU A 108       3.154   3.660  30.231  1.00 14.68           N  
ATOM   1585  CA  LEU A 108       2.399   3.585  28.977  1.00 11.79           C  
ATOM   1586  C   LEU A 108       2.880   2.306  28.286  1.00 12.37           C  
ATOM   1587  O   LEU A 108       3.939   2.292  27.669  1.00 15.60           O  
ATOM   1588  CB  LEU A 108       2.687   4.831  28.135  1.00 10.75           C  
ATOM   1589  CG  LEU A 108       2.054   4.888  26.741  1.00 15.24           C  
ATOM   1590  CD1 LEU A 108       0.541   4.611  26.803  1.00 16.27           C  
ATOM   1591  CD2 LEU A 108       2.338   6.240  26.106  1.00 15.52           C  
ATOM   1592  N   PRO A 109       2.121   1.206  28.396  1.00 11.92           N  
ATOM   1593  CA  PRO A 109       2.497  -0.075  27.789  1.00 13.37           C  
ATOM   1594  C   PRO A 109       2.492  -0.143  26.245  1.00 13.67           C  
ATOM   1595  O   PRO A 109       3.284  -0.880  25.656  1.00 13.25           O  
ATOM   1596  CB  PRO A 109       1.471  -1.059  28.387  1.00 15.32           C  
ATOM   1597  CG  PRO A 109       0.900  -0.342  29.586  1.00 15.83           C  
ATOM   1598  CD  PRO A 109       0.836   1.077  29.109  1.00 15.70           C  
ATOM   1599  N   VAL A 110       1.559   0.563  25.607  1.00 13.25           N  
ATOM   1600  CA  VAL A 110       1.472   0.557  24.152  1.00 14.01           C  
ATOM   1601  C   VAL A 110       1.475   1.996  23.667  1.00 13.11           C  
ATOM   1602  O   VAL A 110       0.438   2.635  23.583  1.00 13.68           O  
ATOM   1603  CB  VAL A 110       0.179  -0.172  23.645  1.00 15.21           C  
ATOM   1604  CG1 VAL A 110       0.227  -0.333  22.110  1.00 14.41           C  
ATOM   1605  CG2 VAL A 110       0.026  -1.547  24.319  1.00 14.79           C  
ATOM   1606  N   THR A 111       2.656   2.508  23.358  1.00 12.77           N  
ATOM   1607  CA  THR A 111       2.788   3.886  22.889  1.00 13.99           C  
ATOM   1608  C   THR A 111       2.318   4.138  21.440  1.00 11.66           C  
ATOM   1609  O   THR A 111       1.916   5.254  21.092  1.00 12.23           O  
ATOM   1610  CB  THR A 111       4.256   4.350  23.073  1.00 13.66           C  
ATOM   1611  OG1 THR A 111       4.639   4.121  24.432  1.00 16.27           O  
ATOM   1612  CG2 THR A 111       4.406   5.818  22.774  1.00 12.55           C  
ATOM   1613  N   ASN A 112       2.314   3.081  20.633  1.00 11.45           N  
ATOM   1614  CA  ASN A 112       1.904   3.156  19.223  1.00 12.37           C  
ATOM   1615  C   ASN A 112       0.850   2.049  18.990  1.00 11.47           C  
ATOM   1616  O   ASN A 112       1.136   1.002  18.403  1.00 13.05           O  
ATOM   1617  CB  ASN A 112       3.184   2.983  18.374  1.00 10.37           C  
ATOM   1618  CG  ASN A 112       2.941   2.979  16.868  1.00 15.33           C  
ATOM   1619  OD1 ASN A 112       1.843   3.237  16.381  1.00 13.16           O  
ATOM   1620  ND2 ASN A 112       4.000   2.694  16.118  1.00 14.28           N  
ATOM   1621  N   PRO A 113      -0.391   2.264  19.483  1.00 11.61           N  
ATOM   1622  CA  PRO A 113      -1.431   1.249  19.305  1.00 11.63           C  
ATOM   1623  C   PRO A 113      -1.847   0.915  17.864  1.00 11.39           C  
ATOM   1624  O   PRO A 113      -2.105  -0.261  17.566  1.00 11.78           O  
ATOM   1625  CB  PRO A 113      -2.593   1.790  20.147  1.00 10.45           C  
ATOM   1626  CG  PRO A 113      -2.420   3.263  20.076  1.00 10.94           C  
ATOM   1627  CD  PRO A 113      -0.927   3.455  20.175  1.00  9.89           C  
ATOM   1628  N   ASP A 114      -1.870   1.914  16.978  1.00 13.52           N  
ATOM   1629  CA  ASP A 114      -2.260   1.692  15.569  1.00 12.55           C  
ATOM   1630  C   ASP A 114      -1.242   0.786  14.886  1.00 12.90           C  
ATOM   1631  O   ASP A 114      -1.605  -0.180  14.218  1.00 11.88           O  
ATOM   1632  CB  ASP A 114      -2.349   3.014  14.803  1.00 13.83           C  
ATOM   1633  CG  ASP A 114      -3.309   4.014  15.431  1.00 15.38           C  
ATOM   1634  OD1 ASP A 114      -4.150   3.631  16.292  1.00 16.14           O  
ATOM   1635  OD2 ASP A 114      -3.215   5.204  15.044  1.00 13.98           O  
ATOM   1636  N   GLY A 115       0.039   1.101  15.071  1.00 12.31           N  
ATOM   1637  CA  GLY A 115       1.092   0.301  14.479  1.00 11.31           C  
ATOM   1638  C   GLY A 115       1.068  -1.118  15.038  1.00 11.94           C  
ATOM   1639  O   GLY A 115       1.298  -2.082  14.305  1.00 12.38           O  
ATOM   1640  N   TYR A 116       0.791  -1.267  16.334  1.00 10.96           N  
ATOM   1641  CA  TYR A 116       0.750  -2.598  16.942  1.00 11.27           C  
ATOM   1642  C   TYR A 116      -0.359  -3.464  16.306  1.00 12.87           C  
ATOM   1643  O   TYR A 116      -0.122  -4.631  15.937  1.00 11.87           O  
ATOM   1644  CB  TYR A 116       0.560  -2.494  18.470  1.00 11.20           C  
ATOM   1645  CG  TYR A 116       0.786  -3.798  19.202  1.00 13.58           C  
ATOM   1646  CD1 TYR A 116       2.033  -4.421  19.196  1.00 13.82           C  
ATOM   1647  CD2 TYR A 116      -0.252  -4.420  19.902  1.00 16.72           C  
ATOM   1648  CE1 TYR A 116       2.247  -5.626  19.866  1.00 14.95           C  
ATOM   1649  CE2 TYR A 116      -0.046  -5.625  20.570  1.00 15.64           C  
ATOM   1650  CZ  TYR A 116       1.205  -6.221  20.550  1.00 15.23           C  
ATOM   1651  OH  TYR A 116       1.423  -7.404  21.220  1.00 14.99           O  
ATOM   1652  N   VAL A 117      -1.566  -2.893  16.195  1.00 13.91           N  
ATOM   1653  CA  VAL A 117      -2.712  -3.592  15.605  1.00 15.18           C  
ATOM   1654  C   VAL A 117      -2.329  -4.013  14.176  1.00 14.63           C  
ATOM   1655  O   VAL A 117      -2.524  -5.165  13.777  1.00 15.34           O  
ATOM   1656  CB  VAL A 117      -3.993  -2.695  15.617  1.00 15.10           C  
ATOM   1657  CG1 VAL A 117      -5.092  -3.264  14.699  1.00 17.76           C  
ATOM   1658  CG2 VAL A 117      -4.527  -2.587  17.045  1.00 15.77           C  
ATOM   1659  N   PHE A 118      -1.708  -3.093  13.445  1.00 15.38           N  
ATOM   1660  CA  PHE A 118      -1.281  -3.366  12.069  1.00 16.22           C  
ATOM   1661  C   PHE A 118      -0.230  -4.480  11.975  1.00 15.20           C  
ATOM   1662  O   PHE A 118      -0.278  -5.287  11.047  1.00 16.57           O  
ATOM   1663  CB  PHE A 118      -0.745  -2.091  11.401  1.00 15.13           C  
ATOM   1664  CG  PHE A 118      -0.564  -2.214   9.905  1.00 16.96           C  
ATOM   1665  CD1 PHE A 118      -1.669  -2.117   9.050  1.00 17.36           C  
ATOM   1666  CD2 PHE A 118       0.705  -2.396   9.351  1.00 15.67           C  
ATOM   1667  CE1 PHE A 118      -1.517  -2.199   7.658  1.00 18.77           C  
ATOM   1668  CE2 PHE A 118       0.872  -2.480   7.957  1.00 18.22           C  
ATOM   1669  CZ  PHE A 118      -0.243  -2.379   7.110  1.00 16.85           C  
ATOM   1670  N   SER A 119       0.694  -4.554  12.937  1.00 16.21           N  
ATOM   1671  CA  SER A 119       1.736  -5.588  12.915  1.00 15.62           C  
ATOM   1672  C   SER A 119       1.188  -6.969  13.222  1.00 17.77           C  
ATOM   1673  O   SER A 119       1.785  -7.981  12.851  1.00 17.62           O  
ATOM   1674  CB  SER A 119       2.895  -5.247  13.861  1.00 15.26           C  
ATOM   1675  OG  SER A 119       2.524  -5.368  15.226  1.00 16.63           O  
ATOM   1676  N   GLN A 120       0.045  -7.010  13.897  1.00 19.25           N  
ATOM   1677  CA  GLN A 120      -0.570  -8.280  14.247  1.00 22.15           C  
ATOM   1678  C   GLN A 120      -1.559  -8.729  13.194  1.00 25.03           C  
ATOM   1679  O   GLN A 120      -1.740  -9.921  12.983  1.00 28.25           O  
ATOM   1680  CB  GLN A 120      -1.291  -8.182  15.593  1.00 20.85           C  
ATOM   1681  CG  GLN A 120      -0.385  -7.870  16.757  1.00 19.95           C  
ATOM   1682  CD  GLN A 120      -0.926  -8.395  18.062  1.00 20.69           C  
ATOM   1683  OE1 GLN A 120      -2.121  -8.314  18.329  1.00 23.94           O  
ATOM   1684  NE2 GLN A 120      -0.058  -8.985  18.860  1.00 21.05           N  
ATOM   1685  N   THR A 121      -2.183  -7.766  12.527  1.00 27.74           N  
ATOM   1686  CA  THR A 121      -3.166  -8.060  11.496  1.00 30.08           C  
ATOM   1687  C   THR A 121      -2.679  -8.066  10.039  1.00 30.96           C  
ATOM   1688  O   THR A 121      -3.069  -8.927   9.238  1.00 33.29           O  
ATOM   1689  CB  THR A 121      -4.342  -7.064  11.573  1.00 28.17           C  
ATOM   1690  OG1 THR A 121      -3.870  -5.743  11.310  1.00 30.32           O  
ATOM   1691  CG2 THR A 121      -4.972  -7.073  12.958  1.00 34.65           C  
ATOM   1692  N   LYS A 122      -1.794  -7.142   9.704  1.00 27.00           N  
ATOM   1693  CA  LYS A 122      -1.303  -7.060   8.346  1.00 25.93           C  
ATOM   1694  C   LYS A 122       0.182  -7.265   8.054  1.00 23.99           C  
ATOM   1695  O   LYS A 122       0.528  -8.055   7.184  1.00 24.25           O  
ATOM   1696  CB  LYS A 122      -1.764  -5.717   7.766  1.00 25.60           C  
ATOM   1697  CG  LYS A 122      -1.651  -5.592   6.263  1.00 31.85           C  
ATOM   1698  CD  LYS A 122      -2.628  -6.528   5.569  0.50 30.51           C  
ATOM   1699  CE  LYS A 122      -2.445  -6.496   4.066  0.50 32.29           C  
ATOM   1700  NZ  LYS A 122      -2.653  -5.136   3.495  0.00 30.55           N  
ATOM   1701  N   ASN A 123       1.063  -6.622   8.808  1.00 21.68           N  
ATOM   1702  CA  ASN A 123       2.497  -6.769   8.548  1.00 20.39           C  
ATOM   1703  C   ASN A 123       3.332  -6.784   9.839  1.00 18.57           C  
ATOM   1704  O   ASN A 123       3.560  -5.729  10.449  1.00 16.07           O  
ATOM   1705  CB  ASN A 123       2.904  -5.597   7.634  1.00 17.70           C  
ATOM   1706  CG  ASN A 123       4.365  -5.628   7.214  1.00 18.70           C  
ATOM   1707  OD1 ASN A 123       5.150  -6.492   7.613  1.00 17.22           O  
ATOM   1708  ND2 ASN A 123       4.726  -4.680   6.366  1.00 21.11           N  
ATOM   1709  N   ARG A 124       3.866  -7.962  10.163  1.00 16.13           N  
ATOM   1710  CA  ARG A 124       4.682  -8.193  11.352  1.00 16.41           C  
ATOM   1711  C   ARG A 124       5.935  -7.323  11.452  1.00 18.58           C  
ATOM   1712  O   ARG A 124       6.427  -7.059  12.559  1.00 18.12           O  
ATOM   1713  CB  ARG A 124       5.065  -9.678  11.435  1.00 15.95           C  
ATOM   1714  CG  ARG A 124       5.946 -10.074  12.640  1.00 15.70           C  
ATOM   1715  CD  ARG A 124       5.194  -9.924  13.968  1.00 14.93           C  
ATOM   1716  NE  ARG A 124       5.981 -10.368  15.128  1.00 13.42           N  
ATOM   1717  CZ  ARG A 124       6.861  -9.630  15.802  1.00 15.40           C  
ATOM   1718  NH1 ARG A 124       7.123  -8.371  15.447  1.00 11.90           N  
ATOM   1719  NH2 ARG A 124       7.418 -10.139  16.896  1.00 15.43           N  
ATOM   1720  N   MET A 125       6.421  -6.838  10.310  1.00 16.61           N  
ATOM   1721  CA  MET A 125       7.615  -6.000  10.286  1.00 14.90           C  
ATOM   1722  C   MET A 125       7.390  -4.497  10.401  1.00 13.08           C  
ATOM   1723  O   MET A 125       8.346  -3.741  10.353  1.00 15.25           O  
ATOM   1724  CB  MET A 125       8.421  -6.303   9.016  1.00 15.33           C  
ATOM   1725  CG  MET A 125       8.936  -7.721   8.942  1.00 16.19           C  
ATOM   1726  SD  MET A 125      10.037  -8.079  10.323  1.00 25.04           S  
ATOM   1727  CE  MET A 125       9.189  -9.436  11.091  1.00 24.60           C  
ATOM   1728  N   TRP A 126       6.140  -4.061  10.540  1.00 13.14           N  
ATOM   1729  CA  TRP A 126       5.816  -2.644  10.651  1.00 12.94           C  
ATOM   1730  C   TRP A 126       6.403  -2.010  11.930  1.00 13.62           C  
ATOM   1731  O   TRP A 126       6.376  -2.622  13.008  1.00 14.71           O  
ATOM   1732  CB  TRP A 126       4.296  -2.463  10.630  1.00 10.68           C  
ATOM   1733  CG  TRP A 126       3.888  -1.058  10.399  1.00 11.52           C  
ATOM   1734  CD1 TRP A 126       3.479  -0.165  11.333  1.00 13.36           C  
ATOM   1735  CD2 TRP A 126       3.954  -0.344   9.162  1.00 13.49           C  
ATOM   1736  NE1 TRP A 126       3.309   1.072  10.764  1.00 13.98           N  
ATOM   1737  CE2 TRP A 126       3.592   0.989   9.427  1.00 12.70           C  
ATOM   1738  CE3 TRP A 126       4.299  -0.704   7.848  1.00 15.19           C  
ATOM   1739  CZ2 TRP A 126       3.565   1.973   8.436  1.00 12.87           C  
ATOM   1740  CZ3 TRP A 126       4.275   0.275   6.867  1.00 13.46           C  
ATOM   1741  CH2 TRP A 126       3.909   1.599   7.167  1.00 14.39           C  
ATOM   1742  N   ARG A 127       6.908  -0.785  11.818  1.00 13.52           N  
ATOM   1743  CA  ARG A 127       7.478  -0.121  12.978  1.00 14.59           C  
ATOM   1744  C   ARG A 127       6.962   1.281  13.212  1.00 14.11           C  
ATOM   1745  O   ARG A 127       6.915   1.739  14.345  1.00 16.12           O  
ATOM   1746  CB  ARG A 127       9.006  -0.094  12.876  1.00 15.89           C  
ATOM   1747  CG  ARG A 127       9.541   0.890  11.859  1.00 20.78           C  
ATOM   1748  CD  ARG A 127      11.002   0.633  11.529  1.00 20.81           C  
ATOM   1749  NE  ARG A 127      11.880   0.758  12.685  1.00 23.73           N  
ATOM   1750  CZ  ARG A 127      12.425   1.898  13.108  1.00 24.84           C  
ATOM   1751  NH1 ARG A 127      12.194   3.045  12.477  1.00 23.76           N  
ATOM   1752  NH2 ARG A 127      13.198   1.892  14.187  1.00 25.03           N  
ATOM   1753  N   LYS A 128       6.540   1.952  12.153  1.00 12.74           N  
ATOM   1754  CA  LYS A 128       6.033   3.316  12.254  1.00 11.81           C  
ATOM   1755  C   LYS A 128       4.571   3.469  12.736  1.00 12.39           C  
ATOM   1756  O   LYS A 128       3.896   2.491  13.106  1.00 13.32           O  
ATOM   1757  CB  LYS A 128       6.181   3.988  10.873  1.00 13.44           C  
ATOM   1758  CG  LYS A 128       7.618   4.061  10.333  1.00 13.06           C  
ATOM   1759  CD  LYS A 128       7.715   4.983   9.110  1.00 10.07           C  
ATOM   1760  CE  LYS A 128       7.088   4.353   7.858  1.00 12.54           C  
ATOM   1761  NZ  LYS A 128       7.130   5.281   6.687  1.00 13.48           N  
ATOM   1762  N   THR A 129       4.118   4.720  12.794  1.00 13.55           N  
ATOM   1763  CA  THR A 129       2.751   5.028  13.199  1.00 13.09           C  
ATOM   1764  C   THR A 129       1.929   4.721  11.911  1.00 14.87           C  
ATOM   1765  O   THR A 129       2.455   4.157  10.941  1.00 14.20           O  
ATOM   1766  CB  THR A 129       2.561   6.544  13.552  1.00 12.61           C  
ATOM   1767  OG1 THR A 129       2.950   7.361  12.439  1.00 11.64           O  
ATOM   1768  CG2 THR A 129       3.378   6.950  14.793  1.00 13.03           C  
ATOM   1769  N   ARG A 130       0.655   5.088  11.894  1.00 14.12           N  
ATOM   1770  CA  ARG A 130      -0.176   4.845  10.721  1.00 14.55           C  
ATOM   1771  C   ARG A 130      -0.792   6.141  10.204  1.00 14.57           C  
ATOM   1772  O   ARG A 130      -1.829   6.110   9.566  1.00 16.75           O  
ATOM   1773  CB  ARG A 130      -1.281   3.831  11.027  1.00 13.88           C  
ATOM   1774  CG  ARG A 130      -0.786   2.427  11.334  1.00 15.27           C  
ATOM   1775  CD  ARG A 130      -0.142   1.750  10.130  1.00 18.39           C  
ATOM   1776  NE  ARG A 130      -1.089   1.559   9.027  1.00 18.72           N  
ATOM   1777  CZ  ARG A 130      -0.742   1.264   7.781  1.00 17.87           C  
ATOM   1778  NH1 ARG A 130       0.539   1.121   7.465  1.00 14.70           N  
ATOM   1779  NH2 ARG A 130      -1.682   1.113   6.856  1.00 18.78           N  
ATOM   1780  N   SER A 131      -0.160   7.278  10.467  1.00 14.01           N  
ATOM   1781  CA  SER A 131      -0.702   8.542   9.998  1.00 18.13           C  
ATOM   1782  C   SER A 131      -0.656   8.653   8.465  1.00 24.19           C  
ATOM   1783  O   SER A 131       0.240   8.097   7.808  1.00 22.12           O  
ATOM   1784  CB  SER A 131       0.038   9.716  10.631  1.00 16.13           C  
ATOM   1785  OG  SER A 131       1.412   9.675  10.319  1.00 17.74           O  
ATOM   1786  N   LYS A 132      -1.605   9.408   7.921  1.00 29.72           N  
ATOM   1787  CA  LYS A 132      -1.734   9.634   6.484  1.00 39.00           C  
ATOM   1788  C   LYS A 132      -1.067  10.945   6.098  1.00 44.53           C  
ATOM   1789  O   LYS A 132      -1.437  12.014   6.596  1.00 46.64           O  
ATOM   1790  CB  LYS A 132      -3.218   9.677   6.103  1.00 39.56           C  
ATOM   1791  CG  LYS A 132      -3.517  10.054   4.658  0.50 40.36           C  
ATOM   1792  CD  LYS A 132      -3.267   8.903   3.697  0.00 40.27           C  
ATOM   1793  CE  LYS A 132      -3.727   9.262   2.290  0.00 40.59           C  
ATOM   1794  NZ  LYS A 132      -5.169   9.646   2.257  0.00 40.36           N  
ATOM   1795  N   VAL A 133      -0.095  10.851   5.193  1.00 50.28           N  
ATOM   1796  CA  VAL A 133       0.647  12.013   4.716  1.00 53.48           C  
ATOM   1797  C   VAL A 133      -0.010  12.718   3.524  1.00 54.69           C  
ATOM   1798  O   VAL A 133      -0.356  12.092   2.519  0.00 54.55           O  
ATOM   1799  CB  VAL A 133       2.096  11.625   4.372  0.00 53.39           C  
ATOM   1800  CG1 VAL A 133       2.796  12.751   3.623  0.00 53.77           C  
ATOM   1801  CG2 VAL A 133       2.840  11.298   5.649  0.00 53.72           C  
ATOM   1802  N   SER A 134      -0.158  14.033   3.648  1.00 55.07           N  
ATOM   1803  CA  SER A 134      -0.764  14.847   2.606  0.00 54.44           C  
ATOM   1804  C   SER A 134       0.141  14.915   1.379  0.00 54.40           C  
ATOM   1805  O   SER A 134       1.183  15.570   1.402  0.00 54.24           O  
ATOM   1806  CB  SER A 134      -1.036  16.254   3.140  0.00 54.25           C  
ATOM   1807  OG  SER A 134      -1.735  16.202   4.375  0.00 54.22           O  
ATOM   1808  N   GLY A 135      -0.242  14.198   0.328  0.00 54.34           N  
ATOM   1809  CA  GLY A 135       0.541  14.191  -0.894  0.00 54.40           C  
ATOM   1810  C   GLY A 135       1.490  13.018  -1.037  0.00 54.24           C  
ATOM   1811  O   GLY A 135       2.407  13.056  -1.856  0.00 54.33           O  
ATOM   1812  N   SER A 136       1.268  11.966  -0.258  1.00 54.52           N  
ATOM   1813  CA  SER A 136       2.119  10.784  -0.326  1.00 53.47           C  
ATOM   1814  C   SER A 136       1.258   9.530  -0.178  1.00 51.65           C  
ATOM   1815  O   SER A 136       0.304   9.517   0.599  1.00 52.55           O  
ATOM   1816  CB  SER A 136       3.194  10.836   0.782  1.00 53.38           C  
ATOM   1817  OG  SER A 136       4.197   9.838   0.615  1.00 53.56           O  
ATOM   1818  N   LEU A 137       1.540   8.511  -0.987  1.00 48.75           N  
ATOM   1819  CA  LEU A 137       0.779   7.272  -0.915  1.00 46.32           C  
ATOM   1820  C   LEU A 137       1.448   6.372   0.137  1.00 42.53           C  
ATOM   1821  O   LEU A 137       1.119   5.191   0.275  1.00 42.33           O  
ATOM   1822  CB  LEU A 137       0.693   6.571  -2.279  1.00 51.09           C  
ATOM   1823  CG  LEU A 137       1.911   5.795  -2.785  1.00 55.54           C  
ATOM   1824  CD1 LEU A 137       1.482   4.852  -3.905  1.00 56.38           C  
ATOM   1825  CD2 LEU A 137       3.029   6.743  -3.245  1.00 57.99           C  
ATOM   1826  N   CYS A 138       2.437   6.930   0.828  1.00 36.31           N  
ATOM   1827  CA  CYS A 138       3.144   6.196   1.858  1.00 30.67           C  
ATOM   1828  C   CYS A 138       2.512   6.535   3.200  1.00 24.81           C  
ATOM   1829  O   CYS A 138       1.955   7.626   3.385  1.00 23.67           O  
ATOM   1830  CB  CYS A 138       4.636   6.479   1.807  1.00 31.60           C  
ATOM   1831  SG  CYS A 138       5.463   5.419   0.569  1.00 31.96           S  
ATOM   1832  N   VAL A 139       2.630   5.596   4.130  1.00 21.25           N  
ATOM   1833  CA  VAL A 139       2.065   5.745   5.461  1.00 20.29           C  
ATOM   1834  C   VAL A 139       3.035   5.700   6.648  1.00 19.04           C  
ATOM   1835  O   VAL A 139       4.017   4.936   6.642  1.00 20.02           O  
ATOM   1836  CB  VAL A 139       1.008   4.600   5.702  1.00 20.70           C  
ATOM   1837  CG1 VAL A 139       0.337   4.729   7.085  1.00 18.69           C  
ATOM   1838  CG2 VAL A 139      -0.037   4.587   4.578  1.00 22.02           C  
ATOM   1839  N   GLY A 140       2.734   6.514   7.658  1.00 16.14           N  
ATOM   1840  CA  GLY A 140       3.540   6.551   8.858  1.00 15.93           C  
ATOM   1841  C   GLY A 140       4.816   7.340   8.985  1.00 15.81           C  
ATOM   1842  O   GLY A 140       5.485   7.669   8.010  1.00 14.21           O  
ATOM   1843  N   VAL A 141       5.168   7.572  10.246  1.00 13.34           N  
ATOM   1844  CA  VAL A 141       6.354   8.314  10.642  1.00 13.69           C  
ATOM   1845  C   VAL A 141       7.036   7.497  11.744  1.00 14.09           C  
ATOM   1846  O   VAL A 141       6.371   6.754  12.466  1.00 14.32           O  
ATOM   1847  CB  VAL A 141       5.941   9.704  11.227  1.00 14.99           C  
ATOM   1848  CG1 VAL A 141       7.103  10.374  11.971  1.00 11.91           C  
ATOM   1849  CG2 VAL A 141       5.389  10.616  10.117  1.00 14.67           C  
ATOM   1850  N   ASP A 142       8.356   7.562  11.812  1.00 13.48           N  
ATOM   1851  CA  ASP A 142       9.103   6.834  12.838  1.00 14.78           C  
ATOM   1852  C   ASP A 142       8.842   7.703  14.081  1.00 13.93           C  
ATOM   1853  O   ASP A 142       9.398   8.805  14.188  1.00 13.35           O  
ATOM   1854  CB  ASP A 142      10.610   6.827  12.492  1.00 12.84           C  
ATOM   1855  CG  ASP A 142      11.468   6.164  13.572  1.00 17.43           C  
ATOM   1856  OD1 ASP A 142      10.983   5.960  14.716  1.00 17.85           O  
ATOM   1857  OD2 ASP A 142      12.642   5.861  13.286  1.00 15.29           O  
ATOM   1858  N   PRO A 143       8.024   7.214  15.052  1.00 13.65           N  
ATOM   1859  CA  PRO A 143       7.749   8.034  16.233  1.00 13.38           C  
ATOM   1860  C   PRO A 143       8.967   8.434  17.068  1.00 14.13           C  
ATOM   1861  O   PRO A 143       8.910   9.437  17.773  1.00 15.95           O  
ATOM   1862  CB  PRO A 143       6.691   7.217  17.000  1.00  9.94           C  
ATOM   1863  CG  PRO A 143       7.023   5.829  16.661  1.00 11.77           C  
ATOM   1864  CD  PRO A 143       7.416   5.872  15.189  1.00 14.12           C  
ATOM   1865  N   ASN A 144      10.084   7.715  16.927  1.00 12.63           N  
ATOM   1866  CA  ASN A 144      11.286   8.064  17.694  1.00 12.73           C  
ATOM   1867  C   ASN A 144      12.235   8.998  16.951  1.00 13.62           C  
ATOM   1868  O   ASN A 144      13.408   9.079  17.272  1.00 13.40           O  
ATOM   1869  CB  ASN A 144      12.037   6.844  18.227  1.00 12.94           C  
ATOM   1870  CG  ASN A 144      12.965   7.201  19.402  1.00 15.89           C  
ATOM   1871  OD1 ASN A 144      12.628   8.034  20.256  1.00 16.67           O  
ATOM   1872  ND2 ASN A 144      14.141   6.587  19.428  1.00 16.36           N  
ATOM   1873  N   ARG A 145      11.735   9.650  15.908  1.00 14.12           N  
ATOM   1874  CA  ARG A 145      12.532  10.591  15.130  1.00 14.76           C  
ATOM   1875  C   ARG A 145      11.668  11.834  14.935  1.00 14.24           C  
ATOM   1876  O   ARG A 145      12.067  12.793  14.275  1.00 15.69           O  
ATOM   1877  CB  ARG A 145      12.918  10.007  13.766  1.00 15.86           C  
ATOM   1878  CG  ARG A 145      14.077   9.050  13.824  1.00 14.11           C  
ATOM   1879  CD  ARG A 145      14.427   8.558  12.455  1.00 16.78           C  
ATOM   1880  NE  ARG A 145      15.812   8.121  12.466  1.00 22.38           N  
ATOM   1881  CZ  ARG A 145      16.209   6.870  12.654  1.00 23.77           C  
ATOM   1882  NH1 ARG A 145      15.327   5.896  12.840  1.00 26.20           N  
ATOM   1883  NH2 ARG A 145      17.506   6.596  12.672  1.00 27.92           N  
ATOM   1884  N   ASN A 146      10.529  11.846  15.611  1.00 14.38           N  
ATOM   1885  CA  ASN A 146       9.567  12.944  15.531  1.00 14.93           C  
ATOM   1886  C   ASN A 146       9.638  13.998  16.655  1.00 14.17           C  
ATOM   1887  O   ASN A 146       8.948  15.014  16.601  1.00 12.21           O  
ATOM   1888  CB  ASN A 146       8.161  12.310  15.490  1.00 16.17           C  
ATOM   1889  CG  ASN A 146       7.084  13.263  15.021  1.00 16.70           C  
ATOM   1890  OD1 ASN A 146       6.139  13.550  15.760  1.00 16.36           O  
ATOM   1891  ND2 ASN A 146       7.181  13.710  13.770  1.00 15.66           N  
ATOM   1892  N   TRP A 147      10.480  13.779  17.658  1.00 13.43           N  
ATOM   1893  CA  TRP A 147      10.577  14.735  18.758  1.00 13.96           C  
ATOM   1894  C   TRP A 147      11.378  15.979  18.424  1.00 16.60           C  
ATOM   1895  O   TRP A 147      12.198  16.000  17.494  1.00 15.07           O  
ATOM   1896  CB  TRP A 147      11.105  14.056  20.030  1.00 13.06           C  
ATOM   1897  CG  TRP A 147      10.327  12.816  20.408  1.00 12.33           C  
ATOM   1898  CD1 TRP A 147      10.217  11.671  19.686  1.00 11.77           C  
ATOM   1899  CD2 TRP A 147       9.534  12.624  21.592  1.00 13.78           C  
ATOM   1900  NE1 TRP A 147       9.401  10.775  20.333  1.00 14.14           N  
ATOM   1901  CE2 TRP A 147       8.970  11.333  21.509  1.00 13.59           C  
ATOM   1902  CE3 TRP A 147       9.248  13.417  22.715  1.00 12.75           C  
ATOM   1903  CZ2 TRP A 147       8.133  10.809  22.512  1.00 14.66           C  
ATOM   1904  CZ3 TRP A 147       8.416  12.893  23.711  1.00 11.92           C  
ATOM   1905  CH2 TRP A 147       7.873  11.604  23.597  1.00 11.28           C  
ATOM   1906  N   ASP A 148      11.149  17.012  19.226  1.00 17.85           N  
ATOM   1907  CA  ASP A 148      11.807  18.297  19.069  1.00 19.68           C  
ATOM   1908  C   ASP A 148      13.193  18.285  19.676  1.00 17.39           C  
ATOM   1909  O   ASP A 148      13.427  18.909  20.703  1.00 19.45           O  
ATOM   1910  CB  ASP A 148      10.945  19.370  19.727  1.00 23.47           C  
ATOM   1911  CG  ASP A 148      11.210  20.745  19.187  1.00 31.13           C  
ATOM   1912  OD1 ASP A 148      11.900  20.869  18.147  1.00 32.00           O  
ATOM   1913  OD2 ASP A 148      10.704  21.707  19.806  1.00 36.49           O  
ATOM   1914  N   ALA A 149      14.106  17.559  19.044  1.00 17.44           N  
ATOM   1915  CA  ALA A 149      15.488  17.444  19.515  1.00 17.56           C  
ATOM   1916  C   ALA A 149      16.340  17.255  18.262  1.00 17.85           C  
ATOM   1917  O   ALA A 149      16.538  16.127  17.805  1.00 17.67           O  
ATOM   1918  CB  ALA A 149      15.625  16.226  20.448  1.00 17.67           C  
ATOM   1919  N   GLY A 150      16.840  18.356  17.713  1.00 17.70           N  
ATOM   1920  CA  GLY A 150      17.651  18.274  16.508  1.00 19.21           C  
ATOM   1921  C   GLY A 150      16.770  17.705  15.405  1.00 19.23           C  
ATOM   1922  O   GLY A 150      17.231  16.983  14.521  1.00 20.16           O  
ATOM   1923  N   PHE A 151      15.486  18.051  15.450  1.00 20.12           N  
ATOM   1924  CA  PHE A 151      14.529  17.568  14.471  1.00 18.89           C  
ATOM   1925  C   PHE A 151      14.904  17.822  13.012  1.00 21.62           C  
ATOM   1926  O   PHE A 151      15.253  18.948  12.630  1.00 20.83           O  
ATOM   1927  CB  PHE A 151      13.135  18.136  14.746  1.00 17.53           C  
ATOM   1928  CG  PHE A 151      12.105  17.631  13.792  1.00 17.47           C  
ATOM   1929  CD1 PHE A 151      11.521  16.386  13.986  1.00 17.18           C  
ATOM   1930  CD2 PHE A 151      11.786  18.355  12.640  1.00 17.87           C  
ATOM   1931  CE1 PHE A 151      10.640  15.857  13.045  1.00 17.58           C  
ATOM   1932  CE2 PHE A 151      10.901  17.833  11.687  1.00 16.12           C  
ATOM   1933  CZ  PHE A 151      10.333  16.584  11.894  1.00 14.85           C  
ATOM   1934  N   GLY A 152      14.809  16.763  12.211  1.00 21.83           N  
ATOM   1935  CA  GLY A 152      15.123  16.839  10.792  1.00 23.19           C  
ATOM   1936  C   GLY A 152      16.597  16.718  10.443  1.00 26.97           C  
ATOM   1937  O   GLY A 152      16.942  16.587   9.262  1.00 27.84           O  
ATOM   1938  N   GLY A 153      17.464  16.784  11.456  1.00 26.50           N  
ATOM   1939  CA  GLY A 153      18.894  16.681  11.232  1.00 24.66           C  
ATOM   1940  C   GLY A 153      19.363  15.285  10.864  1.00 26.09           C  
ATOM   1941  O   GLY A 153      18.551  14.351  10.726  1.00 25.45           O  
ATOM   1942  N   PRO A 154      20.679  15.119  10.648  1.00 24.82           N  
ATOM   1943  CA  PRO A 154      21.260  13.826  10.291  1.00 26.00           C  
ATOM   1944  C   PRO A 154      20.851  12.729  11.258  1.00 24.63           C  
ATOM   1945  O   PRO A 154      20.760  12.946  12.474  1.00 25.77           O  
ATOM   1946  CB  PRO A 154      22.777  14.096  10.319  1.00 27.65           C  
ATOM   1947  CG  PRO A 154      22.918  15.383  11.078  1.00 27.56           C  
ATOM   1948  CD  PRO A 154      21.713  16.163  10.667  1.00 26.28           C  
ATOM   1949  N   GLY A 155      20.590  11.559  10.691  1.00 24.31           N  
ATOM   1950  CA  GLY A 155      20.182  10.411  11.476  1.00 25.38           C  
ATOM   1951  C   GLY A 155      18.675  10.210  11.412  1.00 25.25           C  
ATOM   1952  O   GLY A 155      18.083   9.735  12.375  1.00 26.13           O  
ATOM   1953  N   ALA A 156      18.064  10.639  10.307  1.00 22.73           N  
ATOM   1954  CA  ALA A 156      16.621  10.527  10.061  1.00 22.54           C  
ATOM   1955  C   ALA A 156      16.427  10.735   8.563  1.00 22.76           C  
ATOM   1956  O   ALA A 156      17.293  11.305   7.901  1.00 24.50           O  
ATOM   1957  CB  ALA A 156      15.845  11.595  10.827  1.00 19.08           C  
ATOM   1958  N   SER A 157      15.310  10.262   8.024  1.00 20.88           N  
ATOM   1959  CA  SER A 157      15.035  10.418   6.604  1.00 21.59           C  
ATOM   1960  C   SER A 157      13.843  11.336   6.318  1.00 22.83           C  
ATOM   1961  O   SER A 157      12.858  11.378   7.079  1.00 20.97           O  
ATOM   1962  CB  SER A 157      14.795   9.054   5.962  1.00 20.89           C  
ATOM   1963  OG  SER A 157      14.200   9.188   4.682  1.00 20.95           O  
ATOM   1964  N   SER A 158      13.930  12.056   5.202  1.00 24.32           N  
ATOM   1965  CA  SER A 158      12.872  12.970   4.792  1.00 24.94           C  
ATOM   1966  C   SER A 158      11.942  12.304   3.789  1.00 22.12           C  
ATOM   1967  O   SER A 158      10.977  12.911   3.347  1.00 22.52           O  
ATOM   1968  CB  SER A 158      13.449  14.269   4.222  1.00 28.90           C  
ATOM   1969  OG  SER A 158      14.644  14.017   3.503  1.00 38.12           O  
ATOM   1970  N   ASN A 159      12.260  11.066   3.424  1.00 20.01           N  
ATOM   1971  CA  ASN A 159      11.451  10.303   2.483  1.00 20.33           C  
ATOM   1972  C   ASN A 159      10.294   9.683   3.263  1.00 20.62           C  
ATOM   1973  O   ASN A 159      10.511   8.838   4.128  1.00 20.41           O  
ATOM   1974  CB  ASN A 159      12.278   9.183   1.848  1.00 20.29           C  
ATOM   1975  CG  ASN A 159      11.486   8.357   0.845  1.00 18.05           C  
ATOM   1976  OD1 ASN A 159      10.360   8.685   0.500  1.00 20.59           O  
ATOM   1977  ND2 ASN A 159      12.075   7.271   0.389  1.00 22.81           N  
ATOM   1978  N   PRO A 160       9.049  10.059   2.929  1.00 21.10           N  
ATOM   1979  CA  PRO A 160       7.841   9.550   3.592  1.00 21.45           C  
ATOM   1980  C   PRO A 160       7.726   8.031   3.567  1.00 20.63           C  
ATOM   1981  O   PRO A 160       7.086   7.424   4.421  1.00 19.91           O  
ATOM   1982  CB  PRO A 160       6.711  10.189   2.776  1.00 23.29           C  
ATOM   1983  CG  PRO A 160       7.324  11.448   2.276  1.00 22.03           C  
ATOM   1984  CD  PRO A 160       8.699  11.024   1.874  1.00 19.89           C  
ATOM   1985  N   CYS A 161       8.337   7.432   2.560  1.00 20.35           N  
ATOM   1986  CA  CYS A 161       8.314   5.991   2.390  1.00 20.06           C  
ATOM   1987  C   CYS A 161       9.411   5.241   3.114  1.00 19.40           C  
ATOM   1988  O   CYS A 161       9.532   4.021   2.990  1.00 22.45           O  
ATOM   1989  CB  CYS A 161       8.355   5.681   0.906  1.00 22.42           C  
ATOM   1990  SG  CYS A 161       7.024   6.552   0.044  1.00 32.41           S  
ATOM   1991  N   SER A 162      10.232   5.977   3.844  1.00 18.22           N  
ATOM   1992  CA  SER A 162      11.320   5.385   4.590  1.00 17.74           C  
ATOM   1993  C   SER A 162      10.812   4.979   5.983  1.00 17.37           C  
ATOM   1994  O   SER A 162       9.926   5.626   6.531  1.00 15.46           O  
ATOM   1995  CB  SER A 162      12.438   6.420   4.738  1.00 18.09           C  
ATOM   1996  OG  SER A 162      13.392   6.023   5.707  1.00 20.68           O  
ATOM   1997  N   ASP A 163      11.381   3.917   6.552  1.00 17.33           N  
ATOM   1998  CA  ASP A 163      10.975   3.461   7.885  1.00 16.58           C  
ATOM   1999  C   ASP A 163      11.571   4.383   8.941  1.00 18.12           C  
ATOM   2000  O   ASP A 163      11.258   4.252  10.127  1.00 21.06           O  
ATOM   2001  CB  ASP A 163      11.406   2.016   8.154  1.00 17.50           C  
ATOM   2002  CG  ASP A 163      10.244   1.041   8.090  1.00 22.17           C  
ATOM   2003  OD1 ASP A 163       9.077   1.481   8.019  1.00 23.82           O  
ATOM   2004  OD2 ASP A 163      10.495  -0.182   8.119  1.00 28.98           O  
ATOM   2005  N   SER A 164      12.449   5.291   8.505  1.00 15.68           N  
ATOM   2006  CA  SER A 164      13.104   6.257   9.382  1.00 15.93           C  
ATOM   2007  C   SER A 164      12.643   7.674   9.104  1.00 13.43           C  
ATOM   2008  O   SER A 164      13.329   8.628   9.442  1.00 16.57           O  
ATOM   2009  CB  SER A 164      14.622   6.195   9.216  1.00 17.56           C  
ATOM   2010  OG  SER A 164      15.101   4.947   9.667  1.00 27.94           O  
ATOM   2011  N   TYR A 165      11.490   7.815   8.467  1.00 13.89           N  
ATOM   2012  CA  TYR A 165      10.943   9.125   8.145  1.00 12.94           C  
ATOM   2013  C   TYR A 165      10.653   9.908   9.419  1.00 15.21           C  
ATOM   2014  O   TYR A 165       9.975   9.403  10.318  1.00 14.43           O  
ATOM   2015  CB  TYR A 165       9.658   8.941   7.337  1.00 15.02           C  
ATOM   2016  CG  TYR A 165       8.956  10.218   6.986  1.00 14.97           C  
ATOM   2017  CD1 TYR A 165       9.657  11.307   6.476  1.00 15.25           C  
ATOM   2018  CD2 TYR A 165       7.585  10.334   7.141  1.00 14.14           C  
ATOM   2019  CE1 TYR A 165       9.002  12.494   6.124  1.00 15.32           C  
ATOM   2020  CE2 TYR A 165       6.916  11.509   6.790  1.00 16.34           C  
ATOM   2021  CZ  TYR A 165       7.630  12.580   6.286  1.00 17.26           C  
ATOM   2022  OH  TYR A 165       6.974  13.736   5.948  1.00 18.78           O  
ATOM   2023  N   HIS A 166      11.140  11.146   9.483  1.00 15.47           N  
ATOM   2024  CA  HIS A 166      10.933  12.005  10.657  1.00 16.36           C  
ATOM   2025  C   HIS A 166       9.571  12.704  10.767  1.00 18.45           C  
ATOM   2026  O   HIS A 166       9.220  13.222  11.833  1.00 18.45           O  
ATOM   2027  CB  HIS A 166      12.070  13.039  10.806  1.00 15.82           C  
ATOM   2028  CG  HIS A 166      12.323  13.869   9.579  1.00 19.45           C  
ATOM   2029  ND1 HIS A 166      11.368  14.689   9.014  1.00 18.68           N  
ATOM   2030  CD2 HIS A 166      13.441  14.027   8.827  1.00 16.98           C  
ATOM   2031  CE1 HIS A 166      11.884  15.311   7.971  1.00 19.90           C  
ATOM   2032  NE2 HIS A 166      13.140  14.927   7.838  1.00 16.65           N  
ATOM   2033  N   GLY A 167       8.791  12.713   9.690  1.00 15.93           N  
ATOM   2034  CA  GLY A 167       7.498  13.369   9.766  1.00 19.07           C  
ATOM   2035  C   GLY A 167       7.582  14.780   9.231  1.00 19.13           C  
ATOM   2036  O   GLY A 167       8.674  15.340   9.113  1.00 19.57           O  
ATOM   2037  N   PRO A 168       6.439  15.397   8.932  1.00 21.36           N  
ATOM   2038  CA  PRO A 168       6.399  16.759   8.394  1.00 21.00           C  
ATOM   2039  C   PRO A 168       6.922  17.840   9.322  1.00 21.53           C  
ATOM   2040  O   PRO A 168       7.437  18.860   8.867  1.00 22.12           O  
ATOM   2041  CB  PRO A 168       4.919  16.949   8.055  1.00 24.13           C  
ATOM   2042  CG  PRO A 168       4.220  16.094   9.072  1.00 23.53           C  
ATOM   2043  CD  PRO A 168       5.082  14.840   9.088  1.00 22.28           C  
ATOM   2044  N   SER A 169       6.795  17.624  10.623  1.00 18.69           N  
ATOM   2045  CA  SER A 169       7.268  18.598  11.595  1.00 20.23           C  
ATOM   2046  C   SER A 169       7.428  17.911  12.936  1.00 17.13           C  
ATOM   2047  O   SER A 169       6.954  16.790  13.114  1.00 19.25           O  
ATOM   2048  CB  SER A 169       6.270  19.753  11.714  1.00 19.87           C  
ATOM   2049  OG  SER A 169       4.957  19.250  11.889  1.00 27.01           O  
ATOM   2050  N   ALA A 170       8.133  18.562  13.857  1.00 18.90           N  
ATOM   2051  CA  ALA A 170       8.344  17.991  15.181  1.00 18.54           C  
ATOM   2052  C   ALA A 170       6.991  17.868  15.888  1.00 18.14           C  
ATOM   2053  O   ALA A 170       6.158  18.769  15.810  1.00 18.85           O  
ATOM   2054  CB  ALA A 170       9.306  18.854  15.989  1.00 17.85           C  
ATOM   2055  N   ASN A 171       6.752  16.723  16.514  1.00 19.01           N  
ATOM   2056  CA  ASN A 171       5.509  16.463  17.234  1.00 21.29           C  
ATOM   2057  C   ASN A 171       4.299  16.407  16.325  1.00 22.03           C  
ATOM   2058  O   ASN A 171       3.176  16.718  16.751  1.00 23.49           O  
ATOM   2059  CB  ASN A 171       5.271  17.516  18.326  1.00 23.66           C  
ATOM   2060  CG  ASN A 171       6.387  17.554  19.356  1.00 24.37           C  
ATOM   2061  OD1 ASN A 171       7.018  16.538  19.651  1.00 24.94           O  
ATOM   2062  ND2 ASN A 171       6.642  18.735  19.905  1.00 25.88           N  
ATOM   2063  N   SER A 172       4.521  16.046  15.065  1.00 19.72           N  
ATOM   2064  CA  SER A 172       3.414  15.959  14.122  1.00 17.39           C  
ATOM   2065  C   SER A 172       2.529  14.765  14.470  1.00 17.81           C  
ATOM   2066  O   SER A 172       1.338  14.776  14.170  1.00 19.05           O  
ATOM   2067  CB  SER A 172       3.926  15.810  12.697  1.00 17.41           C  
ATOM   2068  OG  SER A 172       4.756  14.668  12.577  1.00 18.08           O  
ATOM   2069  N   GLU A 173       3.109  13.732  15.085  1.00 15.28           N  
ATOM   2070  CA  GLU A 173       2.352  12.540  15.457  1.00 14.70           C  
ATOM   2071  C   GLU A 173       1.596  12.784  16.763  1.00 15.30           C  
ATOM   2072  O   GLU A 173       2.192  13.153  17.771  1.00 14.84           O  
ATOM   2073  CB  GLU A 173       3.283  11.324  15.574  1.00 13.35           C  
ATOM   2074  CG  GLU A 173       4.119  11.050  14.336  1.00 12.84           C  
ATOM   2075  CD  GLU A 173       3.286  11.037  13.060  1.00 13.74           C  
ATOM   2076  OE1 GLU A 173       2.637  10.012  12.774  1.00 14.93           O  
ATOM   2077  OE2 GLU A 173       3.277  12.062  12.349  1.00 16.37           O  
ATOM   2078  N   VAL A 174       0.284  12.563  16.737  1.00 16.56           N  
ATOM   2079  CA  VAL A 174      -0.557  12.762  17.914  1.00 17.06           C  
ATOM   2080  C   VAL A 174      -0.121  11.915  19.092  1.00 17.85           C  
ATOM   2081  O   VAL A 174      -0.283  12.333  20.239  1.00 19.44           O  
ATOM   2082  CB  VAL A 174      -2.052  12.522  17.617  1.00 17.22           C  
ATOM   2083  CG1 VAL A 174      -2.555  13.620  16.733  1.00 23.91           C  
ATOM   2084  CG2 VAL A 174      -2.273  11.171  16.966  1.00 17.05           C  
ATOM   2085  N   GLU A 175       0.430  10.733  18.814  1.00 16.37           N  
ATOM   2086  CA  GLU A 175       0.901   9.839  19.873  1.00 15.88           C  
ATOM   2087  C   GLU A 175       2.033  10.547  20.614  1.00 15.15           C  
ATOM   2088  O   GLU A 175       2.059  10.548  21.835  1.00 17.56           O  
ATOM   2089  CB  GLU A 175       1.416   8.512  19.314  1.00 13.44           C  
ATOM   2090  CG  GLU A 175       0.337   7.634  18.675  1.00 14.67           C  
ATOM   2091  CD  GLU A 175      -0.009   8.040  17.235  1.00 16.83           C  
ATOM   2092  OE1 GLU A 175       0.515   9.060  16.724  1.00 16.28           O  
ATOM   2093  OE2 GLU A 175      -0.811   7.321  16.607  1.00 16.62           O  
ATOM   2094  N   VAL A 176       2.920  11.204  19.869  1.00 14.19           N  
ATOM   2095  CA  VAL A 176       4.056  11.927  20.441  1.00 14.62           C  
ATOM   2096  C   VAL A 176       3.598  13.211  21.120  1.00 13.63           C  
ATOM   2097  O   VAL A 176       4.004  13.523  22.247  1.00 12.64           O  
ATOM   2098  CB  VAL A 176       5.130  12.223  19.351  1.00 15.40           C  
ATOM   2099  CG1 VAL A 176       6.220  13.155  19.890  1.00 15.36           C  
ATOM   2100  CG2 VAL A 176       5.750  10.897  18.858  1.00 16.14           C  
ATOM   2101  N   LYS A 177       2.721  13.936  20.446  1.00 15.06           N  
ATOM   2102  CA  LYS A 177       2.184  15.189  20.971  1.00 17.71           C  
ATOM   2103  C   LYS A 177       1.496  14.949  22.328  1.00 16.18           C  
ATOM   2104  O   LYS A 177       1.635  15.758  23.251  1.00 15.73           O  
ATOM   2105  CB  LYS A 177       1.203  15.787  19.956  1.00 20.09           C  
ATOM   2106  CG  LYS A 177       0.658  17.152  20.315  1.00 25.53           C  
ATOM   2107  CD  LYS A 177       1.761  18.197  20.408  1.00 32.33           C  
ATOM   2108  CE  LYS A 177       1.229  19.604  20.092  1.00 37.31           C  
ATOM   2109  NZ  LYS A 177       0.044  20.004  20.912  1.00 40.31           N  
ATOM   2110  N   SER A 178       0.776  13.835  22.449  1.00 15.89           N  
ATOM   2111  CA  SER A 178       0.076  13.481  23.694  1.00 16.96           C  
ATOM   2112  C   SER A 178       1.060  13.378  24.861  1.00 16.70           C  
ATOM   2113  O   SER A 178       0.807  13.874  25.964  1.00 14.58           O  
ATOM   2114  CB  SER A 178      -0.636  12.135  23.542  1.00 15.83           C  
ATOM   2115  OG  SER A 178      -1.691  12.215  22.604  1.00 19.62           O  
ATOM   2116  N   ILE A 179       2.176  12.698  24.613  1.00 16.45           N  
ATOM   2117  CA  ILE A 179       3.203  12.516  25.630  1.00 15.40           C  
ATOM   2118  C   ILE A 179       3.839  13.853  26.010  1.00 15.88           C  
ATOM   2119  O   ILE A 179       3.932  14.183  27.199  1.00 15.67           O  
ATOM   2120  CB  ILE A 179       4.274  11.487  25.166  1.00 14.72           C  
ATOM   2121  CG1 ILE A 179       3.598  10.142  24.873  1.00 13.35           C  
ATOM   2122  CG2 ILE A 179       5.356  11.308  26.235  1.00 14.22           C  
ATOM   2123  CD1 ILE A 179       4.534   9.070  24.365  1.00 15.39           C  
ATOM   2124  N   VAL A 180       4.256  14.625  25.011  1.00 14.89           N  
ATOM   2125  CA  VAL A 180       4.875  15.924  25.253  1.00 16.07           C  
ATOM   2126  C   VAL A 180       3.947  16.831  26.086  1.00 18.89           C  
ATOM   2127  O   VAL A 180       4.378  17.449  27.070  1.00 17.36           O  
ATOM   2128  CB  VAL A 180       5.266  16.613  23.908  1.00 16.36           C  
ATOM   2129  CG1 VAL A 180       5.629  18.076  24.122  1.00 13.74           C  
ATOM   2130  CG2 VAL A 180       6.449  15.881  23.275  1.00 14.70           C  
ATOM   2131  N   ASP A 181       2.670  16.878  25.716  1.00 18.77           N  
ATOM   2132  CA  ASP A 181       1.709  17.703  26.436  1.00 18.64           C  
ATOM   2133  C   ASP A 181       1.493  17.220  27.861  1.00 18.99           C  
ATOM   2134  O   ASP A 181       1.385  18.043  28.766  1.00 19.14           O  
ATOM   2135  CB  ASP A 181       0.374  17.757  25.698  1.00 21.09           C  
ATOM   2136  CG  ASP A 181       0.425  18.623  24.445  1.00 24.77           C  
ATOM   2137  OD1 ASP A 181       1.434  19.341  24.220  1.00 25.09           O  
ATOM   2138  OD2 ASP A 181      -0.574  18.588  23.690  1.00 27.51           O  
ATOM   2139  N   PHE A 182       1.410  15.903  28.060  1.00 17.16           N  
ATOM   2140  CA  PHE A 182       1.210  15.358  29.401  1.00 18.62           C  
ATOM   2141  C   PHE A 182       2.384  15.762  30.305  1.00 19.48           C  
ATOM   2142  O   PHE A 182       2.186  16.205  31.436  1.00 19.28           O  
ATOM   2143  CB  PHE A 182       1.081  13.835  29.370  1.00 18.96           C  
ATOM   2144  CG  PHE A 182       1.144  13.200  30.737  1.00 23.54           C  
ATOM   2145  CD1 PHE A 182       0.022  13.157  31.551  1.00 24.55           C  
ATOM   2146  CD2 PHE A 182       2.344  12.689  31.229  1.00 26.46           C  
ATOM   2147  CE1 PHE A 182       0.096  12.617  32.837  1.00 26.62           C  
ATOM   2148  CE2 PHE A 182       2.424  12.152  32.513  1.00 27.11           C  
ATOM   2149  CZ  PHE A 182       1.296  12.117  33.315  1.00 26.26           C  
ATOM   2150  N   ILE A 183       3.604  15.610  29.794  1.00 18.07           N  
ATOM   2151  CA  ILE A 183       4.812  15.952  30.531  1.00 17.48           C  
ATOM   2152  C   ILE A 183       4.902  17.445  30.860  1.00 18.71           C  
ATOM   2153  O   ILE A 183       5.265  17.808  31.977  1.00 19.17           O  
ATOM   2154  CB  ILE A 183       6.072  15.435  29.788  1.00 18.25           C  
ATOM   2155  CG1 ILE A 183       6.073  13.904  29.857  1.00 18.50           C  
ATOM   2156  CG2 ILE A 183       7.349  16.007  30.407  1.00 15.33           C  
ATOM   2157  CD1 ILE A 183       7.142  13.253  29.063  1.00 23.72           C  
ATOM   2158  N   LYS A 184       4.555  18.308  29.912  1.00 19.82           N  
ATOM   2159  CA  LYS A 184       4.600  19.753  30.145  1.00 22.14           C  
ATOM   2160  C   LYS A 184       3.538  20.154  31.164  1.00 23.23           C  
ATOM   2161  O   LYS A 184       3.768  21.039  31.995  1.00 26.85           O  
ATOM   2162  CB  LYS A 184       4.331  20.517  28.859  1.00 23.11           C  
ATOM   2163  CG  LYS A 184       5.438  20.457  27.852  1.00 27.53           C  
ATOM   2164  CD  LYS A 184       5.089  21.356  26.685  1.00 32.68           C  
ATOM   2165  CE  LYS A 184       6.181  21.407  25.639  1.00 36.42           C  
ATOM   2166  NZ  LYS A 184       5.794  22.352  24.561  1.00 40.65           N  
ATOM   2167  N   SER A 185       2.371  19.512  31.083  1.00 22.24           N  
ATOM   2168  CA  SER A 185       1.267  19.796  31.998  1.00 23.77           C  
ATOM   2169  C   SER A 185       1.564  19.307  33.412  1.00 24.49           C  
ATOM   2170  O   SER A 185       1.212  19.969  34.386  1.00 23.99           O  
ATOM   2171  CB  SER A 185      -0.036  19.159  31.503  1.00 24.47           C  
ATOM   2172  OG  SER A 185      -0.547  19.840  30.368  1.00 27.63           O  
ATOM   2173  N   HIS A 186       2.183  18.131  33.519  1.00 23.51           N  
ATOM   2174  CA  HIS A 186       2.527  17.547  34.808  1.00 20.60           C  
ATOM   2175  C   HIS A 186       3.497  18.467  35.530  1.00 22.67           C  
ATOM   2176  O   HIS A 186       3.312  18.785  36.712  1.00 21.12           O  
ATOM   2177  CB  HIS A 186       3.151  16.160  34.625  1.00 19.34           C  
ATOM   2178  CG  HIS A 186       3.347  15.415  35.911  1.00 19.18           C  
ATOM   2179  ND1 HIS A 186       4.395  15.668  36.771  1.00 18.55           N  
ATOM   2180  CD2 HIS A 186       2.613  14.440  36.495  1.00 18.83           C  
ATOM   2181  CE1 HIS A 186       4.297  14.886  37.831  1.00 18.35           C  
ATOM   2182  NE2 HIS A 186       3.224  14.131  37.686  1.00 18.77           N  
ATOM   2183  N   GLY A 187       4.564  18.841  34.833  1.00 21.45           N  
ATOM   2184  CA  GLY A 187       5.558  19.722  35.419  1.00 22.84           C  
ATOM   2185  C   GLY A 187       6.555  19.167  36.430  1.00 21.20           C  
ATOM   2186  O   GLY A 187       7.518  19.854  36.758  1.00 24.41           O  
ATOM   2187  N   LYS A 188       6.343  17.954  36.936  1.00 20.97           N  
ATOM   2188  CA  LYS A 188       7.268  17.370  37.915  1.00 21.13           C  
ATOM   2189  C   LYS A 188       7.824  15.998  37.552  1.00 19.93           C  
ATOM   2190  O   LYS A 188       8.034  15.162  38.437  1.00 18.25           O  
ATOM   2191  CB  LYS A 188       6.629  17.295  39.309  1.00 22.26           C  
ATOM   2192  CG  LYS A 188       6.351  18.644  39.958  1.00 26.43           C  
ATOM   2193  CD  LYS A 188       5.707  18.477  41.333  1.00 28.77           C  
ATOM   2194  CE  LYS A 188       6.653  17.818  42.328  0.00 28.83           C  
ATOM   2195  NZ  LYS A 188       7.882  18.626  42.560  0.00 29.93           N  
ATOM   2196  N   VAL A 189       8.021  15.744  36.259  1.00 19.01           N  
ATOM   2197  CA  VAL A 189       8.561  14.453  35.829  1.00 16.39           C  
ATOM   2198  C   VAL A 189      10.082  14.539  36.023  1.00 16.06           C  
ATOM   2199  O   VAL A 189      10.731  15.454  35.518  1.00 17.57           O  
ATOM   2200  CB  VAL A 189       8.174  14.104  34.360  1.00 16.72           C  
ATOM   2201  CG1 VAL A 189       8.810  12.767  33.952  1.00 15.57           C  
ATOM   2202  CG2 VAL A 189       6.646  13.988  34.230  1.00 14.02           C  
ATOM   2203  N   LYS A 190      10.627  13.611  36.800  1.00 14.89           N  
ATOM   2204  CA  LYS A 190      12.052  13.570  37.087  1.00 16.02           C  
ATOM   2205  C   LYS A 190      12.869  12.526  36.342  1.00 15.38           C  
ATOM   2206  O   LYS A 190      14.098  12.624  36.303  1.00 18.07           O  
ATOM   2207  CB  LYS A 190      12.253  13.419  38.597  1.00 17.03           C  
ATOM   2208  CG  LYS A 190      11.562  14.518  39.401  1.00 19.94           C  
ATOM   2209  CD  LYS A 190      12.182  15.878  39.106  1.00 22.64           C  
ATOM   2210  CE  LYS A 190      11.454  17.006  39.804  1.00 27.70           C  
ATOM   2211  NZ  LYS A 190      12.131  18.314  39.569  1.00 31.89           N  
ATOM   2212  N   ALA A 191      12.221  11.488  35.819  1.00 14.26           N  
ATOM   2213  CA  ALA A 191      12.939  10.450  35.074  1.00 13.24           C  
ATOM   2214  C   ALA A 191      12.056  10.085  33.890  1.00 12.53           C  
ATOM   2215  O   ALA A 191      10.831  10.159  33.990  1.00 12.47           O  
ATOM   2216  CB  ALA A 191      13.226   9.228  35.939  1.00 14.14           C  
ATOM   2217  N   PHE A 192      12.681   9.733  32.768  1.00 14.07           N  
ATOM   2218  CA  PHE A 192      11.973   9.365  31.531  1.00 12.90           C  
ATOM   2219  C   PHE A 192      12.717   8.153  30.997  1.00 11.98           C  
ATOM   2220  O   PHE A 192      13.883   8.267  30.651  1.00 13.35           O  
ATOM   2221  CB  PHE A 192      12.060  10.549  30.554  1.00 14.74           C  
ATOM   2222  CG  PHE A 192      11.282  10.370  29.273  1.00 15.41           C  
ATOM   2223  CD1 PHE A 192      11.737   9.502  28.274  1.00 16.28           C  
ATOM   2224  CD2 PHE A 192      10.119  11.103  29.045  1.00 15.05           C  
ATOM   2225  CE1 PHE A 192      11.044   9.371  27.068  1.00 14.50           C  
ATOM   2226  CE2 PHE A 192       9.423  10.976  27.838  1.00 15.45           C  
ATOM   2227  CZ  PHE A 192       9.891  10.109  26.853  1.00 15.18           C  
ATOM   2228  N   ILE A 193      12.061   6.995  30.968  1.00 12.77           N  
ATOM   2229  CA  ILE A 193      12.677   5.752  30.490  1.00 13.77           C  
ATOM   2230  C   ILE A 193      11.827   5.178  29.372  1.00 14.10           C  
ATOM   2231  O   ILE A 193      10.606   5.034  29.508  1.00 13.24           O  
ATOM   2232  CB  ILE A 193      12.839   4.724  31.655  1.00 16.47           C  
ATOM   2233  CG1 ILE A 193      13.642   5.367  32.803  1.00 16.50           C  
ATOM   2234  CG2 ILE A 193      13.490   3.430  31.152  1.00 14.28           C  
ATOM   2235  CD1 ILE A 193      13.337   4.806  34.175  1.00 19.96           C  
ATOM   2236  N   ILE A 194      12.490   4.810  28.284  1.00 11.22           N  
ATOM   2237  CA  ILE A 194      11.808   4.269  27.130  1.00  9.58           C  
ATOM   2238  C   ILE A 194      12.326   2.868  26.742  1.00 12.49           C  
ATOM   2239  O   ILE A 194      13.529   2.650  26.630  1.00 12.83           O  
ATOM   2240  CB  ILE A 194      11.918   5.339  26.014  1.00 13.77           C  
ATOM   2241  CG1 ILE A 194      10.951   5.081  24.896  1.00  8.82           C  
ATOM   2242  CG2 ILE A 194      13.341   5.496  25.511  1.00 11.60           C  
ATOM   2243  CD1 ILE A 194      11.117   3.840  24.225  1.00 25.29           C  
ATOM   2244  N   LEU A 195      11.405   1.931  26.512  1.00  9.44           N  
ATOM   2245  CA  LEU A 195      11.765   0.562  26.146  1.00 10.25           C  
ATOM   2246  C   LEU A 195      11.647   0.220  24.658  1.00 10.60           C  
ATOM   2247  O   LEU A 195      10.613   0.470  24.017  1.00  9.78           O  
ATOM   2248  CB  LEU A 195      10.935  -0.431  26.965  1.00 11.51           C  
ATOM   2249  CG  LEU A 195      10.943  -0.295  28.497  1.00 13.33           C  
ATOM   2250  CD1 LEU A 195      10.059  -1.374  29.122  1.00 11.96           C  
ATOM   2251  CD2 LEU A 195      12.354  -0.415  29.025  1.00 14.22           C  
ATOM   2252  N   HIS A 196      12.693  -0.415  24.134  1.00 11.07           N  
ATOM   2253  CA  HIS A 196      12.772  -0.831  22.731  1.00 10.78           C  
ATOM   2254  C   HIS A 196      13.447  -2.198  22.694  1.00 11.81           C  
ATOM   2255  O   HIS A 196      13.791  -2.748  23.729  1.00 12.30           O  
ATOM   2256  CB  HIS A 196      13.736   0.096  21.960  1.00  9.30           C  
ATOM   2257  CG  HIS A 196      13.250   1.496  21.772  1.00 10.96           C  
ATOM   2258  ND1 HIS A 196      12.652   1.926  20.606  1.00 12.04           N  
ATOM   2259  CD2 HIS A 196      13.310   2.574  22.585  1.00 12.16           C  
ATOM   2260  CE1 HIS A 196      12.363   3.209  20.713  1.00 12.51           C  
ATOM   2261  NE2 HIS A 196      12.748   3.625  21.903  1.00 16.32           N  
ATOM   2262  N   SER A 197      13.622  -2.744  21.489  1.00 11.04           N  
ATOM   2263  CA  SER A 197      14.287  -4.033  21.261  1.00 10.47           C  
ATOM   2264  C   SER A 197      14.712  -3.915  19.779  1.00 14.41           C  
ATOM   2265  O   SER A 197      14.146  -3.085  19.056  1.00 14.16           O  
ATOM   2266  CB  SER A 197      13.400  -5.258  21.523  1.00  9.78           C  
ATOM   2267  OG  SER A 197      12.550  -5.564  20.434  1.00 12.57           O  
ATOM   2268  N   TYR A 198      15.792  -4.575  19.360  1.00 14.51           N  
ATOM   2269  CA  TYR A 198      16.656  -5.420  20.197  1.00 14.21           C  
ATOM   2270  C   TYR A 198      18.070  -4.886  20.052  1.00 13.81           C  
ATOM   2271  O   TYR A 198      18.301  -3.986  19.233  1.00 14.41           O  
ATOM   2272  CB  TYR A 198      16.652  -6.870  19.676  1.00 14.90           C  
ATOM   2273  CG  TYR A 198      17.215  -7.020  18.267  1.00 13.34           C  
ATOM   2274  CD1 TYR A 198      16.413  -6.764  17.142  1.00 14.57           C  
ATOM   2275  CD2 TYR A 198      18.554  -7.376  18.059  1.00 15.21           C  
ATOM   2276  CE1 TYR A 198      16.937  -6.846  15.842  1.00 17.05           C  
ATOM   2277  CE2 TYR A 198      19.093  -7.456  16.755  1.00 17.08           C  
ATOM   2278  CZ  TYR A 198      18.272  -7.194  15.663  1.00 16.84           C  
ATOM   2279  OH  TYR A 198      18.774  -7.272  14.390  1.00 18.22           O  
ATOM   2280  N   SER A 199      18.986  -5.453  20.843  1.00 13.78           N  
ATOM   2281  CA  SER A 199      20.423  -5.125  20.882  1.00 14.21           C  
ATOM   2282  C   SER A 199      21.110  -5.185  22.237  1.00 14.04           C  
ATOM   2283  O   SER A 199      22.329  -5.282  22.296  1.00 14.33           O  
ATOM   2284  CB  SER A 199      20.768  -3.797  20.202  1.00 16.53           C  
ATOM   2285  OG  SER A 199      20.935  -3.986  18.806  1.00 19.67           O  
ATOM   2286  N   GLN A 200      20.335  -5.170  23.315  1.00 13.70           N  
ATOM   2287  CA  GLN A 200      20.885  -5.217  24.677  1.00 13.78           C  
ATOM   2288  C   GLN A 200      21.782  -4.020  24.949  1.00 14.11           C  
ATOM   2289  O   GLN A 200      22.980  -4.166  25.202  1.00 15.98           O  
ATOM   2290  CB  GLN A 200      21.613  -6.541  24.948  1.00 12.72           C  
ATOM   2291  CG  GLN A 200      20.647  -7.696  24.915  1.00 13.31           C  
ATOM   2292  CD  GLN A 200      21.289  -9.059  25.058  1.00 14.95           C  
ATOM   2293  OE1 GLN A 200      22.435  -9.197  25.492  1.00 19.19           O  
ATOM   2294  NE2 GLN A 200      20.541 -10.082  24.705  1.00 11.21           N  
ATOM   2295  N   LEU A 201      21.181  -2.832  24.913  1.00 13.47           N  
ATOM   2296  CA  LEU A 201      21.885  -1.580  25.148  1.00 13.80           C  
ATOM   2297  C   LEU A 201      21.112  -0.763  26.177  1.00 15.03           C  
ATOM   2298  O   LEU A 201      19.880  -0.856  26.251  1.00 14.61           O  
ATOM   2299  CB  LEU A 201      21.946  -0.746  23.862  1.00 14.56           C  
ATOM   2300  CG  LEU A 201      22.310  -1.397  22.524  1.00 15.52           C  
ATOM   2301  CD1 LEU A 201      22.042  -0.409  21.393  1.00 13.55           C  
ATOM   2302  CD2 LEU A 201      23.770  -1.885  22.534  1.00 15.04           C  
ATOM   2303  N   LEU A 202      21.841   0.037  26.955  1.00 13.99           N  
ATOM   2304  CA  LEU A 202      21.274   0.908  27.983  1.00 13.45           C  
ATOM   2305  C   LEU A 202      21.966   2.227  27.648  1.00 14.11           C  
ATOM   2306  O   LEU A 202      23.168   2.408  27.879  1.00 15.06           O  
ATOM   2307  CB  LEU A 202      21.623   0.393  29.380  1.00 14.92           C  
ATOM   2308  CG  LEU A 202      21.145   1.161  30.620  1.00 19.03           C  
ATOM   2309  CD1 LEU A 202      19.823   1.876  30.410  1.00 21.68           C  
ATOM   2310  CD2 LEU A 202      21.049   0.178  31.768  1.00 18.53           C  
ATOM   2311  N   MET A 203      21.201   3.143  27.074  1.00 13.97           N  
ATOM   2312  CA  MET A 203      21.724   4.436  26.666  1.00 13.81           C  
ATOM   2313  C   MET A 203      21.097   5.661  27.300  1.00 12.86           C  
ATOM   2314  O   MET A 203      20.032   5.584  27.898  1.00 14.86           O  
ATOM   2315  CB  MET A 203      21.568   4.546  25.140  1.00 12.84           C  
ATOM   2316  CG  MET A 203      21.981   3.287  24.386  1.00 15.03           C  
ATOM   2317  SD  MET A 203      21.556   3.377  22.628  1.00 20.63           S  
ATOM   2318  CE  MET A 203      19.858   2.888  22.659  1.00 21.60           C  
ATOM   2319  N   PHE A 204      21.799   6.782  27.174  1.00 13.50           N  
ATOM   2320  CA  PHE A 204      21.376   8.079  27.691  1.00 12.99           C  
ATOM   2321  C   PHE A 204      21.735   9.069  26.574  1.00 13.05           C  
ATOM   2322  O   PHE A 204      22.335   8.662  25.583  1.00 13.19           O  
ATOM   2323  CB  PHE A 204      22.033   8.405  29.050  1.00 15.90           C  
ATOM   2324  CG  PHE A 204      23.529   8.180  29.111  1.00 14.31           C  
ATOM   2325  CD1 PHE A 204      24.043   6.940  29.480  1.00 13.85           C  
ATOM   2326  CD2 PHE A 204      24.414   9.223  28.851  1.00 16.16           C  
ATOM   2327  CE1 PHE A 204      25.417   6.741  29.592  1.00 14.27           C  
ATOM   2328  CE2 PHE A 204      25.799   9.033  28.961  1.00 16.59           C  
ATOM   2329  CZ  PHE A 204      26.293   7.789  29.334  1.00 15.06           C  
ATOM   2330  N   PRO A 205      21.303  10.342  26.660  1.00 15.09           N  
ATOM   2331  CA  PRO A 205      21.618  11.327  25.604  1.00 16.01           C  
ATOM   2332  C   PRO A 205      23.134  11.603  25.410  1.00 17.23           C  
ATOM   2333  O   PRO A 205      23.934  11.310  26.300  1.00 16.22           O  
ATOM   2334  CB  PRO A 205      20.874  12.593  26.075  1.00 14.65           C  
ATOM   2335  CG  PRO A 205      19.779  12.051  26.962  1.00 16.73           C  
ATOM   2336  CD  PRO A 205      20.496  10.963  27.721  1.00 15.43           C  
ATOM   2337  N   TYR A 206      23.535  12.142  24.256  1.00 15.68           N  
ATOM   2338  CA  TYR A 206      22.639  12.491  23.156  1.00 17.07           C  
ATOM   2339  C   TYR A 206      22.783  11.594  21.935  1.00 18.42           C  
ATOM   2340  O   TYR A 206      23.774  10.878  21.758  1.00 17.88           O  
ATOM   2341  CB  TYR A 206      22.941  13.886  22.642  1.00 17.87           C  
ATOM   2342  CG  TYR A 206      22.601  15.003  23.564  1.00 20.71           C  
ATOM   2343  CD1 TYR A 206      21.291  15.458  23.671  1.00 20.39           C  
ATOM   2344  CD2 TYR A 206      23.600  15.668  24.266  1.00 18.85           C  
ATOM   2345  CE1 TYR A 206      20.981  16.558  24.448  1.00 21.07           C  
ATOM   2346  CE2 TYR A 206      23.305  16.768  25.047  1.00 20.73           C  
ATOM   2347  CZ  TYR A 206      21.993  17.213  25.135  1.00 22.52           C  
ATOM   2348  OH  TYR A 206      21.689  18.324  25.895  1.00 23.97           O  
ATOM   2349  N   GLY A 207      21.787  11.696  21.067  1.00 18.63           N  
ATOM   2350  CA  GLY A 207      21.768  10.931  19.843  1.00 17.00           C  
ATOM   2351  C   GLY A 207      21.938  11.912  18.686  1.00 17.39           C  
ATOM   2352  O   GLY A 207      22.685  11.636  17.762  1.00 16.75           O  
ATOM   2353  N   TYR A 208      21.302  13.090  18.767  1.00 18.00           N  
ATOM   2354  CA  TYR A 208      21.397  14.086  17.693  1.00 18.85           C  
ATOM   2355  C   TYR A 208      22.751  14.779  17.521  1.00 20.59           C  
ATOM   2356  O   TYR A 208      23.053  15.279  16.442  1.00 22.13           O  
ATOM   2357  CB  TYR A 208      20.230  15.098  17.733  1.00 17.55           C  
ATOM   2358  CG  TYR A 208      20.270  16.169  18.813  1.00 20.88           C  
ATOM   2359  CD1 TYR A 208      19.654  15.970  20.050  1.00 24.60           C  
ATOM   2360  CD2 TYR A 208      20.851  17.415  18.571  1.00 23.77           C  
ATOM   2361  CE1 TYR A 208      19.611  16.988  21.018  1.00 27.65           C  
ATOM   2362  CE2 TYR A 208      20.818  18.439  19.531  1.00 26.87           C  
ATOM   2363  CZ  TYR A 208      20.197  18.218  20.748  1.00 29.02           C  
ATOM   2364  OH  TYR A 208      20.177  19.218  21.694  1.00 30.09           O  
ATOM   2365  N   LYS A 209      23.544  14.812  18.587  1.00 22.97           N  
ATOM   2366  CA  LYS A 209      24.867  15.419  18.575  1.00 24.67           C  
ATOM   2367  C   LYS A 209      25.708  14.441  19.364  1.00 26.57           C  
ATOM   2368  O   LYS A 209      25.196  13.744  20.237  1.00 25.14           O  
ATOM   2369  CB  LYS A 209      24.891  16.818  19.199  1.00 25.85           C  
ATOM   2370  CG  LYS A 209      24.444  16.956  20.638  1.00 29.41           C  
ATOM   2371  CD  LYS A 209      24.453  18.436  21.018  1.00 32.27           C  
ATOM   2372  CE  LYS A 209      23.766  18.680  22.352  1.00 34.87           C  
ATOM   2373  NZ  LYS A 209      23.696  20.111  22.778  1.00 37.87           N  
ATOM   2374  N   CYS A 210      26.992  14.359  19.042  1.00 28.06           N  
ATOM   2375  CA  CYS A 210      27.867  13.431  19.736  1.00 30.79           C  
ATOM   2376  C   CYS A 210      28.852  13.987  20.760  1.00 33.11           C  
ATOM   2377  O   CYS A 210      29.947  13.446  20.935  1.00 35.24           O  
ATOM   2378  CB  CYS A 210      28.567  12.591  18.682  1.00 29.28           C  
ATOM   2379  SG  CYS A 210      27.345  12.037  17.455  1.00 32.92           S  
ATOM   2380  N   THR A 211      28.457  15.054  21.440  1.00 34.15           N  
ATOM   2381  CA  THR A 211      29.295  15.677  22.459  1.00 32.87           C  
ATOM   2382  C   THR A 211      28.696  15.171  23.763  1.00 31.73           C  
ATOM   2383  O   THR A 211      27.547  14.727  23.813  1.00 32.04           O  
ATOM   2384  CB  THR A 211      29.244  17.223  22.390  1.00 34.34           C  
ATOM   2385  OG1 THR A 211      27.884  17.667  22.247  1.00 40.43           O  
ATOM   2386  CG2 THR A 211      30.052  17.723  21.213  1.00 37.79           C  
ATOM   2387  N   LYS A 212      29.509  15.139  24.818  1.00 29.42           N  
ATOM   2388  CA  LYS A 212      29.039  14.668  26.108  1.00 28.41           C  
ATOM   2389  C   LYS A 212      28.084  15.662  26.757  1.00 28.42           C  
ATOM   2390  O   LYS A 212      28.338  16.875  26.721  1.00 29.88           O  
ATOM   2391  CB  LYS A 212      30.220  14.472  27.044  1.00 27.72           C  
ATOM   2392  CG  LYS A 212      31.291  13.545  26.594  1.00 28.48           C  
ATOM   2393  CD  LYS A 212      32.265  13.452  27.755  1.00 29.72           C  
ATOM   2394  CE  LYS A 212      33.563  12.852  27.350  1.00 32.34           C  
ATOM   2395  NZ  LYS A 212      34.502  12.884  28.484  1.00 35.78           N  
ATOM   2396  N   LEU A 213      26.975  15.173  27.306  1.00 26.47           N  
ATOM   2397  CA  LEU A 213      26.014  16.061  27.959  1.00 24.62           C  
ATOM   2398  C   LEU A 213      26.556  16.464  29.338  1.00 25.69           C  
ATOM   2399  O   LEU A 213      27.475  15.830  29.851  1.00 24.69           O  
ATOM   2400  CB  LEU A 213      24.614  15.420  28.076  1.00 23.33           C  
ATOM   2401  CG  LEU A 213      24.366  13.982  28.549  1.00 22.39           C  
ATOM   2402  CD1 LEU A 213      25.050  13.675  29.831  1.00 23.37           C  
ATOM   2403  CD2 LEU A 213      22.893  13.797  28.714  1.00 22.21           C  
ATOM   2404  N   ASP A 214      25.974  17.506  29.921  1.00 28.15           N  
ATOM   2405  CA  ASP A 214      26.374  18.014  31.223  1.00 29.56           C  
ATOM   2406  C   ASP A 214      26.528  16.985  32.335  1.00 28.12           C  
ATOM   2407  O   ASP A 214      27.536  16.980  33.045  1.00 29.68           O  
ATOM   2408  CB  ASP A 214      25.401  19.091  31.712  1.00 34.92           C  
ATOM   2409  CG  ASP A 214      25.400  20.310  30.821  1.00 42.10           C  
ATOM   2410  OD1 ASP A 214      26.503  20.812  30.482  1.00 43.74           O  
ATOM   2411  OD2 ASP A 214      24.294  20.786  30.454  1.00 47.26           O  
ATOM   2412  N   ASP A 215      25.553  16.097  32.455  1.00 23.09           N  
ATOM   2413  CA  ASP A 215      25.599  15.077  33.494  1.00 20.06           C  
ATOM   2414  C   ASP A 215      26.191  13.743  33.087  1.00 17.36           C  
ATOM   2415  O   ASP A 215      25.855  12.702  33.646  1.00 19.00           O  
ATOM   2416  CB  ASP A 215      24.196  14.882  34.047  1.00 21.12           C  
ATOM   2417  CG  ASP A 215      23.575  16.177  34.524  1.00 19.06           C  
ATOM   2418  OD1 ASP A 215      24.052  16.722  35.520  1.00 22.94           O  
ATOM   2419  OD2 ASP A 215      22.653  16.673  33.874  1.00 20.55           O  
ATOM   2420  N   PHE A 216      27.134  13.780  32.154  1.00 17.66           N  
ATOM   2421  CA  PHE A 216      27.762  12.564  31.681  1.00 16.35           C  
ATOM   2422  C   PHE A 216      28.271  11.602  32.740  1.00 16.46           C  
ATOM   2423  O   PHE A 216      27.946  10.422  32.724  1.00 15.52           O  
ATOM   2424  CB  PHE A 216      28.890  12.887  30.694  1.00 16.82           C  
ATOM   2425  CG  PHE A 216      29.479  11.669  30.053  1.00 17.66           C  
ATOM   2426  CD1 PHE A 216      30.391  10.875  30.743  1.00 18.39           C  
ATOM   2427  CD2 PHE A 216      29.061  11.260  28.792  1.00 19.38           C  
ATOM   2428  CE1 PHE A 216      30.869   9.692  30.190  1.00 20.26           C  
ATOM   2429  CE2 PHE A 216      29.536  10.077  28.231  1.00 21.18           C  
ATOM   2430  CZ  PHE A 216      30.438   9.293  28.933  1.00 19.42           C  
ATOM   2431  N   ASP A 217      29.091  12.090  33.651  1.00 18.61           N  
ATOM   2432  CA  ASP A 217      29.629  11.216  34.684  1.00 21.53           C  
ATOM   2433  C   ASP A 217      28.605  10.516  35.554  1.00 20.83           C  
ATOM   2434  O   ASP A 217      28.726   9.311  35.818  1.00 20.88           O  
ATOM   2435  CB  ASP A 217      30.644  11.960  35.544  1.00 29.04           C  
ATOM   2436  CG  ASP A 217      31.885  12.336  34.764  1.00 32.15           C  
ATOM   2437  OD1 ASP A 217      32.488  11.429  34.156  1.00 34.69           O  
ATOM   2438  OD2 ASP A 217      32.241  13.538  34.737  1.00 39.45           O  
ATOM   2439  N   GLU A 218      27.587  11.251  35.985  1.00 20.55           N  
ATOM   2440  CA  GLU A 218      26.552  10.671  36.825  1.00 19.26           C  
ATOM   2441  C   GLU A 218      25.715   9.667  36.057  1.00 17.67           C  
ATOM   2442  O   GLU A 218      25.486   8.556  36.537  1.00 18.57           O  
ATOM   2443  CB  GLU A 218      25.641  11.757  37.385  1.00 18.63           C  
ATOM   2444  CG  GLU A 218      24.550  11.186  38.275  1.00 22.37           C  
ATOM   2445  CD  GLU A 218      23.648  12.235  38.879  1.00 23.37           C  
ATOM   2446  OE1 GLU A 218      23.715  13.423  38.494  1.00 26.33           O  
ATOM   2447  OE2 GLU A 218      22.851  11.856  39.752  1.00 23.61           O  
ATOM   2448  N   LEU A 219      25.281  10.042  34.856  1.00 16.12           N  
ATOM   2449  CA  LEU A 219      24.462   9.147  34.044  1.00 17.73           C  
ATOM   2450  C   LEU A 219      25.203   7.860  33.699  1.00 18.57           C  
ATOM   2451  O   LEU A 219      24.629   6.767  33.704  1.00 16.54           O  
ATOM   2452  CB  LEU A 219      23.976   9.859  32.781  1.00 16.07           C  
ATOM   2453  CG  LEU A 219      23.100  11.089  33.021  1.00 18.99           C  
ATOM   2454  CD1 LEU A 219      22.449  11.511  31.733  1.00 20.51           C  
ATOM   2455  CD2 LEU A 219      22.043  10.774  34.047  1.00 21.01           C  
ATOM   2456  N   SER A 220      26.493   8.002  33.423  1.00 18.95           N  
ATOM   2457  CA  SER A 220      27.337   6.877  33.081  1.00 20.35           C  
ATOM   2458  C   SER A 220      27.389   5.920  34.274  1.00 18.96           C  
ATOM   2459  O   SER A 220      27.263   4.702  34.113  1.00 17.31           O  
ATOM   2460  CB  SER A 220      28.735   7.392  32.720  1.00 22.20           C  
ATOM   2461  OG  SER A 220      29.506   6.370  32.122  1.00 35.10           O  
ATOM   2462  N   GLU A 221      27.560   6.486  35.467  1.00 19.39           N  
ATOM   2463  CA  GLU A 221      27.627   5.715  36.708  1.00 22.38           C  
ATOM   2464  C   GLU A 221      26.308   4.970  36.960  1.00 19.81           C  
ATOM   2465  O   GLU A 221      26.300   3.776  37.288  1.00 18.16           O  
ATOM   2466  CB  GLU A 221      27.916   6.659  37.873  1.00 29.27           C  
ATOM   2467  CG  GLU A 221      28.008   5.982  39.229  1.00 42.51           C  
ATOM   2468  CD  GLU A 221      27.316   6.784  40.328  1.00 51.10           C  
ATOM   2469  OE1 GLU A 221      27.642   7.987  40.482  1.00 56.01           O  
ATOM   2470  OE2 GLU A 221      26.437   6.213  41.027  1.00 54.61           O  
ATOM   2471  N   VAL A 222      25.199   5.690  36.806  1.00 19.28           N  
ATOM   2472  CA  VAL A 222      23.863   5.129  37.006  1.00 19.96           C  
ATOM   2473  C   VAL A 222      23.576   3.981  36.027  1.00 17.58           C  
ATOM   2474  O   VAL A 222      23.145   2.901  36.439  1.00 15.46           O  
ATOM   2475  CB  VAL A 222      22.759   6.216  36.849  1.00 20.53           C  
ATOM   2476  CG1 VAL A 222      21.362   5.583  36.945  1.00 21.95           C  
ATOM   2477  CG2 VAL A 222      22.938   7.299  37.895  1.00 19.74           C  
ATOM   2478  N   ALA A 223      23.818   4.215  34.740  1.00 16.40           N  
ATOM   2479  CA  ALA A 223      23.578   3.192  33.724  1.00 17.39           C  
ATOM   2480  C   ALA A 223      24.452   1.950  33.936  1.00 17.61           C  
ATOM   2481  O   ALA A 223      24.003   0.825  33.749  1.00 15.64           O  
ATOM   2482  CB  ALA A 223      23.783   3.777  32.328  1.00 15.68           C  
ATOM   2483  N   GLN A 224      25.683   2.157  34.387  1.00 18.57           N  
ATOM   2484  CA  GLN A 224      26.605   1.057  34.627  1.00 20.22           C  
ATOM   2485  C   GLN A 224      26.077   0.184  35.773  1.00 18.37           C  
ATOM   2486  O   GLN A 224      26.087  -1.053  35.706  1.00 16.62           O  
ATOM   2487  CB  GLN A 224      27.981   1.635  34.947  1.00 22.36           C  
ATOM   2488  CG  GLN A 224      29.106   0.679  34.680  1.00 32.69           C  
ATOM   2489  CD  GLN A 224      29.049   0.087  33.283  1.00 35.07           C  
ATOM   2490  OE1 GLN A 224      29.231   0.794  32.285  1.00 35.76           O  
ATOM   2491  NE2 GLN A 224      28.794  -1.221  33.204  1.00 36.51           N  
ATOM   2492  N   LYS A 225      25.578   0.849  36.810  1.00 19.94           N  
ATOM   2493  CA  LYS A 225      25.025   0.168  37.982  1.00 21.38           C  
ATOM   2494  C   LYS A 225      23.806  -0.668  37.560  1.00 18.21           C  
ATOM   2495  O   LYS A 225      23.691  -1.850  37.909  1.00 15.94           O  
ATOM   2496  CB  LYS A 225      24.613   1.195  39.045  1.00 24.66           C  
ATOM   2497  CG  LYS A 225      24.092   0.554  40.332  1.00 33.96           C  
ATOM   2498  CD  LYS A 225      23.077   1.439  41.042  0.00 35.74           C  
ATOM   2499  CE  LYS A 225      22.425   0.699  42.205  0.00 38.99           C  
ATOM   2500  NZ  LYS A 225      21.283   1.452  42.799  0.00 40.57           N  
ATOM   2501  N   ALA A 226      22.908  -0.042  36.802  1.00 15.24           N  
ATOM   2502  CA  ALA A 226      21.709  -0.710  36.320  1.00 14.76           C  
ATOM   2503  C   ALA A 226      22.074  -1.908  35.444  1.00 13.81           C  
ATOM   2504  O   ALA A 226      21.458  -2.967  35.559  1.00 14.91           O  
ATOM   2505  CB  ALA A 226      20.839   0.275  35.532  1.00 13.90           C  
ATOM   2506  N   ALA A 227      23.088  -1.758  34.588  1.00 13.92           N  
ATOM   2507  CA  ALA A 227      23.508  -2.852  33.702  1.00 15.16           C  
ATOM   2508  C   ALA A 227      24.117  -4.012  34.477  1.00 17.12           C  
ATOM   2509  O   ALA A 227      23.939  -5.178  34.111  1.00 15.59           O  
ATOM   2510  CB  ALA A 227      24.480  -2.354  32.619  1.00 13.54           C  
ATOM   2511  N   GLN A 228      24.825  -3.706  35.558  1.00 19.54           N  
ATOM   2512  CA  GLN A 228      25.431  -4.765  36.351  1.00 20.58           C  
ATOM   2513  C   GLN A 228      24.343  -5.513  37.132  1.00 19.41           C  
ATOM   2514  O   GLN A 228      24.385  -6.736  37.252  1.00 18.56           O  
ATOM   2515  CB  GLN A 228      26.524  -4.192  37.257  1.00 25.76           C  
ATOM   2516  CG  GLN A 228      27.765  -3.719  36.478  1.00 34.80           C  
ATOM   2517  CD  GLN A 228      28.590  -4.881  35.891  1.00 39.22           C  
ATOM   2518  OE1 GLN A 228      28.839  -5.874  36.572  1.00 42.89           O  
ATOM   2519  NE2 GLN A 228      29.025  -4.747  34.638  1.00 39.58           N  
ATOM   2520  N   SER A 229      23.332  -4.788  37.600  1.00 18.80           N  
ATOM   2521  CA  SER A 229      22.235  -5.402  38.349  1.00 19.93           C  
ATOM   2522  C   SER A 229      21.434  -6.331  37.447  1.00 20.00           C  
ATOM   2523  O   SER A 229      21.011  -7.400  37.858  1.00 19.47           O  
ATOM   2524  CB  SER A 229      21.298  -4.331  38.892  1.00 21.70           C  
ATOM   2525  OG  SER A 229      22.016  -3.413  39.686  1.00 28.78           O  
ATOM   2526  N   LEU A 230      21.184  -5.887  36.224  1.00 20.66           N  
ATOM   2527  CA  LEU A 230      20.432  -6.675  35.265  1.00 19.45           C  
ATOM   2528  C   LEU A 230      21.232  -7.931  34.925  1.00 19.50           C  
ATOM   2529  O   LEU A 230      20.673  -9.021  34.838  1.00 21.58           O  
ATOM   2530  CB  LEU A 230      20.172  -5.823  34.006  1.00 17.76           C  
ATOM   2531  CG  LEU A 230      19.404  -6.301  32.763  1.00 15.38           C  
ATOM   2532  CD1 LEU A 230      19.084  -5.105  31.896  1.00 11.61           C  
ATOM   2533  CD2 LEU A 230      20.216  -7.332  31.996  1.00 16.06           C  
ATOM   2534  N   ARG A 231      22.547  -7.794  34.799  1.00 20.31           N  
ATOM   2535  CA  ARG A 231      23.401  -8.933  34.458  1.00 22.88           C  
ATOM   2536  C   ARG A 231      23.417 -10.062  35.472  1.00 24.44           C  
ATOM   2537  O   ARG A 231      23.451 -11.241  35.105  1.00 23.74           O  
ATOM   2538  CB  ARG A 231      24.835  -8.467  34.187  1.00 23.21           C  
ATOM   2539  CG  ARG A 231      25.712  -9.547  33.568  1.00 28.06           C  
ATOM   2540  CD  ARG A 231      26.965  -8.967  32.915  1.00 34.77           C  
ATOM   2541  NE  ARG A 231      27.878  -8.407  33.904  1.00 40.04           N  
ATOM   2542  CZ  ARG A 231      28.990  -9.006  34.322  1.00 43.43           C  
ATOM   2543  NH1 ARG A 231      29.349 -10.186  33.824  1.00 45.55           N  
ATOM   2544  NH2 ARG A 231      29.705  -8.460  35.299  1.00 44.12           N  
ATOM   2545  N   SER A 232      23.341  -9.696  36.746  1.00 25.74           N  
ATOM   2546  CA  SER A 232      23.359 -10.668  37.831  1.00 27.46           C  
ATOM   2547  C   SER A 232      22.373 -11.824  37.728  1.00 27.93           C  
ATOM   2548  O   SER A 232      22.732 -12.967  38.012  1.00 33.70           O  
ATOM   2549  CB  SER A 232      23.195  -9.963  39.185  1.00 26.51           C  
ATOM   2550  OG  SER A 232      21.867  -9.494  39.392  1.00 29.95           O  
ATOM   2551  N   LEU A 233      21.168 -11.554  37.244  1.00 25.37           N  
ATOM   2552  CA  LEU A 233      20.161 -12.587  37.127  1.00 24.22           C  
ATOM   2553  C   LEU A 233      20.432 -13.752  36.169  1.00 28.18           C  
ATOM   2554  O   LEU A 233      20.413 -14.912  36.584  1.00 28.25           O  
ATOM   2555  CB  LEU A 233      18.820 -11.950  36.804  1.00 23.40           C  
ATOM   2556  CG  LEU A 233      17.662 -12.871  37.112  1.00 21.79           C  
ATOM   2557  CD1 LEU A 233      17.763 -13.261  38.571  1.00 26.63           C  
ATOM   2558  CD2 LEU A 233      16.344 -12.174  36.815  1.00 23.00           C  
ATOM   2559  N   HIS A 234      20.651 -13.455  34.887  1.00 27.90           N  
ATOM   2560  CA  HIS A 234      20.906 -14.498  33.898  1.00 26.43           C  
ATOM   2561  C   HIS A 234      22.226 -14.328  33.140  1.00 26.05           C  
ATOM   2562  O   HIS A 234      22.492 -15.068  32.199  1.00 27.23           O  
ATOM   2563  CB  HIS A 234      19.762 -14.583  32.878  1.00 25.65           C  
ATOM   2564  CG  HIS A 234      18.391 -14.608  33.484  1.00 29.87           C  
ATOM   2565  ND1 HIS A 234      17.549 -13.517  33.437  1.00 32.29           N  
ATOM   2566  CD2 HIS A 234      17.682 -15.596  34.087  1.00 30.78           C  
ATOM   2567  CE1 HIS A 234      16.379 -13.830  33.974  1.00 31.70           C  
ATOM   2568  NE2 HIS A 234      16.436 -15.086  34.375  1.00 29.30           N  
ATOM   2569  N   GLY A 235      23.042 -13.356  33.530  1.00 24.75           N  
ATOM   2570  CA  GLY A 235      24.309 -13.146  32.854  1.00 25.23           C  
ATOM   2571  C   GLY A 235      24.206 -12.433  31.518  1.00 25.47           C  
ATOM   2572  O   GLY A 235      25.140 -12.469  30.717  1.00 27.25           O  
ATOM   2573  N   THR A 236      23.083 -11.763  31.281  1.00 24.58           N  
ATOM   2574  CA  THR A 236      22.867 -11.038  30.034  1.00 21.63           C  
ATOM   2575  C   THR A 236      23.741  -9.785  30.015  1.00 21.31           C  
ATOM   2576  O   THR A 236      23.676  -8.960  30.924  1.00 20.59           O  
ATOM   2577  CB  THR A 236      21.390 -10.650  29.891  1.00 21.07           C  
ATOM   2578  OG1 THR A 236      20.586 -11.828  30.024  1.00 20.74           O  
ATOM   2579  CG2 THR A 236      21.120  -9.987  28.545  1.00 17.04           C  
ATOM   2580  N   LYS A 237      24.505  -9.603  28.948  1.00 20.81           N  
ATOM   2581  CA  LYS A 237      25.377  -8.441  28.856  1.00 23.66           C  
ATOM   2582  C   LYS A 237      24.805  -7.292  28.026  1.00 21.42           C  
ATOM   2583  O   LYS A 237      24.304  -7.489  26.922  1.00 22.09           O  
ATOM   2584  CB  LYS A 237      26.770  -8.862  28.359  1.00 28.90           C  
ATOM   2585  CG  LYS A 237      27.428  -9.948  29.237  1.00 32.65           C  
ATOM   2586  CD  LYS A 237      28.748 -10.458  28.667  1.00 34.40           C  
ATOM   2587  CE  LYS A 237      29.139 -11.810  29.250  0.00 34.06           C  
ATOM   2588  NZ  LYS A 237      28.317 -12.924  28.694  0.00 35.48           N  
ATOM   2589  N   TYR A 238      24.889  -6.091  28.583  1.00 20.02           N  
ATOM   2590  CA  TYR A 238      24.393  -4.887  27.932  1.00 20.44           C  
ATOM   2591  C   TYR A 238      25.505  -3.886  27.692  1.00 21.52           C  
ATOM   2592  O   TYR A 238      26.419  -3.784  28.504  1.00 23.02           O  
ATOM   2593  CB  TYR A 238      23.356  -4.199  28.839  1.00 19.11           C  
ATOM   2594  CG  TYR A 238      21.922  -4.623  28.610  1.00 16.26           C  
ATOM   2595  CD1 TYR A 238      21.532  -5.963  28.724  1.00 15.41           C  
ATOM   2596  CD2 TYR A 238      20.953  -3.680  28.253  1.00 14.99           C  
ATOM   2597  CE1 TYR A 238      20.212  -6.347  28.493  1.00 13.76           C  
ATOM   2598  CE2 TYR A 238      19.640  -4.058  28.023  1.00 14.97           C  
ATOM   2599  CZ  TYR A 238      19.282  -5.389  28.138  1.00 13.89           C  
ATOM   2600  OH  TYR A 238      17.988  -5.759  27.892  1.00 17.33           O  
ATOM   2601  N   LYS A 239      25.453  -3.184  26.563  1.00 21.53           N  
ATOM   2602  CA  LYS A 239      26.456  -2.174  26.238  1.00 21.07           C  
ATOM   2603  C   LYS A 239      25.854  -0.900  26.825  1.00 20.69           C  
ATOM   2604  O   LYS A 239      24.652  -0.661  26.693  1.00 20.84           O  
ATOM   2605  CB  LYS A 239      26.623  -2.015  24.732  1.00 24.97           C  
ATOM   2606  CG  LYS A 239      27.345  -3.173  24.072  1.00 33.48           C  
ATOM   2607  CD  LYS A 239      27.800  -2.783  22.673  1.00 42.80           C  
ATOM   2608  CE  LYS A 239      28.684  -1.525  22.726  1.00 47.75           C  
ATOM   2609  NZ  LYS A 239      29.256  -1.107  21.404  1.00 53.09           N  
ATOM   2610  N   VAL A 240      26.683  -0.065  27.432  1.00 18.79           N  
ATOM   2611  CA  VAL A 240      26.222   1.173  28.046  1.00 19.57           C  
ATOM   2612  C   VAL A 240      26.902   2.426  27.466  1.00 20.91           C  
ATOM   2613  O   VAL A 240      28.101   2.402  27.177  1.00 21.26           O  
ATOM   2614  CB  VAL A 240      26.505   1.093  29.590  1.00 20.65           C  
ATOM   2615  CG1 VAL A 240      26.138   2.369  30.299  1.00 21.65           C  
ATOM   2616  CG2 VAL A 240      25.775  -0.086  30.202  1.00 22.45           C  
ATOM   2617  N   GLY A 241      26.141   3.508  27.280  1.00 19.24           N  
ATOM   2618  CA  GLY A 241      26.716   4.739  26.747  1.00 19.10           C  
ATOM   2619  C   GLY A 241      25.747   5.722  26.109  1.00 17.88           C  
ATOM   2620  O   GLY A 241      24.556   5.441  26.014  1.00 16.83           O  
ATOM   2621  N   PRO A 242      26.226   6.906  25.699  1.00 17.49           N  
ATOM   2622  CA  PRO A 242      25.386   7.918  25.059  1.00 16.43           C  
ATOM   2623  C   PRO A 242      24.937   7.298  23.739  1.00 18.05           C  
ATOM   2624  O   PRO A 242      25.669   6.499  23.137  1.00 16.09           O  
ATOM   2625  CB  PRO A 242      26.364   9.061  24.779  1.00 18.20           C  
ATOM   2626  CG  PRO A 242      27.512   8.803  25.673  1.00 20.01           C  
ATOM   2627  CD  PRO A 242      27.636   7.324  25.686  1.00 19.09           C  
ATOM   2628  N   ILE A 243      23.761   7.681  23.266  1.00 16.12           N  
ATOM   2629  CA  ILE A 243      23.240   7.138  22.012  1.00 16.84           C  
ATOM   2630  C   ILE A 243      24.210   7.217  20.835  1.00 16.17           C  
ATOM   2631  O   ILE A 243      24.475   6.211  20.176  1.00 17.73           O  
ATOM   2632  CB  ILE A 243      21.881   7.806  21.611  1.00 14.32           C  
ATOM   2633  CG1 ILE A 243      20.810   7.508  22.675  1.00 14.70           C  
ATOM   2634  CG2 ILE A 243      21.419   7.307  20.221  1.00 13.19           C  
ATOM   2635  CD1 ILE A 243      19.487   8.252  22.459  1.00 16.90           C  
ATOM   2636  N   CYS A 244      24.772   8.390  20.593  1.00 17.14           N  
ATOM   2637  CA  CYS A 244      25.691   8.522  19.480  1.00 21.14           C  
ATOM   2638  C   CYS A 244      26.897   7.611  19.540  1.00 20.45           C  
ATOM   2639  O   CYS A 244      27.383   7.164  18.505  1.00 21.25           O  
ATOM   2640  CB  CYS A 244      26.134   9.965  19.275  1.00 24.25           C  
ATOM   2641  SG  CYS A 244      27.251  10.066  17.837  1.00 27.69           S  
ATOM   2642  N   SER A 245      27.355   7.294  20.743  1.00 21.20           N  
ATOM   2643  CA  SER A 245      28.516   6.422  20.890  1.00 23.63           C  
ATOM   2644  C   SER A 245      28.167   4.962  20.716  1.00 23.79           C  
ATOM   2645  O   SER A 245      28.911   4.224  20.068  1.00 25.09           O  
ATOM   2646  CB  SER A 245      29.176   6.575  22.275  1.00 24.76           C  
ATOM   2647  OG  SER A 245      29.611   7.893  22.521  1.00 32.19           O  
ATOM   2648  N   VAL A 246      27.056   4.547  21.324  1.00 21.37           N  
ATOM   2649  CA  VAL A 246      26.601   3.164  21.262  1.00 20.79           C  
ATOM   2650  C   VAL A 246      26.058   2.715  19.909  1.00 22.20           C  
ATOM   2651  O   VAL A 246      26.311   1.592  19.484  1.00 22.56           O  
ATOM   2652  CB  VAL A 246      25.581   2.880  22.397  1.00 20.82           C  
ATOM   2653  CG1 VAL A 246      25.220   1.411  22.449  1.00 21.30           C  
ATOM   2654  CG2 VAL A 246      26.163   3.308  23.716  1.00 18.69           C  
ATOM   2655  N   ILE A 247      25.278   3.567  19.257  1.00 20.83           N  
ATOM   2656  CA  ILE A 247      24.714   3.229  17.954  1.00 22.92           C  
ATOM   2657  C   ILE A 247      25.383   4.179  16.967  1.00 24.18           C  
ATOM   2658  O   ILE A 247      26.361   3.817  16.319  1.00 27.08           O  
ATOM   2659  CB  ILE A 247      23.183   3.376  17.972  1.00 23.55           C  
ATOM   2660  CG1 ILE A 247      22.598   2.367  18.970  1.00 25.48           C  
ATOM   2661  CG2 ILE A 247      22.610   3.124  16.593  1.00 24.92           C  
ATOM   2662  CD1 ILE A 247      21.097   2.464  19.156  1.00 28.02           C  
ATOM   2663  N   TYR A 248      24.885   5.405  16.911  1.00 24.37           N  
ATOM   2664  CA  TYR A 248      25.405   6.451  16.045  1.00 25.64           C  
ATOM   2665  C   TYR A 248      24.472   7.649  16.127  1.00 24.35           C  
ATOM   2666  O   TYR A 248      23.535   7.654  16.931  1.00 23.86           O  
ATOM   2667  CB  TYR A 248      25.587   5.995  14.599  1.00 29.44           C  
ATOM   2668  CG  TYR A 248      26.603   6.855  13.905  1.00 36.11           C  
ATOM   2669  CD1 TYR A 248      27.753   7.262  14.579  1.00 40.52           C  
ATOM   2670  CD2 TYR A 248      26.380   7.345  12.617  1.00 40.22           C  
ATOM   2671  CE1 TYR A 248      28.655   8.148  14.001  1.00 45.59           C  
ATOM   2672  CE2 TYR A 248      27.278   8.237  12.018  1.00 44.19           C  
ATOM   2673  CZ  TYR A 248      28.417   8.636  12.720  1.00 46.99           C  
ATOM   2674  OH  TYR A 248      29.308   9.535  12.167  1.00 48.15           O  
ATOM   2675  N   GLN A 249      24.747   8.675  15.331  1.00 21.70           N  
ATOM   2676  CA  GLN A 249      23.927   9.876  15.323  1.00 22.96           C  
ATOM   2677  C   GLN A 249      22.510   9.608  14.784  1.00 23.34           C  
ATOM   2678  O   GLN A 249      22.336   9.038  13.700  1.00 24.06           O  
ATOM   2679  CB  GLN A 249      24.621  10.953  14.497  1.00 24.06           C  
ATOM   2680  CG  GLN A 249      24.072  12.345  14.684  1.00 28.80           C  
ATOM   2681  CD  GLN A 249      24.905  13.385  13.954  1.00 33.94           C  
ATOM   2682  OE1 GLN A 249      25.581  13.075  12.960  1.00 36.14           O  
ATOM   2683  NE2 GLN A 249      24.855  14.624  14.429  1.00 31.93           N  
ATOM   2684  N   ALA A 250      21.507  10.018  15.556  1.00 20.92           N  
ATOM   2685  CA  ALA A 250      20.101   9.840  15.197  1.00 18.44           C  
ATOM   2686  C   ALA A 250      19.377  11.044  15.770  1.00 17.57           C  
ATOM   2687  O   ALA A 250      19.457  11.285  16.968  1.00 19.24           O  
ATOM   2688  CB  ALA A 250      19.567   8.568  15.809  1.00 17.90           C  
ATOM   2689  N   SER A 251      18.630  11.761  14.938  1.00 17.89           N  
ATOM   2690  CA  SER A 251      17.892  12.952  15.372  1.00 17.49           C  
ATOM   2691  C   SER A 251      16.419  12.714  15.756  1.00 15.70           C  
ATOM   2692  O   SER A 251      15.819  11.699  15.381  1.00 14.73           O  
ATOM   2693  CB  SER A 251      17.952  14.009  14.261  1.00 19.49           C  
ATOM   2694  OG  SER A 251      17.318  13.509  13.084  1.00 20.89           O  
ATOM   2695  N   GLY A 252      15.865  13.663  16.506  1.00 14.87           N  
ATOM   2696  CA  GLY A 252      14.480  13.596  16.948  1.00 17.52           C  
ATOM   2697  C   GLY A 252      14.072  12.500  17.926  1.00 18.41           C  
ATOM   2698  O   GLY A 252      12.886  12.114  17.964  1.00 16.96           O  
ATOM   2699  N   GLY A 253      15.022  12.031  18.736  1.00 16.08           N  
ATOM   2700  CA  GLY A 253      14.740  10.981  19.702  1.00 14.59           C  
ATOM   2701  C   GLY A 253      14.080  11.518  20.953  1.00 13.30           C  
ATOM   2702  O   GLY A 253      14.353  12.656  21.355  1.00 12.99           O  
ATOM   2703  N   SER A 254      13.262  10.684  21.594  1.00 13.31           N  
ATOM   2704  CA  SER A 254      12.558  11.084  22.806  1.00 12.56           C  
ATOM   2705  C   SER A 254      13.411  11.443  24.013  1.00 12.69           C  
ATOM   2706  O   SER A 254      13.151  12.472  24.630  1.00 12.59           O  
ATOM   2707  CB  SER A 254      11.505  10.043  23.207  1.00 12.02           C  
ATOM   2708  OG  SER A 254      12.081   8.789  23.515  1.00 14.41           O  
ATOM   2709  N   ILE A 255      14.447  10.652  24.328  1.00 13.84           N  
ATOM   2710  CA  ILE A 255      15.275  10.978  25.496  1.00 13.12           C  
ATOM   2711  C   ILE A 255      16.121  12.223  25.334  1.00 14.49           C  
ATOM   2712  O   ILE A 255      16.538  12.804  26.330  1.00 13.96           O  
ATOM   2713  CB  ILE A 255      16.100   9.795  26.084  1.00  9.96           C  
ATOM   2714  CG1 ILE A 255      17.197   9.339  25.136  1.00 10.68           C  
ATOM   2715  CG2 ILE A 255      15.172   8.628  26.459  1.00 11.55           C  
ATOM   2716  CD1 ILE A 255      18.192   8.396  25.819  1.00 11.27           C  
ATOM   2717  N   ASP A 256      16.362  12.648  24.090  1.00 13.72           N  
ATOM   2718  CA  ASP A 256      17.157  13.858  23.841  1.00 14.24           C  
ATOM   2719  C   ASP A 256      16.240  15.047  24.133  1.00 13.48           C  
ATOM   2720  O   ASP A 256      16.665  16.054  24.682  1.00 15.73           O  
ATOM   2721  CB  ASP A 256      17.641  13.929  22.392  1.00 14.45           C  
ATOM   2722  CG  ASP A 256      18.793  12.983  22.105  1.00 16.53           C  
ATOM   2723  OD1 ASP A 256      19.314  12.302  23.016  1.00 15.72           O  
ATOM   2724  OD2 ASP A 256      19.183  12.920  20.931  1.00 18.73           O  
ATOM   2725  N   TRP A 257      14.970  14.924  23.755  1.00 14.65           N  
ATOM   2726  CA  TRP A 257      14.006  15.986  23.997  1.00 14.04           C  
ATOM   2727  C   TRP A 257      13.774  16.091  25.517  1.00 13.82           C  
ATOM   2728  O   TRP A 257      13.835  17.184  26.078  1.00 14.72           O  
ATOM   2729  CB  TRP A 257      12.659  15.700  23.296  1.00 12.07           C  
ATOM   2730  CG  TRP A 257      11.566  16.629  23.776  1.00 17.26           C  
ATOM   2731  CD1 TRP A 257      11.387  17.935  23.412  1.00 17.74           C  
ATOM   2732  CD2 TRP A 257      10.623  16.384  24.845  1.00 16.58           C  
ATOM   2733  NE1 TRP A 257      10.418  18.518  24.202  1.00 20.17           N  
ATOM   2734  CE2 TRP A 257       9.936  17.590  25.085  1.00 16.73           C  
ATOM   2735  CE3 TRP A 257      10.311  15.255  25.627  1.00 16.08           C  
ATOM   2736  CZ2 TRP A 257       8.959  17.712  26.066  1.00 16.99           C  
ATOM   2737  CZ3 TRP A 257       9.337  15.379  26.607  1.00 19.20           C  
ATOM   2738  CH2 TRP A 257       8.673  16.598  26.817  1.00 17.01           C  
ATOM   2739  N   SER A 258      13.526  14.957  26.180  1.00 14.12           N  
ATOM   2740  CA  SER A 258      13.280  14.969  27.619  1.00 13.94           C  
ATOM   2741  C   SER A 258      14.443  15.525  28.407  1.00 14.66           C  
ATOM   2742  O   SER A 258      14.237  16.285  29.340  1.00 14.94           O  
ATOM   2743  CB  SER A 258      12.850  13.603  28.139  1.00 13.46           C  
ATOM   2744  OG  SER A 258      13.909  12.678  28.134  1.00 17.68           O  
ATOM   2745  N   TYR A 259      15.664  15.192  28.008  1.00 14.63           N  
ATOM   2746  CA  TYR A 259      16.822  15.704  28.724  1.00 16.37           C  
ATOM   2747  C   TYR A 259      16.917  17.212  28.522  1.00 17.03           C  
ATOM   2748  O   TYR A 259      17.082  17.960  29.486  1.00 17.34           O  
ATOM   2749  CB  TYR A 259      18.112  15.017  28.272  1.00 15.56           C  
ATOM   2750  CG  TYR A 259      19.319  15.511  29.040  1.00 18.60           C  
ATOM   2751  CD1 TYR A 259      19.616  15.020  30.320  1.00 18.84           C  
ATOM   2752  CD2 TYR A 259      20.151  16.500  28.505  1.00 17.43           C  
ATOM   2753  CE1 TYR A 259      20.712  15.506  31.047  1.00 18.09           C  
ATOM   2754  CE2 TYR A 259      21.250  16.993  29.226  1.00 17.81           C  
ATOM   2755  CZ  TYR A 259      21.521  16.491  30.490  1.00 18.35           C  
ATOM   2756  OH  TYR A 259      22.606  16.979  31.190  1.00 20.68           O  
ATOM   2757  N   ASP A 260      16.796  17.656  27.273  1.00 19.00           N  
ATOM   2758  CA  ASP A 260      16.865  19.080  26.947  1.00 19.60           C  
ATOM   2759  C   ASP A 260      15.739  19.836  27.618  1.00 21.23           C  
ATOM   2760  O   ASP A 260      15.845  21.039  27.863  1.00 22.71           O  
ATOM   2761  CB  ASP A 260      16.808  19.305  25.434  1.00 21.91           C  
ATOM   2762  CG  ASP A 260      18.154  19.107  24.762  1.00 26.35           C  
ATOM   2763  OD1 ASP A 260      19.188  19.167  25.458  1.00 25.50           O  
ATOM   2764  OD2 ASP A 260      18.175  18.889  23.532  1.00 30.81           O  
ATOM   2765  N   TYR A 261      14.635  19.146  27.869  1.00 19.39           N  
ATOM   2766  CA  TYR A 261      13.505  19.774  28.519  1.00 19.33           C  
ATOM   2767  C   TYR A 261      13.786  19.910  30.026  1.00 21.18           C  
ATOM   2768  O   TYR A 261      13.070  20.617  30.733  1.00 23.43           O  
ATOM   2769  CB  TYR A 261      12.241  18.954  28.284  1.00 20.14           C  
ATOM   2770  CG  TYR A 261      11.023  19.576  28.889  1.00 21.94           C  
ATOM   2771  CD1 TYR A 261      10.468  20.721  28.339  1.00 24.66           C  
ATOM   2772  CD2 TYR A 261      10.434  19.033  30.023  1.00 24.73           C  
ATOM   2773  CE1 TYR A 261       9.350  21.314  28.901  1.00 29.03           C  
ATOM   2774  CE2 TYR A 261       9.316  19.617  30.597  1.00 27.93           C  
ATOM   2775  CZ  TYR A 261       8.779  20.756  30.029  1.00 29.87           C  
ATOM   2776  OH  TYR A 261       7.653  21.336  30.568  1.00 37.52           O  
ATOM   2777  N   GLY A 262      14.804  19.209  30.518  1.00 18.60           N  
ATOM   2778  CA  GLY A 262      15.145  19.278  31.928  1.00 18.99           C  
ATOM   2779  C   GLY A 262      14.997  17.994  32.743  1.00 19.73           C  
ATOM   2780  O   GLY A 262      15.145  18.022  33.967  1.00 22.00           O  
ATOM   2781  N   ILE A 263      14.690  16.875  32.097  1.00 17.00           N  
ATOM   2782  CA  ILE A 263      14.533  15.610  32.809  1.00 16.47           C  
ATOM   2783  C   ILE A 263      15.892  14.939  32.713  1.00 16.60           C  
ATOM   2784  O   ILE A 263      16.221  14.300  31.716  1.00 16.54           O  
ATOM   2785  CB  ILE A 263      13.410  14.748  32.175  1.00 16.28           C  
ATOM   2786  CG1 ILE A 263      12.081  15.510  32.254  1.00 14.29           C  
ATOM   2787  CG2 ILE A 263      13.292  13.426  32.899  1.00 13.82           C  
ATOM   2788  CD1 ILE A 263      10.996  14.981  31.337  1.00 15.95           C  
ATOM   2789  N   LYS A 264      16.681  15.128  33.764  1.00 17.75           N  
ATOM   2790  CA  LYS A 264      18.033  14.593  33.872  1.00 18.26           C  
ATOM   2791  C   LYS A 264      18.202  13.094  33.673  1.00 16.84           C  
ATOM   2792  O   LYS A 264      19.091  12.643  32.947  1.00 15.48           O  
ATOM   2793  CB  LYS A 264      18.634  14.999  35.220  1.00 22.01           C  
ATOM   2794  CG  LYS A 264      20.140  14.838  35.291  1.00 29.62           C  
ATOM   2795  CD  LYS A 264      20.640  14.647  36.714  1.00 34.00           C  
ATOM   2796  CE  LYS A 264      20.432  15.878  37.548  1.00 37.74           C  
ATOM   2797  NZ  LYS A 264      21.012  15.667  38.896  1.00 42.00           N  
ATOM   2798  N   TYR A 265      17.371  12.318  34.343  1.00 15.52           N  
ATOM   2799  CA  TYR A 265      17.459  10.870  34.231  1.00 14.98           C  
ATOM   2800  C   TYR A 265      16.633  10.332  33.073  1.00 15.52           C  
ATOM   2801  O   TYR A 265      15.532   9.804  33.263  1.00 15.86           O  
ATOM   2802  CB  TYR A 265      17.060  10.238  35.566  1.00 13.44           C  
ATOM   2803  CG  TYR A 265      17.894  10.779  36.707  1.00 14.02           C  
ATOM   2804  CD1 TYR A 265      19.264  10.515  36.770  1.00 16.13           C  
ATOM   2805  CD2 TYR A 265      17.331  11.591  37.691  1.00 16.45           C  
ATOM   2806  CE1 TYR A 265      20.058  11.052  37.775  1.00 18.51           C  
ATOM   2807  CE2 TYR A 265      18.118  12.129  38.715  1.00 18.08           C  
ATOM   2808  CZ  TYR A 265      19.481  11.857  38.744  1.00 20.23           C  
ATOM   2809  OH  TYR A 265      20.283  12.384  39.733  1.00 20.04           O  
ATOM   2810  N   SER A 266      17.165  10.509  31.869  1.00 14.89           N  
ATOM   2811  CA  SER A 266      16.511  10.051  30.649  1.00 13.95           C  
ATOM   2812  C   SER A 266      17.340   8.891  30.085  1.00 13.17           C  
ATOM   2813  O   SER A 266      18.522   9.056  29.765  1.00 13.50           O  
ATOM   2814  CB  SER A 266      16.410  11.208  29.651  1.00 12.40           C  
ATOM   2815  OG  SER A 266      15.635  12.279  30.194  1.00 16.19           O  
ATOM   2816  N   PHE A 267      16.720   7.714  30.002  1.00 13.16           N  
ATOM   2817  CA  PHE A 267      17.376   6.499  29.503  1.00 11.67           C  
ATOM   2818  C   PHE A 267      16.522   5.709  28.510  1.00 13.17           C  
ATOM   2819  O   PHE A 267      15.284   5.708  28.585  1.00 13.50           O  
ATOM   2820  CB  PHE A 267      17.703   5.535  30.670  1.00 12.42           C  
ATOM   2821  CG  PHE A 267      18.632   6.110  31.711  1.00 14.22           C  
ATOM   2822  CD1 PHE A 267      18.127   6.816  32.805  1.00 14.48           C  
ATOM   2823  CD2 PHE A 267      20.004   5.949  31.598  1.00 16.26           C  
ATOM   2824  CE1 PHE A 267      18.978   7.352  33.774  1.00 16.15           C  
ATOM   2825  CE2 PHE A 267      20.870   6.483  32.566  1.00 18.16           C  
ATOM   2826  CZ  PHE A 267      20.353   7.184  33.654  1.00 16.76           C  
ATOM   2827  N   ALA A 268      17.196   4.994  27.614  1.00 12.61           N  
ATOM   2828  CA  ALA A 268      16.527   4.181  26.629  1.00 11.03           C  
ATOM   2829  C   ALA A 268      17.142   2.792  26.705  1.00 11.79           C  
ATOM   2830  O   ALA A 268      18.361   2.655  26.817  1.00 14.08           O  
ATOM   2831  CB  ALA A 268      16.697   4.767  25.258  1.00 11.68           C  
ATOM   2832  N   PHE A 269      16.292   1.771  26.768  1.00 12.45           N  
ATOM   2833  CA  PHE A 269      16.726   0.379  26.836  1.00 12.24           C  
ATOM   2834  C   PHE A 269      16.408  -0.298  25.501  1.00 12.17           C  
ATOM   2835  O   PHE A 269      15.343  -0.053  24.929  1.00 12.37           O  
ATOM   2836  CB  PHE A 269      15.891  -0.427  27.853  1.00 12.58           C  
ATOM   2837  CG  PHE A 269      16.322  -0.290  29.278  1.00 14.43           C  
ATOM   2838  CD1 PHE A 269      16.124   0.901  29.971  1.00 15.33           C  
ATOM   2839  CD2 PHE A 269      16.896  -1.372  29.934  1.00 15.94           C  
ATOM   2840  CE1 PHE A 269      16.492   1.008  31.300  1.00 16.83           C  
ATOM   2841  CE2 PHE A 269      17.267  -1.277  31.256  1.00 16.41           C  
ATOM   2842  CZ  PHE A 269      17.066  -0.087  31.942  1.00 16.67           C  
ATOM   2843  N   GLU A 270      17.326  -1.126  25.010  1.00 13.20           N  
ATOM   2844  CA  GLU A 270      17.141  -1.883  23.761  1.00 11.97           C  
ATOM   2845  C   GLU A 270      17.282  -3.298  24.364  1.00 11.36           C  
ATOM   2846  O   GLU A 270      18.372  -3.712  24.760  1.00 11.37           O  
ATOM   2847  CB  GLU A 270      18.215  -1.576  22.722  1.00 11.68           C  
ATOM   2848  CG  GLU A 270      17.951  -0.287  21.973  1.00 12.64           C  
ATOM   2849  CD  GLU A 270      16.917  -0.444  20.848  1.00 16.57           C  
ATOM   2850  OE1 GLU A 270      16.475  -1.575  20.566  1.00 17.59           O  
ATOM   2851  OE2 GLU A 270      16.541   0.571  20.237  1.00 15.42           O  
ATOM   2852  N   LEU A 271      16.149  -3.973  24.541  1.00 11.40           N  
ATOM   2853  CA  LEU A 271      16.090  -5.320  25.126  1.00 13.51           C  
ATOM   2854  C   LEU A 271      16.646  -6.494  24.310  1.00 13.82           C  
ATOM   2855  O   LEU A 271      17.250  -6.293  23.255  1.00 15.63           O  
ATOM   2856  CB  LEU A 271      14.649  -5.612  25.581  1.00 11.47           C  
ATOM   2857  CG  LEU A 271      13.965  -4.556  26.457  1.00 14.94           C  
ATOM   2858  CD1 LEU A 271      12.553  -5.032  26.853  1.00 16.33           C  
ATOM   2859  CD2 LEU A 271      14.817  -4.244  27.704  1.00 16.02           C  
ATOM   2860  N   ARG A 272      16.496  -7.711  24.833  1.00 12.21           N  
ATOM   2861  CA  ARG A 272      16.981  -8.911  24.142  1.00 14.44           C  
ATOM   2862  C   ARG A 272      16.358  -9.010  22.736  1.00 15.74           C  
ATOM   2863  O   ARG A 272      15.250  -8.519  22.514  1.00 16.90           O  
ATOM   2864  CB  ARG A 272      16.583 -10.173  24.904  1.00 15.08           C  
ATOM   2865  CG  ARG A 272      17.317 -10.457  26.208  1.00 16.30           C  
ATOM   2866  CD  ARG A 272      16.982 -11.886  26.643  1.00 14.39           C  
ATOM   2867  NE  ARG A 272      17.353 -12.178  28.021  1.00 17.07           N  
ATOM   2868  CZ  ARG A 272      17.212 -13.372  28.595  1.00 19.45           C  
ATOM   2869  NH1 ARG A 272      16.722 -14.391  27.903  1.00 18.78           N  
ATOM   2870  NH2 ARG A 272      17.508 -13.537  29.880  1.00 19.02           N  
ATOM   2871  N   ASP A 273      17.045  -9.660  21.794  1.00 15.13           N  
ATOM   2872  CA  ASP A 273      18.348 -10.271  22.034  1.00 14.49           C  
ATOM   2873  C   ASP A 273      19.406  -9.495  21.250  1.00 15.65           C  
ATOM   2874  O   ASP A 273      19.351  -8.270  21.194  1.00 14.97           O  
ATOM   2875  CB  ASP A 273      18.332 -11.767  21.670  1.00 13.31           C  
ATOM   2876  CG  ASP A 273      17.903 -12.039  20.227  1.00 16.43           C  
ATOM   2877  OD1 ASP A 273      17.789 -11.102  19.410  1.00 15.86           O  
ATOM   2878  OD2 ASP A 273      17.670 -13.219  19.909  1.00 19.47           O  
ATOM   2879  N   THR A 274      20.395 -10.179  20.684  1.00 17.69           N  
ATOM   2880  CA  THR A 274      21.413  -9.465  19.922  1.00 19.68           C  
ATOM   2881  C   THR A 274      21.334  -9.781  18.419  1.00 21.49           C  
ATOM   2882  O   THR A 274      22.206  -9.364  17.655  1.00 23.84           O  
ATOM   2883  CB  THR A 274      22.831  -9.761  20.432  1.00 20.27           C  
ATOM   2884  OG1 THR A 274      23.078 -11.174  20.359  1.00 21.10           O  
ATOM   2885  CG2 THR A 274      22.996  -9.260  21.875  1.00 20.31           C  
ATOM   2886  N   GLY A 275      20.318 -10.540  18.002  1.00 19.93           N  
ATOM   2887  CA  GLY A 275      20.189 -10.867  16.589  1.00 20.50           C  
ATOM   2888  C   GLY A 275      19.700 -12.247  16.191  1.00 20.57           C  
ATOM   2889  O   GLY A 275      19.086 -12.391  15.139  1.00 23.28           O  
ATOM   2890  N   ARG A 276      19.969 -13.264  17.008  1.00 21.36           N  
ATOM   2891  CA  ARG A 276      19.529 -14.625  16.688  1.00 22.65           C  
ATOM   2892  C   ARG A 276      18.048 -14.687  16.313  1.00 22.03           C  
ATOM   2893  O   ARG A 276      17.674 -15.368  15.363  1.00 23.08           O  
ATOM   2894  CB  ARG A 276      19.832 -15.600  17.832  1.00 23.68           C  
ATOM   2895  CG  ARG A 276      19.401 -17.050  17.535  1.00 29.70           C  
ATOM   2896  CD  ARG A 276      19.749 -18.023  18.657  1.00 33.20           C  
ATOM   2897  NE  ARG A 276      19.225 -19.366  18.429  0.00 32.34           N  
ATOM   2898  CZ  ARG A 276      19.228 -20.335  19.341  0.00 32.58           C  
ATOM   2899  NH1 ARG A 276      19.753 -20.108  20.546  0.00 32.75           N  
ATOM   2900  NH2 ARG A 276      18.721 -21.522  19.061  0.00 31.81           N  
ATOM   2901  N   TYR A 277      17.199 -14.015  17.085  1.00 19.70           N  
ATOM   2902  CA  TYR A 277      15.770 -14.010  16.801  1.00 19.15           C  
ATOM   2903  C   TYR A 277      15.324 -12.602  16.453  1.00 16.45           C  
ATOM   2904  O   TYR A 277      14.317 -12.422  15.785  1.00 17.83           O  
ATOM   2905  CB  TYR A 277      14.958 -14.518  18.002  1.00 21.60           C  
ATOM   2906  CG  TYR A 277      15.225 -15.953  18.374  1.00 25.00           C  
ATOM   2907  CD1 TYR A 277      14.786 -16.999  17.560  1.00 29.44           C  
ATOM   2908  CD2 TYR A 277      15.955 -16.270  19.514  1.00 26.64           C  
ATOM   2909  CE1 TYR A 277      15.080 -18.332  17.871  1.00 31.57           C  
ATOM   2910  CE2 TYR A 277      16.252 -17.591  19.835  1.00 29.25           C  
ATOM   2911  CZ  TYR A 277      15.816 -18.616  19.008  1.00 31.89           C  
ATOM   2912  OH  TYR A 277      16.157 -19.916  19.308  1.00 34.10           O  
ATOM   2913  N   GLY A 278      16.056 -11.608  16.949  1.00 17.14           N  
ATOM   2914  CA  GLY A 278      15.722 -10.218  16.688  1.00 15.59           C  
ATOM   2915  C   GLY A 278      14.366  -9.844  17.272  1.00 18.12           C  
ATOM   2916  O   GLY A 278      14.094 -10.101  18.442  1.00 17.71           O  
ATOM   2917  N   PHE A 279      13.493  -9.290  16.436  1.00 17.26           N  
ATOM   2918  CA  PHE A 279      12.156  -8.882  16.858  1.00 15.60           C  
ATOM   2919  C   PHE A 279      11.252 -10.063  17.128  1.00 15.94           C  
ATOM   2920  O   PHE A 279      10.268  -9.929  17.850  1.00 16.95           O  
ATOM   2921  CB  PHE A 279      11.513  -7.995  15.796  1.00 13.43           C  
ATOM   2922  CG  PHE A 279      12.319  -6.786  15.487  1.00 15.16           C  
ATOM   2923  CD1 PHE A 279      12.555  -5.829  16.470  1.00 13.75           C  
ATOM   2924  CD2 PHE A 279      12.904  -6.631  14.233  1.00 15.26           C  
ATOM   2925  CE1 PHE A 279      13.372  -4.741  16.216  1.00 15.20           C  
ATOM   2926  CE2 PHE A 279      13.718  -5.552  13.971  1.00 13.45           C  
ATOM   2927  CZ  PHE A 279      13.957  -4.600  14.958  1.00 15.25           C  
ATOM   2928  N   LEU A 280      11.590 -11.217  16.558  1.00 14.83           N  
ATOM   2929  CA  LEU A 280      10.799 -12.426  16.741  1.00 16.45           C  
ATOM   2930  C   LEU A 280      11.315 -13.265  17.910  1.00 16.75           C  
ATOM   2931  O   LEU A 280      11.541 -14.470  17.774  1.00 18.32           O  
ATOM   2932  CB  LEU A 280      10.798 -13.239  15.444  1.00 16.33           C  
ATOM   2933  CG  LEU A 280      10.298 -12.421  14.251  1.00 18.55           C  
ATOM   2934  CD1 LEU A 280      10.633 -13.116  12.972  1.00 23.30           C  
ATOM   2935  CD2 LEU A 280       8.825 -12.185  14.346  1.00 19.58           C  
ATOM   2936  N   LEU A 281      11.504 -12.617  19.056  1.00 17.41           N  
ATOM   2937  CA  LEU A 281      11.995 -13.280  20.255  1.00 16.66           C  
ATOM   2938  C   LEU A 281      10.956 -14.300  20.727  1.00 16.44           C  
ATOM   2939  O   LEU A 281       9.787 -13.968  20.896  1.00 16.38           O  
ATOM   2940  CB  LEU A 281      12.267 -12.233  21.345  1.00 16.88           C  
ATOM   2941  CG  LEU A 281      13.082 -12.692  22.561  1.00 18.80           C  
ATOM   2942  CD1 LEU A 281      14.555 -12.853  22.190  1.00 17.44           C  
ATOM   2943  CD2 LEU A 281      12.925 -11.680  23.702  1.00 19.32           C  
ATOM   2944  N   PRO A 282      11.360 -15.564  20.915  1.00 17.12           N  
ATOM   2945  CA  PRO A 282      10.384 -16.563  21.364  1.00 18.32           C  
ATOM   2946  C   PRO A 282       9.725 -16.222  22.709  1.00 19.80           C  
ATOM   2947  O   PRO A 282      10.361 -15.653  23.605  1.00 20.06           O  
ATOM   2948  CB  PRO A 282      11.194 -17.862  21.387  1.00 17.53           C  
ATOM   2949  CG  PRO A 282      12.596 -17.421  21.515  1.00 21.24           C  
ATOM   2950  CD  PRO A 282      12.682 -16.167  20.694  1.00 19.08           C  
ATOM   2951  N   ALA A 283       8.437 -16.520  22.822  1.00 19.06           N  
ATOM   2952  CA  ALA A 283       7.691 -16.240  24.034  1.00 21.34           C  
ATOM   2953  C   ALA A 283       8.376 -16.737  25.302  1.00 22.51           C  
ATOM   2954  O   ALA A 283       8.337 -16.058  26.332  1.00 21.97           O  
ATOM   2955  CB  ALA A 283       6.279 -16.793  23.929  1.00 23.31           C  
ATOM   2956  N   ARG A 284       9.063 -17.873  25.226  1.00 22.38           N  
ATOM   2957  CA  ARG A 284       9.741 -18.397  26.410  1.00 23.20           C  
ATOM   2958  C   ARG A 284      10.837 -17.487  26.988  1.00 23.24           C  
ATOM   2959  O   ARG A 284      11.317 -17.723  28.104  1.00 22.61           O  
ATOM   2960  CB  ARG A 284      10.254 -19.818  26.177  1.00 24.06           C  
ATOM   2961  CG  ARG A 284      11.259 -19.962  25.078  1.00 31.51           C  
ATOM   2962  CD  ARG A 284      11.436 -21.436  24.715  1.00 40.53           C  
ATOM   2963  NE  ARG A 284      10.202 -22.052  24.202  1.00 45.57           N  
ATOM   2964  CZ  ARG A 284      10.036 -23.361  23.992  1.00 46.73           C  
ATOM   2965  NH1 ARG A 284      11.021 -24.220  24.251  1.00 44.56           N  
ATOM   2966  NH2 ARG A 284       8.890 -23.809  23.488  1.00 48.46           N  
ATOM   2967  N   GLN A 285      11.230 -16.453  26.242  1.00 20.37           N  
ATOM   2968  CA  GLN A 285      12.252 -15.532  26.712  1.00 18.24           C  
ATOM   2969  C   GLN A 285      11.645 -14.259  27.295  1.00 18.17           C  
ATOM   2970  O   GLN A 285      12.368 -13.434  27.852  1.00 18.50           O  
ATOM   2971  CB  GLN A 285      13.221 -15.159  25.603  1.00 20.59           C  
ATOM   2972  CG  GLN A 285      14.088 -16.295  25.108  1.00 21.06           C  
ATOM   2973  CD  GLN A 285      15.327 -15.781  24.412  1.00 25.50           C  
ATOM   2974  OE1 GLN A 285      15.970 -14.850  24.891  1.00 26.69           O  
ATOM   2975  NE2 GLN A 285      15.668 -16.372  23.273  1.00 27.00           N  
ATOM   2976  N   ILE A 286      10.321 -14.123  27.227  1.00 17.75           N  
ATOM   2977  CA  ILE A 286       9.660 -12.931  27.763  1.00 17.29           C  
ATOM   2978  C   ILE A 286       9.859 -12.785  29.272  1.00 17.77           C  
ATOM   2979  O   ILE A 286      10.287 -11.721  29.738  1.00 16.51           O  
ATOM   2980  CB  ILE A 286       8.156 -12.883  27.426  1.00 17.45           C  
ATOM   2981  CG1 ILE A 286       7.954 -12.770  25.904  1.00 15.42           C  
ATOM   2982  CG2 ILE A 286       7.487 -11.712  28.160  1.00 15.89           C  
ATOM   2983  CD1 ILE A 286       6.517 -12.978  25.475  1.00 16.45           C  
ATOM   2984  N   LEU A 287       9.595 -13.845  30.036  1.00 17.90           N  
ATOM   2985  CA  LEU A 287       9.770 -13.762  31.497  1.00 19.16           C  
ATOM   2986  C   LEU A 287      11.220 -13.469  31.930  1.00 18.68           C  
ATOM   2987  O   LEU A 287      11.446 -12.571  32.755  1.00 17.83           O  
ATOM   2988  CB  LEU A 287       9.183 -14.977  32.216  1.00 20.11           C  
ATOM   2989  CG  LEU A 287       7.650 -15.038  32.231  1.00 23.81           C  
ATOM   2990  CD1 LEU A 287       7.240 -16.200  33.139  1.00 27.53           C  
ATOM   2991  CD2 LEU A 287       7.028 -13.727  32.715  1.00 20.89           C  
ATOM   2992  N   PRO A 288      12.215 -14.209  31.386  1.00 18.34           N  
ATOM   2993  CA  PRO A 288      13.625 -13.972  31.735  1.00 16.43           C  
ATOM   2994  C   PRO A 288      13.998 -12.522  31.402  1.00 15.06           C  
ATOM   2995  O   PRO A 288      14.760 -11.889  32.141  1.00 15.79           O  
ATOM   2996  CB  PRO A 288      14.368 -14.950  30.828  1.00 15.50           C  
ATOM   2997  CG  PRO A 288      13.458 -16.066  30.735  1.00 17.60           C  
ATOM   2998  CD  PRO A 288      12.095 -15.424  30.565  1.00 17.00           C  
ATOM   2999  N   THR A 289      13.500 -12.019  30.269  1.00 14.16           N  
ATOM   3000  CA  THR A 289      13.773 -10.642  29.834  1.00 14.89           C  
ATOM   3001  C   THR A 289      13.173  -9.622  30.810  1.00 14.65           C  
ATOM   3002  O   THR A 289      13.871  -8.711  31.252  1.00 15.38           O  
ATOM   3003  CB  THR A 289      13.211 -10.361  28.402  1.00 13.58           C  
ATOM   3004  OG1 THR A 289      13.890 -11.196  27.455  1.00 14.70           O  
ATOM   3005  CG2 THR A 289      13.410  -8.883  28.003  1.00 14.44           C  
ATOM   3006  N   ALA A 290      11.896  -9.786  31.157  1.00 16.39           N  
ATOM   3007  CA  ALA A 290      11.214  -8.872  32.084  1.00 16.33           C  
ATOM   3008  C   ALA A 290      11.822  -8.879  33.490  1.00 15.65           C  
ATOM   3009  O   ALA A 290      12.011  -7.818  34.080  1.00 15.71           O  
ATOM   3010  CB  ALA A 290       9.725  -9.177  32.139  1.00 17.31           C  
ATOM   3011  N   GLU A 291      12.174 -10.061  33.995  1.00 16.38           N  
ATOM   3012  CA  GLU A 291      12.770 -10.204  35.333  1.00 18.45           C  
ATOM   3013  C   GLU A 291      14.112  -9.493  35.458  1.00 18.26           C  
ATOM   3014  O   GLU A 291      14.336  -8.739  36.405  1.00 17.75           O  
ATOM   3015  CB  GLU A 291      12.978 -11.674  35.679  1.00 20.74           C  
ATOM   3016  CG  GLU A 291      11.710 -12.443  35.968  1.00 29.25           C  
ATOM   3017  CD  GLU A 291      11.921 -13.969  35.996  1.00 38.27           C  
ATOM   3018  OE1 GLU A 291      13.042 -14.468  35.674  1.00 37.74           O  
ATOM   3019  OE2 GLU A 291      10.934 -14.671  36.328  1.00 42.08           O  
ATOM   3020  N   GLU A 292      15.013  -9.736  34.511  1.00 15.35           N  
ATOM   3021  CA  GLU A 292      16.319  -9.093  34.562  1.00 15.85           C  
ATOM   3022  C   GLU A 292      16.216  -7.591  34.278  1.00 16.54           C  
ATOM   3023  O   GLU A 292      16.952  -6.797  34.871  1.00 18.18           O  
ATOM   3024  CB  GLU A 292      17.300  -9.766  33.599  1.00 15.30           C  
ATOM   3025  CG  GLU A 292      16.968  -9.519  32.140  1.00 13.89           C  
ATOM   3026  CD  GLU A 292      17.731 -10.387  31.177  1.00 15.42           C  
ATOM   3027  OE1 GLU A 292      18.355 -11.388  31.581  1.00 18.58           O  
ATOM   3028  OE2 GLU A 292      17.697 -10.067  29.982  1.00 15.92           O  
ATOM   3029  N   THR A 293      15.268  -7.185  33.432  1.00 15.15           N  
ATOM   3030  CA  THR A 293      15.116  -5.772  33.110  1.00 13.54           C  
ATOM   3031  C   THR A 293      14.618  -5.040  34.332  1.00 12.76           C  
ATOM   3032  O   THR A 293      15.015  -3.904  34.580  1.00 14.11           O  
ATOM   3033  CB  THR A 293      14.186  -5.527  31.870  1.00 14.46           C  
ATOM   3034  OG1 THR A 293      14.708  -6.218  30.731  1.00 14.04           O  
ATOM   3035  CG2 THR A 293      14.123  -4.053  31.530  1.00 13.81           C  
ATOM   3036  N   TRP A 294      13.810  -5.719  35.135  1.00 13.86           N  
ATOM   3037  CA  TRP A 294      13.270  -5.111  36.355  1.00 16.00           C  
ATOM   3038  C   TRP A 294      14.409  -4.678  37.289  1.00 14.33           C  
ATOM   3039  O   TRP A 294      14.338  -3.609  37.898  1.00 13.98           O  
ATOM   3040  CB  TRP A 294      12.332  -6.086  37.059  1.00 17.80           C  
ATOM   3041  CG  TRP A 294      11.854  -5.594  38.396  1.00 22.18           C  
ATOM   3042  CD1 TRP A 294      12.138  -6.140  39.613  1.00 23.50           C  
ATOM   3043  CD2 TRP A 294      11.014  -4.452  38.651  1.00 22.80           C  
ATOM   3044  NE1 TRP A 294      11.533  -5.413  40.611  1.00 26.25           N  
ATOM   3045  CE2 TRP A 294      10.837  -4.373  40.051  1.00 24.46           C  
ATOM   3046  CE3 TRP A 294      10.402  -3.490  37.838  1.00 21.93           C  
ATOM   3047  CZ2 TRP A 294      10.069  -3.366  40.658  1.00 22.80           C  
ATOM   3048  CZ3 TRP A 294       9.640  -2.487  38.445  1.00 23.41           C  
ATOM   3049  CH2 TRP A 294       9.484  -2.437  39.842  1.00 22.30           C  
ATOM   3050  N   LEU A 295      15.463  -5.490  37.376  1.00 14.14           N  
ATOM   3051  CA  LEU A 295      16.617  -5.172  38.234  1.00 16.23           C  
ATOM   3052  C   LEU A 295      17.296  -3.873  37.783  1.00 16.19           C  
ATOM   3053  O   LEU A 295      17.721  -3.066  38.609  1.00 15.33           O  
ATOM   3054  CB  LEU A 295      17.633  -6.311  38.219  1.00 19.31           C  
ATOM   3055  CG  LEU A 295      17.109  -7.648  38.749  1.00 22.87           C  
ATOM   3056  CD1 LEU A 295      18.182  -8.715  38.605  1.00 25.90           C  
ATOM   3057  CD2 LEU A 295      16.683  -7.496  40.200  1.00 23.60           C  
ATOM   3058  N   GLY A 296      17.399  -3.680  36.471  1.00 13.59           N  
ATOM   3059  CA  GLY A 296      18.014  -2.482  35.950  1.00 11.60           C  
ATOM   3060  C   GLY A 296      17.114  -1.293  36.206  1.00 11.61           C  
ATOM   3061  O   GLY A 296      17.590  -0.252  36.625  1.00 13.17           O  
ATOM   3062  N   LEU A 297      15.809  -1.449  36.001  1.00 12.45           N  
ATOM   3063  CA  LEU A 297      14.850  -0.355  36.218  1.00 13.14           C  
ATOM   3064  C   LEU A 297      14.808   0.077  37.678  1.00 14.81           C  
ATOM   3065  O   LEU A 297      14.778   1.270  37.983  1.00 16.98           O  
ATOM   3066  CB  LEU A 297      13.435  -0.765  35.786  1.00 14.37           C  
ATOM   3067  CG  LEU A 297      13.158  -0.999  34.299  1.00 15.95           C  
ATOM   3068  CD1 LEU A 297      11.742  -1.473  34.100  1.00 16.42           C  
ATOM   3069  CD2 LEU A 297      13.388   0.278  33.539  1.00 16.89           C  
ATOM   3070  N   LYS A 298      14.800  -0.901  38.578  1.00 17.17           N  
ATOM   3071  CA  LYS A 298      14.757  -0.639  40.015  1.00 18.17           C  
ATOM   3072  C   LYS A 298      15.987   0.167  40.432  1.00 18.38           C  
ATOM   3073  O   LYS A 298      15.869   1.138  41.176  1.00 17.45           O  
ATOM   3074  CB  LYS A 298      14.682  -1.962  40.774  1.00 21.34           C  
ATOM   3075  CG  LYS A 298      14.103  -1.888  42.174  1.00 25.45           C  
ATOM   3076  CD  LYS A 298      14.049  -3.293  42.767  1.00 26.35           C  
ATOM   3077  CE  LYS A 298      13.872  -3.254  44.271  0.50 27.22           C  
ATOM   3078  NZ  LYS A 298      13.955  -4.611  44.887  0.50 26.35           N  
ATOM   3079  N   ALA A 299      17.159  -0.222  39.934  1.00 17.24           N  
ATOM   3080  CA  ALA A 299      18.407   0.473  40.251  1.00 17.20           C  
ATOM   3081  C   ALA A 299      18.323   1.969  39.866  1.00 16.51           C  
ATOM   3082  O   ALA A 299      18.775   2.857  40.612  1.00 15.68           O  
ATOM   3083  CB  ALA A 299      19.574  -0.213  39.539  1.00 16.15           C  
ATOM   3084  N   ILE A 300      17.759   2.249  38.693  1.00 14.33           N  
ATOM   3085  CA  ILE A 300      17.617   3.630  38.235  1.00 14.63           C  
ATOM   3086  C   ILE A 300      16.592   4.370  39.131  1.00 15.12           C  
ATOM   3087  O   ILE A 300      16.835   5.503  39.561  1.00 13.98           O  
ATOM   3088  CB  ILE A 300      17.148   3.690  36.751  1.00 14.35           C  
ATOM   3089  CG1 ILE A 300      18.250   3.160  35.823  1.00 13.55           C  
ATOM   3090  CG2 ILE A 300      16.696   5.110  36.391  1.00 13.10           C  
ATOM   3091  CD1 ILE A 300      17.816   3.019  34.372  1.00 15.51           C  
ATOM   3092  N   MET A 301      15.473   3.709  39.432  1.00 13.84           N  
ATOM   3093  CA  MET A 301      14.423   4.291  40.266  1.00 17.35           C  
ATOM   3094  C   MET A 301      14.898   4.628  41.698  1.00 16.65           C  
ATOM   3095  O   MET A 301      14.497   5.654  42.273  1.00 16.13           O  
ATOM   3096  CB  MET A 301      13.196   3.377  40.272  1.00 16.70           C  
ATOM   3097  CG  MET A 301      12.509   3.310  38.920  1.00 19.59           C  
ATOM   3098  SD  MET A 301      10.851   2.604  38.974  1.00 22.96           S  
ATOM   3099  CE  MET A 301      11.222   0.951  39.208  1.00 21.76           C  
ATOM   3100  N   GLU A 302      15.758   3.772  42.255  1.00 17.44           N  
ATOM   3101  CA  GLU A 302      16.302   3.973  43.599  1.00 17.21           C  
ATOM   3102  C   GLU A 302      17.177   5.222  43.587  1.00 19.27           C  
ATOM   3103  O   GLU A 302      17.164   6.024  44.529  1.00 20.87           O  
ATOM   3104  CB  GLU A 302      17.149   2.779  44.018  1.00 15.78           C  
ATOM   3105  CG  GLU A 302      16.341   1.593  44.459  1.00 18.17           C  
ATOM   3106  CD  GLU A 302      17.185   0.364  44.728  1.00 23.01           C  
ATOM   3107  OE1 GLU A 302      18.394   0.372  44.416  1.00 28.16           O  
ATOM   3108  OE2 GLU A 302      16.634  -0.624  45.245  1.00 23.93           O  
ATOM   3109  N   HIS A 303      17.937   5.395  42.509  1.00 18.97           N  
ATOM   3110  CA  HIS A 303      18.806   6.557  42.389  1.00 17.14           C  
ATOM   3111  C   HIS A 303      17.965   7.839  42.296  1.00 16.57           C  
ATOM   3112  O   HIS A 303      18.278   8.846  42.928  1.00 15.95           O  
ATOM   3113  CB  HIS A 303      19.712   6.428  41.159  1.00 18.48           C  
ATOM   3114  CG  HIS A 303      20.639   7.594  40.972  1.00 19.56           C  
ATOM   3115  ND1 HIS A 303      21.950   7.584  41.403  1.00 20.74           N  
ATOM   3116  CD2 HIS A 303      20.438   8.813  40.416  1.00 19.02           C  
ATOM   3117  CE1 HIS A 303      22.513   8.746  41.120  1.00 20.16           C  
ATOM   3118  NE2 HIS A 303      21.614   9.509  40.521  1.00 19.49           N  
ATOM   3119  N   VAL A 304      16.914   7.812  41.485  1.00 15.95           N  
ATOM   3120  CA  VAL A 304      16.047   8.981  41.321  1.00 16.30           C  
ATOM   3121  C   VAL A 304      15.471   9.346  42.687  1.00 18.54           C  
ATOM   3122  O   VAL A 304      15.476  10.515  43.078  1.00 18.75           O  
ATOM   3123  CB  VAL A 304      14.884   8.696  40.320  1.00 16.14           C  
ATOM   3124  CG1 VAL A 304      13.970   9.902  40.193  1.00 16.48           C  
ATOM   3125  CG2 VAL A 304      15.448   8.342  38.955  1.00 16.53           C  
ATOM   3126  N   ARG A 305      15.006   8.330  43.412  1.00 18.56           N  
ATOM   3127  CA  ARG A 305      14.422   8.512  44.748  1.00 20.07           C  
ATOM   3128  C   ARG A 305      15.411   9.194  45.698  1.00 19.92           C  
ATOM   3129  O   ARG A 305      15.052  10.124  46.426  1.00 20.32           O  
ATOM   3130  CB  ARG A 305      14.022   7.148  45.338  1.00 18.87           C  
ATOM   3131  CG  ARG A 305      13.520   7.180  46.795  1.00 19.99           C  
ATOM   3132  CD  ARG A 305      13.560   5.781  47.415  1.00 18.30           C  
ATOM   3133  NE  ARG A 305      14.935   5.303  47.526  1.00 19.70           N  
ATOM   3134  CZ  ARG A 305      15.299   4.020  47.579  1.00 19.69           C  
ATOM   3135  NH1 ARG A 305      14.390   3.061  47.534  1.00 20.79           N  
ATOM   3136  NH2 ARG A 305      16.586   3.693  47.670  1.00 19.76           N  
ATOM   3137  N   ASP A 306      16.658   8.743  45.655  1.00 18.92           N  
ATOM   3138  CA  ASP A 306      17.702   9.281  46.506  1.00 19.83           C  
ATOM   3139  C   ASP A 306      18.363  10.565  46.066  1.00 21.92           C  
ATOM   3140  O   ASP A 306      19.053  11.191  46.862  1.00 22.63           O  
ATOM   3141  CB  ASP A 306      18.773   8.218  46.730  1.00 19.62           C  
ATOM   3142  CG  ASP A 306      18.231   6.978  47.422  1.00 20.34           C  
ATOM   3143  OD1 ASP A 306      17.247   7.096  48.176  1.00 25.84           O  
ATOM   3144  OD2 ASP A 306      18.781   5.875  47.215  1.00 23.88           O  
ATOM   3145  N   HIS A 307      18.134  10.994  44.828  1.00 22.73           N  
ATOM   3146  CA  HIS A 307      18.754  12.222  44.332  1.00 24.52           C  
ATOM   3147  C   HIS A 307      17.801  13.256  43.780  1.00 25.88           C  
ATOM   3148  O   HIS A 307      17.701  13.444  42.570  1.00 26.05           O  
ATOM   3149  CB  HIS A 307      19.816  11.868  43.294  1.00 25.90           C  
ATOM   3150  CG  HIS A 307      20.830  10.906  43.811  1.00 30.32           C  
ATOM   3151  ND1 HIS A 307      22.095  11.293  44.197  1.00 34.14           N  
ATOM   3152  CD2 HIS A 307      20.730   9.592  44.121  1.00 32.12           C  
ATOM   3153  CE1 HIS A 307      22.727  10.263  44.730  1.00 36.98           C  
ATOM   3154  NE2 HIS A 307      21.918   9.220  44.695  1.00 36.75           N  
ATOM   3155  N   PRO A 308      17.087  13.952  44.675  1.00 28.16           N  
ATOM   3156  CA  PRO A 308      16.117  14.993  44.321  1.00 27.03           C  
ATOM   3157  C   PRO A 308      16.779  16.179  43.654  1.00 26.11           C  
ATOM   3158  O   PRO A 308      17.933  16.494  43.946  1.00 27.52           O  
ATOM   3159  CB  PRO A 308      15.556  15.410  45.682  1.00 29.42           C  
ATOM   3160  CG  PRO A 308      15.713  14.170  46.520  1.00 31.10           C  
ATOM   3161  CD  PRO A 308      17.096  13.718  46.130  1.00 29.03           C  
ATOM   3162  N   TYR A 309      16.051  16.812  42.743  1.00 24.46           N  
ATOM   3163  CA  TYR A 309      16.547  17.975  42.026  1.00 24.51           C  
ATOM   3164  C   TYR A 309      15.348  18.753  41.499  1.00 25.56           C  
ATOM   3165  O   TYR A 309      15.529  19.911  41.089  1.00 29.10           O  
ATOM   3166  CB  TYR A 309      17.491  17.568  40.889  1.00 23.79           C  
ATOM   3167  CG  TYR A 309      16.820  16.881  39.716  1.00 23.94           C  
ATOM   3168  CD1 TYR A 309      16.551  15.512  39.738  1.00 22.02           C  
ATOM   3169  CD2 TYR A 309      16.463  17.606  38.573  1.00 24.15           C  
ATOM   3170  CE1 TYR A 309      15.945  14.882  38.651  1.00 18.63           C  
ATOM   3171  CE2 TYR A 309      15.859  16.983  37.480  1.00 19.58           C  
ATOM   3172  CZ  TYR A 309      15.607  15.629  37.529  1.00 19.66           C  
ATOM   3173  OH  TYR A 309      15.041  15.019  36.446  1.00 18.28           O  
ATOM   3174  OXT TYR A 309      14.226  18.204  41.530  1.00 26.14           O  
TER    3175      TYR A 309                                                      
END                                                                             
