# Supplementary material for: Proteome-wide prediction of targets for aspirin: new insight into the molecular mechanism of aspirin
Source: PeerJ. 2016 Mar 10;4:e1791. doi: 10.7717/peerj.1791 (PMC4793309; doi:10.7717/peerj.1791)
Supplement: File S1 — The raw data contains all strucures of the identified 79 proteins. The Protocols show how to prepare protein strucure and run CDOCKER. [file peerj-04-1791-s004.zip › 79_protein_strucures/1HXM.pdb]

ATOM      1  N   ALA A   1      66.139  26.812  57.457  1.00 66.35           N  
ATOM      2  CA  ALA A   1      66.478  27.389  58.788  1.00 72.67           C  
ATOM      3  C   ALA A   1      66.433  26.306  59.855  1.00 71.90           C  
ATOM      4  O   ALA A   1      67.462  25.935  60.416  1.00 75.95           O  
ATOM      5  CB  ALA A   1      65.509  28.516  59.136  1.00 73.93           C  
ATOM      6  N   ILE A   2      65.235  25.808  60.143  1.00 70.54           N  
ATOM      7  CA  ILE A   2      65.068  24.751  61.134  1.00 65.69           C  
ATOM      8  C   ILE A   2      64.957  23.420  60.396  1.00 60.36           C  
ATOM      9  O   ILE A   2      64.300  23.333  59.359  1.00 58.53           O  
ATOM     10  CB  ILE A   2      63.814  24.989  61.988  1.00 68.48           C  
ATOM     11  CG1 ILE A   2      63.467  23.707  62.744  1.00 69.15           C  
ATOM     12  CG2 ILE A   2      62.676  25.498  61.111  1.00 65.97           C  
ATOM     13  CD1 ILE A   2      62.220  23.815  63.587  1.00 75.43           C  
ATOM     14  N   GLU A   3      65.595  22.386  60.933  1.00 56.14           N  
ATOM     15  CA  GLU A   3      65.606  21.080  60.280  1.00 53.81           C  
ATOM     16  C   GLU A   3      65.764  19.926  61.263  1.00 51.85           C  
ATOM     17  O   GLU A   3      66.457  20.057  62.264  1.00 58.38           O  
ATOM     18  CB  GLU A   3      66.754  21.062  59.265  1.00 53.82           C  
ATOM     19  CG  GLU A   3      67.041  19.734  58.591  1.00 64.24           C  
ATOM     20  CD  GLU A   3      68.259  19.807  57.665  1.00 69.58           C  
ATOM     21  OE1 GLU A   3      68.613  18.782  57.039  1.00 72.55           O  
ATOM     22  OE2 GLU A   3      68.865  20.896  57.564  1.00 69.33           O  
ATOM     23  N   LEU A   4      65.108  18.805  60.985  1.00 46.60           N  
ATOM     24  CA  LEU A   4      65.214  17.626  61.842  1.00 45.39           C  
ATOM     25  C   LEU A   4      65.969  16.564  61.071  1.00 48.74           C  
ATOM     26  O   LEU A   4      65.700  16.336  59.886  1.00 48.61           O  
ATOM     27  CB  LEU A   4      63.834  17.080  62.220  1.00 45.89           C  
ATOM     28  CG  LEU A   4      63.092  17.725  63.390  1.00 43.52           C  
ATOM     29  CD1 LEU A   4      61.712  17.112  63.533  1.00 38.85           C  
ATOM     30  CD2 LEU A   4      63.885  17.520  64.651  1.00 44.52           C  
ATOM     31  N   VAL A   5      66.910  15.908  61.740  1.00 48.28           N  
ATOM     32  CA  VAL A   5      67.707  14.877  61.089  1.00 46.28           C  
ATOM     33  C   VAL A   5      67.778  13.607  61.915  1.00 44.29           C  
ATOM     34  O   VAL A   5      68.281  13.616  63.033  1.00 46.41           O  
ATOM     35  CB  VAL A   5      69.139  15.363  60.841  1.00 44.87           C  
ATOM     36  CG1 VAL A   5      69.871  14.363  59.968  1.00 51.00           C  
ATOM     37  CG2 VAL A   5      69.117  16.739  60.191  1.00 46.34           C  
ATOM     38  N   PRO A   6      67.287  12.491  61.364  1.00 46.69           N  
ATOM     39  CA  PRO A   6      67.321  11.231  62.105  1.00 50.71           C  
ATOM     40  C   PRO A   6      68.757  10.760  62.308  1.00 52.93           C  
ATOM     41  O   PRO A   6      69.641  11.066  61.506  1.00 52.06           O  
ATOM     42  CB  PRO A   6      66.514  10.286  61.213  1.00 51.84           C  
ATOM     43  CG  PRO A   6      66.872  10.752  59.843  1.00 48.22           C  
ATOM     44  CD  PRO A   6      66.816  12.275  59.984  1.00 51.03           C  
ATOM     45  N   GLU A   7      68.984  10.016  63.383  1.00 54.40           N  
ATOM     46  CA  GLU A   7      70.313   9.512  63.670  1.00 56.63           C  
ATOM     47  C   GLU A   7      70.777   8.617  62.534  1.00 56.32           C  
ATOM     48  O   GLU A   7      71.829   8.869  61.949  1.00 59.51           O  
ATOM     49  CB  GLU A   7      70.313   8.730  64.983  1.00 62.30           C  
ATOM     50  CG  GLU A   7      71.694   8.334  65.480  1.00 66.86           C  
ATOM     51  CD  GLU A   7      71.642   7.729  66.870  1.00 73.91           C  
ATOM     52  OE1 GLU A   7      70.945   6.706  67.045  1.00 78.98           O  
ATOM     53  OE2 GLU A   7      72.289   8.278  67.789  1.00 79.69           O  
ATOM     54  N   HIS A   8      69.995   7.583  62.218  1.00 51.91           N  
ATOM     55  CA  HIS A   8      70.358   6.663  61.140  1.00 50.76           C  
ATOM     56  C   HIS A   8      69.223   6.533  60.144  1.00 44.79           C  
ATOM     57  O   HIS A   8      68.059   6.663  60.508  1.00 45.04           O  
ATOM     58  CB  HIS A   8      70.664   5.262  61.686  1.00 56.99           C  
ATOM     59  CG  HIS A   8      71.512   5.252  62.920  1.00 62.40           C  
ATOM     60  ND1 HIS A   8      72.762   5.829  62.972  1.00 66.11           N  
ATOM     61  CD2 HIS A   8      71.291   4.723  64.147  1.00 66.07           C  
ATOM     62  CE1 HIS A   8      73.275   5.658  64.177  1.00 67.32           C  
ATOM     63  NE2 HIS A   8      72.401   4.989  64.910  1.00 69.20           N  
ATOM     64  N   GLN A   9      69.560   6.263  58.889  1.00 43.55           N  
ATOM     65  CA  GLN A   9      68.539   6.075  57.867  1.00 48.04           C  
ATOM     66  C   GLN A   9      67.804   4.774  58.158  1.00 48.10           C  
ATOM     67  O   GLN A   9      66.572   4.736  58.198  1.00 48.91           O  
ATOM     68  CB  GLN A   9      69.165   6.000  56.476  1.00 56.25           C  
ATOM     69  CG  GLN A   9      69.676   7.332  55.946  1.00 69.26           C  
ATOM     70  CD  GLN A   9      70.245   7.209  54.542  1.00 80.64           C  
ATOM     71  OE1 GLN A   9      69.550   6.788  53.608  1.00 84.64           O  
ATOM     72  NE2 GLN A   9      71.517   7.569  54.385  1.00 83.08           N  
ATOM     73  N   THR A  10      68.577   3.707  58.353  1.00 47.26           N  
ATOM     74  CA  THR A  10      68.031   2.389  58.662  1.00 40.17           C  
ATOM     75  C   THR A  10      68.515   1.971  60.044  1.00 39.62           C  
ATOM     76  O   THR A  10      69.664   2.210  60.416  1.00 45.34           O  
ATOM     77  CB  THR A  10      68.497   1.326  57.658  1.00 36.46           C  
ATOM     78  OG1 THR A  10      68.143   1.731  56.330  1.00 51.87           O  
ATOM     79  CG2 THR A  10      67.839  -0.004  57.954  1.00 37.34           C  
ATOM     80  N   VAL A  11      67.628   1.359  60.809  1.00 34.36           N  
ATOM     81  CA  VAL A  11      67.976   0.902  62.135  1.00 33.96           C  
ATOM     82  C   VAL A  11      67.385  -0.471  62.286  1.00 37.53           C  
ATOM     83  O   VAL A  11      66.186  -0.615  62.488  1.00 37.98           O  
ATOM     84  CB  VAL A  11      67.384   1.798  63.207  1.00 38.29           C  
ATOM     85  CG1 VAL A  11      67.707   1.239  64.591  1.00 35.10           C  
ATOM     86  CG2 VAL A  11      67.926   3.202  63.039  1.00 42.95           C  
ATOM     87  N   PRO A  12      68.222  -1.509  62.169  1.00 40.91           N  
ATOM     88  CA  PRO A  12      67.724  -2.876  62.301  1.00 38.67           C  
ATOM     89  C   PRO A  12      67.510  -3.218  63.757  1.00 36.62           C  
ATOM     90  O   PRO A  12      68.245  -2.741  64.621  1.00 29.86           O  
ATOM     91  CB  PRO A  12      68.828  -3.700  61.657  1.00 41.96           C  
ATOM     92  CG  PRO A  12      70.051  -2.935  62.046  1.00 40.15           C  
ATOM     93  CD  PRO A  12      69.652  -1.501  61.809  1.00 40.69           C  
ATOM     94  N   VAL A  13      66.492  -4.034  64.017  1.00 38.49           N  
ATOM     95  CA  VAL A  13      66.157  -4.444  65.374  1.00 40.42           C  
ATOM     96  C   VAL A  13      65.731  -5.903  65.408  1.00 42.23           C  
ATOM     97  O   VAL A  13      65.312  -6.463  64.391  1.00 47.40           O  
ATOM     98  CB  VAL A  13      65.001  -3.594  65.960  1.00 37.09           C  
ATOM     99  CG1 VAL A  13      65.314  -2.108  65.814  1.00 30.98           C  
ATOM    100  CG2 VAL A  13      63.697  -3.946  65.275  1.00 28.93           C  
ATOM    101  N   SER A  14      65.833  -6.508  66.586  1.00 40.53           N  
ATOM    102  CA  SER A  14      65.458  -7.900  66.763  1.00 37.44           C  
ATOM    103  C   SER A  14      64.229  -7.966  67.641  1.00 32.80           C  
ATOM    104  O   SER A  14      64.077  -7.164  68.557  1.00 37.70           O  
ATOM    105  CB  SER A  14      66.598  -8.664  67.426  1.00 41.01           C  
ATOM    106  OG  SER A  14      67.782  -8.576  66.652  1.00 51.27           O  
ATOM    107  N   ILE A  15      63.355  -8.923  67.368  1.00 28.96           N  
ATOM    108  CA  ILE A  15      62.146  -9.078  68.157  1.00 29.40           C  
ATOM    109  C   ILE A  15      62.412  -9.174  69.655  1.00 35.92           C  
ATOM    110  O   ILE A  15      63.360  -9.822  70.092  1.00 38.10           O  
ATOM    111  CB  ILE A  15      61.380 -10.310  67.715  1.00 28.23           C  
ATOM    112  CG1 ILE A  15      60.757 -10.042  66.341  1.00 37.14           C  
ATOM    113  CG2 ILE A  15      60.348 -10.679  68.757  1.00 37.11           C  
ATOM    114  CD1 ILE A  15      59.795 -11.108  65.852  1.00 40.41           C  
ATOM    115  N   GLY A  16      61.567  -8.514  70.439  1.00 41.91           N  
ATOM    116  CA  GLY A  16      61.711  -8.546  71.885  1.00 44.35           C  
ATOM    117  C   GLY A  16      62.903  -7.793  72.453  1.00 44.79           C  
ATOM    118  O   GLY A  16      63.007  -7.646  73.673  1.00 46.81           O  
ATOM    119  N   VAL A  17      63.788  -7.307  71.583  1.00 36.33           N  
ATOM    120  CA  VAL A  17      64.977  -6.585  72.020  1.00 36.09           C  
ATOM    121  C   VAL A  17      64.842  -5.075  71.909  1.00 41.41           C  
ATOM    122  O   VAL A  17      64.898  -4.525  70.812  1.00 46.42           O  
ATOM    123  CB  VAL A  17      66.200  -6.993  71.194  1.00 36.78           C  
ATOM    124  CG1 VAL A  17      67.440  -6.229  71.684  1.00 30.41           C  
ATOM    125  CG2 VAL A  17      66.390  -8.503  71.269  1.00 33.49           C  
ATOM    126  N   PRO A  18      64.704  -4.379  73.050  1.00 44.40           N  
ATOM    127  CA  PRO A  18      64.561  -2.919  73.096  1.00 44.65           C  
ATOM    128  C   PRO A  18      65.530  -2.163  72.190  1.00 43.53           C  
ATOM    129  O   PRO A  18      66.725  -2.453  72.165  1.00 45.44           O  
ATOM    130  CB  PRO A  18      64.780  -2.604  74.571  1.00 44.32           C  
ATOM    131  CG  PRO A  18      64.180  -3.799  75.249  1.00 47.82           C  
ATOM    132  CD  PRO A  18      64.733  -4.942  74.413  1.00 47.43           C  
ATOM    133  N   ALA A  19      64.994  -1.198  71.445  1.00 42.58           N  
ATOM    134  CA  ALA A  19      65.780  -0.377  70.531  1.00 41.75           C  
ATOM    135  C   ALA A  19      65.262   1.049  70.606  1.00 39.97           C  
ATOM    136  O   ALA A  19      64.090   1.272  70.894  1.00 41.54           O  
ATOM    137  CB  ALA A  19      65.656  -0.906  69.111  1.00 42.80           C  
ATOM    138  N   THR A  20      66.131   2.015  70.347  1.00 38.65           N  
ATOM    139  CA  THR A  20      65.710   3.402  70.415  1.00 45.41           C  
ATOM    140  C   THR A  20      65.995   4.153  69.127  1.00 48.01           C  
ATOM    141  O   THR A  20      67.012   3.927  68.465  1.00 50.76           O  
ATOM    142  CB  THR A  20      66.405   4.139  71.576  1.00 52.02           C  
ATOM    143  OG1 THR A  20      67.821   4.195  71.338  1.00 57.64           O  
ATOM    144  CG2 THR A  20      66.154   3.414  72.887  1.00 54.02           C  
ATOM    145  N   LEU A  21      65.079   5.049  68.776  1.00 46.80           N  
ATOM    146  CA  LEU A  21      65.211   5.860  67.579  1.00 45.27           C  
ATOM    147  C   LEU A  21      65.453   7.281  68.055  1.00 52.11           C  
ATOM    148  O   LEU A  21      64.783   7.756  68.971  1.00 56.03           O  
ATOM    149  CB  LEU A  21      63.920   5.802  66.770  1.00 39.27           C  
ATOM    150  CG  LEU A  21      63.386   4.414  66.421  1.00 33.75           C  
ATOM    151  CD1 LEU A  21      61.968   4.548  65.923  1.00 39.30           C  
ATOM    152  CD2 LEU A  21      64.263   3.751  65.374  1.00 31.68           C  
ATOM    153  N   ARG A  22      66.423   7.953  67.450  1.00 56.33           N  
ATOM    154  CA  ARG A  22      66.727   9.324  67.827  1.00 56.48           C  
ATOM    155  C   ARG A  22      66.609  10.222  66.613  1.00 56.71           C  
ATOM    156  O   ARG A  22      66.648   9.757  65.475  1.00 61.20           O  
ATOM    157  CB  ARG A  22      68.129   9.415  68.428  1.00 59.23           C  
ATOM    158  CG  ARG A  22      68.191   9.000  69.886  1.00 64.82           C  
ATOM    159  CD  ARG A  22      69.626   8.988  70.403  1.00 70.24           C  
ATOM    160  NE  ARG A  22      70.252   7.674  70.271  1.00 70.42           N  
ATOM    161  CZ  ARG A  22      69.929   6.616  71.012  1.00 73.36           C  
ATOM    162  NH1 ARG A  22      68.988   6.714  71.943  1.00 69.26           N  
ATOM    163  NH2 ARG A  22      70.547   5.457  70.822  1.00 77.43           N  
ATOM    164  N   CYS A  23      66.475  11.515  66.863  1.00 57.21           N  
ATOM    165  CA  CYS A  23      66.308  12.482  65.794  1.00 59.03           C  
ATOM    166  C   CYS A  23      66.680  13.861  66.348  1.00 57.50           C  
ATOM    167  O   CYS A  23      66.036  14.378  67.265  1.00 52.67           O  
ATOM    168  CB  CYS A  23      64.851  12.415  65.342  1.00 63.44           C  
ATOM    169  SG  CYS A  23      64.254  13.651  64.155  1.00 76.57           S  
ATOM    170  N   SER A  24      67.732  14.447  65.789  1.00 56.10           N  
ATOM    171  CA  SER A  24      68.228  15.740  66.238  1.00 52.75           C  
ATOM    172  C   SER A  24      67.701  16.935  65.450  1.00 52.52           C  
ATOM    173  O   SER A  24      67.442  16.837  64.249  1.00 48.05           O  
ATOM    174  CB  SER A  24      69.759  15.736  66.187  1.00 55.52           C  
ATOM    175  OG  SER A  24      70.220  15.342  64.904  1.00 55.99           O  
ATOM    176  N   MET A  25      67.535  18.060  66.143  1.00 52.66           N  
ATOM    177  CA  MET A  25      67.063  19.291  65.517  1.00 51.40           C  
ATOM    178  C   MET A  25      68.289  20.159  65.280  1.00 55.51           C  
ATOM    179  O   MET A  25      69.080  20.366  66.194  1.00 60.14           O  
ATOM    180  CB  MET A  25      66.079  20.031  66.425  1.00 44.39           C  
ATOM    181  CG  MET A  25      65.503  21.280  65.762  1.00 51.19           C  
ATOM    182  SD  MET A  25      64.237  22.152  66.711  1.00 44.84           S  
ATOM    183  CE  MET A  25      62.906  20.948  66.713  1.00 51.07           C  
ATOM    184  N   LYS A  26      68.454  20.659  64.059  1.00 57.55           N  
ATOM    185  CA  LYS A  26      69.612  21.481  63.732  1.00 60.88           C  
ATOM    186  C   LYS A  26      69.226  22.856  63.229  1.00 65.39           C  
ATOM    187  O   LYS A  26      69.595  23.239  62.117  1.00 67.33           O  
ATOM    188  CB  LYS A  26      70.496  20.774  62.692  1.00 66.96           C  
ATOM    189  CG  LYS A  26      71.219  19.533  63.242  1.00 73.16           C  
ATOM    190  CD  LYS A  26      72.240  18.942  62.265  1.00 74.08           C  
ATOM    191  CE  LYS A  26      72.999  17.776  62.908  1.00 79.87           C  
ATOM    192  NZ  LYS A  26      74.129  17.264  62.072  1.00 82.70           N  
ATOM    193  N   GLY A  27      68.494  23.592  64.067  1.00 72.83           N  
ATOM    194  CA  GLY A  27      68.049  24.936  63.721  1.00 76.87           C  
ATOM    195  C   GLY A  27      67.890  25.861  64.922  1.00 79.42           C  
ATOM    196  O   GLY A  27      68.504  26.930  64.971  1.00 81.09           O  
ATOM    197  N   GLU A  28      67.063  25.457  65.887  1.00 80.60           N  
ATOM    198  CA  GLU A  28      66.820  26.244  67.101  1.00 76.74           C  
ATOM    199  C   GLU A  28      66.904  25.351  68.344  1.00 71.93           C  
ATOM    200  O   GLU A  28      67.617  24.343  68.352  1.00 63.97           O  
ATOM    201  CB  GLU A  28      65.438  26.910  67.040  1.00 78.55           C  
ATOM    202  CG  GLU A  28      65.241  27.871  65.866  1.00 87.87           C  
ATOM    203  CD  GLU A  28      65.979  29.191  66.037  1.00 95.27           C  
ATOM    204  OE1 GLU A  28      65.642  29.947  66.975  1.00101.02           O  
ATOM    205  OE2 GLU A  28      66.894  29.475  65.233  1.00 93.11           O  
ATOM    206  N   ALA A  29      66.172  25.729  69.390  1.00 72.91           N  
ATOM    207  CA  ALA A  29      66.154  24.973  70.642  1.00 73.20           C  
ATOM    208  C   ALA A  29      64.982  23.991  70.674  1.00 74.68           C  
ATOM    209  O   ALA A  29      63.823  24.371  70.475  1.00 76.22           O  
ATOM    210  CB  ALA A  29      66.069  25.930  71.829  1.00 70.71           C  
ATOM    211  N   ILE A  30      65.288  22.728  70.936  1.00 73.51           N  
ATOM    212  CA  ILE A  30      64.268  21.693  70.971  1.00 74.99           C  
ATOM    213  C   ILE A  30      63.090  22.038  71.884  1.00 77.82           C  
ATOM    214  O   ILE A  30      61.989  21.512  71.712  1.00 80.98           O  
ATOM    215  CB  ILE A  30      64.870  20.355  71.439  1.00 74.98           C  
ATOM    216  CG1 ILE A  30      63.951  19.197  71.033  1.00 70.90           C  
ATOM    217  CG2 ILE A  30      65.088  20.388  72.953  1.00 77.06           C  
ATOM    218  CD1 ILE A  30      63.892  18.964  69.541  1.00 62.21           C  
ATOM    219  N   GLY A  31      63.322  22.922  72.850  1.00 79.30           N  
ATOM    220  CA  GLY A  31      62.269  23.290  73.782  1.00 81.68           C  
ATOM    221  C   GLY A  31      61.138  24.167  73.267  1.00 81.71           C  
ATOM    222  O   GLY A  31      59.997  24.051  73.732  1.00 83.35           O  
ATOM    223  N   ASN A  32      61.442  25.044  72.315  1.00 77.58           N  
ATOM    224  CA  ASN A  32      60.436  25.948  71.768  1.00 75.44           C  
ATOM    225  C   ASN A  32      59.563  25.254  70.738  1.00 71.55           C  
ATOM    226  O   ASN A  32      58.804  25.899  70.008  1.00 69.73           O  
ATOM    227  CB  ASN A  32      61.121  27.157  71.144  1.00 79.51           C  
ATOM    228  CG  ASN A  32      62.194  27.729  72.039  1.00 83.80           C  
ATOM    229  OD1 ASN A  32      61.945  28.033  73.208  1.00 84.30           O  
ATOM    230  ND2 ASN A  32      63.401  27.873  71.501  1.00 84.33           N  
ATOM    231  N   TYR A  33      59.676  23.931  70.700  1.00 66.96           N  
ATOM    232  CA  TYR A  33      58.913  23.112  69.771  1.00 61.50           C  
ATOM    233  C   TYR A  33      58.387  21.838  70.435  1.00 57.67           C  
ATOM    234  O   TYR A  33      59.055  21.256  71.299  1.00 57.89           O  
ATOM    235  CB  TYR A  33      59.794  22.729  68.579  1.00 61.10           C  
ATOM    236  CG  TYR A  33      60.169  23.891  67.695  1.00 62.37           C  
ATOM    237  CD1 TYR A  33      59.201  24.570  66.965  1.00 65.02           C  
ATOM    238  CD2 TYR A  33      61.485  24.334  67.612  1.00 62.78           C  
ATOM    239  CE1 TYR A  33      59.528  25.669  66.171  1.00 70.44           C  
ATOM    240  CE2 TYR A  33      61.829  25.437  66.819  1.00 67.73           C  
ATOM    241  CZ  TYR A  33      60.842  26.103  66.102  1.00 71.23           C  
ATOM    242  OH  TYR A  33      61.153  27.211  65.341  1.00 75.20           O  
ATOM    243  N   TYR A  34      57.181  21.423  70.046  1.00 52.86           N  
ATOM    244  CA  TYR A  34      56.576  20.184  70.554  1.00 50.55           C  
ATOM    245  C   TYR A  34      57.046  19.094  69.578  1.00 46.21           C  
ATOM    246  O   TYR A  34      56.901  19.252  68.367  1.00 50.40           O  
ATOM    247  CB  TYR A  34      55.039  20.236  70.495  1.00 54.24           C  
ATOM    248  CG  TYR A  34      54.327  20.974  71.611  1.00 64.94           C  
ATOM    249  CD1 TYR A  34      54.409  22.362  71.736  1.00 68.48           C  
ATOM    250  CD2 TYR A  34      53.508  20.284  72.508  1.00 70.31           C  
ATOM    251  CE1 TYR A  34      53.677  23.051  72.729  1.00 70.94           C  
ATOM    252  CE2 TYR A  34      52.775  20.959  73.504  1.00 72.35           C  
ATOM    253  CZ  TYR A  34      52.862  22.339  73.606  1.00 72.62           C  
ATOM    254  OH  TYR A  34      52.127  23.001  74.566  1.00 70.70           O  
ATOM    255  N   ILE A  35      57.614  18.001  70.070  1.00 35.46           N  
ATOM    256  CA  ILE A  35      58.045  16.968  69.145  1.00 31.19           C  
ATOM    257  C   ILE A  35      57.001  15.858  69.030  1.00 30.46           C  
ATOM    258  O   ILE A  35      56.379  15.474  70.020  1.00 30.15           O  
ATOM    259  CB  ILE A  35      59.404  16.362  69.551  1.00 29.73           C  
ATOM    260  CG1 ILE A  35      60.519  17.399  69.405  1.00 38.21           C  
ATOM    261  CG2 ILE A  35      59.750  15.225  68.637  1.00 31.32           C  
ATOM    262  CD1 ILE A  35      60.551  18.449  70.492  1.00 50.20           C  
ATOM    263  N   ASN A  36      56.806  15.357  67.811  1.00 26.79           N  
ATOM    264  CA  ASN A  36      55.840  14.295  67.543  1.00 27.28           C  
ATOM    265  C   ASN A  36      56.516  13.160  66.792  1.00 28.00           C  
ATOM    266  O   ASN A  36      57.490  13.378  66.079  1.00 29.28           O  
ATOM    267  CB  ASN A  36      54.696  14.806  66.663  1.00 28.44           C  
ATOM    268  CG  ASN A  36      54.056  16.064  67.199  1.00 32.06           C  
ATOM    269  OD1 ASN A  36      54.729  17.072  67.411  1.00 34.82           O  
ATOM    270  ND2 ASN A  36      52.742  16.017  67.409  1.00 28.00           N  
ATOM    271  N   TRP A  37      55.990  11.951  66.948  1.00 27.24           N  
ATOM    272  CA  TRP A  37      56.517  10.792  66.239  1.00 28.28           C  
ATOM    273  C   TRP A  37      55.384  10.079  65.502  1.00 31.13           C  
ATOM    274  O   TRP A  37      54.324   9.792  66.075  1.00 29.37           O  
ATOM    275  CB  TRP A  37      57.197   9.809  67.192  1.00 32.08           C  
ATOM    276  CG  TRP A  37      58.540  10.250  67.664  1.00 39.77           C  
ATOM    277  CD1 TRP A  37      58.816  10.973  68.777  1.00 38.80           C  
ATOM    278  CD2 TRP A  37      59.798  10.002  67.020  1.00 36.89           C  
ATOM    279  NE1 TRP A  37      60.170  11.193  68.874  1.00 45.43           N  
ATOM    280  CE2 TRP A  37      60.793  10.609  67.807  1.00 39.30           C  
ATOM    281  CE3 TRP A  37      60.176   9.328  65.855  1.00 42.32           C  
ATOM    282  CZ2 TRP A  37      62.144  10.563  67.469  1.00 43.37           C  
ATOM    283  CZ3 TRP A  37      61.524   9.282  65.516  1.00 46.10           C  
ATOM    284  CH2 TRP A  37      62.490   9.898  66.322  1.00 47.09           C  
ATOM    285  N   TYR A  38      55.611   9.812  64.221  1.00 27.86           N  
ATOM    286  CA  TYR A  38      54.639   9.130  63.376  1.00 28.14           C  
ATOM    287  C   TYR A  38      55.388   7.972  62.735  1.00 29.91           C  
ATOM    288  O   TYR A  38      56.619   7.967  62.703  1.00 21.92           O  
ATOM    289  CB  TYR A  38      54.144  10.054  62.259  1.00 28.98           C  
ATOM    290  CG  TYR A  38      53.254  11.186  62.689  1.00 22.86           C  
ATOM    291  CD1 TYR A  38      51.872  11.056  62.664  1.00 18.08           C  
ATOM    292  CD2 TYR A  38      53.796  12.392  63.129  1.00 25.37           C  
ATOM    293  CE1 TYR A  38      51.044  12.105  63.068  1.00 21.38           C  
ATOM    294  CE2 TYR A  38      52.975  13.450  63.539  1.00 21.71           C  
ATOM    295  CZ  TYR A  38      51.600  13.299  63.505  1.00 22.38           C  
ATOM    296  OH  TYR A  38      50.785  14.339  63.905  1.00 35.57           O  
ATOM    297  N   ARG A  39      54.654   6.998  62.211  1.00 27.74           N  
ATOM    298  CA  ARG A  39      55.308   5.877  61.568  1.00 24.71           C  
ATOM    299  C   ARG A  39      54.463   5.354  60.435  1.00 24.43           C  
ATOM    300  O   ARG A  39      53.261   5.582  60.401  1.00 23.59           O  
ATOM    301  CB  ARG A  39      55.548   4.751  62.567  1.00 25.77           C  
ATOM    302  CG  ARG A  39      54.332   3.885  62.818  1.00 27.57           C  
ATOM    303  CD  ARG A  39      54.720   2.649  63.598  1.00 26.69           C  
ATOM    304  NE  ARG A  39      53.571   1.813  63.914  1.00 26.13           N  
ATOM    305  CZ  ARG A  39      53.642   0.743  64.691  1.00 24.10           C  
ATOM    306  NH1 ARG A  39      54.805   0.390  65.218  1.00 25.85           N  
ATOM    307  NH2 ARG A  39      52.555   0.035  64.950  1.00 29.16           N  
ATOM    308  N   LYS A  40      55.109   4.649  59.513  1.00 21.50           N  
ATOM    309  CA  LYS A  40      54.431   4.048  58.385  1.00 18.79           C  
ATOM    310  C   LYS A  40      54.809   2.584  58.358  1.00 24.64           C  
ATOM    311  O   LYS A  40      55.977   2.248  58.197  1.00 29.15           O  
ATOM    312  CB  LYS A  40      54.849   4.721  57.080  1.00 22.87           C  
ATOM    313  CG  LYS A  40      53.978   5.898  56.690  1.00 21.96           C  
ATOM    314  CD  LYS A  40      54.246   6.387  55.273  1.00 25.96           C  
ATOM    315  CE  LYS A  40      55.501   7.229  55.185  1.00 33.91           C  
ATOM    316  NZ  LYS A  40      55.714   7.820  53.823  1.00 36.21           N  
ATOM    317  N   THR A  41      53.821   1.715  58.541  1.00 31.44           N  
ATOM    318  CA  THR A  41      54.047   0.268  58.535  1.00 40.24           C  
ATOM    319  C   THR A  41      53.140  -0.334  57.474  1.00 48.96           C  
ATOM    320  O   THR A  41      52.228   0.342  56.991  1.00 52.43           O  
ATOM    321  CB  THR A  41      53.678  -0.372  59.891  1.00 35.42           C  
ATOM    322  OG1 THR A  41      52.286  -0.163  60.153  1.00 42.50           O  
ATOM    323  CG2 THR A  41      54.477   0.246  61.014  1.00 30.31           C  
ATOM    324  N   GLN A  42      53.372  -1.592  57.107  1.00 54.50           N  
ATOM    325  CA  GLN A  42      52.515  -2.207  56.101  1.00 62.94           C  
ATOM    326  C   GLN A  42      51.101  -2.236  56.662  1.00 64.89           C  
ATOM    327  O   GLN A  42      50.888  -2.573  57.830  1.00 63.62           O  
ATOM    328  CB  GLN A  42      52.962  -3.631  55.767  1.00 70.33           C  
ATOM    329  CG  GLN A  42      52.475  -4.684  56.744  1.00 80.06           C  
ATOM    330  CD  GLN A  42      52.075  -5.968  56.051  1.00 81.56           C  
ATOM    331  OE1 GLN A  42      52.896  -6.617  55.401  1.00 87.31           O  
ATOM    332  NE2 GLN A  42      50.805  -6.342  56.181  1.00 82.73           N  
ATOM    333  N   GLY A  43      50.137  -1.878  55.823  1.00 72.93           N  
ATOM    334  CA  GLY A  43      48.757  -1.851  56.263  1.00 77.53           C  
ATOM    335  C   GLY A  43      48.396  -0.459  56.745  1.00 76.38           C  
ATOM    336  O   GLY A  43      47.739   0.298  56.031  1.00 79.73           O  
ATOM    337  N   ASN A  44      48.844  -0.115  57.949  1.00 70.91           N  
ATOM    338  CA  ASN A  44      48.561   1.191  58.523  1.00 68.14           C  
ATOM    339  C   ASN A  44      49.607   2.238  58.123  1.00 61.21           C  
ATOM    340  O   ASN A  44      50.791   2.091  58.423  1.00 59.68           O  
ATOM    341  CB  ASN A  44      48.469   1.054  60.038  1.00 78.31           C  
ATOM    342  CG  ASN A  44      47.482  -0.025  60.457  1.00 86.26           C  
ATOM    343  OD1 ASN A  44      46.337  -0.041  60.000  1.00 92.07           O  
ATOM    344  ND2 ASN A  44      47.919  -0.929  61.330  1.00 88.50           N  
ATOM    345  N   THR A  45      49.152   3.297  57.450  1.00 53.03           N  
ATOM    346  CA  THR A  45      50.034   4.355  56.969  1.00 43.47           C  
ATOM    347  C   THR A  45      49.948   5.675  57.729  1.00 42.93           C  
ATOM    348  O   THR A  45      48.864   6.166  58.046  1.00 47.08           O  
ATOM    349  CB  THR A  45      49.779   4.636  55.474  1.00 39.35           C  
ATOM    350  OG1 THR A  45      50.009   3.441  54.716  1.00 47.88           O  
ATOM    351  CG2 THR A  45      50.703   5.718  54.965  1.00 35.28           C  
ATOM    352  N   MET A  46      51.119   6.245  57.996  1.00 43.16           N  
ATOM    353  CA  MET A  46      51.258   7.506  58.714  1.00 33.17           C  
ATOM    354  C   MET A  46      50.360   7.546  59.936  1.00 36.27           C  
ATOM    355  O   MET A  46      49.359   8.258  59.954  1.00 44.31           O  
ATOM    356  CB  MET A  46      50.928   8.677  57.796  1.00 21.65           C  
ATOM    357  CG  MET A  46      51.526   9.993  58.247  1.00 21.39           C  
ATOM    358  SD  MET A  46      53.331   9.948  58.332  1.00 38.06           S  
ATOM    359  CE  MET A  46      53.728   9.805  56.692  1.00 25.65           C  
ATOM    360  N   THR A  47      50.712   6.763  60.951  1.00 35.20           N  
ATOM    361  CA  THR A  47      49.936   6.722  62.185  1.00 35.39           C  
ATOM    362  C   THR A  47      50.645   7.556  63.257  1.00 37.83           C  
ATOM    363  O   THR A  47      51.881   7.676  63.259  1.00 35.89           O  
ATOM    364  CB  THR A  47      49.764   5.274  62.699  1.00 34.51           C  
ATOM    365  OG1 THR A  47      51.052   4.706  62.958  1.00 42.80           O  
ATOM    366  CG2 THR A  47      49.035   4.411  61.663  1.00 29.77           C  
ATOM    367  N   PHE A  48      49.855   8.147  64.152  1.00 36.64           N  
ATOM    368  CA  PHE A  48      50.390   8.986  65.222  1.00 35.71           C  
ATOM    369  C   PHE A  48      50.917   8.117  66.363  1.00 33.66           C  
ATOM    370  O   PHE A  48      50.222   7.219  66.825  1.00 39.38           O  
ATOM    371  CB  PHE A  48      49.291   9.926  65.742  1.00 30.77           C  
ATOM    372  CG  PHE A  48      49.634  10.600  67.036  1.00 26.96           C  
ATOM    373  CD1 PHE A  48      50.625  11.574  67.089  1.00 30.09           C  
ATOM    374  CD2 PHE A  48      49.000  10.229  68.212  1.00 21.17           C  
ATOM    375  CE1 PHE A  48      50.987  12.172  68.302  1.00 31.30           C  
ATOM    376  CE2 PHE A  48      49.353  10.818  69.428  1.00 31.89           C  
ATOM    377  CZ  PHE A  48      50.351  11.793  69.470  1.00 29.59           C  
ATOM    378  N   ILE A  49      52.133   8.382  66.827  1.00 29.55           N  
ATOM    379  CA  ILE A  49      52.685   7.583  67.914  1.00 30.71           C  
ATOM    380  C   ILE A  49      52.819   8.377  69.208  1.00 34.34           C  
ATOM    381  O   ILE A  49      52.282   7.983  70.246  1.00 41.11           O  
ATOM    382  CB  ILE A  49      54.090   7.031  67.579  1.00 24.87           C  
ATOM    383  CG1 ILE A  49      54.068   6.255  66.270  1.00 26.13           C  
ATOM    384  CG2 ILE A  49      54.555   6.103  68.672  1.00 14.14           C  
ATOM    385  CD1 ILE A  49      55.454   6.017  65.714  1.00 17.04           C  
ATOM    386  N   TYR A  50      53.536   9.494  69.153  1.00 34.58           N  
ATOM    387  CA  TYR A  50      53.754  10.284  70.356  1.00 39.50           C  
ATOM    388  C   TYR A  50      53.789  11.777  70.118  1.00 43.31           C  
ATOM    389  O   TYR A  50      54.212  12.232  69.064  1.00 44.61           O  
ATOM    390  CB  TYR A  50      55.080   9.866  70.993  1.00 41.42           C  
ATOM    391  CG  TYR A  50      55.543  10.727  72.149  1.00 44.19           C  
ATOM    392  CD1 TYR A  50      55.140  10.460  73.454  1.00 49.50           C  
ATOM    393  CD2 TYR A  50      56.407  11.793  71.936  1.00 49.14           C  
ATOM    394  CE1 TYR A  50      55.594  11.235  74.523  1.00 54.77           C  
ATOM    395  CE2 TYR A  50      56.866  12.578  72.991  1.00 55.02           C  
ATOM    396  CZ  TYR A  50      56.460  12.295  74.284  1.00 60.05           C  
ATOM    397  OH  TYR A  50      56.941  13.062  75.327  1.00 67.94           O  
ATOM    398  N   ARG A  51      53.345  12.532  71.116  1.00 49.31           N  
ATOM    399  CA  ARG A  51      53.379  13.985  71.062  1.00 54.77           C  
ATOM    400  C   ARG A  51      53.820  14.481  72.437  1.00 61.30           C  
ATOM    401  O   ARG A  51      53.296  14.043  73.465  1.00 63.96           O  
ATOM    402  CB  ARG A  51      52.011  14.577  70.712  1.00 50.25           C  
ATOM    403  CG  ARG A  51      52.076  16.094  70.518  1.00 42.84           C  
ATOM    404  CD  ARG A  51      50.726  16.721  70.249  1.00 39.09           C  
ATOM    405  NE  ARG A  51      50.789  18.181  70.293  1.00 35.13           N  
ATOM    406  CZ  ARG A  51      51.430  18.939  69.407  1.00 32.62           C  
ATOM    407  NH1 ARG A  51      52.070  18.387  68.389  1.00 31.40           N  
ATOM    408  NH2 ARG A  51      51.434  20.254  69.545  1.00 32.48           N  
ATOM    409  N   GLU A  52      54.796  15.385  72.436  1.00 66.17           N  
ATOM    410  CA  GLU A  52      55.371  15.981  73.642  1.00 72.27           C  
ATOM    411  C   GLU A  52      54.593  15.781  74.941  1.00 71.60           C  
ATOM    412  O   GLU A  52      53.439  16.206  75.067  1.00 70.19           O  
ATOM    413  CB  GLU A  52      55.587  17.482  73.431  1.00 81.82           C  
ATOM    414  CG  GLU A  52      56.566  18.103  74.415  1.00 92.42           C  
ATOM    415  CD  GLU A  52      57.998  17.712  74.125  1.00 95.05           C  
ATOM    416  OE1 GLU A  52      58.656  18.415  73.327  1.00 94.57           O  
ATOM    417  OE2 GLU A  52      58.458  16.691  74.681  1.00100.94           O  
ATOM    418  N   LYS A  53      55.259  15.141  75.900  1.00 71.47           N  
ATOM    419  CA  LYS A  53      54.720  14.850  77.228  1.00 72.88           C  
ATOM    420  C   LYS A  53      53.554  13.868  77.290  1.00 74.95           C  
ATOM    421  O   LYS A  53      52.391  14.241  77.126  1.00 74.67           O  
ATOM    422  CB  LYS A  53      54.330  16.151  77.946  1.00 72.66           C  
ATOM    423  CG  LYS A  53      55.515  17.062  78.292  1.00 75.70           C  
ATOM    424  CD  LYS A  53      56.525  16.369  79.209  1.00 73.87           C  
ATOM    425  CE  LYS A  53      57.786  17.212  79.392  1.00 68.38           C  
ATOM    426  NZ  LYS A  53      58.829  16.500  80.198  1.00 65.40           N  
ATOM    427  N   ASP A  54      53.894  12.607  77.535  1.00 75.82           N  
ATOM    428  CA  ASP A  54      52.932  11.516  77.677  1.00 75.85           C  
ATOM    429  C   ASP A  54      51.776  11.329  76.693  1.00 70.81           C  
ATOM    430  O   ASP A  54      50.879  10.529  76.980  1.00 69.31           O  
ATOM    431  CB  ASP A  54      52.345  11.540  79.094  1.00 86.80           C  
ATOM    432  CG  ASP A  54      53.100  10.651  80.057  1.00 96.96           C  
ATOM    433  OD1 ASP A  54      53.046   9.413  79.891  1.00102.87           O  
ATOM    434  OD2 ASP A  54      53.747  11.188  80.981  1.00105.70           O  
ATOM    435  N   ILE A  55      51.753  12.018  75.553  1.00 57.67           N  
ATOM    436  CA  ILE A  55      50.621  11.788  74.649  1.00 51.23           C  
ATOM    437  C   ILE A  55      50.878  10.661  73.644  1.00 46.77           C  
ATOM    438  O   ILE A  55      51.736  10.751  72.767  1.00 45.17           O  
ATOM    439  CB  ILE A  55      50.177  13.067  73.909  1.00 44.71           C  
ATOM    440  CG1 ILE A  55      49.868  14.170  74.915  1.00 43.52           C  
ATOM    441  CG2 ILE A  55      48.873  12.798  73.169  1.00 41.28           C  
ATOM    442  CD1 ILE A  55      49.388  15.456  74.286  1.00 46.88           C  
ATOM    443  N   TYR A  56      50.102   9.596  73.787  1.00 43.38           N  
ATOM    444  CA  TYR A  56      50.252   8.422  72.950  1.00 37.71           C  
ATOM    445  C   TYR A  56      49.014   8.097  72.134  1.00 35.00           C  
ATOM    446  O   TYR A  56      47.890   8.455  72.483  1.00 34.42           O  
ATOM    447  CB  TYR A  56      50.613   7.220  73.824  1.00 35.92           C  
ATOM    448  CG  TYR A  56      52.007   7.293  74.374  1.00 34.85           C  
ATOM    449  CD1 TYR A  56      53.056   6.671  73.721  1.00 36.75           C  
ATOM    450  CD2 TYR A  56      52.293   8.043  75.507  1.00 37.60           C  
ATOM    451  CE1 TYR A  56      54.363   6.796  74.176  1.00 39.95           C  
ATOM    452  CE2 TYR A  56      53.600   8.179  75.970  1.00 41.65           C  
ATOM    453  CZ  TYR A  56      54.630   7.554  75.295  1.00 44.50           C  
ATOM    454  OH  TYR A  56      55.927   7.710  75.714  1.00 52.27           O  
ATOM    455  N   GLY A  57      49.227   7.413  71.026  1.00 30.14           N  
ATOM    456  CA  GLY A  57      48.106   7.047  70.199  1.00 29.34           C  
ATOM    457  C   GLY A  57      47.574   5.750  70.743  1.00 30.09           C  
ATOM    458  O   GLY A  57      48.262   5.090  71.521  1.00 31.80           O  
ATOM    459  N   PRO A  58      46.360   5.344  70.351  1.00 34.95           N  
ATOM    460  CA  PRO A  58      45.785   4.094  70.845  1.00 37.47           C  
ATOM    461  C   PRO A  58      46.719   2.896  70.687  1.00 44.07           C  
ATOM    462  O   PRO A  58      47.075   2.514  69.574  1.00 48.55           O  
ATOM    463  CB  PRO A  58      44.515   3.954  70.016  1.00 31.70           C  
ATOM    464  CG  PRO A  58      44.106   5.374  69.815  1.00 34.92           C  
ATOM    465  CD  PRO A  58      45.423   6.019  69.439  1.00 38.06           C  
ATOM    466  N   GLY A  59      47.129   2.322  71.812  1.00 52.16           N  
ATOM    467  CA  GLY A  59      47.994   1.158  71.771  1.00 54.45           C  
ATOM    468  C   GLY A  59      49.479   1.406  71.602  1.00 52.60           C  
ATOM    469  O   GLY A  59      50.218   0.482  71.271  1.00 57.58           O  
ATOM    470  N   PHE A  60      49.938   2.630  71.821  1.00 49.90           N  
ATOM    471  CA  PHE A  60      51.364   2.886  71.676  1.00 52.41           C  
ATOM    472  C   PHE A  60      52.053   3.136  73.003  1.00 55.36           C  
ATOM    473  O   PHE A  60      53.281   3.076  73.080  1.00 52.14           O  
ATOM    474  CB  PHE A  60      51.630   4.077  70.746  1.00 53.06           C  
ATOM    475  CG  PHE A  60      51.504   3.750  69.288  1.00 47.94           C  
ATOM    476  CD1 PHE A  60      50.255   3.689  68.679  1.00 48.30           C  
ATOM    477  CD2 PHE A  60      52.632   3.454  68.530  1.00 44.19           C  
ATOM    478  CE1 PHE A  60      50.129   3.338  67.328  1.00 48.03           C  
ATOM    479  CE2 PHE A  60      52.522   3.102  67.182  1.00 43.90           C  
ATOM    480  CZ  PHE A  60      51.266   3.042  66.583  1.00 48.17           C  
ATOM    481  N   LYS A  61      51.274   3.407  74.049  1.00 60.66           N  
ATOM    482  CA  LYS A  61      51.865   3.683  75.356  1.00 65.92           C  
ATOM    483  C   LYS A  61      52.510   2.445  75.961  1.00 65.86           C  
ATOM    484  O   LYS A  61      53.549   2.536  76.617  1.00 65.28           O  
ATOM    485  CB  LYS A  61      50.818   4.256  76.322  1.00 70.31           C  
ATOM    486  CG  LYS A  61      51.441   4.922  77.562  1.00 74.43           C  
ATOM    487  CD  LYS A  61      50.465   5.861  78.277  1.00 74.29           C  
ATOM    488  CE  LYS A  61      51.165   6.679  79.357  1.00 72.45           C  
ATOM    489  NZ  LYS A  61      50.298   7.771  79.892  1.00 75.20           N  
ATOM    490  N   ASP A  62      51.897   1.289  75.727  1.00 65.00           N  
ATOM    491  CA  ASP A  62      52.413   0.030  76.250  1.00 68.88           C  
ATOM    492  C   ASP A  62      53.774  -0.352  75.660  1.00 67.96           C  
ATOM    493  O   ASP A  62      54.711  -0.646  76.399  1.00 71.93           O  
ATOM    494  CB  ASP A  62      51.422  -1.108  75.975  1.00 80.83           C  
ATOM    495  CG  ASP A  62      50.023  -0.807  76.491  1.00 90.02           C  
ATOM    496  OD1 ASP A  62      49.886  -0.484  77.691  1.00 95.26           O  
ATOM    497  OD2 ASP A  62      49.060  -0.901  75.695  1.00 94.17           O  
ATOM    498  N   ASN A  63      53.878  -0.338  74.333  1.00 63.24           N  
ATOM    499  CA  ASN A  63      55.110  -0.724  73.648  1.00 55.60           C  
ATOM    500  C   ASN A  63      56.133   0.394  73.404  1.00 48.22           C  
ATOM    501  O   ASN A  63      57.329   0.136  73.389  1.00 52.20           O  
ATOM    502  CB  ASN A  63      54.758  -1.394  72.309  1.00 58.72           C  
ATOM    503  CG  ASN A  63      55.836  -2.372  71.824  1.00 61.42           C  
ATOM    504  OD1 ASN A  63      57.027  -2.063  71.823  1.00 56.04           O  
ATOM    505  ND2 ASN A  63      55.407  -3.556  71.395  1.00 69.28           N  
ATOM    506  N   PHE A  64      55.685   1.629  73.218  1.00 43.99           N  
ATOM    507  CA  PHE A  64      56.620   2.722  72.950  1.00 46.83           C  
ATOM    508  C   PHE A  64      56.777   3.720  74.096  1.00 52.69           C  
ATOM    509  O   PHE A  64      55.942   3.786  75.000  1.00 57.38           O  
ATOM    510  CB  PHE A  64      56.176   3.472  71.703  1.00 44.86           C  
ATOM    511  CG  PHE A  64      56.246   2.658  70.450  1.00 43.39           C  
ATOM    512  CD1 PHE A  64      57.356   2.738  69.614  1.00 41.73           C  
ATOM    513  CD2 PHE A  64      55.205   1.799  70.104  1.00 36.55           C  
ATOM    514  CE1 PHE A  64      57.429   1.979  68.447  1.00 33.20           C  
ATOM    515  CE2 PHE A  64      55.266   1.034  68.940  1.00 29.77           C  
ATOM    516  CZ  PHE A  64      56.381   1.125  68.115  1.00 33.12           C  
ATOM    517  N   GLN A  65      57.850   4.508  74.046  1.00 55.38           N  
ATOM    518  CA  GLN A  65      58.112   5.512  75.077  1.00 56.45           C  
ATOM    519  C   GLN A  65      58.892   6.697  74.512  1.00 54.84           C  
ATOM    520  O   GLN A  65      60.086   6.587  74.210  1.00 53.28           O  
ATOM    521  CB  GLN A  65      58.900   4.889  76.228  1.00 64.34           C  
ATOM    522  CG  GLN A  65      59.070   5.802  77.433  1.00 75.96           C  
ATOM    523  CD  GLN A  65      59.935   5.172  78.515  1.00 84.58           C  
ATOM    524  OE1 GLN A  65      59.643   4.074  79.003  1.00 87.02           O  
ATOM    525  NE2 GLN A  65      61.008   5.864  78.894  1.00 86.48           N  
ATOM    526  N   GLY A  66      58.211   7.831  74.377  1.00 56.08           N  
ATOM    527  CA  GLY A  66      58.853   9.017  73.844  1.00 58.67           C  
ATOM    528  C   GLY A  66      59.518   9.830  74.927  1.00 60.21           C  
ATOM    529  O   GLY A  66      59.174   9.706  76.100  1.00 60.78           O  
ATOM    530  N   ASP A  67      60.471  10.666  74.539  1.00 62.25           N  
ATOM    531  CA  ASP A  67      61.174  11.496  75.505  1.00 70.73           C  
ATOM    532  C   ASP A  67      62.048  12.476  74.743  1.00 73.33           C  
ATOM    533  O   ASP A  67      62.305  12.284  73.554  1.00 74.75           O  
ATOM    534  CB  ASP A  67      62.050  10.621  76.407  1.00 78.07           C  
ATOM    535  CG  ASP A  67      62.203  11.187  77.808  1.00 80.31           C  
ATOM    536  OD1 ASP A  67      62.682  12.333  77.948  1.00 78.44           O  
ATOM    537  OD2 ASP A  67      61.841  10.478  78.774  1.00 87.92           O  
ATOM    538  N   ILE A  68      62.496  13.528  75.421  1.00 74.81           N  
ATOM    539  CA  ILE A  68      63.357  14.522  74.791  1.00 76.02           C  
ATOM    540  C   ILE A  68      64.616  14.722  75.624  1.00 76.96           C  
ATOM    541  O   ILE A  68      64.567  14.744  76.854  1.00 80.79           O  
ATOM    542  CB  ILE A  68      62.642  15.888  74.630  1.00 75.45           C  
ATOM    543  CG1 ILE A  68      62.228  16.427  76.000  1.00 81.31           C  
ATOM    544  CG2 ILE A  68      61.424  15.740  73.740  1.00 73.35           C  
ATOM    545  CD1 ILE A  68      61.615  17.827  75.956  1.00 84.11           C  
ATOM    546  N   ASP A  69      65.744  14.850  74.939  1.00 79.34           N  
ATOM    547  CA  ASP A  69      67.036  15.055  75.579  1.00 82.84           C  
ATOM    548  C   ASP A  69      67.457  16.500  75.294  1.00 84.56           C  
ATOM    549  O   ASP A  69      68.335  16.759  74.464  1.00 83.62           O  
ATOM    550  CB  ASP A  69      68.043  14.054  75.002  1.00 88.00           C  
ATOM    551  CG  ASP A  69      69.426  14.185  75.608  1.00 96.02           C  
ATOM    552  OD1 ASP A  69      70.166  15.115  75.218  1.00 99.66           O  
ATOM    553  OD2 ASP A  69      69.771  13.352  76.474  1.00 98.16           O  
ATOM    554  N   ILE A  70      66.806  17.434  75.989  1.00 85.23           N  
ATOM    555  CA  ILE A  70      67.057  18.868  75.833  1.00 80.54           C  
ATOM    556  C   ILE A  70      68.539  19.187  75.847  1.00 79.80           C  
ATOM    557  O   ILE A  70      68.970  20.185  75.269  1.00 77.23           O  
ATOM    558  CB  ILE A  70      66.382  19.687  76.953  1.00 78.69           C  
ATOM    559  CG1 ILE A  70      64.915  19.277  77.085  1.00 78.25           C  
ATOM    560  CG2 ILE A  70      66.467  21.175  76.631  1.00 72.09           C  
ATOM    561  CD1 ILE A  70      64.165  20.021  78.171  1.00 81.35           C  
ATOM    562  N   ALA A  71      69.311  18.341  76.519  1.00 82.10           N  
ATOM    563  CA  ALA A  71      70.752  18.523  76.603  1.00 84.96           C  
ATOM    564  C   ALA A  71      71.300  18.876  75.224  1.00 86.71           C  
ATOM    565  O   ALA A  71      71.970  19.898  75.054  1.00 88.66           O  
ATOM    566  CB  ALA A  71      71.410  17.248  77.125  1.00 83.04           C  
ATOM    567  N   LYS A  72      71.005  18.034  74.238  1.00 87.61           N  
ATOM    568  CA  LYS A  72      71.467  18.280  72.877  1.00 88.91           C  
ATOM    569  C   LYS A  72      70.317  18.199  71.871  1.00 89.48           C  
ATOM    570  O   LYS A  72      70.376  17.445  70.895  1.00 90.07           O  
ATOM    571  CB  LYS A  72      72.576  17.288  72.503  1.00 88.98           C  
ATOM    572  CG  LYS A  72      73.952  17.932  72.302  1.00 85.32           C  
ATOM    573  CD  LYS A  72      74.462  18.620  73.569  1.00 82.38           C  
ATOM    574  CE  LYS A  72      75.847  19.237  73.355  1.00 80.06           C  
ATOM    575  NZ  LYS A  72      76.428  19.810  74.609  1.00 74.06           N  
ATOM    576  N   ASN A  73      69.281  19.000  72.122  1.00 89.27           N  
ATOM    577  CA  ASN A  73      68.084  19.068  71.279  1.00 86.79           C  
ATOM    578  C   ASN A  73      67.791  17.779  70.523  1.00 82.83           C  
ATOM    579  O   ASN A  73      67.689  17.772  69.296  1.00 82.93           O  
ATOM    580  CB  ASN A  73      68.188  20.230  70.280  1.00 87.63           C  
ATOM    581  CG  ASN A  73      68.007  21.591  70.938  1.00 91.20           C  
ATOM    582  OD1 ASN A  73      67.494  21.698  72.056  1.00 91.16           O  
ATOM    583  ND2 ASN A  73      68.412  22.642  70.235  1.00 92.76           N  
ATOM    584  N   LEU A  74      67.649  16.688  71.265  1.00 77.68           N  
ATOM    585  CA  LEU A  74      67.369  15.400  70.659  1.00 71.73           C  
ATOM    586  C   LEU A  74      65.959  14.932  70.939  1.00 66.20           C  
ATOM    587  O   LEU A  74      65.420  15.148  72.018  1.00 66.10           O  
ATOM    588  CB  LEU A  74      68.340  14.348  71.182  1.00 72.17           C  
ATOM    589  CG  LEU A  74      69.276  13.723  70.151  1.00 78.38           C  
ATOM    590  CD1 LEU A  74      70.220  14.780  69.578  1.00 77.82           C  
ATOM    591  CD2 LEU A  74      70.059  12.608  70.822  1.00 83.22           C  
ATOM    592  N   ALA A  75      65.354  14.298  69.950  1.00 62.10           N  
ATOM    593  CA  ALA A  75      64.019  13.756  70.129  1.00 58.83           C  
ATOM    594  C   ALA A  75      64.211  12.237  70.111  1.00 55.95           C  
ATOM    595  O   ALA A  75      64.799  11.690  69.174  1.00 58.57           O  
ATOM    596  CB  ALA A  75      63.109  14.205  68.994  1.00 59.08           C  
ATOM    597  N   VAL A  76      63.736  11.551  71.142  1.00 46.56           N  
ATOM    598  CA  VAL A  76      63.921  10.120  71.182  1.00 39.40           C  
ATOM    599  C   VAL A  76      62.632   9.353  71.352  1.00 40.07           C  
ATOM    600  O   VAL A  76      61.680   9.823  71.972  1.00 43.43           O  
ATOM    601  CB  VAL A  76      64.883   9.719  72.314  1.00 39.77           C  
ATOM    602  CG1 VAL A  76      66.156  10.542  72.227  1.00 40.67           C  
ATOM    603  CG2 VAL A  76      64.218   9.909  73.654  1.00 38.75           C  
ATOM    604  N   LEU A  77      62.620   8.157  70.786  1.00 41.44           N  
ATOM    605  CA  LEU A  77      61.481   7.265  70.864  1.00 41.30           C  
ATOM    606  C   LEU A  77      62.078   5.881  71.070  1.00 47.93           C  
ATOM    607  O   LEU A  77      62.820   5.383  70.216  1.00 51.85           O  
ATOM    608  CB  LEU A  77      60.678   7.301  69.560  1.00 33.65           C  
ATOM    609  CG  LEU A  77      59.510   6.311  69.486  1.00 30.93           C  
ATOM    610  CD1 LEU A  77      58.398   6.741  70.414  1.00 15.69           C  
ATOM    611  CD2 LEU A  77      59.001   6.222  68.052  1.00 40.10           C  
ATOM    612  N   LYS A  78      61.772   5.270  72.209  1.00 48.98           N  
ATOM    613  CA  LYS A  78      62.291   3.943  72.514  1.00 51.60           C  
ATOM    614  C   LYS A  78      61.236   2.890  72.221  1.00 47.57           C  
ATOM    615  O   LYS A  78      60.077   3.030  72.620  1.00 44.01           O  
ATOM    616  CB  LYS A  78      62.696   3.856  73.992  1.00 65.04           C  
ATOM    617  CG  LYS A  78      63.377   2.541  74.407  1.00 74.65           C  
ATOM    618  CD  LYS A  78      63.560   2.438  75.932  1.00 82.10           C  
ATOM    619  CE  LYS A  78      64.412   3.574  76.500  1.00 87.48           C  
ATOM    620  NZ  LYS A  78      65.802   3.556  75.961  1.00 89.36           N  
ATOM    621  N   ILE A  79      61.634   1.849  71.497  1.00 41.40           N  
ATOM    622  CA  ILE A  79      60.726   0.758  71.199  1.00 36.96           C  
ATOM    623  C   ILE A  79      61.145  -0.288  72.220  1.00 40.69           C  
ATOM    624  O   ILE A  79      62.289  -0.736  72.226  1.00 44.69           O  
ATOM    625  CB  ILE A  79      60.924   0.216  69.774  1.00 28.14           C  
ATOM    626  CG1 ILE A  79      61.003   1.371  68.782  1.00 29.30           C  
ATOM    627  CG2 ILE A  79      59.744  -0.661  69.380  1.00 26.10           C  
ATOM    628  CD1 ILE A  79      61.150   0.924  67.341  1.00 34.20           C  
ATOM    629  N   LEU A  80      60.229  -0.653  73.106  1.00 43.51           N  
ATOM    630  CA  LEU A  80      60.539  -1.620  74.150  1.00 47.58           C  
ATOM    631  C   LEU A  80      60.540  -3.063  73.658  1.00 51.35           C  
ATOM    632  O   LEU A  80      61.533  -3.771  73.818  1.00 56.15           O  
ATOM    633  CB  LEU A  80      59.550  -1.482  75.315  1.00 47.27           C  
ATOM    634  CG  LEU A  80      59.249  -0.055  75.781  1.00 47.97           C  
ATOM    635  CD1 LEU A  80      58.272  -0.106  76.942  1.00 49.48           C  
ATOM    636  CD2 LEU A  80      60.529   0.665  76.179  1.00 47.22           C  
ATOM    637  N   ALA A  81      59.434  -3.504  73.067  1.00 50.59           N  
ATOM    638  CA  ALA A  81      59.338  -4.880  72.590  1.00 49.12           C  
ATOM    639  C   ALA A  81      58.978  -4.963  71.116  1.00 45.62           C  
ATOM    640  O   ALA A  81      57.817  -5.201  70.761  1.00 53.71           O  
ATOM    641  CB  ALA A  81      58.306  -5.638  73.413  1.00 57.22           C  
ATOM    642  N   PRO A  82      59.971  -4.787  70.238  1.00 36.85           N  
ATOM    643  CA  PRO A  82      59.744  -4.840  68.800  1.00 30.76           C  
ATOM    644  C   PRO A  82      59.032  -6.104  68.374  1.00 28.03           C  
ATOM    645  O   PRO A  82      59.163  -7.138  69.018  1.00 30.36           O  
ATOM    646  CB  PRO A  82      61.156  -4.759  68.234  1.00 31.63           C  
ATOM    647  CG  PRO A  82      61.852  -3.903  69.215  1.00 32.80           C  
ATOM    648  CD  PRO A  82      61.381  -4.490  70.528  1.00 34.36           C  
ATOM    649  N   SER A  83      58.263  -6.006  67.297  1.00 28.46           N  
ATOM    650  CA  SER A  83      57.557  -7.152  66.754  1.00 30.66           C  
ATOM    651  C   SER A  83      57.433  -6.913  65.265  1.00 33.73           C  
ATOM    652  O   SER A  83      57.917  -5.904  64.754  1.00 30.43           O  
ATOM    653  CB  SER A  83      56.165  -7.294  67.364  1.00 31.82           C  
ATOM    654  OG  SER A  83      55.265  -6.358  66.804  1.00 35.82           O  
ATOM    655  N   GLU A  84      56.791  -7.840  64.567  1.00 40.71           N  
ATOM    656  CA  GLU A  84      56.616  -7.704  63.131  1.00 46.73           C  
ATOM    657  C   GLU A  84      55.914  -6.386  62.848  1.00 43.77           C  
ATOM    658  O   GLU A  84      56.375  -5.580  62.044  1.00 41.96           O  
ATOM    659  CB  GLU A  84      55.761  -8.846  62.579  1.00 61.50           C  
ATOM    660  CG  GLU A  84      56.078 -10.229  63.152  1.00 81.85           C  
ATOM    661  CD  GLU A  84      55.301 -10.551  64.426  1.00 87.56           C  
ATOM    662  OE1 GLU A  84      55.604  -9.962  65.488  1.00 93.75           O  
ATOM    663  OE2 GLU A  84      54.379 -11.396  64.353  1.00 93.10           O  
ATOM    664  N   ARG A  85      54.799  -6.171  63.534  1.00 39.51           N  
ATOM    665  CA  ARG A  85      54.013  -4.973  63.344  1.00 34.68           C  
ATOM    666  C   ARG A  85      54.785  -3.664  63.483  1.00 30.87           C  
ATOM    667  O   ARG A  85      54.304  -2.626  63.041  1.00 38.26           O  
ATOM    668  CB  ARG A  85      52.821  -4.987  64.304  1.00 38.34           C  
ATOM    669  CG  ARG A  85      51.794  -6.068  64.002  1.00 53.24           C  
ATOM    670  CD  ARG A  85      50.689  -6.128  65.065  1.00 69.60           C  
ATOM    671  NE  ARG A  85      51.180  -6.592  66.365  1.00 87.92           N  
ATOM    672  CZ  ARG A  85      51.581  -7.838  66.629  1.00 95.78           C  
ATOM    673  NH1 ARG A  85      51.552  -8.770  65.682  1.00 99.40           N  
ATOM    674  NH2 ARG A  85      52.024  -8.152  67.843  1.00 96.03           N  
ATOM    675  N   ASP A  86      55.980  -3.698  64.063  1.00 28.86           N  
ATOM    676  CA  ASP A  86      56.748  -2.463  64.253  1.00 29.32           C  
ATOM    677  C   ASP A  86      57.715  -2.115  63.129  1.00 30.98           C  
ATOM    678  O   ASP A  86      58.398  -1.089  63.197  1.00 25.19           O  
ATOM    679  CB  ASP A  86      57.520  -2.500  65.580  1.00 32.34           C  
ATOM    680  CG  ASP A  86      56.606  -2.711  66.779  1.00 44.20           C  
ATOM    681  OD1 ASP A  86      55.575  -2.005  66.866  1.00 47.89           O  
ATOM    682  OD2 ASP A  86      56.912  -3.577  67.634  1.00 42.27           O  
ATOM    683  N   GLU A  87      57.776  -2.958  62.098  1.00 33.92           N  
ATOM    684  CA  GLU A  87      58.675  -2.703  60.964  1.00 32.80           C  
ATOM    685  C   GLU A  87      58.061  -1.667  60.043  1.00 27.28           C  
ATOM    686  O   GLU A  87      56.912  -1.799  59.622  1.00 33.32           O  
ATOM    687  CB  GLU A  87      58.949  -3.990  60.168  1.00 34.26           C  
ATOM    688  CG  GLU A  87      59.916  -3.804  59.000  1.00 44.03           C  
ATOM    689  CD  GLU A  87      60.316  -5.119  58.324  1.00 50.49           C  
ATOM    690  OE1 GLU A  87      61.171  -5.854  58.860  1.00 50.56           O  
ATOM    691  OE2 GLU A  87      59.768  -5.421  57.245  1.00 60.82           O  
ATOM    692  N   GLY A  88      58.829  -0.631  59.737  1.00 22.62           N  
ATOM    693  CA  GLY A  88      58.336   0.413  58.865  1.00 21.17           C  
ATOM    694  C   GLY A  88      59.218   1.633  58.981  1.00 24.65           C  
ATOM    695  O   GLY A  88      60.367   1.541  59.415  1.00 32.32           O  
ATOM    696  N   SER A  89      58.692   2.782  58.587  1.00 26.60           N  
ATOM    697  CA  SER A  89      59.459   4.011  58.673  1.00 31.27           C  
ATOM    698  C   SER A  89      58.952   4.825  59.856  1.00 32.28           C  
ATOM    699  O   SER A  89      57.758   4.805  60.163  1.00 37.10           O  
ATOM    700  CB  SER A  89      59.317   4.818  57.383  1.00 30.40           C  
ATOM    701  OG  SER A  89      59.872   4.123  56.288  1.00 34.38           O  
ATOM    702  N   TYR A  90      59.861   5.528  60.526  1.00 26.13           N  
ATOM    703  CA  TYR A  90      59.484   6.352  61.665  1.00 23.86           C  
ATOM    704  C   TYR A  90      59.881   7.806  61.433  1.00 22.65           C  
ATOM    705  O   TYR A  90      61.033   8.107  61.105  1.00 23.06           O  
ATOM    706  CB  TYR A  90      60.117   5.794  62.928  1.00 19.18           C  
ATOM    707  CG  TYR A  90      59.432   4.534  63.365  1.00 12.29           C  
ATOM    708  CD1 TYR A  90      58.521   4.550  64.405  1.00 23.93           C  
ATOM    709  CD2 TYR A  90      59.646   3.341  62.704  1.00 10.22           C  
ATOM    710  CE1 TYR A  90      57.823   3.399  64.784  1.00 22.23           C  
ATOM    711  CE2 TYR A  90      58.955   2.176  63.075  1.00 16.92           C  
ATOM    712  CZ  TYR A  90      58.043   2.221  64.119  1.00 14.42           C  
ATOM    713  OH  TYR A  90      57.346   1.107  64.504  1.00 17.97           O  
ATOM    714  N   TYR A  91      58.922   8.706  61.622  1.00 18.14           N  
ATOM    715  CA  TYR A  91      59.155  10.112  61.363  1.00 13.04           C  
ATOM    716  C   TYR A  91      59.029  11.003  62.564  1.00 13.64           C  
ATOM    717  O   TYR A  91      58.121  10.822  63.364  1.00 21.01           O  
ATOM    718  CB  TYR A  91      58.163  10.577  60.312  1.00 17.04           C  
ATOM    719  CG  TYR A  91      58.237   9.804  59.021  1.00 10.22           C  
ATOM    720  CD1 TYR A  91      59.120  10.176  58.014  1.00 10.22           C  
ATOM    721  CD2 TYR A  91      57.409   8.715  58.798  1.00 12.21           C  
ATOM    722  CE1 TYR A  91      59.169   9.486  56.810  1.00 10.22           C  
ATOM    723  CE2 TYR A  91      57.446   8.019  57.601  1.00 10.22           C  
ATOM    724  CZ  TYR A  91      58.327   8.412  56.610  1.00 10.22           C  
ATOM    725  OH  TYR A  91      58.352   7.752  55.412  1.00 18.77           O  
ATOM    726  N   CYS A  92      59.929  11.978  62.678  1.00 18.46           N  
ATOM    727  CA  CYS A  92      59.901  12.943  63.781  1.00 28.42           C  
ATOM    728  C   CYS A  92      59.473  14.277  63.220  1.00 27.57           C  
ATOM    729  O   CYS A  92      59.997  14.736  62.206  1.00 31.79           O  
ATOM    730  CB  CYS A  92      61.276  13.081  64.440  1.00 40.65           C  
ATOM    731  SG  CYS A  92      62.662  12.714  63.314  1.00 73.77           S  
ATOM    732  N   ALA A  93      58.509  14.895  63.882  1.00 26.26           N  
ATOM    733  CA  ALA A  93      58.003  16.173  63.431  1.00 29.61           C  
ATOM    734  C   ALA A  93      57.853  17.119  64.618  1.00 32.52           C  
ATOM    735  O   ALA A  93      57.504  16.698  65.717  1.00 34.20           O  
ATOM    736  CB  ALA A  93      56.673  15.965  62.744  1.00 30.28           C  
ATOM    737  N   CYS A  94      58.115  18.399  64.397  1.00 33.41           N  
ATOM    738  CA  CYS A  94      58.015  19.378  65.462  1.00 36.83           C  
ATOM    739  C   CYS A  94      57.078  20.507  65.056  1.00 37.21           C  
ATOM    740  O   CYS A  94      56.578  20.536  63.937  1.00 33.63           O  
ATOM    741  CB  CYS A  94      59.394  19.947  65.732  1.00 43.67           C  
ATOM    742  SG  CYS A  94      60.008  20.849  64.296  1.00 64.29           S  
ATOM    743  N   ASP A  95      56.855  21.445  65.971  1.00 40.10           N  
ATOM    744  CA  ASP A  95      55.993  22.587  65.695  1.00 46.06           C  
ATOM    745  C   ASP A  95      56.110  23.655  66.776  1.00 51.69           C  
ATOM    746  O   ASP A  95      56.593  23.390  67.878  1.00 45.42           O  
ATOM    747  CB  ASP A  95      54.545  22.139  65.598  1.00 39.69           C  
ATOM    748  CG  ASP A  95      54.042  21.578  66.893  1.00 36.85           C  
ATOM    749  OD1 ASP A  95      54.616  20.572  67.348  1.00 43.11           O  
ATOM    750  OD2 ASP A  95      53.087  22.141  67.464  1.00 31.53           O  
ATOM    751  N   THR A  96      55.655  24.862  66.446  1.00 62.43           N  
ATOM    752  CA  THR A  96      55.694  25.998  67.364  1.00 69.96           C  
ATOM    753  C   THR A  96      54.632  25.916  68.453  1.00 75.86           C  
ATOM    754  O   THR A  96      53.674  25.145  68.354  1.00 72.45           O  
ATOM    755  CB  THR A  96      55.491  27.329  66.618  1.00 71.00           C  
ATOM    756  OG1 THR A  96      54.486  27.161  65.607  1.00 72.23           O  
ATOM    757  CG2 THR A  96      56.795  27.800  65.993  1.00 69.70           C  
ATOM    758  N   LEU A  97      54.807  26.736  69.485  1.00 85.67           N  
ATOM    759  CA  LEU A  97      53.881  26.772  70.608  1.00 95.80           C  
ATOM    760  C   LEU A  97      53.329  28.166  70.922  1.00104.02           C  
ATOM    761  O   LEU A  97      53.935  28.935  71.672  1.00108.47           O  
ATOM    762  CB  LEU A  97      54.553  26.177  71.855  1.00 91.28           C  
ATOM    763  CG  LEU A  97      56.083  26.227  71.960  1.00 90.26           C  
ATOM    764  CD1 LEU A  97      56.580  27.669  71.966  1.00 87.35           C  
ATOM    765  CD2 LEU A  97      56.512  25.504  73.229  1.00 89.35           C  
ATOM    766  N   GLY A  98      52.175  28.478  70.335  1.00110.18           N  
ATOM    767  CA  GLY A  98      51.520  29.759  70.562  1.00117.85           C  
ATOM    768  C   GLY A  98      52.307  31.036  70.307  1.00124.07           C  
ATOM    769  O   GLY A  98      52.598  31.782  71.247  1.00123.92           O  
ATOM    770  N   MET A  99      52.632  31.301  69.042  1.00129.74           N  
ATOM    771  CA  MET A  99      53.378  32.502  68.671  1.00135.32           C  
ATOM    772  C   MET A  99      52.472  33.742  68.733  1.00139.43           C  
ATOM    773  O   MET A  99      51.243  33.626  68.702  1.00140.74           O  
ATOM    774  CB  MET A  99      53.968  32.340  67.264  1.00134.54           C  
ATOM    775  CG  MET A  99      54.844  33.506  66.818  1.00137.70           C  
ATOM    776  SD  MET A  99      56.210  33.860  67.957  1.00137.32           S  
ATOM    777  CE  MET A  99      57.600  33.131  67.076  1.00137.75           C  
ATOM    778  N   GLY A 100      53.085  34.923  68.820  1.00141.79           N  
ATOM    779  CA  GLY A 100      52.328  36.165  68.909  1.00142.42           C  
ATOM    780  C   GLY A 100      51.765  36.735  67.615  1.00141.94           C  
ATOM    781  O   GLY A 100      52.092  37.860  67.223  1.00140.54           O  
ATOM    782  N   GLY A 101      50.902  35.966  66.958  1.00142.09           N  
ATOM    783  CA  GLY A 101      50.301  36.415  65.717  1.00140.62           C  
ATOM    784  C   GLY A 101      49.390  35.358  65.122  1.00140.36           C  
ATOM    785  O   GLY A 101      48.776  34.571  65.844  1.00141.32           O  
ATOM    786  N   GLU A 102      49.306  35.335  63.797  1.00139.45           N  
ATOM    787  CA  GLU A 102      48.465  34.369  63.098  1.00137.32           C  
ATOM    788  C   GLU A 102      49.296  33.153  62.658  1.00136.43           C  
ATOM    789  O   GLU A 102      49.090  32.607  61.571  1.00139.19           O  
ATOM    790  CB  GLU A 102      47.816  35.042  61.879  1.00134.37           C  
ATOM    791  CG  GLU A 102      48.771  35.320  60.715  1.00130.85           C  
ATOM    792  CD  GLU A 102      49.997  36.128  61.113  1.00128.03           C  
ATOM    793  OE1 GLU A 102      51.090  35.831  60.587  1.00123.09           O  
ATOM    794  OE2 GLU A 102      49.871  37.062  61.936  1.00127.92           O  
ATOM    795  N   TYR A 103      50.221  32.729  63.518  1.00131.21           N  
ATOM    796  CA  TYR A 103      51.110  31.601  63.230  1.00124.29           C  
ATOM    797  C   TYR A 103      50.420  30.381  62.614  1.00113.56           C  
ATOM    798  O   TYR A 103      49.203  30.220  62.742  1.00112.91           O  
ATOM    799  CB  TYR A 103      51.858  31.180  64.505  1.00133.94           C  
ATOM    800  CG  TYR A 103      51.026  30.453  65.542  1.00141.54           C  
ATOM    801  CD1 TYR A 103      51.543  29.343  66.209  1.00144.20           C  
ATOM    802  CD2 TYR A 103      49.733  30.875  65.870  1.00144.70           C  
ATOM    803  CE1 TYR A 103      50.799  28.665  67.181  1.00147.82           C  
ATOM    804  CE2 TYR A 103      48.976  30.204  66.846  1.00148.58           C  
ATOM    805  CZ  TYR A 103      49.520  29.097  67.495  1.00149.24           C  
ATOM    806  OH  TYR A 103      48.800  28.427  68.459  1.00149.11           O  
ATOM    807  N   THR A 104      51.204  29.529  61.944  1.00 99.20           N  
ATOM    808  CA  THR A 104      50.670  28.314  61.313  1.00 84.29           C  
ATOM    809  C   THR A 104      50.938  27.073  62.160  1.00 69.88           C  
ATOM    810  O   THR A 104      52.071  26.821  62.565  1.00 66.02           O  
ATOM    811  CB  THR A 104      51.279  28.042  59.897  1.00 86.25           C  
ATOM    812  OG1 THR A 104      52.703  27.921  60.004  1.00 92.05           O  
ATOM    813  CG2 THR A 104      50.924  29.155  58.912  1.00 81.18           C  
ATOM    814  N   ASP A 105      49.882  26.306  62.416  1.00 58.40           N  
ATOM    815  CA  ASP A 105      49.971  25.074  63.191  1.00 48.69           C  
ATOM    816  C   ASP A 105      50.488  23.940  62.294  1.00 40.63           C  
ATOM    817  O   ASP A 105      50.008  22.809  62.380  1.00 37.39           O  
ATOM    818  CB  ASP A 105      48.586  24.694  63.742  1.00 53.15           C  
ATOM    819  CG  ASP A 105      48.165  25.540  64.942  1.00 56.73           C  
ATOM    820  OD1 ASP A 105      48.515  26.737  64.991  1.00 56.72           O  
ATOM    821  OD2 ASP A 105      47.465  25.007  65.831  1.00 57.53           O  
ATOM    822  N   LYS A 106      51.458  24.249  61.432  1.00 32.15           N  
ATOM    823  CA  LYS A 106      52.040  23.259  60.524  1.00 22.03           C  
ATOM    824  C   LYS A 106      53.231  22.575  61.169  1.00 17.55           C  
ATOM    825  O   LYS A 106      53.978  23.189  61.916  1.00 21.19           O  
ATOM    826  CB  LYS A 106      52.490  23.921  59.216  1.00 17.91           C  
ATOM    827  CG  LYS A 106      53.556  24.973  59.398  1.00 24.06           C  
ATOM    828  CD  LYS A 106      54.194  25.402  58.091  1.00 16.94           C  
ATOM    829  CE  LYS A 106      55.374  26.325  58.360  1.00 19.75           C  
ATOM    830  NZ  LYS A 106      56.241  26.554  57.172  1.00 25.59           N  
ATOM    831  N   LEU A 107      53.412  21.300  60.870  1.00 14.81           N  
ATOM    832  CA  LEU A 107      54.515  20.544  61.437  1.00 11.41           C  
ATOM    833  C   LEU A 107      55.663  20.551  60.463  1.00 10.22           C  
ATOM    834  O   LEU A 107      55.441  20.708  59.266  1.00 15.64           O  
ATOM    835  CB  LEU A 107      54.095  19.097  61.675  1.00 10.22           C  
ATOM    836  CG  LEU A 107      52.669  18.905  62.176  1.00 10.32           C  
ATOM    837  CD1 LEU A 107      52.336  17.429  62.252  1.00 10.22           C  
ATOM    838  CD2 LEU A 107      52.527  19.571  63.518  1.00 18.76           C  
ATOM    839  N   ILE A 108      56.882  20.397  60.980  1.00 10.22           N  
ATOM    840  CA  ILE A 108      58.083  20.314  60.149  1.00 10.22           C  
ATOM    841  C   ILE A 108      58.593  18.896  60.360  1.00 13.33           C  
ATOM    842  O   ILE A 108      58.781  18.458  61.491  1.00 10.22           O  
ATOM    843  CB  ILE A 108      59.154  21.348  60.563  1.00 14.27           C  
ATOM    844  CG1 ILE A 108      58.768  22.731  60.019  1.00 16.31           C  
ATOM    845  CG2 ILE A 108      60.511  20.962  59.998  1.00 21.11           C  
ATOM    846  CD1 ILE A 108      59.581  23.874  60.588  1.00 14.09           C  
ATOM    847  N   PHE A 109      58.792  18.173  59.267  1.00 17.42           N  
ATOM    848  CA  PHE A 109      59.229  16.782  59.338  1.00 18.69           C  
ATOM    849  C   PHE A 109      60.708  16.574  59.096  1.00 17.86           C  
ATOM    850  O   PHE A 109      61.390  17.447  58.563  1.00 22.87           O  
ATOM    851  CB  PHE A 109      58.463  15.957  58.312  1.00 20.49           C  
ATOM    852  CG  PHE A 109      57.134  15.482  58.785  1.00 18.81           C  
ATOM    853  CD1 PHE A 109      57.025  14.297  59.510  1.00 18.04           C  
ATOM    854  CD2 PHE A 109      55.980  16.183  58.472  1.00 16.10           C  
ATOM    855  CE1 PHE A 109      55.779  13.813  59.911  1.00 15.32           C  
ATOM    856  CE2 PHE A 109      54.727  15.701  58.872  1.00 19.84           C  
ATOM    857  CZ  PHE A 109      54.632  14.513  59.590  1.00 10.22           C  
ATOM    858  N   GLY A 110      61.195  15.410  59.504  1.00 12.36           N  
ATOM    859  CA  GLY A 110      62.581  15.071  59.282  1.00 15.14           C  
ATOM    860  C   GLY A 110      62.491  13.907  58.322  1.00 19.85           C  
ATOM    861  O   GLY A 110      61.398  13.367  58.152  1.00 24.44           O  
ATOM    862  N   LYS A 111      63.582  13.524  57.665  1.00 20.90           N  
ATOM    863  CA  LYS A 111      63.487  12.375  56.772  1.00 22.27           C  
ATOM    864  C   LYS A 111      63.242  11.168  57.668  1.00 22.10           C  
ATOM    865  O   LYS A 111      63.641  11.155  58.824  1.00 19.83           O  
ATOM    866  CB  LYS A 111      64.765  12.172  55.950  1.00 30.59           C  
ATOM    867  CG  LYS A 111      65.084  13.293  54.960  1.00 31.85           C  
ATOM    868  CD  LYS A 111      65.968  12.777  53.826  1.00 34.39           C  
ATOM    869  CE  LYS A 111      66.442  13.890  52.895  1.00 34.12           C  
ATOM    870  NZ  LYS A 111      67.567  14.686  53.450  1.00 31.78           N  
ATOM    871  N   GLY A 112      62.572  10.157  57.145  1.00 25.93           N  
ATOM    872  CA  GLY A 112      62.298   9.004  57.970  1.00 30.95           C  
ATOM    873  C   GLY A 112      63.478   8.081  58.191  1.00 32.39           C  
ATOM    874  O   GLY A 112      64.478   8.129  57.476  1.00 36.50           O  
ATOM    875  N   THR A 113      63.360   7.248  59.215  1.00 32.80           N  
ATOM    876  CA  THR A 113      64.378   6.267  59.526  1.00 32.35           C  
ATOM    877  C   THR A 113      63.622   4.940  59.488  1.00 34.71           C  
ATOM    878  O   THR A 113      62.635   4.751  60.202  1.00 32.07           O  
ATOM    879  CB  THR A 113      65.019   6.533  60.910  1.00 35.92           C  
ATOM    880  OG1 THR A 113      65.274   5.288  61.568  1.00 37.16           O  
ATOM    881  CG2 THR A 113      64.124   7.423  61.771  1.00 37.02           C  
ATOM    882  N   ARG A 114      64.070   4.040  58.617  1.00 36.49           N  
ATOM    883  CA  ARG A 114      63.425   2.747  58.422  1.00 36.90           C  
ATOM    884  C   ARG A 114      63.915   1.695  59.385  1.00 34.85           C  
ATOM    885  O   ARG A 114      65.117   1.476  59.496  1.00 41.34           O  
ATOM    886  CB  ARG A 114      63.672   2.276  56.986  1.00 49.25           C  
ATOM    887  CG  ARG A 114      63.078   0.920  56.635  1.00 66.71           C  
ATOM    888  CD  ARG A 114      63.278   0.625  55.151  1.00 82.00           C  
ATOM    889  NE  ARG A 114      64.679   0.762  54.751  1.00 90.97           N  
ATOM    890  CZ  ARG A 114      65.126   0.617  53.505  1.00 95.69           C  
ATOM    891  NH1 ARG A 114      64.286   0.328  52.516  1.00 98.08           N  
ATOM    892  NH2 ARG A 114      66.418   0.762  53.248  1.00 96.78           N  
ATOM    893  N   VAL A 115      63.000   1.045  60.095  1.00 26.25           N  
ATOM    894  CA  VAL A 115      63.425   0.003  61.017  1.00 26.26           C  
ATOM    895  C   VAL A 115      62.984  -1.335  60.459  1.00 30.85           C  
ATOM    896  O   VAL A 115      61.847  -1.485  60.004  1.00 35.42           O  
ATOM    897  CB  VAL A 115      62.846   0.190  62.449  1.00 18.45           C  
ATOM    898  CG1 VAL A 115      62.982   1.624  62.870  1.00 12.88           C  
ATOM    899  CG2 VAL A 115      61.422  -0.267  62.518  1.00 17.27           C  
ATOM    900  N   THR A 116      63.901  -2.298  60.479  1.00 29.69           N  
ATOM    901  CA  THR A 116      63.632  -3.634  59.970  1.00 30.90           C  
ATOM    902  C   THR A 116      63.707  -4.646  61.101  1.00 28.30           C  
ATOM    903  O   THR A 116      64.682  -4.707  61.839  1.00 34.55           O  
ATOM    904  CB  THR A 116      64.640  -4.003  58.879  1.00 34.23           C  
ATOM    905  OG1 THR A 116      65.930  -3.502  59.244  1.00 40.57           O  
ATOM    906  CG2 THR A 116      64.233  -3.396  57.545  1.00 39.74           C  
ATOM    907  N   VAL A 117      62.665  -5.450  61.216  1.00 25.48           N  
ATOM    908  CA  VAL A 117      62.557  -6.436  62.268  1.00 20.83           C  
ATOM    909  C   VAL A 117      62.901  -7.846  61.808  1.00 26.32           C  
ATOM    910  O   VAL A 117      62.337  -8.349  60.835  1.00 22.48           O  
ATOM    911  CB  VAL A 117      61.119  -6.425  62.844  1.00 14.91           C  
ATOM    912  CG1 VAL A 117      60.968  -7.440  63.932  1.00 25.73           C  
ATOM    913  CG2 VAL A 117      60.794  -5.050  63.376  1.00 10.22           C  
ATOM    914  N   GLU A 118      63.834  -8.474  62.523  1.00 37.10           N  
ATOM    915  CA  GLU A 118      64.272  -9.846  62.248  1.00 40.62           C  
ATOM    916  C   GLU A 118      64.209 -10.624  63.554  1.00 41.13           C  
ATOM    917  O   GLU A 118      64.505 -10.078  64.620  1.00 40.96           O  
ATOM    918  CB  GLU A 118      65.711  -9.872  61.712  1.00 42.19           C  
ATOM    919  CG  GLU A 118      65.899  -9.304  60.303  1.00 50.58           C  
ATOM    920  CD  GLU A 118      65.496 -10.268  59.195  1.00 48.80           C  
ATOM    921  OE1 GLU A 118      66.136 -11.324  59.052  1.00 59.06           O  
ATOM    922  OE2 GLU A 118      64.539  -9.970  58.457  1.00 54.84           O  
ATOM    923  N   PRO A 119      63.822 -11.910  63.484  1.00 43.35           N  
ATOM    924  CA  PRO A 119      63.718 -12.774  64.661  1.00 46.17           C  
ATOM    925  C   PRO A 119      65.002 -12.707  65.487  1.00 55.24           C  
ATOM    926  O   PRO A 119      66.079 -12.411  64.948  1.00 54.92           O  
ATOM    927  CB  PRO A 119      63.503 -14.158  64.053  1.00 40.61           C  
ATOM    928  CG  PRO A 119      62.814 -13.876  62.789  1.00 36.55           C  
ATOM    929  CD  PRO A 119      63.552 -12.677  62.257  1.00 39.47           C  
ATOM    930  N   ARG A 120      64.884 -12.982  66.788  1.00 60.73           N  
ATOM    931  CA  ARG A 120      66.039 -12.957  67.683  1.00 60.79           C  
ATOM    932  C   ARG A 120      66.799 -14.284  67.664  1.00 60.18           C  
ATOM    933  O   ARG A 120      66.206 -15.349  67.460  1.00 59.25           O  
ATOM    934  CB  ARG A 120      65.592 -12.616  69.103  1.00 61.02           C  
ATOM    935  CG  ARG A 120      64.544 -13.536  69.690  1.00 68.10           C  
ATOM    936  CD  ARG A 120      64.042 -12.960  71.008  1.00 77.41           C  
ATOM    937  NE  ARG A 120      65.146 -12.468  71.833  1.00 86.96           N  
ATOM    938  CZ  ARG A 120      64.996 -11.803  72.977  1.00 89.70           C  
ATOM    939  NH1 ARG A 120      63.780 -11.544  73.448  1.00 87.91           N  
ATOM    940  NH2 ARG A 120      66.065 -11.389  73.648  1.00 89.91           N  
ATOM    941  N   SER A 121      68.113 -14.211  67.869  1.00 57.18           N  
ATOM    942  CA  SER A 121      68.960 -15.401  67.855  1.00 52.88           C  
ATOM    943  C   SER A 121      68.371 -16.535  68.682  1.00 52.12           C  
ATOM    944  O   SER A 121      68.309 -16.454  69.910  1.00 54.68           O  
ATOM    945  CB  SER A 121      70.352 -15.064  68.369  1.00 50.57           C  
ATOM    946  OG  SER A 121      71.213 -16.165  68.180  1.00 50.44           O  
ATOM    947  N   GLN A 122      67.936 -17.591  68.000  1.00 51.13           N  
ATOM    948  CA  GLN A 122      67.332 -18.741  68.669  1.00 45.06           C  
ATOM    949  C   GLN A 122      67.875 -20.057  68.114  1.00 41.19           C  
ATOM    950  O   GLN A 122      68.814 -20.073  67.312  1.00 37.35           O  
ATOM    951  CB  GLN A 122      65.806 -18.700  68.509  1.00 46.15           C  
ATOM    952  CG  GLN A 122      65.320 -18.708  67.058  1.00 48.30           C  
ATOM    953  CD  GLN A 122      63.803 -18.732  66.936  1.00 42.59           C  
ATOM    954  OE1 GLN A 122      63.130 -17.755  67.241  1.00 49.30           O  
ATOM    955  NE2 GLN A 122      63.264 -19.857  66.492  1.00 46.08           N  
ATOM    956  N   PRO A 123      67.314 -21.185  68.565  1.00 39.27           N  
ATOM    957  CA  PRO A 123      67.818 -22.450  68.040  1.00 38.84           C  
ATOM    958  C   PRO A 123      67.155 -22.738  66.694  1.00 38.47           C  
ATOM    959  O   PRO A 123      66.019 -22.320  66.451  1.00 40.29           O  
ATOM    960  CB  PRO A 123      67.427 -23.450  69.127  1.00 40.98           C  
ATOM    961  CG  PRO A 123      66.131 -22.898  69.632  1.00 42.09           C  
ATOM    962  CD  PRO A 123      66.425 -21.411  69.722  1.00 43.53           C  
ATOM    963  N   HIS A 124      67.873 -23.444  65.826  1.00 33.68           N  
ATOM    964  CA  HIS A 124      67.367 -23.786  64.508  1.00 28.61           C  
ATOM    965  C   HIS A 124      66.079 -24.572  64.545  1.00 31.36           C  
ATOM    966  O   HIS A 124      65.723 -25.157  65.570  1.00 28.84           O  
ATOM    967  CB  HIS A 124      68.400 -24.583  63.739  1.00 22.94           C  
ATOM    968  CG  HIS A 124      69.654 -23.829  63.480  1.00 27.28           C  
ATOM    969  ND1 HIS A 124      70.658 -24.308  62.672  1.00 33.79           N  
ATOM    970  CD2 HIS A 124      70.055 -22.602  63.898  1.00 28.87           C  
ATOM    971  CE1 HIS A 124      71.625 -23.409  62.596  1.00 34.68           C  
ATOM    972  NE2 HIS A 124      71.281 -22.366  63.333  1.00 33.55           N  
ATOM    973  N   THR A 125      65.393 -24.586  63.405  1.00 31.33           N  
ATOM    974  CA  THR A 125      64.131 -25.294  63.273  1.00 30.82           C  
ATOM    975  C   THR A 125      63.905 -25.767  61.842  1.00 34.35           C  
ATOM    976  O   THR A 125      63.889 -24.966  60.900  1.00 38.34           O  
ATOM    977  CB  THR A 125      62.932 -24.397  63.666  1.00 31.25           C  
ATOM    978  OG1 THR A 125      63.112 -23.886  64.997  1.00 17.20           O  
ATOM    979  CG2 THR A 125      61.623 -25.200  63.580  1.00 25.31           C  
ATOM    980  N   LYS A 126      63.736 -27.073  61.682  1.00 36.41           N  
ATOM    981  CA  LYS A 126      63.477 -27.642  60.368  1.00 41.10           C  
ATOM    982  C   LYS A 126      62.064 -27.166  60.005  1.00 43.41           C  
ATOM    983  O   LYS A 126      61.146 -27.204  60.834  1.00 44.25           O  
ATOM    984  CB  LYS A 126      63.552 -29.172  60.446  1.00 46.41           C  
ATOM    985  CG  LYS A 126      63.242 -29.921  59.162  1.00 48.98           C  
ATOM    986  CD  LYS A 126      63.280 -31.440  59.405  1.00 57.14           C  
ATOM    987  CE  LYS A 126      62.720 -32.222  58.212  1.00 63.14           C  
ATOM    988  NZ  LYS A 126      62.639 -33.695  58.443  1.00 62.14           N  
ATOM    989  N   PRO A 127      61.881 -26.671  58.776  1.00 38.85           N  
ATOM    990  CA  PRO A 127      60.554 -26.198  58.380  1.00 34.07           C  
ATOM    991  C   PRO A 127      59.617 -27.255  57.835  1.00 35.77           C  
ATOM    992  O   PRO A 127      60.023 -28.377  57.544  1.00 42.60           O  
ATOM    993  CB  PRO A 127      60.875 -25.139  57.340  1.00 39.10           C  
ATOM    994  CG  PRO A 127      62.102 -25.697  56.682  1.00 37.54           C  
ATOM    995  CD  PRO A 127      62.918 -26.163  57.859  1.00 39.60           C  
ATOM    996  N   SER A 128      58.350 -26.873  57.710  1.00 37.59           N  
ATOM    997  CA  SER A 128      57.300 -27.738  57.171  1.00 39.72           C  
ATOM    998  C   SER A 128      57.117 -27.198  55.765  1.00 39.94           C  
ATOM    999  O   SER A 128      57.352 -26.015  55.535  1.00 48.08           O  
ATOM   1000  CB  SER A 128      55.979 -27.550  57.935  1.00 41.20           C  
ATOM   1001  OG  SER A 128      56.159 -27.434  59.340  1.00 42.64           O  
ATOM   1002  N   VAL A 129      56.692 -28.026  54.823  1.00 36.61           N  
ATOM   1003  CA  VAL A 129      56.524 -27.521  53.474  1.00 32.22           C  
ATOM   1004  C   VAL A 129      55.243 -27.990  52.823  1.00 31.21           C  
ATOM   1005  O   VAL A 129      55.007 -29.179  52.680  1.00 38.41           O  
ATOM   1006  CB  VAL A 129      57.719 -27.911  52.581  1.00 27.82           C  
ATOM   1007  CG1 VAL A 129      57.453 -27.511  51.147  1.00 33.51           C  
ATOM   1008  CG2 VAL A 129      58.970 -27.221  53.080  1.00 29.63           C  
ATOM   1009  N   PHE A 130      54.417 -27.038  52.413  1.00 31.37           N  
ATOM   1010  CA  PHE A 130      53.156 -27.359  51.771  1.00 27.87           C  
ATOM   1011  C   PHE A 130      53.067 -26.647  50.446  1.00 25.44           C  
ATOM   1012  O   PHE A 130      53.799 -25.695  50.203  1.00 30.44           O  
ATOM   1013  CB  PHE A 130      52.001 -26.941  52.661  1.00 28.67           C  
ATOM   1014  CG  PHE A 130      52.120 -27.443  54.061  1.00 39.80           C  
ATOM   1015  CD1 PHE A 130      52.818 -26.713  55.021  1.00 43.08           C  
ATOM   1016  CD2 PHE A 130      51.557 -28.661  54.421  1.00 40.17           C  
ATOM   1017  CE1 PHE A 130      52.953 -27.190  56.331  1.00 47.08           C  
ATOM   1018  CE2 PHE A 130      51.685 -29.149  55.727  1.00 45.48           C  
ATOM   1019  CZ  PHE A 130      52.386 -28.409  56.682  1.00 46.01           C  
ATOM   1020  N   VAL A 131      52.161 -27.104  49.592  1.00 23.01           N  
ATOM   1021  CA  VAL A 131      52.011 -26.516  48.274  1.00 24.30           C  
ATOM   1022  C   VAL A 131      50.565 -26.452  47.832  1.00 30.48           C  
ATOM   1023  O   VAL A 131      49.891 -27.475  47.780  1.00 40.50           O  
ATOM   1024  CB  VAL A 131      52.769 -27.332  47.253  1.00 10.22           C  
ATOM   1025  CG1 VAL A 131      52.606 -28.760  47.575  1.00 15.81           C  
ATOM   1026  CG2 VAL A 131      52.223 -27.087  45.875  1.00 15.15           C  
ATOM   1027  N   MET A 132      50.103 -25.251  47.495  1.00 29.04           N  
ATOM   1028  CA  MET A 132      48.732 -25.048  47.035  1.00 33.12           C  
ATOM   1029  C   MET A 132      48.743 -24.674  45.555  1.00 31.71           C  
ATOM   1030  O   MET A 132      49.680 -24.037  45.084  1.00 32.42           O  
ATOM   1031  CB  MET A 132      48.059 -23.957  47.873  1.00 36.20           C  
ATOM   1032  CG  MET A 132      48.997 -22.843  48.280  1.00 44.34           C  
ATOM   1033  SD  MET A 132      48.962 -22.478  50.057  1.00 41.59           S  
ATOM   1034  CE  MET A 132      49.565 -24.012  50.708  1.00 49.19           C  
ATOM   1035  N   LYS A 133      47.709 -25.068  44.816  1.00 32.64           N  
ATOM   1036  CA  LYS A 133      47.677 -24.772  43.384  1.00 33.46           C  
ATOM   1037  C   LYS A 133      46.373 -24.176  42.865  1.00 33.49           C  
ATOM   1038  O   LYS A 133      45.391 -24.032  43.605  1.00 35.19           O  
ATOM   1039  CB  LYS A 133      47.954 -26.041  42.583  1.00 39.10           C  
ATOM   1040  CG  LYS A 133      49.116 -26.874  43.084  1.00 48.15           C  
ATOM   1041  CD  LYS A 133      49.150 -28.222  42.368  1.00 47.49           C  
ATOM   1042  CE  LYS A 133      50.216 -29.137  42.939  1.00 47.03           C  
ATOM   1043  NZ  LYS A 133      50.166 -30.484  42.309  1.00 52.79           N  
ATOM   1044  N   ASN A 134      46.395 -23.852  41.572  1.00 28.16           N  
ATOM   1045  CA  ASN A 134      45.266 -23.292  40.841  1.00 28.46           C  
ATOM   1046  C   ASN A 134      45.640 -23.128  39.364  1.00 33.91           C  
ATOM   1047  O   ASN A 134      45.969 -22.026  38.912  1.00 35.48           O  
ATOM   1048  CB  ASN A 134      44.866 -21.935  41.414  1.00 27.68           C  
ATOM   1049  CG  ASN A 134      43.581 -21.390  40.795  1.00 33.01           C  
ATOM   1050  OD1 ASN A 134      43.446 -21.295  39.569  1.00 30.92           O  
ATOM   1051  ND2 ASN A 134      42.635 -21.013  41.647  1.00 37.16           N  
ATOM   1052  N   GLY A 135      45.600 -24.235  38.623  1.00 34.03           N  
ATOM   1053  CA  GLY A 135      45.911 -24.220  37.205  1.00 36.95           C  
ATOM   1054  C   GLY A 135      47.189 -23.504  36.830  1.00 40.46           C  
ATOM   1055  O   GLY A 135      47.207 -22.281  36.653  1.00 43.50           O  
ATOM   1056  N   THR A 136      48.251 -24.288  36.681  1.00 40.02           N  
ATOM   1057  CA  THR A 136      49.588 -23.798  36.333  1.00 42.86           C  
ATOM   1058  C   THR A 136      50.147 -22.952  37.461  1.00 40.01           C  
ATOM   1059  O   THR A 136      51.356 -22.751  37.555  1.00 43.31           O  
ATOM   1060  CB  THR A 136      49.626 -22.947  35.014  1.00 41.24           C  
ATOM   1061  OG1 THR A 136      49.181 -21.615  35.275  1.00 41.43           O  
ATOM   1062  CG2 THR A 136      48.746 -23.564  33.950  1.00 47.89           C  
ATOM   1063  N   ASN A 137      49.267 -22.455  38.319  1.00 35.10           N  
ATOM   1064  CA  ASN A 137      49.713 -21.651  39.433  1.00 33.05           C  
ATOM   1065  C   ASN A 137      50.020 -22.537  40.613  1.00 26.86           C  
ATOM   1066  O   ASN A 137      49.145 -23.197  41.156  1.00 34.03           O  
ATOM   1067  CB  ASN A 137      48.663 -20.603  39.821  1.00 39.28           C  
ATOM   1068  CG  ASN A 137      48.839 -19.302  39.061  1.00 45.21           C  
ATOM   1069  OD1 ASN A 137      48.148 -19.044  38.074  1.00 48.34           O  
ATOM   1070  ND2 ASN A 137      49.790 -18.481  39.509  1.00 48.71           N  
ATOM   1071  N   VAL A 138      51.280 -22.559  41.008  1.00 22.03           N  
ATOM   1072  CA  VAL A 138      51.673 -23.367  42.145  1.00 26.99           C  
ATOM   1073  C   VAL A 138      52.454 -22.494  43.109  1.00 22.42           C  
ATOM   1074  O   VAL A 138      53.304 -21.714  42.682  1.00 26.23           O  
ATOM   1075  CB  VAL A 138      52.543 -24.534  41.698  1.00 25.70           C  
ATOM   1076  CG1 VAL A 138      52.820 -25.451  42.853  1.00 26.18           C  
ATOM   1077  CG2 VAL A 138      51.851 -25.282  40.608  1.00 29.38           C  
ATOM   1078  N   ALA A 139      52.159 -22.617  44.400  1.00 15.75           N  
ATOM   1079  CA  ALA A 139      52.846 -21.825  45.405  1.00 18.59           C  
ATOM   1080  C   ALA A 139      53.354 -22.705  46.523  1.00 18.80           C  
ATOM   1081  O   ALA A 139      52.605 -23.507  47.073  1.00 19.51           O  
ATOM   1082  CB  ALA A 139      51.920 -20.771  45.969  1.00 17.39           C  
ATOM   1083  N   CYS A 140      54.630 -22.547  46.857  1.00 17.16           N  
ATOM   1084  CA  CYS A 140      55.236 -23.324  47.922  1.00 17.61           C  
ATOM   1085  C   CYS A 140      55.104 -22.556  49.224  1.00 22.03           C  
ATOM   1086  O   CYS A 140      55.372 -21.355  49.267  1.00 27.02           O  
ATOM   1087  CB  CYS A 140      56.702 -23.562  47.625  1.00 20.99           C  
ATOM   1088  SG  CYS A 140      57.464 -24.638  48.859  1.00 30.32           S  
ATOM   1089  N   LEU A 141      54.702 -23.240  50.289  1.00 13.96           N  
ATOM   1090  CA  LEU A 141      54.521 -22.575  51.569  1.00 20.64           C  
ATOM   1091  C   LEU A 141      55.389 -23.170  52.669  1.00 21.08           C  
ATOM   1092  O   LEU A 141      55.050 -24.181  53.264  1.00 26.07           O  
ATOM   1093  CB  LEU A 141      53.039 -22.633  51.953  1.00 23.12           C  
ATOM   1094  CG  LEU A 141      52.600 -22.155  53.340  1.00 20.22           C  
ATOM   1095  CD1 LEU A 141      53.029 -20.700  53.592  1.00 10.22           C  
ATOM   1096  CD2 LEU A 141      51.090 -22.325  53.438  1.00 10.22           C  
ATOM   1097  N   VAL A 142      56.508 -22.523  52.951  1.00 19.86           N  
ATOM   1098  CA  VAL A 142      57.420 -23.012  53.969  1.00 21.05           C  
ATOM   1099  C   VAL A 142      57.063 -22.398  55.330  1.00 28.38           C  
ATOM   1100  O   VAL A 142      57.132 -21.176  55.501  1.00 33.41           O  
ATOM   1101  CB  VAL A 142      58.878 -22.662  53.577  1.00 18.50           C  
ATOM   1102  CG1 VAL A 142      59.849 -23.340  54.508  1.00 20.65           C  
ATOM   1103  CG2 VAL A 142      59.153 -23.084  52.141  1.00 10.22           C  
ATOM   1104  N   LYS A 143      56.685 -23.243  56.294  1.00 27.15           N  
ATOM   1105  CA  LYS A 143      56.305 -22.768  57.629  1.00 26.94           C  
ATOM   1106  C   LYS A 143      57.278 -23.059  58.776  1.00 27.47           C  
ATOM   1107  O   LYS A 143      57.834 -24.148  58.880  1.00 27.35           O  
ATOM   1108  CB  LYS A 143      54.937 -23.338  58.022  1.00 26.43           C  
ATOM   1109  CG  LYS A 143      53.834 -23.080  57.014  1.00 37.22           C  
ATOM   1110  CD  LYS A 143      52.500 -23.694  57.439  1.00 42.07           C  
ATOM   1111  CE  LYS A 143      51.933 -23.027  58.685  1.00 48.66           C  
ATOM   1112  NZ  LYS A 143      50.594 -23.587  59.039  1.00 46.90           N  
ATOM   1113  N   GLU A 144      57.465 -22.065  59.637  1.00 29.77           N  
ATOM   1114  CA  GLU A 144      58.305 -22.180  60.830  1.00 36.16           C  
ATOM   1115  C   GLU A 144      59.725 -22.712  60.687  1.00 36.75           C  
ATOM   1116  O   GLU A 144      59.955 -23.906  60.865  1.00 43.29           O  
ATOM   1117  CB  GLU A 144      57.583 -23.040  61.871  1.00 40.96           C  
ATOM   1118  CG  GLU A 144      56.348 -22.405  62.481  1.00 51.28           C  
ATOM   1119  CD  GLU A 144      56.687 -21.227  63.358  1.00 53.19           C  
ATOM   1120  OE1 GLU A 144      57.546 -21.391  64.247  1.00 54.45           O  
ATOM   1121  OE2 GLU A 144      56.098 -20.143  63.162  1.00 55.83           O  
ATOM   1122  N   PHE A 145      60.682 -21.835  60.407  1.00 32.28           N  
ATOM   1123  CA  PHE A 145      62.062 -22.268  60.276  1.00 24.46           C  
ATOM   1124  C   PHE A 145      63.026 -21.162  60.649  1.00 28.34           C  
ATOM   1125  O   PHE A 145      62.697 -19.981  60.594  1.00 25.67           O  
ATOM   1126  CB  PHE A 145      62.341 -22.720  58.855  1.00 22.09           C  
ATOM   1127  CG  PHE A 145      62.318 -21.610  57.855  1.00 29.54           C  
ATOM   1128  CD1 PHE A 145      63.447 -20.822  57.647  1.00 28.51           C  
ATOM   1129  CD2 PHE A 145      61.168 -21.345  57.114  1.00 31.72           C  
ATOM   1130  CE1 PHE A 145      63.437 -19.782  56.707  1.00 32.00           C  
ATOM   1131  CE2 PHE A 145      61.145 -20.304  56.169  1.00 32.00           C  
ATOM   1132  CZ  PHE A 145      62.280 -19.525  55.970  1.00 33.61           C  
ATOM   1133  N   TYR A 146      64.230 -21.566  61.028  1.00 32.18           N  
ATOM   1134  CA  TYR A 146      65.289 -20.644  61.421  1.00 28.95           C  
ATOM   1135  C   TYR A 146      66.586 -21.394  61.193  1.00 30.93           C  
ATOM   1136  O   TYR A 146      66.663 -22.583  61.467  1.00 34.25           O  
ATOM   1137  CB  TYR A 146      65.171 -20.291  62.888  1.00 22.49           C  
ATOM   1138  CG  TYR A 146      66.161 -19.255  63.302  1.00 20.22           C  
ATOM   1139  CD1 TYR A 146      65.866 -17.911  63.198  1.00 28.45           C  
ATOM   1140  CD2 TYR A 146      67.409 -19.609  63.744  1.00 23.77           C  
ATOM   1141  CE1 TYR A 146      66.803 -16.937  63.524  1.00 29.29           C  
ATOM   1142  CE2 TYR A 146      68.355 -18.645  64.071  1.00 30.05           C  
ATOM   1143  CZ  TYR A 146      68.044 -17.312  63.957  1.00 27.33           C  
ATOM   1144  OH  TYR A 146      68.979 -16.353  64.250  1.00 34.70           O  
ATOM   1145  N   PRO A 147      67.635 -20.709  60.734  1.00 31.93           N  
ATOM   1146  CA  PRO A 147      67.740 -19.291  60.376  1.00 36.93           C  
ATOM   1147  C   PRO A 147      67.046 -18.839  59.091  1.00 32.89           C  
ATOM   1148  O   PRO A 147      66.219 -19.550  58.520  1.00 31.40           O  
ATOM   1149  CB  PRO A 147      69.249 -19.070  60.324  1.00 41.73           C  
ATOM   1150  CG  PRO A 147      69.736 -20.386  59.791  1.00 37.25           C  
ATOM   1151  CD  PRO A 147      68.937 -21.377  60.602  1.00 33.13           C  
ATOM   1152  N   LYS A 148      67.416 -17.645  58.643  1.00 30.12           N  
ATOM   1153  CA  LYS A 148      66.841 -17.040  57.454  1.00 32.00           C  
ATOM   1154  C   LYS A 148      67.250 -17.732  56.158  1.00 35.60           C  
ATOM   1155  O   LYS A 148      66.393 -18.066  55.345  1.00 37.75           O  
ATOM   1156  CB  LYS A 148      67.241 -15.557  57.396  1.00 30.74           C  
ATOM   1157  CG  LYS A 148      66.393 -14.663  56.491  1.00 22.75           C  
ATOM   1158  CD  LYS A 148      67.001 -13.278  56.433  1.00 27.01           C  
ATOM   1159  CE  LYS A 148      66.213 -12.334  55.555  1.00 31.78           C  
ATOM   1160  NZ  LYS A 148      64.881 -12.051  56.147  1.00 42.66           N  
ATOM   1161  N   ASP A 149      68.549 -17.948  55.963  1.00 34.93           N  
ATOM   1162  CA  ASP A 149      69.035 -18.571  54.732  1.00 35.95           C  
ATOM   1163  C   ASP A 149      68.311 -19.859  54.369  1.00 31.20           C  
ATOM   1164  O   ASP A 149      68.350 -20.831  55.120  1.00 35.36           O  
ATOM   1165  CB  ASP A 149      70.541 -18.836  54.826  1.00 46.54           C  
ATOM   1166  CG  ASP A 149      71.122 -19.352  53.521  1.00 55.27           C  
ATOM   1167  OD1 ASP A 149      70.846 -18.734  52.469  1.00 59.93           O  
ATOM   1168  OD2 ASP A 149      71.853 -20.366  53.543  1.00 61.84           O  
ATOM   1169  N   ILE A 150      67.654 -19.859  53.209  1.00 29.05           N  
ATOM   1170  CA  ILE A 150      66.905 -21.027  52.730  1.00 17.57           C  
ATOM   1171  C   ILE A 150      66.789 -20.985  51.197  1.00 17.51           C  
ATOM   1172  O   ILE A 150      66.884 -19.929  50.583  1.00 17.74           O  
ATOM   1173  CB  ILE A 150      65.488 -21.070  53.373  1.00 10.22           C  
ATOM   1174  CG1 ILE A 150      64.772 -22.358  53.022  1.00 12.26           C  
ATOM   1175  CG2 ILE A 150      64.647 -19.934  52.873  1.00 10.22           C  
ATOM   1176  CD1 ILE A 150      63.372 -22.430  53.619  1.00 14.17           C  
ATOM   1177  N   ARG A 151      66.622 -22.145  50.584  1.00 16.17           N  
ATOM   1178  CA  ARG A 151      66.482 -22.256  49.140  1.00 15.81           C  
ATOM   1179  C   ARG A 151      65.183 -23.002  48.871  1.00 20.97           C  
ATOM   1180  O   ARG A 151      64.974 -24.109  49.377  1.00 25.08           O  
ATOM   1181  CB  ARG A 151      67.648 -23.042  48.539  1.00 14.09           C  
ATOM   1182  CG  ARG A 151      68.948 -22.267  48.419  1.00 16.84           C  
ATOM   1183  CD  ARG A 151      69.822 -22.854  47.308  1.00 22.50           C  
ATOM   1184  NE  ARG A 151      70.373 -24.159  47.659  1.00 25.42           N  
ATOM   1185  CZ  ARG A 151      71.238 -24.351  48.651  1.00 31.08           C  
ATOM   1186  NH1 ARG A 151      71.639 -23.317  49.377  1.00 36.21           N  
ATOM   1187  NH2 ARG A 151      71.702 -25.568  48.920  1.00 31.05           N  
ATOM   1188  N   ILE A 152      64.315 -22.406  48.065  1.00 17.43           N  
ATOM   1189  CA  ILE A 152      63.036 -23.024  47.780  1.00 15.40           C  
ATOM   1190  C   ILE A 152      62.900 -23.458  46.334  1.00 18.87           C  
ATOM   1191  O   ILE A 152      63.039 -22.649  45.426  1.00 22.55           O  
ATOM   1192  CB  ILE A 152      61.920 -22.064  48.148  1.00 10.22           C  
ATOM   1193  CG1 ILE A 152      62.127 -21.617  49.597  1.00 10.22           C  
ATOM   1194  CG2 ILE A 152      60.562 -22.736  47.938  1.00 10.22           C  
ATOM   1195  CD1 ILE A 152      61.197 -20.531  50.056  1.00 10.22           C  
ATOM   1196  N   ASN A 153      62.616 -24.741  46.125  1.00 20.71           N  
ATOM   1197  CA  ASN A 153      62.491 -25.270  44.777  1.00 20.96           C  
ATOM   1198  C   ASN A 153      61.151 -25.902  44.461  1.00 24.81           C  
ATOM   1199  O   ASN A 153      60.671 -26.760  45.196  1.00 31.63           O  
ATOM   1200  CB  ASN A 153      63.590 -26.304  44.515  1.00 16.81           C  
ATOM   1201  CG  ASN A 153      64.987 -25.718  44.636  1.00 34.68           C  
ATOM   1202  OD1 ASN A 153      65.386 -24.839  43.866  1.00 41.66           O  
ATOM   1203  ND2 ASN A 153      65.739 -26.202  45.615  1.00 41.29           N  
ATOM   1204  N   LEU A 154      60.538 -25.464  43.367  1.00 28.05           N  
ATOM   1205  CA  LEU A 154      59.284 -26.051  42.940  1.00 28.78           C  
ATOM   1206  C   LEU A 154      59.696 -27.021  41.850  1.00 32.59           C  
ATOM   1207  O   LEU A 154      60.007 -26.614  40.733  1.00 37.99           O  
ATOM   1208  CB  LEU A 154      58.335 -24.985  42.393  1.00 27.48           C  
ATOM   1209  CG  LEU A 154      57.770 -24.077  43.485  1.00 24.79           C  
ATOM   1210  CD1 LEU A 154      58.444 -22.737  43.379  1.00 31.85           C  
ATOM   1211  CD2 LEU A 154      56.274 -23.942  43.365  1.00 15.51           C  
ATOM   1212  N   VAL A 155      59.734 -28.305  42.188  1.00 34.53           N  
ATOM   1213  CA  VAL A 155      60.140 -29.323  41.230  1.00 35.92           C  
ATOM   1214  C   VAL A 155      59.211 -29.309  40.036  1.00 34.64           C  
ATOM   1215  O   VAL A 155      58.006 -29.488  40.178  1.00 34.10           O  
ATOM   1216  CB  VAL A 155      60.113 -30.719  41.854  1.00 33.73           C  
ATOM   1217  CG1 VAL A 155      60.919 -31.674  40.994  1.00 38.65           C  
ATOM   1218  CG2 VAL A 155      60.657 -30.663  43.272  1.00 33.31           C  
ATOM   1219  N   SER A 156      59.774 -29.089  38.858  1.00 37.09           N  
ATOM   1220  CA  SER A 156      58.959 -29.048  37.662  1.00 43.38           C  
ATOM   1221  C   SER A 156      59.773 -29.251  36.411  1.00 47.55           C  
ATOM   1222  O   SER A 156      60.886 -28.732  36.287  1.00 46.05           O  
ATOM   1223  CB  SER A 156      58.229 -27.713  37.571  1.00 50.08           C  
ATOM   1224  OG  SER A 156      57.632 -27.560  36.294  1.00 62.40           O  
ATOM   1225  N   SER A 157      59.200 -30.007  35.481  1.00 54.41           N  
ATOM   1226  CA  SER A 157      59.854 -30.292  34.217  1.00 61.38           C  
ATOM   1227  C   SER A 157      59.685 -29.083  33.311  1.00 60.94           C  
ATOM   1228  O   SER A 157      60.662 -28.501  32.834  1.00 63.89           O  
ATOM   1229  CB  SER A 157      59.217 -31.517  33.568  1.00 66.75           C  
ATOM   1230  OG  SER A 157      59.136 -32.589  34.493  1.00 76.47           O  
ATOM   1231  N   LYS A 158      58.434 -28.698  33.093  1.00 57.63           N  
ATOM   1232  CA  LYS A 158      58.124 -27.556  32.242  1.00 59.27           C  
ATOM   1233  C   LYS A 158      57.635 -26.366  33.084  1.00 59.38           C  
ATOM   1234  O   LYS A 158      56.519 -26.395  33.601  1.00 60.73           O  
ATOM   1235  CB  LYS A 158      57.036 -27.954  31.238  1.00 58.83           C  
ATOM   1236  CG  LYS A 158      56.957 -29.449  30.944  1.00 58.48           C  
ATOM   1237  CD  LYS A 158      58.171 -29.980  30.185  1.00 60.24           C  
ATOM   1238  CE  LYS A 158      58.027 -31.486  29.940  1.00 62.42           C  
ATOM   1239  NZ  LYS A 158      59.159 -32.113  29.193  1.00 55.84           N  
ATOM   1240  N   LYS A 159      58.456 -25.326  33.229  1.00 56.79           N  
ATOM   1241  CA  LYS A 159      58.033 -24.163  34.009  1.00 52.27           C  
ATOM   1242  C   LYS A 159      57.914 -22.894  33.175  1.00 48.89           C  
ATOM   1243  O   LYS A 159      58.803 -22.565  32.388  1.00 50.72           O  
ATOM   1244  CB  LYS A 159      58.975 -23.925  35.196  1.00 48.70           C  
ATOM   1245  CG  LYS A 159      60.436 -23.718  34.833  1.00 53.03           C  
ATOM   1246  CD  LYS A 159      61.307 -23.495  36.089  1.00 53.05           C  
ATOM   1247  CE  LYS A 159      61.173 -24.636  37.111  1.00 38.13           C  
ATOM   1248  NZ  LYS A 159      62.186 -24.566  38.209  1.00 31.51           N  
ATOM   1249  N   ILE A 160      56.794 -22.199  33.356  1.00 48.03           N  
ATOM   1250  CA  ILE A 160      56.497 -20.956  32.646  1.00 48.76           C  
ATOM   1251  C   ILE A 160      57.304 -19.796  33.240  1.00 50.25           C  
ATOM   1252  O   ILE A 160      58.163 -19.228  32.557  1.00 55.72           O  
ATOM   1253  CB  ILE A 160      54.989 -20.642  32.721  1.00 43.12           C  
ATOM   1254  CG1 ILE A 160      54.194 -21.881  32.297  1.00 39.33           C  
ATOM   1255  CG2 ILE A 160      54.652 -19.459  31.820  1.00 37.86           C  
ATOM   1256  CD1 ILE A 160      52.710 -21.810  32.613  1.00 41.05           C  
ATOM   1257  N   THR A 161      57.025 -19.436  34.495  1.00 46.41           N  
ATOM   1258  CA  THR A 161      57.772 -18.366  35.170  1.00 44.83           C  
ATOM   1259  C   THR A 161      57.794 -18.589  36.665  1.00 36.50           C  
ATOM   1260  O   THR A 161      56.929 -19.273  37.209  1.00 36.01           O  
ATOM   1261  CB  THR A 161      57.171 -16.943  34.960  1.00 48.67           C  
ATOM   1262  OG1 THR A 161      55.851 -16.887  35.521  1.00 47.26           O  
ATOM   1263  CG2 THR A 161      57.143 -16.566  33.479  1.00 54.73           C  
ATOM   1264  N   GLU A 162      58.787 -17.999  37.324  1.00 32.68           N  
ATOM   1265  CA  GLU A 162      58.911 -18.090  38.775  1.00 26.90           C  
ATOM   1266  C   GLU A 162      59.164 -16.717  39.379  1.00 23.49           C  
ATOM   1267  O   GLU A 162      59.963 -15.938  38.859  1.00 26.52           O  
ATOM   1268  CB  GLU A 162      60.028 -19.043  39.150  1.00 29.39           C  
ATOM   1269  CG  GLU A 162      59.639 -20.502  38.978  1.00 31.19           C  
ATOM   1270  CD  GLU A 162      60.760 -21.458  39.344  1.00 31.36           C  
ATOM   1271  OE1 GLU A 162      60.428 -22.521  39.917  1.00 38.18           O  
ATOM   1272  OE2 GLU A 162      61.955 -21.157  39.058  1.00 21.96           O  
ATOM   1273  N   PHE A 163      58.479 -16.416  40.475  1.00 21.25           N  
ATOM   1274  CA  PHE A 163      58.618 -15.111  41.107  1.00 27.04           C  
ATOM   1275  C   PHE A 163      59.467 -15.141  42.369  1.00 28.20           C  
ATOM   1276  O   PHE A 163      59.602 -16.174  43.019  1.00 17.77           O  
ATOM   1277  CB  PHE A 163      57.243 -14.554  41.454  1.00 33.69           C  
ATOM   1278  CG  PHE A 163      56.244 -14.683  40.345  1.00 36.97           C  
ATOM   1279  CD1 PHE A 163      56.426 -14.006  39.144  1.00 42.11           C  
ATOM   1280  CD2 PHE A 163      55.123 -15.488  40.495  1.00 38.32           C  
ATOM   1281  CE1 PHE A 163      55.504 -14.126  38.104  1.00 43.75           C  
ATOM   1282  CE2 PHE A 163      54.197 -15.615  39.461  1.00 48.01           C  
ATOM   1283  CZ  PHE A 163      54.393 -14.929  38.263  1.00 45.35           C  
ATOM   1284  N   ASP A 164      60.025 -13.986  42.717  1.00 29.15           N  
ATOM   1285  CA  ASP A 164      60.858 -13.870  43.903  1.00 28.81           C  
ATOM   1286  C   ASP A 164      60.094 -14.359  45.118  1.00 26.69           C  
ATOM   1287  O   ASP A 164      58.912 -14.055  45.276  1.00 30.27           O  
ATOM   1288  CB  ASP A 164      61.265 -12.413  44.127  1.00 36.09           C  
ATOM   1289  CG  ASP A 164      62.034 -11.837  42.953  1.00 44.46           C  
ATOM   1290  OD1 ASP A 164      63.026 -12.479  42.539  1.00 56.30           O  
ATOM   1291  OD2 ASP A 164      61.657 -10.750  42.452  1.00 41.79           O  
ATOM   1292  N   PRO A 165      60.746 -15.150  45.985  1.00 27.02           N  
ATOM   1293  CA  PRO A 165      60.045 -15.635  47.176  1.00 19.12           C  
ATOM   1294  C   PRO A 165      59.946 -14.535  48.215  1.00 15.17           C  
ATOM   1295  O   PRO A 165      60.489 -13.455  48.045  1.00 11.34           O  
ATOM   1296  CB  PRO A 165      60.927 -16.783  47.651  1.00 10.22           C  
ATOM   1297  CG  PRO A 165      62.253 -16.322  47.294  1.00 10.22           C  
ATOM   1298  CD  PRO A 165      62.056 -15.809  45.873  1.00 11.37           C  
ATOM   1299  N   ALA A 166      59.243 -14.817  49.294  1.00 17.62           N  
ATOM   1300  CA  ALA A 166      59.086 -13.843  50.357  1.00 18.97           C  
ATOM   1301  C   ALA A 166      59.361 -14.524  51.685  1.00 24.77           C  
ATOM   1302  O   ALA A 166      58.767 -15.560  52.005  1.00 22.20           O  
ATOM   1303  CB  ALA A 166      57.678 -13.279  50.347  1.00 10.22           C  
ATOM   1304  N   ILE A 167      60.291 -13.960  52.444  1.00 24.92           N  
ATOM   1305  CA  ILE A 167      60.613 -14.509  53.752  1.00 19.93           C  
ATOM   1306  C   ILE A 167      60.005 -13.525  54.730  1.00 19.66           C  
ATOM   1307  O   ILE A 167      60.214 -12.320  54.629  1.00 17.27           O  
ATOM   1308  CB  ILE A 167      62.159 -14.662  53.965  1.00 15.03           C  
ATOM   1309  CG1 ILE A 167      62.686 -15.882  53.207  1.00 10.22           C  
ATOM   1310  CG2 ILE A 167      62.477 -14.925  55.408  1.00 10.22           C  
ATOM   1311  CD1 ILE A 167      62.554 -15.791  51.718  1.00 21.21           C  
ATOM   1312  N   VAL A 168      59.225 -14.050  55.662  1.00 26.13           N  
ATOM   1313  CA  VAL A 168      58.545 -13.228  56.651  1.00 30.19           C  
ATOM   1314  C   VAL A 168      58.691 -13.778  58.067  1.00 32.36           C  
ATOM   1315  O   VAL A 168      58.976 -14.963  58.251  1.00 40.67           O  
ATOM   1316  CB  VAL A 168      57.074 -13.169  56.321  1.00 24.54           C  
ATOM   1317  CG1 VAL A 168      56.367 -12.209  57.254  1.00 42.43           C  
ATOM   1318  CG2 VAL A 168      56.918 -12.766  54.887  1.00 15.75           C  
ATOM   1319  N   ILE A 169      58.499 -12.919  59.066  1.00 28.46           N  
ATOM   1320  CA  ILE A 169      58.591 -13.357  60.447  1.00 25.02           C  
ATOM   1321  C   ILE A 169      57.297 -14.037  60.825  1.00 30.74           C  
ATOM   1322  O   ILE A 169      56.224 -13.522  60.539  1.00 31.19           O  
ATOM   1323  CB  ILE A 169      58.825 -12.188  61.410  1.00 21.00           C  
ATOM   1324  CG1 ILE A 169      60.180 -11.528  61.106  1.00 23.40           C  
ATOM   1325  CG2 ILE A 169      58.781 -12.697  62.838  1.00 17.76           C  
ATOM   1326  CD1 ILE A 169      60.600 -10.414  62.071  1.00 18.23           C  
ATOM   1327  N   SER A 170      57.395 -15.197  61.466  1.00 42.32           N  
ATOM   1328  CA  SER A 170      56.201 -15.941  61.867  1.00 50.26           C  
ATOM   1329  C   SER A 170      55.666 -15.495  63.225  1.00 55.65           C  
ATOM   1330  O   SER A 170      56.346 -14.783  63.975  1.00 58.36           O  
ATOM   1331  CB  SER A 170      56.497 -17.447  61.910  1.00 52.23           C  
ATOM   1332  OG  SER A 170      57.398 -17.780  62.955  1.00 53.80           O  
ATOM   1333  N   PRO A 171      54.430 -15.899  63.554  1.00 58.55           N  
ATOM   1334  CA  PRO A 171      53.843 -15.522  64.841  1.00 62.04           C  
ATOM   1335  C   PRO A 171      54.701 -16.055  65.985  1.00 62.29           C  
ATOM   1336  O   PRO A 171      54.763 -15.470  67.066  1.00 63.62           O  
ATOM   1337  CB  PRO A 171      52.467 -16.184  64.793  1.00 63.43           C  
ATOM   1338  CG  PRO A 171      52.130 -16.152  63.333  1.00 62.66           C  
ATOM   1339  CD  PRO A 171      53.437 -16.581  62.705  1.00 60.72           C  
ATOM   1340  N   SER A 172      55.369 -17.174  65.727  1.00 63.30           N  
ATOM   1341  CA  SER A 172      56.231 -17.806  66.719  1.00 60.80           C  
ATOM   1342  C   SER A 172      57.587 -17.111  66.797  1.00 55.88           C  
ATOM   1343  O   SER A 172      58.488 -17.572  67.490  1.00 56.51           O  
ATOM   1344  CB  SER A 172      56.434 -19.281  66.365  1.00 63.31           C  
ATOM   1345  OG  SER A 172      55.192 -19.929  66.149  1.00 72.67           O  
ATOM   1346  N   GLY A 173      57.729 -16.004  66.078  1.00 53.99           N  
ATOM   1347  CA  GLY A 173      58.986 -15.283  66.090  1.00 52.32           C  
ATOM   1348  C   GLY A 173      60.061 -15.923  65.231  1.00 46.26           C  
ATOM   1349  O   GLY A 173      61.244 -15.588  65.342  1.00 45.57           O  
ATOM   1350  N   LYS A 174      59.651 -16.848  64.372  1.00 45.38           N  
ATOM   1351  CA  LYS A 174      60.582 -17.530  63.484  1.00 46.75           C  
ATOM   1352  C   LYS A 174      60.425 -16.998  62.058  1.00 43.49           C  
ATOM   1353  O   LYS A 174      60.386 -15.788  61.855  1.00 41.29           O  
ATOM   1354  CB  LYS A 174      60.334 -19.041  63.539  1.00 52.09           C  
ATOM   1355  CG  LYS A 174      60.612 -19.645  64.920  1.00 60.02           C  
ATOM   1356  CD  LYS A 174      60.400 -21.160  64.939  1.00 63.57           C  
ATOM   1357  CE  LYS A 174      60.707 -21.755  66.313  1.00 65.24           C  
ATOM   1358  NZ  LYS A 174      60.487 -23.232  66.345  1.00 61.24           N  
ATOM   1359  N   TYR A 175      60.338 -17.888  61.072  1.00 40.36           N  
ATOM   1360  CA  TYR A 175      60.189 -17.461  59.678  1.00 33.65           C  
ATOM   1361  C   TYR A 175      59.197 -18.317  58.917  1.00 32.67           C  
ATOM   1362  O   TYR A 175      58.969 -19.477  59.257  1.00 32.62           O  
ATOM   1363  CB  TYR A 175      61.517 -17.556  58.923  1.00 27.83           C  
ATOM   1364  CG  TYR A 175      62.539 -16.492  59.234  1.00 18.52           C  
ATOM   1365  CD1 TYR A 175      62.315 -15.173  58.902  1.00 13.88           C  
ATOM   1366  CD2 TYR A 175      63.761 -16.819  59.797  1.00 18.88           C  
ATOM   1367  CE1 TYR A 175      63.290 -14.198  59.113  1.00 11.13           C  
ATOM   1368  CE2 TYR A 175      64.734 -15.856  60.014  1.00 14.80           C  
ATOM   1369  CZ  TYR A 175      64.491 -14.550  59.665  1.00 11.44           C  
ATOM   1370  OH  TYR A 175      65.463 -13.607  59.844  1.00 12.22           O  
ATOM   1371  N   ASN A 176      58.611 -17.723  57.883  1.00 26.80           N  
ATOM   1372  CA  ASN A 176      57.692 -18.408  56.982  1.00 20.47           C  
ATOM   1373  C   ASN A 176      58.103 -17.903  55.615  1.00 19.94           C  
ATOM   1374  O   ASN A 176      58.818 -16.904  55.517  1.00 14.78           O  
ATOM   1375  CB  ASN A 176      56.249 -18.027  57.238  1.00 27.50           C  
ATOM   1376  CG  ASN A 176      55.696 -18.678  58.463  1.00 36.49           C  
ATOM   1377  OD1 ASN A 176      56.061 -19.805  58.786  1.00 47.53           O  
ATOM   1378  ND2 ASN A 176      54.787 -17.989  59.148  1.00 42.88           N  
ATOM   1379  N   ALA A 177      57.675 -18.576  54.558  1.00 12.05           N  
ATOM   1380  CA  ALA A 177      58.057 -18.125  53.234  1.00 11.27           C  
ATOM   1381  C   ALA A 177      57.127 -18.667  52.193  1.00 13.40           C  
ATOM   1382  O   ALA A 177      56.492 -19.701  52.390  1.00 17.66           O  
ATOM   1383  CB  ALA A 177      59.468 -18.544  52.928  1.00 15.18           C  
ATOM   1384  N   VAL A 178      57.055 -17.964  51.075  1.00 10.22           N  
ATOM   1385  CA  VAL A 178      56.174 -18.363  50.009  1.00 10.22           C  
ATOM   1386  C   VAL A 178      56.880 -18.092  48.708  1.00 10.22           C  
ATOM   1387  O   VAL A 178      57.589 -17.102  48.588  1.00 10.76           O  
ATOM   1388  CB  VAL A 178      54.850 -17.539  50.030  1.00 18.39           C  
ATOM   1389  CG1 VAL A 178      53.987 -17.923  48.846  1.00 26.84           C  
ATOM   1390  CG2 VAL A 178      54.069 -17.774  51.327  1.00 18.14           C  
ATOM   1391  N   LYS A 179      56.693 -18.979  47.742  1.00 10.22           N  
ATOM   1392  CA  LYS A 179      57.282 -18.819  46.429  1.00 10.22           C  
ATOM   1393  C   LYS A 179      56.231 -19.228  45.398  1.00 17.02           C  
ATOM   1394  O   LYS A 179      55.646 -20.304  45.474  1.00 17.12           O  
ATOM   1395  CB  LYS A 179      58.536 -19.681  46.289  1.00 10.22           C  
ATOM   1396  CG  LYS A 179      59.208 -19.527  44.933  1.00 10.41           C  
ATOM   1397  CD  LYS A 179      60.542 -20.245  44.798  1.00 10.22           C  
ATOM   1398  CE  LYS A 179      61.153 -19.929  43.442  1.00 14.29           C  
ATOM   1399  NZ  LYS A 179      62.353 -20.738  43.107  1.00 29.75           N  
ATOM   1400  N   LEU A 180      55.987 -18.353  44.435  1.00 21.84           N  
ATOM   1401  CA  LEU A 180      54.992 -18.608  43.405  1.00 23.56           C  
ATOM   1402  C   LEU A 180      55.599 -18.781  42.040  1.00 23.76           C  
ATOM   1403  O   LEU A 180      56.578 -18.127  41.704  1.00 27.83           O  
ATOM   1404  CB  LEU A 180      54.009 -17.446  43.316  1.00 26.16           C  
ATOM   1405  CG  LEU A 180      52.766 -17.468  44.193  1.00 32.77           C  
ATOM   1406  CD1 LEU A 180      53.130 -17.555  45.657  1.00 35.92           C  
ATOM   1407  CD2 LEU A 180      51.984 -16.207  43.912  1.00 41.50           C  
ATOM   1408  N   GLY A 181      54.982 -19.636  41.237  1.00 25.58           N  
ATOM   1409  CA  GLY A 181      55.468 -19.854  39.893  1.00 26.14           C  
ATOM   1410  C   GLY A 181      54.349 -20.372  39.026  1.00 28.12           C  
ATOM   1411  O   GLY A 181      53.312 -20.793  39.533  1.00 32.92           O  
ATOM   1412  N   LYS A 182      54.554 -20.327  37.717  1.00 32.65           N  
ATOM   1413  CA  LYS A 182      53.572 -20.821  36.764  1.00 39.48           C  
ATOM   1414  C   LYS A 182      54.192 -22.038  36.092  1.00 44.57           C  
ATOM   1415  O   LYS A 182      55.321 -21.974  35.599  1.00 50.20           O  
ATOM   1416  CB  LYS A 182      53.228 -19.727  35.751  1.00 43.92           C  
ATOM   1417  CG  LYS A 182      52.521 -18.533  36.410  1.00 45.05           C  
ATOM   1418  CD  LYS A 182      52.018 -17.488  35.419  1.00 34.44           C  
ATOM   1419  CE  LYS A 182      51.247 -16.404  36.152  1.00 38.62           C  
ATOM   1420  NZ  LYS A 182      50.136 -16.977  36.967  1.00 36.05           N  
ATOM   1421  N   TYR A 183      53.455 -23.147  36.074  1.00 46.11           N  
ATOM   1422  CA  TYR A 183      53.980 -24.391  35.521  1.00 46.87           C  
ATOM   1423  C   TYR A 183      52.990 -25.201  34.684  1.00 45.55           C  
ATOM   1424  O   TYR A 183      51.833 -25.353  35.066  1.00 41.72           O  
ATOM   1425  CB  TYR A 183      54.464 -25.259  36.681  1.00 44.94           C  
ATOM   1426  CG  TYR A 183      55.289 -24.505  37.696  1.00 39.08           C  
ATOM   1427  CD1 TYR A 183      56.635 -24.237  37.467  1.00 37.79           C  
ATOM   1428  CD2 TYR A 183      54.725 -24.067  38.892  1.00 34.16           C  
ATOM   1429  CE1 TYR A 183      57.407 -23.555  38.412  1.00 36.97           C  
ATOM   1430  CE2 TYR A 183      55.485 -23.380  39.843  1.00 29.78           C  
ATOM   1431  CZ  TYR A 183      56.828 -23.133  39.595  1.00 30.50           C  
ATOM   1432  OH  TYR A 183      57.607 -22.495  40.525  1.00 20.09           O  
ATOM   1433  N   GLU A 184      53.466 -25.743  33.562  1.00 49.95           N  
ATOM   1434  CA  GLU A 184      52.646 -26.567  32.670  1.00 51.18           C  
ATOM   1435  C   GLU A 184      52.146 -27.813  33.393  1.00 49.86           C  
ATOM   1436  O   GLU A 184      50.942 -28.068  33.433  1.00 48.14           O  
ATOM   1437  CB  GLU A 184      53.457 -27.006  31.446  1.00 58.96           C  
ATOM   1438  CG  GLU A 184      53.810 -25.891  30.470  1.00 70.28           C  
ATOM   1439  CD  GLU A 184      52.594 -25.341  29.747  1.00 73.42           C  
ATOM   1440  OE1 GLU A 184      52.754 -24.408  28.929  1.00 78.65           O  
ATOM   1441  OE2 GLU A 184      51.480 -25.844  29.997  1.00 73.95           O  
ATOM   1442  N   ASP A 185      53.081 -28.583  33.955  1.00 51.84           N  
ATOM   1443  CA  ASP A 185      52.761 -29.815  34.688  1.00 53.41           C  
ATOM   1444  C   ASP A 185      52.403 -29.532  36.140  1.00 50.60           C  
ATOM   1445  O   ASP A 185      52.691 -30.325  37.031  1.00 46.25           O  
ATOM   1446  CB  ASP A 185      53.948 -30.790  34.644  1.00 58.04           C  
ATOM   1447  CG  ASP A 185      55.218 -30.212  35.261  1.00 59.73           C  
ATOM   1448  OD1 ASP A 185      55.656 -29.137  34.806  1.00 65.25           O  
ATOM   1449  OD2 ASP A 185      55.784 -30.836  36.188  1.00 59.08           O  
ATOM   1450  N   SER A 186      51.761 -28.395  36.362  1.00 53.02           N  
ATOM   1451  CA  SER A 186      51.366 -27.969  37.691  1.00 56.66           C  
ATOM   1452  C   SER A 186      50.725 -29.047  38.563  1.00 57.19           C  
ATOM   1453  O   SER A 186      50.911 -29.064  39.780  1.00 51.74           O  
ATOM   1454  CB  SER A 186      50.414 -26.779  37.572  1.00 62.29           C  
ATOM   1455  OG  SER A 186      49.288 -27.109  36.775  1.00 70.01           O  
ATOM   1456  N   ASN A 187      49.969 -29.948  37.948  1.00 62.34           N  
ATOM   1457  CA  ASN A 187      49.293 -31.003  38.700  1.00 64.81           C  
ATOM   1458  C   ASN A 187      50.242 -31.948  39.428  1.00 64.85           C  
ATOM   1459  O   ASN A 187      49.891 -32.507  40.468  1.00 68.29           O  
ATOM   1460  CB  ASN A 187      48.374 -31.797  37.768  1.00 67.25           C  
ATOM   1461  CG  ASN A 187      47.194 -30.979  37.286  1.00 72.11           C  
ATOM   1462  OD1 ASN A 187      46.254 -30.725  38.041  1.00 75.12           O  
ATOM   1463  ND2 ASN A 187      47.242 -30.547  36.028  1.00 72.42           N  
ATOM   1464  N   SER A 188      51.446 -32.114  38.889  1.00 64.32           N  
ATOM   1465  CA  SER A 188      52.435 -33.004  39.493  1.00 62.56           C  
ATOM   1466  C   SER A 188      53.474 -32.252  40.317  1.00 57.97           C  
ATOM   1467  O   SER A 188      54.106 -32.827  41.199  1.00 59.97           O  
ATOM   1468  CB  SER A 188      53.148 -33.821  38.406  1.00 68.32           C  
ATOM   1469  OG  SER A 188      53.953 -33.000  37.574  1.00 67.97           O  
ATOM   1470  N   VAL A 189      53.648 -30.967  40.022  1.00 52.09           N  
ATOM   1471  CA  VAL A 189      54.618 -30.136  40.728  1.00 44.61           C  
ATOM   1472  C   VAL A 189      54.623 -30.313  42.245  1.00 43.74           C  
ATOM   1473  O   VAL A 189      53.575 -30.435  42.875  1.00 43.71           O  
ATOM   1474  CB  VAL A 189      54.389 -28.634  40.435  1.00 38.70           C  
ATOM   1475  CG1 VAL A 189      55.314 -27.797  41.283  1.00 31.49           C  
ATOM   1476  CG2 VAL A 189      54.636 -28.343  38.969  1.00 41.64           C  
ATOM   1477  N   THR A 190      55.820 -30.338  42.822  1.00 40.78           N  
ATOM   1478  CA  THR A 190      55.980 -30.446  44.268  1.00 35.89           C  
ATOM   1479  C   THR A 190      57.057 -29.468  44.704  1.00 33.03           C  
ATOM   1480  O   THR A 190      57.775 -28.903  43.879  1.00 32.14           O  
ATOM   1481  CB  THR A 190      56.392 -31.849  44.714  1.00 31.88           C  
ATOM   1482  OG1 THR A 190      57.661 -32.191  44.144  1.00 30.35           O  
ATOM   1483  CG2 THR A 190      55.359 -32.846  44.276  1.00 40.30           C  
ATOM   1484  N   CYS A 191      57.177 -29.266  46.004  1.00 31.15           N  
ATOM   1485  CA  CYS A 191      58.164 -28.329  46.503  1.00 29.60           C  
ATOM   1486  C   CYS A 191      59.179 -28.970  47.416  1.00 35.05           C  
ATOM   1487  O   CYS A 191      58.830 -29.707  48.341  1.00 41.91           O  
ATOM   1488  CB  CYS A 191      57.475 -27.210  47.261  1.00 29.13           C  
ATOM   1489  SG  CYS A 191      58.607 -25.879  47.731  1.00 29.73           S  
ATOM   1490  N   SER A 192      60.444 -28.679  47.156  1.00 34.33           N  
ATOM   1491  CA  SER A 192      61.531 -29.204  47.969  1.00 34.07           C  
ATOM   1492  C   SER A 192      62.363 -28.025  48.470  1.00 31.18           C  
ATOM   1493  O   SER A 192      62.677 -27.096  47.720  1.00 29.80           O  
ATOM   1494  CB  SER A 192      62.386 -30.157  47.143  1.00 36.69           C  
ATOM   1495  OG  SER A 192      61.609 -31.262  46.721  1.00 47.15           O  
ATOM   1496  N   VAL A 193      62.714 -28.069  49.746  1.00 24.77           N  
ATOM   1497  CA  VAL A 193      63.472 -27.001  50.354  1.00 19.90           C  
ATOM   1498  C   VAL A 193      64.820 -27.436  50.895  1.00 26.00           C  
ATOM   1499  O   VAL A 193      64.982 -28.570  51.347  1.00 33.01           O  
ATOM   1500  CB  VAL A 193      62.680 -26.401  51.492  1.00 14.30           C  
ATOM   1501  CG1 VAL A 193      63.549 -25.479  52.286  1.00 18.97           C  
ATOM   1502  CG2 VAL A 193      61.494 -25.651  50.940  1.00 19.40           C  
ATOM   1503  N   GLN A 194      65.791 -26.531  50.847  1.00 22.01           N  
ATOM   1504  CA  GLN A 194      67.115 -26.823  51.374  1.00 17.11           C  
ATOM   1505  C   GLN A 194      67.297 -25.874  52.542  1.00 14.72           C  
ATOM   1506  O   GLN A 194      67.370 -24.672  52.347  1.00 13.43           O  
ATOM   1507  CB  GLN A 194      68.182 -26.564  50.317  1.00 10.22           C  
ATOM   1508  CG  GLN A 194      69.457 -27.373  50.506  1.00 10.22           C  
ATOM   1509  CD  GLN A 194      69.196 -28.866  50.520  1.00 16.61           C  
ATOM   1510  OE1 GLN A 194      68.441 -29.383  49.697  1.00 19.53           O  
ATOM   1511  NE2 GLN A 194      69.823 -29.569  51.454  1.00 22.02           N  
ATOM   1512  N   HIS A 195      67.363 -26.402  53.757  1.00 13.08           N  
ATOM   1513  CA  HIS A 195      67.507 -25.539  54.916  1.00 22.30           C  
ATOM   1514  C   HIS A 195      68.330 -26.158  56.039  1.00 26.68           C  
ATOM   1515  O   HIS A 195      68.070 -27.287  56.456  1.00 23.26           O  
ATOM   1516  CB  HIS A 195      66.118 -25.164  55.442  1.00 19.86           C  
ATOM   1517  CG  HIS A 195      66.143 -24.337  56.691  1.00 27.03           C  
ATOM   1518  ND1 HIS A 195      66.600 -23.035  56.718  1.00 28.51           N  
ATOM   1519  CD2 HIS A 195      65.783 -24.634  57.962  1.00 30.12           C  
ATOM   1520  CE1 HIS A 195      66.521 -22.565  57.950  1.00 23.95           C  
ATOM   1521  NE2 HIS A 195      66.029 -23.515  58.725  1.00 33.93           N  
ATOM   1522  N   ASP A 196      69.309 -25.397  56.531  1.00 32.52           N  
ATOM   1523  CA  ASP A 196      70.177 -25.843  57.619  1.00 32.28           C  
ATOM   1524  C   ASP A 196      70.810 -27.181  57.227  1.00 35.29           C  
ATOM   1525  O   ASP A 196      70.872 -28.127  58.022  1.00 36.09           O  
ATOM   1526  CB  ASP A 196      69.359 -25.970  58.916  1.00 32.01           C  
ATOM   1527  CG  ASP A 196      70.231 -26.066  60.151  1.00 32.48           C  
ATOM   1528  OD1 ASP A 196      71.381 -25.568  60.101  1.00 28.63           O  
ATOM   1529  OD2 ASP A 196      69.758 -26.618  61.170  1.00 26.64           O  
ATOM   1530  N   ASN A 197      71.274 -27.239  55.981  1.00 34.73           N  
ATOM   1531  CA  ASN A 197      71.906 -28.432  55.431  1.00 37.59           C  
ATOM   1532  C   ASN A 197      70.961 -29.627  55.312  1.00 36.75           C  
ATOM   1533  O   ASN A 197      71.391 -30.749  55.042  1.00 37.62           O  
ATOM   1534  CB  ASN A 197      73.132 -28.817  56.263  1.00 40.35           C  
ATOM   1535  CG  ASN A 197      74.303 -27.883  56.031  1.00 51.91           C  
ATOM   1536  OD1 ASN A 197      74.807 -27.771  54.909  1.00 49.24           O  
ATOM   1537  ND2 ASN A 197      74.741 -27.198  57.091  1.00 56.74           N  
ATOM   1538  N   LYS A 198      69.672 -29.388  55.497  1.00 30.34           N  
ATOM   1539  CA  LYS A 198      68.711 -30.467  55.389  1.00 29.12           C  
ATOM   1540  C   LYS A 198      67.867 -30.302  54.123  1.00 27.88           C  
ATOM   1541  O   LYS A 198      67.937 -29.275  53.448  1.00 21.53           O  
ATOM   1542  CB  LYS A 198      67.822 -30.497  56.643  1.00 27.98           C  
ATOM   1543  CG  LYS A 198      68.580 -30.853  57.907  1.00 33.20           C  
ATOM   1544  CD  LYS A 198      67.642 -31.044  59.090  1.00 42.50           C  
ATOM   1545  CE  LYS A 198      68.391 -31.650  60.275  1.00 44.66           C  
ATOM   1546  NZ  LYS A 198      69.603 -30.858  60.630  1.00 48.29           N  
ATOM   1547  N   THR A 199      67.079 -31.319  53.796  1.00 24.84           N  
ATOM   1548  CA  THR A 199      66.225 -31.248  52.623  1.00 23.73           C  
ATOM   1549  C   THR A 199      64.833 -31.697  53.012  1.00 28.51           C  
ATOM   1550  O   THR A 199      64.629 -32.853  53.379  1.00 38.51           O  
ATOM   1551  CB  THR A 199      66.734 -32.157  51.511  1.00 27.35           C  
ATOM   1552  OG1 THR A 199      68.026 -31.715  51.091  1.00 32.28           O  
ATOM   1553  CG2 THR A 199      65.801 -32.125  50.334  1.00 22.81           C  
ATOM   1554  N   VAL A 200      63.877 -30.780  52.935  1.00 29.47           N  
ATOM   1555  CA  VAL A 200      62.496 -31.078  53.291  1.00 22.04           C  
ATOM   1556  C   VAL A 200      61.640 -31.090  52.038  1.00 28.22           C  
ATOM   1557  O   VAL A 200      61.783 -30.226  51.177  1.00 34.20           O  
ATOM   1558  CB  VAL A 200      61.949 -30.032  54.251  1.00 12.67           C  
ATOM   1559  CG1 VAL A 200      60.576 -30.417  54.686  1.00 10.22           C  
ATOM   1560  CG2 VAL A 200      62.872 -29.894  55.447  1.00 10.22           C  
ATOM   1561  N   HIS A 201      60.753 -32.071  51.925  1.00 30.27           N  
ATOM   1562  CA  HIS A 201      59.898 -32.162  50.749  1.00 31.00           C  
ATOM   1563  C   HIS A 201      58.436 -31.927  51.090  1.00 35.10           C  
ATOM   1564  O   HIS A 201      57.998 -32.151  52.223  1.00 38.31           O  
ATOM   1565  CB  HIS A 201      60.028 -33.534  50.115  1.00 31.85           C  
ATOM   1566  CG  HIS A 201      61.403 -33.848  49.628  1.00 31.27           C  
ATOM   1567  ND1 HIS A 201      61.905 -33.341  48.452  1.00 31.30           N  
ATOM   1568  CD2 HIS A 201      62.373 -34.638  50.145  1.00 32.36           C  
ATOM   1569  CE1 HIS A 201      63.125 -33.809  48.261  1.00 37.39           C  
ATOM   1570  NE2 HIS A 201      63.433 -34.599  49.274  1.00 30.15           N  
ATOM   1571  N   SER A 202      57.681 -31.472  50.100  1.00 34.48           N  
ATOM   1572  CA  SER A 202      56.262 -31.234  50.291  1.00 35.85           C  
ATOM   1573  C   SER A 202      55.617 -32.595  50.521  1.00 39.44           C  
ATOM   1574  O   SER A 202      54.646 -32.717  51.271  1.00 43.81           O  
ATOM   1575  CB  SER A 202      55.665 -30.569  49.045  1.00 35.20           C  
ATOM   1576  OG  SER A 202      55.830 -31.360  47.872  1.00 25.17           O  
ATOM   1577  N   THR A 203      56.192 -33.610  49.872  1.00 39.91           N  
ATOM   1578  CA  THR A 203      55.729 -34.990  49.949  1.00 35.84           C  
ATOM   1579  C   THR A 203      56.067 -35.640  51.280  1.00 37.98           C  
ATOM   1580  O   THR A 203      55.547 -36.700  51.603  1.00 47.60           O  
ATOM   1581  CB  THR A 203      56.342 -35.827  48.824  1.00 34.45           C  
ATOM   1582  OG1 THR A 203      57.734 -35.530  48.729  1.00 36.78           O  
ATOM   1583  CG2 THR A 203      55.693 -35.512  47.493  1.00 28.01           C  
ATOM   1584  N   ASP A 204      56.940 -35.011  52.053  1.00 41.22           N  
ATOM   1585  CA  ASP A 204      57.309 -35.543  53.359  1.00 42.37           C  
ATOM   1586  C   ASP A 204      56.134 -35.396  54.307  1.00 42.18           C  
ATOM   1587  O   ASP A 204      56.222 -35.766  55.477  1.00 46.53           O  
ATOM   1588  CB  ASP A 204      58.509 -34.784  53.933  1.00 50.12           C  
ATOM   1589  CG  ASP A 204      59.822 -35.213  53.315  1.00 54.09           C  
ATOM   1590  OD1 ASP A 204      59.797 -36.018  52.359  1.00 56.07           O  
ATOM   1591  OD2 ASP A 204      60.878 -34.745  53.789  1.00 58.94           O  
ATOM   1592  N   PHE A 205      55.031 -34.857  53.799  1.00 41.21           N  
ATOM   1593  CA  PHE A 205      53.848 -34.636  54.620  1.00 45.68           C  
ATOM   1594  C   PHE A 205      52.558 -35.185  54.010  1.00 56.17           C  
ATOM   1595  O   PHE A 205      51.463 -34.745  54.366  1.00 55.11           O  
ATOM   1596  CB  PHE A 205      53.688 -33.144  54.870  1.00 35.42           C  
ATOM   1597  CG  PHE A 205      54.894 -32.502  55.490  1.00 34.12           C  
ATOM   1598  CD1 PHE A 205      54.929 -32.225  56.859  1.00 32.36           C  
ATOM   1599  CD2 PHE A 205      55.999 -32.160  54.705  1.00 30.09           C  
ATOM   1600  CE1 PHE A 205      56.048 -31.614  57.439  1.00 28.49           C  
ATOM   1601  CE2 PHE A 205      57.121 -31.551  55.275  1.00 31.93           C  
ATOM   1602  CZ  PHE A 205      57.144 -31.275  56.645  1.00 32.87           C  
ATOM   1603  N   GLU A 206      52.687 -36.148  53.098  1.00 69.32           N  
ATOM   1604  CA  GLU A 206      51.522 -36.745  52.438  1.00 78.21           C  
ATOM   1605  C   GLU A 206      51.556 -38.283  52.489  1.00 84.25           C  
ATOM   1606  O   GLU A 206      50.548 -38.880  52.933  1.00 87.38           O  
ATOM   1607  CB  GLU A 206      51.451 -36.271  50.982  1.00 75.46           C  
ATOM   1608  CG  GLU A 206      51.716 -34.782  50.809  1.00 78.97           C  
ATOM   1609  CD  GLU A 206      51.729 -34.345  49.354  1.00 83.78           C  
ATOM   1610  OE1 GLU A 206      52.276 -35.094  48.512  1.00 87.11           O  
ATOM   1611  OE2 GLU A 206      51.208 -33.245  49.055  1.00 85.37           O  
TER    1612      GLU A 206                                                      
ATOM   1613  N   ALA B   1      39.409   9.715  67.842  1.00 90.59           N  
ATOM   1614  CA  ALA B   1      38.188   8.916  67.535  1.00 88.08           C  
ATOM   1615  C   ALA B   1      37.958   8.893  66.029  1.00 83.53           C  
ATOM   1616  O   ALA B   1      37.793   7.829  65.426  1.00 83.76           O  
ATOM   1617  CB  ALA B   1      36.975   9.526  68.246  1.00 90.24           C  
ATOM   1618  N   GLY B   2      37.954  10.079  65.431  1.00 77.41           N  
ATOM   1619  CA  GLY B   2      37.744  10.193  64.002  1.00 71.21           C  
ATOM   1620  C   GLY B   2      38.994   9.877  63.209  1.00 66.19           C  
ATOM   1621  O   GLY B   2      40.041   9.558  63.778  1.00 67.20           O  
ATOM   1622  N   HIS B   3      38.888   9.971  61.888  1.00 55.92           N  
ATOM   1623  CA  HIS B   3      40.019   9.683  61.024  1.00 46.37           C  
ATOM   1624  C   HIS B   3      39.790  10.288  59.642  1.00 40.95           C  
ATOM   1625  O   HIS B   3      38.660  10.619  59.284  1.00 47.23           O  
ATOM   1626  CB  HIS B   3      40.200   8.171  60.922  1.00 43.76           C  
ATOM   1627  CG  HIS B   3      39.057   7.478  60.254  1.00 42.57           C  
ATOM   1628  ND1 HIS B   3      39.003   7.280  58.890  1.00 43.20           N  
ATOM   1629  CD2 HIS B   3      37.897   6.993  60.752  1.00 46.69           C  
ATOM   1630  CE1 HIS B   3      37.856   6.704  58.577  1.00 40.89           C  
ATOM   1631  NE2 HIS B   3      37.166   6.520  59.687  1.00 47.16           N  
ATOM   1632  N   LEU B   4      40.862  10.434  58.870  1.00 27.73           N  
ATOM   1633  CA  LEU B   4      40.766  10.997  57.536  1.00 22.47           C  
ATOM   1634  C   LEU B   4      40.880   9.898  56.481  1.00 21.87           C  
ATOM   1635  O   LEU B   4      41.669   8.981  56.641  1.00 25.42           O  
ATOM   1636  CB  LEU B   4      41.891  12.005  57.327  1.00 19.55           C  
ATOM   1637  CG  LEU B   4      42.078  13.097  58.372  1.00 14.75           C  
ATOM   1638  CD1 LEU B   4      43.281  13.945  58.015  1.00 13.14           C  
ATOM   1639  CD2 LEU B   4      40.832  13.946  58.446  1.00 21.11           C  
ATOM   1640  N   GLU B   5      40.093   9.979  55.412  1.00 17.88           N  
ATOM   1641  CA  GLU B   5      40.185   8.986  54.350  1.00 22.57           C  
ATOM   1642  C   GLU B   5      40.582   9.651  53.026  1.00 28.27           C  
ATOM   1643  O   GLU B   5      40.129  10.753  52.700  1.00 29.69           O  
ATOM   1644  CB  GLU B   5      38.857   8.251  54.135  1.00 29.21           C  
ATOM   1645  CG  GLU B   5      38.095   7.843  55.388  1.00 40.32           C  
ATOM   1646  CD  GLU B   5      36.915   6.923  55.073  1.00 44.66           C  
ATOM   1647  OE1 GLU B   5      36.216   7.146  54.052  1.00 43.92           O  
ATOM   1648  OE2 GLU B   5      36.683   5.978  55.853  1.00 52.94           O  
ATOM   1649  N   GLN B   6      41.436   8.962  52.275  1.00 22.01           N  
ATOM   1650  CA  GLN B   6      41.906   9.411  50.975  1.00 10.22           C  
ATOM   1651  C   GLN B   6      41.761   8.175  50.084  1.00 19.03           C  
ATOM   1652  O   GLN B   6      42.717   7.429  49.853  1.00 21.61           O  
ATOM   1653  CB  GLN B   6      43.367   9.838  51.067  1.00 10.22           C  
ATOM   1654  CG  GLN B   6      43.588  11.203  51.662  1.00 10.22           C  
ATOM   1655  CD  GLN B   6      45.049  11.639  51.601  1.00 15.70           C  
ATOM   1656  OE1 GLN B   6      45.842  11.354  52.499  1.00 15.25           O  
ATOM   1657  NE2 GLN B   6      45.411  12.321  50.526  1.00 16.46           N  
ATOM   1658  N   PRO B   7      40.551   7.944  49.573  1.00 21.22           N  
ATOM   1659  CA  PRO B   7      40.187   6.811  48.706  1.00 16.48           C  
ATOM   1660  C   PRO B   7      41.146   6.562  47.535  1.00 19.27           C  
ATOM   1661  O   PRO B   7      41.450   5.426  47.175  1.00 23.88           O  
ATOM   1662  CB  PRO B   7      38.791   7.183  48.219  1.00 14.36           C  
ATOM   1663  CG  PRO B   7      38.293   8.149  49.257  1.00 10.22           C  
ATOM   1664  CD  PRO B   7      39.489   8.960  49.595  1.00 10.22           C  
ATOM   1665  N   GLN B   8      41.611   7.637  46.930  1.00 21.51           N  
ATOM   1666  CA  GLN B   8      42.501   7.519  45.803  1.00 23.90           C  
ATOM   1667  C   GLN B   8      43.843   7.000  46.242  1.00 22.90           C  
ATOM   1668  O   GLN B   8      44.655   7.782  46.720  1.00 25.82           O  
ATOM   1669  CB  GLN B   8      42.714   8.884  45.164  1.00 28.66           C  
ATOM   1670  CG  GLN B   8      41.506   9.517  44.528  1.00 31.34           C  
ATOM   1671  CD  GLN B   8      41.759  10.980  44.216  1.00 32.58           C  
ATOM   1672  OE1 GLN B   8      41.728  11.828  45.103  1.00 35.49           O  
ATOM   1673  NE2 GLN B   8      42.035  11.277  42.954  1.00 39.29           N  
ATOM   1674  N   ILE B   9      44.097   5.705  46.077  1.00 17.85           N  
ATOM   1675  CA  ILE B   9      45.404   5.164  46.467  1.00 14.85           C  
ATOM   1676  C   ILE B   9      46.472   5.910  45.670  1.00 14.21           C  
ATOM   1677  O   ILE B   9      47.564   6.205  46.168  1.00 11.53           O  
ATOM   1678  CB  ILE B   9      45.505   3.655  46.174  1.00 15.32           C  
ATOM   1679  CG1 ILE B   9      44.765   2.877  47.249  1.00 20.37           C  
ATOM   1680  CG2 ILE B   9      46.944   3.203  46.182  1.00 13.49           C  
ATOM   1681  CD1 ILE B   9      45.381   3.042  48.628  1.00 34.70           C  
ATOM   1682  N   SER B  10      46.135   6.220  44.428  1.00 10.22           N  
ATOM   1683  CA  SER B  10      47.035   6.943  43.555  1.00 10.22           C  
ATOM   1684  C   SER B  10      46.180   7.553  42.468  1.00 10.22           C  
ATOM   1685  O   SER B  10      45.063   7.100  42.223  1.00 18.20           O  
ATOM   1686  CB  SER B  10      48.059   5.999  42.940  1.00 10.22           C  
ATOM   1687  OG  SER B  10      47.436   4.969  42.193  1.00 11.72           O  
ATOM   1688  N   SER B  11      46.701   8.589  41.831  1.00 10.22           N  
ATOM   1689  CA  SER B  11      45.996   9.270  40.762  1.00 13.92           C  
ATOM   1690  C   SER B  11      47.001   9.422  39.643  1.00 18.15           C  
ATOM   1691  O   SER B  11      47.996  10.146  39.784  1.00 17.07           O  
ATOM   1692  CB  SER B  11      45.536  10.652  41.230  1.00 22.23           C  
ATOM   1693  OG  SER B  11      44.659  11.251  40.292  1.00 35.24           O  
ATOM   1694  N   THR B  12      46.756   8.727  38.541  1.00 13.52           N  
ATOM   1695  CA  THR B  12      47.664   8.791  37.406  1.00 14.54           C  
ATOM   1696  C   THR B  12      47.154   9.830  36.422  1.00 18.83           C  
ATOM   1697  O   THR B  12      45.976   9.821  36.069  1.00 27.87           O  
ATOM   1698  CB  THR B  12      47.726   7.460  36.705  1.00 10.22           C  
ATOM   1699  OG1 THR B  12      47.879   6.429  37.677  1.00 11.57           O  
ATOM   1700  CG2 THR B  12      48.877   7.429  35.755  1.00 10.54           C  
ATOM   1701  N   LYS B  13      48.027  10.729  35.987  1.00 15.43           N  
ATOM   1702  CA  LYS B  13      47.639  11.772  35.046  1.00 14.50           C  
ATOM   1703  C   LYS B  13      48.765  12.017  34.062  1.00 18.46           C  
ATOM   1704  O   LYS B  13      49.927  11.794  34.388  1.00 31.46           O  
ATOM   1705  CB  LYS B  13      47.341  13.073  35.785  1.00 10.22           C  
ATOM   1706  CG  LYS B  13      46.105  13.051  36.630  1.00 10.22           C  
ATOM   1707  CD  LYS B  13      44.918  12.644  35.788  1.00 32.25           C  
ATOM   1708  CE  LYS B  13      43.585  13.158  36.335  1.00 37.68           C  
ATOM   1709  NZ  LYS B  13      43.363  14.580  35.959  1.00 41.61           N  
ATOM   1710  N   THR B  14      48.432  12.478  32.861  1.00 26.33           N  
ATOM   1711  CA  THR B  14      49.455  12.750  31.848  1.00 28.57           C  
ATOM   1712  C   THR B  14      49.787  14.231  31.917  1.00 24.12           C  
ATOM   1713  O   THR B  14      48.952  15.028  32.335  1.00 24.80           O  
ATOM   1714  CB  THR B  14      48.948  12.419  30.448  1.00 31.59           C  
ATOM   1715  OG1 THR B  14      48.011  13.421  30.042  1.00 29.56           O  
ATOM   1716  CG2 THR B  14      48.246  11.063  30.450  1.00 36.24           C  
ATOM   1717  N   LEU B  15      50.992  14.600  31.502  1.00 18.09           N  
ATOM   1718  CA  LEU B  15      51.408  15.992  31.568  1.00 23.79           C  
ATOM   1719  C   LEU B  15      50.365  17.021  31.156  1.00 25.95           C  
ATOM   1720  O   LEU B  15      49.506  16.747  30.321  1.00 28.95           O  
ATOM   1721  CB  LEU B  15      52.644  16.216  30.721  1.00 21.99           C  
ATOM   1722  CG  LEU B  15      53.925  15.572  31.196  1.00 25.35           C  
ATOM   1723  CD1 LEU B  15      53.860  14.069  31.020  1.00 28.37           C  
ATOM   1724  CD2 LEU B  15      55.055  16.141  30.368  1.00 36.45           C  
ATOM   1725  N   SER B  16      50.462  18.207  31.758  1.00 25.48           N  
ATOM   1726  CA  SER B  16      49.588  19.326  31.457  1.00 23.91           C  
ATOM   1727  C   SER B  16      48.176  19.177  31.971  1.00 26.49           C  
ATOM   1728  O   SER B  16      47.428  20.155  32.026  1.00 24.82           O  
ATOM   1729  CB  SER B  16      49.565  19.540  29.954  1.00 36.59           C  
ATOM   1730  OG  SER B  16      50.890  19.596  29.444  1.00 45.21           O  
ATOM   1731  N   LYS B  17      47.801  17.960  32.344  1.00 27.37           N  
ATOM   1732  CA  LYS B  17      46.461  17.741  32.839  1.00 28.43           C  
ATOM   1733  C   LYS B  17      46.304  18.272  34.260  1.00 25.53           C  
ATOM   1734  O   LYS B  17      47.268  18.732  34.860  1.00 28.64           O  
ATOM   1735  CB  LYS B  17      46.125  16.263  32.716  1.00 34.68           C  
ATOM   1736  CG  LYS B  17      45.129  15.990  31.592  1.00 45.83           C  
ATOM   1737  CD  LYS B  17      45.450  16.779  30.314  1.00 41.37           C  
ATOM   1738  CE  LYS B  17      44.252  16.796  29.355  1.00 39.06           C  
ATOM   1739  NZ  LYS B  17      44.515  17.570  28.115  1.00 26.94           N  
ATOM   1740  N   THR B  18      45.092  18.243  34.794  1.00 20.00           N  
ATOM   1741  CA  THR B  18      44.859  18.765  36.137  1.00 25.90           C  
ATOM   1742  C   THR B  18      44.301  17.713  37.087  1.00 19.18           C  
ATOM   1743  O   THR B  18      43.262  17.131  36.830  1.00 25.77           O  
ATOM   1744  CB  THR B  18      43.921  20.024  36.067  1.00 29.73           C  
ATOM   1745  OG1 THR B  18      43.091  20.094  37.230  1.00 19.21           O  
ATOM   1746  CG2 THR B  18      43.051  19.977  34.827  1.00 39.45           C  
ATOM   1747  N   ALA B  19      44.998  17.468  38.190  1.00 24.62           N  
ATOM   1748  CA  ALA B  19      44.564  16.454  39.156  1.00 23.43           C  
ATOM   1749  C   ALA B  19      43.758  17.009  40.317  1.00 23.78           C  
ATOM   1750  O   ALA B  19      43.911  18.171  40.710  1.00 25.78           O  
ATOM   1751  CB  ALA B  19      45.765  15.693  39.698  1.00 23.45           C  
ATOM   1752  N   ARG B  20      42.904  16.151  40.869  1.00 20.03           N  
ATOM   1753  CA  ARG B  20      42.043  16.504  41.997  1.00 15.31           C  
ATOM   1754  C   ARG B  20      42.092  15.375  43.005  1.00 12.90           C  
ATOM   1755  O   ARG B  20      41.529  14.302  42.779  1.00 20.73           O  
ATOM   1756  CB  ARG B  20      40.594  16.716  41.535  1.00 10.30           C  
ATOM   1757  CG  ARG B  20      40.447  17.781  40.457  1.00 23.08           C  
ATOM   1758  CD  ARG B  20      39.038  17.863  39.890  1.00 24.52           C  
ATOM   1759  NE  ARG B  20      39.067  18.262  38.483  1.00 30.66           N  
ATOM   1760  CZ  ARG B  20      39.344  19.485  38.060  1.00 24.17           C  
ATOM   1761  NH1 ARG B  20      39.607  20.439  38.937  1.00 35.00           N  
ATOM   1762  NH2 ARG B  20      39.384  19.746  36.762  1.00 36.96           N  
ATOM   1763  N   LEU B  21      42.773  15.622  44.116  1.00 10.22           N  
ATOM   1764  CA  LEU B  21      42.912  14.637  45.177  1.00 10.22           C  
ATOM   1765  C   LEU B  21      41.944  14.973  46.303  1.00 10.66           C  
ATOM   1766  O   LEU B  21      41.929  16.105  46.774  1.00 21.45           O  
ATOM   1767  CB  LEU B  21      44.350  14.665  45.683  1.00 11.33           C  
ATOM   1768  CG  LEU B  21      45.428  14.072  44.763  1.00 10.22           C  
ATOM   1769  CD1 LEU B  21      45.023  14.220  43.342  1.00 14.30           C  
ATOM   1770  CD2 LEU B  21      46.758  14.732  44.999  1.00 10.22           C  
ATOM   1771  N   GLU B  22      41.135  13.998  46.725  1.00 13.74           N  
ATOM   1772  CA  GLU B  22      40.152  14.191  47.803  1.00 13.23           C  
ATOM   1773  C   GLU B  22      40.573  13.681  49.174  1.00 14.21           C  
ATOM   1774  O   GLU B  22      41.408  12.793  49.295  1.00 17.50           O  
ATOM   1775  CB  GLU B  22      38.827  13.512  47.476  1.00 17.43           C  
ATOM   1776  CG  GLU B  22      38.185  13.954  46.192  1.00 33.07           C  
ATOM   1777  CD  GLU B  22      36.700  13.641  46.167  1.00 39.61           C  
ATOM   1778  OE1 GLU B  22      36.313  12.559  46.677  1.00 33.56           O  
ATOM   1779  OE2 GLU B  22      35.930  14.476  45.633  1.00 42.24           O  
ATOM   1780  N   CYS B  23      39.953  14.253  50.202  1.00 12.71           N  
ATOM   1781  CA  CYS B  23      40.185  13.898  51.607  1.00 12.71           C  
ATOM   1782  C   CYS B  23      38.835  13.995  52.260  1.00 14.78           C  
ATOM   1783  O   CYS B  23      38.233  15.062  52.246  1.00 19.02           O  
ATOM   1784  CB  CYS B  23      41.092  14.911  52.291  1.00 16.18           C  
ATOM   1785  SG  CYS B  23      41.543  14.650  54.038  1.00 10.22           S  
ATOM   1786  N   VAL B  24      38.350  12.897  52.825  1.00 10.22           N  
ATOM   1787  CA  VAL B  24      37.054  12.924  53.475  1.00 10.79           C  
ATOM   1788  C   VAL B  24      37.267  12.657  54.945  1.00 15.71           C  
ATOM   1789  O   VAL B  24      37.753  11.600  55.321  1.00 11.37           O  
ATOM   1790  CB  VAL B  24      36.112  11.872  52.885  1.00 10.22           C  
ATOM   1791  CG1 VAL B  24      36.214  11.870  51.393  1.00 10.22           C  
ATOM   1792  CG2 VAL B  24      36.451  10.548  53.389  1.00 10.22           C  
ATOM   1793  N   VAL B  25      36.949  13.635  55.783  1.00 13.46           N  
ATOM   1794  CA  VAL B  25      37.135  13.438  57.209  1.00 18.06           C  
ATOM   1795  C   VAL B  25      35.869  12.839  57.788  1.00 21.05           C  
ATOM   1796  O   VAL B  25      34.774  13.119  57.304  1.00 23.41           O  
ATOM   1797  CB  VAL B  25      37.452  14.762  57.919  1.00 10.38           C  
ATOM   1798  CG1 VAL B  25      37.822  15.806  56.912  1.00 10.22           C  
ATOM   1799  CG2 VAL B  25      36.286  15.201  58.729  1.00 16.42           C  
ATOM   1800  N   SER B  26      36.020  12.014  58.816  1.00 22.94           N  
ATOM   1801  CA  SER B  26      34.869  11.392  59.456  1.00 34.84           C  
ATOM   1802  C   SER B  26      35.127  11.153  60.932  1.00 40.35           C  
ATOM   1803  O   SER B  26      36.203  10.704  61.318  1.00 45.77           O  
ATOM   1804  CB  SER B  26      34.544  10.062  58.780  1.00 39.27           C  
ATOM   1805  OG  SER B  26      35.638   9.168  58.866  1.00 44.17           O  
ATOM   1806  N   GLY B  27      34.135  11.449  61.759  1.00 47.01           N  
ATOM   1807  CA  GLY B  27      34.299  11.244  63.183  1.00 55.93           C  
ATOM   1808  C   GLY B  27      34.916  12.460  63.830  1.00 60.69           C  
ATOM   1809  O   GLY B  27      35.007  12.540  65.055  1.00 61.61           O  
ATOM   1810  N   ILE B  28      35.340  13.408  62.998  1.00 66.62           N  
ATOM   1811  CA  ILE B  28      35.944  14.645  63.479  1.00 76.24           C  
ATOM   1812  C   ILE B  28      35.160  15.840  62.956  1.00 79.38           C  
ATOM   1813  O   ILE B  28      34.819  15.898  61.776  1.00 77.99           O  
ATOM   1814  CB  ILE B  28      37.405  14.781  63.014  1.00 83.66           C  
ATOM   1815  CG1 ILE B  28      38.230  13.593  63.517  1.00 86.88           C  
ATOM   1816  CG2 ILE B  28      37.988  16.082  63.532  1.00 82.32           C  
ATOM   1817  CD1 ILE B  28      38.264  13.462  65.031  1.00 92.79           C  
ATOM   1818  N   THR B  29      34.875  16.791  63.841  1.00 86.93           N  
ATOM   1819  CA  THR B  29      34.125  17.984  63.461  1.00 92.71           C  
ATOM   1820  C   THR B  29      34.967  18.935  62.605  1.00 90.90           C  
ATOM   1821  O   THR B  29      35.907  19.575  63.085  1.00 91.22           O  
ATOM   1822  CB  THR B  29      33.588  18.728  64.710  1.00 97.14           C  
ATOM   1823  OG1 THR B  29      33.047  19.997  64.313  1.00104.16           O  
ATOM   1824  CG2 THR B  29      34.699  18.925  65.742  1.00 94.11           C  
ATOM   1825  N   ILE B  30      34.607  19.017  61.329  1.00 85.70           N  
ATOM   1826  CA  ILE B  30      35.308  19.857  60.369  1.00 78.33           C  
ATOM   1827  C   ILE B  30      35.290  21.333  60.788  1.00 82.74           C  
ATOM   1828  O   ILE B  30      36.319  21.883  61.191  1.00 83.75           O  
ATOM   1829  CB  ILE B  30      34.678  19.709  58.954  1.00 68.78           C  
ATOM   1830  CG1 ILE B  30      34.191  18.271  58.739  1.00 69.68           C  
ATOM   1831  CG2 ILE B  30      35.705  20.009  57.878  1.00 50.28           C  
ATOM   1832  CD1 ILE B  30      32.865  17.919  59.432  1.00 70.61           C  
ATOM   1833  N   SER B  31      34.116  21.963  60.709  1.00 82.86           N  
ATOM   1834  CA  SER B  31      33.960  23.381  61.056  1.00 75.86           C  
ATOM   1835  C   SER B  31      34.473  23.739  62.450  1.00 66.62           C  
ATOM   1836  O   SER B  31      33.789  23.523  63.449  1.00 60.29           O  
ATOM   1837  CB  SER B  31      32.490  23.796  60.919  1.00 78.68           C  
ATOM   1838  OG  SER B  31      32.049  23.663  59.576  1.00 76.54           O  
ATOM   1839  N   ALA B  32      35.679  24.297  62.491  1.00 59.76           N  
ATOM   1840  CA  ALA B  32      36.333  24.687  63.734  1.00 62.61           C  
ATOM   1841  C   ALA B  32      37.821  24.799  63.460  1.00 65.36           C  
ATOM   1842  O   ALA B  32      38.415  25.857  63.641  1.00 67.67           O  
ATOM   1843  CB  ALA B  32      36.096  23.644  64.809  1.00 66.89           C  
ATOM   1844  N   THR B  33      38.424  23.689  63.037  1.00 65.65           N  
ATOM   1845  CA  THR B  33      39.851  23.664  62.713  1.00 58.27           C  
ATOM   1846  C   THR B  33      40.020  23.541  61.199  1.00 49.42           C  
ATOM   1847  O   THR B  33      39.083  23.195  60.476  1.00 46.19           O  
ATOM   1848  CB  THR B  33      40.587  22.481  63.383  1.00 59.35           C  
ATOM   1849  OG1 THR B  33      40.377  22.512  64.802  1.00 67.06           O  
ATOM   1850  CG2 THR B  33      42.079  22.573  63.104  1.00 61.76           C  
ATOM   1851  N   SER B  34      41.224  23.811  60.724  1.00 40.10           N  
ATOM   1852  CA  SER B  34      41.504  23.754  59.307  1.00 29.76           C  
ATOM   1853  C   SER B  34      41.996  22.399  58.791  1.00 29.27           C  
ATOM   1854  O   SER B  34      42.539  21.573  59.531  1.00 29.05           O  
ATOM   1855  CB  SER B  34      42.544  24.815  58.962  1.00 30.57           C  
ATOM   1856  OG  SER B  34      42.201  26.065  59.523  1.00 27.36           O  
ATOM   1857  N   VAL B  35      41.790  22.196  57.496  1.00 25.27           N  
ATOM   1858  CA  VAL B  35      42.225  21.007  56.790  1.00 18.74           C  
ATOM   1859  C   VAL B  35      43.573  21.363  56.155  1.00 20.49           C  
ATOM   1860  O   VAL B  35      43.673  22.354  55.416  1.00 17.28           O  
ATOM   1861  CB  VAL B  35      41.236  20.644  55.680  1.00 10.22           C  
ATOM   1862  CG1 VAL B  35      41.817  19.595  54.801  1.00 10.22           C  
ATOM   1863  CG2 VAL B  35      39.965  20.144  56.275  1.00 10.22           C  
ATOM   1864  N   TYR B  36      44.603  20.567  56.450  1.00 10.22           N  
ATOM   1865  CA  TYR B  36      45.949  20.800  55.911  1.00 12.79           C  
ATOM   1866  C   TYR B  36      46.294  19.831  54.777  1.00 10.22           C  
ATOM   1867  O   TYR B  36      45.709  18.763  54.692  1.00 13.89           O  
ATOM   1868  CB  TYR B  36      46.993  20.609  57.014  1.00 12.41           C  
ATOM   1869  CG  TYR B  36      47.070  21.706  58.042  1.00 10.30           C  
ATOM   1870  CD1 TYR B  36      48.082  22.655  58.005  1.00 10.22           C  
ATOM   1871  CD2 TYR B  36      46.135  21.790  59.051  1.00 16.37           C  
ATOM   1872  CE1 TYR B  36      48.156  23.651  58.949  1.00 12.76           C  
ATOM   1873  CE2 TYR B  36      46.197  22.787  59.999  1.00 24.33           C  
ATOM   1874  CZ  TYR B  36      47.212  23.717  59.945  1.00 20.38           C  
ATOM   1875  OH  TYR B  36      47.290  24.707  60.895  1.00 33.71           O  
ATOM   1876  N   TRP B  37      47.241  20.205  53.916  1.00 10.22           N  
ATOM   1877  CA  TRP B  37      47.703  19.328  52.832  1.00 10.22           C  
ATOM   1878  C   TRP B  37      49.222  19.303  52.748  1.00 10.22           C  
ATOM   1879  O   TRP B  37      49.855  20.326  52.508  1.00 10.69           O  
ATOM   1880  CB  TRP B  37      47.147  19.756  51.476  1.00 14.72           C  
ATOM   1881  CG  TRP B  37      45.750  19.306  51.246  1.00 15.36           C  
ATOM   1882  CD1 TRP B  37      44.609  19.959  51.595  1.00 14.10           C  
ATOM   1883  CD2 TRP B  37      45.342  18.060  50.677  1.00 10.22           C  
ATOM   1884  NE1 TRP B  37      43.514  19.197  51.284  1.00 10.22           N  
ATOM   1885  CE2 TRP B  37      43.937  18.026  50.716  1.00 10.22           C  
ATOM   1886  CE3 TRP B  37      46.028  16.973  50.141  1.00 10.22           C  
ATOM   1887  CZ2 TRP B  37      43.203  16.943  50.233  1.00 10.22           C  
ATOM   1888  CZ3 TRP B  37      45.305  15.905  49.665  1.00 10.22           C  
ATOM   1889  CH2 TRP B  37      43.901  15.896  49.712  1.00 10.22           C  
ATOM   1890  N   TYR B  38      49.811  18.131  52.948  1.00 10.22           N  
ATOM   1891  CA  TYR B  38      51.269  17.988  52.912  1.00 10.22           C  
ATOM   1892  C   TYR B  38      51.713  17.273  51.656  1.00 10.22           C  
ATOM   1893  O   TYR B  38      51.004  16.419  51.145  1.00 16.54           O  
ATOM   1894  CB  TYR B  38      51.751  17.202  54.127  1.00 10.22           C  
ATOM   1895  CG  TYR B  38      51.682  17.975  55.429  1.00 10.22           C  
ATOM   1896  CD1 TYR B  38      52.805  18.613  55.940  1.00 10.22           C  
ATOM   1897  CD2 TYR B  38      50.499  18.057  56.149  1.00 10.22           C  
ATOM   1898  CE1 TYR B  38      52.758  19.313  57.136  1.00 10.22           C  
ATOM   1899  CE2 TYR B  38      50.434  18.749  57.345  1.00 16.50           C  
ATOM   1900  CZ  TYR B  38      51.572  19.382  57.840  1.00 17.38           C  
ATOM   1901  OH  TYR B  38      51.502  20.091  59.024  1.00 18.89           O  
ATOM   1902  N   ARG B  39      52.897  17.615  51.166  1.00 13.15           N  
ATOM   1903  CA  ARG B  39      53.443  17.004  49.954  1.00 10.47           C  
ATOM   1904  C   ARG B  39      54.777  16.316  50.211  1.00 10.68           C  
ATOM   1905  O   ARG B  39      55.704  16.936  50.722  1.00 23.47           O  
ATOM   1906  CB  ARG B  39      53.640  18.072  48.880  1.00 13.32           C  
ATOM   1907  CG  ARG B  39      54.470  17.614  47.688  1.00 10.22           C  
ATOM   1908  CD  ARG B  39      54.574  18.686  46.626  1.00 10.22           C  
ATOM   1909  NE  ARG B  39      55.347  19.838  47.075  1.00 20.29           N  
ATOM   1910  CZ  ARG B  39      55.454  20.973  46.387  1.00 28.73           C  
ATOM   1911  NH1 ARG B  39      54.833  21.111  45.221  1.00 30.41           N  
ATOM   1912  NH2 ARG B  39      56.191  21.972  46.857  1.00 35.71           N  
ATOM   1913  N   GLU B  40      54.884  15.046  49.839  1.00 10.22           N  
ATOM   1914  CA  GLU B  40      56.125  14.306  50.050  1.00 11.95           C  
ATOM   1915  C   GLU B  40      56.763  13.928  48.710  1.00 18.45           C  
ATOM   1916  O   GLU B  40      56.469  12.872  48.147  1.00 24.89           O  
ATOM   1917  CB  GLU B  40      55.837  13.055  50.882  1.00 12.62           C  
ATOM   1918  CG  GLU B  40      57.053  12.233  51.255  1.00 21.36           C  
ATOM   1919  CD  GLU B  40      56.700  10.980  52.049  1.00 26.25           C  
ATOM   1920  OE1 GLU B  40      55.612  10.417  51.817  1.00 28.44           O  
ATOM   1921  OE2 GLU B  40      57.517  10.549  52.890  1.00 24.19           O  
ATOM   1922  N   ARG B  41      57.624  14.811  48.204  1.00 23.02           N  
ATOM   1923  CA  ARG B  41      58.324  14.619  46.933  1.00 16.89           C  
ATOM   1924  C   ARG B  41      59.189  13.383  47.077  1.00 18.31           C  
ATOM   1925  O   ARG B  41      59.568  13.017  48.175  1.00 18.61           O  
ATOM   1926  CB  ARG B  41      59.234  15.818  46.668  1.00 23.11           C  
ATOM   1927  CG  ARG B  41      59.048  16.547  45.361  1.00 21.03           C  
ATOM   1928  CD  ARG B  41      57.762  17.307  45.366  1.00 34.08           C  
ATOM   1929  NE  ARG B  41      57.724  18.404  44.396  1.00 33.88           N  
ATOM   1930  CZ  ARG B  41      58.353  19.561  44.553  1.00 34.00           C  
ATOM   1931  NH1 ARG B  41      59.083  19.770  45.642  1.00 39.80           N  
ATOM   1932  NH2 ARG B  41      58.220  20.517  43.638  1.00 34.22           N  
ATOM   1933  N   PRO B  42      59.526  12.723  45.969  1.00 25.01           N  
ATOM   1934  CA  PRO B  42      60.366  11.536  46.124  1.00 30.34           C  
ATOM   1935  C   PRO B  42      61.765  11.977  46.552  1.00 32.22           C  
ATOM   1936  O   PRO B  42      62.328  12.925  45.995  1.00 34.24           O  
ATOM   1937  CB  PRO B  42      60.335  10.917  44.732  1.00 26.03           C  
ATOM   1938  CG  PRO B  42      60.289  12.113  43.861  1.00 28.39           C  
ATOM   1939  CD  PRO B  42      59.269  12.999  44.548  1.00 29.72           C  
ATOM   1940  N   GLY B  43      62.315  11.301  47.553  1.00 32.23           N  
ATOM   1941  CA  GLY B  43      63.628  11.665  48.032  1.00 30.52           C  
ATOM   1942  C   GLY B  43      63.549  12.751  49.087  1.00 32.32           C  
ATOM   1943  O   GLY B  43      64.402  12.831  49.967  1.00 36.07           O  
ATOM   1944  N   GLU B  44      62.524  13.591  49.015  1.00 30.59           N  
ATOM   1945  CA  GLU B  44      62.363  14.680  49.986  1.00 28.54           C  
ATOM   1946  C   GLU B  44      61.689  14.282  51.303  1.00 21.69           C  
ATOM   1947  O   GLU B  44      61.331  13.123  51.531  1.00 14.44           O  
ATOM   1948  CB  GLU B  44      61.581  15.842  49.352  1.00 33.91           C  
ATOM   1949  CG  GLU B  44      62.442  16.892  48.660  1.00 41.19           C  
ATOM   1950  CD  GLU B  44      61.644  17.810  47.746  1.00 41.96           C  
ATOM   1951  OE1 GLU B  44      60.622  18.375  48.195  1.00 54.75           O  
ATOM   1952  OE2 GLU B  44      62.042  17.970  46.573  1.00 47.76           O  
ATOM   1953  N   VAL B  45      61.530  15.275  52.168  1.00 16.97           N  
ATOM   1954  CA  VAL B  45      60.897  15.093  53.465  1.00 18.84           C  
ATOM   1955  C   VAL B  45      59.451  15.591  53.346  1.00 18.57           C  
ATOM   1956  O   VAL B  45      59.154  16.427  52.499  1.00 15.47           O  
ATOM   1957  CB  VAL B  45      61.648  15.913  54.553  1.00 10.96           C  
ATOM   1958  CG1 VAL B  45      61.493  17.375  54.294  1.00 10.22           C  
ATOM   1959  CG2 VAL B  45      61.119  15.575  55.929  1.00 21.10           C  
ATOM   1960  N   ILE B  46      58.552  15.074  54.173  1.00 12.86           N  
ATOM   1961  CA  ILE B  46      57.168  15.516  54.118  1.00 10.22           C  
ATOM   1962  C   ILE B  46      57.138  17.002  54.405  1.00 11.51           C  
ATOM   1963  O   ILE B  46      57.744  17.446  55.368  1.00 19.00           O  
ATOM   1964  CB  ILE B  46      56.336  14.801  55.160  1.00 10.22           C  
ATOM   1965  CG1 ILE B  46      56.332  13.301  54.870  1.00 10.22           C  
ATOM   1966  CG2 ILE B  46      54.936  15.352  55.158  1.00 10.22           C  
ATOM   1967  CD1 ILE B  46      55.626  12.484  55.903  1.00 12.17           C  
ATOM   1968  N   GLN B  47      56.424  17.777  53.596  1.00 12.64           N  
ATOM   1969  CA  GLN B  47      56.397  19.221  53.812  1.00 17.19           C  
ATOM   1970  C   GLN B  47      55.024  19.852  53.599  1.00 16.77           C  
ATOM   1971  O   GLN B  47      54.210  19.354  52.827  1.00 13.26           O  
ATOM   1972  CB  GLN B  47      57.430  19.887  52.895  1.00 28.91           C  
ATOM   1973  CG  GLN B  47      57.924  21.260  53.343  1.00 36.17           C  
ATOM   1974  CD  GLN B  47      58.990  21.832  52.415  1.00 43.45           C  
ATOM   1975  OE1 GLN B  47      59.937  21.137  52.035  1.00 45.94           O  
ATOM   1976  NE2 GLN B  47      58.843  23.106  52.055  1.00 46.46           N  
ATOM   1977  N   PHE B  48      54.775  20.951  54.304  1.00 16.81           N  
ATOM   1978  CA  PHE B  48      53.509  21.668  54.212  1.00 10.22           C  
ATOM   1979  C   PHE B  48      53.307  22.168  52.810  1.00 15.49           C  
ATOM   1980  O   PHE B  48      54.254  22.627  52.185  1.00 19.93           O  
ATOM   1981  CB  PHE B  48      53.516  22.867  55.144  1.00 10.22           C  
ATOM   1982  CG  PHE B  48      52.347  23.779  54.964  1.00 10.22           C  
ATOM   1983  CD1 PHE B  48      52.534  25.123  54.730  1.00 10.22           C  
ATOM   1984  CD2 PHE B  48      51.048  23.302  55.056  1.00 22.70           C  
ATOM   1985  CE1 PHE B  48      51.446  25.982  54.592  1.00 10.22           C  
ATOM   1986  CE2 PHE B  48      49.951  24.162  54.918  1.00 13.53           C  
ATOM   1987  CZ  PHE B  48      50.162  25.496  54.688  1.00 10.22           C  
ATOM   1988  N   LEU B  49      52.074  22.090  52.315  1.00 20.55           N  
ATOM   1989  CA  LEU B  49      51.761  22.562  50.967  1.00 12.29           C  
ATOM   1990  C   LEU B  49      50.789  23.720  51.040  1.00 12.30           C  
ATOM   1991  O   LEU B  49      51.157  24.857  50.777  1.00 19.28           O  
ATOM   1992  CB  LEU B  49      51.159  21.438  50.143  1.00 10.22           C  
ATOM   1993  CG  LEU B  49      50.862  21.768  48.694  1.00 10.22           C  
ATOM   1994  CD1 LEU B  49      52.124  22.138  47.956  1.00 10.22           C  
ATOM   1995  CD2 LEU B  49      50.226  20.558  48.073  1.00 14.51           C  
ATOM   1996  N   VAL B  50      49.550  23.425  51.409  1.00 10.46           N  
ATOM   1997  CA  VAL B  50      48.514  24.441  51.540  1.00 10.22           C  
ATOM   1998  C   VAL B  50      47.557  24.016  52.628  1.00 11.12           C  
ATOM   1999  O   VAL B  50      47.588  22.869  53.068  1.00 20.10           O  
ATOM   2000  CB  VAL B  50      47.704  24.579  50.262  1.00 10.22           C  
ATOM   2001  CG1 VAL B  50      48.551  25.158  49.177  1.00 10.22           C  
ATOM   2002  CG2 VAL B  50      47.174  23.217  49.850  1.00 10.22           C  
ATOM   2003  N   SER B  51      46.701  24.939  53.056  1.00 10.22           N  
ATOM   2004  CA  SER B  51      45.704  24.639  54.081  1.00 10.22           C  
ATOM   2005  C   SER B  51      44.540  25.609  53.969  1.00 10.22           C  
ATOM   2006  O   SER B  51      44.706  26.772  53.611  1.00 14.76           O  
ATOM   2007  CB  SER B  51      46.306  24.756  55.479  1.00 11.86           C  
ATOM   2008  OG  SER B  51      46.304  26.109  55.928  1.00 18.69           O  
ATOM   2009  N   ILE B  52      43.350  25.135  54.283  1.00 10.22           N  
ATOM   2010  CA  ILE B  52      42.197  26.001  54.213  1.00 13.22           C  
ATOM   2011  C   ILE B  52      41.534  26.058  55.581  1.00 19.71           C  
ATOM   2012  O   ILE B  52      41.116  25.044  56.110  1.00 20.16           O  
ATOM   2013  CB  ILE B  52      41.212  25.498  53.140  1.00 10.22           C  
ATOM   2014  CG1 ILE B  52      39.922  26.291  53.203  1.00 10.22           C  
ATOM   2015  CG2 ILE B  52      40.957  24.040  53.313  1.00 10.22           C  
ATOM   2016  CD1 ILE B  52      39.065  26.089  52.013  1.00 10.22           C  
ATOM   2017  N   SER B  53      41.451  27.256  56.151  1.00 26.42           N  
ATOM   2018  CA  SER B  53      40.847  27.473  57.470  1.00 29.46           C  
ATOM   2019  C   SER B  53      39.339  27.313  57.464  1.00 28.50           C  
ATOM   2020  O   SER B  53      38.757  26.947  56.452  1.00 21.34           O  
ATOM   2021  CB  SER B  53      41.186  28.871  57.981  1.00 32.24           C  
ATOM   2022  OG  SER B  53      42.589  29.060  58.042  1.00 54.29           O  
ATOM   2023  N   TYR B  54      38.701  27.594  58.598  1.00 36.80           N  
ATOM   2024  CA  TYR B  54      37.252  27.465  58.670  1.00 39.78           C  
ATOM   2025  C   TYR B  54      36.580  28.656  58.025  1.00 41.19           C  
ATOM   2026  O   TYR B  54      35.588  28.502  57.314  1.00 42.98           O  
ATOM   2027  CB  TYR B  54      36.762  27.299  60.118  1.00 46.55           C  
ATOM   2028  CG  TYR B  54      36.899  28.506  60.998  1.00 55.00           C  
ATOM   2029  CD1 TYR B  54      38.101  28.789  61.640  1.00 59.69           C  
ATOM   2030  CD2 TYR B  54      35.820  29.374  61.193  1.00 60.61           C  
ATOM   2031  CE1 TYR B  54      38.234  29.916  62.462  1.00 65.55           C  
ATOM   2032  CE2 TYR B  54      35.937  30.507  62.008  1.00 66.44           C  
ATOM   2033  CZ  TYR B  54      37.150  30.770  62.639  1.00 69.65           C  
ATOM   2034  OH  TYR B  54      37.289  31.887  63.431  1.00 74.76           O  
ATOM   2035  N   ASP B  55      37.117  29.846  58.261  1.00 40.54           N  
ATOM   2036  CA  ASP B  55      36.537  31.041  57.664  1.00 42.01           C  
ATOM   2037  C   ASP B  55      36.562  30.933  56.144  1.00 40.81           C  
ATOM   2038  O   ASP B  55      35.617  31.348  55.472  1.00 51.96           O  
ATOM   2039  CB  ASP B  55      37.282  32.301  58.115  1.00 42.42           C  
ATOM   2040  CG  ASP B  55      38.776  32.095  58.203  1.00 46.34           C  
ATOM   2041  OD1 ASP B  55      39.501  33.086  58.418  1.00 52.19           O  
ATOM   2042  OD2 ASP B  55      39.232  30.941  58.073  1.00 53.72           O  
ATOM   2043  N   GLY B  56      37.629  30.367  55.596  1.00 34.04           N  
ATOM   2044  CA  GLY B  56      37.700  30.235  54.153  1.00 25.68           C  
ATOM   2045  C   GLY B  56      39.002  30.716  53.549  1.00 23.46           C  
ATOM   2046  O   GLY B  56      39.210  30.562  52.339  1.00 20.47           O  
ATOM   2047  N   THR B  57      39.867  31.312  54.373  1.00 12.79           N  
ATOM   2048  CA  THR B  57      41.156  31.787  53.896  1.00 11.71           C  
ATOM   2049  C   THR B  57      42.012  30.582  53.577  1.00 12.82           C  
ATOM   2050  O   THR B  57      41.775  29.479  54.059  1.00 12.79           O  
ATOM   2051  CB  THR B  57      41.872  32.664  54.932  1.00 10.22           C  
ATOM   2052  OG1 THR B  57      41.850  32.021  56.205  1.00 23.29           O  
ATOM   2053  CG2 THR B  57      41.195  34.002  55.050  1.00 23.93           C  
ATOM   2054  N   VAL B  58      43.021  30.789  52.761  1.00 10.22           N  
ATOM   2055  CA  VAL B  58      43.867  29.688  52.354  1.00 10.22           C  
ATOM   2056  C   VAL B  58      45.302  30.118  52.341  1.00 18.96           C  
ATOM   2057  O   VAL B  58      45.639  31.086  51.669  1.00 22.01           O  
ATOM   2058  CB  VAL B  58      43.538  29.262  50.942  1.00 10.22           C  
ATOM   2059  CG1 VAL B  58      44.468  28.216  50.503  1.00 10.22           C  
ATOM   2060  CG2 VAL B  58      42.125  28.778  50.869  1.00 10.22           C  
ATOM   2061  N   ARG B  59      46.157  29.407  53.063  1.00 17.42           N  
ATOM   2062  CA  ARG B  59      47.561  29.763  53.072  1.00 19.91           C  
ATOM   2063  C   ARG B  59      48.363  28.694  52.356  1.00 21.35           C  
ATOM   2064  O   ARG B  59      48.014  27.519  52.410  1.00 24.68           O  
ATOM   2065  CB  ARG B  59      48.068  29.949  54.502  1.00 28.98           C  
ATOM   2066  CG  ARG B  59      47.861  28.777  55.434  1.00 45.50           C  
ATOM   2067  CD  ARG B  59      48.410  29.077  56.843  1.00 67.85           C  
ATOM   2068  NE  ARG B  59      47.687  30.145  57.552  1.00 84.12           N  
ATOM   2069  CZ  ARG B  59      46.429  30.060  57.991  1.00 85.38           C  
ATOM   2070  NH1 ARG B  59      45.720  28.950  57.801  1.00 87.07           N  
ATOM   2071  NH2 ARG B  59      45.880  31.087  58.627  1.00 81.84           N  
ATOM   2072  N   LYS B  60      49.415  29.111  51.654  1.00 17.67           N  
ATOM   2073  CA  LYS B  60      50.277  28.181  50.938  1.00 13.59           C  
ATOM   2074  C   LYS B  60      51.706  28.340  51.441  1.00 10.39           C  
ATOM   2075  O   LYS B  60      52.111  29.430  51.829  1.00 15.32           O  
ATOM   2076  CB  LYS B  60      50.222  28.446  49.430  1.00 10.22           C  
ATOM   2077  CG  LYS B  60      50.695  29.823  49.020  1.00 11.94           C  
ATOM   2078  CD  LYS B  60      50.745  29.987  47.513  1.00 11.04           C  
ATOM   2079  CE  LYS B  60      51.026  31.446  47.141  1.00 10.22           C  
ATOM   2080  NZ  LYS B  60      50.939  31.723  45.664  1.00 10.22           N  
ATOM   2081  N   GLU B  61      52.466  27.252  51.431  1.00 10.22           N  
ATOM   2082  CA  GLU B  61      53.859  27.271  51.885  1.00 15.60           C  
ATOM   2083  C   GLU B  61      54.681  28.306  51.137  1.00 14.49           C  
ATOM   2084  O   GLU B  61      54.315  28.736  50.046  1.00 14.29           O  
ATOM   2085  CB  GLU B  61      54.509  25.899  51.686  1.00 14.66           C  
ATOM   2086  CG  GLU B  61      55.961  25.812  52.109  1.00 14.54           C  
ATOM   2087  CD  GLU B  61      56.164  26.027  53.608  1.00 28.33           C  
ATOM   2088  OE1 GLU B  61      55.911  27.160  54.105  1.00 27.69           O  
ATOM   2089  OE2 GLU B  61      56.589  25.055  54.283  1.00 25.46           O  
ATOM   2090  N   SER B  62      55.794  28.710  51.732  1.00 13.33           N  
ATOM   2091  CA  SER B  62      56.646  29.682  51.094  1.00 14.52           C  
ATOM   2092  C   SER B  62      57.163  29.095  49.807  1.00 22.99           C  
ATOM   2093  O   SER B  62      57.516  27.915  49.769  1.00 25.40           O  
ATOM   2094  CB  SER B  62      57.832  30.015  51.967  1.00 11.18           C  
ATOM   2095  OG  SER B  62      58.752  30.799  51.218  1.00 22.65           O  
ATOM   2096  N   GLY B  63      57.199  29.911  48.753  1.00 29.47           N  
ATOM   2097  CA  GLY B  63      57.706  29.441  47.472  1.00 32.89           C  
ATOM   2098  C   GLY B  63      56.698  28.840  46.507  1.00 27.77           C  
ATOM   2099  O   GLY B  63      56.938  28.782  45.297  1.00 27.62           O  
ATOM   2100  N   ILE B  64      55.568  28.382  47.025  1.00 24.23           N  
ATOM   2101  CA  ILE B  64      54.565  27.803  46.151  1.00 21.58           C  
ATOM   2102  C   ILE B  64      54.240  28.828  45.076  1.00 20.73           C  
ATOM   2103  O   ILE B  64      53.862  29.959  45.383  1.00 21.38           O  
ATOM   2104  CB  ILE B  64      53.272  27.486  46.891  1.00 14.35           C  
ATOM   2105  CG1 ILE B  64      53.522  26.487  48.005  1.00 12.77           C  
ATOM   2106  CG2 ILE B  64      52.309  26.871  45.947  1.00 18.36           C  
ATOM   2107  CD1 ILE B  64      53.922  25.145  47.499  1.00 21.40           C  
ATOM   2108  N   PRO B  65      54.402  28.453  43.799  1.00 21.11           N  
ATOM   2109  CA  PRO B  65      54.119  29.348  42.671  1.00 17.91           C  
ATOM   2110  C   PRO B  65      52.646  29.748  42.539  1.00 17.68           C  
ATOM   2111  O   PRO B  65      51.779  29.186  43.200  1.00 23.12           O  
ATOM   2112  CB  PRO B  65      54.624  28.556  41.474  1.00 18.98           C  
ATOM   2113  CG  PRO B  65      54.484  27.143  41.904  1.00 10.22           C  
ATOM   2114  CD  PRO B  65      54.969  27.182  43.322  1.00 16.93           C  
ATOM   2115  N   SER B  66      52.371  30.722  41.683  1.00 19.26           N  
ATOM   2116  CA  SER B  66      51.005  31.205  41.497  1.00 25.92           C  
ATOM   2117  C   SER B  66      50.132  30.302  40.636  1.00 27.76           C  
ATOM   2118  O   SER B  66      50.618  29.626  39.724  1.00 19.46           O  
ATOM   2119  CB  SER B  66      51.009  32.617  40.889  1.00 30.18           C  
ATOM   2120  OG  SER B  66      49.694  33.149  40.800  1.00 15.36           O  
ATOM   2121  N   GLY B  67      48.835  30.308  40.938  1.00 27.08           N  
ATOM   2122  CA  GLY B  67      47.879  29.506  40.199  1.00 25.88           C  
ATOM   2123  C   GLY B  67      48.263  28.057  39.960  1.00 23.20           C  
ATOM   2124  O   GLY B  67      48.029  27.520  38.882  1.00 23.90           O  
ATOM   2125  N   LYS B  68      48.847  27.413  40.960  1.00 20.32           N  
ATOM   2126  CA  LYS B  68      49.235  26.019  40.819  1.00 20.61           C  
ATOM   2127  C   LYS B  68      48.294  25.124  41.598  1.00 24.11           C  
ATOM   2128  O   LYS B  68      47.768  24.148  41.061  1.00 25.54           O  
ATOM   2129  CB  LYS B  68      50.650  25.789  41.343  1.00 16.31           C  
ATOM   2130  CG  LYS B  68      51.109  24.347  41.275  1.00 10.22           C  
ATOM   2131  CD  LYS B  68      51.105  23.877  39.836  1.00 10.22           C  
ATOM   2132  CE  LYS B  68      51.697  22.479  39.687  1.00 14.77           C  
ATOM   2133  NZ  LYS B  68      51.878  22.084  38.253  1.00 10.22           N  
ATOM   2134  N   PHE B  69      48.083  25.468  42.868  1.00 19.43           N  
ATOM   2135  CA  PHE B  69      47.228  24.682  43.745  1.00 10.22           C  
ATOM   2136  C   PHE B  69      45.940  25.340  44.176  1.00 10.22           C  
ATOM   2137  O   PHE B  69      45.840  26.559  44.209  1.00 20.54           O  
ATOM   2138  CB  PHE B  69      48.001  24.338  44.984  1.00 10.22           C  
ATOM   2139  CG  PHE B  69      49.229  23.542  44.712  1.00 15.17           C  
ATOM   2140  CD1 PHE B  69      49.150  22.183  44.476  1.00 10.22           C  
ATOM   2141  CD2 PHE B  69      50.468  24.149  44.708  1.00 10.22           C  
ATOM   2142  CE1 PHE B  69      50.279  21.460  44.245  1.00 10.22           C  
ATOM   2143  CE2 PHE B  69      51.596  23.424  44.481  1.00 10.22           C  
ATOM   2144  CZ  PHE B  69      51.506  22.084  44.252  1.00 10.22           C  
ATOM   2145  N   GLU B  70      44.954  24.523  44.523  1.00 10.22           N  
ATOM   2146  CA  GLU B  70      43.673  25.034  44.988  1.00 10.22           C  
ATOM   2147  C   GLU B  70      43.082  24.101  46.038  1.00 10.22           C  
ATOM   2148  O   GLU B  70      43.171  22.874  45.907  1.00 10.22           O  
ATOM   2149  CB  GLU B  70      42.696  25.188  43.829  1.00 10.22           C  
ATOM   2150  CG  GLU B  70      42.983  26.337  42.885  1.00 17.55           C  
ATOM   2151  CD  GLU B  70      41.733  26.796  42.130  1.00 26.54           C  
ATOM   2152  OE1 GLU B  70      41.375  26.178  41.098  1.00 31.50           O  
ATOM   2153  OE2 GLU B  70      41.096  27.777  42.585  1.00 28.24           O  
ATOM   2154  N   VAL B  71      42.484  24.684  47.080  1.00 10.22           N  
ATOM   2155  CA  VAL B  71      41.890  23.884  48.150  1.00 10.22           C  
ATOM   2156  C   VAL B  71      40.500  24.341  48.470  1.00 11.24           C  
ATOM   2157  O   VAL B  71      40.182  25.517  48.342  1.00 19.06           O  
ATOM   2158  CB  VAL B  71      42.626  24.015  49.477  1.00 10.22           C  
ATOM   2159  CG1 VAL B  71      42.468  22.726  50.259  1.00 10.22           C  
ATOM   2160  CG2 VAL B  71      44.066  24.396  49.257  1.00 12.76           C  
ATOM   2161  N   ASP B  72      39.672  23.414  48.915  1.00 10.22           N  
ATOM   2162  CA  ASP B  72      38.322  23.771  49.301  1.00 11.46           C  
ATOM   2163  C   ASP B  72      37.842  22.823  50.382  1.00 10.65           C  
ATOM   2164  O   ASP B  72      38.498  21.824  50.668  1.00 10.22           O  
ATOM   2165  CB  ASP B  72      37.383  23.734  48.093  1.00 24.05           C  
ATOM   2166  CG  ASP B  72      37.089  22.338  47.618  1.00 27.81           C  
ATOM   2167  OD1 ASP B  72      37.687  21.375  48.151  1.00 33.31           O  
ATOM   2168  OD2 ASP B  72      36.248  22.216  46.703  1.00 28.39           O  
ATOM   2169  N   ARG B  73      36.727  23.154  51.021  1.00 11.83           N  
ATOM   2170  CA  ARG B  73      36.203  22.262  52.034  1.00 14.75           C  
ATOM   2171  C   ARG B  73      34.686  22.272  52.149  1.00 15.72           C  
ATOM   2172  O   ARG B  73      34.100  23.102  52.830  1.00 19.40           O  
ATOM   2173  CB  ARG B  73      36.877  22.517  53.394  1.00 10.22           C  
ATOM   2174  CG  ARG B  73      37.030  23.956  53.786  1.00 25.44           C  
ATOM   2175  CD  ARG B  73      35.966  24.395  54.771  1.00 38.78           C  
ATOM   2176  NE  ARG B  73      36.042  23.681  56.045  1.00 39.76           N  
ATOM   2177  CZ  ARG B  73      37.082  23.721  56.868  1.00 29.56           C  
ATOM   2178  NH1 ARG B  73      38.145  24.435  56.552  1.00 31.19           N  
ATOM   2179  NH2 ARG B  73      37.045  23.069  58.020  1.00 26.82           N  
ATOM   2180  N   ILE B  74      34.062  21.330  51.452  1.00 12.80           N  
ATOM   2181  CA  ILE B  74      32.619  21.166  51.471  1.00 13.64           C  
ATOM   2182  C   ILE B  74      32.291  20.459  52.786  1.00 15.88           C  
ATOM   2183  O   ILE B  74      32.530  19.261  52.930  1.00 20.96           O  
ATOM   2184  CB  ILE B  74      32.162  20.284  50.297  1.00 10.22           C  
ATOM   2185  CG1 ILE B  74      32.289  21.052  48.990  1.00 10.91           C  
ATOM   2186  CG2 ILE B  74      30.742  19.860  50.483  1.00 12.52           C  
ATOM   2187  CD1 ILE B  74      33.688  21.519  48.690  1.00 18.27           C  
ATOM   2188  N   PRO B  75      31.741  21.187  53.768  1.00 14.73           N  
ATOM   2189  CA  PRO B  75      31.414  20.561  55.043  1.00 15.85           C  
ATOM   2190  C   PRO B  75      30.204  19.629  54.993  1.00 11.65           C  
ATOM   2191  O   PRO B  75      30.135  18.688  55.765  1.00 10.97           O  
ATOM   2192  CB  PRO B  75      31.210  21.762  55.958  1.00 10.22           C  
ATOM   2193  CG  PRO B  75      30.559  22.702  55.077  1.00 10.22           C  
ATOM   2194  CD  PRO B  75      31.395  22.612  53.810  1.00 19.83           C  
ATOM   2195  N   GLU B  76      29.254  19.892  54.102  1.00 10.90           N  
ATOM   2196  CA  GLU B  76      28.081  19.035  53.978  1.00 12.09           C  
ATOM   2197  C   GLU B  76      28.508  17.596  53.713  1.00 14.02           C  
ATOM   2198  O   GLU B  76      28.011  16.664  54.344  1.00 22.17           O  
ATOM   2199  CB  GLU B  76      27.185  19.482  52.828  1.00 10.45           C  
ATOM   2200  CG  GLU B  76      26.464  20.799  53.030  1.00 24.34           C  
ATOM   2201  CD  GLU B  76      27.359  22.023  52.879  1.00 34.05           C  
ATOM   2202  OE1 GLU B  76      28.463  21.916  52.282  1.00 30.70           O  
ATOM   2203  OE2 GLU B  76      26.931  23.104  53.354  1.00 36.49           O  
ATOM   2204  N   THR B  77      29.434  17.415  52.780  1.00 11.06           N  
ATOM   2205  CA  THR B  77      29.917  16.091  52.440  1.00 10.22           C  
ATOM   2206  C   THR B  77      31.281  15.828  53.047  1.00 10.77           C  
ATOM   2207  O   THR B  77      32.078  15.075  52.490  1.00 23.15           O  
ATOM   2208  CB  THR B  77      30.034  15.921  50.924  1.00 11.08           C  
ATOM   2209  OG1 THR B  77      30.993  16.853  50.421  1.00 10.22           O  
ATOM   2210  CG2 THR B  77      28.707  16.180  50.254  1.00 10.22           C  
ATOM   2211  N   SER B  78      31.559  16.462  54.177  1.00 10.22           N  
ATOM   2212  CA  SER B  78      32.827  16.275  54.881  1.00 11.25           C  
ATOM   2213  C   SER B  78      34.031  15.934  54.009  1.00 10.84           C  
ATOM   2214  O   SER B  78      34.682  14.914  54.204  1.00 18.30           O  
ATOM   2215  CB  SER B  78      32.683  15.181  55.942  1.00 10.22           C  
ATOM   2216  OG  SER B  78      32.275  15.719  57.188  1.00 26.02           O  
ATOM   2217  N   THR B  79      34.347  16.786  53.057  1.00 10.22           N  
ATOM   2218  CA  THR B  79      35.484  16.509  52.217  1.00 11.93           C  
ATOM   2219  C   THR B  79      36.211  17.753  51.732  1.00 12.58           C  
ATOM   2220  O   THR B  79      35.605  18.794  51.457  1.00 10.22           O  
ATOM   2221  CB  THR B  79      35.077  15.671  51.002  1.00 11.03           C  
ATOM   2222  OG1 THR B  79      36.098  15.769  50.002  1.00 19.25           O  
ATOM   2223  CG2 THR B  79      33.772  16.154  50.432  1.00 10.22           C  
ATOM   2224  N   SER B  80      37.527  17.621  51.636  1.00 10.22           N  
ATOM   2225  CA  SER B  80      38.387  18.682  51.164  1.00 10.22           C  
ATOM   2226  C   SER B  80      39.067  18.162  49.923  1.00 12.54           C  
ATOM   2227  O   SER B  80      39.400  16.980  49.860  1.00 10.22           O  
ATOM   2228  CB  SER B  80      39.442  19.027  52.188  1.00 10.22           C  
ATOM   2229  OG  SER B  80      40.416  19.829  51.560  1.00 10.22           O  
ATOM   2230  N   THR B  81      39.283  19.043  48.947  1.00 10.22           N  
ATOM   2231  CA  THR B  81      39.899  18.635  47.688  1.00 14.68           C  
ATOM   2232  C   THR B  81      41.083  19.474  47.250  1.00 13.48           C  
ATOM   2233  O   THR B  81      40.960  20.687  47.058  1.00 25.50           O  
ATOM   2234  CB  THR B  81      38.885  18.669  46.544  1.00 10.22           C  
ATOM   2235  OG1 THR B  81      37.741  17.878  46.892  1.00 24.07           O  
ATOM   2236  CG2 THR B  81      39.510  18.151  45.287  1.00 10.22           C  
ATOM   2237  N   LEU B  82      42.232  18.831  47.079  1.00 10.22           N  
ATOM   2238  CA  LEU B  82      43.406  19.551  46.628  1.00 10.22           C  
ATOM   2239  C   LEU B  82      43.424  19.447  45.106  1.00 18.39           C  
ATOM   2240  O   LEU B  82      43.361  18.347  44.551  1.00 18.69           O  
ATOM   2241  CB  LEU B  82      44.661  18.927  47.216  1.00 10.22           C  
ATOM   2242  CG  LEU B  82      45.958  19.513  46.680  1.00 10.22           C  
ATOM   2243  CD1 LEU B  82      45.973  21.005  46.950  1.00 20.44           C  
ATOM   2244  CD2 LEU B  82      47.142  18.819  47.322  1.00 10.22           C  
ATOM   2245  N   THR B  83      43.486  20.591  44.432  1.00 14.23           N  
ATOM   2246  CA  THR B  83      43.503  20.608  42.976  1.00 10.67           C  
ATOM   2247  C   THR B  83      44.876  20.993  42.487  1.00 10.54           C  
ATOM   2248  O   THR B  83      45.428  21.995  42.916  1.00 11.64           O  
ATOM   2249  CB  THR B  83      42.526  21.633  42.417  1.00 10.22           C  
ATOM   2250  OG1 THR B  83      41.185  21.248  42.719  1.00 10.22           O  
ATOM   2251  CG2 THR B  83      42.703  21.765  40.936  1.00 10.22           C  
ATOM   2252  N   ILE B  84      45.427  20.202  41.583  1.00 10.56           N  
ATOM   2253  CA  ILE B  84      46.737  20.515  41.061  1.00 12.86           C  
ATOM   2254  C   ILE B  84      46.613  20.793  39.578  1.00 16.63           C  
ATOM   2255  O   ILE B  84      46.354  19.885  38.789  1.00 18.01           O  
ATOM   2256  CB  ILE B  84      47.732  19.358  41.278  1.00 10.32           C  
ATOM   2257  CG1 ILE B  84      47.753  18.961  42.747  1.00 18.44           C  
ATOM   2258  CG2 ILE B  84      49.127  19.818  40.936  1.00 10.22           C  
ATOM   2259  CD1 ILE B  84      48.745  17.884  43.077  1.00 16.96           C  
ATOM   2260  N   HIS B  85      46.800  22.054  39.205  1.00 18.33           N  
ATOM   2261  CA  HIS B  85      46.720  22.472  37.815  1.00 10.22           C  
ATOM   2262  C   HIS B  85      48.011  22.210  37.068  1.00 10.22           C  
ATOM   2263  O   HIS B  85      49.069  22.128  37.667  1.00 10.22           O  
ATOM   2264  CB  HIS B  85      46.411  23.960  37.729  1.00 10.22           C  
ATOM   2265  CG  HIS B  85      45.085  24.340  38.305  1.00 10.22           C  
ATOM   2266  ND1 HIS B  85      43.905  23.753  37.906  1.00 10.22           N  
ATOM   2267  CD2 HIS B  85      44.750  25.283  39.214  1.00 10.22           C  
ATOM   2268  CE1 HIS B  85      42.899  24.325  38.540  1.00 10.22           C  
ATOM   2269  NE2 HIS B  85      43.385  25.256  39.340  1.00 10.22           N  
ATOM   2270  N   ASN B  86      47.902  22.108  35.747  1.00 20.18           N  
ATOM   2271  CA  ASN B  86      49.038  21.866  34.858  1.00 22.13           C  
ATOM   2272  C   ASN B  86      50.068  20.963  35.504  1.00 20.72           C  
ATOM   2273  O   ASN B  86      51.232  21.318  35.652  1.00 19.16           O  
ATOM   2274  CB  ASN B  86      49.684  23.193  34.424  1.00 28.65           C  
ATOM   2275  CG  ASN B  86      50.877  22.987  33.513  1.00 43.43           C  
ATOM   2276  OD1 ASN B  86      50.980  21.966  32.831  1.00 58.06           O  
ATOM   2277  ND2 ASN B  86      51.780  23.957  33.488  1.00 47.20           N  
ATOM   2278  N   VAL B  87      49.616  19.778  35.885  1.00 27.49           N  
ATOM   2279  CA  VAL B  87      50.469  18.791  36.521  1.00 22.50           C  
ATOM   2280  C   VAL B  87      51.718  18.555  35.688  1.00 22.75           C  
ATOM   2281  O   VAL B  87      51.680  18.652  34.472  1.00 27.92           O  
ATOM   2282  CB  VAL B  87      49.729  17.455  36.679  1.00 13.55           C  
ATOM   2283  CG1 VAL B  87      49.801  16.685  35.395  1.00 24.85           C  
ATOM   2284  CG2 VAL B  87      50.333  16.658  37.785  1.00 28.01           C  
ATOM   2285  N   GLU B  88      52.829  18.261  36.346  1.00 27.26           N  
ATOM   2286  CA  GLU B  88      54.065  17.987  35.634  1.00 34.60           C  
ATOM   2287  C   GLU B  88      54.914  16.977  36.396  1.00 38.96           C  
ATOM   2288  O   GLU B  88      54.555  16.549  37.488  1.00 46.07           O  
ATOM   2289  CB  GLU B  88      54.841  19.278  35.384  1.00 37.69           C  
ATOM   2290  CG  GLU B  88      55.282  20.025  36.621  1.00 55.63           C  
ATOM   2291  CD  GLU B  88      55.698  21.461  36.315  1.00 64.11           C  
ATOM   2292  OE1 GLU B  88      54.807  22.317  36.076  1.00 73.24           O  
ATOM   2293  OE2 GLU B  88      56.917  21.729  36.304  1.00 64.11           O  
ATOM   2294  N   LYS B  89      56.038  16.581  35.821  1.00 41.69           N  
ATOM   2295  CA  LYS B  89      56.869  15.590  36.470  1.00 38.58           C  
ATOM   2296  C   LYS B  89      57.280  15.959  37.879  1.00 37.81           C  
ATOM   2297  O   LYS B  89      57.260  15.110  38.759  1.00 33.67           O  
ATOM   2298  CB  LYS B  89      58.092  15.283  35.614  1.00 42.70           C  
ATOM   2299  CG  LYS B  89      57.742  14.576  34.310  1.00 44.50           C  
ATOM   2300  CD  LYS B  89      57.170  13.176  34.533  1.00 43.43           C  
ATOM   2301  CE  LYS B  89      56.944  12.464  33.202  1.00 45.79           C  
ATOM   2302  NZ  LYS B  89      56.818  10.984  33.347  1.00 51.35           N  
ATOM   2303  N   GLN B  90      57.635  17.217  38.115  1.00 40.51           N  
ATOM   2304  CA  GLN B  90      58.048  17.609  39.456  1.00 42.22           C  
ATOM   2305  C   GLN B  90      56.893  17.635  40.466  1.00 38.08           C  
ATOM   2306  O   GLN B  90      57.081  18.015  41.625  1.00 34.26           O  
ATOM   2307  CB  GLN B  90      58.773  18.959  39.413  1.00 52.34           C  
ATOM   2308  CG  GLN B  90      58.048  20.065  38.658  1.00 77.31           C  
ATOM   2309  CD  GLN B  90      58.728  21.423  38.812  1.00 88.10           C  
ATOM   2310  OE1 GLN B  90      58.281  22.426  38.255  1.00 91.61           O  
ATOM   2311  NE2 GLN B  90      59.814  21.455  39.577  1.00 96.09           N  
ATOM   2312  N   ASP B  91      55.708  17.208  40.023  1.00 31.80           N  
ATOM   2313  CA  ASP B  91      54.508  17.171  40.871  1.00 21.76           C  
ATOM   2314  C   ASP B  91      54.293  15.769  41.382  1.00 15.62           C  
ATOM   2315  O   ASP B  91      53.367  15.508  42.150  1.00 12.49           O  
ATOM   2316  CB  ASP B  91      53.265  17.597  40.082  1.00 10.22           C  
ATOM   2317  CG  ASP B  91      53.222  19.076  39.820  1.00 12.01           C  
ATOM   2318  OD1 ASP B  91      52.639  19.466  38.798  1.00 10.22           O  
ATOM   2319  OD2 ASP B  91      53.759  19.853  40.637  1.00 21.67           O  
ATOM   2320  N   ILE B  92      55.140  14.859  40.927  1.00 16.29           N  
ATOM   2321  CA  ILE B  92      55.040  13.471  41.338  1.00 16.22           C  
ATOM   2322  C   ILE B  92      55.485  13.440  42.759  1.00 10.22           C  
ATOM   2323  O   ILE B  92      56.596  13.840  43.062  1.00 19.53           O  
ATOM   2324  CB  ILE B  92      55.959  12.569  40.526  1.00 18.34           C  
ATOM   2325  CG1 ILE B  92      55.436  12.460  39.091  1.00 29.43           C  
ATOM   2326  CG2 ILE B  92      56.023  11.216  41.156  1.00 19.02           C  
ATOM   2327  CD1 ILE B  92      56.269  11.572  38.190  1.00 35.33           C  
ATOM   2328  N   ALA B  93      54.602  12.976  43.628  1.00 13.04           N  
ATOM   2329  CA  ALA B  93      54.885  12.900  45.051  1.00 12.18           C  
ATOM   2330  C   ALA B  93      53.665  12.329  45.728  1.00 10.22           C  
ATOM   2331  O   ALA B  93      52.648  12.076  45.082  1.00 15.23           O  
ATOM   2332  CB  ALA B  93      55.183  14.290  45.602  1.00 12.08           C  
ATOM   2333  N   THR B  94      53.772  12.112  47.031  1.00 10.22           N  
ATOM   2334  CA  THR B  94      52.648  11.598  47.798  1.00 14.77           C  
ATOM   2335  C   THR B  94      52.042  12.801  48.520  1.00 20.88           C  
ATOM   2336  O   THR B  94      52.758  13.570  49.170  1.00 18.68           O  
ATOM   2337  CB  THR B  94      53.110  10.543  48.828  1.00 17.66           C  
ATOM   2338  OG1 THR B  94      53.736   9.448  48.147  1.00 19.96           O  
ATOM   2339  CG2 THR B  94      51.936  10.022  49.627  1.00 13.25           C  
ATOM   2340  N   TYR B  95      50.730  12.978  48.368  1.00 19.97           N  
ATOM   2341  CA  TYR B  95      50.006  14.086  48.996  1.00 11.28           C  
ATOM   2342  C   TYR B  95      49.204  13.566  50.182  1.00 13.05           C  
ATOM   2343  O   TYR B  95      48.462  12.590  50.079  1.00 10.22           O  
ATOM   2344  CB  TYR B  95      49.088  14.743  47.970  1.00 10.22           C  
ATOM   2345  CG  TYR B  95      49.853  15.405  46.859  1.00 10.22           C  
ATOM   2346  CD1 TYR B  95      50.145  16.761  46.924  1.00 18.87           C  
ATOM   2347  CD2 TYR B  95      50.372  14.673  45.788  1.00 10.22           C  
ATOM   2348  CE1 TYR B  95      50.935  17.382  45.965  1.00 10.22           C  
ATOM   2349  CE2 TYR B  95      51.178  15.288  44.820  1.00 10.22           C  
ATOM   2350  CZ  TYR B  95      51.455  16.647  44.925  1.00 10.22           C  
ATOM   2351  OH  TYR B  95      52.281  17.294  44.039  1.00 18.14           O  
ATOM   2352  N   TYR B  96      49.373  14.223  51.318  1.00 15.05           N  
ATOM   2353  CA  TYR B  96      48.692  13.835  52.551  1.00 13.29           C  
ATOM   2354  C   TYR B  96      47.774  14.942  53.056  1.00 10.22           C  
ATOM   2355  O   TYR B  96      48.082  16.123  52.928  1.00 13.28           O  
ATOM   2356  CB  TYR B  96      49.714  13.582  53.654  1.00 10.22           C  
ATOM   2357  CG  TYR B  96      50.683  12.454  53.422  1.00 10.22           C  
ATOM   2358  CD1 TYR B  96      50.318  11.139  53.679  1.00 10.22           C  
ATOM   2359  CD2 TYR B  96      51.987  12.710  52.992  1.00 10.22           C  
ATOM   2360  CE1 TYR B  96      51.227  10.102  53.520  1.00 20.28           C  
ATOM   2361  CE2 TYR B  96      52.907  11.685  52.824  1.00 10.59           C  
ATOM   2362  CZ  TYR B  96      52.522  10.380  53.092  1.00 20.07           C  
ATOM   2363  OH  TYR B  96      53.418   9.349  52.946  1.00 26.30           O  
ATOM   2364  N   CYS B  97      46.642  14.576  53.628  1.00 10.22           N  
ATOM   2365  CA  CYS B  97      45.796  15.599  54.197  1.00 10.22           C  
ATOM   2366  C   CYS B  97      45.821  15.346  55.683  1.00 10.22           C  
ATOM   2367  O   CYS B  97      45.886  14.203  56.113  1.00 15.00           O  
ATOM   2368  CB  CYS B  97      44.383  15.530  53.667  1.00 13.12           C  
ATOM   2369  SG  CYS B  97      43.479  14.003  53.920  1.00 10.22           S  
ATOM   2370  N   ALA B  98      45.762  16.403  56.478  1.00 10.22           N  
ATOM   2371  CA  ALA B  98      45.810  16.226  57.912  1.00 10.22           C  
ATOM   2372  C   ALA B  98      45.085  17.333  58.621  1.00 10.50           C  
ATOM   2373  O   ALA B  98      44.870  18.406  58.056  1.00 15.18           O  
ATOM   2374  CB  ALA B  98      47.247  16.191  58.366  1.00 10.22           C  
ATOM   2375  N   LEU B  99      44.711  17.071  59.866  1.00 10.22           N  
ATOM   2376  CA  LEU B  99      44.040  18.082  60.652  1.00 13.44           C  
ATOM   2377  C   LEU B  99      44.268  17.811  62.124  1.00 16.48           C  
ATOM   2378  O   LEU B  99      44.724  16.727  62.507  1.00 10.22           O  
ATOM   2379  CB  LEU B  99      42.545  18.110  60.334  1.00 12.91           C  
ATOM   2380  CG  LEU B  99      41.645  17.121  61.055  1.00 10.22           C  
ATOM   2381  CD1 LEU B  99      40.343  17.018  60.313  1.00 13.83           C  
ATOM   2382  CD2 LEU B  99      42.296  15.779  61.108  1.00 20.34           C  
ATOM   2383  N   TRP B 100      43.949  18.814  62.934  1.00 12.12           N  
ATOM   2384  CA  TRP B 100      44.108  18.724  64.366  1.00 10.22           C  
ATOM   2385  C   TRP B 100      42.817  18.252  65.005  1.00 14.66           C  
ATOM   2386  O   TRP B 100      41.774  18.901  64.890  1.00 12.39           O  
ATOM   2387  CB  TRP B 100      44.528  20.079  64.926  1.00 10.22           C  
ATOM   2388  CG  TRP B 100      45.912  20.519  64.491  1.00 18.03           C  
ATOM   2389  CD1 TRP B 100      46.234  21.359  63.452  1.00 19.04           C  
ATOM   2390  CD2 TRP B 100      47.160  20.132  65.091  1.00 13.53           C  
ATOM   2391  NE1 TRP B 100      47.603  21.523  63.376  1.00 10.22           N  
ATOM   2392  CE2 TRP B 100      48.192  20.785  64.369  1.00 15.25           C  
ATOM   2393  CE3 TRP B 100      47.504  19.305  66.171  1.00 10.22           C  
ATOM   2394  CZ2 TRP B 100      49.543  20.623  64.689  1.00 10.22           C  
ATOM   2395  CZ3 TRP B 100      48.846  19.148  66.486  1.00 10.22           C  
ATOM   2396  CH2 TRP B 100      49.853  19.810  65.748  1.00 10.22           C  
ATOM   2397  N   GLU B 101      42.911  17.107  65.677  1.00 24.56           N  
ATOM   2398  CA  GLU B 101      41.787  16.466  66.350  1.00 30.29           C  
ATOM   2399  C   GLU B 101      41.843  16.780  67.809  1.00 37.34           C  
ATOM   2400  O   GLU B 101      42.845  16.518  68.464  1.00 37.04           O  
ATOM   2401  CB  GLU B 101      41.845  14.948  66.177  1.00 34.57           C  
ATOM   2402  CG  GLU B 101      40.935  14.155  67.100  1.00 41.11           C  
ATOM   2403  CD  GLU B 101      41.137  12.650  66.964  1.00 53.18           C  
ATOM   2404  OE1 GLU B 101      40.775  12.086  65.910  1.00 61.68           O  
ATOM   2405  OE2 GLU B 101      41.667  12.024  67.908  1.00 60.66           O  
ATOM   2406  N   ALA B 102      40.752  17.347  68.308  1.00 52.43           N  
ATOM   2407  CA  ALA B 102      40.634  17.700  69.712  1.00 61.39           C  
ATOM   2408  C   ALA B 102      40.519  16.410  70.523  1.00 68.04           C  
ATOM   2409  O   ALA B 102      39.992  15.408  70.039  1.00 70.64           O  
ATOM   2410  CB  ALA B 102      39.395  18.574  69.921  1.00 61.25           C  
ATOM   2411  N   GLN B 103      41.017  16.431  71.752  1.00 74.98           N  
ATOM   2412  CA  GLN B 103      40.944  15.257  72.610  1.00 84.20           C  
ATOM   2413  C   GLN B 103      39.954  15.488  73.750  1.00 90.95           C  
ATOM   2414  O   GLN B 103      38.776  15.120  73.654  1.00 89.59           O  
ATOM   2415  CB  GLN B 103      42.333  14.929  73.168  1.00 81.08           C  
ATOM   2416  CG  GLN B 103      43.346  14.626  72.086  1.00 76.89           C  
ATOM   2417  CD  GLN B 103      42.904  13.478  71.199  1.00 76.56           C  
ATOM   2418  OE1 GLN B 103      43.072  12.306  71.543  1.00 73.04           O  
ATOM   2419  NE2 GLN B 103      42.318  13.813  70.054  1.00 75.30           N  
ATOM   2420  N   GLN B 104      40.438  16.101  74.826  1.00 94.41           N  
ATOM   2421  CA  GLN B 104      39.601  16.386  75.977  1.00 99.78           C  
ATOM   2422  C   GLN B 104      39.519  17.885  76.222  1.00105.54           C  
ATOM   2423  O   GLN B 104      38.446  18.482  76.130  1.00109.74           O  
ATOM   2424  CB  GLN B 104      40.151  15.693  77.232  1.00 98.20           C  
ATOM   2425  CG  GLN B 104      39.847  14.194  77.341  1.00102.83           C  
ATOM   2426  CD  GLN B 104      40.776  13.313  76.510  1.00103.10           C  
ATOM   2427  OE1 GLN B 104      41.989  13.277  76.739  1.00100.62           O  
ATOM   2428  NE2 GLN B 104      40.205  12.592  75.546  1.00100.87           N  
ATOM   2429  N   GLU B 105      40.667  18.490  76.511  1.00110.19           N  
ATOM   2430  CA  GLU B 105      40.751  19.918  76.815  1.00114.60           C  
ATOM   2431  C   GLU B 105      41.667  20.670  75.850  1.00115.21           C  
ATOM   2432  O   GLU B 105      42.082  20.129  74.823  1.00115.61           O  
ATOM   2433  CB  GLU B 105      41.288  20.071  78.241  1.00117.19           C  
ATOM   2434  CG  GLU B 105      42.593  19.286  78.458  1.00121.81           C  
ATOM   2435  CD  GLU B 105      43.037  19.202  79.915  1.00123.46           C  
ATOM   2436  OE1 GLU B 105      44.082  18.565  80.174  1.00122.48           O  
ATOM   2437  OE2 GLU B 105      42.352  19.762  80.798  1.00125.44           O  
ATOM   2438  N   LEU B 106      41.962  21.926  76.179  1.00114.86           N  
ATOM   2439  CA  LEU B 106      42.880  22.729  75.375  1.00116.43           C  
ATOM   2440  C   LEU B 106      44.268  22.363  75.896  1.00117.88           C  
ATOM   2441  O   LEU B 106      44.481  22.280  77.111  1.00120.76           O  
ATOM   2442  CB  LEU B 106      42.624  24.234  75.569  1.00113.51           C  
ATOM   2443  CG  LEU B 106      43.740  25.220  75.169  1.00107.71           C  
ATOM   2444  CD1 LEU B 106      44.242  24.921  73.765  1.00103.99           C  
ATOM   2445  CD2 LEU B 106      43.215  26.644  75.258  1.00101.46           C  
ATOM   2446  N   GLY B 107      45.208  22.141  74.985  1.00114.87           N  
ATOM   2447  CA  GLY B 107      46.544  21.756  75.401  1.00110.67           C  
ATOM   2448  C   GLY B 107      46.636  20.242  75.359  1.00105.74           C  
ATOM   2449  O   GLY B 107      47.482  19.621  76.013  1.00107.34           O  
ATOM   2450  N   LYS B 108      45.740  19.652  74.576  1.00 94.85           N  
ATOM   2451  CA  LYS B 108      45.677  18.213  74.408  1.00 85.14           C  
ATOM   2452  C   LYS B 108      45.147  17.934  73.012  1.00 80.45           C  
ATOM   2453  O   LYS B 108      44.039  17.422  72.859  1.00 82.94           O  
ATOM   2454  CB  LYS B 108      44.730  17.593  75.445  1.00 83.19           C  
ATOM   2455  CG  LYS B 108      45.196  17.689  76.899  1.00 85.63           C  
ATOM   2456  CD  LYS B 108      46.460  16.860  77.164  1.00 88.00           C  
ATOM   2457  CE  LYS B 108      46.870  16.901  78.640  1.00 87.47           C  
ATOM   2458  NZ  LYS B 108      48.116  16.128  78.926  1.00 83.31           N  
ATOM   2459  N   LYS B 109      45.930  18.281  71.993  1.00 73.62           N  
ATOM   2460  CA  LYS B 109      45.511  18.057  70.609  1.00 69.36           C  
ATOM   2461  C   LYS B 109      46.467  17.118  69.854  1.00 64.15           C  
ATOM   2462  O   LYS B 109      47.661  17.054  70.149  1.00 66.95           O  
ATOM   2463  CB  LYS B 109      45.398  19.395  69.868  1.00 69.02           C  
ATOM   2464  CG  LYS B 109      46.715  20.163  69.768  1.00 79.29           C  
ATOM   2465  CD  LYS B 109      46.631  21.326  68.773  1.00 86.05           C  
ATOM   2466  CE  LYS B 109      48.007  21.957  68.513  1.00 87.17           C  
ATOM   2467  NZ  LYS B 109      47.998  22.958  67.400  1.00 81.12           N  
ATOM   2468  N   ILE B 110      45.932  16.392  68.877  1.00 54.24           N  
ATOM   2469  CA  ILE B 110      46.725  15.459  68.089  1.00 45.11           C  
ATOM   2470  C   ILE B 110      46.528  15.763  66.613  1.00 39.03           C  
ATOM   2471  O   ILE B 110      45.416  16.079  66.208  1.00 34.77           O  
ATOM   2472  CB  ILE B 110      46.269  14.025  68.356  1.00 52.26           C  
ATOM   2473  CG1 ILE B 110      46.646  13.631  69.783  1.00 60.14           C  
ATOM   2474  CG2 ILE B 110      46.871  13.076  67.336  1.00 54.87           C  
ATOM   2475  CD1 ILE B 110      46.042  12.295  70.239  1.00 68.70           C  
ATOM   2476  N   LYS B 111      47.595  15.681  65.813  1.00 32.35           N  
ATOM   2477  CA  LYS B 111      47.456  15.939  64.385  1.00 24.21           C  
ATOM   2478  C   LYS B 111      47.297  14.640  63.617  1.00 20.48           C  
ATOM   2479  O   LYS B 111      48.224  13.851  63.487  1.00 11.33           O  
ATOM   2480  CB  LYS B 111      48.631  16.743  63.818  1.00 22.64           C  
ATOM   2481  CG  LYS B 111      48.273  17.330  62.448  1.00 14.18           C  
ATOM   2482  CD  LYS B 111      49.107  18.528  62.032  1.00 11.84           C  
ATOM   2483  CE  LYS B 111      48.417  19.232  60.860  1.00 11.97           C  
ATOM   2484  NZ  LYS B 111      49.134  20.416  60.322  1.00 10.22           N  
ATOM   2485  N   VAL B 112      46.098  14.452  63.094  1.00 17.20           N  
ATOM   2486  CA  VAL B 112      45.739  13.252  62.366  1.00 17.39           C  
ATOM   2487  C   VAL B 112      46.007  13.357  60.868  1.00 22.41           C  
ATOM   2488  O   VAL B 112      45.635  14.346  60.242  1.00 23.21           O  
ATOM   2489  CB  VAL B 112      44.253  12.961  62.569  1.00 10.22           C  
ATOM   2490  CG1 VAL B 112      43.872  11.692  61.859  1.00 11.40           C  
ATOM   2491  CG2 VAL B 112      43.955  12.869  64.030  1.00 10.22           C  
ATOM   2492  N   PHE B 113      46.627  12.328  60.293  1.00 16.45           N  
ATOM   2493  CA  PHE B 113      46.912  12.333  58.867  1.00 10.22           C  
ATOM   2494  C   PHE B 113      46.108  11.309  58.104  1.00 10.22           C  
ATOM   2495  O   PHE B 113      45.708  10.291  58.640  1.00 20.02           O  
ATOM   2496  CB  PHE B 113      48.379  12.027  58.596  1.00 12.15           C  
ATOM   2497  CG  PHE B 113      49.311  13.173  58.843  1.00 10.22           C  
ATOM   2498  CD1 PHE B 113      49.593  13.603  60.135  1.00 10.22           C  
ATOM   2499  CD2 PHE B 113      49.957  13.779  57.784  1.00 10.22           C  
ATOM   2500  CE1 PHE B 113      50.511  14.611  60.362  1.00 10.22           C  
ATOM   2501  CE2 PHE B 113      50.869  14.785  57.995  1.00 10.22           C  
ATOM   2502  CZ  PHE B 113      51.151  15.204  59.285  1.00 17.12           C  
ATOM   2503  N   GLY B 114      45.886  11.580  56.830  1.00 12.83           N  
ATOM   2504  CA  GLY B 114      45.180  10.639  55.976  1.00 11.20           C  
ATOM   2505  C   GLY B 114      46.238   9.667  55.485  1.00 14.52           C  
ATOM   2506  O   GLY B 114      47.429   9.896  55.734  1.00 14.16           O  
ATOM   2507  N   PRO B 115      45.867   8.593  54.775  1.00 10.34           N  
ATOM   2508  CA  PRO B 115      46.854   7.625  54.291  1.00 10.22           C  
ATOM   2509  C   PRO B 115      47.756   8.120  53.200  1.00 10.22           C  
ATOM   2510  O   PRO B 115      48.841   7.589  53.012  1.00 10.22           O  
ATOM   2511  CB  PRO B 115      45.996   6.480  53.819  1.00 10.22           C  
ATOM   2512  CG  PRO B 115      44.849   7.171  53.256  1.00 16.65           C  
ATOM   2513  CD  PRO B 115      44.529   8.229  54.301  1.00 13.54           C  
ATOM   2514  N   GLY B 116      47.298   9.144  52.488  1.00 17.71           N  
ATOM   2515  CA  GLY B 116      48.072   9.703  51.392  1.00 16.81           C  
ATOM   2516  C   GLY B 116      47.635   9.189  50.028  1.00 10.22           C  
ATOM   2517  O   GLY B 116      47.099   8.090  49.918  1.00 15.23           O  
ATOM   2518  N   THR B 117      47.846   9.999  48.996  1.00 10.22           N  
ATOM   2519  CA  THR B 117      47.503   9.633  47.623  1.00 10.82           C  
ATOM   2520  C   THR B 117      48.754   9.849  46.811  1.00 16.29           C  
ATOM   2521  O   THR B 117      49.413  10.877  46.962  1.00 20.28           O  
ATOM   2522  CB  THR B 117      46.423  10.537  47.020  1.00 10.22           C  
ATOM   2523  OG1 THR B 117      45.197  10.383  47.737  1.00 20.44           O  
ATOM   2524  CG2 THR B 117      46.192  10.176  45.590  1.00 10.22           C  
ATOM   2525  N   LYS B 118      49.097   8.899  45.954  1.00 10.22           N  
ATOM   2526  CA  LYS B 118      50.295   9.082  45.169  1.00 10.22           C  
ATOM   2527  C   LYS B 118      49.930   9.601  43.800  1.00 12.74           C  
ATOM   2528  O   LYS B 118      49.081   9.031  43.127  1.00 10.96           O  
ATOM   2529  CB  LYS B 118      51.071   7.769  45.074  1.00 16.67           C  
ATOM   2530  CG  LYS B 118      51.464   7.205  46.431  1.00 15.01           C  
ATOM   2531  CD  LYS B 118      52.523   6.135  46.309  1.00 23.37           C  
ATOM   2532  CE  LYS B 118      52.966   5.630  47.676  1.00 37.70           C  
ATOM   2533  NZ  LYS B 118      54.050   4.595  47.591  1.00 40.50           N  
ATOM   2534  N   LEU B 119      50.555  10.708  43.406  1.00 15.64           N  
ATOM   2535  CA  LEU B 119      50.296  11.304  42.101  1.00 19.65           C  
ATOM   2536  C   LEU B 119      51.311  10.760  41.118  1.00 21.75           C  
ATOM   2537  O   LEU B 119      52.513  10.994  41.264  1.00 24.23           O  
ATOM   2538  CB  LEU B 119      50.427  12.828  42.155  1.00 16.25           C  
ATOM   2539  CG  LEU B 119      50.144  13.550  40.829  1.00 12.57           C  
ATOM   2540  CD1 LEU B 119      48.667  13.449  40.457  1.00 10.22           C  
ATOM   2541  CD2 LEU B 119      50.562  14.999  40.965  1.00 10.22           C  
ATOM   2542  N   ILE B 120      50.826  10.029  40.125  1.00 17.90           N  
ATOM   2543  CA  ILE B 120      51.704   9.456  39.127  1.00 25.24           C  
ATOM   2544  C   ILE B 120      51.499  10.184  37.805  1.00 29.37           C  
ATOM   2545  O   ILE B 120      50.370  10.329  37.338  1.00 29.78           O  
ATOM   2546  CB  ILE B 120      51.423   7.952  38.953  1.00 19.61           C  
ATOM   2547  CG1 ILE B 120      51.641   7.226  40.283  1.00 15.18           C  
ATOM   2548  CG2 ILE B 120      52.325   7.393  37.867  1.00 25.04           C  
ATOM   2549  CD1 ILE B 120      51.312   5.746  40.281  1.00 10.22           C  
ATOM   2550  N   ILE B 121      52.595  10.647  37.213  1.00 33.32           N  
ATOM   2551  CA  ILE B 121      52.553  11.368  35.945  1.00 37.25           C  
ATOM   2552  C   ILE B 121      53.275  10.640  34.818  1.00 44.94           C  
ATOM   2553  O   ILE B 121      54.502  10.538  34.824  1.00 51.13           O  
ATOM   2554  CB  ILE B 121      53.189  12.733  36.091  1.00 37.14           C  
ATOM   2555  CG1 ILE B 121      52.420  13.549  37.129  1.00 34.29           C  
ATOM   2556  CG2 ILE B 121      53.222  13.417  34.755  1.00 45.51           C  
ATOM   2557  CD1 ILE B 121      50.963  13.637  36.852  1.00 42.38           C  
ATOM   2558  N   THR B 122      52.513  10.154  33.844  1.00 46.49           N  
ATOM   2559  CA  THR B 122      53.079   9.433  32.713  1.00 56.00           C  
ATOM   2560  C   THR B 122      52.972  10.269  31.446  1.00 59.64           C  
ATOM   2561  O   THR B 122      52.241  11.257  31.410  1.00 61.77           O  
ATOM   2562  CB  THR B 122      52.365   8.082  32.499  1.00 64.83           C  
ATOM   2563  OG1 THR B 122      50.959   8.300  32.307  1.00 61.27           O  
ATOM   2564  CG2 THR B 122      52.586   7.167  33.713  1.00 67.28           C  
ATOM   2565  N   ASP B 123      53.724   9.887  30.415  1.00 64.36           N  
ATOM   2566  CA  ASP B 123      53.728  10.624  29.148  1.00 65.62           C  
ATOM   2567  C   ASP B 123      52.512  10.359  28.261  1.00 64.38           C  
ATOM   2568  O   ASP B 123      51.907  11.300  27.748  1.00 62.97           O  
ATOM   2569  CB  ASP B 123      55.004  10.313  28.340  1.00 67.98           C  
ATOM   2570  CG  ASP B 123      56.252  10.989  28.904  1.00 70.74           C  
ATOM   2571  OD1 ASP B 123      56.539  10.807  30.113  1.00 72.67           O  
ATOM   2572  OD2 ASP B 123      56.951  11.693  28.130  1.00 65.87           O  
ATOM   2573  N   LYS B 124      52.151   9.088  28.082  1.00 61.81           N  
ATOM   2574  CA  LYS B 124      51.024   8.744  27.219  1.00 63.77           C  
ATOM   2575  C   LYS B 124      49.868   8.087  27.960  1.00 65.13           C  
ATOM   2576  O   LYS B 124      50.070   7.465  29.005  1.00 67.88           O  
ATOM   2577  CB  LYS B 124      51.493   7.799  26.109  1.00 69.36           C  
ATOM   2578  CG  LYS B 124      52.807   8.205  25.441  1.00 82.57           C  
ATOM   2579  CD  LYS B 124      53.181   7.280  24.276  1.00 83.94           C  
ATOM   2580  CE  LYS B 124      54.613   7.526  23.799  1.00 84.61           C  
ATOM   2581  NZ  LYS B 124      54.878   8.943  23.408  1.00 81.31           N  
ATOM   2582  N   GLN B 125      48.658   8.225  27.415  1.00 63.51           N  
ATOM   2583  CA  GLN B 125      47.476   7.608  28.015  1.00 62.14           C  
ATOM   2584  C   GLN B 125      47.573   6.099  27.836  1.00 64.30           C  
ATOM   2585  O   GLN B 125      48.069   5.607  26.818  1.00 69.34           O  
ATOM   2586  CB  GLN B 125      46.194   8.089  27.341  1.00 62.53           C  
ATOM   2587  CG  GLN B 125      45.725   9.469  27.738  1.00 63.95           C  
ATOM   2588  CD  GLN B 125      44.286   9.719  27.315  1.00 69.76           C  
ATOM   2589  OE1 GLN B 125      43.941   9.598  26.134  1.00 70.30           O  
ATOM   2590  NE2 GLN B 125      43.434  10.061  28.282  1.00 68.71           N  
ATOM   2591  N   LEU B 126      47.086   5.358  28.817  1.00 65.34           N  
ATOM   2592  CA  LEU B 126      47.148   3.908  28.738  1.00 66.37           C  
ATOM   2593  C   LEU B 126      45.880   3.361  28.114  1.00 68.29           C  
ATOM   2594  O   LEU B 126      44.773   3.729  28.513  1.00 69.84           O  
ATOM   2595  CB  LEU B 126      47.318   3.314  30.135  1.00 65.25           C  
ATOM   2596  CG  LEU B 126      48.362   3.973  31.038  1.00 61.65           C  
ATOM   2597  CD1 LEU B 126      48.156   3.470  32.457  1.00 60.09           C  
ATOM   2598  CD2 LEU B 126      49.776   3.693  30.539  1.00 53.95           C  
ATOM   2599  N   ASP B 127      46.044   2.484  27.131  1.00 68.64           N  
ATOM   2600  CA  ASP B 127      44.900   1.870  26.475  1.00 68.70           C  
ATOM   2601  C   ASP B 127      44.993   0.358  26.570  1.00 63.17           C  
ATOM   2602  O   ASP B 127      45.494  -0.312  25.663  1.00 65.84           O  
ATOM   2603  CB  ASP B 127      44.809   2.321  25.013  1.00 75.57           C  
ATOM   2604  CG  ASP B 127      43.930   3.550  24.841  1.00 78.60           C  
ATOM   2605  OD1 ASP B 127      43.962   4.177  23.755  1.00 73.55           O  
ATOM   2606  OD2 ASP B 127      43.195   3.880  25.801  1.00 80.30           O  
ATOM   2607  N   ALA B 128      44.516  -0.163  27.695  1.00 53.42           N  
ATOM   2608  CA  ALA B 128      44.514  -1.595  27.965  1.00 47.22           C  
ATOM   2609  C   ALA B 128      43.925  -1.763  29.354  1.00 44.05           C  
ATOM   2610  O   ALA B 128      43.806  -0.782  30.092  1.00 40.34           O  
ATOM   2611  CB  ALA B 128      45.940  -2.151  27.919  1.00 47.30           C  
ATOM   2612  N   ASP B 129      43.531  -2.988  29.703  1.00 39.53           N  
ATOM   2613  CA  ASP B 129      42.973  -3.238  31.028  1.00 34.19           C  
ATOM   2614  C   ASP B 129      44.139  -3.375  31.971  1.00 27.95           C  
ATOM   2615  O   ASP B 129      45.044  -4.164  31.755  1.00 28.96           O  
ATOM   2616  CB  ASP B 129      42.138  -4.513  31.074  1.00 39.07           C  
ATOM   2617  CG  ASP B 129      41.621  -4.806  32.467  1.00 39.48           C  
ATOM   2618  OD1 ASP B 129      40.907  -5.812  32.649  1.00 42.75           O  
ATOM   2619  OD2 ASP B 129      41.937  -4.023  33.388  1.00 43.86           O  
ATOM   2620  N   VAL B 130      44.099  -2.618  33.046  1.00 26.13           N  
ATOM   2621  CA  VAL B 130      45.198  -2.615  33.978  1.00 21.05           C  
ATOM   2622  C   VAL B 130      44.811  -3.003  35.392  1.00 21.04           C  
ATOM   2623  O   VAL B 130      45.639  -3.016  36.298  1.00 13.62           O  
ATOM   2624  CB  VAL B 130      45.852  -1.235  33.906  1.00 14.02           C  
ATOM   2625  CG1 VAL B 130      46.414  -0.811  35.242  1.00 24.93           C  
ATOM   2626  CG2 VAL B 130      46.934  -1.286  32.842  1.00 10.22           C  
ATOM   2627  N   SER B 131      43.545  -3.349  35.569  1.00 22.95           N  
ATOM   2628  CA  SER B 131      43.046  -3.741  36.871  1.00 22.78           C  
ATOM   2629  C   SER B 131      43.768  -4.995  37.324  1.00 26.99           C  
ATOM   2630  O   SER B 131      44.124  -5.843  36.513  1.00 30.37           O  
ATOM   2631  CB  SER B 131      41.559  -4.044  36.779  1.00 28.68           C  
ATOM   2632  OG  SER B 131      41.347  -5.238  36.039  1.00 31.52           O  
ATOM   2633  N   PRO B 132      44.010  -5.125  38.629  1.00 27.19           N  
ATOM   2634  CA  PRO B 132      44.691  -6.316  39.134  1.00 19.79           C  
ATOM   2635  C   PRO B 132      43.833  -7.535  38.823  1.00 21.60           C  
ATOM   2636  O   PRO B 132      42.617  -7.518  39.058  1.00 22.85           O  
ATOM   2637  CB  PRO B 132      44.753  -6.062  40.630  1.00 22.53           C  
ATOM   2638  CG  PRO B 132      44.858  -4.577  40.704  1.00 31.98           C  
ATOM   2639  CD  PRO B 132      43.847  -4.124  39.693  1.00 26.41           C  
ATOM   2640  N   LYS B 133      44.455  -8.578  38.284  1.00 19.12           N  
ATOM   2641  CA  LYS B 133      43.743  -9.812  37.977  1.00 14.20           C  
ATOM   2642  C   LYS B 133      44.017 -10.778  39.131  1.00 19.84           C  
ATOM   2643  O   LYS B 133      45.163 -11.164  39.370  1.00 23.58           O  
ATOM   2644  CB  LYS B 133      44.256 -10.382  36.674  1.00 10.22           C  
ATOM   2645  CG  LYS B 133      44.326  -9.367  35.558  1.00 20.11           C  
ATOM   2646  CD  LYS B 133      42.968  -8.729  35.256  1.00 28.90           C  
ATOM   2647  CE  LYS B 133      43.058  -7.807  34.035  1.00 35.02           C  
ATOM   2648  NZ  LYS B 133      44.241  -6.853  34.070  1.00 31.75           N  
ATOM   2649  N   PRO B 134      42.966 -11.200  39.850  1.00 21.91           N  
ATOM   2650  CA  PRO B 134      43.074 -12.110  40.996  1.00 21.00           C  
ATOM   2651  C   PRO B 134      43.255 -13.578  40.699  1.00 15.29           C  
ATOM   2652  O   PRO B 134      42.993 -14.038  39.593  1.00 24.85           O  
ATOM   2653  CB  PRO B 134      41.769 -11.872  41.723  1.00 21.84           C  
ATOM   2654  CG  PRO B 134      40.817 -11.790  40.560  1.00 27.40           C  
ATOM   2655  CD  PRO B 134      41.554 -10.905  39.558  1.00 15.39           C  
ATOM   2656  N   THR B 135      43.693 -14.307  41.715  1.00 11.31           N  
ATOM   2657  CA  THR B 135      43.867 -15.746  41.613  1.00 17.32           C  
ATOM   2658  C   THR B 135      43.780 -16.370  42.989  1.00 22.50           C  
ATOM   2659  O   THR B 135      44.601 -16.085  43.849  1.00 20.67           O  
ATOM   2660  CB  THR B 135      45.184 -16.115  40.979  1.00 11.74           C  
ATOM   2661  OG1 THR B 135      45.169 -15.704  39.610  1.00 10.22           O  
ATOM   2662  CG2 THR B 135      45.389 -17.609  41.051  1.00 10.22           C  
ATOM   2663  N   ILE B 136      42.773 -17.225  43.179  1.00 31.08           N  
ATOM   2664  CA  ILE B 136      42.520 -17.885  44.458  1.00 29.43           C  
ATOM   2665  C   ILE B 136      43.434 -19.072  44.696  1.00 31.25           C  
ATOM   2666  O   ILE B 136      43.747 -19.818  43.771  1.00 25.70           O  
ATOM   2667  CB  ILE B 136      41.087 -18.422  44.540  1.00 27.94           C  
ATOM   2668  CG1 ILE B 136      40.109 -17.432  43.906  1.00 32.27           C  
ATOM   2669  CG2 ILE B 136      40.715 -18.636  45.989  1.00 27.03           C  
ATOM   2670  CD1 ILE B 136      39.841 -16.209  44.754  1.00 25.49           C  
ATOM   2671  N   PHE B 137      43.836 -19.237  45.953  1.00 32.04           N  
ATOM   2672  CA  PHE B 137      44.700 -20.332  46.387  1.00 30.86           C  
ATOM   2673  C   PHE B 137      44.157 -20.859  47.706  1.00 33.86           C  
ATOM   2674  O   PHE B 137      44.271 -20.191  48.741  1.00 32.94           O  
ATOM   2675  CB  PHE B 137      46.128 -19.842  46.634  1.00 29.08           C  
ATOM   2676  CG  PHE B 137      46.980 -19.786  45.409  1.00 15.17           C  
ATOM   2677  CD1 PHE B 137      47.630 -20.916  44.951  1.00 12.77           C  
ATOM   2678  CD2 PHE B 137      47.144 -18.597  44.718  1.00 13.66           C  
ATOM   2679  CE1 PHE B 137      48.438 -20.865  43.813  1.00 12.15           C  
ATOM   2680  CE2 PHE B 137      47.947 -18.537  43.586  1.00 21.92           C  
ATOM   2681  CZ  PHE B 137      48.594 -19.676  43.133  1.00 14.02           C  
ATOM   2682  N   LEU B 138      43.569 -22.047  47.683  1.00 35.44           N  
ATOM   2683  CA  LEU B 138      43.036 -22.629  48.909  1.00 38.57           C  
ATOM   2684  C   LEU B 138      44.139 -23.431  49.598  1.00 37.34           C  
ATOM   2685  O   LEU B 138      45.010 -24.001  48.935  1.00 37.75           O  
ATOM   2686  CB  LEU B 138      41.842 -23.519  48.569  1.00 46.53           C  
ATOM   2687  CG  LEU B 138      40.753 -22.782  47.779  1.00 42.27           C  
ATOM   2688  CD1 LEU B 138      39.680 -23.746  47.318  1.00 49.85           C  
ATOM   2689  CD2 LEU B 138      40.156 -21.702  48.656  1.00 42.85           C  
ATOM   2690  N   PRO B 139      44.117 -23.491  50.937  1.00 35.99           N  
ATOM   2691  CA  PRO B 139      45.133 -24.228  51.698  1.00 41.86           C  
ATOM   2692  C   PRO B 139      45.352 -25.656  51.211  1.00 50.72           C  
ATOM   2693  O   PRO B 139      44.502 -26.224  50.520  1.00 59.02           O  
ATOM   2694  CB  PRO B 139      44.591 -24.198  53.124  1.00 35.52           C  
ATOM   2695  CG  PRO B 139      43.824 -22.948  53.172  1.00 39.36           C  
ATOM   2696  CD  PRO B 139      43.095 -22.944  51.837  1.00 36.40           C  
ATOM   2697  N   SER B 140      46.497 -26.237  51.559  1.00 55.60           N  
ATOM   2698  CA  SER B 140      46.771 -27.608  51.153  1.00 59.09           C  
ATOM   2699  C   SER B 140      46.146 -28.473  52.227  1.00 57.41           C  
ATOM   2700  O   SER B 140      46.245 -28.168  53.419  1.00 56.52           O  
ATOM   2701  CB  SER B 140      48.274 -27.878  51.095  1.00 66.74           C  
ATOM   2702  OG  SER B 140      48.806 -28.073  52.395  1.00 77.72           O  
ATOM   2703  N   ILE B 141      45.496 -29.548  51.811  1.00 56.55           N  
ATOM   2704  CA  ILE B 141      44.848 -30.437  52.763  1.00 55.76           C  
ATOM   2705  C   ILE B 141      45.785 -30.740  53.920  1.00 52.91           C  
ATOM   2706  O   ILE B 141      45.440 -30.561  55.094  1.00 48.93           O  
ATOM   2707  CB  ILE B 141      44.463 -31.743  52.094  1.00 55.67           C  
ATOM   2708  CG1 ILE B 141      43.687 -31.432  50.808  1.00 60.96           C  
ATOM   2709  CG2 ILE B 141      43.636 -32.579  53.059  1.00 49.58           C  
ATOM   2710  CD1 ILE B 141      43.510 -32.613  49.876  1.00 66.36           C  
ATOM   2711  N   ALA B 142      46.981 -31.190  53.568  1.00 50.84           N  
ATOM   2712  CA  ALA B 142      47.996 -31.528  54.550  1.00 54.23           C  
ATOM   2713  C   ALA B 142      48.161 -30.484  55.661  1.00 55.45           C  
ATOM   2714  O   ALA B 142      48.276 -30.826  56.838  1.00 53.03           O  
ATOM   2715  CB  ALA B 142      49.324 -31.746  53.849  1.00 50.02           C  
ATOM   2716  N   GLU B 143      48.174 -29.211  55.290  1.00 55.62           N  
ATOM   2717  CA  GLU B 143      48.360 -28.164  56.277  1.00 55.28           C  
ATOM   2718  C   GLU B 143      47.311 -28.162  57.365  1.00 56.53           C  
ATOM   2719  O   GLU B 143      47.611 -27.883  58.525  1.00 53.67           O  
ATOM   2720  CB  GLU B 143      48.387 -26.791  55.604  1.00 57.67           C  
ATOM   2721  CG  GLU B 143      48.378 -25.634  56.601  1.00 51.99           C  
ATOM   2722  CD  GLU B 143      48.570 -24.288  55.951  1.00 43.84           C  
ATOM   2723  OE1 GLU B 143      48.007 -24.068  54.854  1.00 37.30           O  
ATOM   2724  OE2 GLU B 143      49.277 -23.455  56.554  1.00 40.03           O  
ATOM   2725  N   THR B 144      46.077 -28.474  56.998  1.00 64.34           N  
ATOM   2726  CA  THR B 144      45.001 -28.463  57.975  1.00 72.60           C  
ATOM   2727  C   THR B 144      45.225 -29.489  59.093  1.00 76.45           C  
ATOM   2728  O   THR B 144      44.521 -29.484  60.103  1.00 79.55           O  
ATOM   2729  CB  THR B 144      43.639 -28.669  57.280  1.00 74.95           C  
ATOM   2730  OG1 THR B 144      43.506 -27.714  56.214  1.00 66.92           O  
ATOM   2731  CG2 THR B 144      42.496 -28.448  58.263  1.00 74.98           C  
ATOM   2732  N   LYS B 145      46.221 -30.355  58.916  1.00 77.75           N  
ATOM   2733  CA  LYS B 145      46.558 -31.348  59.935  1.00 73.25           C  
ATOM   2734  C   LYS B 145      47.835 -30.914  60.661  1.00 74.71           C  
ATOM   2735  O   LYS B 145      48.355 -31.644  61.499  1.00 75.93           O  
ATOM   2736  CB  LYS B 145      46.787 -32.724  59.312  1.00 68.16           C  
ATOM   2737  CG  LYS B 145      45.580 -33.331  58.641  1.00 63.98           C  
ATOM   2738  CD  LYS B 145      45.247 -32.630  57.338  1.00 62.91           C  
ATOM   2739  CE  LYS B 145      44.176 -33.397  56.571  1.00 73.20           C  
ATOM   2740  NZ  LYS B 145      44.556 -34.829  56.316  1.00 73.52           N  
ATOM   2741  N   LEU B 146      48.343 -29.730  60.323  1.00 76.72           N  
ATOM   2742  CA  LEU B 146      49.556 -29.198  60.948  1.00 79.90           C  
ATOM   2743  C   LEU B 146      49.132 -28.586  62.271  1.00 83.24           C  
ATOM   2744  O   LEU B 146      48.952 -29.286  63.272  1.00 83.79           O  
ATOM   2745  CB  LEU B 146      50.195 -28.116  60.052  1.00 72.40           C  
ATOM   2746  CG  LEU B 146      51.492 -27.405  60.468  1.00 60.51           C  
ATOM   2747  CD1 LEU B 146      52.661 -28.368  60.414  1.00 60.93           C  
ATOM   2748  CD2 LEU B 146      51.750 -26.248  59.536  1.00 50.72           C  
ATOM   2749  N   GLN B 147      48.982 -27.268  62.264  1.00 87.00           N  
ATOM   2750  CA  GLN B 147      48.546 -26.545  63.443  1.00 88.76           C  
ATOM   2751  C   GLN B 147      47.034 -26.524  63.283  1.00 85.42           C  
ATOM   2752  O   GLN B 147      46.339 -25.697  63.878  1.00 87.14           O  
ATOM   2753  CB  GLN B 147      49.112 -25.121  63.434  1.00 94.34           C  
ATOM   2754  CG  GLN B 147      50.639 -25.051  63.358  1.00100.70           C  
ATOM   2755  CD  GLN B 147      51.153 -23.638  63.126  1.00103.97           C  
ATOM   2756  OE1 GLN B 147      52.363 -23.407  63.056  1.00104.49           O  
ATOM   2757  NE2 GLN B 147      50.234 -22.686  63.004  1.00104.91           N  
ATOM   2758  N   LYS B 148      46.534 -27.452  62.467  1.00 78.15           N  
ATOM   2759  CA  LYS B 148      45.108 -27.538  62.204  1.00 76.51           C  
ATOM   2760  C   LYS B 148      44.655 -26.164  61.734  1.00 73.10           C  
ATOM   2761  O   LYS B 148      43.587 -25.676  62.106  1.00 74.77           O  
ATOM   2762  CB  LYS B 148      44.355 -27.964  63.471  1.00 80.71           C  
ATOM   2763  CG  LYS B 148      44.496 -29.450  63.770  1.00 83.00           C  
ATOM   2764  CD  LYS B 148      44.296 -29.780  65.241  1.00 83.13           C  
ATOM   2765  CE  LYS B 148      44.714 -31.223  65.519  1.00 83.64           C  
ATOM   2766  NZ  LYS B 148      44.855 -31.521  66.977  1.00 80.90           N  
ATOM   2767  N   ALA B 149      45.502 -25.541  60.918  1.00 65.61           N  
ATOM   2768  CA  ALA B 149      45.230 -24.221  60.366  1.00 54.19           C  
ATOM   2769  C   ALA B 149      45.124 -24.322  58.860  1.00 48.74           C  
ATOM   2770  O   ALA B 149      45.253 -25.407  58.291  1.00 44.89           O  
ATOM   2771  CB  ALA B 149      46.335 -23.257  60.737  1.00 51.67           C  
ATOM   2772  N   GLY B 150      44.873 -23.182  58.228  1.00 47.04           N  
ATOM   2773  CA  GLY B 150      44.754 -23.128  56.781  1.00 49.28           C  
ATOM   2774  C   GLY B 150      45.357 -21.820  56.315  1.00 48.57           C  
ATOM   2775  O   GLY B 150      45.264 -20.811  57.020  1.00 46.90           O  
ATOM   2776  N   THR B 151      45.988 -21.818  55.145  1.00 44.64           N  
ATOM   2777  CA  THR B 151      46.600 -20.589  54.651  1.00 39.44           C  
ATOM   2778  C   THR B 151      46.124 -20.236  53.261  1.00 35.42           C  
ATOM   2779  O   THR B 151      46.410 -20.958  52.313  1.00 29.40           O  
ATOM   2780  CB  THR B 151      48.134 -20.689  54.625  1.00 34.24           C  
ATOM   2781  OG1 THR B 151      48.621 -20.986  55.938  1.00 39.27           O  
ATOM   2782  CG2 THR B 151      48.736 -19.373  54.184  1.00 35.60           C  
ATOM   2783  N   TYR B 152      45.399 -19.122  53.152  1.00 36.04           N  
ATOM   2784  CA  TYR B 152      44.873 -18.653  51.870  1.00 35.34           C  
ATOM   2785  C   TYR B 152      45.945 -17.787  51.215  1.00 35.04           C  
ATOM   2786  O   TYR B 152      46.811 -17.223  51.907  1.00 28.06           O  
ATOM   2787  CB  TYR B 152      43.630 -17.771  52.066  1.00 46.04           C  
ATOM   2788  CG  TYR B 152      42.411 -18.392  52.725  1.00 51.26           C  
ATOM   2789  CD1 TYR B 152      41.592 -19.293  52.044  1.00 50.88           C  
ATOM   2790  CD2 TYR B 152      42.041 -18.017  54.013  1.00 56.90           C  
ATOM   2791  CE1 TYR B 152      40.430 -19.796  52.630  1.00 59.14           C  
ATOM   2792  CE2 TYR B 152      40.887 -18.513  54.610  1.00 60.74           C  
ATOM   2793  CZ  TYR B 152      40.081 -19.401  53.915  1.00 65.45           C  
ATOM   2794  OH  TYR B 152      38.930 -19.875  54.516  1.00 72.48           O  
ATOM   2795  N   LEU B 153      45.876 -17.665  49.890  1.00 31.23           N  
ATOM   2796  CA  LEU B 153      46.826 -16.830  49.155  1.00 33.14           C  
ATOM   2797  C   LEU B 153      46.186 -16.222  47.911  1.00 30.57           C  
ATOM   2798  O   LEU B 153      45.786 -16.963  47.017  1.00 34.80           O  
ATOM   2799  CB  LEU B 153      48.050 -17.656  48.720  1.00 33.97           C  
ATOM   2800  CG  LEU B 153      49.210 -16.920  48.022  1.00 26.57           C  
ATOM   2801  CD1 LEU B 153      50.403 -16.831  48.957  1.00 14.61           C  
ATOM   2802  CD2 LEU B 153      49.618 -17.658  46.764  1.00 11.82           C  
ATOM   2803  N   CYS B 154      46.048 -14.897  47.853  1.00 27.61           N  
ATOM   2804  CA  CYS B 154      45.503 -14.289  46.637  1.00 32.33           C  
ATOM   2805  C   CYS B 154      46.624 -13.600  45.879  1.00 33.75           C  
ATOM   2806  O   CYS B 154      47.403 -12.817  46.421  1.00 37.05           O  
ATOM   2807  CB  CYS B 154      44.336 -13.309  46.885  1.00 24.03           C  
ATOM   2808  SG  CYS B 154      44.540 -12.079  48.199  1.00 50.11           S  
ATOM   2809  N   LEU B 155      46.695 -13.938  44.606  1.00 27.54           N  
ATOM   2810  CA  LEU B 155      47.696 -13.433  43.713  1.00 18.68           C  
ATOM   2811  C   LEU B 155      47.084 -12.388  42.798  1.00 23.38           C  
ATOM   2812  O   LEU B 155      46.065 -12.640  42.154  1.00 37.37           O  
ATOM   2813  CB  LEU B 155      48.228 -14.617  42.913  1.00 17.06           C  
ATOM   2814  CG  LEU B 155      48.933 -14.368  41.592  1.00 18.37           C  
ATOM   2815  CD1 LEU B 155      50.180 -13.515  41.816  1.00 20.70           C  
ATOM   2816  CD2 LEU B 155      49.266 -15.704  40.984  1.00 10.22           C  
ATOM   2817  N   LEU B 156      47.694 -11.211  42.745  1.00 21.66           N  
ATOM   2818  CA  LEU B 156      47.214 -10.130  41.883  1.00 17.47           C  
ATOM   2819  C   LEU B 156      48.311  -9.788  40.897  1.00 18.15           C  
ATOM   2820  O   LEU B 156      49.426  -9.470  41.293  1.00 24.81           O  
ATOM   2821  CB  LEU B 156      46.881  -8.895  42.708  1.00 13.97           C  
ATOM   2822  CG  LEU B 156      45.834  -9.201  43.764  1.00 19.40           C  
ATOM   2823  CD1 LEU B 156      45.850  -8.133  44.807  1.00 30.23           C  
ATOM   2824  CD2 LEU B 156      44.477  -9.317  43.113  1.00 20.12           C  
ATOM   2825  N   GLU B 157      48.012  -9.856  39.609  1.00 21.20           N  
ATOM   2826  CA  GLU B 157      49.022  -9.535  38.622  1.00 22.67           C  
ATOM   2827  C   GLU B 157      48.478  -8.753  37.440  1.00 24.98           C  
ATOM   2828  O   GLU B 157      47.261  -8.605  37.284  1.00 26.04           O  
ATOM   2829  CB  GLU B 157      49.721 -10.812  38.153  1.00 22.80           C  
ATOM   2830  CG  GLU B 157      48.806 -11.854  37.562  1.00 34.54           C  
ATOM   2831  CD  GLU B 157      49.358 -13.270  37.676  1.00 38.00           C  
ATOM   2832  OE1 GLU B 157      50.359 -13.597  36.996  1.00 33.80           O  
ATOM   2833  OE2 GLU B 157      48.779 -14.052  38.463  1.00 42.90           O  
ATOM   2834  N   LYS B 158      49.403  -8.232  36.634  1.00 28.45           N  
ATOM   2835  CA  LYS B 158      49.087  -7.449  35.444  1.00 27.77           C  
ATOM   2836  C   LYS B 158      48.419  -6.103  35.723  1.00 25.73           C  
ATOM   2837  O   LYS B 158      47.662  -5.617  34.889  1.00 29.39           O  
ATOM   2838  CB  LYS B 158      48.192  -8.255  34.490  1.00 34.31           C  
ATOM   2839  CG  LYS B 158      48.754  -9.597  34.055  1.00 43.54           C  
ATOM   2840  CD  LYS B 158      47.758 -10.336  33.169  1.00 55.75           C  
ATOM   2841  CE  LYS B 158      48.093 -11.824  33.066  1.00 66.77           C  
ATOM   2842  NZ  LYS B 158      49.468 -12.091  32.536  1.00 73.48           N  
ATOM   2843  N   PHE B 159      48.671  -5.506  36.886  1.00 21.91           N  
ATOM   2844  CA  PHE B 159      48.095  -4.198  37.191  1.00 14.59           C  
ATOM   2845  C   PHE B 159      49.179  -3.148  37.005  1.00 10.22           C  
ATOM   2846  O   PHE B 159      50.353  -3.433  37.201  1.00 10.22           O  
ATOM   2847  CB  PHE B 159      47.511  -4.155  38.609  1.00 21.13           C  
ATOM   2848  CG  PHE B 159      48.481  -4.514  39.698  1.00 18.27           C  
ATOM   2849  CD1 PHE B 159      48.561  -5.813  40.175  1.00 14.91           C  
ATOM   2850  CD2 PHE B 159      49.268  -3.540  40.297  1.00 15.07           C  
ATOM   2851  CE1 PHE B 159      49.400  -6.129  41.235  1.00 11.47           C  
ATOM   2852  CE2 PHE B 159      50.109  -3.863  41.360  1.00 15.10           C  
ATOM   2853  CZ  PHE B 159      50.167  -5.152  41.822  1.00 10.22           C  
ATOM   2854  N   PHE B 160      48.800  -1.928  36.642  1.00 18.63           N  
ATOM   2855  CA  PHE B 160      49.819  -0.938  36.370  1.00 23.01           C  
ATOM   2856  C   PHE B 160      50.381   0.051  37.358  1.00 33.85           C  
ATOM   2857  O   PHE B 160      51.570   0.001  37.677  1.00 51.94           O  
ATOM   2858  CB  PHE B 160      49.461  -0.130  35.134  1.00 17.24           C  
ATOM   2859  CG  PHE B 160      50.338   1.071  34.951  1.00 22.24           C  
ATOM   2860  CD1 PHE B 160      49.820   2.358  35.068  1.00 29.26           C  
ATOM   2861  CD2 PHE B 160      51.704   0.921  34.787  1.00 10.22           C  
ATOM   2862  CE1 PHE B 160      50.654   3.469  35.032  1.00 22.10           C  
ATOM   2863  CE2 PHE B 160      52.527   2.022  34.753  1.00 17.11           C  
ATOM   2864  CZ  PHE B 160      52.004   3.294  34.879  1.00 15.40           C  
ATOM   2865  N   PRO B 161      49.569   0.989  37.835  1.00 28.13           N  
ATOM   2866  CA  PRO B 161      50.204   1.930  38.764  1.00 23.71           C  
ATOM   2867  C   PRO B 161      51.172   1.328  39.778  1.00 24.77           C  
ATOM   2868  O   PRO B 161      52.100   2.006  40.206  1.00 34.54           O  
ATOM   2869  CB  PRO B 161      49.024   2.677  39.369  1.00 20.29           C  
ATOM   2870  CG  PRO B 161      48.040   2.659  38.222  1.00 26.87           C  
ATOM   2871  CD  PRO B 161      48.130   1.234  37.704  1.00 14.65           C  
ATOM   2872  N   ASP B 162      50.992   0.058  40.128  1.00 10.22           N  
ATOM   2873  CA  ASP B 162      51.908  -0.609  41.067  1.00 15.44           C  
ATOM   2874  C   ASP B 162      51.659  -0.220  42.514  1.00 17.61           C  
ATOM   2875  O   ASP B 162      52.090  -0.906  43.447  1.00 20.82           O  
ATOM   2876  CB  ASP B 162      53.380  -0.337  40.700  1.00 13.12           C  
ATOM   2877  CG  ASP B 162      54.092   0.599  41.684  1.00 14.09           C  
ATOM   2878  OD1 ASP B 162      55.307   0.393  41.910  1.00 23.01           O  
ATOM   2879  OD2 ASP B 162      53.466   1.540  42.213  1.00 10.22           O  
ATOM   2880  N   VAL B 163      50.981   0.902  42.688  1.00 16.57           N  
ATOM   2881  CA  VAL B 163      50.623   1.384  43.996  1.00 11.18           C  
ATOM   2882  C   VAL B 163      49.386   0.552  44.284  1.00 10.22           C  
ATOM   2883  O   VAL B 163      48.371   0.739  43.652  1.00 11.56           O  
ATOM   2884  CB  VAL B 163      50.244   2.869  43.929  1.00 10.22           C  
ATOM   2885  CG1 VAL B 163      49.958   3.389  45.294  1.00 10.22           C  
ATOM   2886  CG2 VAL B 163      51.356   3.666  43.302  1.00 10.22           C  
ATOM   2887  N   ILE B 164      49.475  -0.385  45.215  1.00 13.67           N  
ATOM   2888  CA  ILE B 164      48.331  -1.232  45.538  1.00 16.84           C  
ATOM   2889  C   ILE B 164      48.236  -1.494  47.064  1.00 22.17           C  
ATOM   2890  O   ILE B 164      49.218  -1.294  47.803  1.00 24.50           O  
ATOM   2891  CB  ILE B 164      48.447  -2.554  44.772  1.00 10.22           C  
ATOM   2892  CG1 ILE B 164      47.172  -3.375  44.908  1.00 10.22           C  
ATOM   2893  CG2 ILE B 164      49.619  -3.336  45.299  1.00 10.22           C  
ATOM   2894  CD1 ILE B 164      47.111  -4.554  43.937  1.00 10.22           C  
ATOM   2895  N   LYS B 165      47.056  -1.910  47.528  1.00 17.93           N  
ATOM   2896  CA  LYS B 165      46.830  -2.188  48.944  1.00 22.75           C  
ATOM   2897  C   LYS B 165      45.962  -3.437  49.093  1.00 27.08           C  
ATOM   2898  O   LYS B 165      44.856  -3.505  48.544  1.00 26.18           O  
ATOM   2899  CB  LYS B 165      46.129  -1.003  49.619  1.00 28.55           C  
ATOM   2900  CG  LYS B 165      46.842  -0.463  50.852  1.00 45.61           C  
ATOM   2901  CD  LYS B 165      48.153   0.236  50.447  1.00 62.50           C  
ATOM   2902  CE  LYS B 165      48.902   0.873  51.633  1.00 70.18           C  
ATOM   2903  NZ  LYS B 165      49.511  -0.112  52.591  1.00 68.14           N  
ATOM   2904  N   ILE B 166      46.462  -4.423  49.838  1.00 27.98           N  
ATOM   2905  CA  ILE B 166      45.725  -5.671  50.049  1.00 28.45           C  
ATOM   2906  C   ILE B 166      45.577  -5.961  51.538  1.00 30.99           C  
ATOM   2907  O   ILE B 166      46.536  -5.831  52.291  1.00 33.36           O  
ATOM   2908  CB  ILE B 166      46.448  -6.891  49.389  1.00 20.51           C  
ATOM   2909  CG1 ILE B 166      46.634  -6.656  47.896  1.00 14.85           C  
ATOM   2910  CG2 ILE B 166      45.624  -8.149  49.561  1.00 17.52           C  
ATOM   2911  CD1 ILE B 166      47.673  -7.533  47.295  1.00 10.22           C  
ATOM   2912  N   HIS B 167      44.369  -6.337  51.954  1.00 33.83           N  
ATOM   2913  CA  HIS B 167      44.097  -6.690  53.346  1.00 35.33           C  
ATOM   2914  C   HIS B 167      42.971  -7.734  53.358  1.00 36.33           C  
ATOM   2915  O   HIS B 167      42.266  -7.900  52.355  1.00 29.59           O  
ATOM   2916  CB  HIS B 167      43.699  -5.454  54.164  1.00 39.05           C  
ATOM   2917  CG  HIS B 167      42.294  -4.991  53.932  1.00 43.20           C  
ATOM   2918  ND1 HIS B 167      41.918  -4.266  52.822  1.00 46.32           N  
ATOM   2919  CD2 HIS B 167      41.167  -5.169  54.664  1.00 44.51           C  
ATOM   2920  CE1 HIS B 167      40.620  -4.019  52.879  1.00 44.34           C  
ATOM   2921  NE2 HIS B 167      40.141  -4.557  53.987  1.00 40.91           N  
ATOM   2922  N   TRP B 168      42.808  -8.447  54.473  1.00 34.18           N  
ATOM   2923  CA  TRP B 168      41.770  -9.475  54.552  1.00 33.51           C  
ATOM   2924  C   TRP B 168      40.666  -9.204  55.562  1.00 41.67           C  
ATOM   2925  O   TRP B 168      40.781  -8.336  56.430  1.00 41.05           O  
ATOM   2926  CB  TRP B 168      42.374 -10.823  54.889  1.00 26.97           C  
ATOM   2927  CG  TRP B 168      43.370 -11.310  53.930  1.00 25.88           C  
ATOM   2928  CD1 TRP B 168      44.643 -10.867  53.773  1.00 18.78           C  
ATOM   2929  CD2 TRP B 168      43.202 -12.395  53.017  1.00 25.09           C  
ATOM   2930  NE1 TRP B 168      45.287 -11.615  52.823  1.00 16.24           N  
ATOM   2931  CE2 TRP B 168      44.425 -12.563  52.343  1.00 21.90           C  
ATOM   2932  CE3 TRP B 168      42.132 -13.246  52.707  1.00 27.60           C  
ATOM   2933  CZ2 TRP B 168      44.615 -13.552  51.371  1.00 20.41           C  
ATOM   2934  CZ3 TRP B 168      42.317 -14.231  51.738  1.00 27.12           C  
ATOM   2935  CH2 TRP B 168      43.553 -14.374  51.085  1.00 23.08           C  
ATOM   2936  N   GLU B 169      39.610 -10.002  55.472  1.00 47.48           N  
ATOM   2937  CA  GLU B 169      38.474  -9.842  56.362  1.00 52.84           C  
ATOM   2938  C   GLU B 169      37.594 -11.067  56.468  1.00 59.66           C  
ATOM   2939  O   GLU B 169      37.614 -11.943  55.604  1.00 62.28           O  
ATOM   2940  CB  GLU B 169      37.602  -8.700  55.871  1.00 54.31           C  
ATOM   2941  CG  GLU B 169      38.014  -7.346  56.343  1.00 53.05           C  
ATOM   2942  CD  GLU B 169      37.308  -6.259  55.577  1.00 52.33           C  
ATOM   2943  OE1 GLU B 169      36.123  -6.473  55.208  1.00 45.37           O  
ATOM   2944  OE2 GLU B 169      37.942  -5.199  55.358  1.00 50.89           O  
ATOM   2945  N   GLU B 170      36.810 -11.099  57.540  1.00 64.03           N  
ATOM   2946  CA  GLU B 170      35.847 -12.160  57.772  1.00 74.90           C  
ATOM   2947  C   GLU B 170      34.668 -11.725  56.906  1.00 80.11           C  
ATOM   2948  O   GLU B 170      34.265 -10.563  56.959  1.00 83.91           O  
ATOM   2949  CB  GLU B 170      35.428 -12.176  59.240  1.00 83.97           C  
ATOM   2950  CG  GLU B 170      36.515 -12.600  60.213  1.00 92.45           C  
ATOM   2951  CD  GLU B 170      36.332 -14.029  60.693  1.00 97.99           C  
ATOM   2952  OE1 GLU B 170      36.224 -14.936  59.838  1.00101.17           O  
ATOM   2953  OE2 GLU B 170      36.298 -14.244  61.926  1.00100.70           O  
ATOM   2954  N   LYS B 171      34.119 -12.638  56.110  1.00 85.06           N  
ATOM   2955  CA  LYS B 171      33.005 -12.294  55.230  1.00 92.24           C  
ATOM   2956  C   LYS B 171      31.997 -11.362  55.895  1.00 97.08           C  
ATOM   2957  O   LYS B 171      31.821 -10.217  55.464  1.00 97.40           O  
ATOM   2958  CB  LYS B 171      32.298 -13.566  54.740  1.00 96.66           C  
ATOM   2959  CG  LYS B 171      31.134 -13.323  53.769  1.00104.01           C  
ATOM   2960  CD  LYS B 171      29.829 -12.948  54.474  1.00109.07           C  
ATOM   2961  CE  LYS B 171      28.726 -12.593  53.484  1.00112.02           C  
ATOM   2962  NZ  LYS B 171      27.457 -12.215  54.167  1.00113.32           N  
ATOM   2963  N   LYS B 172      31.347 -11.858  56.947  1.00101.13           N  
ATOM   2964  CA  LYS B 172      30.338 -11.090  57.672  1.00103.29           C  
ATOM   2965  C   LYS B 172      30.968 -10.019  58.562  1.00102.28           C  
ATOM   2966  O   LYS B 172      30.927  -8.831  58.239  1.00102.91           O  
ATOM   2967  CB  LYS B 172      29.459 -12.043  58.501  1.00104.37           C  
ATOM   2968  CG  LYS B 172      28.773 -13.136  57.659  1.00106.55           C  
ATOM   2969  CD  LYS B 172      27.923 -14.091  58.500  1.00109.29           C  
ATOM   2970  CE  LYS B 172      27.388 -15.271  57.675  1.00107.22           C  
ATOM   2971  NZ  LYS B 172      26.499 -14.864  56.547  1.00106.73           N  
ATOM   2972  N   SER B 173      31.555 -10.433  59.676  1.00101.72           N  
ATOM   2973  CA  SER B 173      32.186  -9.482  60.578  1.00103.47           C  
ATOM   2974  C   SER B 173      33.432  -8.921  59.892  1.00103.59           C  
ATOM   2975  O   SER B 173      34.528  -9.453  60.051  1.00106.79           O  
ATOM   2976  CB  SER B 173      32.563 -10.188  61.879  1.00104.99           C  
ATOM   2977  OG  SER B 173      31.461 -10.929  62.381  1.00102.17           O  
ATOM   2978  N   ASN B 174      33.264  -7.842  59.133  1.00104.60           N  
ATOM   2979  CA  ASN B 174      34.383  -7.246  58.408  1.00105.16           C  
ATOM   2980  C   ASN B 174      35.331  -6.348  59.217  1.00104.59           C  
ATOM   2981  O   ASN B 174      35.227  -5.115  59.187  1.00103.47           O  
ATOM   2982  CB  ASN B 174      33.865  -6.483  57.179  1.00108.36           C  
ATOM   2983  CG  ASN B 174      32.913  -5.358  57.541  1.00111.57           C  
ATOM   2984  OD1 ASN B 174      31.876  -5.580  58.170  1.00112.44           O  
ATOM   2985  ND2 ASN B 174      33.260  -4.140  57.136  1.00109.23           N  
ATOM   2986  N   THR B 175      36.262  -6.984  59.929  1.00101.26           N  
ATOM   2987  CA  THR B 175      37.265  -6.280  60.728  1.00 94.20           C  
ATOM   2988  C   THR B 175      38.644  -6.828  60.342  1.00 90.45           C  
ATOM   2989  O   THR B 175      38.937  -8.006  60.537  1.00 85.51           O  
ATOM   2990  CB  THR B 175      37.048  -6.486  62.252  1.00 94.51           C  
ATOM   2991  OG1 THR B 175      35.670  -6.254  62.583  1.00 87.19           O  
ATOM   2992  CG2 THR B 175      37.925  -5.513  63.051  1.00 88.89           C  
ATOM   2993  N   ILE B 176      39.471  -5.956  59.776  1.00 89.10           N  
ATOM   2994  CA  ILE B 176      40.823  -6.283  59.327  1.00 87.33           C  
ATOM   2995  C   ILE B 176      41.546  -7.247  60.263  1.00 85.98           C  
ATOM   2996  O   ILE B 176      41.424  -7.136  61.486  1.00 86.28           O  
ATOM   2997  CB  ILE B 176      41.655  -4.993  59.196  1.00 88.26           C  
ATOM   2998  CG1 ILE B 176      40.973  -4.052  58.199  1.00 90.18           C  
ATOM   2999  CG2 ILE B 176      43.070  -5.318  58.761  1.00 85.23           C  
ATOM   3000  CD1 ILE B 176      41.604  -2.676  58.106  1.00 94.52           C  
ATOM   3001  N   LEU B 177      42.304  -8.182  59.688  1.00 81.43           N  
ATOM   3002  CA  LEU B 177      43.039  -9.169  60.482  1.00 75.00           C  
ATOM   3003  C   LEU B 177      44.531  -8.869  60.641  1.00 72.97           C  
ATOM   3004  O   LEU B 177      44.913  -7.769  61.045  1.00 77.74           O  
ATOM   3005  CB  LEU B 177      42.862 -10.569  59.889  1.00 67.19           C  
ATOM   3006  CG  LEU B 177      41.423 -11.081  59.866  1.00 65.00           C  
ATOM   3007  CD1 LEU B 177      40.673 -10.424  58.719  1.00 65.41           C  
ATOM   3008  CD2 LEU B 177      41.412 -12.586  59.702  1.00 66.89           C  
ATOM   3009  N   GLY B 178      45.365  -9.862  60.343  1.00 66.82           N  
ATOM   3010  CA  GLY B 178      46.803  -9.697  60.460  1.00 61.70           C  
ATOM   3011  C   GLY B 178      47.534 -10.637  59.518  1.00 61.02           C  
ATOM   3012  O   GLY B 178      48.068 -11.669  59.931  1.00 62.46           O  
ATOM   3013  N   SER B 179      47.564 -10.271  58.241  1.00 56.47           N  
ATOM   3014  CA  SER B 179      48.212 -11.086  57.221  1.00 45.64           C  
ATOM   3015  C   SER B 179      49.581 -10.565  56.822  1.00 43.69           C  
ATOM   3016  O   SER B 179      50.064  -9.555  57.349  1.00 41.46           O  
ATOM   3017  CB  SER B 179      47.330 -11.159  55.982  1.00 41.35           C  
ATOM   3018  OG  SER B 179      47.023  -9.858  55.518  1.00 46.21           O  
ATOM   3019  N   GLN B 180      50.197 -11.270  55.878  1.00 40.89           N  
ATOM   3020  CA  GLN B 180      51.516 -10.908  55.380  1.00 40.14           C  
ATOM   3021  C   GLN B 180      51.518 -10.960  53.854  1.00 34.37           C  
ATOM   3022  O   GLN B 180      50.712 -11.670  53.246  1.00 37.28           O  
ATOM   3023  CB  GLN B 180      52.550 -11.864  55.954  1.00 42.11           C  
ATOM   3024  CG  GLN B 180      52.448 -11.990  57.456  1.00 51.90           C  
ATOM   3025  CD  GLN B 180      53.181 -13.201  57.995  1.00 63.93           C  
ATOM   3026  OE1 GLN B 180      53.048 -14.313  57.469  1.00 71.40           O  
ATOM   3027  NE2 GLN B 180      53.951 -12.999  59.059  1.00 69.55           N  
ATOM   3028  N   GLU B 181      52.425 -10.209  53.239  1.00 27.34           N  
ATOM   3029  CA  GLU B 181      52.506 -10.147  51.785  1.00 25.34           C  
ATOM   3030  C   GLU B 181      53.950 -10.023  51.343  1.00 23.96           C  
ATOM   3031  O   GLU B 181      54.817  -9.635  52.123  1.00 26.49           O  
ATOM   3032  CB  GLU B 181      51.749  -8.922  51.278  1.00 23.36           C  
ATOM   3033  CG  GLU B 181      52.330  -7.622  51.844  1.00 32.11           C  
ATOM   3034  CD  GLU B 181      51.513  -6.384  51.509  1.00 38.57           C  
ATOM   3035  OE1 GLU B 181      50.263  -6.484  51.508  1.00 46.36           O  
ATOM   3036  OE2 GLU B 181      52.121  -5.312  51.268  1.00 33.21           O  
ATOM   3037  N   GLY B 182      54.201 -10.338  50.078  1.00 24.43           N  
ATOM   3038  CA  GLY B 182      55.545 -10.219  49.551  1.00 25.60           C  
ATOM   3039  C   GLY B 182      55.675  -8.862  48.896  1.00 21.22           C  
ATOM   3040  O   GLY B 182      54.702  -8.123  48.833  1.00 21.31           O  
ATOM   3041  N   ASN B 183      56.867  -8.516  48.426  1.00 25.35           N  
ATOM   3042  CA  ASN B 183      57.060  -7.229  47.767  1.00 22.23           C  
ATOM   3043  C   ASN B 183      56.375  -7.210  46.404  1.00 18.14           C  
ATOM   3044  O   ASN B 183      56.210  -8.251  45.773  1.00 13.37           O  
ATOM   3045  CB  ASN B 183      58.546  -6.946  47.570  1.00 32.76           C  
ATOM   3046  CG  ASN B 183      59.292  -6.830  48.873  1.00 33.41           C  
ATOM   3047  OD1 ASN B 183      58.820  -6.187  49.807  1.00 30.74           O  
ATOM   3048  ND2 ASN B 183      60.476  -7.439  48.938  1.00 42.61           N  
ATOM   3049  N   THR B 184      55.966  -6.026  45.962  1.00 22.78           N  
ATOM   3050  CA  THR B 184      55.326  -5.894  44.659  1.00 19.15           C  
ATOM   3051  C   THR B 184      56.413  -6.082  43.614  1.00 17.43           C  
ATOM   3052  O   THR B 184      57.467  -5.459  43.705  1.00 22.09           O  
ATOM   3053  CB  THR B 184      54.717  -4.512  44.458  1.00 10.22           C  
ATOM   3054  OG1 THR B 184      53.721  -4.287  45.456  1.00 10.22           O  
ATOM   3055  CG2 THR B 184      54.120  -4.399  43.068  1.00 10.22           C  
ATOM   3056  N   MET B 185      56.155  -6.917  42.616  1.00 16.09           N  
ATOM   3057  CA  MET B 185      57.151  -7.182  41.594  1.00 23.35           C  
ATOM   3058  C   MET B 185      56.768  -6.635  40.225  1.00 26.52           C  
ATOM   3059  O   MET B 185      55.597  -6.673  39.839  1.00 32.48           O  
ATOM   3060  CB  MET B 185      57.379  -8.689  41.499  1.00 22.16           C  
ATOM   3061  CG  MET B 185      58.670  -9.079  40.822  1.00 24.38           C  
ATOM   3062  SD  MET B 185      58.841 -10.848  40.681  1.00 32.96           S  
ATOM   3063  CE  MET B 185      58.432 -11.401  42.291  1.00 19.18           C  
ATOM   3064  N   LYS B 186      57.754  -6.121  39.492  1.00 22.55           N  
ATOM   3065  CA  LYS B 186      57.490  -5.604  38.158  1.00 20.29           C  
ATOM   3066  C   LYS B 186      57.574  -6.766  37.195  1.00 14.19           C  
ATOM   3067  O   LYS B 186      58.359  -7.684  37.382  1.00 10.22           O  
ATOM   3068  CB  LYS B 186      58.502  -4.532  37.764  1.00 25.70           C  
ATOM   3069  CG  LYS B 186      58.172  -3.830  36.442  1.00 33.97           C  
ATOM   3070  CD  LYS B 186      59.154  -2.702  36.164  1.00 49.14           C  
ATOM   3071  CE  LYS B 186      58.849  -1.969  34.859  1.00 57.39           C  
ATOM   3072  NZ  LYS B 186      59.810  -0.835  34.627  1.00 63.58           N  
ATOM   3073  N   THR B 187      56.745  -6.720  36.165  1.00 20.79           N  
ATOM   3074  CA  THR B 187      56.700  -7.771  35.175  1.00 23.77           C  
ATOM   3075  C   THR B 187      56.417  -7.173  33.807  1.00 31.42           C  
ATOM   3076  O   THR B 187      55.297  -7.256  33.319  1.00 40.30           O  
ATOM   3077  CB  THR B 187      55.603  -8.795  35.527  1.00 17.33           C  
ATOM   3078  OG1 THR B 187      54.349  -8.124  35.695  1.00 20.43           O  
ATOM   3079  CG2 THR B 187      55.946  -9.506  36.818  1.00 20.26           C  
ATOM   3080  N   ASN B 188      57.435  -6.580  33.187  1.00 39.39           N  
ATOM   3081  CA  ASN B 188      57.285  -5.960  31.867  1.00 48.42           C  
ATOM   3082  C   ASN B 188      56.201  -4.881  31.915  1.00 48.10           C  
ATOM   3083  O   ASN B 188      55.061  -5.116  31.527  1.00 49.43           O  
ATOM   3084  CB  ASN B 188      56.906  -7.010  30.812  1.00 54.09           C  
ATOM   3085  CG  ASN B 188      57.965  -8.073  30.635  1.00 58.53           C  
ATOM   3086  OD1 ASN B 188      59.099  -7.776  30.268  1.00 66.68           O  
ATOM   3087  ND2 ASN B 188      57.599  -9.325  30.890  1.00 65.65           N  
ATOM   3088  N   ASP B 189      56.575  -3.696  32.378  1.00 49.69           N  
ATOM   3089  CA  ASP B 189      55.659  -2.563  32.511  1.00 44.84           C  
ATOM   3090  C   ASP B 189      54.257  -2.888  33.022  1.00 30.97           C  
ATOM   3091  O   ASP B 189      53.260  -2.381  32.521  1.00 21.76           O  
ATOM   3092  CB  ASP B 189      55.575  -1.746  31.206  1.00 57.85           C  
ATOM   3093  CG  ASP B 189      55.176  -2.574  30.003  1.00 62.33           C  
ATOM   3094  OD1 ASP B 189      54.135  -3.260  30.064  1.00 67.10           O  
ATOM   3095  OD2 ASP B 189      55.903  -2.516  28.988  1.00 63.16           O  
ATOM   3096  N   THR B 190      54.210  -3.739  34.039  1.00 24.24           N  
ATOM   3097  CA  THR B 190      52.980  -4.138  34.717  1.00 15.73           C  
ATOM   3098  C   THR B 190      53.505  -4.849  35.957  1.00 15.43           C  
ATOM   3099  O   THR B 190      54.619  -5.351  35.937  1.00 24.77           O  
ATOM   3100  CB  THR B 190      52.137  -5.081  33.872  1.00 10.22           C  
ATOM   3101  OG1 THR B 190      50.813  -5.117  34.395  1.00 22.46           O  
ATOM   3102  CG2 THR B 190      52.681  -6.478  33.914  1.00 11.58           C  
ATOM   3103  N   TYR B 191      52.734  -4.905  37.033  1.00 13.15           N  
ATOM   3104  CA  TYR B 191      53.239  -5.519  38.262  1.00 10.22           C  
ATOM   3105  C   TYR B 191      52.351  -6.602  38.855  1.00 19.66           C  
ATOM   3106  O   TYR B 191      51.213  -6.782  38.433  1.00 24.26           O  
ATOM   3107  CB  TYR B 191      53.436  -4.439  39.322  1.00 17.99           C  
ATOM   3108  CG  TYR B 191      54.236  -3.240  38.864  1.00 18.12           C  
ATOM   3109  CD1 TYR B 191      55.558  -3.086  39.240  1.00 19.52           C  
ATOM   3110  CD2 TYR B 191      53.665  -2.254  38.065  1.00 11.04           C  
ATOM   3111  CE1 TYR B 191      56.299  -1.970  38.838  1.00 28.42           C  
ATOM   3112  CE2 TYR B 191      54.395  -1.139  37.653  1.00 13.88           C  
ATOM   3113  CZ  TYR B 191      55.710  -1.001  38.046  1.00 22.00           C  
ATOM   3114  OH  TYR B 191      56.424   0.114  37.673  1.00 27.88           O  
ATOM   3115  N   MET B 192      52.878  -7.310  39.855  1.00 20.70           N  
ATOM   3116  CA  MET B 192      52.154  -8.386  40.541  1.00 10.22           C  
ATOM   3117  C   MET B 192      52.465  -8.314  41.999  1.00 10.22           C  
ATOM   3118  O   MET B 192      53.423  -7.678  42.385  1.00 22.02           O  
ATOM   3119  CB  MET B 192      52.594  -9.741  40.049  1.00 10.22           C  
ATOM   3120  CG  MET B 192      54.046 -10.010  40.280  1.00 19.84           C  
ATOM   3121  SD  MET B 192      54.265 -11.574  41.111  1.00 33.60           S  
ATOM   3122  CE  MET B 192      54.625 -11.026  42.696  1.00 32.00           C  
ATOM   3123  N   LYS B 193      51.667  -8.980  42.813  1.00 10.22           N  
ATOM   3124  CA  LYS B 193      51.873  -8.962  44.263  1.00 15.94           C  
ATOM   3125  C   LYS B 193      50.997 -10.019  44.893  1.00 14.44           C  
ATOM   3126  O   LYS B 193      49.909 -10.264  44.397  1.00 26.33           O  
ATOM   3127  CB  LYS B 193      51.477  -7.595  44.838  1.00 10.22           C  
ATOM   3128  CG  LYS B 193      51.795  -7.426  46.329  1.00 21.25           C  
ATOM   3129  CD  LYS B 193      51.334  -6.077  46.913  1.00 10.22           C  
ATOM   3130  CE  LYS B 193      52.186  -5.687  48.114  1.00 10.22           C  
ATOM   3131  NZ  LYS B 193      53.641  -5.603  47.741  1.00 10.22           N  
ATOM   3132  N   PHE B 194      51.445 -10.663  45.965  1.00 10.22           N  
ATOM   3133  CA  PHE B 194      50.574 -11.646  46.589  1.00 10.22           C  
ATOM   3134  C   PHE B 194      50.487 -11.486  48.090  1.00 10.22           C  
ATOM   3135  O   PHE B 194      51.409 -10.990  48.740  1.00 10.22           O  
ATOM   3136  CB  PHE B 194      50.978 -13.070  46.207  1.00 12.36           C  
ATOM   3137  CG  PHE B 194      52.390 -13.412  46.521  1.00 10.69           C  
ATOM   3138  CD1 PHE B 194      52.744 -13.849  47.788  1.00 13.44           C  
ATOM   3139  CD2 PHE B 194      53.371 -13.303  45.549  1.00 12.91           C  
ATOM   3140  CE1 PHE B 194      54.052 -14.173  48.083  1.00 16.35           C  
ATOM   3141  CE2 PHE B 194      54.682 -13.621  45.829  1.00 10.22           C  
ATOM   3142  CZ  PHE B 194      55.025 -14.058  47.098  1.00 19.71           C  
ATOM   3143  N   SER B 195      49.348 -11.886  48.636  1.00 10.22           N  
ATOM   3144  CA  SER B 195      49.112 -11.774  50.065  1.00 15.09           C  
ATOM   3145  C   SER B 195      48.587 -13.101  50.556  1.00 16.21           C  
ATOM   3146  O   SER B 195      47.811 -13.758  49.865  1.00 21.20           O  
ATOM   3147  CB  SER B 195      48.076 -10.679  50.315  1.00 20.04           C  
ATOM   3148  OG  SER B 195      48.057 -10.271  51.669  1.00 35.41           O  
ATOM   3149  N   TRP B 196      49.018 -13.523  51.734  1.00 19.59           N  
ATOM   3150  CA  TRP B 196      48.530 -14.793  52.262  1.00 23.92           C  
ATOM   3151  C   TRP B 196      48.152 -14.641  53.730  1.00 27.40           C  
ATOM   3152  O   TRP B 196      48.709 -13.800  54.461  1.00 25.12           O  
ATOM   3153  CB  TRP B 196      49.572 -15.906  52.063  1.00 22.55           C  
ATOM   3154  CG  TRP B 196      50.800 -15.767  52.897  1.00 17.21           C  
ATOM   3155  CD1 TRP B 196      51.006 -16.280  54.133  1.00 18.97           C  
ATOM   3156  CD2 TRP B 196      51.971 -15.023  52.570  1.00 20.21           C  
ATOM   3157  NE1 TRP B 196      52.233 -15.903  54.607  1.00 24.34           N  
ATOM   3158  CE2 TRP B 196      52.848 -15.131  53.664  1.00 21.34           C  
ATOM   3159  CE3 TRP B 196      52.362 -14.271  51.456  1.00 27.57           C  
ATOM   3160  CZ2 TRP B 196      54.095 -14.520  53.683  1.00 22.94           C  
ATOM   3161  CZ3 TRP B 196      53.601 -13.661  51.471  1.00 29.65           C  
ATOM   3162  CH2 TRP B 196      54.457 -13.791  52.583  1.00 32.44           C  
ATOM   3163  N   LEU B 197      47.192 -15.458  54.148  1.00 28.97           N  
ATOM   3164  CA  LEU B 197      46.685 -15.418  55.513  1.00 31.18           C  
ATOM   3165  C   LEU B 197      46.501 -16.834  56.039  1.00 37.04           C  
ATOM   3166  O   LEU B 197      45.941 -17.696  55.345  1.00 33.55           O  
ATOM   3167  CB  LEU B 197      45.340 -14.694  55.522  1.00 27.24           C  
ATOM   3168  CG  LEU B 197      44.598 -14.472  56.833  1.00 25.48           C  
ATOM   3169  CD1 LEU B 197      45.302 -13.408  57.700  1.00 22.74           C  
ATOM   3170  CD2 LEU B 197      43.179 -14.055  56.486  1.00 28.41           C  
ATOM   3171  N   THR B 198      46.975 -17.074  57.260  1.00 37.12           N  
ATOM   3172  CA  THR B 198      46.847 -18.390  57.874  1.00 41.18           C  
ATOM   3173  C   THR B 198      45.797 -18.312  58.975  1.00 42.36           C  
ATOM   3174  O   THR B 198      46.048 -17.763  60.051  1.00 43.26           O  
ATOM   3175  CB  THR B 198      48.187 -18.861  58.475  1.00 46.98           C  
ATOM   3176  OG1 THR B 198      49.208 -18.813  57.467  1.00 46.94           O  
ATOM   3177  CG2 THR B 198      48.065 -20.291  58.988  1.00 47.84           C  
ATOM   3178  N   VAL B 199      44.620 -18.858  58.682  1.00 49.13           N  
ATOM   3179  CA  VAL B 199      43.487 -18.861  59.602  1.00 57.52           C  
ATOM   3180  C   VAL B 199      43.575 -19.986  60.623  1.00 63.94           C  
ATOM   3181  O   VAL B 199      43.838 -21.137  60.272  1.00 66.35           O  
ATOM   3182  CB  VAL B 199      42.175 -19.015  58.832  1.00 56.15           C  
ATOM   3183  CG1 VAL B 199      41.953 -17.810  57.944  1.00 61.62           C  
ATOM   3184  CG2 VAL B 199      42.218 -20.285  57.991  1.00 59.82           C  
ATOM   3185  N   PRO B 200      43.344 -19.667  61.905  1.00 71.13           N  
ATOM   3186  CA  PRO B 200      43.407 -20.670  62.970  1.00 74.56           C  
ATOM   3187  C   PRO B 200      42.303 -21.710  62.906  1.00 76.87           C  
ATOM   3188  O   PRO B 200      41.312 -21.532  62.202  1.00 69.94           O  
ATOM   3189  CB  PRO B 200      43.336 -19.828  64.244  1.00 75.45           C  
ATOM   3190  CG  PRO B 200      43.943 -18.510  63.815  1.00 77.66           C  
ATOM   3191  CD  PRO B 200      43.280 -18.310  62.473  1.00 77.71           C  
ATOM   3192  N   GLU B 201      42.501 -22.793  63.654  1.00 84.17           N  
ATOM   3193  CA  GLU B 201      41.561 -23.908  63.743  1.00 92.09           C  
ATOM   3194  C   GLU B 201      40.093 -23.463  63.685  1.00 92.53           C  
ATOM   3195  O   GLU B 201      39.307 -23.968  62.877  1.00 91.84           O  
ATOM   3196  CB  GLU B 201      41.831 -24.680  65.047  1.00 99.31           C  
ATOM   3197  CG  GLU B 201      40.794 -25.740  65.428  1.00110.43           C  
ATOM   3198  CD  GLU B 201      40.822 -26.967  64.529  1.00118.79           C  
ATOM   3199  OE1 GLU B 201      40.500 -26.847  63.328  1.00123.29           O  
ATOM   3200  OE2 GLU B 201      41.169 -28.057  65.030  1.00124.69           O  
ATOM   3201  N   LYS B 202      39.738 -22.511  64.542  1.00 91.46           N  
ATOM   3202  CA  LYS B 202      38.376 -21.994  64.626  1.00 88.55           C  
ATOM   3203  C   LYS B 202      37.768 -21.507  63.310  1.00 87.04           C  
ATOM   3204  O   LYS B 202      36.830 -22.112  62.789  1.00 89.81           O  
ATOM   3205  CB  LYS B 202      38.328 -20.865  65.664  1.00 90.37           C  
ATOM   3206  CG  LYS B 202      37.063 -20.014  65.631  1.00 94.22           C  
ATOM   3207  CD  LYS B 202      35.797 -20.847  65.822  1.00 97.43           C  
ATOM   3208  CE  LYS B 202      34.550 -19.974  65.692  1.00 97.98           C  
ATOM   3209  NZ  LYS B 202      33.278 -20.761  65.684  1.00 94.33           N  
ATOM   3210  N   SER B 203      38.315 -20.414  62.785  1.00 83.59           N  
ATOM   3211  CA  SER B 203      37.836 -19.774  61.558  1.00 77.84           C  
ATOM   3212  C   SER B 203      37.734 -20.603  60.270  1.00 73.60           C  
ATOM   3213  O   SER B 203      37.242 -20.103  59.263  1.00 69.33           O  
ATOM   3214  CB  SER B 203      38.694 -18.536  61.279  1.00 82.49           C  
ATOM   3215  OG  SER B 203      38.768 -17.687  62.417  1.00 85.01           O  
ATOM   3216  N   LEU B 204      38.189 -21.851  60.287  1.00 74.64           N  
ATOM   3217  CA  LEU B 204      38.138 -22.694  59.087  1.00 75.05           C  
ATOM   3218  C   LEU B 204      36.772 -22.770  58.402  1.00 77.91           C  
ATOM   3219  O   LEU B 204      36.698 -22.878  57.176  1.00 76.85           O  
ATOM   3220  CB  LEU B 204      38.603 -24.120  59.409  1.00 73.28           C  
ATOM   3221  CG  LEU B 204      40.092 -24.474  59.376  1.00 70.16           C  
ATOM   3222  CD1 LEU B 204      40.879 -23.557  60.288  1.00 69.42           C  
ATOM   3223  CD2 LEU B 204      40.268 -25.926  59.801  1.00 72.03           C  
ATOM   3224  N   ASP B 205      35.703 -22.719  59.197  1.00 80.13           N  
ATOM   3225  CA  ASP B 205      34.328 -22.803  58.692  1.00 81.43           C  
ATOM   3226  C   ASP B 205      33.804 -21.502  58.072  1.00 81.12           C  
ATOM   3227  O   ASP B 205      33.002 -21.528  57.134  1.00 80.47           O  
ATOM   3228  CB  ASP B 205      33.405 -23.229  59.831  1.00 84.95           C  
ATOM   3229  CG  ASP B 205      33.578 -22.362  61.065  1.00 88.06           C  
ATOM   3230  OD1 ASP B 205      33.251 -21.158  61.006  1.00 87.78           O  
ATOM   3231  OD2 ASP B 205      34.053 -22.883  62.095  1.00 92.49           O  
ATOM   3232  N   LYS B 206      34.261 -20.373  58.605  1.00 80.25           N  
ATOM   3233  CA  LYS B 206      33.855 -19.048  58.137  1.00 77.99           C  
ATOM   3234  C   LYS B 206      34.247 -18.809  56.684  1.00 76.13           C  
ATOM   3235  O   LYS B 206      34.893 -19.645  56.057  1.00 78.54           O  
ATOM   3236  CB  LYS B 206      34.516 -17.972  59.009  1.00 74.41           C  
ATOM   3237  CG  LYS B 206      34.381 -18.214  60.511  1.00 75.66           C  
ATOM   3238  CD  LYS B 206      35.108 -17.150  61.335  1.00 74.59           C  
ATOM   3239  CE  LYS B 206      34.982 -17.420  62.841  1.00 76.22           C  
ATOM   3240  NZ  LYS B 206      35.664 -16.408  63.713  1.00 66.42           N  
ATOM   3241  N   GLU B 207      33.833 -17.668  56.146  1.00 76.66           N  
ATOM   3242  CA  GLU B 207      34.199 -17.293  54.786  1.00 74.75           C  
ATOM   3243  C   GLU B 207      35.185 -16.152  54.971  1.00 70.99           C  
ATOM   3244  O   GLU B 207      35.175 -15.486  56.009  1.00 71.03           O  
ATOM   3245  CB  GLU B 207      32.992 -16.801  53.979  1.00 75.14           C  
ATOM   3246  CG  GLU B 207      33.379 -16.302  52.590  1.00 74.41           C  
ATOM   3247  CD  GLU B 207      32.200 -15.861  51.738  1.00 74.36           C  
ATOM   3248  OE1 GLU B 207      31.375 -16.722  51.350  1.00 74.86           O  
ATOM   3249  OE2 GLU B 207      32.110 -14.648  51.451  1.00 71.25           O  
ATOM   3250  N   HIS B 208      36.040 -15.933  53.980  1.00 65.70           N  
ATOM   3251  CA  HIS B 208      37.028 -14.871  54.070  1.00 57.43           C  
ATOM   3252  C   HIS B 208      37.113 -14.090  52.766  1.00 54.75           C  
ATOM   3253  O   HIS B 208      36.737 -14.590  51.700  1.00 50.14           O  
ATOM   3254  CB  HIS B 208      38.389 -15.470  54.417  1.00 58.58           C  
ATOM   3255  CG  HIS B 208      38.463 -16.060  55.792  1.00 56.51           C  
ATOM   3256  ND1 HIS B 208      38.812 -15.320  56.900  1.00 56.13           N  
ATOM   3257  CD2 HIS B 208      38.241 -17.319  56.235  1.00 53.59           C  
ATOM   3258  CE1 HIS B 208      38.805 -16.099  57.968  1.00 54.34           C  
ATOM   3259  NE2 HIS B 208      38.462 -17.316  57.591  1.00 53.34           N  
ATOM   3260  N   ARG B 209      37.613 -12.863  52.853  1.00 53.70           N  
ATOM   3261  CA  ARG B 209      37.726 -12.031  51.671  1.00 55.83           C  
ATOM   3262  C   ARG B 209      39.071 -11.318  51.519  1.00 50.94           C  
ATOM   3263  O   ARG B 209      39.631 -10.786  52.488  1.00 45.38           O  
ATOM   3264  CB  ARG B 209      36.612 -10.985  51.670  1.00 68.39           C  
ATOM   3265  CG  ARG B 209      35.197 -11.534  51.749  1.00 83.05           C  
ATOM   3266  CD  ARG B 209      34.186 -10.386  51.711  1.00 96.18           C  
ATOM   3267  NE  ARG B 209      32.795 -10.832  51.757  1.00105.91           N  
ATOM   3268  CZ  ARG B 209      32.246 -11.679  50.891  1.00110.65           C  
ATOM   3269  NH1 ARG B 209      32.970 -12.185  49.900  1.00109.07           N  
ATOM   3270  NH2 ARG B 209      30.966 -12.012  51.008  1.00115.02           N  
ATOM   3271  N   CYS B 210      39.573 -11.326  50.286  1.00 45.73           N  
ATOM   3272  CA  CYS B 210      40.816 -10.658  49.912  1.00 41.14           C  
ATOM   3273  C   CYS B 210      40.340  -9.369  49.226  1.00 36.70           C  
ATOM   3274  O   CYS B 210      39.793  -9.400  48.119  1.00 27.81           O  
ATOM   3275  CB  CYS B 210      41.618 -11.547  48.940  1.00 45.03           C  
ATOM   3276  SG  CYS B 210      42.991 -10.788  47.982  1.00 29.04           S  
ATOM   3277  N   ILE B 211      40.531  -8.242  49.904  1.00 34.56           N  
ATOM   3278  CA  ILE B 211      40.103  -6.943  49.390  1.00 34.95           C  
ATOM   3279  C   ILE B 211      41.257  -6.127  48.808  1.00 36.85           C  
ATOM   3280  O   ILE B 211      42.203  -5.756  49.518  1.00 39.60           O  
ATOM   3281  CB  ILE B 211      39.429  -6.131  50.499  1.00 34.25           C  
ATOM   3282  CG1 ILE B 211      38.264  -6.927  51.070  1.00 28.42           C  
ATOM   3283  CG2 ILE B 211      38.940  -4.811  49.956  1.00 34.93           C  
ATOM   3284  CD1 ILE B 211      37.738  -6.346  52.332  1.00 37.76           C  
ATOM   3285  N   VAL B 212      41.149  -5.830  47.514  1.00 31.68           N  
ATOM   3286  CA  VAL B 212      42.174  -5.093  46.789  1.00 24.09           C  
ATOM   3287  C   VAL B 212      41.790  -3.661  46.438  1.00 23.98           C  
ATOM   3288  O   VAL B 212      40.793  -3.429  45.770  1.00 27.12           O  
ATOM   3289  CB  VAL B 212      42.502  -5.807  45.490  1.00 20.34           C  
ATOM   3290  CG1 VAL B 212      43.769  -5.242  44.896  1.00 32.23           C  
ATOM   3291  CG2 VAL B 212      42.625  -7.280  45.738  1.00 24.69           C  
ATOM   3292  N   ARG B 213      42.599  -2.705  46.875  1.00 21.57           N  
ATOM   3293  CA  ARG B 213      42.343  -1.298  46.598  1.00 23.50           C  
ATOM   3294  C   ARG B 213      43.347  -0.866  45.539  1.00 23.89           C  
ATOM   3295  O   ARG B 213      44.545  -0.856  45.790  1.00 29.05           O  
ATOM   3296  CB  ARG B 213      42.544  -0.480  47.875  1.00 22.05           C  
ATOM   3297  CG  ARG B 213      42.270   0.996  47.721  1.00 37.98           C  
ATOM   3298  CD  ARG B 213      40.783   1.284  47.631  1.00 49.55           C  
ATOM   3299  NE  ARG B 213      40.142   1.330  48.942  1.00 51.43           N  
ATOM   3300  CZ  ARG B 213      40.388   2.256  49.864  1.00 55.44           C  
ATOM   3301  NH1 ARG B 213      41.267   3.228  49.640  1.00 50.08           N  
ATOM   3302  NH2 ARG B 213      39.744   2.214  51.020  1.00 68.93           N  
ATOM   3303  N   HIS B 214      42.875  -0.503  44.357  1.00 18.39           N  
ATOM   3304  CA  HIS B 214      43.796  -0.111  43.298  1.00 21.72           C  
ATOM   3305  C   HIS B 214      43.215   0.974  42.404  1.00 21.90           C  
ATOM   3306  O   HIS B 214      42.034   0.945  42.088  1.00 16.41           O  
ATOM   3307  CB  HIS B 214      44.148  -1.327  42.442  1.00 18.19           C  
ATOM   3308  CG  HIS B 214      45.179  -1.040  41.404  1.00 11.46           C  
ATOM   3309  ND1 HIS B 214      46.514  -0.916  41.703  1.00 16.62           N  
ATOM   3310  CD2 HIS B 214      45.064  -0.769  40.084  1.00 24.39           C  
ATOM   3311  CE1 HIS B 214      47.181  -0.580  40.613  1.00 25.34           C  
ATOM   3312  NE2 HIS B 214      46.324  -0.483  39.616  1.00 21.21           N  
ATOM   3313  N   GLU B 215      44.044   1.913  41.958  1.00 21.62           N  
ATOM   3314  CA  GLU B 215      43.522   2.994  41.136  1.00 17.72           C  
ATOM   3315  C   GLU B 215      42.705   2.531  39.944  1.00 18.40           C  
ATOM   3316  O   GLU B 215      41.799   3.238  39.508  1.00 20.11           O  
ATOM   3317  CB  GLU B 215      44.643   3.913  40.640  1.00 12.48           C  
ATOM   3318  CG  GLU B 215      44.121   5.148  39.884  1.00 10.22           C  
ATOM   3319  CD  GLU B 215      45.238   6.069  39.370  1.00 16.88           C  
ATOM   3320  OE1 GLU B 215      46.351   6.057  39.937  1.00 19.47           O  
ATOM   3321  OE2 GLU B 215      45.001   6.832  38.408  1.00 25.00           O  
ATOM   3322  N   ASN B 216      42.990   1.343  39.425  1.00 15.41           N  
ATOM   3323  CA  ASN B 216      42.265   0.905  38.249  1.00 17.70           C  
ATOM   3324  C   ASN B 216      41.369  -0.302  38.343  1.00 18.84           C  
ATOM   3325  O   ASN B 216      41.116  -0.945  37.337  1.00 23.83           O  
ATOM   3326  CB  ASN B 216      43.234   0.725  37.087  1.00 14.79           C  
ATOM   3327  CG  ASN B 216      43.985   2.005  36.757  1.00 17.13           C  
ATOM   3328  OD1 ASN B 216      43.397   3.009  36.353  1.00 12.83           O  
ATOM   3329  ND2 ASN B 216      45.293   1.974  36.934  1.00 27.67           N  
ATOM   3330  N   ASN B 217      40.878  -0.622  39.533  1.00 21.36           N  
ATOM   3331  CA  ASN B 217      39.964  -1.750  39.650  1.00 20.71           C  
ATOM   3332  C   ASN B 217      38.770  -1.408  38.785  1.00 31.08           C  
ATOM   3333  O   ASN B 217      38.529  -0.238  38.497  1.00 33.65           O  
ATOM   3334  CB  ASN B 217      39.470  -1.913  41.073  1.00 18.82           C  
ATOM   3335  CG  ASN B 217      40.442  -2.612  41.936  1.00 17.79           C  
ATOM   3336  OD1 ASN B 217      40.853  -3.723  41.639  1.00 27.03           O  
ATOM   3337  ND2 ASN B 217      40.819  -1.977  43.032  1.00 33.13           N  
ATOM   3338  N   LYS B 218      38.011  -2.415  38.377  1.00 38.16           N  
ATOM   3339  CA  LYS B 218      36.839  -2.154  37.557  1.00 45.29           C  
ATOM   3340  C   LYS B 218      35.882  -1.261  38.348  1.00 46.19           C  
ATOM   3341  O   LYS B 218      35.703  -1.450  39.548  1.00 42.17           O  
ATOM   3342  CB  LYS B 218      36.136  -3.467  37.205  1.00 54.19           C  
ATOM   3343  CG  LYS B 218      37.002  -4.489  36.481  1.00 60.34           C  
ATOM   3344  CD  LYS B 218      37.141  -4.179  34.995  1.00 64.14           C  
ATOM   3345  CE  LYS B 218      38.064  -5.188  34.329  1.00 67.26           C  
ATOM   3346  NZ  LYS B 218      37.695  -6.590  34.684  1.00 70.48           N  
ATOM   3347  N   ASN B 219      35.290  -0.276  37.678  1.00 50.27           N  
ATOM   3348  CA  ASN B 219      34.326   0.625  38.311  1.00 51.51           C  
ATOM   3349  C   ASN B 219      34.901   1.607  39.323  1.00 48.47           C  
ATOM   3350  O   ASN B 219      34.173   2.408  39.898  1.00 41.94           O  
ATOM   3351  CB  ASN B 219      33.212  -0.193  38.970  1.00 56.20           C  
ATOM   3352  CG  ASN B 219      32.496  -1.090  37.981  1.00 60.46           C  
ATOM   3353  OD1 ASN B 219      31.913  -0.609  37.003  1.00 64.05           O  
ATOM   3354  ND2 ASN B 219      32.540  -2.399  38.223  1.00 54.40           N  
ATOM   3355  N   GLY B 220      36.205   1.539  39.546  1.00 52.10           N  
ATOM   3356  CA  GLY B 220      36.841   2.457  40.470  1.00 54.88           C  
ATOM   3357  C   GLY B 220      36.591   2.177  41.935  1.00 58.15           C  
ATOM   3358  O   GLY B 220      36.781   3.059  42.779  1.00 59.16           O  
ATOM   3359  N   VAL B 221      36.172   0.954  42.250  1.00 57.92           N  
ATOM   3360  CA  VAL B 221      35.910   0.584  43.639  1.00 57.89           C  
ATOM   3361  C   VAL B 221      36.760  -0.607  44.072  1.00 54.03           C  
ATOM   3362  O   VAL B 221      37.258  -1.358  43.235  1.00 55.64           O  
ATOM   3363  CB  VAL B 221      34.421   0.241  43.856  1.00 58.34           C  
ATOM   3364  CG1 VAL B 221      33.569   1.481  43.593  1.00 56.42           C  
ATOM   3365  CG2 VAL B 221      34.008  -0.912  42.942  1.00 58.88           C  
ATOM   3366  N   ASP B 222      36.931  -0.767  45.381  1.00 47.66           N  
ATOM   3367  CA  ASP B 222      37.713  -1.873  45.907  1.00 38.61           C  
ATOM   3368  C   ASP B 222      37.245  -3.174  45.264  1.00 35.17           C  
ATOM   3369  O   ASP B 222      36.074  -3.340  44.935  1.00 27.19           O  
ATOM   3370  CB  ASP B 222      37.558  -1.970  47.426  1.00 38.43           C  
ATOM   3371  CG  ASP B 222      38.150  -0.779  48.146  1.00 46.55           C  
ATOM   3372  OD1 ASP B 222      37.897   0.358  47.699  1.00 54.94           O  
ATOM   3373  OD2 ASP B 222      38.854  -0.966  49.164  1.00 45.17           O  
ATOM   3374  N   GLN B 223      38.185  -4.084  45.059  1.00 36.87           N  
ATOM   3375  CA  GLN B 223      37.883  -5.375  44.481  1.00 32.34           C  
ATOM   3376  C   GLN B 223      37.727  -6.298  45.669  1.00 33.50           C  
ATOM   3377  O   GLN B 223      38.597  -6.357  46.535  1.00 35.33           O  
ATOM   3378  CB  GLN B 223      39.031  -5.855  43.591  1.00 24.01           C  
ATOM   3379  CG  GLN B 223      38.586  -6.872  42.553  1.00 34.17           C  
ATOM   3380  CD  GLN B 223      39.734  -7.515  41.791  1.00 38.52           C  
ATOM   3381  OE1 GLN B 223      40.650  -6.832  41.313  1.00 41.39           O  
ATOM   3382  NE2 GLN B 223      39.679  -8.841  41.655  1.00 32.12           N  
ATOM   3383  N   GLU B 224      36.606  -7.001  45.732  1.00 40.28           N  
ATOM   3384  CA  GLU B 224      36.367  -7.917  46.837  1.00 46.66           C  
ATOM   3385  C   GLU B 224      36.490  -9.340  46.322  1.00 42.45           C  
ATOM   3386  O   GLU B 224      35.633  -9.824  45.581  1.00 41.14           O  
ATOM   3387  CB  GLU B 224      34.979  -7.672  47.425  1.00 61.96           C  
ATOM   3388  CG  GLU B 224      34.741  -8.323  48.772  1.00 72.31           C  
ATOM   3389  CD  GLU B 224      33.475  -7.817  49.442  1.00 76.55           C  
ATOM   3390  OE1 GLU B 224      33.414  -6.606  49.749  1.00 77.66           O  
ATOM   3391  OE2 GLU B 224      32.543  -8.625  49.657  1.00 78.96           O  
ATOM   3392  N   ILE B 225      37.580  -9.994  46.711  1.00 40.18           N  
ATOM   3393  CA  ILE B 225      37.857 -11.355  46.291  1.00 39.10           C  
ATOM   3394  C   ILE B 225      37.342 -12.351  47.323  1.00 46.00           C  
ATOM   3395  O   ILE B 225      37.764 -12.352  48.482  1.00 40.97           O  
ATOM   3396  CB  ILE B 225      39.341 -11.522  46.070  1.00 31.73           C  
ATOM   3397  CG1 ILE B 225      39.808 -10.461  45.068  1.00 26.25           C  
ATOM   3398  CG2 ILE B 225      39.625 -12.918  45.577  1.00 27.95           C  
ATOM   3399  CD1 ILE B 225      41.287 -10.440  44.799  1.00 30.31           C  
ATOM   3400  N   ILE B 226      36.420 -13.201  46.881  1.00 53.13           N  
ATOM   3401  CA  ILE B 226      35.778 -14.171  47.755  1.00 57.56           C  
ATOM   3402  C   ILE B 226      36.488 -15.494  47.911  1.00 55.05           C  
ATOM   3403  O   ILE B 226      36.671 -16.239  46.947  1.00 54.52           O  
ATOM   3404  CB  ILE B 226      34.343 -14.451  47.282  1.00 64.71           C  
ATOM   3405  CG1 ILE B 226      33.607 -13.124  47.063  1.00 72.54           C  
ATOM   3406  CG2 ILE B 226      33.610 -15.288  48.320  1.00 68.75           C  
ATOM   3407  CD1 ILE B 226      32.245 -13.262  46.395  1.00 81.41           C  
ATOM   3408  N   PHE B 227      36.862 -15.784  49.150  1.00 53.48           N  
ATOM   3409  CA  PHE B 227      37.544 -17.024  49.479  1.00 61.18           C  
ATOM   3410  C   PHE B 227      36.610 -18.003  50.182  1.00 67.50           C  
ATOM   3411  O   PHE B 227      36.173 -17.757  51.313  1.00 67.10           O  
ATOM   3412  CB  PHE B 227      38.755 -16.742  50.373  1.00 62.09           C  
ATOM   3413  CG  PHE B 227      40.011 -16.456  49.611  1.00 57.71           C  
ATOM   3414  CD1 PHE B 227      40.921 -17.462  49.348  1.00 56.41           C  
ATOM   3415  CD2 PHE B 227      40.251 -15.194  49.097  1.00 62.08           C  
ATOM   3416  CE1 PHE B 227      42.047 -17.217  48.582  1.00 56.75           C  
ATOM   3417  CE2 PHE B 227      41.372 -14.943  48.330  1.00 59.73           C  
ATOM   3418  CZ  PHE B 227      42.270 -15.959  48.072  1.00 60.00           C  
ATOM   3419  N   PRO B 228      36.285 -19.128  49.514  1.00 71.51           N  
ATOM   3420  CA  PRO B 228      35.405 -20.153  50.076  1.00 75.59           C  
ATOM   3421  C   PRO B 228      35.797 -20.517  51.511  1.00 82.06           C  
ATOM   3422  O   PRO B 228      36.902 -20.207  51.957  1.00 82.37           O  
ATOM   3423  CB  PRO B 228      35.591 -21.316  49.104  1.00 71.41           C  
ATOM   3424  CG  PRO B 228      35.713 -20.611  47.793  1.00 67.94           C  
ATOM   3425  CD  PRO B 228      36.654 -19.465  48.124  1.00 66.88           C  
ATOM   3426  N   PRO B 229      34.889 -21.168  52.256  1.00 88.50           N  
ATOM   3427  CA  PRO B 229      35.157 -21.570  53.642  1.00 92.53           C  
ATOM   3428  C   PRO B 229      36.107 -22.765  53.711  1.00 96.29           C  
ATOM   3429  O   PRO B 229      37.311 -22.634  53.480  1.00 98.62           O  
ATOM   3430  CB  PRO B 229      33.769 -21.911  54.165  1.00 92.05           C  
ATOM   3431  CG  PRO B 229      33.106 -22.495  52.947  1.00 91.19           C  
ATOM   3432  CD  PRO B 229      33.510 -21.518  51.866  1.00 88.91           C  
ATOM   3433  N   ILE B 230      35.554 -23.927  54.042  1.00 99.29           N  
ATOM   3434  CA  ILE B 230      36.329 -25.160  54.124  1.00103.25           C  
ATOM   3435  C   ILE B 230      37.507 -25.045  55.096  1.00101.20           C  
ATOM   3436  O   ILE B 230      37.424 -25.658  56.184  1.00 99.84           O  
ATOM   3437  CB  ILE B 230      36.854 -25.556  52.716  1.00106.43           C  
ATOM   3438  CG1 ILE B 230      35.695 -25.521  51.706  1.00106.82           C  
ATOM   3439  CG2 ILE B 230      37.480 -26.951  52.756  1.00107.78           C  
ATOM   3440  CD1 ILE B 230      36.109 -25.748  50.258  1.00108.29           C  
TER    3441      ILE B 230                                                      
ATOM   3442  N   ALA C   1      57.518   2.800 107.255  1.00 83.79           N  
ATOM   3443  CA  ALA C   1      57.774   3.264 108.654  1.00 85.75           C  
ATOM   3444  C   ALA C   1      57.689   2.088 109.627  1.00 82.89           C  
ATOM   3445  O   ALA C   1      58.696   1.681 110.213  1.00 81.42           O  
ATOM   3446  CB  ALA C   1      56.762   4.355 109.043  1.00 85.23           C  
ATOM   3447  N   ILE C   2      56.483   1.555 109.805  1.00 77.50           N  
ATOM   3448  CA  ILE C   2      56.275   0.416 110.690  1.00 71.21           C  
ATOM   3449  C   ILE C   2      56.235  -0.842 109.834  1.00 66.45           C  
ATOM   3450  O   ILE C   2      55.657  -0.840 108.747  1.00 62.74           O  
ATOM   3451  CB  ILE C   2      54.960   0.555 111.472  1.00 73.95           C  
ATOM   3452  CG1 ILE C   2      54.600  -0.786 112.113  1.00 74.96           C  
ATOM   3453  CG2 ILE C   2      53.864   1.080 110.556  1.00 72.26           C  
ATOM   3454  CD1 ILE C   2      53.312  -0.765 112.891  1.00 77.93           C  
ATOM   3455  N   GLU C   3      56.841  -1.918 110.327  1.00 63.09           N  
ATOM   3456  CA  GLU C   3      56.904  -3.159 109.562  1.00 62.87           C  
ATOM   3457  C   GLU C   3      57.043  -4.391 110.455  1.00 59.87           C  
ATOM   3458  O   GLU C   3      57.688  -4.333 111.501  1.00 64.21           O  
ATOM   3459  CB  GLU C   3      58.094  -3.065 108.596  1.00 67.11           C  
ATOM   3460  CG  GLU C   3      58.452  -4.325 107.824  1.00 73.19           C  
ATOM   3461  CD  GLU C   3      59.730  -4.151 106.999  1.00 77.35           C  
ATOM   3462  OE1 GLU C   3      60.124  -5.111 106.301  1.00 81.35           O  
ATOM   3463  OE2 GLU C   3      60.342  -3.058 107.051  1.00 73.93           O  
ATOM   3464  N   LEU C   4      56.419  -5.497 110.051  1.00 53.26           N  
ATOM   3465  CA  LEU C   4      56.501  -6.745 110.805  1.00 48.69           C  
ATOM   3466  C   LEU C   4      57.310  -7.733 109.995  1.00 46.81           C  
ATOM   3467  O   LEU C   4      57.100  -7.877 108.795  1.00 50.69           O  
ATOM   3468  CB  LEU C   4      55.113  -7.330 111.065  1.00 48.98           C  
ATOM   3469  CG  LEU C   4      54.319  -6.793 112.261  1.00 52.19           C  
ATOM   3470  CD1 LEU C   4      52.944  -7.450 112.295  1.00 54.35           C  
ATOM   3471  CD2 LEU C   4      55.066  -7.084 113.555  1.00 49.46           C  
ATOM   3472  N   VAL C   5      58.236  -8.417 110.650  1.00 46.00           N  
ATOM   3473  CA  VAL C   5      59.076  -9.376 109.960  1.00 46.12           C  
ATOM   3474  C   VAL C   5      59.123 -10.701 110.697  1.00 50.08           C  
ATOM   3475  O   VAL C   5      59.558 -10.766 111.849  1.00 58.00           O  
ATOM   3476  CB  VAL C   5      60.507  -8.850 109.829  1.00 45.56           C  
ATOM   3477  CG1 VAL C   5      61.303  -9.771 108.913  1.00 48.64           C  
ATOM   3478  CG2 VAL C   5      60.490  -7.413 109.305  1.00 37.77           C  
ATOM   3479  N   PRO C   6      58.687 -11.782 110.038  1.00 52.72           N  
ATOM   3480  CA  PRO C   6      58.698 -13.102 110.677  1.00 52.97           C  
ATOM   3481  C   PRO C   6      60.126 -13.578 110.901  1.00 52.33           C  
ATOM   3482  O   PRO C   6      61.039 -13.199 110.163  1.00 49.42           O  
ATOM   3483  CB  PRO C   6      57.941 -13.970 109.679  1.00 54.46           C  
ATOM   3484  CG  PRO C   6      58.365 -13.373 108.358  1.00 55.56           C  
ATOM   3485  CD  PRO C   6      58.282 -11.876 108.623  1.00 52.67           C  
ATOM   3486  N   GLU C   7      60.316 -14.405 111.922  1.00 55.75           N  
ATOM   3487  CA  GLU C   7      61.644 -14.920 112.233  1.00 59.44           C  
ATOM   3488  C   GLU C   7      62.195 -15.727 111.056  1.00 56.72           C  
ATOM   3489  O   GLU C   7      63.277 -15.436 110.551  1.00 54.56           O  
ATOM   3490  CB  GLU C   7      61.593 -15.779 113.504  1.00 62.86           C  
ATOM   3491  CG  GLU C   7      62.952 -16.188 114.050  1.00 66.63           C  
ATOM   3492  CD  GLU C   7      62.844 -16.921 115.373  1.00 74.63           C  
ATOM   3493  OE1 GLU C   7      62.167 -17.969 115.429  1.00 79.58           O  
ATOM   3494  OE2 GLU C   7      63.435 -16.448 116.362  1.00 79.77           O  
ATOM   3495  N   HIS C   8      61.446 -16.729 110.610  1.00 56.06           N  
ATOM   3496  CA  HIS C   8      61.885 -17.558 109.489  1.00 57.71           C  
ATOM   3497  C   HIS C   8      60.803 -17.613 108.425  1.00 57.03           C  
ATOM   3498  O   HIS C   8      59.616 -17.525 108.733  1.00 56.86           O  
ATOM   3499  CB  HIS C   8      62.162 -18.995 109.941  1.00 61.94           C  
ATOM   3500  CG  HIS C   8      62.937 -19.099 111.216  1.00 69.29           C  
ATOM   3501  ND1 HIS C   8      64.170 -18.507 111.389  1.00 74.54           N  
ATOM   3502  CD2 HIS C   8      62.660 -19.737 112.379  1.00 69.29           C  
ATOM   3503  CE1 HIS C   8      64.618 -18.776 112.603  1.00 77.31           C  
ATOM   3504  NE2 HIS C   8      63.721 -19.521 113.225  1.00 72.04           N  
ATOM   3505  N   GLN C   9      61.209 -17.769 107.171  1.00 57.55           N  
ATOM   3506  CA  GLN C   9      60.242 -17.875 106.087  1.00 55.83           C  
ATOM   3507  C   GLN C   9      59.533 -19.218 106.231  1.00 53.39           C  
ATOM   3508  O   GLN C   9      58.305 -19.292 106.188  1.00 57.64           O  
ATOM   3509  CB  GLN C   9      60.936 -17.818 104.732  1.00 57.25           C  
ATOM   3510  CG  GLN C   9      61.474 -16.459 104.367  1.00 69.98           C  
ATOM   3511  CD  GLN C   9      62.107 -16.464 102.988  1.00 78.39           C  
ATOM   3512  OE1 GLN C   9      61.459 -16.819 101.993  1.00 76.57           O  
ATOM   3513  NE2 GLN C   9      63.380 -16.073 102.918  1.00 79.02           N  
ATOM   3514  N   THR C  10      60.317 -20.278 106.397  1.00 45.67           N  
ATOM   3515  CA  THR C  10      59.767 -21.612 106.558  1.00 41.36           C  
ATOM   3516  C   THR C  10      60.189 -22.123 107.918  1.00 40.91           C  
ATOM   3517  O   THR C  10      61.306 -21.873 108.365  1.00 46.82           O  
ATOM   3518  CB  THR C  10      60.294 -22.601 105.480  1.00 48.56           C  
ATOM   3519  OG1 THR C  10      60.050 -22.073 104.170  1.00 58.37           O  
ATOM   3520  CG2 THR C  10      59.580 -23.952 105.593  1.00 44.36           C  
ATOM   3521  N   VAL C  11      59.286 -22.828 108.583  1.00 40.00           N  
ATOM   3522  CA  VAL C  11      59.571 -23.392 109.889  1.00 42.50           C  
ATOM   3523  C   VAL C  11      58.979 -24.781 109.894  1.00 46.69           C  
ATOM   3524  O   VAL C  11      57.764 -24.947 110.040  1.00 49.41           O  
ATOM   3525  CB  VAL C  11      58.919 -22.579 111.021  1.00 45.15           C  
ATOM   3526  CG1 VAL C  11      59.200 -23.235 112.366  1.00 49.13           C  
ATOM   3527  CG2 VAL C  11      59.457 -21.167 111.017  1.00 46.34           C  
ATOM   3528  N   PRO C  12      59.826 -25.804 109.715  1.00 49.80           N  
ATOM   3529  CA  PRO C  12      59.352 -27.190 109.703  1.00 49.87           C  
ATOM   3530  C   PRO C  12      59.064 -27.663 111.119  1.00 51.01           C  
ATOM   3531  O   PRO C  12      59.753 -27.267 112.073  1.00 49.07           O  
ATOM   3532  CB  PRO C  12      60.507 -27.940 109.062  1.00 46.88           C  
ATOM   3533  CG  PRO C  12      61.687 -27.205 109.605  1.00 47.87           C  
ATOM   3534  CD  PRO C  12      61.278 -25.745 109.481  1.00 49.95           C  
ATOM   3535  N   VAL C  13      58.041 -28.504 111.245  1.00 48.56           N  
ATOM   3536  CA  VAL C  13      57.634 -29.029 112.541  1.00 47.66           C  
ATOM   3537  C   VAL C  13      57.225 -30.492 112.436  1.00 50.44           C  
ATOM   3538  O   VAL C  13      56.842 -30.975 111.362  1.00 50.79           O  
ATOM   3539  CB  VAL C  13      56.433 -28.237 113.114  1.00 48.61           C  
ATOM   3540  CG1 VAL C  13      56.761 -26.728 113.138  1.00 39.83           C  
ATOM   3541  CG2 VAL C  13      55.161 -28.538 112.288  1.00 33.32           C  
ATOM   3542  N   SER C  14      57.299 -31.187 113.567  1.00 51.96           N  
ATOM   3543  CA  SER C  14      56.934 -32.598 113.628  1.00 48.97           C  
ATOM   3544  C   SER C  14      55.651 -32.754 114.431  1.00 45.59           C  
ATOM   3545  O   SER C  14      55.425 -32.038 115.408  1.00 44.20           O  
ATOM   3546  CB  SER C  14      58.059 -33.403 114.283  1.00 50.28           C  
ATOM   3547  OG  SER C  14      59.290 -33.193 113.605  1.00 54.41           O  
ATOM   3548  N   ILE C  15      54.804 -33.686 114.020  1.00 41.16           N  
ATOM   3549  CA  ILE C  15      53.555 -33.892 114.732  1.00 40.68           C  
ATOM   3550  C   ILE C  15      53.765 -34.105 116.231  1.00 45.59           C  
ATOM   3551  O   ILE C  15      54.729 -34.744 116.653  1.00 53.32           O  
ATOM   3552  CB  ILE C  15      52.785 -35.084 114.153  1.00 37.33           C  
ATOM   3553  CG1 ILE C  15      52.249 -34.713 112.776  1.00 35.33           C  
ATOM   3554  CG2 ILE C  15      51.658 -35.502 115.093  1.00 28.71           C  
ATOM   3555  CD1 ILE C  15      51.315 -35.743 112.192  1.00 47.17           C  
ATOM   3556  N   GLY C  16      52.861 -33.543 117.029  1.00 47.95           N  
ATOM   3557  CA  GLY C  16      52.928 -33.688 118.474  1.00 46.41           C  
ATOM   3558  C   GLY C  16      54.074 -32.975 119.162  1.00 46.25           C  
ATOM   3559  O   GLY C  16      54.126 -32.935 120.390  1.00 51.26           O  
ATOM   3560  N   VAL C  17      54.984 -32.404 118.381  1.00 42.72           N  
ATOM   3561  CA  VAL C  17      56.138 -31.710 118.938  1.00 44.59           C  
ATOM   3562  C   VAL C  17      55.980 -30.198 118.940  1.00 44.99           C  
ATOM   3563  O   VAL C  17      56.097 -29.554 117.900  1.00 47.60           O  
ATOM   3564  CB  VAL C  17      57.417 -32.053 118.158  1.00 47.49           C  
ATOM   3565  CG1 VAL C  17      58.611 -31.313 118.767  1.00 47.84           C  
ATOM   3566  CG2 VAL C  17      57.637 -33.564 118.164  1.00 40.72           C  
ATOM   3567  N   PRO C  18      55.751 -29.610 120.119  1.00 48.19           N  
ATOM   3568  CA  PRO C  18      55.574 -28.161 120.273  1.00 51.52           C  
ATOM   3569  C   PRO C  18      56.569 -27.312 119.487  1.00 51.77           C  
ATOM   3570  O   PRO C  18      57.774 -27.570 119.505  1.00 62.38           O  
ATOM   3571  CB  PRO C  18      55.708 -27.961 121.781  1.00 57.10           C  
ATOM   3572  CG  PRO C  18      55.118 -29.236 122.331  1.00 58.57           C  
ATOM   3573  CD  PRO C  18      55.740 -30.286 121.430  1.00 52.28           C  
ATOM   3574  N   ALA C  19      56.053 -26.300 118.798  1.00 47.75           N  
ATOM   3575  CA  ALA C  19      56.891 -25.394 118.016  1.00 48.61           C  
ATOM   3576  C   ALA C  19      56.356 -23.980 118.185  1.00 48.53           C  
ATOM   3577  O   ALA C  19      55.158 -23.788 118.399  1.00 52.61           O  
ATOM   3578  CB  ALA C  19      56.865 -25.785 116.542  1.00 50.68           C  
ATOM   3579  N   THR C  20      57.234 -22.989 118.086  1.00 49.35           N  
ATOM   3580  CA  THR C  20      56.794 -21.609 118.230  1.00 52.51           C  
ATOM   3581  C   THR C  20      57.137 -20.746 117.017  1.00 56.71           C  
ATOM   3582  O   THR C  20      58.200 -20.896 116.399  1.00 58.72           O  
ATOM   3583  CB  THR C  20      57.403 -20.971 119.476  1.00 50.39           C  
ATOM   3584  OG1 THR C  20      58.823 -20.882 119.317  1.00 57.84           O  
ATOM   3585  CG2 THR C  20      57.096 -21.812 120.695  1.00 49.82           C  
ATOM   3586  N   LEU C  21      56.220 -19.845 116.679  1.00 55.35           N  
ATOM   3587  CA  LEU C  21      56.401 -18.944 115.555  1.00 53.22           C  
ATOM   3588  C   LEU C  21      56.593 -17.566 116.161  1.00 57.30           C  
ATOM   3589  O   LEU C  21      55.877 -17.190 117.087  1.00 57.33           O  
ATOM   3590  CB  LEU C  21      55.154 -18.955 114.672  1.00 51.03           C  
ATOM   3591  CG  LEU C  21      54.658 -20.320 114.187  1.00 47.62           C  
ATOM   3592  CD1 LEU C  21      53.255 -20.202 113.595  1.00 45.26           C  
ATOM   3593  CD2 LEU C  21      55.632 -20.861 113.165  1.00 48.48           C  
ATOM   3594  N   ARG C  22      57.570 -16.825 115.657  1.00 60.02           N  
ATOM   3595  CA  ARG C  22      57.827 -15.487 116.163  1.00 63.03           C  
ATOM   3596  C   ARG C  22      57.759 -14.498 115.016  1.00 65.43           C  
ATOM   3597  O   ARG C  22      57.846 -14.879 113.847  1.00 67.32           O  
ATOM   3598  CB  ARG C  22      59.190 -15.424 116.861  1.00 65.69           C  
ATOM   3599  CG  ARG C  22      59.172 -15.952 118.299  1.00 71.47           C  
ATOM   3600  CD  ARG C  22      60.575 -15.985 118.912  1.00 77.11           C  
ATOM   3601  NE  ARG C  22      61.262 -17.259 118.700  1.00 80.31           N  
ATOM   3602  CZ  ARG C  22      60.948 -18.388 119.329  1.00 83.70           C  
ATOM   3603  NH1 ARG C  22      59.956 -18.400 120.213  1.00 85.93           N  
ATOM   3604  NH2 ARG C  22      61.622 -19.504 119.077  1.00 83.42           N  
ATOM   3605  N   CYS C  23      57.609 -13.225 115.357  1.00 67.06           N  
ATOM   3606  CA  CYS C  23      57.481 -12.178 114.355  1.00 65.58           C  
ATOM   3607  C   CYS C  23      57.795 -10.849 115.037  1.00 63.35           C  
ATOM   3608  O   CYS C  23      57.087 -10.430 115.951  1.00 62.69           O  
ATOM   3609  CB  CYS C  23      56.048 -12.223 113.828  1.00 68.56           C  
ATOM   3610  SG  CYS C  23      55.487 -10.886 112.736  1.00 83.35           S  
ATOM   3611  N   SER C  24      58.860 -10.192 114.587  1.00 61.75           N  
ATOM   3612  CA  SER C  24      59.308  -8.928 115.176  1.00 63.64           C  
ATOM   3613  C   SER C  24      58.829  -7.662 114.465  1.00 62.21           C  
ATOM   3614  O   SER C  24      58.574  -7.684 113.268  1.00 60.50           O  
ATOM   3615  CB  SER C  24      60.837  -8.921 115.225  1.00 64.91           C  
ATOM   3616  OG  SER C  24      61.381  -9.151 113.934  1.00 67.81           O  
ATOM   3617  N   MET C  25      58.720  -6.554 115.197  1.00 64.66           N  
ATOM   3618  CA  MET C  25      58.292  -5.291 114.592  1.00 69.69           C  
ATOM   3619  C   MET C  25      59.535  -4.442 114.323  1.00 72.08           C  
ATOM   3620  O   MET C  25      60.618  -4.778 114.791  1.00 72.33           O  
ATOM   3621  CB  MET C  25      57.328  -4.534 115.520  1.00 71.11           C  
ATOM   3622  CG  MET C  25      56.632  -3.321 114.865  1.00 76.59           C  
ATOM   3623  SD  MET C  25      55.532  -2.340 115.962  1.00 76.30           S  
ATOM   3624  CE  MET C  25      53.913  -2.932 115.506  1.00 79.33           C  
ATOM   3625  N   LYS C  26      59.383  -3.358 113.563  1.00 75.35           N  
ATOM   3626  CA  LYS C  26      60.504  -2.465 113.241  1.00 78.81           C  
ATOM   3627  C   LYS C  26      60.070  -1.011 113.043  1.00 82.32           C  
ATOM   3628  O   LYS C  26      59.077  -0.732 112.357  1.00 83.86           O  
ATOM   3629  CB  LYS C  26      61.233  -2.933 111.972  1.00 79.01           C  
ATOM   3630  CG  LYS C  26      62.166  -4.126 112.160  1.00 82.48           C  
ATOM   3631  CD  LYS C  26      62.772  -4.579 110.826  1.00 82.58           C  
ATOM   3632  CE  LYS C  26      63.586  -5.867 110.979  1.00 82.91           C  
ATOM   3633  NZ  LYS C  26      63.950  -6.492 109.666  1.00 73.41           N  
ATOM   3634  N   GLY C  27      60.827  -0.094 113.650  1.00 81.90           N  
ATOM   3635  CA  GLY C  27      60.545   1.328 113.533  1.00 79.47           C  
ATOM   3636  C   GLY C  27      59.506   1.871 114.494  1.00 75.28           C  
ATOM   3637  O   GLY C  27      58.993   2.975 114.297  1.00 71.30           O  
ATOM   3638  N   GLU C  28      59.207   1.106 115.540  1.00 74.92           N  
ATOM   3639  CA  GLU C  28      58.206   1.509 116.526  1.00 78.91           C  
ATOM   3640  C   GLU C  28      58.121   0.431 117.607  1.00 80.12           C  
ATOM   3641  O   GLU C  28      58.708  -0.648 117.472  1.00 79.12           O  
ATOM   3642  CB  GLU C  28      56.838   1.658 115.844  1.00 80.20           C  
ATOM   3643  CG  GLU C  28      55.800   2.474 116.602  1.00 83.57           C  
ATOM   3644  CD  GLU C  28      55.798   3.933 116.185  1.00 86.97           C  
ATOM   3645  OE1 GLU C  28      55.841   4.201 114.963  1.00 83.69           O  
ATOM   3646  OE2 GLU C  28      55.743   4.810 117.074  1.00 91.01           O  
ATOM   3647  N   ALA C  29      57.391   0.719 118.680  1.00 79.62           N  
ATOM   3648  CA  ALA C  29      57.243  -0.250 119.757  1.00 81.50           C  
ATOM   3649  C   ALA C  29      55.993  -1.062 119.491  1.00 83.69           C  
ATOM   3650  O   ALA C  29      55.128  -0.637 118.731  1.00 83.76           O  
ATOM   3651  CB  ALA C  29      57.130   0.458 121.090  1.00 83.18           C  
ATOM   3652  N   ILE C  30      55.897  -2.227 120.120  1.00 89.42           N  
ATOM   3653  CA  ILE C  30      54.735  -3.091 119.934  1.00 95.97           C  
ATOM   3654  C   ILE C  30      53.689  -2.847 121.031  1.00 96.02           C  
ATOM   3655  O   ILE C  30      52.845  -3.703 121.315  1.00 94.86           O  
ATOM   3656  CB  ILE C  30      55.156  -4.583 119.925  1.00 98.55           C  
ATOM   3657  CG1 ILE C  30      54.049  -5.440 119.316  1.00 96.28           C  
ATOM   3658  CG2 ILE C  30      55.449  -5.056 121.342  1.00104.07           C  
ATOM   3659  CD1 ILE C  30      54.448  -6.883 119.137  1.00 96.41           C  
ATOM   3660  N   GLY C  31      53.765  -1.667 121.642  1.00 96.46           N  
ATOM   3661  CA  GLY C  31      52.826  -1.296 122.685  1.00 97.63           C  
ATOM   3662  C   GLY C  31      51.785  -0.350 122.115  1.00 95.20           C  
ATOM   3663  O   GLY C  31      50.626  -0.350 122.536  1.00 94.26           O  
ATOM   3664  N   ASN C  32      52.208   0.464 121.153  1.00 92.88           N  
ATOM   3665  CA  ASN C  32      51.314   1.405 120.495  1.00 94.17           C  
ATOM   3666  C   ASN C  32      50.366   0.618 119.604  1.00 93.76           C  
ATOM   3667  O   ASN C  32      49.352   1.143 119.137  1.00 96.66           O  
ATOM   3668  CB  ASN C  32      52.104   2.369 119.609  1.00 99.36           C  
ATOM   3669  CG  ASN C  32      52.988   3.301 120.397  1.00101.38           C  
ATOM   3670  OD1 ASN C  32      53.784   4.046 119.821  1.00100.15           O  
ATOM   3671  ND2 ASN C  32      52.854   3.274 121.720  1.00102.12           N  
ATOM   3672  N   TYR C  33      50.704  -0.646 119.370  1.00 90.10           N  
ATOM   3673  CA  TYR C  33      49.915  -1.504 118.495  1.00 83.20           C  
ATOM   3674  C   TYR C  33      49.372  -2.779 119.141  1.00 77.75           C  
ATOM   3675  O   TYR C  33      49.872  -3.236 120.169  1.00 78.97           O  
ATOM   3676  CB  TYR C  33      50.764  -1.883 117.282  1.00 81.84           C  
ATOM   3677  CG  TYR C  33      50.922  -0.786 116.255  1.00 80.48           C  
ATOM   3678  CD1 TYR C  33      49.946  -0.584 115.284  1.00 82.37           C  
ATOM   3679  CD2 TYR C  33      52.056   0.031 116.230  1.00 77.78           C  
ATOM   3680  CE1 TYR C  33      50.092   0.398 114.297  1.00 80.89           C  
ATOM   3681  CE2 TYR C  33      52.211   1.023 115.246  1.00 76.76           C  
ATOM   3682  CZ  TYR C  33      51.224   1.194 114.279  1.00 77.03           C  
ATOM   3683  OH  TYR C  33      51.359   2.117 113.269  1.00 67.99           O  
ATOM   3684  N   TYR C  34      48.330  -3.334 118.530  1.00 69.49           N  
ATOM   3685  CA  TYR C  34      47.725  -4.579 118.988  1.00 61.01           C  
ATOM   3686  C   TYR C  34      48.415  -5.671 118.168  1.00 60.17           C  
ATOM   3687  O   TYR C  34      49.174  -5.375 117.242  1.00 59.67           O  
ATOM   3688  CB  TYR C  34      46.237  -4.610 118.663  1.00 64.25           C  
ATOM   3689  CG  TYR C  34      45.301  -3.930 119.638  1.00 66.10           C  
ATOM   3690  CD1 TYR C  34      44.355  -3.013 119.184  1.00 65.18           C  
ATOM   3691  CD2 TYR C  34      45.267  -4.290 120.982  1.00 68.69           C  
ATOM   3692  CE1 TYR C  34      43.388  -2.479 120.034  1.00 68.21           C  
ATOM   3693  CE2 TYR C  34      44.295  -3.759 121.852  1.00 73.12           C  
ATOM   3694  CZ  TYR C  34      43.353  -2.856 121.364  1.00 73.58           C  
ATOM   3695  OH  TYR C  34      42.348  -2.366 122.177  1.00 76.60           O  
ATOM   3696  N   ILE C  35      48.149  -6.931 118.484  1.00 56.70           N  
ATOM   3697  CA  ILE C  35      48.768  -8.017 117.740  1.00 46.31           C  
ATOM   3698  C   ILE C  35      47.757  -9.098 117.369  1.00 41.89           C  
ATOM   3699  O   ILE C  35      46.896  -9.452 118.176  1.00 38.22           O  
ATOM   3700  CB  ILE C  35      49.923  -8.615 118.550  1.00 43.24           C  
ATOM   3701  CG1 ILE C  35      51.183  -8.597 117.693  1.00 43.82           C  
ATOM   3702  CG2 ILE C  35      49.579 -10.015 119.030  1.00 45.34           C  
ATOM   3703  CD1 ILE C  35      51.481  -7.236 117.121  1.00 39.23           C  
ATOM   3704  N   ASN C  36      47.849  -9.614 116.145  1.00 35.27           N  
ATOM   3705  CA  ASN C  36      46.915 -10.642 115.699  1.00 35.61           C  
ATOM   3706  C   ASN C  36      47.644 -11.694 114.902  1.00 31.63           C  
ATOM   3707  O   ASN C  36      48.653 -11.389 114.274  1.00 30.18           O  
ATOM   3708  CB  ASN C  36      45.830 -10.042 114.794  1.00 37.17           C  
ATOM   3709  CG  ASN C  36      45.089  -8.881 115.434  1.00 41.57           C  
ATOM   3710  OD1 ASN C  36      45.684  -7.847 115.749  1.00 46.52           O  
ATOM   3711  ND2 ASN C  36      43.777  -9.043 115.617  1.00 35.01           N  
ATOM   3712  N   TRP C  37      47.122 -12.923 114.924  1.00 32.43           N  
ATOM   3713  CA  TRP C  37      47.691 -14.030 114.159  1.00 32.77           C  
ATOM   3714  C   TRP C  37      46.628 -14.690 113.297  1.00 28.83           C  
ATOM   3715  O   TRP C  37      45.553 -15.037 113.773  1.00 25.04           O  
ATOM   3716  CB  TRP C  37      48.313 -15.081 115.074  1.00 34.32           C  
ATOM   3717  CG  TRP C  37      49.631 -14.672 115.652  1.00 44.12           C  
ATOM   3718  CD1 TRP C  37      49.846 -14.098 116.864  1.00 47.66           C  
ATOM   3719  CD2 TRP C  37      50.925 -14.819 115.038  1.00 49.35           C  
ATOM   3720  NE1 TRP C  37      51.191 -13.880 117.053  1.00 53.42           N  
ATOM   3721  CE2 TRP C  37      51.875 -14.310 115.948  1.00 51.62           C  
ATOM   3722  CE3 TRP C  37      51.369 -15.328 113.807  1.00 54.63           C  
ATOM   3723  CZ2 TRP C  37      53.248 -14.300 115.674  1.00 53.63           C  
ATOM   3724  CZ3 TRP C  37      52.734 -15.318 113.531  1.00 56.28           C  
ATOM   3725  CH2 TRP C  37      53.658 -14.804 114.465  1.00 57.56           C  
ATOM   3726  N   TYR C  38      46.936 -14.847 112.020  1.00 28.94           N  
ATOM   3727  CA  TYR C  38      46.022 -15.474 111.068  1.00 34.00           C  
ATOM   3728  C   TYR C  38      46.813 -16.584 110.377  1.00 33.18           C  
ATOM   3729  O   TYR C  38      48.041 -16.599 110.431  1.00 33.88           O  
ATOM   3730  CB  TYR C  38      45.555 -14.459 110.014  1.00 34.11           C  
ATOM   3731  CG  TYR C  38      44.614 -13.395 110.522  1.00 32.15           C  
ATOM   3732  CD1 TYR C  38      43.233 -13.539 110.408  1.00 28.92           C  
ATOM   3733  CD2 TYR C  38      45.104 -12.228 111.091  1.00 34.37           C  
ATOM   3734  CE1 TYR C  38      42.364 -12.531 110.843  1.00 28.72           C  
ATOM   3735  CE2 TYR C  38      44.245 -11.218 111.530  1.00 32.51           C  
ATOM   3736  CZ  TYR C  38      42.880 -11.370 111.400  1.00 32.53           C  
ATOM   3737  OH  TYR C  38      42.051 -10.341 111.793  1.00 33.70           O  
ATOM   3738  N   ARG C  39      46.124 -17.516 109.732  1.00 29.19           N  
ATOM   3739  CA  ARG C  39      46.829 -18.573 109.040  1.00 27.18           C  
ATOM   3740  C   ARG C  39      46.068 -19.017 107.819  1.00 29.45           C  
ATOM   3741  O   ARG C  39      44.863 -18.827 107.729  1.00 37.76           O  
ATOM   3742  CB  ARG C  39      47.020 -19.768 109.948  1.00 23.18           C  
ATOM   3743  CG  ARG C  39      45.793 -20.649 110.042  1.00 34.11           C  
ATOM   3744  CD  ARG C  39      46.135 -21.963 110.726  1.00 30.74           C  
ATOM   3745  NE  ARG C  39      44.978 -22.823 110.936  1.00 17.99           N  
ATOM   3746  CZ  ARG C  39      45.037 -23.952 111.623  1.00 24.55           C  
ATOM   3747  NH1 ARG C  39      46.193 -24.339 112.146  1.00 25.21           N  
ATOM   3748  NH2 ARG C  39      43.945 -24.681 111.806  1.00 28.51           N  
ATOM   3749  N   LYS C  40      46.789 -19.613 106.881  1.00 30.75           N  
ATOM   3750  CA  LYS C  40      46.203 -20.125 105.661  1.00 33.56           C  
ATOM   3751  C   LYS C  40      46.609 -21.588 105.527  1.00 38.37           C  
ATOM   3752  O   LYS C  40      47.788 -21.897 105.381  1.00 38.82           O  
ATOM   3753  CB  LYS C  40      46.697 -19.327 104.449  1.00 32.86           C  
ATOM   3754  CG  LYS C  40      45.778 -18.187 104.048  1.00 33.62           C  
ATOM   3755  CD  LYS C  40      46.148 -17.569 102.689  1.00 33.67           C  
ATOM   3756  CE  LYS C  40      47.364 -16.649 102.792  1.00 38.24           C  
ATOM   3757  NZ  LYS C  40      47.686 -15.902 101.532  1.00 36.58           N  
ATOM   3758  N   THR C  41      45.629 -22.484 105.605  1.00 43.54           N  
ATOM   3759  CA  THR C  41      45.864 -23.922 105.467  1.00 47.27           C  
ATOM   3760  C   THR C  41      45.013 -24.436 104.303  1.00 56.64           C  
ATOM   3761  O   THR C  41      44.116 -23.735 103.816  1.00 58.72           O  
ATOM   3762  CB  THR C  41      45.450 -24.693 106.731  1.00 41.65           C  
ATOM   3763  OG1 THR C  41      44.029 -24.597 106.907  1.00 43.33           O  
ATOM   3764  CG2 THR C  41      46.154 -24.129 107.947  1.00 37.03           C  
ATOM   3765  N   GLN C  42      45.284 -25.652 103.844  1.00 66.38           N  
ATOM   3766  CA  GLN C  42      44.496 -26.180 102.742  1.00 74.58           C  
ATOM   3767  C   GLN C  42      43.054 -26.269 103.230  1.00 76.60           C  
ATOM   3768  O   GLN C  42      42.789 -26.687 104.366  1.00 72.31           O  
ATOM   3769  CB  GLN C  42      44.990 -27.565 102.309  1.00 79.09           C  
ATOM   3770  CG  GLN C  42      44.493 -28.712 103.177  1.00 83.49           C  
ATOM   3771  CD  GLN C  42      44.142 -29.939 102.357  1.00 85.32           C  
ATOM   3772  OE1 GLN C  42      45.006 -30.534 101.709  1.00 91.63           O  
ATOM   3773  NE2 GLN C  42      42.866 -30.321 102.374  1.00 81.14           N  
ATOM   3774  N   GLY C  43      42.126 -25.864 102.370  1.00 80.62           N  
ATOM   3775  CA  GLY C  43      40.725 -25.895 102.738  1.00 82.39           C  
ATOM   3776  C   GLY C  43      40.312 -24.556 103.308  1.00 80.30           C  
ATOM   3777  O   GLY C  43      39.687 -23.755 102.621  1.00 84.51           O  
ATOM   3778  N   ASN C  44      40.677 -24.303 104.559  1.00 76.99           N  
ATOM   3779  CA  ASN C  44      40.330 -23.049 105.209  1.00 74.33           C  
ATOM   3780  C   ASN C  44      41.379 -21.962 104.961  1.00 69.65           C  
ATOM   3781  O   ASN C  44      42.545 -22.115 105.319  1.00 70.13           O  
ATOM   3782  CB  ASN C  44      40.139 -23.300 106.700  1.00 83.57           C  
ATOM   3783  CG  ASN C  44      39.158 -24.427 106.968  1.00 85.90           C  
ATOM   3784  OD1 ASN C  44      38.049 -24.435 106.433  1.00 84.96           O  
ATOM   3785  ND2 ASN C  44      39.563 -25.386 107.795  1.00 91.63           N  
ATOM   3786  N   THR C  45      40.949 -20.860 104.353  1.00 63.84           N  
ATOM   3787  CA  THR C  45      41.851 -19.761 104.022  1.00 58.17           C  
ATOM   3788  C   THR C  45      41.713 -18.507 104.902  1.00 55.79           C  
ATOM   3789  O   THR C  45      40.606 -18.077 105.243  1.00 58.44           O  
ATOM   3790  CB  THR C  45      41.678 -19.365 102.531  1.00 55.08           C  
ATOM   3791  OG1 THR C  45      41.971 -20.498 101.703  1.00 60.48           O  
ATOM   3792  CG2 THR C  45      42.613 -18.221 102.158  1.00 50.95           C  
ATOM   3793  N   MET C  46      42.861 -17.931 105.252  1.00 47.78           N  
ATOM   3794  CA  MET C  46      42.937 -16.737 106.079  1.00 40.97           C  
ATOM   3795  C   MET C  46      41.965 -16.809 107.248  1.00 42.99           C  
ATOM   3796  O   MET C  46      40.945 -16.120 107.268  1.00 50.84           O  
ATOM   3797  CB  MET C  46      42.640 -15.503 105.238  1.00 33.44           C  
ATOM   3798  CG  MET C  46      43.126 -14.208 105.861  1.00 34.59           C  
ATOM   3799  SD  MET C  46      44.907 -14.217 106.100  1.00 39.50           S  
ATOM   3800  CE  MET C  46      45.461 -14.187 104.427  1.00 42.91           C  
ATOM   3801  N   THR C  47      42.283 -17.650 108.222  1.00 39.27           N  
ATOM   3802  CA  THR C  47      41.436 -17.803 109.390  1.00 37.18           C  
ATOM   3803  C   THR C  47      42.068 -17.064 110.557  1.00 32.43           C  
ATOM   3804  O   THR C  47      43.287 -16.934 110.630  1.00 20.90           O  
ATOM   3805  CB  THR C  47      41.277 -19.279 109.756  1.00 42.57           C  
ATOM   3806  OG1 THR C  47      42.570 -19.838 110.005  1.00 55.65           O  
ATOM   3807  CG2 THR C  47      40.608 -20.052 108.616  1.00 43.51           C  
ATOM   3808  N   PHE C  48      41.223 -16.569 111.456  1.00 35.53           N  
ATOM   3809  CA  PHE C  48      41.670 -15.826 112.636  1.00 39.03           C  
ATOM   3810  C   PHE C  48      42.141 -16.774 113.745  1.00 36.42           C  
ATOM   3811  O   PHE C  48      41.420 -17.696 114.120  1.00 38.58           O  
ATOM   3812  CB  PHE C  48      40.522 -14.953 113.161  1.00 34.22           C  
ATOM   3813  CG  PHE C  48      40.780 -14.365 114.515  1.00 32.38           C  
ATOM   3814  CD1 PHE C  48      41.750 -13.386 114.694  1.00 32.26           C  
ATOM   3815  CD2 PHE C  48      40.075 -14.813 115.619  1.00 28.52           C  
ATOM   3816  CE1 PHE C  48      42.017 -12.862 115.964  1.00 34.87           C  
ATOM   3817  CE2 PHE C  48      40.336 -14.296 116.888  1.00 37.29           C  
ATOM   3818  CZ  PHE C  48      41.311 -13.320 117.059  1.00 35.40           C  
ATOM   3819  N   ILE C  49      43.332 -16.544 114.286  1.00 30.22           N  
ATOM   3820  CA  ILE C  49      43.829 -17.423 115.330  1.00 29.98           C  
ATOM   3821  C   ILE C  49      43.873 -16.742 116.689  1.00 36.22           C  
ATOM   3822  O   ILE C  49      43.293 -17.244 117.650  1.00 40.31           O  
ATOM   3823  CB  ILE C  49      45.250 -17.935 115.022  1.00 28.74           C  
ATOM   3824  CG1 ILE C  49      45.299 -18.631 113.666  1.00 30.22           C  
ATOM   3825  CG2 ILE C  49      45.671 -18.926 116.062  1.00 23.02           C  
ATOM   3826  CD1 ILE C  49      46.716 -18.798 113.138  1.00 23.87           C  
ATOM   3827  N   TYR C  50      44.556 -15.604 116.777  1.00 34.57           N  
ATOM   3828  CA  TYR C  50      44.678 -14.913 118.056  1.00 40.49           C  
ATOM   3829  C   TYR C  50      44.736 -13.399 117.956  1.00 43.72           C  
ATOM   3830  O   TYR C  50      45.310 -12.858 117.017  1.00 48.11           O  
ATOM   3831  CB  TYR C  50      45.937 -15.400 118.768  1.00 42.08           C  
ATOM   3832  CG  TYR C  50      46.328 -14.608 119.996  1.00 42.77           C  
ATOM   3833  CD1 TYR C  50      45.853 -14.960 121.252  1.00 44.07           C  
ATOM   3834  CD2 TYR C  50      47.204 -13.527 119.902  1.00 44.09           C  
ATOM   3835  CE1 TYR C  50      46.246 -14.259 122.393  1.00 51.72           C  
ATOM   3836  CE2 TYR C  50      47.601 -12.813 121.031  1.00 49.88           C  
ATOM   3837  CZ  TYR C  50      47.121 -13.184 122.276  1.00 56.30           C  
ATOM   3838  OH  TYR C  50      47.523 -12.482 123.394  1.00 64.15           O  
ATOM   3839  N   ARG C  51      44.137 -12.717 118.929  1.00 46.59           N  
ATOM   3840  CA  ARG C  51      44.185 -11.259 118.968  1.00 52.33           C  
ATOM   3841  C   ARG C  51      44.597 -10.835 120.369  1.00 56.37           C  
ATOM   3842  O   ARG C  51      44.280 -11.507 121.351  1.00 56.40           O  
ATOM   3843  CB  ARG C  51      42.843 -10.619 118.613  1.00 50.68           C  
ATOM   3844  CG  ARG C  51      42.909  -9.085 118.609  1.00 42.49           C  
ATOM   3845  CD  ARG C  51      41.572  -8.453 118.281  1.00 37.74           C  
ATOM   3846  NE  ARG C  51      41.576  -6.991 118.340  1.00 39.71           N  
ATOM   3847  CZ  ARG C  51      42.375  -6.202 117.623  1.00 43.78           C  
ATOM   3848  NH1 ARG C  51      43.256  -6.722 116.783  1.00 47.41           N  
ATOM   3849  NH2 ARG C  51      42.277  -4.884 117.729  1.00 41.46           N  
ATOM   3850  N   GLU C  52      45.298  -9.708 120.436  1.00 61.03           N  
ATOM   3851  CA  GLU C  52      45.831  -9.141 121.669  1.00 65.64           C  
ATOM   3852  C   GLU C  52      45.158  -9.469 122.997  1.00 68.52           C  
ATOM   3853  O   GLU C  52      44.132  -8.884 123.354  1.00 66.58           O  
ATOM   3854  CB  GLU C  52      45.933  -7.627 121.537  1.00 69.64           C  
ATOM   3855  CG  GLU C  52      47.000  -7.061 122.434  1.00 80.17           C  
ATOM   3856  CD  GLU C  52      48.345  -7.702 122.170  1.00 84.90           C  
ATOM   3857  OE1 GLU C  52      49.072  -7.216 121.273  1.00 84.95           O  
ATOM   3858  OE2 GLU C  52      48.658  -8.705 122.851  1.00 89.59           O  
ATOM   3859  N   LYS C  53      45.781 -10.395 123.726  1.00 71.62           N  
ATOM   3860  CA  LYS C  53      45.343 -10.857 125.047  1.00 69.75           C  
ATOM   3861  C   LYS C  53      44.133 -11.790 125.105  1.00 66.34           C  
ATOM   3862  O   LYS C  53      42.981 -11.361 125.036  1.00 67.00           O  
ATOM   3863  CB  LYS C  53      45.117  -9.661 125.981  1.00 68.74           C  
ATOM   3864  CG  LYS C  53      46.368  -8.805 126.208  1.00 74.53           C  
ATOM   3865  CD  LYS C  53      47.527  -9.589 126.836  1.00 77.60           C  
ATOM   3866  CE  LYS C  53      48.791  -8.724 126.970  1.00 82.23           C  
ATOM   3867  NZ  LYS C  53      48.587  -7.467 127.771  1.00 82.76           N  
ATOM   3868  N   ASP C  54      44.428 -13.078 125.240  1.00 64.40           N  
ATOM   3869  CA  ASP C  54      43.430 -14.135 125.356  1.00 63.38           C  
ATOM   3870  C   ASP C  54      42.254 -14.199 124.394  1.00 61.66           C  
ATOM   3871  O   ASP C  54      41.208 -14.764 124.730  1.00 61.96           O  
ATOM   3872  CB  ASP C  54      42.893 -14.171 126.780  1.00 64.88           C  
ATOM   3873  CG  ASP C  54      43.868 -14.781 127.737  1.00 65.95           C  
ATOM   3874  OD1 ASP C  54      44.097 -16.008 127.631  1.00 60.43           O  
ATOM   3875  OD2 ASP C  54      44.408 -14.031 128.579  1.00 69.54           O  
ATOM   3876  N   ILE C  55      42.405 -13.641 123.202  1.00 59.23           N  
ATOM   3877  CA  ILE C  55      41.320 -13.725 122.236  1.00 62.98           C  
ATOM   3878  C   ILE C  55      41.685 -14.827 121.240  1.00 59.91           C  
ATOM   3879  O   ILE C  55      42.700 -14.726 120.545  1.00 64.42           O  
ATOM   3880  CB  ILE C  55      41.145 -12.416 121.495  1.00 66.93           C  
ATOM   3881  CG1 ILE C  55      41.236 -11.259 122.483  1.00 70.21           C  
ATOM   3882  CG2 ILE C  55      39.790 -12.401 120.806  1.00 68.50           C  
ATOM   3883  CD1 ILE C  55      41.383  -9.919 121.810  1.00 80.25           C  
ATOM   3884  N   TYR C  56      40.869 -15.878 121.183  1.00 51.61           N  
ATOM   3885  CA  TYR C  56      41.128 -17.008 120.290  1.00 44.73           C  
ATOM   3886  C   TYR C  56      39.968 -17.297 119.359  1.00 38.29           C  
ATOM   3887  O   TYR C  56      38.815 -17.000 119.669  1.00 48.69           O  
ATOM   3888  CB  TYR C  56      41.427 -18.262 121.116  1.00 46.62           C  
ATOM   3889  CG  TYR C  56      42.791 -18.236 121.748  1.00 48.44           C  
ATOM   3890  CD1 TYR C  56      43.883 -18.801 121.106  1.00 50.73           C  
ATOM   3891  CD2 TYR C  56      43.006 -17.585 122.954  1.00 45.45           C  
ATOM   3892  CE1 TYR C  56      45.159 -18.715 121.649  1.00 52.45           C  
ATOM   3893  CE2 TYR C  56      44.278 -17.490 123.504  1.00 48.77           C  
ATOM   3894  CZ  TYR C  56      45.351 -18.055 122.847  1.00 52.14           C  
ATOM   3895  OH  TYR C  56      46.616 -17.947 123.377  1.00 57.17           O  
ATOM   3896  N   GLY C  57      40.267 -17.882 118.211  1.00 28.02           N  
ATOM   3897  CA  GLY C  57      39.205 -18.201 117.283  1.00 28.39           C  
ATOM   3898  C   GLY C  57      38.647 -19.540 117.682  1.00 32.72           C  
ATOM   3899  O   GLY C  57      39.298 -20.268 118.432  1.00 33.52           O  
ATOM   3900  N   PRO C  58      37.447 -19.899 117.213  1.00 36.00           N  
ATOM   3901  CA  PRO C  58      36.868 -21.194 117.574  1.00 40.77           C  
ATOM   3902  C   PRO C  58      37.828 -22.368 117.357  1.00 44.97           C  
ATOM   3903  O   PRO C  58      38.254 -22.645 116.236  1.00 44.23           O  
ATOM   3904  CB  PRO C  58      35.628 -21.271 116.683  1.00 38.43           C  
ATOM   3905  CG  PRO C  58      35.183 -19.837 116.632  1.00 33.00           C  
ATOM   3906  CD  PRO C  58      36.505 -19.117 116.392  1.00 37.30           C  
ATOM   3907  N   GLY C  59      38.185 -23.038 118.447  1.00 51.28           N  
ATOM   3908  CA  GLY C  59      39.067 -24.185 118.353  1.00 55.53           C  
ATOM   3909  C   GLY C  59      40.554 -23.903 118.303  1.00 56.36           C  
ATOM   3910  O   GLY C  59      41.330 -24.787 117.947  1.00 62.11           O  
ATOM   3911  N   PHE C  60      40.974 -22.695 118.651  1.00 53.44           N  
ATOM   3912  CA  PHE C  60      42.395 -22.414 118.621  1.00 56.22           C  
ATOM   3913  C   PHE C  60      43.009 -22.261 119.995  1.00 59.16           C  
ATOM   3914  O   PHE C  60      44.229 -22.304 120.135  1.00 60.25           O  
ATOM   3915  CB  PHE C  60      42.686 -21.168 117.797  1.00 54.74           C  
ATOM   3916  CG  PHE C  60      42.629 -21.400 116.320  1.00 54.53           C  
ATOM   3917  CD1 PHE C  60      41.409 -21.425 115.647  1.00 50.76           C  
ATOM   3918  CD2 PHE C  60      43.799 -21.606 115.594  1.00 54.96           C  
ATOM   3919  CE1 PHE C  60      41.358 -21.645 114.269  1.00 46.13           C  
ATOM   3920  CE2 PHE C  60      43.759 -21.827 114.219  1.00 51.54           C  
ATOM   3921  CZ  PHE C  60      42.534 -21.847 113.557  1.00 49.78           C  
ATOM   3922  N   LYS C  61      42.178 -22.092 121.016  1.00 63.37           N  
ATOM   3923  CA  LYS C  61      42.707 -21.925 122.360  1.00 67.26           C  
ATOM   3924  C   LYS C  61      43.331 -23.207 122.878  1.00 67.78           C  
ATOM   3925  O   LYS C  61      44.329 -23.164 123.598  1.00 69.13           O  
ATOM   3926  CB  LYS C  61      41.614 -21.462 123.328  1.00 77.07           C  
ATOM   3927  CG  LYS C  61      42.075 -21.361 124.788  1.00 78.12           C  
ATOM   3928  CD  LYS C  61      43.307 -20.466 124.944  1.00 77.45           C  
ATOM   3929  CE  LYS C  61      43.832 -20.480 126.379  1.00 76.66           C  
ATOM   3930  NZ  LYS C  61      45.091 -19.689 126.529  1.00 74.97           N  
ATOM   3931  N   ASP C  62      42.747 -24.343 122.505  1.00 70.81           N  
ATOM   3932  CA  ASP C  62      43.240 -25.646 122.951  1.00 75.42           C  
ATOM   3933  C   ASP C  62      44.631 -25.970 122.431  1.00 73.98           C  
ATOM   3934  O   ASP C  62      45.510 -26.356 123.200  1.00 78.40           O  
ATOM   3935  CB  ASP C  62      42.294 -26.769 122.509  1.00 81.47           C  
ATOM   3936  CG  ASP C  62      40.867 -26.557 122.978  1.00 93.60           C  
ATOM   3937  OD1 ASP C  62      40.661 -26.353 124.196  1.00101.37           O  
ATOM   3938  OD2 ASP C  62      39.951 -26.602 122.125  1.00 94.69           O  
ATOM   3939  N   ASN C  63      44.825 -25.810 121.125  1.00 71.10           N  
ATOM   3940  CA  ASN C  63      46.100 -26.126 120.483  1.00 63.81           C  
ATOM   3941  C   ASN C  63      47.127 -24.984 120.398  1.00 57.37           C  
ATOM   3942  O   ASN C  63      48.326 -25.231 120.455  1.00 59.64           O  
ATOM   3943  CB  ASN C  63      45.828 -26.679 119.075  1.00 65.91           C  
ATOM   3944  CG  ASN C  63      46.920 -27.621 118.589  1.00 71.54           C  
ATOM   3945  OD1 ASN C  63      48.110 -27.301 118.644  1.00 71.31           O  
ATOM   3946  ND2 ASN C  63      46.514 -28.791 118.100  1.00 73.02           N  
ATOM   3947  N   PHE C  64      46.674 -23.741 120.271  1.00 52.74           N  
ATOM   3948  CA  PHE C  64      47.599 -22.611 120.154  1.00 49.48           C  
ATOM   3949  C   PHE C  64      47.677 -21.725 121.390  1.00 52.15           C  
ATOM   3950  O   PHE C  64      46.799 -21.765 122.257  1.00 54.35           O  
ATOM   3951  CB  PHE C  64      47.204 -21.746 118.964  1.00 43.44           C  
ATOM   3952  CG  PHE C  64      47.350 -22.431 117.649  1.00 40.14           C  
ATOM   3953  CD1 PHE C  64      48.475 -22.233 116.872  1.00 39.41           C  
ATOM   3954  CD2 PHE C  64      46.365 -23.291 117.187  1.00 47.01           C  
ATOM   3955  CE1 PHE C  64      48.618 -22.880 115.649  1.00 39.86           C  
ATOM   3956  CE2 PHE C  64      46.501 -23.946 115.963  1.00 44.99           C  
ATOM   3957  CZ  PHE C  64      47.629 -23.736 115.198  1.00 44.37           C  
ATOM   3958  N   GLN C  65      48.732 -20.915 121.463  1.00 51.65           N  
ATOM   3959  CA  GLN C  65      48.914 -20.003 122.586  1.00 52.54           C  
ATOM   3960  C   GLN C  65      49.709 -18.773 122.180  1.00 50.07           C  
ATOM   3961  O   GLN C  65      50.919 -18.841 121.962  1.00 43.08           O  
ATOM   3962  CB  GLN C  65      49.622 -20.705 123.740  1.00 62.06           C  
ATOM   3963  CG  GLN C  65      49.678 -19.878 125.028  1.00 74.75           C  
ATOM   3964  CD  GLN C  65      50.478 -20.561 126.135  1.00 81.53           C  
ATOM   3965  OE1 GLN C  65      50.163 -21.685 126.546  1.00 83.03           O  
ATOM   3966  NE2 GLN C  65      51.517 -19.881 126.625  1.00 81.64           N  
ATOM   3967  N   GLY C  66      49.014 -17.644 122.095  1.00 55.89           N  
ATOM   3968  CA  GLY C  66      49.652 -16.399 121.710  1.00 65.17           C  
ATOM   3969  C   GLY C  66      50.239 -15.659 122.896  1.00 70.34           C  
ATOM   3970  O   GLY C  66      49.841 -15.888 124.041  1.00 70.94           O  
ATOM   3971  N   ASP C  67      51.183 -14.766 122.626  1.00 70.97           N  
ATOM   3972  CA  ASP C  67      51.823 -14.011 123.687  1.00 73.06           C  
ATOM   3973  C   ASP C  67      52.726 -12.965 123.048  1.00 75.10           C  
ATOM   3974  O   ASP C  67      53.056 -13.058 121.866  1.00 76.20           O  
ATOM   3975  CB  ASP C  67      52.645 -14.964 124.561  1.00 81.40           C  
ATOM   3976  CG  ASP C  67      52.656 -14.560 126.029  1.00 90.13           C  
ATOM   3977  OD1 ASP C  67      53.114 -13.437 126.348  1.00 93.48           O  
ATOM   3978  OD2 ASP C  67      52.205 -15.377 126.865  1.00 90.56           O  
ATOM   3979  N   ILE C  68      53.124 -11.968 123.831  1.00 76.31           N  
ATOM   3980  CA  ILE C  68      53.992 -10.907 123.332  1.00 80.24           C  
ATOM   3981  C   ILE C  68      55.169 -10.673 124.269  1.00 84.54           C  
ATOM   3982  O   ILE C  68      55.073 -10.918 125.470  1.00 86.03           O  
ATOM   3983  CB  ILE C  68      53.242  -9.579 123.235  1.00 78.07           C  
ATOM   3984  CG1 ILE C  68      52.742  -9.179 124.626  1.00 81.70           C  
ATOM   3985  CG2 ILE C  68      52.081  -9.705 122.274  1.00 75.04           C  
ATOM   3986  CD1 ILE C  68      52.135  -7.789 124.696  1.00 89.17           C  
ATOM   3987  N   ASP C  69      56.264 -10.148 123.732  1.00 90.69           N  
ATOM   3988  CA  ASP C  69      57.430  -9.860 124.558  1.00 95.93           C  
ATOM   3989  C   ASP C  69      58.070  -8.543 124.131  1.00 96.02           C  
ATOM   3990  O   ASP C  69      58.944  -8.526 123.260  1.00 95.47           O  
ATOM   3991  CB  ASP C  69      58.445 -11.001 124.465  1.00 99.25           C  
ATOM   3992  CG  ASP C  69      59.684 -10.745 125.298  1.00103.69           C  
ATOM   3993  OD1 ASP C  69      60.567  -9.992 124.835  1.00105.54           O  
ATOM   3994  OD2 ASP C  69      59.770 -11.289 126.420  1.00104.60           O  
ATOM   3995  N   ILE C  70      57.630  -7.443 124.743  1.00 93.26           N  
ATOM   3996  CA  ILE C  70      58.164  -6.130 124.404  1.00 87.57           C  
ATOM   3997  C   ILE C  70      59.620  -6.049 124.819  1.00 92.39           C  
ATOM   3998  O   ILE C  70      60.337  -5.110 124.451  1.00 96.10           O  
ATOM   3999  CB  ILE C  70      57.385  -4.986 125.085  1.00 78.32           C  
ATOM   4000  CG1 ILE C  70      57.912  -3.636 124.573  1.00 71.14           C  
ATOM   4001  CG2 ILE C  70      57.528  -5.089 126.594  1.00 77.37           C  
ATOM   4002  CD1 ILE C  70      57.170  -2.431 125.097  1.00 61.16           C  
ATOM   4003  N   ALA C  71      60.057  -7.033 125.597  1.00 94.10           N  
ATOM   4004  CA  ALA C  71      61.445  -7.070 126.020  1.00 99.99           C  
ATOM   4005  C   ALA C  71      62.277  -7.119 124.731  1.00103.02           C  
ATOM   4006  O   ALA C  71      63.391  -6.596 124.670  1.00104.85           O  
ATOM   4007  CB  ALA C  71      61.699  -8.307 126.881  1.00 98.26           C  
ATOM   4008  N   LYS C  72      61.703  -7.732 123.696  1.00104.98           N  
ATOM   4009  CA  LYS C  72      62.354  -7.863 122.392  1.00104.88           C  
ATOM   4010  C   LYS C  72      61.516  -7.258 121.259  1.00103.51           C  
ATOM   4011  O   LYS C  72      61.864  -7.392 120.086  1.00101.91           O  
ATOM   4012  CB  LYS C  72      62.620  -9.341 122.084  1.00106.79           C  
ATOM   4013  CG  LYS C  72      63.849  -9.948 122.765  1.00108.03           C  
ATOM   4014  CD  LYS C  72      65.129  -9.667 121.986  1.00109.04           C  
ATOM   4015  CE  LYS C  72      65.497  -8.187 122.003  1.00113.78           C  
ATOM   4016  NZ  LYS C  72      66.676  -7.876 121.141  1.00117.76           N  
ATOM   4017  N   ASN C  73      60.417  -6.595 121.616  1.00103.24           N  
ATOM   4018  CA  ASN C  73      59.522  -5.972 120.639  1.00101.45           C  
ATOM   4019  C   ASN C  73      59.165  -7.010 119.572  1.00100.62           C  
ATOM   4020  O   ASN C  73      59.440  -6.823 118.384  1.00101.76           O  
ATOM   4021  CB  ASN C  73      60.208  -4.752 120.004  1.00102.92           C  
ATOM   4022  CG  ASN C  73      59.224  -3.646 119.625  1.00104.90           C  
ATOM   4023  OD1 ASN C  73      58.533  -3.732 118.613  1.00106.85           O  
ATOM   4024  ND2 ASN C  73      59.158  -2.603 120.449  1.00105.62           N  
ATOM   4025  N   LEU C  74      58.545  -8.105 120.009  1.00 96.76           N  
ATOM   4026  CA  LEU C  74      58.171  -9.191 119.110  1.00 89.89           C  
ATOM   4027  C   LEU C  74      56.824  -9.823 119.487  1.00 85.79           C  
ATOM   4028  O   LEU C  74      56.302  -9.598 120.584  1.00 88.07           O  
ATOM   4029  CB  LEU C  74      59.289 -10.241 119.123  1.00 92.38           C  
ATOM   4030  CG  LEU C  74      59.375 -11.348 118.071  1.00 93.69           C  
ATOM   4031  CD1 LEU C  74      60.835 -11.699 117.860  1.00 95.45           C  
ATOM   4032  CD2 LEU C  74      58.583 -12.568 118.504  1.00 94.56           C  
ATOM   4033  N   ALA C  75      56.277 -10.617 118.567  1.00 77.25           N  
ATOM   4034  CA  ALA C  75      54.990 -11.288 118.738  1.00 68.02           C  
ATOM   4035  C   ALA C  75      55.197 -12.789 118.582  1.00 60.38           C  
ATOM   4036  O   ALA C  75      55.830 -13.241 117.626  1.00 56.74           O  
ATOM   4037  CB  ALA C  75      54.001 -10.780 117.685  1.00 70.94           C  
ATOM   4038  N   VAL C  76      54.660 -13.566 119.511  1.00 53.39           N  
ATOM   4039  CA  VAL C  76      54.844 -15.003 119.436  1.00 51.52           C  
ATOM   4040  C   VAL C  76      53.562 -15.812 119.450  1.00 52.21           C  
ATOM   4041  O   VAL C  76      52.563 -15.419 120.048  1.00 52.46           O  
ATOM   4042  CB  VAL C  76      55.724 -15.479 120.579  1.00 48.04           C  
ATOM   4043  CG1 VAL C  76      56.966 -14.605 120.643  1.00 50.85           C  
ATOM   4044  CG2 VAL C  76      54.956 -15.422 121.887  1.00 47.68           C  
ATOM   4045  N   LEU C  77      53.608 -16.950 118.770  1.00 53.79           N  
ATOM   4046  CA  LEU C  77      52.480 -17.866 118.693  1.00 53.65           C  
ATOM   4047  C   LEU C  77      53.085 -19.257 118.816  1.00 55.89           C  
ATOM   4048  O   LEU C  77      53.873 -19.682 117.966  1.00 57.02           O  
ATOM   4049  CB  LEU C  77      51.750 -17.724 117.351  1.00 44.62           C  
ATOM   4050  CG  LEU C  77      50.606 -18.721 117.133  1.00 41.12           C  
ATOM   4051  CD1 LEU C  77      49.453 -18.433 118.073  1.00 38.71           C  
ATOM   4052  CD2 LEU C  77      50.147 -18.638 115.693  1.00 40.18           C  
ATOM   4053  N   LYS C  78      52.726 -19.956 119.884  1.00 59.58           N  
ATOM   4054  CA  LYS C  78      53.249 -21.287 120.136  1.00 61.60           C  
ATOM   4055  C   LYS C  78      52.240 -22.340 119.695  1.00 58.63           C  
ATOM   4056  O   LYS C  78      51.057 -22.263 120.037  1.00 63.97           O  
ATOM   4057  CB  LYS C  78      53.552 -21.425 121.636  1.00 70.84           C  
ATOM   4058  CG  LYS C  78      54.321 -20.221 122.199  1.00 82.44           C  
ATOM   4059  CD  LYS C  78      54.257 -20.101 123.725  1.00 91.05           C  
ATOM   4060  CE  LYS C  78      55.021 -21.217 124.436  1.00 97.72           C  
ATOM   4061  NZ  LYS C  78      55.108 -21.004 125.918  1.00 99.35           N  
ATOM   4062  N   ILE C  79      52.697 -23.302 118.903  1.00 49.99           N  
ATOM   4063  CA  ILE C  79      51.822 -24.376 118.476  1.00 46.75           C  
ATOM   4064  C   ILE C  79      52.207 -25.494 119.436  1.00 50.53           C  
ATOM   4065  O   ILE C  79      53.368 -25.912 119.476  1.00 51.76           O  
ATOM   4066  CB  ILE C  79      52.102 -24.807 117.025  1.00 40.38           C  
ATOM   4067  CG1 ILE C  79      52.270 -23.577 116.142  1.00 34.57           C  
ATOM   4068  CG2 ILE C  79      50.931 -25.638 116.490  1.00 35.44           C  
ATOM   4069  CD1 ILE C  79      52.489 -23.908 114.691  1.00 36.15           C  
ATOM   4070  N   LEU C  80      51.239 -25.960 120.221  1.00 53.94           N  
ATOM   4071  CA  LEU C  80      51.482 -27.004 121.214  1.00 53.81           C  
ATOM   4072  C   LEU C  80      51.535 -28.406 120.634  1.00 52.99           C  
ATOM   4073  O   LEU C  80      52.512 -29.128 120.840  1.00 58.44           O  
ATOM   4074  CB  LEU C  80      50.409 -26.952 122.308  1.00 56.55           C  
ATOM   4075  CG  LEU C  80      50.083 -25.555 122.866  1.00 60.03           C  
ATOM   4076  CD1 LEU C  80      49.042 -25.695 123.962  1.00 55.78           C  
ATOM   4077  CD2 LEU C  80      51.349 -24.861 123.394  1.00 54.48           C  
ATOM   4078  N   ALA C  81      50.487 -28.802 119.922  1.00 51.89           N  
ATOM   4079  CA  ALA C  81      50.450 -30.142 119.331  1.00 51.94           C  
ATOM   4080  C   ALA C  81      50.169 -30.107 117.832  1.00 47.33           C  
ATOM   4081  O   ALA C  81      49.036 -30.340 117.389  1.00 47.98           O  
ATOM   4082  CB  ALA C  81      49.400 -30.997 120.038  1.00 56.88           C  
ATOM   4083  N   PRO C  82      51.207 -29.831 117.031  1.00 38.37           N  
ATOM   4084  CA  PRO C  82      51.060 -29.765 115.581  1.00 37.78           C  
ATOM   4085  C   PRO C  82      50.393 -30.996 115.011  1.00 38.31           C  
ATOM   4086  O   PRO C  82      50.491 -32.077 115.576  1.00 42.54           O  
ATOM   4087  CB  PRO C  82      52.495 -29.614 115.107  1.00 34.11           C  
ATOM   4088  CG  PRO C  82      53.107 -28.828 116.208  1.00 29.87           C  
ATOM   4089  CD  PRO C  82      52.591 -29.537 117.424  1.00 26.00           C  
ATOM   4090  N   SER C  83      49.687 -30.819 113.903  1.00 37.77           N  
ATOM   4091  CA  SER C  83      49.036 -31.936 113.234  1.00 41.73           C  
ATOM   4092  C   SER C  83      48.987 -31.591 111.756  1.00 44.69           C  
ATOM   4093  O   SER C  83      49.489 -30.546 111.342  1.00 45.44           O  
ATOM   4094  CB  SER C  83      47.619 -32.156 113.760  1.00 38.55           C  
ATOM   4095  OG  SER C  83      46.724 -31.208 113.211  1.00 49.59           O  
ATOM   4096  N   GLU C  84      48.394 -32.467 110.957  1.00 46.33           N  
ATOM   4097  CA  GLU C  84      48.300 -32.212 109.533  1.00 49.44           C  
ATOM   4098  C   GLU C  84      47.587 -30.879 109.314  1.00 49.08           C  
ATOM   4099  O   GLU C  84      48.073 -30.014 108.593  1.00 51.91           O  
ATOM   4100  CB  GLU C  84      47.507 -33.320 108.844  1.00 58.46           C  
ATOM   4101  CG  GLU C  84      47.819 -34.728 109.324  1.00 74.46           C  
ATOM   4102  CD  GLU C  84      46.979 -35.162 110.522  1.00 82.34           C  
ATOM   4103  OE1 GLU C  84      47.206 -34.653 111.643  1.00 87.64           O  
ATOM   4104  OE2 GLU C  84      46.086 -36.019 110.335  1.00 87.28           O  
ATOM   4105  N   ARG C  85      46.438 -30.718 109.959  1.00 46.29           N  
ATOM   4106  CA  ARG C  85      45.646 -29.511 109.813  1.00 43.23           C  
ATOM   4107  C   ARG C  85      46.381 -28.208 110.110  1.00 40.34           C  
ATOM   4108  O   ARG C  85      45.906 -27.140 109.728  1.00 46.07           O  
ATOM   4109  CB  ARG C  85      44.391 -29.606 110.681  1.00 54.99           C  
ATOM   4110  CG  ARG C  85      43.413 -30.701 110.252  1.00 68.40           C  
ATOM   4111  CD  ARG C  85      42.249 -30.856 111.245  1.00 80.33           C  
ATOM   4112  NE  ARG C  85      42.670 -31.414 112.535  1.00 92.81           N  
ATOM   4113  CZ  ARG C  85      43.095 -32.666 112.716  1.00 98.91           C  
ATOM   4114  NH1 ARG C  85      43.159 -33.511 111.692  1.00100.73           N  
ATOM   4115  NH2 ARG C  85      43.460 -33.077 113.927  1.00100.35           N  
ATOM   4116  N   ASP C  86      47.536 -28.281 110.765  1.00 35.94           N  
ATOM   4117  CA  ASP C  86      48.277 -27.064 111.098  1.00 37.94           C  
ATOM   4118  C   ASP C  86      49.308 -26.624 110.062  1.00 42.32           C  
ATOM   4119  O   ASP C  86      49.975 -25.611 110.254  1.00 43.66           O  
ATOM   4120  CB  ASP C  86      48.961 -27.198 112.462  1.00 35.00           C  
ATOM   4121  CG  ASP C  86      47.975 -27.480 113.581  1.00 43.60           C  
ATOM   4122  OD1 ASP C  86      46.941 -26.782 113.650  1.00 41.51           O  
ATOM   4123  OD2 ASP C  86      48.228 -28.396 114.398  1.00 44.12           O  
ATOM   4124  N   GLU C  87      49.441 -27.371 108.966  1.00 46.69           N  
ATOM   4125  CA  GLU C  87      50.397 -27.007 107.912  1.00 44.00           C  
ATOM   4126  C   GLU C  87      49.816 -25.917 107.034  1.00 39.90           C  
ATOM   4127  O   GLU C  87      48.692 -26.030 106.538  1.00 45.66           O  
ATOM   4128  CB  GLU C  87      50.747 -28.211 107.031  1.00 51.51           C  
ATOM   4129  CG  GLU C  87      51.716 -27.880 105.889  1.00 57.14           C  
ATOM   4130  CD  GLU C  87      52.221 -29.116 105.152  1.00 62.09           C  
ATOM   4131  OE1 GLU C  87      53.069 -29.855 105.710  1.00 66.92           O  
ATOM   4132  OE2 GLU C  87      51.762 -29.346 104.012  1.00 67.00           O  
ATOM   4133  N   GLY C  88      50.592 -24.861 106.844  1.00 34.23           N  
ATOM   4134  CA  GLY C  88      50.143 -23.750 106.036  1.00 35.69           C  
ATOM   4135  C   GLY C  88      50.987 -22.528 106.323  1.00 36.01           C  
ATOM   4136  O   GLY C  88      52.100 -22.637 106.835  1.00 36.27           O  
ATOM   4137  N   SER C  89      50.465 -21.356 105.989  1.00 37.69           N  
ATOM   4138  CA  SER C  89      51.194 -20.125 106.225  1.00 37.33           C  
ATOM   4139  C   SER C  89      50.614 -19.426 107.446  1.00 36.17           C  
ATOM   4140  O   SER C  89      49.413 -19.492 107.692  1.00 46.30           O  
ATOM   4141  CB  SER C  89      51.093 -19.212 104.997  1.00 40.07           C  
ATOM   4142  OG  SER C  89      51.771 -19.763 103.879  1.00 43.34           O  
ATOM   4143  N   TYR C  90      51.462 -18.768 108.221  1.00 28.97           N  
ATOM   4144  CA  TYR C  90      50.989 -18.051 109.394  1.00 27.33           C  
ATOM   4145  C   TYR C  90      51.367 -16.579 109.290  1.00 33.28           C  
ATOM   4146  O   TYR C  90      52.523 -16.246 109.014  1.00 44.60           O  
ATOM   4147  CB  TYR C  90      51.568 -18.687 110.642  1.00 22.25           C  
ATOM   4148  CG  TYR C  90      50.900 -19.995 110.942  1.00 22.07           C  
ATOM   4149  CD1 TYR C  90      49.978 -20.100 111.970  1.00 21.53           C  
ATOM   4150  CD2 TYR C  90      51.146 -21.121 110.160  1.00 26.95           C  
ATOM   4151  CE1 TYR C  90      49.309 -21.294 112.219  1.00 26.15           C  
ATOM   4152  CE2 TYR C  90      50.480 -22.330 110.400  1.00 24.21           C  
ATOM   4153  CZ  TYR C  90      49.560 -22.403 111.432  1.00 24.54           C  
ATOM   4154  OH  TYR C  90      48.876 -23.572 111.669  1.00 32.00           O  
ATOM   4155  N   TYR C  91      50.394 -15.697 109.502  1.00 31.89           N  
ATOM   4156  CA  TYR C  91      50.633 -14.263 109.379  1.00 28.76           C  
ATOM   4157  C   TYR C  91      50.421 -13.476 110.654  1.00 30.02           C  
ATOM   4158  O   TYR C  91      49.487 -13.735 111.399  1.00 31.33           O  
ATOM   4159  CB  TYR C  91      49.716 -13.696 108.310  1.00 23.50           C  
ATOM   4160  CG  TYR C  91      49.861 -14.368 106.980  1.00 19.81           C  
ATOM   4161  CD1 TYR C  91      50.805 -13.932 106.064  1.00 22.90           C  
ATOM   4162  CD2 TYR C  91      49.056 -15.443 106.635  1.00 21.84           C  
ATOM   4163  CE1 TYR C  91      50.945 -14.546 104.823  1.00 26.41           C  
ATOM   4164  CE2 TYR C  91      49.184 -16.074 105.397  1.00 25.34           C  
ATOM   4165  CZ  TYR C  91      50.130 -15.617 104.496  1.00 30.93           C  
ATOM   4166  OH  TYR C  91      50.257 -16.214 103.263  1.00 37.72           O  
ATOM   4167  N   CYS C  92      51.292 -12.503 110.892  1.00 38.33           N  
ATOM   4168  CA  CYS C  92      51.185 -11.637 112.065  1.00 45.85           C  
ATOM   4169  C   CYS C  92      50.759 -10.261 111.581  1.00 43.87           C  
ATOM   4170  O   CYS C  92      51.311  -9.726 110.619  1.00 46.18           O  
ATOM   4171  CB  CYS C  92      52.522 -11.540 112.799  1.00 55.81           C  
ATOM   4172  SG  CYS C  92      53.970 -11.760 111.711  1.00 78.56           S  
ATOM   4173  N   ALA C  93      49.763  -9.694 112.242  1.00 42.53           N  
ATOM   4174  CA  ALA C  93      49.266  -8.393 111.854  1.00 36.89           C  
ATOM   4175  C   ALA C  93      49.039  -7.552 113.085  1.00 37.96           C  
ATOM   4176  O   ALA C  93      48.667  -8.074 114.145  1.00 37.70           O  
ATOM   4177  CB  ALA C  93      47.974  -8.557 111.092  1.00 42.56           C  
ATOM   4178  N   CYS C  94      49.261  -6.249 112.940  1.00 36.76           N  
ATOM   4179  CA  CYS C  94      49.071  -5.315 114.044  1.00 38.63           C  
ATOM   4180  C   CYS C  94      48.251  -4.119 113.568  1.00 38.42           C  
ATOM   4181  O   CYS C  94      48.348  -3.709 112.410  1.00 37.24           O  
ATOM   4182  CB  CYS C  94      50.421  -4.822 114.551  1.00 33.47           C  
ATOM   4183  SG  CYS C  94      51.296  -3.883 113.287  1.00 55.61           S  
ATOM   4184  N   ASP C  95      47.436  -3.571 114.463  1.00 40.50           N  
ATOM   4185  CA  ASP C  95      46.624  -2.410 114.133  1.00 43.69           C  
ATOM   4186  C   ASP C  95      46.820  -1.386 115.219  1.00 48.89           C  
ATOM   4187  O   ASP C  95      47.073  -1.742 116.368  1.00 46.32           O  
ATOM   4188  CB  ASP C  95      45.142  -2.776 114.025  1.00 45.80           C  
ATOM   4189  CG  ASP C  95      44.582  -3.366 115.303  1.00 38.69           C  
ATOM   4190  OD1 ASP C  95      45.101  -4.409 115.747  1.00 37.25           O  
ATOM   4191  OD2 ASP C  95      43.614  -2.792 115.851  1.00 34.18           O  
ATOM   4192  N   THR C  96      46.707  -0.115 114.851  1.00 57.41           N  
ATOM   4193  CA  THR C  96      46.893   0.967 115.805  1.00 66.38           C  
ATOM   4194  C   THR C  96      45.963   0.813 116.997  1.00 70.54           C  
ATOM   4195  O   THR C  96      44.876   0.250 116.877  1.00 68.59           O  
ATOM   4196  CB  THR C  96      46.652   2.332 115.154  1.00 68.43           C  
ATOM   4197  OG1 THR C  96      47.379   2.406 113.921  1.00 74.59           O  
ATOM   4198  CG2 THR C  96      47.138   3.445 116.072  1.00 74.29           C  
ATOM   4199  N   LEU C  97      46.403   1.332 118.140  1.00 79.54           N  
ATOM   4200  CA  LEU C  97      45.657   1.256 119.397  1.00 88.76           C  
ATOM   4201  C   LEU C  97      44.414   2.159 119.454  1.00 96.26           C  
ATOM   4202  O   LEU C  97      43.286   1.701 119.256  1.00 96.27           O  
ATOM   4203  CB  LEU C  97      46.604   1.596 120.557  1.00 84.12           C  
ATOM   4204  CG  LEU C  97      46.290   1.147 121.990  1.00 79.60           C  
ATOM   4205  CD1 LEU C  97      46.374  -0.377 122.107  1.00 72.95           C  
ATOM   4206  CD2 LEU C  97      47.294   1.804 122.934  1.00 77.16           C  
ATOM   4207  N   GLY C  98      44.625   3.438 119.740  1.00105.52           N  
ATOM   4208  CA  GLY C  98      43.511   4.366 119.823  1.00114.84           C  
ATOM   4209  C   GLY C  98      43.948   5.811 119.668  1.00121.33           C  
ATOM   4210  O   GLY C  98      43.783   6.625 120.583  1.00121.22           O  
ATOM   4211  N   MET C  99      44.510   6.129 118.504  1.00124.10           N  
ATOM   4212  CA  MET C  99      44.978   7.480 118.213  1.00125.47           C  
ATOM   4213  C   MET C  99      43.814   8.464 118.305  1.00126.41           C  
ATOM   4214  O   MET C  99      42.802   8.304 117.622  1.00128.48           O  
ATOM   4215  CB  MET C  99      45.591   7.527 116.809  1.00124.88           C  
ATOM   4216  CG  MET C  99      46.305   8.826 116.472  1.00126.37           C  
ATOM   4217  SD  MET C  99      47.732   9.155 117.541  1.00131.43           S  
ATOM   4218  CE  MET C  99      47.032  10.392 118.674  1.00123.94           C  
ATOM   4219  N   GLY C 100      43.956   9.476 119.155  1.00124.78           N  
ATOM   4220  CA  GLY C 100      42.899  10.460 119.302  1.00122.50           C  
ATOM   4221  C   GLY C 100      42.557  11.116 117.976  1.00120.51           C  
ATOM   4222  O   GLY C 100      41.471  11.673 117.814  1.00117.23           O  
ATOM   4223  N   GLY C 101      43.487  11.040 117.026  1.00120.00           N  
ATOM   4224  CA  GLY C 101      43.274  11.632 115.716  1.00117.45           C  
ATOM   4225  C   GLY C 101      42.442  10.784 114.767  1.00116.30           C  
ATOM   4226  O   GLY C 101      42.013   9.680 115.106  1.00116.95           O  
ATOM   4227  N   GLU C 102      42.211  11.312 113.568  1.00112.90           N  
ATOM   4228  CA  GLU C 102      41.429  10.618 112.551  1.00107.97           C  
ATOM   4229  C   GLU C 102      42.251   9.508 111.894  1.00107.72           C  
ATOM   4230  O   GLU C 102      42.895   9.723 110.869  1.00106.51           O  
ATOM   4231  CB  GLU C 102      40.942  11.621 111.494  1.00105.04           C  
ATOM   4232  CG  GLU C 102      41.914  12.767 111.208  1.00 96.92           C  
ATOM   4233  CD  GLU C 102      41.894  13.858 112.278  1.00 95.53           C  
ATOM   4234  OE1 GLU C 102      42.913  14.566 112.428  1.00 97.78           O  
ATOM   4235  OE2 GLU C 102      40.858  14.021 112.960  1.00 88.30           O  
ATOM   4236  N   TYR C 103      42.223   8.319 112.493  1.00108.60           N  
ATOM   4237  CA  TYR C 103      42.972   7.175 111.976  1.00105.04           C  
ATOM   4238  C   TYR C 103      42.090   6.074 111.378  1.00 98.54           C  
ATOM   4239  O   TYR C 103      40.893   5.992 111.663  1.00 96.00           O  
ATOM   4240  CB  TYR C 103      43.858   6.573 113.079  1.00111.44           C  
ATOM   4241  CG  TYR C 103      43.124   5.957 114.258  1.00119.69           C  
ATOM   4242  CD1 TYR C 103      43.727   4.955 115.020  1.00124.72           C  
ATOM   4243  CD2 TYR C 103      41.840   6.375 114.624  1.00125.31           C  
ATOM   4244  CE1 TYR C 103      43.073   4.378 116.119  1.00126.70           C  
ATOM   4245  CE2 TYR C 103      41.175   5.805 115.726  1.00128.84           C  
ATOM   4246  CZ  TYR C 103      41.801   4.807 116.465  1.00128.08           C  
ATOM   4247  OH  TYR C 103      41.165   4.233 117.541  1.00125.70           O  
ATOM   4248  N   THR C 104      42.695   5.232 110.542  1.00 92.06           N  
ATOM   4249  CA  THR C 104      41.986   4.123 109.908  1.00 82.29           C  
ATOM   4250  C   THR C 104      42.265   2.831 110.679  1.00 74.28           C  
ATOM   4251  O   THR C 104      43.394   2.583 111.113  1.00 76.09           O  
ATOM   4252  CB  THR C 104      42.411   3.952 108.431  1.00 83.73           C  
ATOM   4253  OG1 THR C 104      41.753   2.808 107.877  1.00 85.59           O  
ATOM   4254  CG2 THR C 104      43.917   3.774 108.319  1.00 87.87           C  
ATOM   4255  N   ASP C 105      41.229   2.015 110.848  1.00 61.75           N  
ATOM   4256  CA  ASP C 105      41.339   0.777 111.599  1.00 48.85           C  
ATOM   4257  C   ASP C 105      41.893  -0.356 110.748  1.00 40.22           C  
ATOM   4258  O   ASP C 105      41.395  -1.482 110.788  1.00 37.49           O  
ATOM   4259  CB  ASP C 105      39.964   0.403 112.158  1.00 58.82           C  
ATOM   4260  CG  ASP C 105      40.050  -0.495 113.380  1.00 64.64           C  
ATOM   4261  OD1 ASP C 105      38.987  -0.934 113.876  1.00 66.09           O  
ATOM   4262  OD2 ASP C 105      41.180  -0.756 113.850  1.00 71.03           O  
ATOM   4263  N   LYS C 106      42.940  -0.052 109.988  1.00 35.28           N  
ATOM   4264  CA  LYS C 106      43.574  -1.029 109.105  1.00 26.48           C  
ATOM   4265  C   LYS C 106      44.565  -1.890 109.833  1.00 22.28           C  
ATOM   4266  O   LYS C 106      45.078  -1.516 110.885  1.00 29.00           O  
ATOM   4267  CB  LYS C 106      44.319  -0.340 107.965  1.00 27.63           C  
ATOM   4268  CG  LYS C 106      45.697   0.223 108.341  1.00 26.21           C  
ATOM   4269  CD  LYS C 106      46.301   0.984 107.158  1.00 32.91           C  
ATOM   4270  CE  LYS C 106      47.645   1.635 107.473  1.00 30.64           C  
ATOM   4271  NZ  LYS C 106      48.214   2.348 106.277  1.00 24.07           N  
ATOM   4272  N   LEU C 107      44.844  -3.043 109.248  1.00 19.31           N  
ATOM   4273  CA  LEU C 107      45.797  -3.974 109.814  1.00 26.77           C  
ATOM   4274  C   LEU C 107      47.075  -3.890 109.009  1.00 34.26           C  
ATOM   4275  O   LEU C 107      47.028  -3.664 107.793  1.00 37.82           O  
ATOM   4276  CB  LEU C 107      45.272  -5.400 109.718  1.00 22.00           C  
ATOM   4277  CG  LEU C 107      44.476  -5.944 110.886  1.00 16.97           C  
ATOM   4278  CD1 LEU C 107      44.218  -7.428 110.680  1.00 25.77           C  
ATOM   4279  CD2 LEU C 107      45.270  -5.733 112.148  1.00 22.10           C  
ATOM   4280  N   ILE C 108      48.214  -4.056 109.681  1.00 38.93           N  
ATOM   4281  CA  ILE C 108      49.499  -4.053 108.988  1.00 37.62           C  
ATOM   4282  C   ILE C 108      50.031  -5.465 109.114  1.00 33.41           C  
ATOM   4283  O   ILE C 108      50.225  -5.990 110.223  1.00 23.10           O  
ATOM   4284  CB  ILE C 108      50.500  -3.053 109.579  1.00 46.63           C  
ATOM   4285  CG1 ILE C 108      49.902  -1.642 109.549  1.00 54.29           C  
ATOM   4286  CG2 ILE C 108      51.758  -3.027 108.721  1.00 51.46           C  
ATOM   4287  CD1 ILE C 108      50.826  -0.566 110.090  1.00 67.07           C  
ATOM   4288  N   PHE C 109      50.240  -6.083 107.955  1.00 31.66           N  
ATOM   4289  CA  PHE C 109      50.697  -7.466 107.886  1.00 26.22           C  
ATOM   4290  C   PHE C 109      52.197  -7.639 107.720  1.00 21.51           C  
ATOM   4291  O   PHE C 109      52.910  -6.736 107.283  1.00 23.70           O  
ATOM   4292  CB  PHE C 109      49.987  -8.173 106.726  1.00 21.49           C  
ATOM   4293  CG  PHE C 109      48.638  -8.719 107.078  1.00 15.63           C  
ATOM   4294  CD1 PHE C 109      48.513  -9.938 107.732  1.00 20.27           C  
ATOM   4295  CD2 PHE C 109      47.495  -8.014 106.780  1.00 12.80           C  
ATOM   4296  CE1 PHE C 109      47.260 -10.444 108.086  1.00 19.01           C  
ATOM   4297  CE2 PHE C 109      46.241  -8.514 107.133  1.00 19.38           C  
ATOM   4298  CZ  PHE C 109      46.129  -9.729 107.786  1.00 17.46           C  
ATOM   4299  N   GLY C 110      52.669  -8.818 108.080  1.00 14.62           N  
ATOM   4300  CA  GLY C 110      54.071  -9.120 107.910  1.00 24.68           C  
ATOM   4301  C   GLY C 110      54.053 -10.207 106.857  1.00 34.83           C  
ATOM   4302  O   GLY C 110      52.984 -10.765 106.597  1.00 40.19           O  
ATOM   4303  N   LYS C 111      55.183 -10.508 106.221  1.00 38.20           N  
ATOM   4304  CA  LYS C 111      55.169 -11.583 105.235  1.00 36.23           C  
ATOM   4305  C   LYS C 111      54.893 -12.855 106.023  1.00 36.24           C  
ATOM   4306  O   LYS C 111      55.237 -12.949 107.198  1.00 39.28           O  
ATOM   4307  CB  LYS C 111      56.500 -11.692 104.492  1.00 36.08           C  
ATOM   4308  CG  LYS C 111      56.816 -10.488 103.605  1.00 44.09           C  
ATOM   4309  CD  LYS C 111      57.762 -10.881 102.457  1.00 56.46           C  
ATOM   4310  CE  LYS C 111      58.252  -9.682 101.612  1.00 56.24           C  
ATOM   4311  NZ  LYS C 111      59.387  -8.928 102.242  1.00 57.11           N  
ATOM   4312  N   GLY C 112      54.249 -13.826 105.394  1.00 40.11           N  
ATOM   4313  CA  GLY C 112      53.939 -15.046 106.109  1.00 40.40           C  
ATOM   4314  C   GLY C 112      55.118 -15.976 106.289  1.00 44.50           C  
ATOM   4315  O   GLY C 112      56.135 -15.875 105.599  1.00 48.45           O  
ATOM   4316  N   THR C 113      54.981 -16.883 107.244  1.00 42.20           N  
ATOM   4317  CA  THR C 113      56.004 -17.873 107.511  1.00 37.40           C  
ATOM   4318  C   THR C 113      55.279 -19.202 107.318  1.00 36.16           C  
ATOM   4319  O   THR C 113      54.258 -19.465 107.947  1.00 36.19           O  
ATOM   4320  CB  THR C 113      56.585 -17.708 108.946  1.00 39.18           C  
ATOM   4321  OG1 THR C 113      56.773 -18.995 109.545  1.00 47.98           O  
ATOM   4322  CG2 THR C 113      55.669 -16.832 109.818  1.00 41.97           C  
ATOM   4323  N   ARG C 114      55.792 -20.016 106.406  1.00 39.24           N  
ATOM   4324  CA  ARG C 114      55.185 -21.297 106.082  1.00 44.32           C  
ATOM   4325  C   ARG C 114      55.642 -22.418 106.985  1.00 41.29           C  
ATOM   4326  O   ARG C 114      56.838 -22.629 107.134  1.00 48.22           O  
ATOM   4327  CB  ARG C 114      55.520 -21.655 104.635  1.00 54.00           C  
ATOM   4328  CG  ARG C 114      54.935 -22.974 104.137  1.00 70.78           C  
ATOM   4329  CD  ARG C 114      55.222 -23.164 102.645  1.00 83.06           C  
ATOM   4330  NE  ARG C 114      56.643 -22.988 102.340  1.00 97.27           N  
ATOM   4331  CZ  ARG C 114      57.162 -23.005 101.115  1.00101.02           C  
ATOM   4332  NH1 ARG C 114      56.379 -23.192 100.059  1.00103.38           N  
ATOM   4333  NH2 ARG C 114      58.467 -22.826 100.945  1.00102.20           N  
ATOM   4334  N   VAL C 115      54.707 -23.138 107.597  1.00 33.81           N  
ATOM   4335  CA  VAL C 115      55.108 -24.255 108.437  1.00 32.33           C  
ATOM   4336  C   VAL C 115      54.700 -25.535 107.736  1.00 35.15           C  
ATOM   4337  O   VAL C 115      53.594 -25.636 107.198  1.00 32.75           O  
ATOM   4338  CB  VAL C 115      54.474 -24.202 109.840  1.00 28.32           C  
ATOM   4339  CG1 VAL C 115      54.512 -22.793 110.345  1.00 30.48           C  
ATOM   4340  CG2 VAL C 115      53.067 -24.746 109.823  1.00 33.48           C  
ATOM   4341  N   THR C 116      55.617 -26.497 107.723  1.00 39.93           N  
ATOM   4342  CA  THR C 116      55.399 -27.791 107.086  1.00 38.90           C  
ATOM   4343  C   THR C 116      55.437 -28.896 108.127  1.00 39.15           C  
ATOM   4344  O   THR C 116      56.394 -29.019 108.897  1.00 39.74           O  
ATOM   4345  CB  THR C 116      56.473 -28.051 106.037  1.00 42.51           C  
ATOM   4346  OG1 THR C 116      57.725 -27.535 106.511  1.00 47.28           O  
ATOM   4347  CG2 THR C 116      56.110 -27.374 104.728  1.00 38.61           C  
ATOM   4348  N   VAL C 117      54.388 -29.705 108.131  1.00 38.28           N  
ATOM   4349  CA  VAL C 117      54.247 -30.789 109.094  1.00 43.70           C  
ATOM   4350  C   VAL C 117      54.662 -32.159 108.561  1.00 47.51           C  
ATOM   4351  O   VAL C 117      54.171 -32.599 107.514  1.00 45.05           O  
ATOM   4352  CB  VAL C 117      52.779 -30.874 109.574  1.00 39.39           C  
ATOM   4353  CG1 VAL C 117      52.622 -31.938 110.639  1.00 40.46           C  
ATOM   4354  CG2 VAL C 117      52.335 -29.527 110.089  1.00 39.30           C  
ATOM   4355  N   GLU C 118      55.565 -32.820 109.287  1.00 50.63           N  
ATOM   4356  CA  GLU C 118      56.043 -34.162 108.930  1.00 56.99           C  
ATOM   4357  C   GLU C 118      55.935 -35.032 110.181  1.00 58.02           C  
ATOM   4358  O   GLU C 118      56.164 -34.554 111.294  1.00 61.74           O  
ATOM   4359  CB  GLU C 118      57.507 -34.118 108.467  1.00 61.77           C  
ATOM   4360  CG  GLU C 118      57.752 -33.439 107.107  1.00 68.02           C  
ATOM   4361  CD  GLU C 118      57.421 -34.331 105.907  1.00 66.55           C  
ATOM   4362  OE1 GLU C 118      58.057 -35.391 105.758  1.00 70.70           O  
ATOM   4363  OE2 GLU C 118      56.529 -33.973 105.105  1.00 69.65           O  
ATOM   4364  N   PRO C 119      55.580 -36.317 110.027  1.00 56.62           N  
ATOM   4365  CA  PRO C 119      55.479 -37.142 111.233  1.00 56.25           C  
ATOM   4366  C   PRO C 119      56.815 -37.140 111.974  1.00 60.80           C  
ATOM   4367  O   PRO C 119      57.791 -36.565 111.487  1.00 59.86           O  
ATOM   4368  CB  PRO C 119      55.113 -38.519 110.681  1.00 57.56           C  
ATOM   4369  CG  PRO C 119      54.383 -38.196 109.407  1.00 50.96           C  
ATOM   4370  CD  PRO C 119      55.222 -37.088 108.824  1.00 54.32           C  
ATOM   4371  N   ARG C 120      56.851 -37.774 113.145  1.00 67.61           N  
ATOM   4372  CA  ARG C 120      58.069 -37.853 113.965  1.00 71.77           C  
ATOM   4373  C   ARG C 120      58.750 -39.216 113.785  1.00 68.07           C  
ATOM   4374  O   ARG C 120      58.120 -40.164 113.304  1.00 67.11           O  
ATOM   4375  CB  ARG C 120      57.711 -37.643 115.446  1.00 78.08           C  
ATOM   4376  CG  ARG C 120      56.736 -38.682 115.999  1.00 83.91           C  
ATOM   4377  CD  ARG C 120      55.891 -38.130 117.139  1.00 84.12           C  
ATOM   4378  NE  ARG C 120      54.804 -39.038 117.518  1.00 89.50           N  
ATOM   4379  CZ  ARG C 120      53.883 -39.517 116.679  1.00 91.85           C  
ATOM   4380  NH1 ARG C 120      53.901 -39.186 115.392  1.00 92.80           N  
ATOM   4381  NH2 ARG C 120      52.935 -40.329 117.128  1.00 90.20           N  
ATOM   4382  N   SER C 121      60.024 -39.319 114.166  1.00 61.57           N  
ATOM   4383  CA  SER C 121      60.736 -40.592 114.040  1.00 58.68           C  
ATOM   4384  C   SER C 121      59.904 -41.669 114.719  1.00 57.14           C  
ATOM   4385  O   SER C 121      59.336 -41.437 115.792  1.00 60.62           O  
ATOM   4386  CB  SER C 121      62.102 -40.513 114.705  1.00 54.87           C  
ATOM   4387  OG  SER C 121      62.817 -39.404 114.206  1.00 60.97           O  
ATOM   4388  N   GLN C 122      59.823 -42.840 114.098  1.00 52.93           N  
ATOM   4389  CA  GLN C 122      59.022 -43.915 114.665  1.00 53.70           C  
ATOM   4390  C   GLN C 122      59.327 -45.264 114.021  1.00 50.38           C  
ATOM   4391  O   GLN C 122      60.089 -45.358 113.064  1.00 50.18           O  
ATOM   4392  CB  GLN C 122      57.533 -43.584 114.479  1.00 59.60           C  
ATOM   4393  CG  GLN C 122      57.047 -43.680 113.027  1.00 60.29           C  
ATOM   4394  CD  GLN C 122      55.650 -43.118 112.822  1.00 59.91           C  
ATOM   4395  OE1 GLN C 122      55.456 -41.901 112.811  1.00 60.24           O  
ATOM   4396  NE2 GLN C 122      54.668 -44.004 112.661  1.00 54.06           N  
ATOM   4397  N   PRO C 123      58.739 -46.335 114.554  1.00 49.35           N  
ATOM   4398  CA  PRO C 123      58.982 -47.658 113.976  1.00 50.86           C  
ATOM   4399  C   PRO C 123      58.386 -47.758 112.571  1.00 46.84           C  
ATOM   4400  O   PRO C 123      57.281 -47.274 112.331  1.00 49.46           O  
ATOM   4401  CB  PRO C 123      58.290 -48.593 114.966  1.00 57.65           C  
ATOM   4402  CG  PRO C 123      57.184 -47.732 115.530  1.00 57.68           C  
ATOM   4403  CD  PRO C 123      57.894 -46.429 115.755  1.00 49.19           C  
ATOM   4404  N   HIS C 124      59.110 -48.383 111.649  1.00 39.95           N  
ATOM   4405  CA  HIS C 124      58.627 -48.530 110.274  1.00 41.18           C  
ATOM   4406  C   HIS C 124      57.283 -49.248 110.163  1.00 39.49           C  
ATOM   4407  O   HIS C 124      56.870 -49.951 111.082  1.00 48.71           O  
ATOM   4408  CB  HIS C 124      59.651 -49.292 109.433  1.00 39.12           C  
ATOM   4409  CG  HIS C 124      60.946 -48.571 109.262  1.00 38.74           C  
ATOM   4410  ND1 HIS C 124      61.950 -49.028 108.438  1.00 36.89           N  
ATOM   4411  CD2 HIS C 124      61.409 -47.425 109.820  1.00 39.96           C  
ATOM   4412  CE1 HIS C 124      62.975 -48.196 108.493  1.00 45.04           C  
ATOM   4413  NE2 HIS C 124      62.671 -47.214 109.325  1.00 44.03           N  
ATOM   4414  N   THR C 125      56.599 -49.069 109.036  1.00 26.71           N  
ATOM   4415  CA  THR C 125      55.332 -49.748 108.821  1.00 27.43           C  
ATOM   4416  C   THR C 125      55.170 -50.161 107.366  1.00 30.58           C  
ATOM   4417  O   THR C 125      55.226 -49.325 106.465  1.00 34.20           O  
ATOM   4418  CB  THR C 125      54.136 -48.866 109.205  1.00 26.71           C  
ATOM   4419  OG1 THR C 125      54.250 -48.477 110.581  1.00 29.59           O  
ATOM   4420  CG2 THR C 125      52.812 -49.638 108.989  1.00 14.43           C  
ATOM   4421  N   LYS C 126      54.981 -51.454 107.135  1.00 33.29           N  
ATOM   4422  CA  LYS C 126      54.790 -51.954 105.783  1.00 40.23           C  
ATOM   4423  C   LYS C 126      53.417 -51.444 105.354  1.00 38.05           C  
ATOM   4424  O   LYS C 126      52.450 -51.553 106.100  1.00 39.55           O  
ATOM   4425  CB  LYS C 126      54.830 -53.490 105.784  1.00 48.66           C  
ATOM   4426  CG  LYS C 126      54.630 -54.167 104.428  1.00 50.44           C  
ATOM   4427  CD  LYS C 126      54.641 -55.684 104.582  1.00 54.38           C  
ATOM   4428  CE  LYS C 126      54.117 -56.382 103.329  1.00 60.44           C  
ATOM   4429  NZ  LYS C 126      53.960 -57.871 103.472  1.00 61.32           N  
ATOM   4430  N   PRO C 127      53.321 -50.851 104.161  1.00 38.36           N  
ATOM   4431  CA  PRO C 127      52.030 -50.340 103.695  1.00 37.25           C  
ATOM   4432  C   PRO C 127      51.109 -51.354 103.026  1.00 33.22           C  
ATOM   4433  O   PRO C 127      51.519 -52.453 102.681  1.00 33.37           O  
ATOM   4434  CB  PRO C 127      52.435 -49.227 102.736  1.00 35.86           C  
ATOM   4435  CG  PRO C 127      53.681 -49.777 102.125  1.00 40.26           C  
ATOM   4436  CD  PRO C 127      54.420 -50.330 103.330  1.00 39.25           C  
ATOM   4437  N   SER C 128      49.853 -50.961 102.860  1.00 35.30           N  
ATOM   4438  CA  SER C 128      48.849 -51.794 102.205  1.00 40.42           C  
ATOM   4439  C   SER C 128      48.741 -51.135 100.841  1.00 39.75           C  
ATOM   4440  O   SER C 128      48.993 -49.935 100.717  1.00 40.05           O  
ATOM   4441  CB  SER C 128      47.495 -51.694 102.918  1.00 43.74           C  
ATOM   4442  OG  SER C 128      47.641 -51.540 104.322  1.00 54.67           O  
ATOM   4443  N   VAL C 129      48.365 -51.888  99.817  1.00 35.38           N  
ATOM   4444  CA  VAL C 129      48.270 -51.292  98.497  1.00 31.25           C  
ATOM   4445  C   VAL C 129      47.043 -51.724  97.744  1.00 34.09           C  
ATOM   4446  O   VAL C 129      46.829 -52.913  97.510  1.00 34.71           O  
ATOM   4447  CB  VAL C 129      49.505 -51.617  97.650  1.00 32.58           C  
ATOM   4448  CG1 VAL C 129      49.317 -51.105  96.243  1.00 35.61           C  
ATOM   4449  CG2 VAL C 129      50.736 -50.978  98.268  1.00 33.60           C  
ATOM   4450  N   PHE C 130      46.239 -50.744  97.352  1.00 32.54           N  
ATOM   4451  CA  PHE C 130      45.015 -51.020  96.620  1.00 33.82           C  
ATOM   4452  C   PHE C 130      45.018 -50.247  95.325  1.00 38.72           C  
ATOM   4453  O   PHE C 130      45.795 -49.303  95.165  1.00 44.25           O  
ATOM   4454  CB  PHE C 130      43.807 -50.631  97.460  1.00 29.44           C  
ATOM   4455  CG  PHE C 130      43.838 -51.203  98.837  1.00 29.06           C  
ATOM   4456  CD1 PHE C 130      44.503 -50.546  99.869  1.00 36.45           C  
ATOM   4457  CD2 PHE C 130      43.237 -52.418  99.101  1.00 30.08           C  
ATOM   4458  CE1 PHE C 130      44.574 -51.099 101.149  1.00 39.47           C  
ATOM   4459  CE2 PHE C 130      43.302 -52.981 100.376  1.00 36.85           C  
ATOM   4460  CZ  PHE C 130      43.970 -52.317 101.398  1.00 40.96           C  
ATOM   4461  N   VAL C 131      44.150 -50.640  94.403  1.00 33.43           N  
ATOM   4462  CA  VAL C 131      44.082 -49.967  93.114  1.00 35.70           C  
ATOM   4463  C   VAL C 131      42.656 -49.844  92.594  1.00 40.49           C  
ATOM   4464  O   VAL C 131      41.961 -50.850  92.439  1.00 48.44           O  
ATOM   4465  CB  VAL C 131      44.920 -50.729  92.083  1.00 27.93           C  
ATOM   4466  CG1 VAL C 131      44.734 -52.193  92.305  1.00 36.21           C  
ATOM   4467  CG2 VAL C 131      44.494 -50.364  90.659  1.00 26.24           C  
ATOM   4468  N   MET C 132      42.228 -48.612  92.322  1.00 35.19           N  
ATOM   4469  CA  MET C 132      40.890 -48.361  91.801  1.00 35.85           C  
ATOM   4470  C   MET C 132      41.002 -47.892  90.355  1.00 32.71           C  
ATOM   4471  O   MET C 132      41.975 -47.230  90.000  1.00 31.12           O  
ATOM   4472  CB  MET C 132      40.178 -47.317  92.663  1.00 41.16           C  
ATOM   4473  CG  MET C 132      41.077 -46.200  93.139  1.00 45.35           C  
ATOM   4474  SD  MET C 132      40.943 -45.963  94.913  1.00 48.84           S  
ATOM   4475  CE  MET C 132      41.528 -47.559  95.521  1.00 45.05           C  
ATOM   4476  N   LYS C 133      40.016 -48.236  89.524  1.00 36.20           N  
ATOM   4477  CA  LYS C 133      40.061 -47.859  88.108  1.00 41.06           C  
ATOM   4478  C   LYS C 133      38.794 -47.226  87.523  1.00 40.55           C  
ATOM   4479  O   LYS C 133      37.748 -47.149  88.178  1.00 42.07           O  
ATOM   4480  CB  LYS C 133      40.403 -49.081  87.254  1.00 44.64           C  
ATOM   4481  CG  LYS C 133      41.537 -49.943  87.773  1.00 51.93           C  
ATOM   4482  CD  LYS C 133      41.582 -51.253  86.986  1.00 58.68           C  
ATOM   4483  CE  LYS C 133      42.591 -52.244  87.551  1.00 56.44           C  
ATOM   4484  NZ  LYS C 133      42.508 -53.572  86.871  1.00 53.49           N  
ATOM   4485  N   ASN C 134      38.918 -46.795  86.268  1.00 36.93           N  
ATOM   4486  CA  ASN C 134      37.834 -46.184  85.511  1.00 38.49           C  
ATOM   4487  C   ASN C 134      38.279 -45.938  84.070  1.00 40.98           C  
ATOM   4488  O   ASN C 134      38.628 -44.819  83.701  1.00 38.60           O  
ATOM   4489  CB  ASN C 134      37.418 -44.854  86.133  1.00 42.90           C  
ATOM   4490  CG  ASN C 134      36.189 -44.245  85.452  1.00 47.98           C  
ATOM   4491  OD1 ASN C 134      36.143 -44.098  84.223  1.00 47.71           O  
ATOM   4492  ND2 ASN C 134      35.189 -43.882  86.257  1.00 51.94           N  
ATOM   4493  N   GLY C 135      38.274 -46.993  83.263  1.00 45.41           N  
ATOM   4494  CA  GLY C 135      38.662 -46.882  81.865  1.00 51.16           C  
ATOM   4495  C   GLY C 135      39.985 -46.189  81.605  1.00 51.14           C  
ATOM   4496  O   GLY C 135      40.045 -44.964  81.509  1.00 53.60           O  
ATOM   4497  N   THR C 136      41.037 -46.989  81.457  1.00 51.94           N  
ATOM   4498  CA  THR C 136      42.405 -46.511  81.226  1.00 46.89           C  
ATOM   4499  C   THR C 136      42.896 -45.728  82.432  1.00 47.34           C  
ATOM   4500  O   THR C 136      44.100 -45.542  82.609  1.00 53.52           O  
ATOM   4501  CB  THR C 136      42.545 -45.616  79.966  1.00 32.86           C  
ATOM   4502  OG1 THR C 136      42.141 -44.280  80.267  1.00 34.37           O  
ATOM   4503  CG2 THR C 136      41.685 -46.142  78.848  1.00 46.74           C  
ATOM   4504  N   ASN C 137      41.970 -45.272  83.268  1.00 41.64           N  
ATOM   4505  CA  ASN C 137      42.364 -44.536  84.454  1.00 40.17           C  
ATOM   4506  C   ASN C 137      42.580 -45.506  85.601  1.00 36.88           C  
ATOM   4507  O   ASN C 137      41.658 -46.201  86.029  1.00 33.12           O  
ATOM   4508  CB  ASN C 137      41.306 -43.494  84.839  1.00 43.45           C  
ATOM   4509  CG  ASN C 137      41.531 -42.156  84.162  1.00 43.03           C  
ATOM   4510  OD1 ASN C 137      40.873 -41.830  83.177  1.00 45.65           O  
ATOM   4511  ND2 ASN C 137      42.475 -41.375  84.685  1.00 37.76           N  
ATOM   4512  N   VAL C 138      43.811 -45.556  86.089  1.00 34.63           N  
ATOM   4513  CA  VAL C 138      44.137 -46.436  87.194  1.00 32.79           C  
ATOM   4514  C   VAL C 138      44.878 -45.651  88.250  1.00 32.38           C  
ATOM   4515  O   VAL C 138      45.783 -44.875  87.928  1.00 34.87           O  
ATOM   4516  CB  VAL C 138      45.030 -47.582  86.747  1.00 34.72           C  
ATOM   4517  CG1 VAL C 138      45.227 -48.557  87.902  1.00 34.26           C  
ATOM   4518  CG2 VAL C 138      44.418 -48.266  85.539  1.00 36.26           C  
ATOM   4519  N   ALA C 139      44.500 -45.853  89.508  1.00 25.81           N  
ATOM   4520  CA  ALA C 139      45.141 -45.137  90.601  1.00 27.00           C  
ATOM   4521  C   ALA C 139      45.569 -46.083  91.694  1.00 26.21           C  
ATOM   4522  O   ALA C 139      44.786 -46.912  92.148  1.00 24.67           O  
ATOM   4523  CB  ALA C 139      44.198 -44.089  91.175  1.00 29.65           C  
ATOM   4524  N   CYS C 140      46.820 -45.955  92.115  1.00 24.63           N  
ATOM   4525  CA  CYS C 140      47.343 -46.802  93.166  1.00 23.94           C  
ATOM   4526  C   CYS C 140      47.150 -46.102  94.501  1.00 30.90           C  
ATOM   4527  O   CYS C 140      47.432 -44.906  94.635  1.00 35.98           O  
ATOM   4528  CB  CYS C 140      48.821 -47.070  92.945  1.00 25.89           C  
ATOM   4529  SG  CYS C 140      49.473 -48.253  94.157  1.00 35.94           S  
ATOM   4530  N   LEU C 141      46.688 -46.844  95.500  1.00 24.71           N  
ATOM   4531  CA  LEU C 141      46.437 -46.248  96.801  1.00 22.43           C  
ATOM   4532  C   LEU C 141      47.227 -46.912  97.903  1.00 17.46           C  
ATOM   4533  O   LEU C 141      46.837 -47.934  98.423  1.00 23.49           O  
ATOM   4534  CB  LEU C 141      44.938 -46.324  97.096  1.00 24.21           C  
ATOM   4535  CG  LEU C 141      44.425 -45.891  98.467  1.00 28.22           C  
ATOM   4536  CD1 LEU C 141      44.805 -44.438  98.748  1.00 24.14           C  
ATOM   4537  CD2 LEU C 141      42.912 -46.096  98.507  1.00 16.63           C  
ATOM   4538  N   VAL C 142      48.345 -46.315  98.267  1.00 22.82           N  
ATOM   4539  CA  VAL C 142      49.199 -46.866  99.317  1.00 30.16           C  
ATOM   4540  C   VAL C 142      48.777 -46.345 100.697  1.00 33.25           C  
ATOM   4541  O   VAL C 142      48.888 -45.146 100.968  1.00 41.53           O  
ATOM   4542  CB  VAL C 142      50.673 -46.481  99.052  1.00 25.39           C  
ATOM   4543  CG1 VAL C 142      51.593 -47.231  99.983  1.00 26.73           C  
ATOM   4544  CG2 VAL C 142      51.017 -46.768  97.614  1.00 27.57           C  
ATOM   4545  N   LYS C 143      48.320 -47.237 101.575  1.00 28.63           N  
ATOM   4546  CA  LYS C 143      47.875 -46.825 102.904  1.00 25.83           C  
ATOM   4547  C   LYS C 143      48.750 -47.187 104.101  1.00 28.38           C  
ATOM   4548  O   LYS C 143      49.234 -48.307 104.206  1.00 33.33           O  
ATOM   4549  CB  LYS C 143      46.492 -47.394 103.166  1.00 30.80           C  
ATOM   4550  CG  LYS C 143      45.454 -47.052 102.127  1.00 43.33           C  
ATOM   4551  CD  LYS C 143      44.089 -47.661 102.476  1.00 51.96           C  
ATOM   4552  CE  LYS C 143      43.481 -47.046 103.742  1.00 52.48           C  
ATOM   4553  NZ  LYS C 143      42.125 -47.596 104.022  1.00 55.62           N  
ATOM   4554  N   GLU C 144      48.923 -46.233 105.013  1.00 34.03           N  
ATOM   4555  CA  GLU C 144      49.676 -46.428 106.260  1.00 37.70           C  
ATOM   4556  C   GLU C 144      51.085 -46.972 106.179  1.00 38.95           C  
ATOM   4557  O   GLU C 144      51.281 -48.179 106.317  1.00 46.01           O  
ATOM   4558  CB  GLU C 144      48.892 -47.350 107.190  1.00 45.91           C  
ATOM   4559  CG  GLU C 144      47.643 -46.740 107.785  1.00 63.50           C  
ATOM   4560  CD  GLU C 144      47.968 -45.618 108.749  1.00 70.50           C  
ATOM   4561  OE1 GLU C 144      48.783 -45.850 109.676  1.00 64.86           O  
ATOM   4562  OE2 GLU C 144      47.403 -44.511 108.580  1.00 76.00           O  
ATOM   4563  N   PHE C 145      52.068 -46.096 106.003  1.00 36.26           N  
ATOM   4564  CA  PHE C 145      53.451 -46.540 105.916  1.00 35.66           C  
ATOM   4565  C   PHE C 145      54.419 -45.485 106.412  1.00 38.43           C  
ATOM   4566  O   PHE C 145      54.117 -44.294 106.415  1.00 45.20           O  
ATOM   4567  CB  PHE C 145      53.797 -46.921 104.472  1.00 34.88           C  
ATOM   4568  CG  PHE C 145      53.845 -45.756 103.524  1.00 29.96           C  
ATOM   4569  CD1 PHE C 145      54.993 -44.981 103.414  1.00 27.11           C  
ATOM   4570  CD2 PHE C 145      52.743 -45.433 102.734  1.00 28.76           C  
ATOM   4571  CE1 PHE C 145      55.045 -43.900 102.528  1.00 30.52           C  
ATOM   4572  CE2 PHE C 145      52.789 -44.347 101.842  1.00 27.82           C  
ATOM   4573  CZ  PHE C 145      53.939 -43.585 101.742  1.00 22.11           C  
ATOM   4574  N   TYR C 146      55.596 -45.936 106.826  1.00 42.47           N  
ATOM   4575  CA  TYR C 146      56.646 -45.056 107.327  1.00 39.71           C  
ATOM   4576  C   TYR C 146      57.954 -45.807 107.165  1.00 37.41           C  
ATOM   4577  O   TYR C 146      57.993 -47.016 107.371  1.00 38.38           O  
ATOM   4578  CB  TYR C 146      56.441 -44.770 108.819  1.00 38.34           C  
ATOM   4579  CG  TYR C 146      57.431 -43.775 109.350  1.00 35.09           C  
ATOM   4580  CD1 TYR C 146      57.225 -42.413 109.194  1.00 35.82           C  
ATOM   4581  CD2 TYR C 146      58.612 -44.192 109.931  1.00 33.75           C  
ATOM   4582  CE1 TYR C 146      58.184 -41.487 109.601  1.00 36.72           C  
ATOM   4583  CE2 TYR C 146      59.579 -43.276 110.341  1.00 33.60           C  
ATOM   4584  CZ  TYR C 146      59.360 -41.929 110.170  1.00 30.85           C  
ATOM   4585  OH  TYR C 146      60.332 -41.039 110.541  1.00 33.38           O  
ATOM   4586  N   PRO C 147      59.039 -45.115 106.784  1.00 35.68           N  
ATOM   4587  CA  PRO C 147      59.183 -43.679 106.530  1.00 38.26           C  
ATOM   4588  C   PRO C 147      58.565 -43.144 105.227  1.00 38.08           C  
ATOM   4589  O   PRO C 147      57.742 -43.803 104.582  1.00 34.38           O  
ATOM   4590  CB  PRO C 147      60.695 -43.475 106.576  1.00 38.13           C  
ATOM   4591  CG  PRO C 147      61.208 -44.756 106.029  1.00 32.65           C  
ATOM   4592  CD  PRO C 147      60.352 -45.782 106.724  1.00 32.46           C  
ATOM   4593  N   LYS C 148      58.991 -41.938 104.858  1.00 36.93           N  
ATOM   4594  CA  LYS C 148      58.494 -41.252 103.670  1.00 41.62           C  
ATOM   4595  C   LYS C 148      58.950 -41.877 102.353  1.00 41.50           C  
ATOM   4596  O   LYS C 148      58.135 -42.122 101.463  1.00 41.53           O  
ATOM   4597  CB  LYS C 148      58.933 -39.778 103.716  1.00 43.45           C  
ATOM   4598  CG  LYS C 148      58.152 -38.795 102.819  1.00 41.53           C  
ATOM   4599  CD  LYS C 148      58.777 -37.393 102.909  1.00 35.73           C  
ATOM   4600  CE  LYS C 148      58.076 -36.364 102.042  1.00 39.00           C  
ATOM   4601  NZ  LYS C 148      56.681 -36.119 102.500  1.00 53.10           N  
ATOM   4602  N   ASP C 149      60.249 -42.132 102.229  1.00 40.58           N  
ATOM   4603  CA  ASP C 149      60.803 -42.699 100.995  1.00 40.42           C  
ATOM   4604  C   ASP C 149      60.084 -43.950 100.505  1.00 30.34           C  
ATOM   4605  O   ASP C 149      60.082 -44.970 101.175  1.00 33.66           O  
ATOM   4606  CB  ASP C 149      62.291 -43.007 101.177  1.00 48.70           C  
ATOM   4607  CG  ASP C 149      62.959 -43.439  99.882  1.00 60.29           C  
ATOM   4608  OD1 ASP C 149      62.778 -42.733  98.861  1.00 61.83           O  
ATOM   4609  OD2 ASP C 149      63.666 -44.476  99.888  1.00 66.36           O  
ATOM   4610  N   ILE C 150      59.486 -43.870  99.323  1.00 24.04           N  
ATOM   4611  CA  ILE C 150      58.759 -44.998  98.756  1.00 18.32           C  
ATOM   4612  C   ILE C 150      58.719 -44.864  97.230  1.00 18.18           C  
ATOM   4613  O   ILE C 150      58.820 -43.762  96.702  1.00 23.30           O  
ATOM   4614  CB  ILE C 150      57.319 -45.024  99.301  1.00 18.38           C  
ATOM   4615  CG1 ILE C 150      56.603 -46.311  98.897  1.00 23.38           C  
ATOM   4616  CG2 ILE C 150      56.538 -43.866  98.727  1.00 19.27           C  
ATOM   4617  CD1 ILE C 150      55.169 -46.389  99.427  1.00 11.47           C  
ATOM   4618  N   ARG C 151      58.590 -45.988  96.528  1.00 15.18           N  
ATOM   4619  CA  ARG C 151      58.521 -46.004  95.061  1.00 17.18           C  
ATOM   4620  C   ARG C 151      57.236 -46.714  94.690  1.00 18.32           C  
ATOM   4621  O   ARG C 151      56.990 -47.830  95.152  1.00 22.70           O  
ATOM   4622  CB  ARG C 151      59.692 -46.776  94.445  1.00 10.97           C  
ATOM   4623  CG  ARG C 151      61.012 -46.051  94.445  1.00 11.71           C  
ATOM   4624  CD  ARG C 151      61.927 -46.577  93.346  1.00 10.22           C  
ATOM   4625  NE  ARG C 151      62.468 -47.887  93.655  1.00 13.40           N  
ATOM   4626  CZ  ARG C 151      63.271 -48.123  94.686  1.00 25.82           C  
ATOM   4627  NH1 ARG C 151      63.614 -47.135  95.492  1.00 33.91           N  
ATOM   4628  NH2 ARG C 151      63.732 -49.345  94.921  1.00 33.23           N  
ATOM   4629  N   ILE C 152      56.420 -46.085  93.855  1.00 14.52           N  
ATOM   4630  CA  ILE C 152      55.151 -46.688  93.485  1.00 14.82           C  
ATOM   4631  C   ILE C 152      55.086 -46.982  92.009  1.00 17.61           C  
ATOM   4632  O   ILE C 152      55.256 -46.099  91.174  1.00 20.18           O  
ATOM   4633  CB  ILE C 152      53.981 -45.783  93.880  1.00 14.37           C  
ATOM   4634  CG1 ILE C 152      54.060 -45.463  95.378  1.00 14.14           C  
ATOM   4635  CG2 ILE C 152      52.682 -46.463  93.570  1.00 10.22           C  
ATOM   4636  CD1 ILE C 152      53.143 -44.324  95.849  1.00 10.22           C  
ATOM   4637  N   ASN C 153      54.818 -48.239  91.692  1.00 22.39           N  
ATOM   4638  CA  ASN C 153      54.760 -48.671  90.304  1.00 28.34           C  
ATOM   4639  C   ASN C 153      53.428 -49.265  89.859  1.00 30.35           C  
ATOM   4640  O   ASN C 153      52.887 -50.164  90.506  1.00 30.27           O  
ATOM   4641  CB  ASN C 153      55.863 -49.697  90.055  1.00 32.59           C  
ATOM   4642  CG  ASN C 153      57.243 -49.134  90.300  1.00 36.15           C  
ATOM   4643  OD1 ASN C 153      57.679 -48.212  89.606  1.00 43.95           O  
ATOM   4644  ND2 ASN C 153      57.940 -49.679  91.289  1.00 29.08           N  
ATOM   4645  N   LEU C 154      52.897 -48.756  88.754  1.00 26.69           N  
ATOM   4646  CA  LEU C 154      51.663 -49.299  88.222  1.00 31.11           C  
ATOM   4647  C   LEU C 154      52.122 -50.227  87.122  1.00 35.95           C  
ATOM   4648  O   LEU C 154      52.497 -49.775  86.049  1.00 41.31           O  
ATOM   4649  CB  LEU C 154      50.775 -48.203  87.644  1.00 27.20           C  
ATOM   4650  CG  LEU C 154      50.179 -47.321  88.728  1.00 31.10           C  
ATOM   4651  CD1 LEU C 154      50.916 -45.998  88.734  1.00 32.25           C  
ATOM   4652  CD2 LEU C 154      48.690 -47.132  88.490  1.00 34.06           C  
ATOM   4653  N   VAL C 155      52.114 -51.526  87.393  1.00 37.18           N  
ATOM   4654  CA  VAL C 155      52.563 -52.492  86.406  1.00 35.67           C  
ATOM   4655  C   VAL C 155      51.709 -52.387  85.171  1.00 34.36           C  
ATOM   4656  O   VAL C 155      50.498 -52.533  85.243  1.00 36.77           O  
ATOM   4657  CB  VAL C 155      52.457 -53.910  86.924  1.00 38.30           C  
ATOM   4658  CG1 VAL C 155      53.296 -54.821  86.054  1.00 44.72           C  
ATOM   4659  CG2 VAL C 155      52.897 -53.971  88.372  1.00 44.19           C  
ATOM   4660  N   SER C 156      52.341 -52.136  84.036  1.00 37.58           N  
ATOM   4661  CA  SER C 156      51.602 -52.002  82.795  1.00 45.11           C  
ATOM   4662  C   SER C 156      52.480 -52.134  81.568  1.00 50.51           C  
ATOM   4663  O   SER C 156      53.588 -51.598  81.507  1.00 54.88           O  
ATOM   4664  CB  SER C 156      50.886 -50.656  82.747  1.00 46.45           C  
ATOM   4665  OG  SER C 156      50.296 -50.457  81.476  1.00 51.04           O  
ATOM   4666  N   SER C 157      51.965 -52.846  80.577  1.00 56.05           N  
ATOM   4667  CA  SER C 157      52.688 -53.053  79.336  1.00 62.54           C  
ATOM   4668  C   SER C 157      52.604 -51.770  78.509  1.00 64.78           C  
ATOM   4669  O   SER C 157      53.624 -51.169  78.157  1.00 64.29           O  
ATOM   4670  CB  SER C 157      52.060 -54.221  78.572  1.00 67.82           C  
ATOM   4671  OG  SER C 157      51.857 -55.335  79.429  1.00 72.69           O  
ATOM   4672  N   LYS C 158      51.378 -51.350  78.213  1.00 68.22           N  
ATOM   4673  CA  LYS C 158      51.152 -50.142  77.429  1.00 67.54           C  
ATOM   4674  C   LYS C 158      50.591 -49.011  78.304  1.00 61.31           C  
ATOM   4675  O   LYS C 158      49.437 -49.063  78.733  1.00 56.94           O  
ATOM   4676  CB  LYS C 158      50.192 -50.450  76.272  1.00 75.53           C  
ATOM   4677  CG  LYS C 158      50.638 -49.898  74.911  1.00 84.36           C  
ATOM   4678  CD  LYS C 158      50.642 -48.366  74.876  1.00 84.93           C  
ATOM   4679  CE  LYS C 158      51.154 -47.832  73.539  1.00 86.41           C  
ATOM   4680  NZ  LYS C 158      50.371 -48.335  72.369  1.00 85.07           N  
ATOM   4681  N   LYS C 159      51.408 -47.995  78.576  1.00 54.15           N  
ATOM   4682  CA  LYS C 159      50.947 -46.878  79.394  1.00 48.67           C  
ATOM   4683  C   LYS C 159      50.893 -45.570  78.626  1.00 46.68           C  
ATOM   4684  O   LYS C 159      51.819 -45.222  77.894  1.00 43.74           O  
ATOM   4685  CB  LYS C 159      51.821 -46.713  80.641  1.00 46.91           C  
ATOM   4686  CG  LYS C 159      53.301 -46.507  80.372  1.00 53.60           C  
ATOM   4687  CD  LYS C 159      54.097 -46.372  81.680  1.00 52.69           C  
ATOM   4688  CE  LYS C 159      53.894 -47.576  82.617  1.00 46.95           C  
ATOM   4689  NZ  LYS C 159      54.870 -47.587  83.752  1.00 46.67           N  
ATOM   4690  N   ILE C 160      49.786 -44.853  78.802  1.00 44.56           N  
ATOM   4691  CA  ILE C 160      49.553 -43.577  78.135  1.00 39.25           C  
ATOM   4692  C   ILE C 160      50.318 -42.459  78.828  1.00 34.19           C  
ATOM   4693  O   ILE C 160      51.207 -41.864  78.228  1.00 35.67           O  
ATOM   4694  CB  ILE C 160      48.062 -43.260  78.119  1.00 39.26           C  
ATOM   4695  CG1 ILE C 160      47.296 -44.495  77.626  1.00 36.62           C  
ATOM   4696  CG2 ILE C 160      47.799 -42.059  77.216  1.00 38.90           C  
ATOM   4697  CD1 ILE C 160      45.800 -44.440  77.849  1.00 44.78           C  
ATOM   4698  N   THR C 161      49.965 -42.163  80.077  1.00 31.87           N  
ATOM   4699  CA  THR C 161      50.685 -41.144  80.853  1.00 36.63           C  
ATOM   4700  C   THR C 161      50.623 -41.463  82.338  1.00 33.77           C  
ATOM   4701  O   THR C 161      49.750 -42.205  82.794  1.00 35.81           O  
ATOM   4702  CB  THR C 161      50.126 -39.698  80.681  1.00 38.66           C  
ATOM   4703  OG1 THR C 161      48.786 -39.638  81.178  1.00 49.34           O  
ATOM   4704  CG2 THR C 161      50.148 -39.262  79.221  1.00 43.40           C  
ATOM   4705  N   GLU C 162      51.565 -40.904  83.088  1.00 32.81           N  
ATOM   4706  CA  GLU C 162      51.612 -41.103  84.537  1.00 30.69           C  
ATOM   4707  C   GLU C 162      51.858 -39.771  85.243  1.00 30.36           C  
ATOM   4708  O   GLU C 162      52.712 -38.983  84.833  1.00 32.02           O  
ATOM   4709  CB  GLU C 162      52.693 -42.112  84.898  1.00 31.15           C  
ATOM   4710  CG  GLU C 162      52.300 -43.553  84.594  1.00 32.25           C  
ATOM   4711  CD  GLU C 162      53.375 -44.536  85.008  1.00 35.31           C  
ATOM   4712  OE1 GLU C 162      53.032 -45.562  85.639  1.00 28.64           O  
ATOM   4713  OE2 GLU C 162      54.564 -44.276  84.702  1.00 36.71           O  
ATOM   4714  N   PHE C 163      51.102 -39.519  86.303  1.00 24.82           N  
ATOM   4715  CA  PHE C 163      51.212 -38.263  87.027  1.00 27.56           C  
ATOM   4716  C   PHE C 163      51.977 -38.385  88.338  1.00 30.84           C  
ATOM   4717  O   PHE C 163      52.005 -39.449  88.962  1.00 28.61           O  
ATOM   4718  CB  PHE C 163      49.823 -37.721  87.329  1.00 28.12           C  
ATOM   4719  CG  PHE C 163      48.892 -37.765  86.163  1.00 29.38           C  
ATOM   4720  CD1 PHE C 163      49.134 -36.996  85.031  1.00 36.11           C  
ATOM   4721  CD2 PHE C 163      47.771 -38.585  86.189  1.00 32.84           C  
ATOM   4722  CE1 PHE C 163      48.270 -37.039  83.936  1.00 40.83           C  
ATOM   4723  CE2 PHE C 163      46.909 -38.637  85.105  1.00 37.63           C  
ATOM   4724  CZ  PHE C 163      47.162 -37.857  83.973  1.00 40.02           C  
ATOM   4725  N   ASP C 164      52.572 -37.272  88.765  1.00 30.52           N  
ATOM   4726  CA  ASP C 164      53.335 -37.235  90.004  1.00 28.22           C  
ATOM   4727  C   ASP C 164      52.500 -37.784  91.150  1.00 25.69           C  
ATOM   4728  O   ASP C 164      51.316 -37.475  91.277  1.00 31.70           O  
ATOM   4729  CB  ASP C 164      53.759 -35.797  90.329  1.00 35.91           C  
ATOM   4730  CG  ASP C 164      54.604 -35.170  89.230  1.00 47.16           C  
ATOM   4731  OD1 ASP C 164      55.609 -35.798  88.835  1.00 56.60           O  
ATOM   4732  OD2 ASP C 164      54.273 -34.054  88.768  1.00 46.09           O  
ATOM   4733  N   PRO C 165      53.098 -38.643  91.984  1.00 26.49           N  
ATOM   4734  CA  PRO C 165      52.322 -39.181  93.104  1.00 23.12           C  
ATOM   4735  C   PRO C 165      52.151 -38.127  94.192  1.00 24.32           C  
ATOM   4736  O   PRO C 165      52.678 -37.012  94.084  1.00 21.73           O  
ATOM   4737  CB  PRO C 165      53.162 -40.355  93.575  1.00 10.22           C  
ATOM   4738  CG  PRO C 165      54.534 -39.906  93.278  1.00 10.22           C  
ATOM   4739  CD  PRO C 165      54.406 -39.314  91.892  1.00 15.47           C  
ATOM   4740  N   ALA C 166      51.411 -38.486  95.235  1.00 23.13           N  
ATOM   4741  CA  ALA C 166      51.163 -37.576  96.339  1.00 19.84           C  
ATOM   4742  C   ALA C 166      51.361 -38.304  97.637  1.00 20.95           C  
ATOM   4743  O   ALA C 166      50.735 -39.336  97.878  1.00 20.18           O  
ATOM   4744  CB  ALA C 166      49.747 -37.049  96.268  1.00 24.05           C  
ATOM   4745  N   ILE C 167      52.252 -37.787  98.467  1.00 24.33           N  
ATOM   4746  CA  ILE C 167      52.483 -38.403  99.759  1.00 33.62           C  
ATOM   4747  C   ILE C 167      51.837 -37.460 100.766  1.00 39.73           C  
ATOM   4748  O   ILE C 167      52.066 -36.246 100.749  1.00 39.93           O  
ATOM   4749  CB  ILE C 167      54.003 -38.605 100.049  1.00 35.47           C  
ATOM   4750  CG1 ILE C 167      54.530 -39.795  99.243  1.00 28.83           C  
ATOM   4751  CG2 ILE C 167      54.236 -38.905 101.531  1.00 37.83           C  
ATOM   4752  CD1 ILE C 167      54.520 -39.593  97.751  1.00 26.99           C  
ATOM   4753  N   VAL C 168      51.007 -38.032 101.628  1.00 43.31           N  
ATOM   4754  CA  VAL C 168      50.279 -37.261 102.620  1.00 43.73           C  
ATOM   4755  C   VAL C 168      50.354 -37.899 104.001  1.00 46.45           C  
ATOM   4756  O   VAL C 168      50.643 -39.091 104.120  1.00 53.87           O  
ATOM   4757  CB  VAL C 168      48.820 -37.167 102.211  1.00 42.31           C  
ATOM   4758  CG1 VAL C 168      48.073 -36.267 103.159  1.00 56.11           C  
ATOM   4759  CG2 VAL C 168      48.727 -36.657 100.789  1.00 41.51           C  
ATOM   4760  N   ILE C 169      50.098 -37.107 105.041  1.00 43.64           N  
ATOM   4761  CA  ILE C 169      50.122 -37.623 106.401  1.00 38.31           C  
ATOM   4762  C   ILE C 169      48.794 -38.302 106.664  1.00 39.22           C  
ATOM   4763  O   ILE C 169      47.745 -37.762 106.335  1.00 35.40           O  
ATOM   4764  CB  ILE C 169      50.320 -36.509 107.430  1.00 35.41           C  
ATOM   4765  CG1 ILE C 169      51.668 -35.816 107.201  1.00 37.25           C  
ATOM   4766  CG2 ILE C 169      50.268 -37.101 108.822  1.00 33.44           C  
ATOM   4767  CD1 ILE C 169      52.013 -34.757 108.239  1.00 31.66           C  
ATOM   4768  N   SER C 170      48.837 -39.490 107.255  1.00 45.39           N  
ATOM   4769  CA  SER C 170      47.613 -40.236 107.530  1.00 52.69           C  
ATOM   4770  C   SER C 170      47.006 -39.856 108.870  1.00 55.79           C  
ATOM   4771  O   SER C 170      47.649 -39.202 109.694  1.00 54.78           O  
ATOM   4772  CB  SER C 170      47.893 -41.745 107.514  1.00 54.26           C  
ATOM   4773  OG  SER C 170      48.748 -42.134 108.582  1.00 52.94           O  
ATOM   4774  N   PRO C 171      45.746 -40.256 109.100  1.00 60.72           N  
ATOM   4775  CA  PRO C 171      45.086 -39.940 110.369  1.00 62.64           C  
ATOM   4776  C   PRO C 171      45.875 -40.555 111.523  1.00 62.98           C  
ATOM   4777  O   PRO C 171      45.887 -40.032 112.637  1.00 66.44           O  
ATOM   4778  CB  PRO C 171      43.712 -40.579 110.206  1.00 64.22           C  
ATOM   4779  CG  PRO C 171      43.470 -40.476 108.721  1.00 65.49           C  
ATOM   4780  CD  PRO C 171      44.805 -40.881 108.152  1.00 61.33           C  
ATOM   4781  N   SER C 172      46.542 -41.668 111.236  1.00 63.23           N  
ATOM   4782  CA  SER C 172      47.343 -42.378 112.228  1.00 60.97           C  
ATOM   4783  C   SER C 172      48.699 -41.717 112.433  1.00 54.40           C  
ATOM   4784  O   SER C 172      49.549 -42.247 113.141  1.00 50.99           O  
ATOM   4785  CB  SER C 172      47.548 -43.827 111.785  1.00 64.77           C  
ATOM   4786  OG  SER C 172      46.301 -44.444 111.505  1.00 74.03           O  
ATOM   4787  N   GLY C 173      48.898 -40.563 111.806  1.00 50.94           N  
ATOM   4788  CA  GLY C 173      50.161 -39.860 111.939  1.00 50.80           C  
ATOM   4789  C   GLY C 173      51.277 -40.468 111.104  1.00 50.67           C  
ATOM   4790  O   GLY C 173      52.461 -40.160 111.297  1.00 48.58           O  
ATOM   4791  N   LYS C 174      50.902 -41.338 110.172  1.00 49.95           N  
ATOM   4792  CA  LYS C 174      51.871 -41.981 109.301  1.00 48.65           C  
ATOM   4793  C   LYS C 174      51.815 -41.365 107.900  1.00 45.47           C  
ATOM   4794  O   LYS C 174      51.810 -40.142 107.759  1.00 44.43           O  
ATOM   4795  CB  LYS C 174      51.594 -43.484 109.263  1.00 56.29           C  
ATOM   4796  CG  LYS C 174      51.789 -44.161 110.621  1.00 61.88           C  
ATOM   4797  CD  LYS C 174      51.547 -45.666 110.554  1.00 67.67           C  
ATOM   4798  CE  LYS C 174      51.771 -46.337 111.906  1.00 64.19           C  
ATOM   4799  NZ  LYS C 174      51.509 -47.805 111.839  1.00 62.11           N  
ATOM   4800  N   TYR C 175      51.770 -42.200 106.867  1.00 41.35           N  
ATOM   4801  CA  TYR C 175      51.714 -41.707 105.494  1.00 33.85           C  
ATOM   4802  C   TYR C 175      50.731 -42.482 104.622  1.00 33.48           C  
ATOM   4803  O   TYR C 175      50.418 -43.640 104.893  1.00 37.96           O  
ATOM   4804  CB  TYR C 175      53.086 -41.813 104.840  1.00 31.21           C  
ATOM   4805  CG  TYR C 175      54.097 -40.768 105.241  1.00 33.28           C  
ATOM   4806  CD1 TYR C 175      53.914 -39.428 104.908  1.00 32.70           C  
ATOM   4807  CD2 TYR C 175      55.276 -41.125 105.887  1.00 28.49           C  
ATOM   4808  CE1 TYR C 175      54.890 -38.466 105.205  1.00 31.10           C  
ATOM   4809  CE2 TYR C 175      56.256 -40.172 106.187  1.00 23.48           C  
ATOM   4810  CZ  TYR C 175      56.054 -38.844 105.841  1.00 24.08           C  
ATOM   4811  OH  TYR C 175      57.003 -37.889 106.125  1.00 22.03           O  
ATOM   4812  N   ASN C 176      50.243 -41.823 103.578  1.00 26.57           N  
ATOM   4813  CA  ASN C 176      49.350 -42.432 102.599  1.00 27.78           C  
ATOM   4814  C   ASN C 176      49.832 -41.863 101.288  1.00 28.27           C  
ATOM   4815  O   ASN C 176      50.570 -40.879 101.289  1.00 26.75           O  
ATOM   4816  CB  ASN C 176      47.897 -42.034 102.812  1.00 29.81           C  
ATOM   4817  CG  ASN C 176      47.272 -42.755 103.965  1.00 37.57           C  
ATOM   4818  OD1 ASN C 176      47.620 -43.896 104.247  1.00 51.64           O  
ATOM   4819  ND2 ASN C 176      46.331 -42.108 104.635  1.00 45.78           N  
ATOM   4820  N   ALA C 177      49.439 -42.461 100.171  1.00 21.48           N  
ATOM   4821  CA  ALA C 177      49.898 -41.940  98.900  1.00 18.93           C  
ATOM   4822  C   ALA C 177      49.027 -42.411  97.778  1.00 22.02           C  
ATOM   4823  O   ALA C 177      48.383 -43.456  97.870  1.00 22.90           O  
ATOM   4824  CB  ALA C 177      51.330 -42.354  98.648  1.00 24.41           C  
ATOM   4825  N   VAL C 178      49.013 -41.632  96.706  1.00 21.12           N  
ATOM   4826  CA  VAL C 178      48.203 -41.964  95.554  1.00 20.76           C  
ATOM   4827  C   VAL C 178      49.007 -41.643  94.326  1.00 16.54           C  
ATOM   4828  O   VAL C 178      49.749 -40.669  94.318  1.00 15.69           O  
ATOM   4829  CB  VAL C 178      46.911 -41.120  95.514  1.00 26.40           C  
ATOM   4830  CG1 VAL C 178      46.136 -41.431  94.250  1.00 32.01           C  
ATOM   4831  CG2 VAL C 178      46.049 -41.398  96.745  1.00 30.03           C  
ATOM   4832  N   LYS C 179      48.870 -42.477  93.301  1.00 18.20           N  
ATOM   4833  CA  LYS C 179      49.559 -42.280  92.033  1.00 21.90           C  
ATOM   4834  C   LYS C 179      48.564 -42.595  90.921  1.00 24.47           C  
ATOM   4835  O   LYS C 179      47.947 -43.654  90.916  1.00 27.78           O  
ATOM   4836  CB  LYS C 179      50.787 -43.190  91.914  1.00 13.61           C  
ATOM   4837  CG  LYS C 179      51.515 -42.976  90.597  1.00 20.86           C  
ATOM   4838  CD  LYS C 179      52.903 -43.604  90.527  1.00 24.35           C  
ATOM   4839  CE  LYS C 179      53.581 -43.229  89.188  1.00 28.67           C  
ATOM   4840  NZ  LYS C 179      54.792 -44.044  88.843  1.00 34.54           N  
ATOM   4841  N   LEU C 180      48.401 -41.670  89.984  1.00 29.06           N  
ATOM   4842  CA  LEU C 180      47.450 -41.856  88.894  1.00 28.50           C  
ATOM   4843  C   LEU C 180      48.131 -41.967  87.566  1.00 25.68           C  
ATOM   4844  O   LEU C 180      49.155 -41.339  87.337  1.00 34.46           O  
ATOM   4845  CB  LEU C 180      46.479 -40.672  88.811  1.00 33.55           C  
ATOM   4846  CG  LEU C 180      45.160 -40.700  89.577  1.00 42.24           C  
ATOM   4847  CD1 LEU C 180      45.395 -40.865  91.071  1.00 52.42           C  
ATOM   4848  CD2 LEU C 180      44.431 -39.407  89.299  1.00 45.78           C  
ATOM   4849  N   GLY C 181      47.536 -42.745  86.678  1.00 24.81           N  
ATOM   4850  CA  GLY C 181      48.091 -42.896  85.354  1.00 23.88           C  
ATOM   4851  C   GLY C 181      47.012 -43.343  84.393  1.00 28.90           C  
ATOM   4852  O   GLY C 181      45.927 -43.774  84.803  1.00 25.42           O  
ATOM   4853  N   LYS C 182      47.307 -43.224  83.106  1.00 31.17           N  
ATOM   4854  CA  LYS C 182      46.387 -43.641  82.066  1.00 32.68           C  
ATOM   4855  C   LYS C 182      47.034 -44.817  81.357  1.00 36.35           C  
ATOM   4856  O   LYS C 182      48.183 -44.740  80.935  1.00 41.70           O  
ATOM   4857  CB  LYS C 182      46.120 -42.480  81.112  1.00 30.39           C  
ATOM   4858  CG  LYS C 182      45.367 -41.354  81.798  1.00 28.09           C  
ATOM   4859  CD  LYS C 182      44.929 -40.258  80.856  1.00 28.31           C  
ATOM   4860  CE  LYS C 182      44.169 -39.177  81.622  1.00 31.40           C  
ATOM   4861  NZ  LYS C 182      43.041 -39.724  82.433  1.00 26.06           N  
ATOM   4862  N   TYR C 183      46.292 -45.908  81.226  1.00 39.95           N  
ATOM   4863  CA  TYR C 183      46.836 -47.114  80.624  1.00 42.27           C  
ATOM   4864  C   TYR C 183      45.880 -47.861  79.691  1.00 45.51           C  
ATOM   4865  O   TYR C 183      44.692 -48.013  79.996  1.00 43.03           O  
ATOM   4866  CB  TYR C 183      47.254 -48.055  81.748  1.00 39.09           C  
ATOM   4867  CG  TYR C 183      48.010 -47.383  82.861  1.00 25.10           C  
ATOM   4868  CD1 TYR C 183      49.367 -47.120  82.740  1.00 29.77           C  
ATOM   4869  CD2 TYR C 183      47.378 -47.045  84.050  1.00 26.15           C  
ATOM   4870  CE1 TYR C 183      50.090 -46.544  83.782  1.00 32.68           C  
ATOM   4871  CE2 TYR C 183      48.087 -46.464  85.104  1.00 30.40           C  
ATOM   4872  CZ  TYR C 183      49.446 -46.220  84.965  1.00 30.86           C  
ATOM   4873  OH  TYR C 183      50.169 -45.687  86.005  1.00 20.70           O  
ATOM   4874  N   GLU C 184      46.412 -48.347  78.569  1.00 47.53           N  
ATOM   4875  CA  GLU C 184      45.630 -49.117  77.599  1.00 48.15           C  
ATOM   4876  C   GLU C 184      45.068 -50.390  78.239  1.00 46.44           C  
ATOM   4877  O   GLU C 184      43.863 -50.618  78.223  1.00 45.12           O  
ATOM   4878  CB  GLU C 184      46.505 -49.516  76.409  1.00 53.63           C  
ATOM   4879  CG  GLU C 184      46.943 -48.368  75.527  1.00 67.40           C  
ATOM   4880  CD  GLU C 184      45.788 -47.756  74.761  1.00 79.14           C  
ATOM   4881  OE1 GLU C 184      46.019 -46.784  74.006  1.00 84.12           O  
ATOM   4882  OE2 GLU C 184      44.648 -48.247  74.912  1.00 81.76           O  
ATOM   4883  N   ASP C 185      45.955 -51.212  78.798  1.00 47.27           N  
ATOM   4884  CA  ASP C 185      45.572 -52.473  79.435  1.00 49.72           C  
ATOM   4885  C   ASP C 185      45.124 -52.269  80.869  1.00 49.18           C  
ATOM   4886  O   ASP C 185      45.322 -53.134  81.726  1.00 49.48           O  
ATOM   4887  CB  ASP C 185      46.752 -53.456  79.411  1.00 61.02           C  
ATOM   4888  CG  ASP C 185      48.002 -52.911  80.121  1.00 65.81           C  
ATOM   4889  OD1 ASP C 185      48.455 -51.806  79.760  1.00 63.03           O  
ATOM   4890  OD2 ASP C 185      48.537 -53.593  81.031  1.00 73.19           O  
ATOM   4891  N   SER C 186      44.509 -51.122  81.117  1.00 49.93           N  
ATOM   4892  CA  SER C 186      44.051 -50.767  82.448  1.00 53.39           C  
ATOM   4893  C   SER C 186      43.351 -51.887  83.217  1.00 54.68           C  
ATOM   4894  O   SER C 186      43.492 -51.990  84.434  1.00 53.86           O  
ATOM   4895  CB  SER C 186      43.136 -49.557  82.350  1.00 49.91           C  
ATOM   4896  OG  SER C 186      42.074 -49.819  81.454  1.00 60.06           O  
ATOM   4897  N   ASN C 187      42.610 -52.732  82.510  1.00 58.28           N  
ATOM   4898  CA  ASN C 187      41.881 -53.819  83.158  1.00 63.48           C  
ATOM   4899  C   ASN C 187      42.770 -54.824  83.890  1.00 63.99           C  
ATOM   4900  O   ASN C 187      42.352 -55.431  84.883  1.00 63.49           O  
ATOM   4901  CB  ASN C 187      41.011 -54.538  82.123  1.00 69.60           C  
ATOM   4902  CG  ASN C 187      39.851 -53.678  81.636  1.00 75.15           C  
ATOM   4903  OD1 ASN C 187      38.889 -53.437  82.376  1.00 73.88           O  
ATOM   4904  ND2 ASN C 187      39.943 -53.201  80.392  1.00 69.59           N  
ATOM   4905  N   SER C 188      43.997 -54.990  83.410  1.00 64.63           N  
ATOM   4906  CA  SER C 188      44.921 -55.935  84.030  1.00 62.04           C  
ATOM   4907  C   SER C 188      45.915 -55.241  84.947  1.00 57.32           C  
ATOM   4908  O   SER C 188      46.490 -55.871  85.835  1.00 59.93           O  
ATOM   4909  CB  SER C 188      45.692 -56.708  82.958  1.00 63.39           C  
ATOM   4910  OG  SER C 188      46.555 -55.842  82.240  1.00 63.06           O  
ATOM   4911  N   VAL C 189      46.109 -53.946  84.731  1.00 46.95           N  
ATOM   4912  CA  VAL C 189      47.054 -53.184  85.527  1.00 43.70           C  
ATOM   4913  C   VAL C 189      46.982 -53.438  87.024  1.00 43.45           C  
ATOM   4914  O   VAL C 189      45.899 -53.570  87.593  1.00 46.64           O  
ATOM   4915  CB  VAL C 189      46.883 -51.676  85.291  1.00 44.22           C  
ATOM   4916  CG1 VAL C 189      47.801 -50.896  86.230  1.00 39.25           C  
ATOM   4917  CG2 VAL C 189      47.209 -51.338  83.841  1.00 41.87           C  
ATOM   4918  N   THR C 190      48.150 -53.517  87.654  1.00 39.75           N  
ATOM   4919  CA  THR C 190      48.226 -53.707  89.094  1.00 43.20           C  
ATOM   4920  C   THR C 190      49.300 -52.781  89.647  1.00 42.21           C  
ATOM   4921  O   THR C 190      50.075 -52.196  88.889  1.00 39.40           O  
ATOM   4922  CB  THR C 190      48.579 -55.140  89.466  1.00 45.56           C  
ATOM   4923  OG1 THR C 190      49.862 -55.468  88.923  1.00 46.63           O  
ATOM   4924  CG2 THR C 190      47.524 -56.089  88.938  1.00 45.06           C  
ATOM   4925  N   CYS C 191      49.353 -52.655  90.966  1.00 36.53           N  
ATOM   4926  CA  CYS C 191      50.322 -51.770  91.575  1.00 36.50           C  
ATOM   4927  C   CYS C 191      51.258 -52.492  92.519  1.00 36.92           C  
ATOM   4928  O   CYS C 191      50.828 -53.272  93.362  1.00 42.54           O  
ATOM   4929  CB  CYS C 191      49.599 -50.658  92.329  1.00 38.63           C  
ATOM   4930  SG  CYS C 191      50.704 -49.399  93.031  1.00 41.12           S  
ATOM   4931  N   SER C 192      52.546 -52.215  92.373  1.00 33.59           N  
ATOM   4932  CA  SER C 192      53.570 -52.811  93.214  1.00 28.37           C  
ATOM   4933  C   SER C 192      54.390 -51.676  93.807  1.00 27.40           C  
ATOM   4934  O   SER C 192      54.762 -50.731  93.112  1.00 32.13           O  
ATOM   4935  CB  SER C 192      54.459 -53.739  92.387  1.00 36.93           C  
ATOM   4936  OG  SER C 192      53.706 -54.807  91.820  1.00 44.80           O  
ATOM   4937  N   VAL C 193      54.676 -51.778  95.094  1.00 25.38           N  
ATOM   4938  CA  VAL C 193      55.408 -50.744  95.795  1.00 19.92           C
[truncated: 714,988 more chars]
