# Supplementary material for: Proteome-wide prediction of targets for aspirin: new insight into the molecular mechanism of aspirin
Source: PeerJ. 2016 Mar 10;4:e1791. doi: 10.7717/peerj.1791 (PMC4793309; doi:10.7717/peerj.1791)
Supplement: File S1 — The raw data contains all strucures of the identified 79 proteins. The Protocols show how to prepare protein strucure and run CDOCKER. [file peerj-04-1791-s004.zip › 79_protein_strucures/1M6D.pdb]

ATOM      1  N   ALA A   1      33.176   4.097   1.302  1.00 36.78           N  
ATOM      2  CA  ALA A   1      32.317   4.953   2.169  1.00 34.61           C  
ATOM      3  C   ALA A   1      32.694   4.801   3.640  1.00 33.74           C  
ATOM      4  O   ALA A   1      33.110   3.730   4.077  1.00 35.28           O  
ATOM      5  CB  ALA A   1      30.851   4.585   1.972  1.00 33.62           C  
ATOM      6  N   PRO A   2      32.551   5.880   4.424  1.00 30.38           N  
ATOM      7  CA  PRO A   2      32.875   5.869   5.855  1.00 29.21           C  
ATOM      8  C   PRO A   2      32.072   4.807   6.609  1.00 29.53           C  
ATOM      9  O   PRO A   2      30.944   4.481   6.228  1.00 27.68           O  
ATOM     10  CB  PRO A   2      32.501   7.281   6.303  1.00 28.84           C  
ATOM     11  CG  PRO A   2      32.707   8.095   5.071  1.00 30.58           C  
ATOM     12  CD  PRO A   2      32.118   7.221   3.998  1.00 30.00           C  
ATOM     13  N   PRO A   3      32.644   4.258   7.694  1.00 27.69           N  
ATOM     14  CA  PRO A   3      31.969   3.233   8.497  1.00 27.46           C  
ATOM     15  C   PRO A   3      30.633   3.754   9.023  1.00 25.79           C  
ATOM     16  O   PRO A   3      29.665   3.003   9.163  1.00 24.84           O  
ATOM     17  CB  PRO A   3      32.964   2.969   9.628  1.00 29.33           C  
ATOM     18  CG  PRO A   3      34.284   3.277   8.998  1.00 28.72           C  
ATOM     19  CD  PRO A   3      33.988   4.535   8.227  1.00 29.16           C  
ATOM     20  N   GLU A   4      30.596   5.050   9.318  1.00 23.09           N  
ATOM     21  CA  GLU A   4      29.390   5.692   9.821  1.00 22.55           C  
ATOM     22  C   GLU A   4      29.342   7.137   9.342  1.00 20.60           C  
ATOM     23  O   GLU A   4      30.363   7.717   8.981  1.00 20.46           O  
ATOM     24  CB  GLU A   4      29.365   5.650  11.350  1.00 25.50           C  
ATOM     25  CG  GLU A   4      30.504   6.408  12.009  1.00 32.98           C  
ATOM     26  CD  GLU A   4      30.516   6.234  13.513  1.00 37.63           C  
ATOM     27  OE1 GLU A   4      30.601   5.076  13.974  1.00 42.08           O  
ATOM     28  OE2 GLU A   4      30.442   7.251  14.236  1.00 42.40           O  
ATOM     29  N   TRP A   5      28.151   7.720   9.346  1.00 19.74           N  
ATOM     30  CA  TRP A   5      27.993   9.094   8.898  1.00 19.87           C  
ATOM     31  C   TRP A   5      26.597   9.578   9.245  1.00 18.33           C  
ATOM     32  O   TRP A   5      25.632   8.824   9.140  1.00 17.71           O  
ATOM     33  CB  TRP A   5      28.209   9.165   7.385  1.00 19.52           C  
ATOM     34  CG  TRP A   5      28.305  10.552   6.840  1.00 20.67           C  
ATOM     35  CD1 TRP A   5      27.281  11.339   6.398  1.00 20.53           C  
ATOM     36  CD2 TRP A   5      29.500  11.319   6.677  1.00 22.45           C  
ATOM     37  NE1 TRP A   5      27.766  12.550   5.964  1.00 22.45           N  
ATOM     38  CE2 TRP A   5      29.127  12.564   6.123  1.00 22.23           C  
ATOM     39  CE3 TRP A   5      30.854  11.075   6.944  1.00 23.57           C  
ATOM     40  CZ2 TRP A   5      30.060  13.565   5.829  1.00 25.04           C  
ATOM     41  CZ3 TRP A   5      31.782  12.069   6.653  1.00 24.68           C  
ATOM     42  CH2 TRP A   5      31.378  13.300   6.101  1.00 26.13           C  
ATOM     43  N   ASP A   6      26.492  10.832   9.672  1.00 18.37           N  
ATOM     44  CA  ASP A   6      25.194  11.407  10.013  1.00 15.20           C  
ATOM     45  C   ASP A   6      25.223  12.897   9.689  1.00 16.43           C  
ATOM     46  O   ASP A   6      26.087  13.633  10.174  1.00 16.98           O  
ATOM     47  CB  ASP A   6      24.883  11.200  11.496  1.00 17.23           C  
ATOM     48  CG  ASP A   6      23.421  11.460  11.822  1.00 18.37           C  
ATOM     49  OD1 ASP A   6      22.641  10.486  11.918  1.00 18.04           O  
ATOM     50  OD2 ASP A   6      23.045  12.639  11.967  1.00 18.10           O  
ATOM     51  N   TRP A   7      24.276  13.345   8.873  1.00 13.61           N  
ATOM     52  CA  TRP A   7      24.226  14.747   8.467  1.00 14.06           C  
ATOM     53  C   TRP A   7      23.784  15.782   9.498  1.00 14.59           C  
ATOM     54  O   TRP A   7      23.972  16.982   9.288  1.00 12.53           O  
ATOM     55  CB  TRP A   7      23.353  14.886   7.218  1.00 13.38           C  
ATOM     56  CG  TRP A   7      24.018  14.348   6.004  1.00 13.05           C  
ATOM     57  CD1 TRP A   7      23.722  13.192   5.344  1.00 12.65           C  
ATOM     58  CD2 TRP A   7      25.131  14.930   5.322  1.00 13.50           C  
ATOM     59  NE1 TRP A   7      24.586  13.015   4.287  1.00 14.75           N  
ATOM     60  CE2 TRP A   7      25.463  14.070   4.253  1.00 15.29           C  
ATOM     61  CE3 TRP A   7      25.885  16.099   5.513  1.00 13.42           C  
ATOM     62  CZ2 TRP A   7      26.518  14.338   3.373  1.00 16.21           C  
ATOM     63  CZ3 TRP A   7      26.935  16.367   4.641  1.00 17.46           C  
ATOM     64  CH2 TRP A   7      27.241  15.488   3.583  1.00 16.25           C  
ATOM     65  N   ARG A   8      23.206  15.341  10.607  1.00 12.98           N  
ATOM     66  CA  ARG A   8      22.739  16.286  11.617  1.00 16.13           C  
ATOM     67  C   ARG A   8      23.833  17.159  12.224  1.00 16.32           C  
ATOM     68  O   ARG A   8      23.637  18.357  12.426  1.00 17.91           O  
ATOM     69  CB  ARG A   8      22.001  15.542  12.727  1.00 16.90           C  
ATOM     70  CG  ARG A   8      20.594  15.133  12.342  1.00 14.65           C  
ATOM     71  CD  ARG A   8      19.992  14.213  13.387  1.00 17.08           C  
ATOM     72  NE  ARG A   8      20.563  12.872  13.330  1.00 16.42           N  
ATOM     73  CZ  ARG A   8      20.198  11.877  14.131  1.00 15.18           C  
ATOM     74  NH1 ARG A   8      19.267  12.080  15.056  1.00 16.98           N  
ATOM     75  NH2 ARG A   8      20.743  10.676  13.993  1.00 14.71           N  
ATOM     76  N   SER A   9      24.982  16.565  12.514  1.00 17.85           N  
ATOM     77  CA  SER A   9      26.082  17.314  13.111  1.00 19.42           C  
ATOM     78  C   SER A   9      26.853  18.076  12.046  1.00 20.82           C  
ATOM     79  O   SER A   9      27.814  18.792  12.351  1.00 20.79           O  
ATOM     80  CB  SER A   9      27.039  16.362  13.827  1.00 21.83           C  
ATOM     81  OG  SER A   9      27.792  15.613  12.886  1.00 25.84           O  
ATOM     82  N   LYS A  10      26.431  17.927  10.796  1.00 18.48           N  
ATOM     83  CA  LYS A  10      27.116  18.582   9.697  1.00 16.63           C  
ATOM     84  C   LYS A  10      26.321  19.719   9.059  1.00 18.68           C  
ATOM     85  O   LYS A  10      26.731  20.269   8.039  1.00 17.37           O  
ATOM     86  CB  LYS A  10      27.512  17.534   8.658  1.00 21.47           C  
ATOM     87  CG  LYS A  10      28.405  16.455   9.257  1.00 24.28           C  
ATOM     88  CD  LYS A  10      28.591  15.269   8.333  1.00 26.53           C  
ATOM     89  CE  LYS A  10      29.454  14.202   8.991  1.00 30.33           C  
ATOM     90  NZ  LYS A  10      30.863  14.653   9.157  1.00 33.29           N  
ATOM     91  N   GLY A  11      25.187  20.056   9.671  1.00 17.02           N  
ATOM     92  CA  GLY A  11      24.364  21.162   9.203  1.00 16.28           C  
ATOM     93  C   GLY A  11      23.464  21.005   7.987  1.00 15.23           C  
ATOM     94  O   GLY A  11      22.957  22.003   7.476  1.00 13.58           O  
ATOM     95  N   ALA A  12      23.235  19.775   7.536  1.00 14.65           N  
ATOM     96  CA  ALA A  12      22.402  19.546   6.357  1.00 15.03           C  
ATOM     97  C   ALA A  12      20.969  19.129   6.670  1.00 14.61           C  
ATOM     98  O   ALA A  12      20.206  18.814   5.756  1.00 13.09           O  
ATOM     99  CB  ALA A  12      23.053  18.493   5.463  1.00 13.96           C  
ATOM    100  N   VAL A  13      20.596  19.143   7.946  1.00 13.33           N  
ATOM    101  CA  VAL A  13      19.253  18.728   8.341  1.00 13.38           C  
ATOM    102  C   VAL A  13      18.537  19.759   9.219  1.00 14.28           C  
ATOM    103  O   VAL A  13      19.089  20.239  10.219  1.00 13.17           O  
ATOM    104  CB  VAL A  13      19.313  17.377   9.112  1.00 13.79           C  
ATOM    105  CG1 VAL A  13      17.911  16.802   9.293  1.00 12.18           C  
ATOM    106  CG2 VAL A  13      20.197  16.395   8.367  1.00 16.04           C  
ATOM    107  N   THR A  14      17.310  20.106   8.839  1.00 13.93           N  
ATOM    108  CA  THR A  14      16.523  21.056   9.618  1.00 12.74           C  
ATOM    109  C   THR A  14      15.937  20.326  10.826  1.00 14.75           C  
ATOM    110  O   THR A  14      16.109  19.115  10.973  1.00 12.31           O  
ATOM    111  CB  THR A  14      15.367  21.667   8.784  1.00 12.89           C  
ATOM    112  OG1 THR A  14      14.518  20.622   8.284  1.00 11.47           O  
ATOM    113  CG2 THR A  14      15.928  22.468   7.617  1.00 12.16           C  
ATOM    114  N   LYS A  15      15.252  21.061  11.694  1.00 15.16           N  
ATOM    115  CA  LYS A  15      14.655  20.452  12.879  1.00 14.92           C  
ATOM    116  C   LYS A  15      13.594  19.434  12.483  1.00 14.84           C  
ATOM    117  O   LYS A  15      13.103  19.440  11.350  1.00 13.06           O  
ATOM    118  CB  LYS A  15      13.992  21.521  13.752  1.00 15.46           C  
ATOM    119  CG  LYS A  15      12.737  22.103  13.127  1.00 18.56           C  
ATOM    120  CD  LYS A  15      12.039  23.084  14.051  1.00 23.77           C  
ATOM    121  CE  LYS A  15      10.708  23.524  13.470  1.00 28.59           C  
ATOM    122  NZ  LYS A  15      10.002  24.493  14.362  1.00 32.85           N  
ATOM    123  N   VAL A  16      13.247  18.563  13.424  1.00 13.17           N  
ATOM    124  CA  VAL A  16      12.206  17.569  13.194  1.00 13.06           C  
ATOM    125  C   VAL A  16      10.886  18.331  13.177  1.00 15.06           C  
ATOM    126  O   VAL A  16      10.595  19.106  14.091  1.00 14.59           O  
ATOM    127  CB  VAL A  16      12.161  16.515  14.325  1.00 12.84           C  
ATOM    128  CG1 VAL A  16      10.933  15.628  14.165  1.00 12.95           C  
ATOM    129  CG2 VAL A  16      13.416  15.661  14.286  1.00 12.35           C  
ATOM    130  N   LYS A  17      10.094  18.117  12.132  1.00 12.51           N  
ATOM    131  CA  LYS A  17       8.813  18.794  11.988  1.00 11.28           C  
ATOM    132  C   LYS A  17       7.653  17.862  12.341  1.00 13.08           C  
ATOM    133  O   LYS A  17       7.860  16.670  12.578  1.00 13.37           O  
ATOM    134  CB  LYS A  17       8.674  19.314  10.552  1.00 12.66           C  
ATOM    135  CG  LYS A  17       9.768  20.315  10.166  1.00 10.02           C  
ATOM    136  CD  LYS A  17       9.761  20.649   8.668  1.00 15.81           C  
ATOM    137  CE  LYS A  17      10.892  21.622   8.317  1.00 14.61           C  
ATOM    138  NZ  LYS A  17      10.832  22.103   6.899  1.00 15.86           N  
ATOM    139  N   ASP A  18       6.441  18.409  12.369  1.00 12.78           N  
ATOM    140  CA  ASP A  18       5.251  17.640  12.717  1.00 15.27           C  
ATOM    141  C   ASP A  18       4.125  17.824  11.697  1.00 14.86           C  
ATOM    142  O   ASP A  18       3.592  18.920  11.529  1.00 14.61           O  
ATOM    143  CB  ASP A  18       4.750  18.065  14.103  1.00 16.15           C  
ATOM    144  CG  ASP A  18       3.751  17.088  14.688  1.00 19.82           C  
ATOM    145  OD1 ASP A  18       3.082  16.385  13.907  1.00 22.35           O  
ATOM    146  OD2 ASP A  18       3.630  17.029  15.930  1.00 25.30           O  
ATOM    147  N   GLN A  19       3.762  16.734  11.031  1.00 14.58           N  
ATOM    148  CA  GLN A  19       2.695  16.721  10.030  1.00 15.55           C  
ATOM    149  C   GLN A  19       1.342  17.126  10.587  1.00 14.65           C  
ATOM    150  O   GLN A  19       0.509  17.695   9.876  1.00 14.01           O  
ATOM    151  CB  GLN A  19       2.480  15.311   9.504  1.00 17.37           C  
ATOM    152  CG  GLN A  19       3.395  14.816   8.457  1.00 16.45           C  
ATOM    153  CD  GLN A  19       3.189  13.326   8.261  1.00 15.94           C  
ATOM    154  OE1 GLN A  19       2.061  12.858   8.041  1.00 20.15           O  
ATOM    155  NE2 GLN A  19       4.267  12.571   8.356  1.00 15.30           N  
ATOM    156  N   GLY A  20       1.109  16.770  11.843  1.00 15.49           N  
ATOM    157  CA  GLY A  20      -0.185  17.034  12.441  1.00 14.76           C  
ATOM    158  C   GLY A  20      -1.092  15.958  11.862  1.00 16.52           C  
ATOM    159  O   GLY A  20      -0.600  14.981  11.297  1.00 17.14           O  
ATOM    160  N   MET A  21      -2.405  16.125  11.978  1.00 18.32           N  
ATOM    161  CA  MET A  21      -3.331  15.128  11.444  1.00 19.09           C  
ATOM    162  C   MET A  21      -3.555  15.407   9.964  1.00 17.75           C  
ATOM    163  O   MET A  21      -4.609  15.897   9.558  1.00 17.42           O  
ATOM    164  CB  MET A  21      -4.661  15.181  12.199  1.00 22.92           C  
ATOM    165  CG  MET A  21      -5.607  14.034  11.863  1.00 24.53           C  
ATOM    166  SD  MET A  21      -4.802  12.413  11.995  1.00 33.00           S  
ATOM    167  CE  MET A  21      -4.334  12.406  13.723  1.00 27.67           C  
ATOM    168  N   CYS A  22      -2.544  15.078   9.167  1.00 15.39           N  
ATOM    169  CA  CYS A  22      -2.563  15.304   7.729  1.00 13.91           C  
ATOM    170  C   CYS A  22      -1.566  14.334   7.100  1.00 13.49           C  
ATOM    171  O   CYS A  22      -0.425  14.231   7.561  1.00 13.43           O  
ATOM    172  CB  CYS A  22      -2.153  16.758   7.457  1.00 13.24           C  
ATOM    173  SG  CYS A  22      -1.857  17.225   5.721  1.00 14.73           S  
ATOM    174  N   GLY A  23      -1.994  13.622   6.061  1.00 12.41           N  
ATOM    175  CA  GLY A  23      -1.116  12.664   5.404  1.00 12.83           C  
ATOM    176  C   GLY A  23      -0.152  13.335   4.446  1.00 13.64           C  
ATOM    177  O   GLY A  23      -0.084  12.991   3.265  1.00 11.58           O  
ATOM    178  N   SER A  24       0.605  14.293   4.970  1.00 12.66           N  
ATOM    179  CA  SER A  24       1.562  15.065   4.182  1.00 12.08           C  
ATOM    180  C   SER A  24       3.007  14.574   4.270  1.00 11.38           C  
ATOM    181  O   SER A  24       3.935  15.302   3.900  1.00 10.51           O  
ATOM    182  CB  SER A  24       1.500  16.518   4.635  1.00 13.11           C  
ATOM    183  OG  SER A  24       1.570  16.570   6.051  1.00 12.41           O  
ATOM    184  N   CYS A  25       3.198  13.350   4.751  1.00 12.98           N  
ATOM    185  CA  CYS A  25       4.539  12.777   4.893  1.00 11.81           C  
ATOM    186  C   CYS A  25       5.402  12.962   3.649  1.00 12.38           C  
ATOM    187  O   CYS A  25       6.581  13.314   3.742  1.00 10.08           O  
ATOM    188  CB  CYS A  25       4.448  11.279   5.214  1.00 10.67           C  
ATOM    189  SG  CYS A  25       3.551  10.277   3.981  1.00 12.27           S  
ATOM    190  N   TRP A  26       4.805  12.720   2.490  1.00 12.30           N  
ATOM    191  CA  TRP A  26       5.503  12.846   1.215  1.00 11.33           C  
ATOM    192  C   TRP A  26       6.132  14.219   1.018  1.00 11.89           C  
ATOM    193  O   TRP A  26       7.225  14.330   0.468  1.00 10.80           O  
ATOM    194  CB  TRP A  26       4.541  12.576   0.060  1.00 10.47           C  
ATOM    195  CG  TRP A  26       3.341  13.475   0.047  1.00 11.15           C  
ATOM    196  CD1 TRP A  26       2.178  13.313   0.752  1.00 10.36           C  
ATOM    197  CD2 TRP A  26       3.186  14.678  -0.711  1.00 11.41           C  
ATOM    198  NE1 TRP A  26       1.310  14.340   0.473  1.00 11.91           N  
ATOM    199  CE2 TRP A  26       1.903  15.192  -0.422  1.00 12.75           C  
ATOM    200  CE3 TRP A  26       4.009  15.371  -1.610  1.00 12.57           C  
ATOM    201  CZ2 TRP A  26       1.419  16.371  -1.002  1.00 12.49           C  
ATOM    202  CZ3 TRP A  26       3.529  16.543  -2.187  1.00 13.06           C  
ATOM    203  CH2 TRP A  26       2.246  17.030  -1.880  1.00 14.59           C  
ATOM    204  N   ALA A  27       5.422  15.259   1.446  1.00 10.62           N  
ATOM    205  CA  ALA A  27       5.910  16.633   1.323  1.00 11.31           C  
ATOM    206  C   ALA A  27       7.105  16.884   2.234  1.00 13.43           C  
ATOM    207  O   ALA A  27       8.039  17.592   1.855  1.00 13.13           O  
ATOM    208  CB  ALA A  27       4.789  17.617   1.644  1.00 11.45           C  
ATOM    209  N   PHE A  28       7.079  16.312   3.435  1.00 11.06           N  
ATOM    210  CA  PHE A  28       8.188  16.482   4.365  1.00 12.18           C  
ATOM    211  C   PHE A  28       9.405  15.701   3.890  1.00 11.64           C  
ATOM    212  O   PHE A  28      10.538  16.147   4.067  1.00 10.74           O  
ATOM    213  CB  PHE A  28       7.792  16.043   5.780  1.00 12.38           C  
ATOM    214  CG  PHE A  28       6.851  16.995   6.459  1.00 13.12           C  
ATOM    215  CD1 PHE A  28       5.479  16.902   6.259  1.00 12.24           C  
ATOM    216  CD2 PHE A  28       7.346  18.040   7.233  1.00 13.16           C  
ATOM    217  CE1 PHE A  28       4.608  17.841   6.823  1.00 12.77           C  
ATOM    218  CE2 PHE A  28       6.492  18.980   7.800  1.00 12.59           C  
ATOM    219  CZ  PHE A  28       5.117  18.884   7.590  1.00 14.09           C  
ATOM    220  N   SER A  29       9.168  14.537   3.292  1.00 11.04           N  
ATOM    221  CA  SER A  29      10.259  13.718   2.768  1.00 11.13           C  
ATOM    222  C   SER A  29      10.985  14.518   1.685  1.00 11.90           C  
ATOM    223  O   SER A  29      12.217  14.558   1.640  1.00 10.64           O  
ATOM    224  CB  SER A  29       9.706  12.421   2.162  1.00 10.86           C  
ATOM    225  OG  SER A  29      10.739  11.610   1.628  1.00 11.02           O  
ATOM    226  N   VAL A  30      10.209  15.158   0.816  1.00 12.24           N  
ATOM    227  CA  VAL A  30      10.776  15.950  -0.264  1.00 12.50           C  
ATOM    228  C   VAL A  30      11.449  17.236   0.213  1.00 11.29           C  
ATOM    229  O   VAL A  30      12.577  17.514  -0.182  1.00 10.45           O  
ATOM    230  CB  VAL A  30       9.707  16.290  -1.326  1.00 12.43           C  
ATOM    231  CG1 VAL A  30      10.235  17.360  -2.274  1.00 13.87           C  
ATOM    232  CG2 VAL A  30       9.348  15.024  -2.108  1.00 13.34           C  
ATOM    233  N   THR A  31      10.784  18.033   1.050  1.00 10.31           N  
ATOM    234  CA  THR A  31      11.437  19.254   1.507  1.00 11.71           C  
ATOM    235  C   THR A  31      12.724  18.902   2.256  1.00 10.25           C  
ATOM    236  O   THR A  31      13.743  19.576   2.100  1.00 10.43           O  
ATOM    237  CB  THR A  31      10.524  20.108   2.421  1.00 12.96           C  
ATOM    238  OG1 THR A  31      10.123  19.340   3.559  1.00 14.15           O  
ATOM    239  CG2 THR A  31       9.292  20.571   1.653  1.00 12.47           C  
ATOM    240  N   GLY A  32      12.685  17.835   3.052  1.00 12.53           N  
ATOM    241  CA  GLY A  32      13.876  17.430   3.788  1.00 13.34           C  
ATOM    242  C   GLY A  32      15.042  17.162   2.853  1.00 13.60           C  
ATOM    243  O   GLY A  32      16.177  17.579   3.103  1.00 12.25           O  
ATOM    244  N   ASN A  33      14.764  16.458   1.762  1.00 12.18           N  
ATOM    245  CA  ASN A  33      15.794  16.154   0.785  1.00 11.20           C  
ATOM    246  C   ASN A  33      16.292  17.427   0.097  1.00  9.64           C  
ATOM    247  O   ASN A  33      17.497  17.636  -0.039  1.00 11.25           O  
ATOM    248  CB  ASN A  33      15.253  15.168  -0.249  1.00 11.93           C  
ATOM    249  CG  ASN A  33      16.128  15.081  -1.479  1.00  7.80           C  
ATOM    250  OD1 ASN A  33      15.833  15.692  -2.502  1.00 13.43           O  
ATOM    251  ND2 ASN A  33      17.221  14.335  -1.380  1.00 11.16           N  
ATOM    252  N   VAL A  34      15.368  18.287  -0.321  1.00 11.70           N  
ATOM    253  CA  VAL A  34      15.755  19.527  -0.991  1.00  9.45           C  
ATOM    254  C   VAL A  34      16.558  20.432  -0.048  1.00 10.22           C  
ATOM    255  O   VAL A  34      17.527  21.067  -0.460  1.00 10.34           O  
ATOM    256  CB  VAL A  34      14.515  20.287  -1.522  1.00 10.90           C  
ATOM    257  CG1 VAL A  34      14.950  21.591  -2.206  1.00  9.84           C  
ATOM    258  CG2 VAL A  34      13.754  19.402  -2.508  1.00 12.26           C  
ATOM    259  N   GLU A  35      16.165  20.479   1.221  1.00 12.52           N  
ATOM    260  CA  GLU A  35      16.881  21.296   2.201  1.00 11.35           C  
ATOM    261  C   GLU A  35      18.341  20.860   2.258  1.00 10.31           C  
ATOM    262  O   GLU A  35      19.249  21.691   2.306  1.00 11.01           O  
ATOM    263  CB  GLU A  35      16.229  21.154   3.584  1.00 11.51           C  
ATOM    264  CG  GLU A  35      14.796  21.648   3.586  1.00 13.48           C  
ATOM    265  CD  GLU A  35      14.061  21.390   4.887  1.00 13.12           C  
ATOM    266  OE1 GLU A  35      14.394  20.410   5.590  1.00 10.81           O  
ATOM    267  OE2 GLU A  35      13.126  22.164   5.186  1.00 12.56           O  
ATOM    268  N   GLY A  36      18.562  19.547   2.240  1.00 11.41           N  
ATOM    269  CA  GLY A  36      19.914  19.027   2.288  1.00 11.63           C  
ATOM    270  C   GLY A  36      20.684  19.327   1.016  1.00 10.94           C  
ATOM    271  O   GLY A  36      21.847  19.728   1.068  1.00  9.44           O  
ATOM    272  N   GLN A  37      20.044  19.139  -0.133  1.00 10.06           N  
ATOM    273  CA  GLN A  37      20.711  19.402  -1.402  1.00 10.62           C  
ATOM    274  C   GLN A  37      21.094  20.874  -1.564  1.00 12.74           C  
ATOM    275  O   GLN A  37      22.191  21.181  -2.033  1.00 14.20           O  
ATOM    276  CB  GLN A  37      19.827  18.955  -2.574  1.00 11.61           C  
ATOM    277  CG  GLN A  37      19.619  17.446  -2.652  1.00 12.68           C  
ATOM    278  CD  GLN A  37      20.928  16.674  -2.609  1.00 16.22           C  
ATOM    279  OE1 GLN A  37      21.274  16.065  -1.594  1.00 18.89           O  
ATOM    280  NE2 GLN A  37      21.669  16.709  -3.707  1.00 14.77           N  
ATOM    281  N   TRP A  38      20.209  21.785  -1.165  1.00 12.23           N  
ATOM    282  CA  TRP A  38      20.508  23.207  -1.295  1.00 10.77           C  
ATOM    283  C   TRP A  38      21.619  23.614  -0.325  1.00 13.90           C  
ATOM    284  O   TRP A  38      22.482  24.423  -0.668  1.00 13.93           O  
ATOM    285  CB  TRP A  38      19.242  24.043  -1.057  1.00 11.13           C  
ATOM    286  CG  TRP A  38      19.395  25.508  -1.397  1.00 10.29           C  
ATOM    287  CD1 TRP A  38      19.634  26.533  -0.527  1.00 14.25           C  
ATOM    288  CD2 TRP A  38      19.325  26.101  -2.704  1.00 12.38           C  
ATOM    289  NE1 TRP A  38      19.719  27.728  -1.210  1.00 14.04           N  
ATOM    290  CE2 TRP A  38      19.533  27.489  -2.547  1.00 12.70           C  
ATOM    291  CE3 TRP A  38      19.107  25.592  -3.992  1.00 12.21           C  
ATOM    292  CZ2 TRP A  38      19.530  28.377  -3.630  1.00 13.52           C  
ATOM    293  CZ3 TRP A  38      19.104  26.475  -5.069  1.00 13.34           C  
ATOM    294  CH2 TRP A  38      19.314  27.851  -4.880  1.00 14.77           C  
ATOM    295  N   PHE A  39      21.613  23.052   0.881  1.00 12.38           N  
ATOM    296  CA  PHE A  39      22.660  23.381   1.845  1.00 13.77           C  
ATOM    297  C   PHE A  39      24.031  22.948   1.329  1.00 14.44           C  
ATOM    298  O   PHE A  39      24.980  23.724   1.332  1.00 14.09           O  
ATOM    299  CB  PHE A  39      22.406  22.706   3.197  1.00 13.58           C  
ATOM    300  CG  PHE A  39      23.607  22.722   4.111  1.00 14.29           C  
ATOM    301  CD1 PHE A  39      24.349  21.564   4.326  1.00 12.13           C  
ATOM    302  CD2 PHE A  39      24.019  23.906   4.722  1.00 13.44           C  
ATOM    303  CE1 PHE A  39      25.486  21.582   5.136  1.00 13.35           C  
ATOM    304  CE2 PHE A  39      25.152  23.938   5.532  1.00 13.76           C  
ATOM    305  CZ  PHE A  39      25.889  22.773   5.741  1.00 15.16           C  
ATOM    306  N   LEU A  40      24.132  21.704   0.880  1.00 13.15           N  
ATOM    307  CA  LEU A  40      25.402  21.198   0.393  1.00 14.14           C  
ATOM    308  C   LEU A  40      25.911  21.904  -0.860  1.00 15.56           C  
ATOM    309  O   LEU A  40      27.101  22.205  -0.970  1.00 14.07           O  
ATOM    310  CB  LEU A  40      25.292  19.698   0.121  1.00 15.05           C  
ATOM    311  CG  LEU A  40      24.976  18.833   1.343  1.00 16.39           C  
ATOM    312  CD1 LEU A  40      24.638  17.422   0.891  1.00 16.64           C  
ATOM    313  CD2 LEU A  40      26.168  18.827   2.291  1.00 18.63           C  
ATOM    314  N   ASN A  41      25.010  22.183  -1.794  1.00 16.45           N  
ATOM    315  CA  ASN A  41      25.408  22.809  -3.046  1.00 18.04           C  
ATOM    316  C   ASN A  41      25.349  24.333  -3.117  1.00 17.58           C  
ATOM    317  O   ASN A  41      26.012  24.934  -3.965  1.00 19.81           O  
ATOM    318  CB  ASN A  41      24.608  22.182  -4.183  1.00 17.26           C  
ATOM    319  CG  ASN A  41      24.908  20.700  -4.340  1.00 18.49           C  
ATOM    320  OD1 ASN A  41      25.994  20.321  -4.783  1.00 22.49           O  
ATOM    321  ND2 ASN A  41      23.958  19.853  -3.951  1.00 18.67           N  
ATOM    322  N   GLN A  42      24.576  24.963  -2.237  1.00 16.43           N  
ATOM    323  CA  GLN A  42      24.487  26.420  -2.238  1.00 17.54           C  
ATOM    324  C   GLN A  42      24.966  27.051  -0.928  1.00 17.37           C  
ATOM    325  O   GLN A  42      25.039  28.276  -0.808  1.00 18.01           O  
ATOM    326  CB  GLN A  42      23.062  26.858  -2.589  1.00 20.83           C  
ATOM    327  CG  GLN A  42      22.709  26.566  -4.048  1.00 21.72           C  
ATOM    328  CD  GLN A  42      23.578  27.349  -5.024  1.00 26.74           C  
ATOM    329  OE1 GLN A  42      24.045  26.815  -6.032  1.00 30.99           O  
ATOM    330  NE2 GLN A  42      23.787  28.625  -4.732  1.00 24.82           N  
ATOM    331  N   GLY A  43      25.277  26.207   0.054  1.00 16.71           N  
ATOM    332  CA  GLY A  43      25.828  26.687   1.313  1.00 17.29           C  
ATOM    333  C   GLY A  43      24.971  27.151   2.472  1.00 18.34           C  
ATOM    334  O   GLY A  43      25.505  27.487   3.534  1.00 17.38           O  
ATOM    335  N   THR A  44      23.657  27.180   2.307  1.00 14.28           N  
ATOM    336  CA  THR A  44      22.812  27.626   3.403  1.00 15.81           C  
ATOM    337  C   THR A  44      21.659  26.667   3.641  1.00 14.94           C  
ATOM    338  O   THR A  44      21.021  26.217   2.690  1.00 14.36           O  
ATOM    339  CB  THR A  44      22.242  29.025   3.129  1.00 16.18           C  
ATOM    340  OG1 THR A  44      23.324  29.948   2.943  1.00 19.55           O  
ATOM    341  CG2 THR A  44      21.382  29.486   4.299  1.00 19.37           C  
ATOM    342  N   LEU A  45      21.418  26.346   4.911  1.00 13.13           N  
ATOM    343  CA  LEU A  45      20.327  25.453   5.288  1.00 13.29           C  
ATOM    344  C   LEU A  45      19.080  26.296   5.523  1.00 14.74           C  
ATOM    345  O   LEU A  45      19.051  27.143   6.420  1.00 16.17           O  
ATOM    346  CB  LEU A  45      20.656  24.683   6.573  1.00 12.95           C  
ATOM    347  CG  LEU A  45      19.580  23.666   6.971  1.00 14.18           C  
ATOM    348  CD1 LEU A  45      19.580  22.525   5.953  1.00 13.14           C  
ATOM    349  CD2 LEU A  45      19.842  23.125   8.368  1.00 12.55           C  
ATOM    350  N   LEU A  46      18.053  26.063   4.715  1.00 12.66           N  
ATOM    351  CA  LEU A  46      16.803  26.803   4.838  1.00 14.95           C  
ATOM    352  C   LEU A  46      15.665  25.826   5.092  1.00 13.39           C  
ATOM    353  O   LEU A  46      15.624  24.763   4.484  1.00 16.11           O  
ATOM    354  CB  LEU A  46      16.517  27.570   3.546  1.00 15.18           C  
ATOM    355  CG  LEU A  46      17.512  28.653   3.128  1.00 14.88           C  
ATOM    356  CD1 LEU A  46      17.115  29.192   1.751  1.00 15.00           C  
ATOM    357  CD2 LEU A  46      17.522  29.770   4.166  1.00 16.94           C  
ATOM    358  N   SER A  47      14.756  26.172   5.998  1.00 12.84           N  
ATOM    359  CA  SER A  47      13.612  25.307   6.274  1.00 11.72           C  
ATOM    360  C   SER A  47      12.585  25.670   5.201  1.00 12.57           C  
ATOM    361  O   SER A  47      12.113  26.809   5.149  1.00 12.13           O  
ATOM    362  CB  SER A  47      13.057  25.584   7.673  1.00 12.74           C  
ATOM    363  OG  SER A  47      11.999  24.696   7.984  1.00 15.84           O  
ATOM    364  N   LEU A  48      12.238  24.696   4.359  1.00 12.74           N  
ATOM    365  CA  LEU A  48      11.333  24.917   3.233  1.00 10.94           C  
ATOM    366  C   LEU A  48       9.863  24.594   3.461  1.00 11.80           C  
ATOM    367  O   LEU A  48       9.505  23.855   4.378  1.00 12.01           O  
ATOM    368  CB  LEU A  48      11.874  24.160   2.015  1.00 11.01           C  
ATOM    369  CG  LEU A  48      13.335  24.521   1.712  1.00 11.45           C  
ATOM    370  CD1 LEU A  48      13.870  23.640   0.598  1.00 14.72           C  
ATOM    371  CD2 LEU A  48      13.442  25.994   1.347  1.00 12.78           C  
ATOM    372  N   SER A  49       9.020  25.156   2.598  1.00 14.50           N  
ATOM    373  CA  SER A  49       7.567  25.029   2.701  1.00 12.39           C  
ATOM    374  C   SER A  49       6.870  23.768   2.201  1.00 13.33           C  
ATOM    375  O   SER A  49       6.789  23.531   0.995  1.00 11.85           O  
ATOM    376  CB  SER A  49       6.916  26.240   2.018  1.00  9.34           C  
ATOM    377  OG  SER A  49       5.499  26.148   2.042  1.00 11.79           O  
ATOM    378  N   GLU A  50       6.351  22.969   3.132  1.00 12.97           N  
ATOM    379  CA  GLU A  50       5.595  21.782   2.749  1.00 12.05           C  
ATOM    380  C   GLU A  50       4.216  22.261   2.309  1.00 12.83           C  
ATOM    381  O   GLU A  50       3.562  21.624   1.478  1.00 11.62           O  
ATOM    382  CB  GLU A  50       5.430  20.811   3.919  1.00 11.70           C  
ATOM    383  CG  GLU A  50       6.713  20.148   4.360  1.00 12.19           C  
ATOM    384  CD  GLU A  50       7.515  21.005   5.318  1.00 12.40           C  
ATOM    385  OE1 GLU A  50       8.731  20.767   5.430  1.00 13.47           O  
ATOM    386  OE2 GLU A  50       6.927  21.900   5.970  1.00 12.91           O  
ATOM    387  N   GLN A  51       3.770  23.389   2.861  1.00 11.52           N  
ATOM    388  CA  GLN A  51       2.454  23.906   2.500  1.00 13.74           C  
ATOM    389  C   GLN A  51       2.379  24.196   1.004  1.00 11.90           C  
ATOM    390  O   GLN A  51       1.354  23.949   0.370  1.00 13.44           O  
ATOM    391  CB  GLN A  51       2.125  25.173   3.287  1.00 13.65           C  
ATOM    392  CG  GLN A  51       0.644  25.565   3.217  1.00 12.29           C  
ATOM    393  CD  GLN A  51      -0.273  24.509   3.823  1.00 15.10           C  
ATOM    394  OE1 GLN A  51      -0.007  23.986   4.910  1.00 13.33           O  
ATOM    395  NE2 GLN A  51      -1.371  24.202   3.130  1.00 14.20           N  
ATOM    396  N   GLU A  52       3.462  24.721   0.438  1.00 11.04           N  
ATOM    397  CA  GLU A  52       3.490  25.015  -0.991  1.00 11.72           C  
ATOM    398  C   GLU A  52       3.107  23.761  -1.765  1.00 12.24           C  
ATOM    399  O   GLU A  52       2.341  23.821  -2.725  1.00 13.22           O  
ATOM    400  CB  GLU A  52       4.880  25.480  -1.434  1.00 10.66           C  
ATOM    401  CG  GLU A  52       5.037  25.498  -2.957  1.00 11.52           C  
ATOM    402  CD  GLU A  52       6.361  26.066  -3.419  1.00 15.05           C  
ATOM    403  OE1 GLU A  52       6.797  25.707  -4.539  1.00 16.33           O  
ATOM    404  OE2 GLU A  52       6.955  26.879  -2.678  1.00 15.83           O  
ATOM    405  N   LEU A  53       3.652  22.624  -1.343  1.00 11.71           N  
ATOM    406  CA  LEU A  53       3.351  21.354  -1.986  1.00 12.03           C  
ATOM    407  C   LEU A  53       1.900  20.925  -1.748  1.00 14.34           C  
ATOM    408  O   LEU A  53       1.270  20.348  -2.630  1.00 12.58           O  
ATOM    409  CB  LEU A  53       4.318  20.270  -1.491  1.00 11.35           C  
ATOM    410  CG  LEU A  53       5.747  20.406  -2.023  1.00 13.33           C  
ATOM    411  CD1 LEU A  53       6.637  19.305  -1.456  1.00 14.35           C  
ATOM    412  CD2 LEU A  53       5.714  20.316  -3.547  1.00 16.11           C  
ATOM    413  N   LEU A  54       1.365  21.190  -0.559  1.00 10.81           N  
ATOM    414  CA  LEU A  54      -0.019  20.815  -0.299  1.00 11.58           C  
ATOM    415  C   LEU A  54      -0.980  21.630  -1.155  1.00 11.74           C  
ATOM    416  O   LEU A  54      -1.978  21.105  -1.637  1.00 12.34           O  
ATOM    417  CB  LEU A  54      -0.395  21.033   1.172  1.00 12.49           C  
ATOM    418  CG  LEU A  54       0.310  20.233   2.270  1.00 15.95           C  
ATOM    419  CD1 LEU A  54      -0.458  20.423   3.573  1.00 14.79           C  
ATOM    420  CD2 LEU A  54       0.374  18.764   1.908  1.00 18.18           C  
ATOM    421  N   ASP A  55      -0.669  22.910  -1.345  1.00 11.66           N  
ATOM    422  CA  ASP A  55      -1.546  23.812  -2.099  1.00 11.74           C  
ATOM    423  C   ASP A  55      -1.294  23.944  -3.602  1.00 13.07           C  
ATOM    424  O   ASP A  55      -2.232  24.149  -4.368  1.00 13.38           O  
ATOM    425  CB  ASP A  55      -1.478  25.242  -1.534  1.00 13.19           C  
ATOM    426  CG  ASP A  55      -1.681  25.310  -0.030  1.00 13.92           C  
ATOM    427  OD1 ASP A  55      -2.234  24.356   0.552  1.00 12.90           O  
ATOM    428  OD2 ASP A  55      -1.292  26.344   0.565  1.00 12.42           O  
ATOM    429  N   CYS A  56      -0.037  23.843  -4.023  1.00 11.93           N  
ATOM    430  CA  CYS A  56       0.305  24.062  -5.429  1.00 13.27           C  
ATOM    431  C   CYS A  56       0.638  22.852  -6.292  1.00 16.55           C  
ATOM    432  O   CYS A  56       0.743  22.966  -7.518  1.00 16.52           O  
ATOM    433  CB  CYS A  56       1.463  25.053  -5.487  1.00 13.79           C  
ATOM    434  SG  CYS A  56       1.224  26.497  -4.401  1.00 16.85           S  
ATOM    435  N   ASP A  57       0.821  21.706  -5.648  1.00 16.37           N  
ATOM    436  CA  ASP A  57       1.132  20.456  -6.330  1.00 15.98           C  
ATOM    437  C   ASP A  57      -0.211  19.766  -6.552  1.00 17.72           C  
ATOM    438  O   ASP A  57      -0.803  19.239  -5.614  1.00 14.95           O  
ATOM    439  CB  ASP A  57       2.037  19.620  -5.424  1.00 15.73           C  
ATOM    440  CG  ASP A  57       2.310  18.237  -5.961  1.00 16.18           C  
ATOM    441  OD1 ASP A  57       1.751  17.858  -7.011  1.00 15.51           O  
ATOM    442  OD2 ASP A  57       3.094  17.517  -5.312  1.00 15.16           O  
ATOM    443  N   LYS A  58      -0.688  19.776  -7.794  1.00 15.07           N  
ATOM    444  CA  LYS A  58      -1.981  19.185  -8.110  1.00 17.39           C  
ATOM    445  C   LYS A  58      -1.973  17.730  -8.561  1.00 14.94           C  
ATOM    446  O   LYS A  58      -3.034  17.110  -8.679  1.00 16.61           O  
ATOM    447  CB  LYS A  58      -2.707  20.060  -9.137  1.00 18.66           C  
ATOM    448  CG  LYS A  58      -3.074  21.428  -8.588  1.00 23.04           C  
ATOM    449  CD  LYS A  58      -3.930  21.283  -7.335  1.00 24.46           C  
ATOM    450  CE  LYS A  58      -4.144  22.609  -6.628  1.00 27.75           C  
ATOM    451  NZ  LYS A  58      -4.928  22.403  -5.384  1.00 23.78           N  
ATOM    452  N   MET A  59      -0.789  17.185  -8.825  1.00 16.19           N  
ATOM    453  CA  MET A  59      -0.683  15.783  -9.213  1.00 16.29           C  
ATOM    454  C   MET A  59      -0.888  14.991  -7.923  1.00 17.17           C  
ATOM    455  O   MET A  59      -1.488  13.917  -7.925  1.00 17.62           O  
ATOM    456  CB  MET A  59       0.702  15.483  -9.796  1.00 20.49           C  
ATOM    457  CG  MET A  59       1.030  16.239 -11.072  1.00 23.09           C  
ATOM    458  SD  MET A  59       2.797  16.208 -11.463  1.00 32.47           S  
ATOM    459  CE  MET A  59       3.402  17.346 -10.222  1.00 26.23           C  
ATOM    460  N   ASP A  60      -0.389  15.536  -6.817  1.00 15.43           N  
ATOM    461  CA  ASP A  60      -0.542  14.886  -5.521  1.00 14.83           C  
ATOM    462  C   ASP A  60      -1.836  15.332  -4.851  1.00 15.34           C  
ATOM    463  O   ASP A  60      -2.554  16.179  -5.388  1.00 15.18           O  
ATOM    464  CB  ASP A  60       0.677  15.162  -4.639  1.00 15.18           C  
ATOM    465  CG  ASP A  60       1.924  14.473  -5.163  1.00 16.25           C  
ATOM    466  OD1 ASP A  60       1.837  13.253  -5.438  1.00 12.95           O  
ATOM    467  OD2 ASP A  60       2.975  15.135  -5.304  1.00 12.96           O  
ATOM    468  N   LYS A  61      -2.139  14.779  -3.680  1.00 14.33           N  
ATOM    469  CA  LYS A  61      -3.399  15.110  -3.020  1.00 13.11           C  
ATOM    470  C   LYS A  61      -3.340  15.649  -1.595  1.00 14.46           C  
ATOM    471  O   LYS A  61      -4.140  15.256  -0.744  1.00 13.94           O  
ATOM    472  CB  LYS A  61      -4.312  13.883  -3.069  1.00 17.65           C  
ATOM    473  CG  LYS A  61      -4.666  13.434  -4.483  1.00 20.49           C  
ATOM    474  CD  LYS A  61      -5.612  14.424  -5.142  1.00 22.92           C  
ATOM    475  CE  LYS A  61      -5.994  13.987  -6.544  1.00 26.38           C  
ATOM    476  NZ  LYS A  61      -7.005  14.912  -7.126  1.00 26.41           N  
ATOM    477  N   ALA A  62      -2.395  16.547  -1.342  1.00 12.94           N  
ATOM    478  CA  ALA A  62      -2.242  17.180  -0.034  1.00 12.19           C  
ATOM    479  C   ALA A  62      -2.306  16.222   1.155  1.00 12.54           C  
ATOM    480  O   ALA A  62      -1.472  15.328   1.272  1.00 12.26           O  
ATOM    481  CB  ALA A  62      -3.286  18.290   0.126  1.00 14.99           C  
ATOM    482  N   CYS A  63      -3.290  16.403   2.036  1.00 15.08           N  
ATOM    483  CA  CYS A  63      -3.392  15.553   3.216  1.00 13.92           C  
ATOM    484  C   CYS A  63      -3.806  14.112   2.960  1.00 14.18           C  
ATOM    485  O   CYS A  63      -3.811  13.305   3.888  1.00 13.32           O  
ATOM    486  CB  CYS A  63      -4.325  16.177   4.262  1.00 17.56           C  
ATOM    487  SG  CYS A  63      -3.683  17.725   4.982  1.00 18.66           S  
ATOM    488  N   MET A  64      -4.157  13.774   1.722  1.00 13.29           N  
ATOM    489  CA  MET A  64      -4.528  12.390   1.454  1.00 14.82           C  
ATOM    490  C   MET A  64      -3.440  11.585   0.747  1.00 14.58           C  
ATOM    491  O   MET A  64      -3.692  10.485   0.258  1.00 13.46           O  
ATOM    492  CB  MET A  64      -5.852  12.313   0.685  1.00 20.20           C  
ATOM    493  CG  MET A  64      -7.085  12.485   1.584  1.00 26.53           C  
ATOM    494  SD  MET A  64      -6.978  11.623   3.213  1.00 32.03           S  
ATOM    495  CE  MET A  64      -7.142   9.911   2.731  1.00 30.53           C  
ATOM    496  N   GLY A  65      -2.224  12.129   0.700  1.00 13.18           N  
ATOM    497  CA  GLY A  65      -1.129  11.390   0.094  1.00 12.92           C  
ATOM    498  C   GLY A  65      -0.458  11.997  -1.123  1.00 12.12           C  
ATOM    499  O   GLY A  65      -0.996  12.895  -1.768  1.00 12.87           O  
ATOM    500  N   GLY A  66       0.727  11.484  -1.435  1.00 10.66           N  
ATOM    501  CA  GLY A  66       1.473  11.974  -2.576  1.00  9.68           C  
ATOM    502  C   GLY A  66       2.687  11.125  -2.894  1.00 11.61           C  
ATOM    503  O   GLY A  66       3.043  10.221  -2.137  1.00 11.89           O  
ATOM    504  N   LEU A  67       3.319  11.431  -4.023  1.00 11.81           N  
ATOM    505  CA  LEU A  67       4.508  10.730  -4.488  1.00 12.53           C  
ATOM    506  C   LEU A  67       5.682  11.687  -4.638  1.00 12.97           C  
ATOM    507  O   LEU A  67       5.552  12.742  -5.250  1.00 13.54           O  
ATOM    508  CB  LEU A  67       4.250  10.092  -5.855  1.00 13.38           C  
ATOM    509  CG  LEU A  67       3.356   8.861  -5.940  1.00 13.12           C  
ATOM    510  CD1 LEU A  67       3.089   8.519  -7.404  1.00 14.36           C  
ATOM    511  CD2 LEU A  67       4.054   7.702  -5.226  1.00 11.15           C  
ATOM    512  N   PRO A  68       6.850  11.326  -4.090  1.00 14.48           N  
ATOM    513  CA  PRO A  68       8.018  12.201  -4.210  1.00 14.79           C  
ATOM    514  C   PRO A  68       8.256  12.613  -5.674  1.00 14.87           C  
ATOM    515  O   PRO A  68       8.573  13.767  -5.962  1.00 13.70           O  
ATOM    516  CB  PRO A  68       9.144  11.334  -3.658  1.00 16.03           C  
ATOM    517  CG  PRO A  68       8.442  10.567  -2.565  1.00 16.68           C  
ATOM    518  CD  PRO A  68       7.149  10.154  -3.244  1.00 14.37           C  
ATOM    519  N   SER A  69       8.099  11.665  -6.593  1.00 13.32           N  
ATOM    520  CA  SER A  69       8.306  11.953  -8.009  1.00 14.79           C  
ATOM    521  C   SER A  69       7.397  13.074  -8.512  1.00 14.02           C  
ATOM    522  O   SER A  69       7.836  13.918  -9.293  1.00 13.13           O  
ATOM    523  CB  SER A  69       8.108  10.686  -8.848  1.00 17.68           C  
ATOM    524  OG  SER A  69       6.856  10.083  -8.585  1.00 20.45           O  
ATOM    525  N   ASN A  70       6.137  13.078  -8.074  1.00 13.85           N  
ATOM    526  CA  ASN A  70       5.182  14.119  -8.467  1.00 13.02           C  
ATOM    527  C   ASN A  70       5.647  15.453  -7.891  1.00 14.96           C  
ATOM    528  O   ASN A  70       5.661  16.476  -8.577  1.00 13.32           O  
ATOM    529  CB  ASN A  70       3.783  13.832  -7.898  1.00 13.49           C  
ATOM    530  CG  ASN A  70       2.979  12.851  -8.730  1.00 15.96           C  
ATOM    531  OD1 ASN A  70       1.916  12.400  -8.303  1.00 17.62           O  
ATOM    532  ND2 ASN A  70       3.466  12.527  -9.922  1.00 12.47           N  
ATOM    533  N   ALA A  71       6.015  15.428  -6.613  1.00 13.61           N  
ATOM    534  CA  ALA A  71       6.464  16.624  -5.908  1.00 11.44           C  
ATOM    535  C   ALA A  71       7.683  17.282  -6.559  1.00 13.57           C  
ATOM    536  O   ALA A  71       7.715  18.500  -6.708  1.00 14.13           O  
ATOM    537  CB  ALA A  71       6.760  16.280  -4.434  1.00 11.94           C  
ATOM    538  N   TYR A  72       8.688  16.495  -6.941  1.00 12.01           N  
ATOM    539  CA  TYR A  72       9.871  17.078  -7.585  1.00 13.13           C  
ATOM    540  C   TYR A  72       9.451  17.786  -8.862  1.00 15.71           C  
ATOM    541  O   TYR A  72       9.907  18.890  -9.156  1.00 14.82           O  
ATOM    542  CB  TYR A  72      10.902  16.011  -7.960  1.00 11.53           C  
ATOM    543  CG  TYR A  72      11.529  15.285  -6.797  1.00 13.33           C  
ATOM    544  CD1 TYR A  72      12.069  15.984  -5.715  1.00 14.19           C  
ATOM    545  CD2 TYR A  72      11.629  13.893  -6.803  1.00 12.34           C  
ATOM    546  CE1 TYR A  72      12.701  15.308  -4.667  1.00 14.25           C  
ATOM    547  CE2 TYR A  72      12.255  13.212  -5.769  1.00 15.53           C  
ATOM    548  CZ  TYR A  72      12.789  13.920  -4.706  1.00 14.23           C  
ATOM    549  OH  TYR A  72      13.413  13.229  -3.695  1.00 13.63           O  
ATOM    550  N   SER A  73       8.581  17.137  -9.626  1.00 13.09           N  
ATOM    551  CA  SER A  73       8.104  17.705 -10.881  1.00 16.05           C  
ATOM    552  C   SER A  73       7.383  19.034 -10.649  1.00 15.49           C  
ATOM    553  O   SER A  73       7.563  19.993 -11.405  1.00 15.57           O  
ATOM    554  CB  SER A  73       7.173  16.706 -11.575  1.00 19.78           C  
ATOM    555  OG  SER A  73       6.816  17.151 -12.869  1.00 24.52           O  
ATOM    556  N   ALA A  74       6.571  19.089  -9.595  1.00 14.10           N  
ATOM    557  CA  ALA A  74       5.825  20.294  -9.256  1.00 13.59           C  
ATOM    558  C   ALA A  74       6.762  21.441  -8.884  1.00 15.11           C  
ATOM    559  O   ALA A  74       6.585  22.572  -9.337  1.00 15.33           O  
ATOM    560  CB  ALA A  74       4.872  20.009  -8.101  1.00 12.85           C  
ATOM    561  N   ILE A  75       7.751  21.142  -8.049  1.00 13.74           N  
ATOM    562  CA  ILE A  75       8.720  22.143  -7.615  1.00 14.19           C  
ATOM    563  C   ILE A  75       9.443  22.737  -8.821  1.00 14.34           C  
ATOM    564  O   ILE A  75       9.631  23.952  -8.916  1.00 14.09           O  
ATOM    565  CB  ILE A  75       9.757  21.514  -6.655  1.00 13.88           C  
ATOM    566  CG1 ILE A  75       9.067  21.122  -5.345  1.00 15.15           C  
ATOM    567  CG2 ILE A  75      10.909  22.482  -6.415  1.00 14.60           C  
ATOM    568  CD1 ILE A  75       9.931  20.293  -4.413  1.00 13.01           C  
ATOM    569  N   LYS A  76       9.844  21.871  -9.741  1.00 15.28           N  
ATOM    570  CA  LYS A  76      10.544  22.308 -10.939  1.00 19.31           C  
ATOM    571  C   LYS A  76       9.631  23.182 -11.791  1.00 18.72           C  
ATOM    572  O   LYS A  76      10.032  24.246 -12.254  1.00 19.76           O  
ATOM    573  CB  LYS A  76      11.008  21.090 -11.746  1.00 20.41           C  
ATOM    574  CG  LYS A  76      11.730  21.425 -13.041  1.00 27.40           C  
ATOM    575  CD  LYS A  76      12.224  20.156 -13.725  1.00 31.19           C  
ATOM    576  CE  LYS A  76      12.849  20.453 -15.081  1.00 35.24           C  
ATOM    577  NZ  LYS A  76      14.012  21.380 -14.980  1.00 38.21           N  
ATOM    578  N   ASN A  78       8.394  22.736 -11.976  1.00 19.79           N  
ATOM    579  CA  ASN A  78       7.437  23.473 -12.791  1.00 19.65           C  
ATOM    580  C   ASN A  78       7.042  24.809 -12.173  1.00 19.07           C  
ATOM    581  O   ASN A  78       6.908  25.808 -12.878  1.00 17.54           O  
ATOM    582  CB  ASN A  78       6.193  22.617 -13.029  1.00 22.21           C  
ATOM    583  CG  ASN A  78       5.302  23.172 -14.122  1.00 24.84           C  
ATOM    584  OD1 ASN A  78       4.268  23.783 -13.850  1.00 25.55           O  
ATOM    585  ND2 ASN A  78       5.708  22.970 -15.372  1.00 24.21           N  
ATOM    586  N   LEU A  78A      6.861  24.826 -10.856  1.00 18.97           N  
ATOM    587  CA  LEU A  78A      6.480  26.048 -10.159  1.00 18.63           C  
ATOM    588  C   LEU A  78A      7.584  27.099 -10.226  1.00 19.56           C  
ATOM    589  O   LEU A  78A      7.312  28.301 -10.255  1.00 22.67           O  
ATOM    590  CB  LEU A  78A      6.145  25.737  -8.694  1.00 18.25           C  
ATOM    591  CG  LEU A  78A      4.833  24.984  -8.453  1.00 17.14           C  
ATOM    592  CD1 LEU A  78A      4.804  24.433  -7.038  1.00 20.52           C  
ATOM    593  CD2 LEU A  78A      3.658  25.924  -8.695  1.00 19.87           C  
ATOM    594  N   GLY A  78B      8.830  26.644 -10.248  1.00 19.68           N  
ATOM    595  CA  GLY A  78B      9.940  27.574 -10.303  1.00 22.50           C  
ATOM    596  C   GLY A  78B     10.719  27.633  -9.001  1.00 23.33           C  
ATOM    597  O   GLY A  78B     11.583  28.493  -8.831  1.00 23.44           O  
ATOM    598  N   GLY A  79      10.417  26.732  -8.072  1.00 20.45           N  
ATOM    599  CA  GLY A  79      11.145  26.733  -6.818  1.00 18.71           C  
ATOM    600  C   GLY A  79      10.326  26.494  -5.565  1.00 19.45           C  
ATOM    601  O   GLY A  79       9.121  26.262  -5.625  1.00 17.08           O  
ATOM    602  N   LEU A  80      10.998  26.547  -4.420  1.00 16.64           N  
ATOM    603  CA  LEU A  80      10.350  26.341  -3.132  1.00 15.62           C  
ATOM    604  C   LEU A  80      10.553  27.534  -2.216  1.00 16.11           C  
ATOM    605  O   LEU A  80      11.669  28.031  -2.069  1.00 18.34           O  
ATOM    606  CB  LEU A  80      10.913  25.103  -2.430  1.00 17.51           C  
ATOM    607  CG  LEU A  80      10.201  23.755  -2.525  1.00 16.73           C  
ATOM    608  CD1 LEU A  80      10.930  22.753  -1.628  1.00 14.51           C  
ATOM    609  CD2 LEU A  80       8.751  23.894  -2.086  1.00 15.66           C  
ATOM    610  N   GLU A  81       9.468  27.996  -1.608  1.00 13.61           N  
ATOM    611  CA  GLU A  81       9.538  29.100  -0.668  1.00 15.13           C  
ATOM    612  C   GLU A  81       9.916  28.515   0.690  1.00 15.72           C  
ATOM    613  O   GLU A  81       9.855  27.300   0.891  1.00 14.46           O  
ATOM    614  CB  GLU A  81       8.185  29.802  -0.570  1.00 15.74           C  
ATOM    615  CG  GLU A  81       7.823  30.619  -1.794  1.00 17.32           C  
ATOM    616  CD  GLU A  81       6.487  31.311  -1.647  1.00 16.95           C  
ATOM    617  OE1 GLU A  81       6.183  31.793  -0.534  1.00 15.79           O  
ATOM    618  OE2 GLU A  81       5.741  31.385  -2.644  1.00 19.75           O  
ATOM    619  N   THR A  82      10.315  29.375   1.618  1.00 15.30           N  
ATOM    620  CA  THR A  82      10.693  28.925   2.953  1.00 13.65           C  
ATOM    621  C   THR A  82       9.465  28.765   3.842  1.00 15.64           C  
ATOM    622  O   THR A  82       8.381  29.272   3.535  1.00 15.17           O  
ATOM    623  CB  THR A  82      11.639  29.933   3.635  1.00 14.54           C  
ATOM    624  OG1 THR A  82      10.957  31.185   3.798  1.00 14.00           O  
ATOM    625  CG2 THR A  82      12.885  30.152   2.789  1.00 15.61           C  
ATOM    626  N   GLU A  83       9.642  28.051   4.948  1.00 15.28           N  
ATOM    627  CA  GLU A  83       8.564  27.850   5.902  1.00 17.61           C  
ATOM    628  C   GLU A  83       8.101  29.221   6.401  1.00 16.79           C  
ATOM    629  O   GLU A  83       6.909  29.438   6.634  1.00 16.86           O  
ATOM    630  CB  GLU A  83       9.067  26.996   7.070  1.00 21.59           C  
ATOM    631  CG  GLU A  83       8.118  26.876   8.257  1.00 23.17           C  
ATOM    632  CD  GLU A  83       6.788  26.232   7.903  1.00 27.66           C  
ATOM    633  OE1 GLU A  83       6.779  25.283   7.083  1.00 21.72           O  
ATOM    634  OE2 GLU A  83       5.755  26.665   8.464  1.00 23.22           O  
ATOM    635  N   ASP A  84       9.052  30.142   6.552  1.00 16.80           N  
ATOM    636  CA  ASP A  84       8.758  31.498   7.017  1.00 18.84           C  
ATOM    637  C   ASP A  84       7.830  32.261   6.073  1.00 18.06           C  
ATOM    638  O   ASP A  84       6.975  33.024   6.517  1.00 17.95           O  
ATOM    639  CB  ASP A  84      10.047  32.315   7.188  1.00 20.96           C  
ATOM    640  CG  ASP A  84      10.835  31.929   8.425  1.00 28.63           C  
ATOM    641  OD1 ASP A  84      10.221  31.752   9.499  1.00 34.02           O  
ATOM    642  OD2 ASP A  84      12.077  31.822   8.327  1.00 30.46           O  
ATOM    643  N   ASP A  85       8.012  32.063   4.772  1.00 16.50           N  
ATOM    644  CA  ASP A  85       7.198  32.746   3.769  1.00 15.98           C  
ATOM    645  C   ASP A  85       5.890  32.049   3.427  1.00 15.29           C  
ATOM    646  O   ASP A  85       4.937  32.689   2.985  1.00 15.05           O  
ATOM    647  CB  ASP A  85       8.011  32.931   2.486  1.00 19.10           C  
ATOM    648  CG  ASP A  85       8.765  34.244   2.460  1.00 22.11           C  
ATOM    649  OD1 ASP A  85       9.853  34.300   1.855  1.00 23.57           O  
ATOM    650  OD2 ASP A  85       8.252  35.225   3.033  1.00 25.93           O  
ATOM    651  N   TYR A  86       5.840  30.740   3.638  1.00 14.36           N  
ATOM    652  CA  TYR A  86       4.649  29.963   3.305  1.00 14.67           C  
ATOM    653  C   TYR A  86       4.507  28.904   4.395  1.00 13.95           C  
ATOM    654  O   TYR A  86       4.894  27.754   4.213  1.00 14.34           O  
ATOM    655  CB  TYR A  86       4.867  29.333   1.922  1.00 15.37           C  
ATOM    656  CG  TYR A  86       3.621  28.954   1.154  1.00 16.04           C  
ATOM    657  CD1 TYR A  86       3.659  28.840  -0.238  1.00 15.47           C  
ATOM    658  CD2 TYR A  86       2.420  28.681   1.804  1.00 15.00           C  
ATOM    659  CE1 TYR A  86       2.534  28.465  -0.960  1.00 15.04           C  
ATOM    660  CE2 TYR A  86       1.284  28.300   1.087  1.00 13.89           C  
ATOM    661  CZ  TYR A  86       1.350  28.194  -0.292  1.00 17.05           C  
ATOM    662  OH  TYR A  86       0.237  27.809  -1.006  1.00 16.21           O  
ATOM    663  N   SER A  87       3.948  29.314   5.532  1.00 14.91           N  
ATOM    664  CA  SER A  87       3.807  28.441   6.695  1.00 15.75           C  
ATOM    665  C   SER A  87       2.873  27.245   6.580  1.00 14.85           C  
ATOM    666  O   SER A  87       1.863  27.277   5.875  1.00 12.88           O  
ATOM    667  CB  SER A  87       3.408  29.269   7.922  1.00 16.94           C  
ATOM    668  OG  SER A  87       2.145  29.877   7.736  1.00 20.73           O  
ATOM    669  N   TYR A  88       3.226  26.200   7.318  1.00 15.33           N  
ATOM    670  CA  TYR A  88       2.474  24.954   7.343  1.00 14.80           C  
ATOM    671  C   TYR A  88       1.180  25.087   8.139  1.00 17.13           C  
ATOM    672  O   TYR A  88       1.191  25.522   9.292  1.00 17.92           O  
ATOM    673  CB  TYR A  88       3.338  23.848   7.942  1.00 15.18           C  
ATOM    674  CG  TYR A  88       2.716  22.479   7.847  1.00 17.68           C  
ATOM    675  CD1 TYR A  88       2.580  21.836   6.615  1.00 15.84           C  
ATOM    676  CD2 TYR A  88       2.255  21.827   8.986  1.00 13.99           C  
ATOM    677  CE1 TYR A  88       2.000  20.578   6.523  1.00 12.18           C  
ATOM    678  CE2 TYR A  88       1.674  20.566   8.907  1.00 13.64           C  
ATOM    679  CZ  TYR A  88       1.550  19.946   7.673  1.00 12.99           C  
ATOM    680  OH  TYR A  88       0.995  18.689   7.590  1.00 12.31           O  
ATOM    681  N   GLN A  89       0.075  24.688   7.515  1.00 15.97           N  
ATOM    682  CA  GLN A  89      -1.250  24.769   8.124  1.00 16.09           C  
ATOM    683  C   GLN A  89      -1.880  23.410   8.414  1.00 17.32           C  
ATOM    684  O   GLN A  89      -2.861  23.324   9.144  1.00 15.06           O  
ATOM    685  CB  GLN A  89      -2.197  25.558   7.215  1.00 15.26           C  
ATOM    686  CG  GLN A  89      -1.756  26.979   6.920  1.00 18.03           C  
ATOM    687  CD  GLN A  89      -1.560  27.798   8.176  1.00 19.02           C  
ATOM    688  OE1 GLN A  89      -2.398  27.782   9.076  1.00 19.25           O  
ATOM    689  NE2 GLN A  89      -0.449  28.522   8.243  1.00 21.26           N  
ATOM    690  N   GLY A  89A     -1.340  22.348   7.829  1.00 16.83           N  
ATOM    691  CA  GLY A  89A     -1.904  21.033   8.082  1.00 15.04           C  
ATOM    692  C   GLY A  89A     -3.164  20.702   7.295  1.00 17.54           C  
ATOM    693  O   GLY A  89A     -3.841  19.718   7.587  1.00 15.54           O  
ATOM    694  N   HIS A  91      -3.494  21.529   6.309  1.00 16.99           N  
ATOM    695  CA  HIS A  91      -4.658  21.289   5.462  1.00 16.79           C  
ATOM    696  C   HIS A  91      -4.466  22.064   4.170  1.00 14.47           C  
ATOM    697  O   HIS A  91      -3.715  23.037   4.129  1.00 14.93           O  
ATOM    698  CB  HIS A  91      -5.954  21.710   6.165  1.00 18.23           C  
ATOM    699  CG  HIS A  91      -6.033  23.171   6.477  1.00 17.99           C  
ATOM    700  ND1 HIS A  91      -6.332  24.122   5.525  1.00 19.78           N  
ATOM    701  CD2 HIS A  91      -5.843  23.846   7.636  1.00 17.22           C  
ATOM    702  CE1 HIS A  91      -6.323  25.320   6.084  1.00 19.42           C  
ATOM    703  NE2 HIS A  91      -6.030  25.179   7.365  1.00 21.09           N  
ATOM    704  N   MET A  92      -5.129  21.633   3.106  1.00 15.05           N  
ATOM    705  CA  MET A  92      -4.970  22.309   1.824  1.00 14.77           C  
ATOM    706  C   MET A  92      -5.603  23.698   1.798  1.00 15.77           C  
ATOM    707  O   MET A  92      -6.606  23.947   2.465  1.00 16.36           O  
ATOM    708  CB  MET A  92      -5.567  21.451   0.702  1.00 15.81           C  
ATOM    709  CG  MET A  92      -5.291  21.983  -0.694  1.00 16.73           C  
ATOM    710  SD  MET A  92      -5.778  20.815  -1.981  1.00 22.03           S  
ATOM    711  CE  MET A  92      -7.537  21.073  -2.029  1.00 23.55           C  
ATOM    712  N   GLN A  93      -4.983  24.600   1.040  1.00 14.35           N  
ATOM    713  CA  GLN A  93      -5.472  25.967   0.857  1.00 14.90           C  
ATOM    714  C   GLN A  93      -5.270  26.248  -0.625  1.00 12.94           C  
ATOM    715  O   GLN A  93      -4.792  25.381  -1.358  1.00 13.85           O  
ATOM    716  CB  GLN A  93      -4.630  26.978   1.642  1.00 17.56           C  
ATOM    717  CG  GLN A  93      -4.231  26.566   3.046  1.00 19.30           C  
ATOM    718  CD  GLN A  93      -3.313  27.589   3.699  1.00 21.12           C  
ATOM    719  OE1 GLN A  93      -3.732  28.339   4.579  1.00 21.02           O  
ATOM    720  NE2 GLN A  93      -2.055  27.630   3.258  1.00 19.45           N  
ATOM    721  N   SER A  94      -5.628  27.449  -1.070  1.00 13.82           N  
ATOM    722  CA  SER A  94      -5.418  27.806  -2.463  1.00 16.85           C  
ATOM    723  C   SER A  94      -3.922  28.076  -2.556  1.00 16.04           C  
ATOM    724  O   SER A  94      -3.285  28.416  -1.555  1.00 14.57           O  
ATOM    725  CB  SER A  94      -6.217  29.062  -2.849  1.00 15.20           C  
ATOM    726  OG  SER A  94      -5.812  30.204  -2.115  1.00 17.22           O  
ATOM    727  N   CYS A  95      -3.355  27.918  -3.743  1.00 17.84           N  
ATOM    728  CA  CYS A  95      -1.924  28.133  -3.911  1.00 17.78           C  
ATOM    729  C   CYS A  95      -1.521  29.595  -3.696  1.00 19.13           C  
ATOM    730  O   CYS A  95      -2.055  30.502  -4.334  1.00 21.88           O  
ATOM    731  CB  CYS A  95      -1.484  27.638  -5.295  1.00 20.67           C  
ATOM    732  SG  CYS A  95       0.298  27.849  -5.616  1.00 23.96           S  
ATOM    733  N   GLN A  96      -0.582  29.810  -2.777  1.00 18.73           N  
ATOM    734  CA  GLN A  96      -0.089  31.148  -2.450  1.00 17.46           C  
ATOM    735  C   GLN A  96       1.340  31.341  -2.964  1.00 17.28           C  
ATOM    736  O   GLN A  96       2.046  32.253  -2.536  1.00 17.13           O  
ATOM    737  CB  GLN A  96      -0.109  31.357  -0.931  1.00 18.90           C  
ATOM    738  CG  GLN A  96      -1.463  31.104  -0.282  1.00 24.53           C  
ATOM    739  CD  GLN A  96      -1.429  31.212   1.236  1.00 24.63           C  
ATOM    740  OE1 GLN A  96      -2.442  31.002   1.901  1.00 30.63           O  
ATOM    741  NE2 GLN A  96      -0.263  31.535   1.789  1.00 27.08           N  
ATOM    742  N   PHE A  97       1.763  30.484  -3.885  1.00 17.25           N  
ATOM    743  CA  PHE A  97       3.113  30.577  -4.424  1.00 18.75           C  
ATOM    744  C   PHE A  97       3.347  31.879  -5.169  1.00 20.86           C  
ATOM    745  O   PHE A  97       2.473  32.367  -5.880  1.00 18.09           O  
ATOM    746  CB  PHE A  97       3.399  29.395  -5.351  1.00 19.28           C  
ATOM    747  CG  PHE A  97       4.781  29.408  -5.949  1.00 19.96           C  
ATOM    748  CD1 PHE A  97       5.009  29.969  -7.200  1.00 20.93           C  
ATOM    749  CD2 PHE A  97       5.856  28.874  -5.250  1.00 21.92           C  
ATOM    750  CE1 PHE A  97       6.291  29.992  -7.751  1.00 23.47           C  
ATOM    751  CE2 PHE A  97       7.140  28.891  -5.790  1.00 22.45           C  
ATOM    752  CZ  PHE A  97       7.356  29.454  -7.044  1.00 23.50           C  
ATOM    753  N   SER A  98       4.539  32.434  -4.986  1.00 23.19           N  
ATOM    754  CA  SER A  98       4.933  33.671  -5.642  1.00 25.36           C  
ATOM    755  C   SER A  98       6.376  33.509  -6.101  1.00 24.52           C  
ATOM    756  O   SER A  98       7.272  33.281  -5.287  1.00 23.04           O  
ATOM    757  CB  SER A  98       4.825  34.847  -4.676  1.00 27.28           C  
ATOM    758  OG  SER A  98       5.241  36.043  -5.307  1.00 35.18           O  
ATOM    759  N   ALA A  99       6.585  33.626  -7.407  1.00 24.33           N  
ATOM    760  CA  ALA A  99       7.897  33.473  -8.020  1.00 27.44           C  
ATOM    761  C   ALA A  99       9.044  34.213  -7.342  1.00 27.18           C  
ATOM    762  O   ALA A  99      10.130  33.651  -7.184  1.00 27.72           O  
ATOM    763  CB  ALA A  99       7.826  33.882  -9.489  1.00 28.61           C  
ATOM    764  N   GLU A 100       8.821  35.465  -6.952  1.00 28.12           N  
ATOM    765  CA  GLU A 100       9.884  36.243  -6.323  1.00 28.89           C  
ATOM    766  C   GLU A 100      10.206  35.798  -4.901  1.00 28.89           C  
ATOM    767  O   GLU A 100      11.250  36.157  -4.358  1.00 30.50           O  
ATOM    768  CB  GLU A 100       9.547  37.742  -6.336  1.00 33.10           C  
ATOM    769  CG  GLU A 100       8.369  38.145  -5.476  1.00 38.78           C  
ATOM    770  CD  GLU A 100       8.252  39.655  -5.314  1.00 46.10           C  
ATOM    771  OE1 GLU A 100       7.255  40.120  -4.720  1.00 48.59           O  
ATOM    772  OE2 GLU A 100       9.162  40.380  -5.775  1.00 49.57           O  
ATOM    773  N   LYS A 101       9.316  35.016  -4.301  1.00 25.72           N  
ATOM    774  CA  LYS A 101       9.536  34.523  -2.945  1.00 24.57           C  
ATOM    775  C   LYS A 101      10.333  33.220  -2.952  1.00 22.22           C  
ATOM    776  O   LYS A 101      10.850  32.804  -1.920  1.00 23.64           O  
ATOM    777  CB  LYS A 101       8.205  34.276  -2.236  1.00 24.48           C  
ATOM    778  CG  LYS A 101       7.353  35.511  -2.000  1.00 27.55           C  
ATOM    779  CD  LYS A 101       6.032  35.119  -1.349  1.00 27.01           C  
ATOM    780  CE  LYS A 101       5.122  36.317  -1.147  1.00 26.03           C  
ATOM    781  NZ  LYS A 101       3.830  35.929  -0.519  1.00 23.97           N  
ATOM    782  N   ALA A 102      10.422  32.569  -4.107  1.00 19.94           N  
ATOM    783  CA  ALA A 102      11.156  31.312  -4.194  1.00 21.65           C  
ATOM    784  C   ALA A 102      12.621  31.536  -3.829  1.00 24.52           C  
ATOM    785  O   ALA A 102      13.283  32.397  -4.405  1.00 25.38           O  
ATOM    786  CB  ALA A 102      11.042  30.739  -5.596  1.00 25.01           C  
ATOM    787  N   LYS A 103      13.124  30.765  -2.868  1.00 22.84           N  
ATOM    788  CA  LYS A 103      14.514  30.902  -2.435  1.00 25.66           C  
ATOM    789  C   LYS A 103      15.368  29.700  -2.822  1.00 24.07           C  
ATOM    790  O   LYS A 103      16.596  29.767  -2.795  1.00 24.56           O  
ATOM    791  CB  LYS A 103      14.591  31.092  -0.917  1.00 28.29           C  
ATOM    792  CG  LYS A 103      13.787  32.266  -0.394  1.00 31.80           C  
ATOM    793  CD  LYS A 103      14.270  32.689   0.984  1.00 36.85           C  
ATOM    794  CE  LYS A 103      13.343  33.729   1.590  1.00 39.55           C  
ATOM    795  NZ  LYS A 103      13.050  34.826   0.625  1.00 41.81           N  
ATOM    796  N   VAL A 105      14.711  28.603  -3.181  1.00 21.19           N  
ATOM    797  CA  VAL A 105      15.407  27.383  -3.562  1.00 19.62           C  
ATOM    798  C   VAL A 105      14.784  26.807  -4.825  1.00 19.72           C  
ATOM    799  O   VAL A 105      13.576  26.905  -5.027  1.00 20.14           O  
ATOM    800  CB  VAL A 105      15.319  26.338  -2.434  1.00 22.03           C  
ATOM    801  CG1 VAL A 105      15.889  25.012  -2.902  1.00 22.68           C  
ATOM    802  CG2 VAL A 105      16.062  26.845  -1.202  1.00 17.13           C  
ATOM    803  N   TYR A 106      15.608  26.206  -5.675  1.00 17.45           N  
ATOM    804  CA  TYR A 106      15.111  25.614  -6.908  1.00 18.17           C  
ATOM    805  C   TYR A 106      15.879  24.338  -7.208  1.00 14.91           C  
ATOM    806  O   TYR A 106      16.999  24.157  -6.732  1.00 15.69           O  
ATOM    807  CB  TYR A 106      15.263  26.606  -8.065  1.00 22.18           C  
ATOM    808  CG  TYR A 106      16.683  27.057  -8.296  1.00 27.83           C  
ATOM    809  CD1 TYR A 106      17.639  26.181  -8.808  1.00 31.74           C  
ATOM    810  CD2 TYR A 106      17.079  28.358  -7.986  1.00 30.94           C  
ATOM    811  CE1 TYR A 106      18.959  26.587  -9.008  1.00 35.48           C  
ATOM    812  CE2 TYR A 106      18.397  28.775  -8.182  1.00 34.91           C  
ATOM    813  CZ  TYR A 106      19.330  27.882  -8.694  1.00 35.39           C  
ATOM    814  OH  TYR A 106      20.632  28.281  -8.899  1.00 42.16           O  
ATOM    815  N   ILE A 107      15.263  23.446  -7.976  1.00 15.77           N  
ATOM    816  CA  ILE A 107      15.906  22.199  -8.359  1.00 14.95           C  
ATOM    817  C   ILE A 107      15.873  22.118  -9.877  1.00 18.28           C  
ATOM    818  O   ILE A 107      15.019  22.736 -10.515  1.00 16.77           O  
ATOM    819  CB  ILE A 107      15.192  20.970  -7.747  1.00 14.53           C  
ATOM    820  CG1 ILE A 107      13.778  20.835  -8.310  1.00 14.63           C  
ATOM    821  CG2 ILE A 107      15.142  21.111  -6.231  1.00 10.53           C  
ATOM    822  CD1 ILE A 107      13.089  19.535  -7.917  1.00 16.73           C  
ATOM    823  N   GLN A 108      16.806  21.365 -10.449  1.00 20.22           N  
ATOM    824  CA  GLN A 108      16.896  21.231 -11.901  1.00 24.12           C  
ATOM    825  C   GLN A 108      16.348  19.891 -12.379  1.00 23.69           C  
ATOM    826  O   GLN A 108      15.950  19.747 -13.539  1.00 21.94           O  
ATOM    827  CB  GLN A 108      18.357  21.346 -12.340  1.00 25.85           C  
ATOM    828  CG  GLN A 108      19.172  22.436 -11.646  1.00 33.29           C  
ATOM    829  CD  GLN A 108      18.890  23.824 -12.179  1.00 38.39           C  
ATOM    830  OE1 GLN A 108      18.742  24.019 -13.385  1.00 41.25           O  
ATOM    831  NE2 GLN A 108      18.834  24.802 -11.282  1.00 40.68           N  
ATOM    832  N   ASP A 109      16.331  18.911 -11.481  1.00 21.56           N  
ATOM    833  CA  ASP A 109      15.863  17.576 -11.828  1.00 22.01           C  
ATOM    834  C   ASP A 109      15.789  16.717 -10.568  1.00 19.69           C  
ATOM    835  O   ASP A 109      15.901  17.223  -9.454  1.00 16.68           O  
ATOM    836  CB  ASP A 109      16.839  16.959 -12.840  1.00 24.79           C  
ATOM    837  CG  ASP A 109      16.356  15.631 -13.394  1.00 31.09           C  
ATOM    838  OD1 ASP A 109      15.154  15.520 -13.707  1.00 32.46           O  
ATOM    839  OD2 ASP A 109      17.184  14.703 -13.528  1.00 36.88           O  
ATOM    840  N   SER A 110      15.582  15.419 -10.752  1.00 19.39           N  
ATOM    841  CA  SER A 110      15.524  14.488  -9.636  1.00 19.27           C  
ATOM    842  C   SER A 110      16.038  13.147 -10.133  1.00 18.28           C  
ATOM    843  O   SER A 110      15.984  12.856 -11.332  1.00 19.33           O  
ATOM    844  CB  SER A 110      14.094  14.348  -9.106  1.00 18.76           C  
ATOM    845  OG  SER A 110      13.228  13.783 -10.071  1.00 22.58           O  
ATOM    846  N   VAL A 111      16.557  12.340  -9.219  1.00 16.68           N  
ATOM    847  CA  VAL A 111      17.080  11.034  -9.589  1.00 17.48           C  
ATOM    848  C   VAL A 111      16.579   9.915  -8.686  1.00 19.27           C  
ATOM    849  O   VAL A 111      16.307  10.126  -7.501  1.00 17.84           O  
ATOM    850  CB  VAL A 111      18.627  11.018  -9.551  1.00 18.07           C  
ATOM    851  CG1 VAL A 111      19.190  11.970 -10.602  1.00 19.21           C  
ATOM    852  CG2 VAL A 111      19.115  11.412  -8.162  1.00 20.35           C  
ATOM    853  N   GLU A 112      16.447   8.727  -9.267  1.00 17.99           N  
ATOM    854  CA  GLU A 112      16.026   7.545  -8.530  1.00 18.38           C  
ATOM    855  C   GLU A 112      17.314   6.788  -8.252  1.00 18.73           C  
ATOM    856  O   GLU A 112      18.084   6.503  -9.167  1.00 20.04           O  
ATOM    857  CB  GLU A 112      15.067   6.695  -9.370  1.00 18.55           C  
ATOM    858  CG  GLU A 112      13.642   7.229  -9.389  1.00 26.28           C  
ATOM    859  CD  GLU A 112      12.732   6.466 -10.337  1.00 29.18           C  
ATOM    860  OE1 GLU A 112      11.500   6.569 -10.179  1.00 36.97           O  
ATOM    861  OE2 GLU A 112      13.243   5.778 -11.245  1.00 34.16           O  
ATOM    862  N   LEU A 113      17.552   6.472  -6.986  1.00 17.38           N  
ATOM    863  CA  LEU A 113      18.777   5.793  -6.596  1.00 18.76           C  
ATOM    864  C   LEU A 113      18.671   4.272  -6.537  1.00 19.67           C  
ATOM    865  O   LEU A 113      17.574   3.702  -6.543  1.00 16.57           O  
ATOM    866  CB  LEU A 113      19.242   6.344  -5.245  1.00 20.40           C  
ATOM    867  CG  LEU A 113      19.331   7.877  -5.200  1.00 20.84           C  
ATOM    868  CD1 LEU A 113      19.766   8.324  -3.806  1.00 18.69           C  
ATOM    869  CD2 LEU A 113      20.320   8.378  -6.257  1.00 17.80           C  
ATOM    870  N   SER A 114      19.830   3.625  -6.484  1.00 17.67           N  
ATOM    871  CA  SER A 114      19.920   2.171  -6.425  1.00 17.99           C  
ATOM    872  C   SER A 114      19.292   1.613  -5.154  1.00 21.09           C  
ATOM    873  O   SER A 114      19.237   2.295  -4.125  1.00 18.95           O  
ATOM    874  CB  SER A 114      21.391   1.746  -6.486  1.00 17.50           C  
ATOM    875  OG  SER A 114      21.556   0.385  -6.128  1.00 19.19           O  
ATOM    876  N   GLN A 115      18.820   0.371  -5.233  1.00 18.61           N  
ATOM    877  CA  GLN A 115      18.227  -0.301  -4.086  1.00 19.49           C  
ATOM    878  C   GLN A 115      19.318  -0.908  -3.210  1.00 16.55           C  
ATOM    879  O   GLN A 115      19.063  -1.302  -2.072  1.00 17.82           O  
ATOM    880  CB  GLN A 115      17.277  -1.416  -4.538  1.00 19.26           C  
ATOM    881  CG  GLN A 115      15.914  -0.946  -4.997  1.00 22.94           C  
ATOM    882  CD  GLN A 115      14.921  -2.092  -5.138  1.00 21.52           C  
ATOM    883  OE1 GLN A 115      13.768  -1.883  -5.508  1.00 25.66           O  
ATOM    884  NE2 GLN A 115      15.367  -3.307  -4.839  1.00 21.33           N  
ATOM    885  N   ASN A 116      20.534  -0.990  -3.747  1.00 17.28           N  
ATOM    886  CA  ASN A 116      21.659  -1.560  -3.009  1.00 16.40           C  
ATOM    887  C   ASN A 116      21.991  -0.668  -1.818  1.00 16.44           C  
ATOM    888  O   ASN A 116      22.421   0.472  -1.993  1.00 17.94           O  
ATOM    889  CB  ASN A 116      22.876  -1.690  -3.922  1.00 18.71           C  
ATOM    890  CG  ASN A 116      24.042  -2.379  -3.240  1.00 22.52           C  
ATOM    891  OD1 ASN A 116      24.604  -1.869  -2.269  1.00 19.02           O  
ATOM    892  ND2 ASN A 116      24.409  -3.551  -3.744  1.00 25.70           N  
ATOM    893  N   GLU A 117      21.799  -1.194  -0.611  1.00 13.87           N  
ATOM    894  CA  GLU A 117      22.028  -0.423   0.606  1.00 16.10           C  
ATOM    895  C   GLU A 117      23.461   0.017   0.849  1.00 17.12           C  
ATOM    896  O   GLU A 117      23.705   0.984   1.579  1.00 14.80           O  
ATOM    897  CB  GLU A 117      21.500  -1.189   1.817  1.00 15.14           C  
ATOM    898  CG  GLU A 117      19.987  -1.366   1.774  1.00 15.29           C  
ATOM    899  CD  GLU A 117      19.431  -1.985   3.035  1.00 17.37           C  
ATOM    900  OE1 GLU A 117      19.214  -1.250   4.020  1.00 18.46           O  
ATOM    901  OE2 GLU A 117      19.222  -3.214   3.046  1.00 17.44           O  
ATOM    902  N   GLN A 118      24.418  -0.689   0.262  1.00 18.03           N  
ATOM    903  CA  GLN A 118      25.805  -0.280   0.432  1.00 20.23           C  
ATOM    904  C   GLN A 118      26.025   0.954  -0.435  1.00 18.83           C  
ATOM    905  O   GLN A 118      26.687   1.908  -0.022  1.00 17.38           O  
ATOM    906  CB  GLN A 118      26.756  -1.385  -0.001  1.00 22.25           C  
ATOM    907  CG  GLN A 118      26.854  -2.529   0.972  1.00 31.59           C  
ATOM    908  CD  GLN A 118      28.106  -3.330   0.733  1.00 38.92           C  
ATOM    909  OE1 GLN A 118      28.386  -4.288   1.446  1.00 42.96           O  
ATOM    910  NE2 GLN A 118      28.880  -2.936  -0.277  1.00 42.05           N  
ATOM    911  N   LYS A 119      25.463   0.925  -1.642  1.00 16.85           N  
ATOM    912  CA  LYS A 119      25.562   2.045  -2.571  1.00 16.42           C  
ATOM    913  C   LYS A 119      24.811   3.249  -2.004  1.00 15.88           C  
ATOM    914  O   LYS A 119      25.252   4.390  -2.150  1.00 13.98           O  
ATOM    915  CB  LYS A 119      24.970   1.666  -3.932  1.00 15.73           C  
ATOM    916  CG  LYS A 119      25.792   0.647  -4.703  1.00 18.88           C  
ATOM    917  CD  LYS A 119      25.249   0.469  -6.117  1.00 23.93           C  
ATOM    918  CE  LYS A 119      26.003  -0.619  -6.873  1.00 30.13           C  
ATOM    919  NZ  LYS A 119      27.458  -0.326  -6.993  1.00 33.79           N  
ATOM    920  N   LEU A 120      23.671   2.993  -1.365  1.00 15.08           N  
ATOM    921  CA  LEU A 120      22.885   4.070  -0.769  1.00 14.72           C  
ATOM    922  C   LEU A 120      23.667   4.727   0.363  1.00 14.89           C  
ATOM    923  O   LEU A 120      23.617   5.942   0.540  1.00 13.98           O  
ATOM    924  CB  LEU A 120      21.551   3.534  -0.235  1.00 15.55           C  
ATOM    925  CG  LEU A 120      20.499   3.255  -1.308  1.00 14.52           C  
ATOM    926  CD1 LEU A 120      19.370   2.410  -0.732  1.00 14.75           C  
ATOM    927  CD2 LEU A 120      19.972   4.579  -1.846  1.00 13.00           C  
ATOM    928  N   ALA A 121      24.390   3.922   1.132  1.00 14.97           N  
ATOM    929  CA  ALA A 121      25.177   4.465   2.231  1.00 14.98           C  
ATOM    930  C   ALA A 121      26.271   5.365   1.663  1.00 14.99           C  
ATOM    931  O   ALA A 121      26.492   6.483   2.141  1.00 13.21           O  
ATOM    932  CB  ALA A 121      25.791   3.331   3.045  1.00 16.97           C  
ATOM    933  N   ALA A 122      26.947   4.875   0.631  1.00 14.18           N  
ATOM    934  CA  ALA A 122      28.019   5.632  -0.004  1.00 16.27           C  
ATOM    935  C   ALA A 122      27.497   6.948  -0.575  1.00 16.55           C  
ATOM    936  O   ALA A 122      28.132   7.993  -0.428  1.00 16.69           O  
ATOM    937  CB  ALA A 122      28.662   4.795  -1.114  1.00 14.69           C  
ATOM    938  N   TRP A 123      26.340   6.892  -1.228  1.00 16.75           N  
ATOM    939  CA  TRP A 123      25.743   8.082  -1.826  1.00 15.69           C  
ATOM    940  C   TRP A 123      25.366   9.079  -0.730  1.00 16.08           C  
ATOM    941  O   TRP A 123      25.600  10.279  -0.864  1.00 16.99           O  
ATOM    942  CB  TRP A 123      24.497   7.695  -2.630  1.00 15.30           C  
ATOM    943  CG  TRP A 123      23.989   8.759  -3.568  1.00 17.63           C  
ATOM    944  CD1 TRP A 123      24.169   8.813  -4.922  1.00 16.40           C  
ATOM    945  CD2 TRP A 123      23.185   9.895  -3.225  1.00 15.19           C  
ATOM    946  NE1 TRP A 123      23.523   9.906  -5.445  1.00 17.02           N  
ATOM    947  CE2 TRP A 123      22.910  10.589  -4.426  1.00 15.30           C  
ATOM    948  CE3 TRP A 123      22.670  10.394  -2.020  1.00 15.20           C  
ATOM    949  CZ2 TRP A 123      22.138  11.759  -4.458  1.00 15.68           C  
ATOM    950  CZ3 TRP A 123      21.902  11.559  -2.051  1.00 15.43           C  
ATOM    951  CH2 TRP A 123      21.644  12.227  -3.265  1.00 17.42           C  
ATOM    952  N   LEU A 124      24.792   8.580   0.359  1.00 15.67           N  
ATOM    953  CA  LEU A 124      24.393   9.457   1.455  1.00 14.18           C  
ATOM    954  C   LEU A 124      25.589  10.208   2.034  1.00 13.68           C  
ATOM    955  O   LEU A 124      25.546  11.426   2.179  1.00 14.27           O  
ATOM    956  CB  LEU A 124      23.697   8.655   2.559  1.00 14.09           C  
ATOM    957  CG  LEU A 124      23.167   9.457   3.755  1.00 14.96           C  
ATOM    958  CD1 LEU A 124      21.919   8.778   4.308  1.00 16.21           C  
ATOM    959  CD2 LEU A 124      24.240   9.583   4.827  1.00 14.19           C  
ATOM    960  N   ALA A 125      26.659   9.484   2.348  1.00 14.20           N  
ATOM    961  CA  ALA A 125      27.849  10.106   2.929  1.00 14.06           C  
ATOM    962  C   ALA A 125      28.479  11.147   2.005  1.00 16.38           C  
ATOM    963  O   ALA A 125      29.105  12.100   2.464  1.00 17.91           O  
ATOM    964  CB  ALA A 125      28.881   9.031   3.286  1.00 14.74           C  
ATOM    965  N   LYS A 126      28.297  10.971   0.701  1.00 17.34           N  
ATOM    966  CA  LYS A 126      28.875  11.880  -0.277  1.00 17.99           C  
ATOM    967  C   LYS A 126      27.955  12.970  -0.812  1.00 18.54           C  
ATOM    968  O   LYS A 126      28.404  14.087  -1.074  1.00 18.40           O  
ATOM    969  CB  LYS A 126      29.413  11.074  -1.462  1.00 24.23           C  
ATOM    970  CG  LYS A 126      29.882  11.918  -2.631  1.00 27.82           C  
ATOM    971  CD  LYS A 126      30.318  11.045  -3.796  1.00 33.71           C  
ATOM    972  CE  LYS A 126      30.661  11.888  -5.015  1.00 37.36           C  
ATOM    973  NZ  LYS A 126      31.757  12.860  -4.731  1.00 39.84           N  
ATOM    974  N   ARG A 127      26.671  12.663  -0.967  1.00 15.03           N  
ATOM    975  CA  ARG A 127      25.761  13.643  -1.542  1.00 15.70           C  
ATOM    976  C   ARG A 127      24.612  14.170  -0.690  1.00 14.28           C  
ATOM    977  O   ARG A 127      23.904  15.077  -1.122  1.00 13.98           O  
ATOM    978  CB  ARG A 127      25.236  13.105  -2.877  1.00 16.47           C  
ATOM    979  CG  ARG A 127      26.374  12.719  -3.819  1.00 24.39           C  
ATOM    980  CD  ARG A 127      25.904  12.447  -5.234  1.00 30.14           C  
ATOM    981  NE  ARG A 127      27.037  12.231  -6.128  1.00 38.54           N  
ATOM    982  CZ  ARG A 127      26.951  12.208  -7.454  1.00 42.40           C  
ATOM    983  NH1 ARG A 127      25.778  12.387  -8.049  1.00 44.09           N  
ATOM    984  NH2 ARG A 127      28.041  12.014  -8.186  1.00 45.37           N  
ATOM    985  N   GLY A 128      24.417  13.613   0.505  1.00 13.78           N  
ATOM    986  CA  GLY A 128      23.370  14.128   1.375  1.00 13.21           C  
ATOM    987  C   GLY A 128      22.179  13.253   1.727  1.00 13.74           C  
ATOM    988  O   GLY A 128      22.072  12.115   1.266  1.00 14.07           O  
ATOM    989  N   PRO A 129      21.262  13.770   2.570  1.00 11.77           N  
ATOM    990  CA  PRO A 129      20.058  13.053   3.000  1.00 13.05           C  
ATOM    991  C   PRO A 129      19.256  12.546   1.803  1.00 13.35           C  
ATOM    992  O   PRO A 129      19.089  13.255   0.806  1.00 13.89           O  
ATOM    993  CB  PRO A 129      19.303  14.105   3.807  1.00 12.79           C  
ATOM    994  CG  PRO A 129      20.423  14.902   4.424  1.00 12.33           C  
ATOM    995  CD  PRO A 129      21.367  15.073   3.257  1.00 12.77           C  
ATOM    996  N   ILE A 130      18.755  11.321   1.920  1.00 12.64           N  
ATOM    997  CA  ILE A 130      18.003  10.685   0.845  1.00 11.20           C  
ATOM    998  C   ILE A 130      16.514  10.521   1.139  1.00 10.67           C  
ATOM    999  O   ILE A 130      16.132  10.081   2.221  1.00 10.14           O  
ATOM   1000  CB  ILE A 130      18.581   9.276   0.550  1.00  9.89           C  
ATOM   1001  CG1 ILE A 130      20.056   9.387   0.158  1.00 10.92           C  
ATOM   1002  CG2 ILE A 130      17.771   8.601  -0.554  1.00  9.96           C  
ATOM   1003  CD1 ILE A 130      20.755   8.040   0.041  1.00 11.90           C  
ATOM   1004  N   SER A 131      15.671  10.875   0.173  1.00 10.75           N  
ATOM   1005  CA  SER A 131      14.229  10.698   0.342  1.00 10.77           C  
ATOM   1006  C   SER A 131      13.920   9.214   0.118  1.00 13.17           C  
ATOM   1007  O   SER A 131      14.345   8.630  -0.880  1.00 13.34           O  
ATOM   1008  CB  SER A 131      13.453  11.531  -0.687  1.00 11.62           C  
ATOM   1009  OG  SER A 131      12.089  11.121  -0.752  1.00 13.45           O  
ATOM   1010  N   VAL A 132      13.198   8.596   1.045  1.00 12.35           N  
ATOM   1011  CA  VAL A 132      12.844   7.187   0.887  1.00 11.95           C  
ATOM   1012  C   VAL A 132      11.397   6.919   1.271  1.00 13.51           C  
ATOM   1013  O   VAL A 132      10.857   7.550   2.186  1.00 13.68           O  
ATOM   1014  CB  VAL A 132      13.742   6.262   1.749  1.00 11.67           C  
ATOM   1015  CG1 VAL A 132      15.179   6.285   1.236  1.00 12.38           C  
ATOM   1016  CG2 VAL A 132      13.687   6.698   3.210  1.00 11.92           C  
ATOM   1017  N   ALA A 133      10.768   5.995   0.548  1.00 13.89           N  
ATOM   1018  CA  ALA A 133       9.398   5.591   0.832  1.00 13.63           C  
ATOM   1019  C   ALA A 133       9.578   4.374   1.730  1.00 12.31           C  
ATOM   1020  O   ALA A 133      10.559   3.646   1.599  1.00 13.56           O  
ATOM   1021  CB  ALA A 133       8.675   5.211  -0.450  1.00 17.35           C  
ATOM   1022  N   ILE A 134       8.639   4.140   2.635  1.00 11.22           N  
ATOM   1023  CA  ILE A 134       8.793   3.024   3.556  1.00 10.96           C  
ATOM   1024  C   ILE A 134       7.459   2.465   4.046  1.00  9.61           C  
ATOM   1025  O   ILE A 134       6.436   3.145   4.003  1.00 13.90           O  
ATOM   1026  CB  ILE A 134       9.613   3.493   4.788  1.00 14.15           C  
ATOM   1027  CG1 ILE A 134      10.083   2.307   5.623  1.00 14.62           C  
ATOM   1028  CG2 ILE A 134       8.755   4.413   5.657  1.00 12.39           C  
ATOM   1029  CD1 ILE A 134      11.059   2.715   6.725  1.00 16.82           C  
ATOM   1030  N   ASN A 135       7.480   1.213   4.486  1.00 11.18           N  
ATOM   1031  CA  ASN A 135       6.297   0.602   5.057  1.00 12.03           C  
ATOM   1032  C   ASN A 135       6.444   1.026   6.517  1.00 12.85           C  
ATOM   1033  O   ASN A 135       7.412   0.647   7.174  1.00 12.69           O  
ATOM   1034  CB  ASN A 135       6.360  -0.920   4.956  1.00 12.60           C  
ATOM   1035  CG  ASN A 135       5.151  -1.589   5.586  1.00 15.79           C  
ATOM   1036  OD1 ASN A 135       4.559  -1.048   6.523  1.00 16.72           O  
ATOM   1037  ND2 ASN A 135       4.780  -2.763   5.090  1.00 13.51           N  
ATOM   1038  N   ALA A 136       5.503   1.814   7.021  1.00 11.85           N  
ATOM   1039  CA  ALA A 136       5.606   2.324   8.381  1.00 13.70           C  
ATOM   1040  C   ALA A 136       5.135   1.426   9.524  1.00 15.53           C  
ATOM   1041  O   ALA A 136       4.958   1.911  10.638  1.00 17.13           O  
ATOM   1042  CB  ALA A 136       4.893   3.671   8.465  1.00 15.81           C  
ATOM   1043  N   PHE A 139       4.959   0.130   9.279  1.00 16.67           N  
ATOM   1044  CA  PHE A 139       4.493  -0.762  10.339  1.00 18.35           C  
ATOM   1045  C   PHE A 139       5.339  -0.724  11.609  1.00 18.46           C  
ATOM   1046  O   PHE A 139       4.807  -0.629  12.721  1.00 19.23           O  
ATOM   1047  CB  PHE A 139       4.423  -2.208   9.853  1.00 19.45           C  
ATOM   1048  CG  PHE A 139       3.915  -3.157  10.899  1.00 24.99           C  
ATOM   1049  CD1 PHE A 139       2.558  -3.214  11.199  1.00 23.81           C  
ATOM   1050  CD2 PHE A 139       4.797  -3.948  11.628  1.00 24.91           C  
ATOM   1051  CE1 PHE A 139       2.084  -4.044  12.217  1.00 27.30           C  
ATOM   1052  CE2 PHE A 139       4.335  -4.781  12.648  1.00 25.61           C  
ATOM   1053  CZ  PHE A 139       2.976  -4.829  12.942  1.00 25.92           C  
ATOM   1054  N   GLY A 140       6.652  -0.817  11.443  1.00 18.02           N  
ATOM   1055  CA  GLY A 140       7.540  -0.796  12.589  1.00 19.20           C  
ATOM   1056  C   GLY A 140       7.537   0.523  13.337  1.00 20.97           C  
ATOM   1057  O   GLY A 140       7.869   0.576  14.521  1.00 21.83           O  
ATOM   1058  N   MET A 141       7.159   1.591  12.645  1.00 18.41           N  
ATOM   1059  CA  MET A 141       7.125   2.918  13.244  1.00 22.58           C  
ATOM   1060  C   MET A 141       5.869   3.148  14.074  1.00 23.71           C  
ATOM   1061  O   MET A 141       5.866   3.971  14.986  1.00 22.23           O  
ATOM   1062  CB  MET A 141       7.211   3.985  12.151  1.00 21.27           C  
ATOM   1063  CG  MET A 141       8.452   3.875  11.286  1.00 24.33           C  
ATOM   1064  SD  MET A 141       8.492   5.076   9.932  1.00 24.36           S  
ATOM   1065  CE  MET A 141       9.113   6.513  10.779  1.00 24.25           C  
ATOM   1066  N   GLN A 142       4.803   2.419  13.760  1.00 26.14           N  
ATOM   1067  CA  GLN A 142       3.550   2.582  14.487  1.00 30.06           C  
ATOM   1068  C   GLN A 142       3.684   2.374  15.991  1.00 30.08           C  
ATOM   1069  O   GLN A 142       3.078   3.101  16.775  1.00 31.74           O  
ATOM   1070  CB  GLN A 142       2.479   1.632  13.941  1.00 31.89           C  
ATOM   1071  CG  GLN A 142       1.408   2.327  13.117  1.00 39.51           C  
ATOM   1072  CD  GLN A 142       1.811   2.517  11.673  1.00 42.35           C  
ATOM   1073  OE1 GLN A 142       1.600   1.635  10.840  1.00 45.31           O  
ATOM   1074  NE2 GLN A 142       2.406   3.664  11.368  1.00 41.35           N  
ATOM   1075  N   PHE A 143       4.482   1.390  16.393  1.00 34.26           N  
ATOM   1076  CA  PHE A 143       4.663   1.091  17.811  1.00 35.31           C  
ATOM   1077  C   PHE A 143       6.040   1.507  18.323  1.00 34.78           C  
ATOM   1078  O   PHE A 143       6.321   1.419  19.521  1.00 35.20           O  
ATOM   1079  CB  PHE A 143       4.483  -0.411  18.060  1.00 39.97           C  
ATOM   1080  CG  PHE A 143       3.258  -0.999  17.411  1.00 44.85           C  
ATOM   1081  CD1 PHE A 143       3.199  -1.173  16.029  1.00 46.15           C  
ATOM   1082  CD2 PHE A 143       2.168  -1.391  18.182  1.00 46.03           C  
ATOM   1083  CE1 PHE A 143       2.068  -1.727  15.425  1.00 46.92           C  
ATOM   1084  CE2 PHE A 143       1.032  -1.945  17.588  1.00 46.00           C  
ATOM   1085  CZ  PHE A 143       0.984  -2.115  16.208  1.00 46.69           C  
ATOM   1086  N   TYR A 144       6.892   1.965  17.413  1.00 30.74           N  
ATOM   1087  CA  TYR A 144       8.253   2.365  17.754  1.00 28.54           C  
ATOM   1088  C   TYR A 144       8.412   3.265  18.981  1.00 28.07           C  
ATOM   1089  O   TYR A 144       7.698   4.255  19.150  1.00 27.89           O  
ATOM   1090  CB  TYR A 144       8.906   3.040  16.550  1.00 25.41           C  
ATOM   1091  CG  TYR A 144      10.383   3.304  16.727  1.00 21.03           C  
ATOM   1092  CD1 TYR A 144      11.295   2.251  16.804  1.00 19.49           C  
ATOM   1093  CD2 TYR A 144      10.873   4.608  16.799  1.00 20.48           C  
ATOM   1094  CE1 TYR A 144      12.661   2.490  16.944  1.00 19.50           C  
ATOM   1095  CE2 TYR A 144      12.235   4.858  16.939  1.00 18.03           C  
ATOM   1096  CZ  TYR A 144      13.122   3.795  17.009  1.00 17.93           C  
ATOM   1097  OH  TYR A 144      14.468   4.040  17.133  1.00 16.58           O  
ATOM   1098  N   ARG A 145       9.378   2.904  19.821  1.00 27.38           N  
ATOM   1099  CA  ARG A 145       9.705   3.638  21.039  1.00 30.04           C  
ATOM   1100  C   ARG A 145      11.130   4.163  20.890  1.00 28.39           C  
ATOM   1101  O   ARG A 145      11.378   5.366  20.965  1.00 28.63           O  
ATOM   1102  CB  ARG A 145       9.636   2.708  22.255  1.00 34.35           C  
ATOM   1103  CG  ARG A 145       8.234   2.273  22.656  1.00 41.28           C  
ATOM   1104  CD  ARG A 145       7.585   3.294  23.575  1.00 47.03           C  
ATOM   1105  NE  ARG A 145       7.525   4.621  22.969  1.00 51.75           N  
ATOM   1106  CZ  ARG A 145       7.092   5.709  23.598  1.00 53.53           C  
ATOM   1107  NH1 ARG A 145       6.678   5.631  24.856  1.00 54.19           N  
ATOM   1108  NH2 ARG A 145       7.075   6.878  22.970  1.00 52.55           N  
ATOM   1109  N   HIS A 146      12.061   3.238  20.678  1.00 27.44           N  
ATOM   1110  CA  HIS A 146      13.470   3.566  20.505  1.00 27.66           C  
ATOM   1111  C   HIS A 146      14.242   2.298  20.159  1.00 25.28           C  
ATOM   1112  O   HIS A 146      13.684   1.200  20.183  1.00 23.49           O  
ATOM   1113  CB  HIS A 146      14.039   4.180  21.785  1.00 32.47           C  
ATOM   1114  CG  HIS A 146      14.117   3.222  22.931  1.00 37.49           C  
ATOM   1115  ND1 HIS A 146      13.002   2.628  23.484  1.00 40.86           N  
ATOM   1116  CD2 HIS A 146      15.178   2.753  23.631  1.00 41.65           C  
ATOM   1117  CE1 HIS A 146      13.372   1.837  24.475  1.00 42.77           C  
ATOM   1118  NE2 HIS A 146      14.688   1.894  24.585  1.00 43.68           N  
ATOM   1119  N   GLY A 147      15.525   2.455  19.845  1.00 23.74           N  
ATOM   1120  CA  GLY A 147      16.351   1.311  19.500  1.00 21.56           C  
ATOM   1121  C   GLY A 147      16.355   1.038  18.005  1.00 19.65           C  
ATOM   1122  O   GLY A 147      15.732   1.774  17.234  1.00 17.55           O  
ATOM   1123  N   ILE A 148      17.058  -0.012  17.589  1.00 17.85           N  
ATOM   1124  CA  ILE A 148      17.123  -0.361  16.171  1.00 16.95           C  
ATOM   1125  C   ILE A 148      15.950  -1.263  15.798  1.00 18.35           C  
ATOM   1126  O   ILE A 148      15.898  -2.432  16.181  1.00 19.04           O  
ATOM   1127  CB  ILE A 148      18.444  -1.081  15.817  1.00 19.31           C  
ATOM   1128  CG1 ILE A 148      19.635  -0.250  16.306  1.00 19.42           C  
ATOM   1129  CG2 ILE A 148      18.539  -1.281  14.303  1.00 16.58           C  
ATOM   1130  CD1 ILE A 148      20.987  -0.801  15.899  1.00 27.38           C  
ATOM   1131  N   SER A 149      15.009  -0.704  15.048  1.00 16.94           N  
ATOM   1132  CA  SER A 149      13.826  -1.433  14.621  1.00 17.82           C  
ATOM   1133  C   SER A 149      14.125  -2.487  13.556  1.00 18.72           C  
ATOM   1134  O   SER A 149      14.903  -2.252  12.632  1.00 16.29           O  
ATOM   1135  CB  SER A 149      12.786  -0.441  14.086  1.00 18.09           C  
ATOM   1136  OG  SER A 149      11.628  -1.101  13.605  1.00 18.07           O  
ATOM   1137  N   ARG A 152      13.518  -3.661  13.702  1.00 19.06           N  
ATOM   1138  CA  ARG A 152      13.687  -4.728  12.725  1.00 20.86           C  
ATOM   1139  C   ARG A 152      12.507  -5.682  12.793  1.00 21.83           C  
ATOM   1140  O   ARG A 152      12.630  -6.808  13.274  1.00 19.16           O  
ATOM   1141  CB  ARG A 152      14.982  -5.507  12.952  1.00 21.65           C  
ATOM   1142  CG  ARG A 152      15.261  -6.460  11.803  1.00 24.65           C  
ATOM   1143  CD  ARG A 152      16.559  -7.220  11.952  1.00 28.08           C  
ATOM   1144  NE  ARG A 152      16.796  -8.034  10.765  1.00 31.47           N  
ATOM   1145  CZ  ARG A 152      17.864  -8.800  10.576  1.00 34.17           C  
ATOM   1146  NH1 ARG A 152      18.811  -8.866  11.503  1.00 33.95           N  
ATOM   1147  NH2 ARG A 152      17.984  -9.499   9.455  1.00 35.70           N  
ATOM   1148  N   PRO A 153      11.340  -5.242  12.303  1.00 22.61           N  
ATOM   1149  CA  PRO A 153      10.138  -6.079  12.321  1.00 22.22           C  
ATOM   1150  C   PRO A 153      10.245  -7.334  11.460  1.00 23.83           C  
ATOM   1151  O   PRO A 153      11.058  -7.406  10.534  1.00 21.57           O  
ATOM   1152  CB  PRO A 153       9.052  -5.124  11.831  1.00 24.57           C  
ATOM   1153  CG  PRO A 153       9.792  -4.236  10.899  1.00 27.66           C  
ATOM   1154  CD  PRO A 153      11.066  -3.947  11.655  1.00 25.50           C  
ATOM   1155  N   LEU A 154A      9.428  -8.333  11.781  1.00 24.77           N  
ATOM   1156  CA  LEU A 154A      9.429  -9.567  11.012  1.00 26.09           C  
ATOM   1157  C   LEU A 154A      9.022  -9.216   9.584  1.00 26.36           C  
ATOM   1158  O   LEU A 154A      8.262  -8.276   9.366  1.00 23.88           O  
ATOM   1159  CB  LEU A 154A      8.448 -10.577  11.613  1.00 29.24           C  
ATOM   1160  CG  LEU A 154A      8.763 -11.094  13.022  1.00 33.55           C  
ATOM   1161  CD1 LEU A 154A     10.195 -11.612  13.066  1.00 33.92           C  
ATOM   1162  CD2 LEU A 154A      8.567  -9.988  14.045  1.00 34.59           C  
ATOM   1163  N   ARG A 155A      9.538  -9.972   8.622  1.00 26.73           N  
ATOM   1164  CA  ARG A 155A      9.270  -9.742   7.205  1.00 28.59           C  
ATOM   1165  C   ARG A 155A      7.789  -9.587   6.843  1.00 28.09           C  
ATOM   1166  O   ARG A 155A      7.405  -8.616   6.189  1.00 29.00           O  
ATOM   1167  CB  ARG A 155A      9.885 -10.877   6.381  1.00 31.05           C  
ATOM   1168  CG  ARG A 155A     10.171 -10.533   4.932  1.00 38.62           C  
ATOM   1169  CD  ARG A 155A     11.179  -9.402   4.837  1.00 42.42           C  
ATOM   1170  NE  ARG A 155A     11.808  -9.306   3.521  1.00 45.63           N  
ATOM   1171  CZ  ARG A 155A     11.147  -9.181   2.375  1.00 46.06           C  
ATOM   1172  NH1 ARG A 155A      9.824  -9.137   2.371  1.00 47.93           N  
ATOM   1173  NH2 ARG A 155A     11.810  -9.092   1.231  1.00 45.42           N  
ATOM   1174  N   PRO A 156A      6.938 -10.542   7.257  1.00 26.25           N  
ATOM   1175  CA  PRO A 156A      5.506 -10.460   6.942  1.00 25.17           C  
ATOM   1176  C   PRO A 156A      4.786  -9.267   7.570  1.00 24.27           C  
ATOM   1177  O   PRO A 156A      3.689  -8.898   7.141  1.00 21.16           O  
ATOM   1178  CB  PRO A 156A      4.965 -11.799   7.442  1.00 26.44           C  
ATOM   1179  CG  PRO A 156A      5.865 -12.109   8.601  1.00 29.83           C  
ATOM   1180  CD  PRO A 156A      7.230 -11.744   8.059  1.00 27.71           C  
ATOM   1181  N   LEU A 152B      5.397  -8.664   8.585  1.00 21.89           N  
ATOM   1182  CA  LEU A 152B      4.792  -7.512   9.237  1.00 22.44           C  
ATOM   1183  C   LEU A 152B      5.178  -6.198   8.557  1.00 20.72           C  
ATOM   1184  O   LEU A 152B      4.428  -5.226   8.624  1.00 20.77           O  
ATOM   1185  CB  LEU A 152B      5.184  -7.461  10.717  1.00 24.28           C  
ATOM   1186  CG  LEU A 152B      4.613  -8.558  11.619  1.00 26.02           C  
ATOM   1187  CD1 LEU A 152B      5.022  -8.300  13.065  1.00 25.95           C  
ATOM   1188  CD2 LEU A 152B      3.096  -8.577  11.497  1.00 25.55           C  
ATOM   1189  N   CYS A 153A      6.340  -6.174   7.904  1.00 18.86           N  
ATOM   1190  CA  CYS A 153A      6.812  -4.970   7.211  1.00 18.19           C  
ATOM   1191  C   CYS A 153A      7.185  -5.277   5.772  1.00 16.56           C  
ATOM   1192  O   CYS A 153A      8.318  -5.051   5.355  1.00 15.19           O  
ATOM   1193  CB  CYS A 153A      8.036  -4.374   7.916  1.00 19.78           C  
ATOM   1194  SG  CYS A 153A      7.943  -2.566   8.135  1.00 17.23           S  
ATOM   1195  N   SER A 154       6.225  -5.789   5.013  1.00 15.81           N  
ATOM   1196  CA  SER A 154       6.471  -6.125   3.620  1.00 14.96           C  
ATOM   1197  C   SER A 154       7.015  -4.946   2.842  1.00 14.70           C  
ATOM   1198  O   SER A 154       6.488  -3.838   2.928  1.00 14.55           O  
ATOM   1199  CB  SER A 154       5.191  -6.586   2.935  1.00 11.12           C  
ATOM   1200  OG  SER A 154       5.401  -6.659   1.536  1.00 14.37           O  
ATOM   1201  N   PRO A 155       8.083  -5.172   2.069  1.00 15.41           N  
ATOM   1202  CA  PRO A 155       8.692  -4.112   1.264  1.00 16.30           C  
ATOM   1203  C   PRO A 155       7.780  -3.717   0.102  1.00 17.95           C  
ATOM   1204  O   PRO A 155       8.056  -2.755  -0.610  1.00 17.02           O  
ATOM   1205  CB  PRO A 155      10.001  -4.744   0.798  1.00 15.67           C  
ATOM   1206  CG  PRO A 155       9.666  -6.195   0.708  1.00 21.96           C  
ATOM   1207  CD  PRO A 155       8.854  -6.424   1.964  1.00 16.03           C  
ATOM   1208  N   TRP A 156       6.683  -4.452  -0.075  1.00 15.64           N  
ATOM   1209  CA  TRP A 156       5.745  -4.156  -1.156  1.00 18.31           C  
ATOM   1210  C   TRP A 156       4.489  -3.429  -0.689  1.00 18.46           C  
ATOM   1211  O   TRP A 156       3.564  -3.224  -1.470  1.00 20.04           O  
ATOM   1212  CB  TRP A 156       5.340  -5.437  -1.896  1.00 17.09           C  
ATOM   1213  CG  TRP A 156       6.436  -6.026  -2.717  1.00 18.25           C  
ATOM   1214  CD1 TRP A 156       7.282  -7.035  -2.355  1.00 18.18           C  
ATOM   1215  CD2 TRP A 156       6.830  -5.625  -4.036  1.00 17.62           C  
ATOM   1216  NE1 TRP A 156       8.177  -7.288  -3.367  1.00 19.19           N  
ATOM   1217  CE2 TRP A 156       7.924  -6.436  -4.410  1.00 19.16           C  
ATOM   1218  CE3 TRP A 156       6.366  -4.657  -4.938  1.00 19.23           C  
ATOM   1219  CZ2 TRP A 156       8.562  -6.311  -5.648  1.00 20.59           C  
ATOM   1220  CZ3 TRP A 156       7.003  -4.531  -6.170  1.00 23.99           C  
ATOM   1221  CH2 TRP A 156       8.089  -5.355  -6.512  1.00 19.60           C  
ATOM   1222  N   LEU A 156B      4.457  -3.043   0.583  1.00 14.09           N  
ATOM   1223  CA  LEU A 156B      3.316  -2.319   1.133  1.00 15.57           C  
ATOM   1224  C   LEU A 156B      3.797  -0.982   1.700  1.00 15.38           C  
ATOM   1225  O   LEU A 156B      3.797  -0.758   2.912  1.00 17.80           O  
ATOM   1226  CB  LEU A 156B      2.627  -3.166   2.213  1.00 15.31           C  
ATOM   1227  CG  LEU A 156B      1.963  -4.440   1.661  1.00 12.51           C  
ATOM   1228  CD1 LEU A 156B      1.440  -5.304   2.797  1.00 15.28           C  
ATOM   1229  CD2 LEU A 156B      0.834  -4.050   0.715  1.00 13.29           C  
ATOM   1230  N   ILE A 157       4.207  -0.098   0.794  1.00 14.74           N  
ATOM   1231  CA  ILE A 157       4.722   1.227   1.141  1.00 13.69           C  
ATOM   1232  C   ILE A 157       3.586   2.203   1.444  1.00 13.37           C  
ATOM   1233  O   ILE A 157       2.643   2.315   0.669  1.00 15.01           O  
ATOM   1234  CB  ILE A 157       5.573   1.776  -0.021  1.00 13.74           C  
ATOM   1235  CG1 ILE A 157       6.670   0.767  -0.375  1.00 15.19           C  
ATOM   1236  CG2 ILE A 157       6.182   3.113   0.358  1.00 15.12           C  
ATOM   1237  CD1 ILE A 157       7.594   0.426   0.787  1.00 16.28           C  
ATOM   1238  N   ASP A 158       3.676   2.922   2.563  1.00 13.12           N  
ATOM   1239  CA  ASP A 158       2.612   3.854   2.927  1.00 14.33           C  
ATOM   1240  C   ASP A 158       3.102   5.167   3.523  1.00 15.33           C  
ATOM   1241  O   ASP A 158       2.303   6.060   3.815  1.00 14.15           O  
ATOM   1242  CB  ASP A 158       1.663   3.181   3.926  1.00 16.88           C  
ATOM   1243  CG  ASP A 158       2.376   2.714   5.197  1.00 21.71           C  
ATOM   1244  OD1 ASP A 158       1.704   2.162   6.095  1.00 22.05           O  
ATOM   1245  OD2 ASP A 158       3.606   2.895   5.304  1.00 17.77           O  
ATOM   1246  N   HIS A 159       4.415   5.300   3.662  1.00 14.98           N  
ATOM   1247  CA  HIS A 159       4.993   6.474   4.300  1.00 14.64           C  
ATOM   1248  C   HIS A 159       6.240   6.945   3.554  1.00 14.20           C  
ATOM   1249  O   HIS A 159       6.844   6.187   2.800  1.00 17.61           O  
ATOM   1250  CB  HIS A 159       5.306   6.072   5.752  1.00 14.41           C  
ATOM   1251  CG  HIS A 159       5.719   7.197   6.647  1.00 16.13           C  
ATOM   1252  ND1 HIS A 159       5.417   8.519   6.389  1.00 13.30           N  
ATOM   1253  CD2 HIS A 159       6.351   7.186   7.846  1.00 15.69           C  
ATOM   1254  CE1 HIS A 159       5.842   9.269   7.390  1.00 15.68           C  
ATOM   1255  NE2 HIS A 159       6.412   8.484   8.289  1.00 13.00           N  
ATOM   1256  N   ALA A 160       6.608   8.206   3.743  1.00 13.84           N  
ATOM   1257  CA  ALA A 160       7.789   8.764   3.087  1.00 13.23           C  
ATOM   1258  C   ALA A 160       8.587   9.537   4.131  1.00 10.75           C  
ATOM   1259  O   ALA A 160       8.048  10.426   4.791  1.00 13.34           O  
ATOM   1260  CB  ALA A 160       7.374   9.684   1.954  1.00 14.43           C  
ATOM   1261  N   VAL A 161       9.862   9.187   4.266  1.00 10.87           N  
ATOM   1262  CA  VAL A 161      10.740   9.807   5.246  1.00 10.78           C  
ATOM   1263  C   VAL A 161      12.098  10.204   4.675  1.00 12.24           C  
ATOM   1264  O   VAL A 161      12.251  10.326   3.463  1.00 10.90           O  
ATOM   1265  CB  VAL A 161      10.921   8.872   6.460  1.00 12.66           C  
ATOM   1266  CG1 VAL A 161       9.611   8.779   7.222  1.00 14.74           C  
ATOM   1267  CG2 VAL A 161      11.344   7.483   5.999  1.00 15.29           C  
ATOM   1268  N   LEU A 162      13.091  10.391   5.540  1.00 11.21           N  
ATOM   1269  CA  LEU A 162      14.406  10.827   5.069  1.00  9.49           C  
ATOM   1270  C   LEU A 162      15.598  10.126   5.724  1.00 11.56           C  
ATOM   1271  O   LEU A 162      15.716  10.098   6.949  1.00 13.12           O  
ATOM   1272  CB  LEU A 162      14.531  12.340   5.296  1.00 11.28           C  
ATOM   1273  CG  LEU A 162      15.746  13.097   4.761  1.00 10.89           C  
ATOM   1274  CD1 LEU A 162      15.640  13.244   3.246  1.00 11.36           C  
ATOM   1275  CD2 LEU A 162      15.803  14.482   5.410  1.00 11.18           C  
ATOM   1276  N   LEU A 163      16.486   9.564   4.908  1.00 11.55           N  
ATOM   1277  CA  LEU A 163      17.684   8.913   5.441  1.00 11.84           C  
ATOM   1278  C   LEU A 163      18.684  10.019   5.761  1.00 13.53           C  
ATOM   1279  O   LEU A 163      19.076  10.767   4.873  1.00 11.60           O  
ATOM   1280  CB  LEU A 163      18.315   7.969   4.413  1.00 11.33           C  
ATOM   1281  CG  LEU A 163      17.528   6.732   3.971  1.00 13.19           C  
ATOM   1282  CD1 LEU A 163      18.407   5.906   3.033  1.00 13.46           C  
ATOM   1283  CD2 LEU A 163      17.120   5.899   5.192  1.00 11.59           C  
ATOM   1284  N   VAL A 164      19.095  10.133   7.020  1.00 12.71           N  
ATOM   1285  CA  VAL A 164      20.047  11.177   7.380  1.00 11.93           C  
ATOM   1286  C   VAL A 164      21.409  10.636   7.781  1.00 12.07           C  
ATOM   1287  O   VAL A 164      22.400  11.366   7.760  1.00 13.95           O  
ATOM   1288  CB  VAL A 164      19.513  12.063   8.521  1.00 13.67           C  
ATOM   1289  CG1 VAL A 164      18.316  12.866   8.036  1.00 12.08           C  
ATOM   1290  CG2 VAL A 164      19.128  11.203   9.713  1.00 17.03           C  
ATOM   1291  N   GLY A 165      21.464   9.359   8.139  1.00 14.07           N  
ATOM   1292  CA  GLY A 165      22.733   8.777   8.536  1.00 13.61           C  
ATOM   1293  C   GLY A 165      22.693   7.269   8.671  1.00 15.41           C  
ATOM   1294  O   GLY A 165      21.655   6.643   8.465  1.00 15.54           O  
ATOM   1295  N   TYR A 166      23.836   6.684   9.010  1.00 13.99           N  
ATOM   1296  CA  TYR A 166      23.940   5.242   9.192  1.00 14.50           C  
ATOM   1297  C   TYR A 166      25.132   4.958  10.092  1.00 15.71           C  
ATOM   1298  O   TYR A 166      25.985   5.819  10.298  1.00 17.18           O  
ATOM   1299  CB  TYR A 166      24.127   4.542   7.841  1.00 16.98           C  
ATOM   1300  CG  TYR A 166      25.403   4.907   7.112  1.00 17.09           C  
ATOM   1301  CD1 TYR A 166      26.620   4.308   7.448  1.00 16.59           C  
ATOM   1302  CD2 TYR A 166      25.399   5.866   6.099  1.00 16.81           C  
ATOM   1303  CE1 TYR A 166      27.800   4.657   6.794  1.00 17.20           C  
ATOM   1304  CE2 TYR A 166      26.575   6.225   5.439  1.00 18.68           C  
ATOM   1305  CZ  TYR A 166      27.771   5.617   5.793  1.00 18.61           C  
ATOM   1306  OH  TYR A 166      28.932   5.978   5.152  1.00 20.32           O  
ATOM   1307  N   GLY A 167      25.182   3.744  10.622  1.00 17.23           N  
ATOM   1308  CA  GLY A 167      26.273   3.353  11.491  1.00 16.83           C  
ATOM   1309  C   GLY A 167      25.919   2.050  12.173  1.00 19.65           C  
ATOM   1310  O   GLY A 167      25.173   1.240  11.627  1.00 19.14           O  
ATOM   1311  N   GLN A 167A     26.454   1.839  13.368  1.00 21.86           N  
ATOM   1312  CA  GLN A 167A     26.159   0.626  14.112  1.00 25.14           C  
ATOM   1313  C   GLN A 167A     26.051   0.897  15.607  1.00 26.39           C  
ATOM   1314  O   GLN A 167A     26.709   1.791  16.135  1.00 25.16           O  
ATOM   1315  CB  GLN A 167A     27.244  -0.429  13.863  1.00 30.60           C  
ATOM   1316  CG  GLN A 167A     27.238  -1.010  12.456  1.00 37.20           C  
ATOM   1317  CD  GLN A 167A     28.224  -2.152  12.277  1.00 42.54           C  
ATOM   1318  OE1 GLN A 167A     28.277  -2.779  11.215  1.00 44.78           O  
ATOM   1319  NE2 GLN A 167A     29.010  -2.427  13.312  1.00 43.28           N  
ATOM   1320  N   ARG A 167B     25.188   0.136  16.271  1.00 27.44           N  
ATOM   1321  CA  ARG A 167B     25.016   0.229  17.712  1.00 30.51           C  
ATOM   1322  C   ARG A 167B     25.177  -1.201  18.217  1.00 31.90           C  
ATOM   1323  O   ARG A 167B     24.284  -2.031  18.050  1.00 31.15           O  
ATOM   1324  CB  ARG A 167B     23.632   0.770  18.080  1.00 31.96           C  
ATOM   1325  CG  ARG A 167B     23.427   2.262  17.871  1.00 33.40           C  
ATOM   1326  CD  ARG A 167B     22.169   2.708  18.613  1.00 32.14           C  
ATOM   1327  NE  ARG A 167B     21.687   4.031  18.220  1.00 31.85           N  
ATOM   1328  CZ  ARG A 167B     20.443   4.455  18.443  1.00 30.62           C  
ATOM   1329  NH1 ARG A 167B     19.567   3.654  19.044  1.00 28.52           N  
ATOM   1330  NH2 ARG A 167B     20.074   5.688  18.107  1.00 29.47           N  
ATOM   1331  N   SER A 167C     26.335  -1.486  18.805  1.00 34.12           N  
ATOM   1332  CA  SER A 167C     26.639  -2.820  19.314  1.00 34.02           C  
ATOM   1333  C   SER A 167C     26.703  -3.842  18.179  1.00 32.57           C  
ATOM   1334  O   SER A 167C     26.112  -4.919  18.261  1.00 33.01           O  
ATOM   1335  CB  SER A 167C     25.593  -3.253  20.347  1.00 36.00           C  
ATOM   1336  OG  SER A 167C     25.662  -2.444  21.510  1.00 40.14           O  
ATOM   1337  N   ASP A 167D     27.425  -3.490  17.121  1.00 31.82           N  
ATOM   1338  CA  ASP A 167D     27.590  -4.360  15.961  1.00 32.79           C  
ATOM   1339  C   ASP A 167D     26.317  -4.548  15.133  1.00 31.16           C  
ATOM   1340  O   ASP A 167D     26.293  -5.356  14.202  1.00 32.60           O  
ATOM   1341  CB  ASP A 167D     28.127  -5.730  16.392  1.00 37.45           C  
ATOM   1342  CG  ASP A 167D     29.537  -5.658  16.963  1.00 42.58           C  
ATOM   1343  OD1 ASP A 167D     30.078  -6.720  17.339  1.00 44.73           O  
ATOM   1344  OD2 ASP A 167D     30.106  -4.548  17.037  1.00 43.39           O  
ATOM   1345  N   VAL A 168      25.261  -3.813  15.468  1.00 27.38           N  
ATOM   1346  CA  VAL A 168      24.013  -3.906  14.716  1.00 24.14           C  
ATOM   1347  C   VAL A 168      23.943  -2.714  13.768  1.00 22.24           C  
ATOM   1348  O   VAL A 168      23.827  -1.574  14.209  1.00 21.27           O  
ATOM   1349  CB  VAL A 168      22.779  -3.874  15.644  1.00 23.33           C  
ATOM   1350  CG1 VAL A 168      21.508  -3.948  14.816  1.00 21.74           C  
ATOM   1351  CG2 VAL A 168      22.832  -5.038  16.627  1.00 27.08           C  
ATOM   1352  N   PRO A 169      24.022  -2.963  12.450  1.00 21.42           N  
ATOM   1353  CA  PRO A 169      23.969  -1.886  11.455  1.00 20.07           C  
ATOM   1354  C   PRO A 169      22.598  -1.223  11.395  1.00 18.60           C  
ATOM   1355  O   PRO A 169      21.572  -1.899  11.439  1.00 19.16           O  
ATOM   1356  CB  PRO A 169      24.336  -2.601  10.160  1.00 17.94           C  
ATOM   1357  CG  PRO A 169      23.741  -3.957  10.361  1.00 22.56           C  
ATOM   1358  CD  PRO A 169      24.107  -4.281  11.796  1.00 20.18           C  
ATOM   1359  N   PHE A 170      22.586   0.101  11.286  1.00 17.22           N  
ATOM   1360  CA  PHE A 170      21.329   0.836  11.248  1.00 15.47           C  
ATOM   1361  C   PHE A 170      21.311   2.020  10.293  1.00 15.20           C  
ATOM   1362  O   PHE A 170      22.351   2.486   9.822  1.00 13.95           O  
ATOM   1363  CB  PHE A 170      20.993   1.357  12.652  1.00 16.56           C  
ATOM   1364  CG  PHE A 170      21.907   2.462  13.128  1.00 14.76           C  
ATOM   1365  CD1 PHE A 170      21.769   3.762  12.644  1.00 16.57           C  
ATOM   1366  CD2 PHE A 170      22.909   2.201  14.057  1.00 17.96           C  
ATOM   1367  CE1 PHE A 170      22.616   4.788  13.081  1.00 16.19           C  
ATOM   1368  CE2 PHE A 170      23.760   3.219  14.501  1.00 18.86           C  
ATOM   1369  CZ  PHE A 170      23.612   4.514  14.010  1.00 17.70           C  
ATOM   1370  N   TRP A 171      20.095   2.489  10.028  1.00 14.60           N  
ATOM   1371  CA  TRP A 171      19.838   3.663   9.207  1.00 15.28           C  
ATOM   1372  C   TRP A 171      19.237   4.660  10.195  1.00 13.51           C  
ATOM   1373  O   TRP A 171      18.368   4.290  10.986  1.00 15.12           O  
ATOM   1374  CB  TRP A 171      18.770   3.396   8.136  1.00 15.83           C  
ATOM   1375  CG  TRP A 171      19.228   2.709   6.891  1.00 15.24           C  
ATOM   1376  CD1 TRP A 171      18.793   1.502   6.417  1.00 15.46           C  
ATOM   1377  CD2 TRP A 171      20.175   3.198   5.935  1.00 13.12           C  
ATOM   1378  NE1 TRP A 171      19.409   1.212   5.224  1.00 15.87           N  
ATOM   1379  CE2 TRP A 171      20.264   2.234   4.905  1.00 14.34           C  
ATOM   1380  CE3 TRP A 171      20.960   4.356   5.847  1.00 13.14           C  
ATOM   1381  CZ2 TRP A 171      21.107   2.390   3.799  1.00 13.78           C  
ATOM   1382  CZ3 TRP A 171      21.802   4.512   4.742  1.00 12.44           C  
ATOM   1383  CH2 TRP A 171      21.866   3.531   3.734  1.00 14.48           C  
ATOM   1384  N   ALA A 172      19.705   5.903  10.166  1.00 13.72           N  
ATOM   1385  CA  ALA A 172      19.155   6.954  11.018  1.00 13.75           C  
ATOM   1386  C   ALA A 172      18.135   7.634  10.109  1.00 14.21           C  
ATOM   1387  O   ALA A 172      18.495   8.181   9.062  1.00 15.51           O  
ATOM   1388  CB  ALA A 172      20.240   7.932  11.424  1.00 14.92           C  
ATOM   1389  N   ILE A 173      16.867   7.592  10.503  1.00 12.14           N  
ATOM   1390  CA  ILE A 173      15.794   8.139   9.683  1.00 12.86           C  
ATOM   1391  C   ILE A 173      14.999   9.274  10.315  1.00 14.71           C  
ATOM   1392  O   ILE A 173      14.430   9.116  11.391  1.00 12.34           O  
ATOM   1393  CB  ILE A 173      14.819   7.001   9.301  1.00 13.01           C  
ATOM   1394  CG1 ILE A 173      15.590   5.901   8.558  1.00 15.94           C  
ATOM   1395  CG2 ILE A 173      13.671   7.541   8.473  1.00 15.25           C  
ATOM   1396  CD1 ILE A 173      14.757   4.675   8.199  1.00 15.54           C  
ATOM   1397  N   LYS A 174      14.948  10.415   9.629  1.00 13.47           N  
ATOM   1398  CA  LYS A 174      14.201  11.562  10.127  1.00 12.26           C  
ATOM   1399  C   LYS A 174      12.719  11.376   9.817  1.00 13.81           C  
ATOM   1400  O   LYS A 174      12.335  11.205   8.657  1.00 13.40           O  
ATOM   1401  CB  LYS A 174      14.703  12.852   9.475  1.00  9.95           C  
ATOM   1402  CG  LYS A 174      14.101  14.112  10.080  1.00 10.28           C  
ATOM   1403  CD  LYS A 174      14.468  15.349   9.283  1.00 12.11           C  
ATOM   1404  CE  LYS A 174      13.956  16.597   9.991  1.00 10.54           C  
ATOM   1405  NZ  LYS A 174      14.131  17.839   9.182  1.00 11.67           N  
ATOM   1406  N   ASN A 175      11.886  11.399  10.852  1.00 11.68           N  
ATOM   1407  CA  ASN A 175      10.452  11.246  10.658  1.00 12.07           C  
ATOM   1408  C   ASN A 175       9.817  12.633  10.774  1.00 13.83           C  
ATOM   1409  O   ASN A 175      10.503  13.616  11.087  1.00 13.27           O  
ATOM   1410  CB  ASN A 175       9.881  10.282  11.708  1.00 13.57           C  
ATOM   1411  CG  ASN A 175       8.498   9.748  11.339  1.00 13.02           C  
ATOM   1412  OD1 ASN A 175       8.038   9.880  10.200  1.00 15.64           O  
ATOM   1413  ND2 ASN A 175       7.839   9.121  12.306  1.00 13.82           N  
ATOM   1414  N   SER A 176       8.521  12.718  10.501  1.00 10.47           N  
ATOM   1415  CA  SER A 176       7.819  13.993  10.568  1.00 11.30           C  
ATOM   1416  C   SER A 176       6.591  13.938  11.468  1.00 10.49           C  
ATOM   1417  O   SER A 176       5.537  14.484  11.134  1.00 11.28           O  
ATOM   1418  CB  SER A 176       7.416  14.442   9.155  1.00 12.13           C  
ATOM   1419  OG  SER A 176       6.721  13.414   8.475  1.00 12.90           O  
ATOM   1420  N   TRP A 177       6.733  13.287  12.621  1.00 12.25           N  
ATOM   1421  CA  TRP A 177       5.630  13.184  13.566  1.00 11.06           C  
ATOM   1422  C   TRP A 177       5.952  13.915  14.870  1.00 14.15           C  
ATOM   1423  O   TRP A 177       5.421  13.582  15.927  1.00 14.27           O  
ATOM   1424  CB  TRP A 177       5.303  11.714  13.867  1.00 13.03           C  
ATOM   1425  CG  TRP A 177       4.877  10.902  12.665  1.00 12.78           C  
ATOM   1426  CD1 TRP A 177       4.530  11.375  11.425  1.00 14.72           C  
ATOM   1427  CD2 TRP A 177       4.779   9.474  12.590  1.00 12.44           C  
ATOM   1428  NE1 TRP A 177       4.230  10.325  10.584  1.00 14.90           N  
ATOM   1429  CE2 TRP A 177       4.375   9.149  11.274  1.00 12.99           C  
ATOM   1430  CE3 TRP A 177       4.996   8.436  13.508  1.00 14.54           C  
ATOM   1431  CZ2 TRP A 177       4.184   7.828  10.854  1.00 12.04           C  
ATOM   1432  CZ3 TRP A 177       4.808   7.122  13.090  1.00 12.99           C  
ATOM   1433  CH2 TRP A 177       4.405   6.829  11.774  1.00 13.88           C  
ATOM   1434  N   GLY A 178       6.812  14.925  14.797  1.00 13.24           N  
ATOM   1435  CA  GLY A 178       7.155  15.658  16.003  1.00 15.97           C  
ATOM   1436  C   GLY A 178       8.298  15.010  16.760  1.00 16.29           C  
ATOM   1437  O   GLY A 178       8.649  13.862  16.484  1.00 14.47           O  
ATOM   1438  N   THR A 179       8.860  15.734  17.728  1.00 15.60           N  
ATOM   1439  CA  THR A 179       9.994  15.239  18.508  1.00 18.14           C  
ATOM   1440  C   THR A 179       9.667  14.337  19.697  1.00 20.84           C  
ATOM   1441  O   THR A 179      10.569  13.731  20.278  1.00 21.84           O  
ATOM   1442  CB  THR A 179      10.860  16.408  19.025  1.00 19.55           C  
ATOM   1443  OG1 THR A 179      10.069  17.258  19.866  1.00 20.50           O  
ATOM   1444  CG2 THR A 179      11.404  17.225  17.856  1.00 22.22           C  
ATOM   1445  N   ASP A 180       8.397  14.246  20.078  1.00 19.97           N  
ATOM   1446  CA  ASP A 180       8.042  13.383  21.200  1.00 22.02           C  
ATOM   1447  C   ASP A 180       7.947  11.938  20.731  1.00 21.72           C  
ATOM   1448  O   ASP A 180       7.855  11.010  21.538  1.00 25.06           O  
ATOM   1449  CB  ASP A 180       6.713  13.814  21.826  1.00 23.25           C  
ATOM   1450  CG  ASP A 180       6.846  15.074  22.657  1.00 28.42           C  
ATOM   1451  OD1 ASP A 180       7.798  15.152  23.461  1.00 28.04           O  
ATOM   1452  OD2 ASP A 180       6.001  15.980  22.513  1.00 30.77           O  
ATOM   1453  N   TRP A 181       7.976  11.754  19.418  1.00 18.64           N  
ATOM   1454  CA  TRP A 181       7.894  10.424  18.833  1.00 16.55           C  
ATOM   1455  C   TRP A 181       9.281   9.835  18.594  1.00 15.93           C  
ATOM   1456  O   TRP A 181      10.205  10.546  18.203  1.00 16.17           O  
ATOM   1457  CB  TRP A 181       7.145  10.473  17.501  1.00 16.02           C  
ATOM   1458  CG  TRP A 181       7.041   9.130  16.872  1.00 17.58           C  
ATOM   1459  CD1 TRP A 181       6.048   8.208  17.055  1.00 15.89           C  
ATOM   1460  CD2 TRP A 181       8.019   8.507  16.035  1.00 15.27           C  
ATOM   1461  NE1 TRP A 181       6.354   7.048  16.386  1.00 16.46           N  
ATOM   1462  CE2 TRP A 181       7.561   7.205  15.754  1.00 15.07           C  
ATOM   1463  CE3 TRP A 181       9.247   8.924  15.502  1.00 16.05           C  
ATOM   1464  CZ2 TRP A 181       8.284   6.312  14.955  1.00 17.15           C  
ATOM   1465  CZ3 TRP A 181       9.966   8.039  14.711  1.00 14.82           C  
ATOM   1466  CH2 TRP A 181       9.482   6.745  14.447  1.00 17.34           C  
ATOM   1467  N   GLY A 182       9.412   8.530  18.815  1.00 15.74           N  
ATOM   1468  CA  GLY A 182      10.685   7.860  18.601  1.00 17.77           C  
ATOM   1469  C   GLY A 182      11.847   8.444  19.385  1.00 17.64           C  
ATOM   1470  O   GLY A 182      11.675   8.895  20.515  1.00 19.46           O  
ATOM   1471  N   GLU A 183      13.037   8.419  18.794  1.00 16.26           N  
ATOM   1472  CA  GLU A 183      14.224   8.962  19.449  1.00 17.07           C  
ATOM   1473  C   GLU A 183      14.392  10.422  19.050  1.00 15.50           C  
ATOM   1474  O   GLU A 183      15.136  10.741  18.122  1.00 16.51           O  
ATOM   1475  CB  GLU A 183      15.472   8.157  19.059  1.00 18.70           C  
ATOM   1476  CG  GLU A 183      15.554   6.776  19.710  1.00 20.20           C  
ATOM   1477  CD  GLU A 183      16.918   6.118  19.536  1.00 23.44           C  
ATOM   1478  OE1 GLU A 183      17.936   6.843  19.508  1.00 23.51           O  
ATOM   1479  OE2 GLU A 183      16.976   4.873  19.445  1.00 20.31           O  
ATOM   1480  N   LYS A 184      13.683  11.302  19.754  1.00 14.73           N  
ATOM   1481  CA  LYS A 184      13.726  12.733  19.482  1.00 16.65           C  
ATOM   1482  C   LYS A 184      13.254  13.009  18.053  1.00 15.18           C  
ATOM   1483  O   LYS A 184      13.784  13.886  17.366  1.00 16.57           O  
ATOM   1484  CB  LYS A 184      15.144  13.277  19.673  1.00 22.04           C  
ATOM   1485  CG  LYS A 184      15.824  12.813  20.954  1.00 25.31           C  
ATOM   1486  CD  LYS A 184      15.046  13.209  22.196  1.00 29.98           C  
ATOM   1487  CE  LYS A 184      15.733  12.674  23.448  1.00 33.07           C  
ATOM   1488  NZ  LYS A 184      15.044  13.084  24.704  1.00 35.76           N  
ATOM   1489  N   GLY A 185      12.265  12.240  17.609  1.00 15.60           N  
ATOM   1490  CA  GLY A 185      11.721  12.431  16.280  1.00 13.56           C  
ATOM   1491  C   GLY A 185      12.336  11.548  15.217  1.00 14.42           C  
ATOM   1492  O   GLY A 185      11.887  11.555  14.072  1.00 12.99           O  
ATOM   1493  N   TYR A 186      13.360  10.787  15.593  1.00 15.21           N  
ATOM   1494  CA  TYR A 186      14.042   9.905  14.655  1.00 13.89           C  
ATOM   1495  C   TYR A 186      13.740   8.425  14.853  1.00 16.44           C  
ATOM   1496  O   TYR A 186      13.457   7.964  15.962  1.00 14.43           O  
ATOM   1497  CB  TYR A 186      15.554  10.136  14.726  1.00 16.74           C  
ATOM   1498  CG  TYR A 186      15.988  11.428  14.075  1.00 15.81           C  
ATOM   1499  CD1 TYR A 186      16.506  11.440  12.779  1.00 18.57           C  
ATOM   1500  CD2 TYR A 186      15.819  12.648  14.729  1.00 19.45           C  
ATOM   1501  CE1 TYR A 186      16.837  12.642  12.146  1.00 18.26           C  
ATOM   1502  CE2 TYR A 186      16.147  13.851  14.105  1.00 17.44           C  
ATOM   1503  CZ  TYR A 186      16.651  13.838  12.814  1.00 18.86           C  
ATOM   1504  OH  TYR A 186      16.950  15.029  12.190  1.00 24.54           O  
ATOM   1505  N   TYR A 187      13.811   7.700  13.745  1.00 14.14           N  
ATOM   1506  CA  TYR A 187      13.557   6.268  13.688  1.00 15.23           C  
ATOM   1507  C   TYR A 187      14.855   5.589  13.275  1.00 15.02           C  
ATOM   1508  O   TYR A 187      15.471   5.982  12.286  1.00 15.14           O  
ATOM   1509  CB  TYR A 187      12.476   6.000  12.635  1.00 14.95           C  
ATOM   1510  CG  TYR A 187      12.122   4.547  12.394  1.00 14.50           C  
ATOM   1511  CD1 TYR A 187      11.662   3.734  13.430  1.00 15.52           C  
ATOM   1512  CD2 TYR A 187      12.159   4.007  11.103  1.00 13.73           C  
ATOM   1513  CE1 TYR A 187      11.236   2.426  13.188  1.00 16.55           C  
ATOM   1514  CE2 TYR A 187      11.734   2.696  10.852  1.00 13.47           C  
ATOM   1515  CZ  TYR A 187      11.272   1.916  11.898  1.00 15.90           C  
ATOM   1516  OH  TYR A 187      10.821   0.638  11.653  1.00 15.37           O  
ATOM   1517  N   TYR A 188      15.280   4.590  14.044  1.00 14.46           N  
ATOM   1518  CA  TYR A 188      16.494   3.845  13.731  1.00 13.74           C  
ATOM   1519  C   TYR A 188      16.066   2.470  13.240  1.00 15.47           C  
ATOM   1520  O   TYR A 188      15.369   1.731  13.942  1.00 15.96           O  
ATOM   1521  CB  TYR A 188      17.404   3.747  14.960  1.00 14.65           C  
ATOM   1522  CG  TYR A 188      18.089   5.062  15.282  1.00 16.10           C  
ATOM   1523  CD1 TYR A 188      17.400   6.093  15.913  1.00 18.17           C  
ATOM   1524  CD2 TYR A 188      19.412   5.293  14.899  1.00 16.77           C  
ATOM   1525  CE1 TYR A 188      18.008   7.329  16.153  1.00 19.43           C  
ATOM   1526  CE2 TYR A 188      20.028   6.523  15.131  1.00 20.22           C  
ATOM   1527  CZ  TYR A 188      19.317   7.537  15.758  1.00 20.20           C  
ATOM   1528  OH  TYR A 188      19.911   8.759  15.979  1.00 21.04           O  
ATOM   1529  N   LEU A 189      16.481   2.144  12.021  1.00 14.67           N  
ATOM   1530  CA  LEU A 189      16.093   0.899  11.372  1.00 14.10           C  
ATOM   1531  C   LEU A 189      17.268   0.025  10.950  1.00 13.54           C  
ATOM   1532  O   LEU A 189      18.299   0.527  10.508  1.00 15.63           O  
ATOM   1533  CB  LEU A 189      15.249   1.242  10.140  1.00 14.33           C  
ATOM   1534  CG  LEU A 189      14.716   0.129   9.242  1.00 15.34           C  
ATOM   1535  CD1 LEU A 189      13.658  -0.664   9.986  1.00 14.61           C  
ATOM   1536  CD2 LEU A 189      14.141   0.749   7.978  1.00 14.40           C  
ATOM   1537  N   HIS A 190      17.102  -1.287  11.077  1.00 14.70           N  
ATOM   1538  CA  HIS A 190      18.158  -2.216  10.687  1.00 14.30           C  
ATOM   1539  C   HIS A 190      18.579  -1.916   9.249  1.00 15.43           C  
ATOM   1540  O   HIS A 190      17.739  -1.667   8.388  1.00 17.27           O  
ATOM   1541  CB  HIS A 190      17.666  -3.659  10.798  1.00 15.97           C  
ATOM   1542  CG  HIS A 190      18.714  -4.677  10.474  1.00 18.29           C  
ATOM   1543  ND1 HIS A 190      18.823  -5.268   9.232  1.00 20.88           N  
ATOM   1544  CD2 HIS A 190      19.723  -5.182  11.221  1.00 22.13           C  
ATOM   1545  CE1 HIS A 190      19.855  -6.092   9.230  1.00 21.14           C  
ATOM   1546  NE2 HIS A 190      20.419  -6.059  10.424  1.00 21.74           N  
ATOM   1547  N   ARG A 191      19.885  -1.948   9.004  1.00 14.41           N  
ATOM   1548  CA  ARG A 191      20.446  -1.655   7.690  1.00 15.16           C  
ATOM   1549  C   ARG A 191      21.093  -2.888   7.065  1.00 17.54           C  
ATOM   1550  O   ARG A 191      21.897  -3.564   7.703  1.00 17.40           O  
ATOM   1551  CB  ARG A 191      21.486  -0.530   7.820  1.00 15.34           C  
ATOM   1552  CG  ARG A 191      22.269  -0.215   6.548  1.00 12.58           C  
ATOM   1553  CD  ARG A 191      23.104   1.069   6.715  1.00 15.31           C  
ATOM   1554  NE  ARG A 191      24.005   1.021   7.869  1.00 18.68           N  
ATOM   1555  CZ  ARG A 191      25.280   0.644   7.821  1.00 19.74           C  
ATOM   1556  NH1 ARG A 191      25.827   0.276   6.670  1.00 17.61           N  
ATOM   1557  NH2 ARG A 191      26.012   0.636   8.932  1.00 19.30           N  
ATOM   1558  N   GLY A 192      20.736  -3.172   5.815  1.00 18.37           N  
ATOM   1559  CA  GLY A 192      21.304  -4.311   5.119  1.00 18.06           C  
ATOM   1560  C   GLY A 192      20.342  -5.449   4.820  1.00 20.46           C  
ATOM   1561  O   GLY A 192      20.719  -6.426   4.168  1.00 19.06           O  
ATOM   1562  N   SER A 193      19.099  -5.326   5.274  1.00 19.16           N  
ATOM   1563  CA  SER A 193      18.108  -6.375   5.056  1.00 18.57           C  
ATOM   1564  C   SER A 193      16.894  -5.911   4.264  1.00 18.42           C  
ATOM   1565  O   SER A 193      15.884  -6.617   4.201  1.00 20.62           O  
ATOM   1566  CB  SER A 193      17.642  -6.924   6.402  1.00 19.19           C  
ATOM   1567  OG  SER A 193      16.968  -5.917   7.142  1.00 20.01           O  
ATOM   1568  N   GLY A 198      16.989  -4.731   3.657  1.00 18.27           N  
ATOM   1569  CA  GLY A 198      15.868  -4.201   2.897  1.00 15.38           C  
ATOM   1570  C   GLY A 198      14.658  -4.055   3.797  1.00 15.84           C  
ATOM   1571  O   GLY A 198      13.512  -4.182   3.354  1.00 16.62           O  
ATOM   1572  N   ALA A 199      14.922  -3.778   5.071  1.00 13.92           N  
ATOM   1573  CA  ALA A 199      13.875  -3.642   6.074  1.00 11.71           C  
ATOM   1574  C   ALA A 199      12.780  -2.651   5.700  1.00 12.54           C  
ATOM   1575  O   ALA A 199      13.051  -1.488   5.400  1.00 14.17           O  
ATOM   1576  CB  ALA A 199      14.492  -3.251   7.415  1.00 12.30           C  
ATOM   1577  N   CYS A 200      11.542  -3.133   5.729  1.00 10.87           N  
ATOM   1578  CA  CYS A 200      10.374  -2.317   5.426  1.00 15.17           C  
ATOM   1579  C   CYS A 200      10.436  -1.615   4.073  1.00 13.52           C  
ATOM   1580  O   CYS A 200       9.793  -0.576   3.874  1.00 12.68           O  
ATOM   1581  CB  CYS A 200      10.175  -1.274   6.520  1.00 14.90           C  
ATOM   1582  SG  CYS A 200       9.872  -1.912   8.203  1.00 17.85           S  
ATOM   1583  N   GLY A 201      11.208  -2.179   3.151  1.00 16.60           N  
ATOM   1584  CA  GLY A 201      11.325  -1.607   1.821  1.00 14.73           C  
ATOM   1585  C   GLY A 201      11.986  -0.243   1.805  1.00 14.90           C  
ATOM   1586  O   GLY A 201      11.839   0.507   0.846  1.00 11.97           O  
ATOM   1587  N   VAL A 202      12.731   0.075   2.858  1.00 15.45           N  
ATOM   1588  CA  VAL A 202      13.386   1.377   2.952  1.00 15.68           C  
ATOM   1589  C   VAL A 202      14.318   1.701   1.784  1.00 14.06           C  
ATOM   1590  O   VAL A 202      14.552   2.874   1.476  1.00 14.05           O  
ATOM   1591  CB  VAL A 202      14.185   1.503   4.273  1.00 14.08           C  
ATOM   1592  CG1 VAL A 202      15.349   0.529   4.283  1.00 12.76           C  
ATOM   1593  CG2 VAL A 202      14.674   2.930   4.442  1.00 16.49           C  
ATOM   1594  N   ASN A 203      14.840   0.668   1.130  1.00 15.09           N  
ATOM   1595  CA  ASN A 203      15.764   0.861   0.016  1.00 15.38           C  
ATOM   1596  C   ASN A 203      15.128   0.786  -1.369  1.00 16.64           C  
ATOM   1597  O   ASN A 203      15.806   1.004  -2.370  1.00 18.18           O  
ATOM   1598  CB  ASN A 203      16.892  -0.180   0.091  1.00 15.50           C  
ATOM   1599  CG  ASN A 203      16.382  -1.615  -0.007  1.00 18.49           C  
ATOM   1600  OD1 ASN A 203      17.007  -2.466  -0.650  1.00 17.64           O  
ATOM   1601  ND2 ASN A 203      15.255  -1.894   0.641  1.00 14.40           N  
ATOM   1602  N   THR A 204      13.830   0.509  -1.430  1.00 15.98           N  
ATOM   1603  CA  THR A 204      13.161   0.340  -2.720  1.00 15.47           C  
ATOM   1604  C   THR A 204      12.748   1.569  -3.517  1.00 16.65           C  
ATOM   1605  O   THR A 204      12.580   1.484  -4.736  1.00 16.66           O  
ATOM   1606  CB  THR A 204      11.920  -0.555  -2.565  1.00 15.99           C  
ATOM   1607  OG1 THR A 204      10.938   0.121  -1.773  1.00 16.03           O  
ATOM   1608  CG2 THR A 204      12.297  -1.868  -1.880  1.00 18.46           C  
ATOM   1609  N   MET A 205      12.571   2.703  -2.851  1.00 13.42           N  
ATOM   1610  CA  MET A 205      12.166   3.914  -3.554  1.00 14.54           C  
ATOM   1611  C   MET A 205      12.963   5.133  -3.104  1.00 13.78           C  
ATOM   1612  O   MET A 205      12.398   6.162  -2.728  1.00 14.92           O  
ATOM   1613  CB  MET A 205      10.665   4.151  -3.357  1.00 15.40           C  
ATOM   1614  CG  MET A 205       9.813   2.989  -3.842  1.00 18.06           C  
ATOM   1615  SD  MET A 205       8.046   3.301  -3.657  1.00 21.49           S  
ATOM   1616  CE  MET A 205       7.755   4.244  -5.137  1.00 18.80           C  
ATOM   1617  N   ALA A 206      14.285   5.006  -3.157  1.00 12.55           N  
ATOM   1618  CA  ALA A 206      15.183   6.084  -2.760  1.00 11.56           C  
ATOM   1619  C   ALA A 206      15.322   7.083  -3.901  1.00 12.86           C  
ATOM   1620  O   ALA A 206      15.445   6.695  -5.066  1.00 12.76           O  
ATOM   1621  CB  ALA A 206      16.541   5.513  -2.398  1.00 13.97           C  
ATOM   1622  N   SER A 207      15.300   8.369  -3.569  1.00 11.31           N  
ATOM   1623  CA  SER A 207      15.422   9.399  -4.592  1.00 12.31           C  
ATOM   1624  C   SER A 207      15.988  10.680  -4.012  1.00 12.42           C  
ATOM   1625  O   SER A 207      16.093  10.835  -2.791  1.00 11.57           O  
ATOM   1626  CB  SER A 207      14.052   9.699  -5.202  1.00 13.54           C  
ATOM   1627  OG  SER A 207      13.217  10.351  -4.257  1.00 15.05           O  
ATOM   1628  N   SER A 208      16.340  11.605  -4.894  1.00 11.64           N  
ATOM   1629  CA  SER A 208      16.870  12.887  -4.462  1.00 13.15           C  
ATOM   1630  C   SER A 208      16.682  13.939  -5.533  1.00 14.13           C  
ATOM   1631  O   SER A 208      16.682  13.641  -6.728  1.00 14.88           O  
ATOM   1632  CB  SER A 208      18.364  12.784  -4.131  1.00 12.53           C  
ATOM   1633  OG  SER A 208      18.887  14.060  -3.780  1.00 13.97           O  
ATOM   1634  N   ALA A 209      16.493  15.173  -5.090  1.00 14.41           N  
ATOM   1635  CA  ALA A 209      16.361  16.282  -6.008  1.00 14.57           C  
ATOM   1636  C   ALA A 209      17.781  16.538  -6.501  1.00 13.92           C  
ATOM   1637  O   ALA A 209      18.750  16.100  -5.877  1.00 14.26           O  
ATOM   1638  CB  ALA A 209      15.832  17.503  -5.271  1.00 13.43           C  
ATOM   1639  N   VAL A 210      17.904  17.222  -7.630  1.00 16.69           N  
ATOM   1640  CA  VAL A 210      19.213  17.556  -8.164  1.00 19.27           C  
ATOM   1641  C   VAL A 210      19.329  19.068  -8.167  1.00 19.28           C  
ATOM   1642  O   VAL A 210      18.555  19.757  -8.831  1.00 18.46           O  
ATOM   1643  CB  VAL A 210      19.406  17.036  -9.601  1.00 19.71           C  
ATOM   1644  CG1 VAL A 210      20.736  17.549 -10.164  1.00 21.98           C  
ATOM   1645  CG2 VAL A 210      19.390  15.512  -9.605  1.00 21.00           C  
ATOM   1646  N   VAL A 211      20.278  19.580  -7.394  1.00 18.92           N  
ATOM   1647  CA  VAL A 211      20.505  21.014  -7.314  1.00 24.01           C  
ATOM   1648  C   VAL A 211      21.881  21.254  -7.874  1.00 28.49           C  
ATOM   1649  O   VAL A 211      22.874  21.061  -7.159  1.00 29.75           O  
ATOM   1650  CB  VAL A 211      20.489  21.525  -5.861  1.00 20.61           C  
ATOM   1651  CG1 VAL A 211      20.933  22.980  -5.817  1.00 22.31           C  
ATOM   1652  CG2 VAL A 211      19.099  21.388  -5.285  1.00 24.82           C  
ATOM   1653  N   ASP A 212      21.933  21.651  -9.146  1.00 33.56           N  
ATOM   1654  CA  ASP A 212      23.194  21.916  -9.849  1.00 38.96           C  
ATOM   1655  C   ASP A 212      23.497  20.859 -10.914  1.00 40.17           C  
ATOM   1656  O   ASP A 212      22.967  20.985 -12.039  1.00 41.79           O  
ATOM   1657  CB  ASP A 212      24.375  21.967  -8.869  1.00 41.43           C  
ATOM   1658  CG  ASP A 212      24.483  23.289  -8.107  1.00 45.07           C  
ATOM   1659  OD1 ASP A 212      23.450  23.982  -7.965  1.00 47.97           O  
ATOM   1660  OD2 ASP A 212      25.584  23.611  -7.601  1.00 47.14           O  
ATOM   1661  OXT ASP A 212      24.259  19.917 -10.613  1.00 41.61           O  
TER    1662      ASP A 212                                                      
ATOM   1663  N   ALA B   1       2.442  39.206  12.460  1.00 37.00           N  
ATOM   1664  CA  ALA B   1       3.166  39.481  13.736  1.00 37.11           C  
ATOM   1665  C   ALA B   1       2.693  40.791  14.357  1.00 35.71           C  
ATOM   1666  O   ALA B   1       2.321  41.728  13.647  1.00 37.09           O  
ATOM   1667  CB  ALA B   1       4.665  39.541  13.480  1.00 38.35           C  
ATOM   1668  N   PRO B   2       2.696  40.870  15.697  1.00 33.54           N  
ATOM   1669  CA  PRO B   2       2.266  42.073  16.417  1.00 30.92           C  
ATOM   1670  C   PRO B   2       3.163  43.273  16.112  1.00 30.56           C  
ATOM   1671  O   PRO B   2       4.323  43.109  15.727  1.00 30.40           O  
ATOM   1672  CB  PRO B   2       2.362  41.652  17.884  1.00 31.34           C  
ATOM   1673  CG  PRO B   2       2.147  40.171  17.830  1.00 32.57           C  
ATOM   1674  CD  PRO B   2       2.976  39.774  16.641  1.00 30.70           C  
ATOM   1675  N   PRO B   3       2.630  44.494  16.272  1.00 28.42           N  
ATOM   1676  CA  PRO B   3       3.380  45.730  16.021  1.00 27.15           C  
ATOM   1677  C   PRO B   3       4.563  45.875  16.975  1.00 26.14           C  
ATOM   1678  O   PRO B   3       5.578  46.489  16.643  1.00 25.50           O  
ATOM   1679  CB  PRO B   3       2.333  46.815  16.250  1.00 27.04           C  
ATOM   1680  CG  PRO B   3       1.068  46.147  15.829  1.00 28.77           C  
ATOM   1681  CD  PRO B   3       1.200  44.789  16.465  1.00 28.93           C  
ATOM   1682  N   GLU B   4       4.417  45.309  18.168  1.00 25.22           N  
ATOM   1683  CA  GLU B   4       5.459  45.372  19.181  1.00 25.78           C  
ATOM   1684  C   GLU B   4       5.343  44.155  20.091  1.00 24.56           C  
ATOM   1685  O   GLU B   4       4.280  43.537  20.185  1.00 23.60           O  
ATOM   1686  CB  GLU B   4       5.307  46.653  20.001  1.00 28.74           C  
ATOM   1687  CG  GLU B   4       4.035  46.691  20.827  1.00 35.42           C  
ATOM   1688  CD  GLU B   4       3.540  48.100  21.067  1.00 40.10           C  
ATOM   1689  OE1 GLU B   4       4.302  48.920  21.624  1.00 43.23           O  
ATOM   1690  OE2 GLU B   4       2.383  48.385  20.692  1.00 43.65           O  
ATOM   1691  N   TRP B   5       6.434  43.811  20.762  1.00 21.47           N  
ATOM   1692  CA  TRP B   5       6.432  42.658  21.650  1.00 20.53           C  
ATOM   1693  C   TRP B   5       7.717  42.654  22.461  1.00 18.84           C  
ATOM   1694  O   TRP B   5       8.773  43.023  21.956  1.00 18.07           O  
ATOM   1695  CB  TRP B   5       6.330  41.374  20.820  1.00 21.26           C  
ATOM   1696  CG  TRP B   5       6.028  40.131  21.611  1.00 22.35           C  
ATOM   1697  CD1 TRP B   5       6.925  39.297  22.215  1.00 20.15           C  
ATOM   1698  CD2 TRP B   5       4.731  39.580  21.871  1.00 22.39           C  
ATOM   1699  NE1 TRP B   5       6.266  38.257  22.832  1.00 21.95           N  
ATOM   1700  CE2 TRP B   5       4.919  38.408  22.636  1.00 23.34           C  
ATOM   1701  CE3 TRP B   5       3.426  39.965  21.531  1.00 25.49           C  
ATOM   1702  CZ2 TRP B   5       3.848  37.615  23.067  1.00 22.94           C  
ATOM   1703  CZ3 TRP B   5       2.362  39.176  21.961  1.00 26.50           C  
ATOM   1704  CH2 TRP B   5       2.583  38.014  22.721  1.00 24.11           C  
ATOM   1705  N   ASP B   6       7.618  42.259  23.726  1.00 17.27           N  
ATOM   1706  CA  ASP B   6       8.784  42.192  24.594  1.00 16.65           C  
ATOM   1707  C   ASP B   6       8.530  41.081  25.601  1.00 18.45           C  
ATOM   1708  O   ASP B   6       7.489  41.057  26.258  1.00 17.69           O  
ATOM   1709  CB  ASP B   6       9.001  43.511  25.326  1.00 17.99           C  
ATOM   1710  CG  ASP B   6      10.388  43.612  25.930  1.00 20.62           C  
ATOM   1711  OD1 ASP B   6      11.306  44.089  25.228  1.00 18.99           O  
ATOM   1712  OD2 ASP B   6      10.566  43.197  27.096  1.00 18.97           O  
ATOM   1713  N   TRP B   7       9.486  40.168  25.725  1.00 16.26           N  
ATOM   1714  CA  TRP B   7       9.340  39.026  26.618  1.00 17.50           C  
ATOM   1715  C   TRP B   7       9.580  39.245  28.108  1.00 19.11           C  
ATOM   1716  O   TRP B   7       9.267  38.367  28.912  1.00 19.11           O  
ATOM   1717  CB  TRP B   7      10.232  37.879  26.137  1.00 15.99           C  
ATOM   1718  CG  TRP B   7       9.737  37.231  24.878  1.00 13.71           C  
ATOM   1719  CD1 TRP B   7      10.276  37.338  23.627  1.00 13.69           C  
ATOM   1720  CD2 TRP B   7       8.586  36.391  24.750  1.00 14.81           C  
ATOM   1721  NE1 TRP B   7       9.527  36.613  22.724  1.00 13.76           N  
ATOM   1722  CE2 TRP B   7       8.483  36.024  23.388  1.00 15.60           C  
ATOM   1723  CE3 TRP B   7       7.630  35.913  25.655  1.00 16.01           C  
ATOM   1724  CZ2 TRP B   7       7.460  35.200  22.911  1.00 15.74           C  
ATOM   1725  CZ3 TRP B   7       6.613  35.093  25.182  1.00 13.82           C  
ATOM   1726  CH2 TRP B   7       6.536  34.745  23.819  1.00 17.75           C  
ATOM   1727  N   ARG B   8      10.127  40.394  28.487  1.00 17.77           N  
ATOM   1728  CA  ARG B   8      10.400  40.647  29.896  1.00 19.61           C  
ATOM   1729  C   ARG B   8       9.166  40.595  30.795  1.00 22.47           C  
ATOM   1730  O   ARG B   8       9.194  39.966  31.855  1.00 21.35           O  
ATOM   1731  CB  ARG B   8      11.115  41.991  30.061  1.00 17.92           C  
ATOM   1732  CG  ARG B   8      12.600  41.916  29.746  1.00 17.39           C  
ATOM   1733  CD  ARG B   8      13.249  43.291  29.721  1.00 19.93           C  
ATOM   1734  NE  ARG B   8      12.944  44.021  28.494  1.00 18.34           N  
ATOM   1735  CZ  ARG B   8      13.448  45.214  28.196  1.00 15.39           C  
ATOM   1736  NH1 ARG B   8      14.281  45.812  29.038  1.00 17.94           N  
ATOM   1737  NH2 ARG B   8      13.128  45.805  27.051  1.00 17.44           N  
ATOM   1738  N   SER B   9       8.086  41.244  30.369  1.00 21.93           N  
ATOM   1739  CA  SER B   9       6.852  41.274  31.153  1.00 23.55           C  
ATOM   1740  C   SER B   9       6.062  39.977  31.036  1.00 22.18           C  
ATOM   1741  O   SER B   9       5.046  39.798  31.710  1.00 20.88           O  
ATOM   1742  CB  SER B   9       5.956  42.425  30.690  1.00 23.91           C  
ATOM   1743  OG  SER B   9       5.383  42.127  29.426  1.00 25.08           O  
ATOM   1744  N   LYS B  10       6.521  39.072  30.179  1.00 19.18           N  
ATOM   1745  CA  LYS B  10       5.822  37.813  29.982  1.00 19.43           C  
ATOM   1746  C   LYS B  10       6.498  36.658  30.716  1.00 19.74           C  
ATOM   1747  O   LYS B  10       6.055  35.513  30.637  1.00 21.50           O  
ATOM   1748  CB  LYS B  10       5.689  37.540  28.479  1.00 20.63           C  
ATOM   1749  CG  LYS B  10       4.930  38.662  27.765  1.00 23.63           C  
ATOM   1750  CD  LYS B  10       4.897  38.486  26.256  1.00 24.04           C  
ATOM   1751  CE  LYS B  10       4.364  39.744  25.566  1.00 26.70           C  
ATOM   1752  NZ  LYS B  10       2.953  40.069  25.929  1.00 24.13           N  
ATOM   1753  N   GLY B  11       7.570  36.977  31.437  1.00 20.69           N  
ATOM   1754  CA  GLY B  11       8.270  35.982  32.232  1.00 19.25           C  
ATOM   1755  C   GLY B  11       9.254  35.046  31.560  1.00 18.40           C  
ATOM   1756  O   GLY B  11       9.654  34.050  32.162  1.00 17.57           O  
ATOM   1757  N   ALA B  12       9.665  35.358  30.335  1.00 16.97           N  
ATOM   1758  CA  ALA B  12      10.601  34.496  29.613  1.00 16.32           C  
ATOM   1759  C   ALA B  12      12.047  34.993  29.644  1.00 16.53           C  
ATOM   1760  O   ALA B  12      12.921  34.412  28.991  1.00 14.68           O  
ATOM   1761  CB  ALA B  12      10.137  34.339  28.164  1.00 17.82           C  
ATOM   1762  N   VAL B  13      12.309  36.051  30.408  1.00 13.80           N  
ATOM   1763  CA  VAL B  13      13.657  36.608  30.480  1.00 13.01           C  
ATOM   1764  C   VAL B  13      14.157  36.813  31.909  1.00 14.98           C  
ATOM   1765  O   VAL B  13      13.461  37.398  32.735  1.00 15.42           O  
ATOM   1766  CB  VAL B  13      13.723  37.972  29.748  1.00 14.66           C  
ATOM   1767  CG1 VAL B  13      15.164  38.441  29.631  1.00 17.10           C  
ATOM   1768  CG2 VAL B  13      13.086  37.855  28.375  1.00 14.90           C  
ATOM   1769  N   THR B  14      15.365  36.333  32.194  1.00 16.82           N  
ATOM   1770  CA  THR B  14      15.957  36.506  33.520  1.00 16.93           C  
ATOM   1771  C   THR B  14      16.564  37.900  33.597  1.00 18.08           C  
ATOM   1772  O   THR B  14      16.691  38.593  32.586  1.00 17.72           O  
ATOM   1773  CB  THR B  14      17.081  35.492  33.795  1.00 15.61           C  
ATOM   1774  OG1 THR B  14      18.090  35.610  32.780  1.00 17.89           O  
ATOM   1775  CG2 THR B  14      16.533  34.072  33.817  1.00 16.18           C  
ATOM   1776  N   LYS B  15      16.940  38.317  34.798  1.00 18.76           N  
ATOM   1777  CA  LYS B  15      17.534  39.634  34.969  1.00 21.03           C  
ATOM   1778  C   LYS B  15      18.850  39.724  34.208  1.00 19.92           C  
ATOM   1779  O   LYS B  15      19.446  38.704  33.851  1.00 18.17           O  
ATOM   1780  CB  LYS B  15      17.758  39.925  36.455  1.00 25.07           C  
ATOM   1781  CG  LYS B  15      16.464  40.137  37.234  1.00 31.41           C  
ATOM   1782  CD  LYS B  15      16.733  40.377  38.714  1.00 36.60           C  
ATOM   1783  CE  LYS B  15      15.473  40.832  39.437  1.00 39.02           C  
ATOM   1784  NZ  LYS B  15      14.358  39.856  39.293  1.00 41.65           N  
ATOM   1785  N   VAL B  16      19.292  40.950  33.954  1.00 19.68           N  
ATOM   1786  CA  VAL B  16      20.540  41.184  33.242  1.00 18.90           C  
ATOM   1787  C   VAL B  16      21.726  40.685  34.061  1.00 19.68           C  
ATOM   1788  O   VAL B  16      21.815  40.939  35.266  1.00 17.63           O  
ATOM   1789  CB  VAL B  16      20.723  42.686  32.934  1.00 18.48           C  
ATOM   1790  CG1 VAL B  16      22.124  42.945  32.379  1.00 17.42           C  
ATOM   1791  CG2 VAL B  16      19.667  43.133  31.928  1.00 18.23           C  
ATOM   1792  N   LYS B  17      22.632  39.967  33.405  1.00 16.62           N  
ATOM   1793  CA  LYS B  17      23.809  39.430  34.074  1.00 17.55           C  
ATOM   1794  C   LYS B  17      25.060  40.225  33.710  1.00 16.57           C  
ATOM   1795  O   LYS B  17      25.001  41.153  32.904  1.00 17.15           O  
ATOM   1796  CB  LYS B  17      23.980  37.952  33.708  1.00 18.05           C  
ATOM   1797  CG  LYS B  17      22.756  37.105  34.056  1.00 16.58           C  
ATOM   1798  CD  LYS B  17      22.949  35.639  33.709  1.00 15.52           C  
ATOM   1799  CE  LYS B  17      21.665  34.850  33.952  1.00 15.89           C  
ATOM   1800  NZ  LYS B  17      21.850  33.404  33.673  1.00 17.05           N  
ATOM   1801  N   ASP B  18      26.191  39.868  34.312  1.00 19.06           N  
ATOM   1802  CA  ASP B  18      27.442  40.570  34.044  1.00 20.13           C  
ATOM   1803  C   ASP B  18      28.574  39.575  33.825  1.00 20.46           C  
ATOM   1804  O   ASP B  18      28.950  38.830  34.735  1.00 18.65           O  
ATOM   1805  CB  ASP B  18      27.796  41.489  35.218  1.00 22.89           C  
ATOM   1806  CG  ASP B  18      28.847  42.523  34.853  1.00 23.61           C  
ATOM   1807  OD1 ASP B  18      29.696  42.234  33.986  1.00 24.31           O  
ATOM   1808  OD2 ASP B  18      28.832  43.625  35.442  1.00 26.66           O  
ATOM   1809  N   GLN B  19      29.127  39.576  32.617  1.00 18.27           N  
ATOM   1810  CA  GLN B  19      30.207  38.666  32.274  1.00 20.32           C  
ATOM   1811  C   GLN B  19      31.532  39.079  32.907  1.00 21.54           C  
ATOM   1812  O   GLN B  19      32.456  38.276  32.996  1.00 20.61           O  
ATOM   1813  CB  GLN B  19      30.355  38.585  30.750  1.00 21.45           C  
ATOM   1814  CG  GLN B  19      30.726  39.895  30.080  1.00 20.49           C  
ATOM   1815  CD  GLN B  19      30.661  39.810  28.560  1.00 22.21           C  
ATOM   1816  OE1 GLN B  19      29.583  39.698  27.977  1.00 19.25           O  
ATOM   1817  NE2 GLN B  19      31.818  39.859  27.917  1.00 19.56           N  
ATOM   1818  N   GLY B  20      31.618  40.329  33.352  1.00 21.07           N  
ATOM   1819  CA  GLY B  20      32.848  40.805  33.959  1.00 25.93           C  
ATOM   1820  C   GLY B  20      33.932  41.009  32.919  1.00 26.57           C  
ATOM   1821  O   GLY B  20      33.640  41.351  31.773  1.00 25.43           O  
ATOM   1822  N   MET B  21      35.185  40.794  33.308  1.00 27.48           N  
ATOM   1823  CA  MET B  21      36.305  40.967  32.388  1.00 28.98           C  
ATOM   1824  C   MET B  21      36.604  39.727  31.553  1.00 28.49           C  
ATOM   1825  O   MET B  21      37.692  39.585  30.999  1.00 32.29           O  
ATOM   1826  CB  MET B  21      37.565  41.380  33.154  1.00 34.04           C  
ATOM   1827  CG  MET B  21      37.632  42.866  33.479  1.00 40.98           C  
ATOM   1828  SD  MET B  21      37.403  43.913  32.013  1.00 52.03           S  
ATOM   1829  CE  MET B  21      38.161  42.914  30.721  1.00 49.04           C  
ATOM   1830  N   CYS B  22      35.626  38.839  31.455  1.00 25.04           N  
ATOM   1831  CA  CYS B  22      35.777  37.608  30.693  1.00 22.70           C  
ATOM   1832  C   CYS B  22      34.997  37.721  29.384  1.00 21.48           C  
ATOM   1833  O   CYS B  22      33.846  38.154  29.385  1.00 21.58           O  
ATOM   1834  CB  CYS B  22      35.260  36.445  31.538  1.00 24.16           C  
ATOM   1835  SG  CYS B  22      35.113  34.819  30.733  1.00 21.84           S  
ATOM   1836  N   GLY B  23      35.632  37.349  28.275  1.00 17.91           N  
ATOM   1837  CA  GLY B  23      34.976  37.421  26.978  1.00 18.25           C  
ATOM   1838  C   GLY B  23      34.042  36.247  26.747  1.00 18.92           C  
ATOM   1839  O   GLY B  23      34.158  35.527  25.754  1.00 22.03           O  
ATOM   1840  N   SER B  24      33.095  36.068  27.660  1.00 16.09           N  
ATOM   1841  CA  SER B  24      32.150  34.961  27.588  1.00 15.51           C  
ATOM   1842  C   SER B  24      30.762  35.346  27.084  1.00 13.15           C  
ATOM   1843  O   SER B  24      29.785  34.666  27.380  1.00 15.92           O  
ATOM   1844  CB  SER B  24      32.021  34.321  28.968  1.00 16.13           C  
ATOM   1845  OG  SER B  24      31.696  35.303  29.934  1.00 17.29           O  
ATOM   1846  N   CYS B  25      30.674  36.428  26.321  1.00 15.78           N  
ATOM   1847  CA  CYS B  25      29.390  36.877  25.795  1.00 14.55           C  
ATOM   1848  C   CYS B  25      28.600  35.739  25.143  1.00 11.84           C  
ATOM   1849  O   CYS B  25      27.390  35.619  25.340  1.00 12.44           O  
ATOM   1850  CB  CYS B  25      29.603  38.001  24.781  1.00 14.62           C  
ATOM   1851  SG  CYS B  25      30.666  37.528  23.379  1.00 14.41           S  
ATOM   1852  N   TRP B  26      29.290  34.899  24.379  1.00 13.41           N  
ATOM   1853  CA  TRP B  26      28.636  33.790  23.694  1.00 12.22           C  
ATOM   1854  C   TRP B  26      27.847  32.887  24.636  1.00 11.68           C  
ATOM   1855  O   TRP B  26      26.758  32.425  24.296  1.00 11.91           O  
ATOM   1856  CB  TRP B  26      29.669  32.953  22.939  1.00 11.20           C  
ATOM   1857  CG  TRP B  26      30.715  32.347  23.819  1.00 11.40           C  
ATOM   1858  CD1 TRP B  26      31.845  32.952  24.305  1.00 10.39           C  
ATOM   1859  CD2 TRP B  26      30.715  31.018  24.341  1.00 14.07           C  
ATOM   1860  NE1 TRP B  26      32.545  32.075  25.098  1.00 14.82           N  
ATOM   1861  CE2 TRP B  26      31.873  30.881  25.138  1.00 14.34           C  
ATOM   1862  CE3 TRP B  26      29.845  29.925  24.214  1.00 16.87           C  
ATOM   1863  CZ2 TRP B  26      32.183  29.694  25.808  1.00 15.90           C  
ATOM   1864  CZ3 TRP B  26      30.154  28.744  24.881  1.00 16.85           C  
ATOM   1865  CH2 TRP B  26      31.314  28.640  25.668  1.00 16.09           C  
ATOM   1866  N   ALA B  27      28.400  32.632  25.816  1.00 12.94           N  
ATOM   1867  CA  ALA B  27      27.739  31.771  26.797  1.00 13.20           C  
ATOM   1868  C   ALA B  27      26.456  32.402  27.334  1.00 12.31           C  
ATOM   1869  O   ALA B  27      25.469  31.704  27.564  1.00 14.01           O  
ATOM   1870  CB  ALA B  27      28.689  31.467  27.947  1.00 13.42           C  
ATOM   1871  N   PHE B  28      26.478  33.714  27.550  1.00 12.35           N  
ATOM   1872  CA  PHE B  28      25.296  34.411  28.045  1.00 12.67           C  
ATOM   1873  C   PHE B  28      24.223  34.496  26.968  1.00 12.23           C  
ATOM   1874  O   PHE B  28      23.033  34.446  27.266  1.00 12.64           O  
ATOM   1875  CB  PHE B  28      25.659  35.813  28.544  1.00 13.46           C  
ATOM   1876  CG  PHE B  28      26.432  35.811  29.838  1.00 12.21           C  
ATOM   1877  CD1 PHE B  28      27.816  35.690  29.841  1.00 13.25           C  
ATOM   1878  CD2 PHE B  28      25.763  35.885  31.055  1.00 15.62           C  
ATOM   1879  CE1 PHE B  28      28.525  35.641  31.036  1.00 15.17           C  
ATOM   1880  CE2 PHE B  28      26.463  35.836  32.260  1.00 15.62           C  
ATOM   1881  CZ  PHE B  28      27.843  35.714  32.250  1.00 13.23           C  
ATOM   1882  N   SER B  29      24.641  34.620  25.713  1.00 11.29           N  
ATOM   1883  CA  SER B  29      23.684  34.682  24.614  1.00 11.24           C  
ATOM   1884  C   SER B  29      22.922  33.361  24.581  1.00 11.86           C  
ATOM   1885  O   SER B  29      21.702  33.337  24.434  1.00 11.08           O  
ATOM   1886  CB  SER B  29      24.418  34.897  23.281  1.00 11.29           C  
ATOM   1887  OG  SER B  29      23.514  34.931  22.182  1.00 11.69           O  
ATOM   1888  N   VAL B  30      23.658  32.262  24.736  1.00 12.58           N  
ATOM   1889  CA  VAL B  30      23.075  30.929  24.715  1.00 11.26           C  
ATOM   1890  C   VAL B  30      22.175  30.641  25.920  1.00 13.42           C  
ATOM   1891  O   VAL B  30      21.047  30.184  25.740  1.00 12.25           O  
ATOM   1892  CB  VAL B  30      24.182  29.855  24.610  1.00 10.75           C  
ATOM   1893  CG1 VAL B  30      23.597  28.458  24.792  1.00 11.70           C  
ATOM   1894  CG2 VAL B  30      24.857  29.965  23.245  1.00 13.96           C  
ATOM   1895  N   THR B  31      22.644  30.911  27.138  1.00 13.09           N  
ATOM   1896  CA  THR B  31      21.799  30.644  28.304  1.00 13.28           C  
ATOM   1897  C   THR B  31      20.536  31.496  28.261  1.00 13.08           C  
ATOM   1898  O   THR B  31      19.464  31.030  28.620  1.00 12.93           O  
ATOM   1899  CB  THR B  31      22.536  30.898  29.645  1.00 12.22           C  
ATOM   1900  OG1 THR B  31      23.040  32.239  29.681  1.00 12.99           O  
ATOM   1901  CG2 THR B  31      23.676  29.911  29.815  1.00 14.96           C  
ATOM   1902  N   GLY B  32      20.664  32.743  27.814  1.00 13.43           N  
ATOM   1903  CA  GLY B  32      19.501  33.610  27.724  1.00 12.30           C  
ATOM   1904  C   GLY B  32      18.466  33.031  26.772  1.00 12.98           C  
ATOM   1905  O   GLY B  32      17.267  33.052  27.048  1.00 13.27           O  
ATOM   1906  N   ASN B  33      18.927  32.508  25.640  1.00 11.98           N  
ATOM   1907  CA  ASN B  33      18.010  31.912  24.680  1.00 11.91           C  
ATOM   1908  C   ASN B  33      17.407  30.631  25.251  1.00 12.75           C  
ATOM   1909  O   ASN B  33      16.206  30.396  25.133  1.00 13.17           O  
ATOM   1910  CB  ASN B  33      18.736  31.610  23.369  1.00 13.41           C  
ATOM   1911  CG  ASN B  33      17.972  30.639  22.498  1.00 13.05           C  
ATOM   1912  OD1 ASN B  33      18.266  29.448  22.481  1.00 12.78           O  
ATOM   1913  ND2 ASN B  33      16.970  31.142  21.782  1.00 13.88           N  
ATOM   1914  N   VAL B  34      18.240  29.809  25.881  1.00 12.99           N  
ATOM   1915  CA  VAL B  34      17.765  28.553  26.454  1.00 13.11           C  
ATOM   1916  C   VAL B  34      16.787  28.807  27.608  1.00 11.83           C  
ATOM   1917  O   VAL B  34      15.806  28.082  27.762  1.00 11.53           O  
ATOM   1918  CB  VAL B  34      18.948  27.675  26.937  1.00 11.74           C  
ATOM   1919  CG1 VAL B  34      18.425  26.422  27.646  1.00 14.23           C  
ATOM   1920  CG2 VAL B  34      19.800  27.260  25.740  1.00 13.30           C  
ATOM   1921  N   GLU B  35      17.048  29.838  28.406  1.00 14.40           N  
ATOM   1922  CA  GLU B  35      16.159  30.177  29.521  1.00 15.30           C  
ATOM   1923  C   GLU B  35      14.773  30.512  28.971  1.00 15.61           C  
ATOM   1924  O   GLU B  35      13.751  30.103  29.526  1.00 15.40           O  
ATOM   1925  CB  GLU B  35      16.721  31.372  30.304  1.00 14.01           C  
ATOM   1926  CG  GLU B  35      18.024  31.046  31.028  1.00 17.42           C  
ATOM   1927  CD  GLU B  35      18.764  32.270  31.550  1.00 16.13           C  
ATOM   1928  OE1 GLU B  35      18.494  33.401  31.086  1.00 18.83           O  
ATOM   1929  OE2 GLU B  35      19.642  32.092  32.421  1.00 15.72           O  
ATOM   1930  N   GLY B  36      14.748  31.262  27.874  1.00 13.49           N  
ATOM   1931  CA  GLY B  36      13.484  31.618  27.261  1.00 12.92           C  
ATOM   1932  C   GLY B  36      12.769  30.400  26.698  1.00 12.25           C  
ATOM   1933  O   GLY B  36      11.565  30.227  26.898  1.00 14.63           O  
ATOM   1934  N   GLN B  37      13.506  29.544  25.994  1.00 12.00           N  
ATOM   1935  CA  GLN B  37      12.908  28.350  25.409  1.00 12.07           C  
ATOM   1936  C   GLN B  37      12.354  27.395  26.464  1.00 12.65           C  
ATOM   1937  O   GLN B  37      11.276  26.831  26.289  1.00 12.58           O  
ATOM   1938  CB  GLN B  37      13.929  27.616  24.540  1.00 12.23           C  
ATOM   1939  CG  GLN B  37      14.314  28.372  23.270  1.00 12.15           C  
ATOM   1940  CD  GLN B  37      13.100  28.732  22.441  1.00 13.00           C  
ATOM   1941  OE1 GLN B  37      12.701  29.901  22.364  1.00 14.58           O  
ATOM   1942  NE2 GLN B  37      12.492  27.727  21.829  1.00 10.56           N  
ATOM   1943  N   TRP B  38      13.085  27.213  27.560  1.00 13.05           N  
ATOM   1944  CA  TRP B  38      12.618  26.305  28.605  1.00 14.41           C  
ATOM   1945  C   TRP B  38      11.368  26.861  29.283  1.00 14.98           C  
ATOM   1946  O   TRP B  38      10.463  26.112  29.638  1.00 15.62           O  
ATOM   1947  CB  TRP B  38      13.718  26.057  29.641  1.00 12.47           C  
ATOM   1948  CG  TRP B  38      13.411  24.899  30.541  1.00 15.06           C  
ATOM   1949  CD1 TRP B  38      12.937  24.955  31.822  1.00 15.34           C  
ATOM   1950  CD2 TRP B  38      13.529  23.508  30.217  1.00 15.11           C  
ATOM   1951  NE1 TRP B  38      12.753  23.683  32.314  1.00 16.11           N  
ATOM   1952  CE2 TRP B  38      13.109  22.777  31.351  1.00 14.45           C  
ATOM   1953  CE3 TRP B  38      13.949  22.807  29.078  1.00 14.58           C  
ATOM   1954  CZ2 TRP B  38      13.097  21.377  31.379  1.00 14.85           C  
ATOM   1955  CZ3 TRP B  38      13.936  21.412  29.106  1.00 16.75           C  
ATOM   1956  CH2 TRP B  38      13.514  20.714  30.252  1.00 15.58           C  
ATOM   1957  N   PHE B  39      11.308  28.176  29.460  1.00 12.85           N  
ATOM   1958  CA  PHE B  39      10.126  28.761  30.077  1.00 16.18           C  
ATOM   1959  C   PHE B  39       8.906  28.547  29.184  1.00 16.59           C  
ATOM   1960  O   PHE B  39       7.857  28.092  29.637  1.00 15.25           O  
ATOM   1961  CB  PHE B  39      10.310  30.259  30.305  1.00 13.14           C  
ATOM   1962  CG  PHE B  39       9.040  30.965  30.708  1.00 17.22           C  
ATOM   1963  CD1 PHE B  39       8.350  31.758  29.797  1.00 15.86           C  
ATOM   1964  CD2 PHE B  39       8.524  30.816  31.993  1.00 17.99           C  
ATOM   1965  CE1 PHE B  39       7.158  32.395  30.156  1.00 19.53           C  
ATOM   1966  CE2 PHE B  39       7.334  31.447  32.364  1.00 17.24           C  
ATOM   1967  CZ  PHE B  39       6.651  32.239  31.444  1.00 18.85           C  
ATOM   1968  N   LEU B  40       9.060  28.868  27.907  1.00 15.68           N  
ATOM   1969  CA  LEU B  40       7.966  28.752  26.951  1.00 16.35           C  
ATOM   1970  C   LEU B  40       7.569  27.335  26.551  1.00 15.64           C  
ATOM   1971  O   LEU B  40       6.438  27.106  26.114  1.00 18.82           O  
ATOM   1972  CB  LEU B  40       8.301  29.565  25.700  1.00 14.54           C  
ATOM   1973  CG  LEU B  40       8.459  31.069  25.932  1.00 14.20           C  
ATOM   1974  CD1 LEU B  40       8.903  31.744  24.641  1.00 17.43           C  
ATOM   1975  CD2 LEU B  40       7.141  31.655  26.413  1.00 16.71           C  
ATOM   1976  N   ASN B  41       8.483  26.385  26.705  1.00 14.24           N  
ATOM   1977  CA  ASN B  41       8.191  25.008  26.328  1.00 15.45           C  
ATOM   1978  C   ASN B  41       8.076  24.013  27.480  1.00 16.67           C  
ATOM   1979  O   ASN B  41       7.596  22.898  27.282  1.00 16.30           O  
ATOM   1980  CB  ASN B  41       9.226  24.532  25.317  1.00 18.58           C  
ATOM   1981  CG  ASN B  41       9.086  25.236  23.983  1.00 21.92           C  
ATOM   1982  OD1 ASN B  41       8.199  24.917  23.194  1.00 24.72           O  
ATOM   1983  ND2 ASN B  41       9.945  26.221  23.736  1.00 20.33           N  
ATOM   1984  N   GLN B  42       8.511  24.410  28.673  1.00 16.04           N  
ATOM   1985  CA  GLN B  42       8.415  23.532  29.837  1.00 19.03           C  
ATOM   1986  C   GLN B  42       7.702  24.202  31.013  1.00 18.52           C  
ATOM   1987  O   GLN B  42       7.318  23.538  31.978  1.00 22.96           O  
ATOM   1988  CB  GLN B  42       9.801  23.025  30.239  1.00 19.09           C  
ATOM   1989  CG  GLN B  42      10.402  22.073  29.208  1.00 19.10           C  
ATOM   1990  CD  GLN B  42       9.632  20.763  29.073  1.00 24.84           C  
ATOM   1991  OE1 GLN B  42       9.737  20.073  28.058  1.00 29.38           O  
ATOM   1992  NE2 GLN B  42       8.867  20.410  30.100  1.00 22.89           N  
ATOM   1993  N   GLY B  43       7.533  25.518  30.936  1.00 17.84           N  
ATOM   1994  CA  GLY B  43       6.793  26.227  31.971  1.00 19.18           C  
ATOM   1995  C   GLY B  43       7.484  26.931  33.120  1.00 20.40           C  
ATOM   1996  O   GLY B  43       6.810  27.554  33.946  1.00 21.74           O  
ATOM   1997  N   THR B  44       8.807  26.858  33.196  1.00 19.25           N  
ATOM   1998  CA  THR B  44       9.498  27.514  34.292  1.00 18.53           C  
ATOM   1999  C   THR B  44      10.735  28.279  33.855  1.00 17.98           C  
ATOM   2000  O   THR B  44      11.531  27.792  33.050  1.00 17.18           O  
ATOM   2001  CB  THR B  44       9.896  26.496  35.373  1.00 21.30           C  
ATOM   2002  OG1 THR B  44       8.726  25.800  35.814  1.00 21.28           O  
ATOM   2003  CG2 THR B  44      10.536  27.199  36.563  1.00 23.91           C  
ATOM   2004  N   LEU B  45      10.879  29.487  34.388  1.00 16.31           N  
ATOM   2005  CA  LEU B  45      12.025  30.329  34.081  1.00 17.42           C  
ATOM   2006  C   LEU B  45      13.113  30.059  35.110  1.00 20.81           C  
ATOM   2007  O   LEU B  45      12.917  30.265  36.313  1.00 19.49           O  
ATOM   2008  CB  LEU B  45      11.640  31.811  34.126  1.00 16.21           C  
ATOM   2009  CG  LEU B  45      12.802  32.764  33.817  1.00 18.85           C  
ATOM   2010  CD1 LEU B  45      13.099  32.720  32.321  1.00 20.70           C  
ATOM   2011  CD2 LEU B  45      12.461  34.180  34.251  1.00 19.97           C  
ATOM   2012  N   LEU B  46      14.258  29.594  34.632  1.00 18.51           N  
ATOM   2013  CA  LEU B  46      15.384  29.291  35.501  1.00 20.74           C  
ATOM   2014  C   LEU B  46      16.592  30.061  34.999  1.00 20.74           C  
ATOM   2015  O   LEU B  46      16.716  30.303  33.800  1.00 21.47           O  
ATOM   2016  CB  LEU B  46      15.689  27.792  35.459  1.00 20.75           C  
ATOM   2017  CG  LEU B  46      14.538  26.844  35.804  1.00 24.15           C  
ATOM   2018  CD1 LEU B  46      14.895  25.425  35.387  1.00 24.82           C  
ATOM   2019  CD2 LEU B  46      14.246  26.921  37.299  1.00 23.95           C  
ATOM   2020  N   SER B  47      17.465  30.465  35.918  1.00 21.17           N  
ATOM   2021  CA  SER B  47      18.683  31.169  35.544  1.00 20.75           C  
ATOM   2022  C   SER B  47      19.698  30.051  35.366  1.00 19.86           C  
ATOM   2023  O   SER B  47      20.035  29.352  36.325  1.00 20.28           O  
ATOM   2024  CB  SER B  47      19.129  32.120  36.652  1.00 22.03           C  
ATOM   2025  OG  SER B  47      20.299  32.808  36.255  1.00 20.60           O  
ATOM   2026  N   LEU B  48      20.182  29.887  34.140  1.00 17.18           N  
ATOM   2027  CA  LEU B  48      21.104  28.810  33.813  1.00 16.88           C  
ATOM   2028  C   LEU B  48      22.592  29.149  33.866  1.00 15.87           C  
ATOM   2029  O   LEU B  48      22.992  30.313  33.782  1.00 16.61           O  
ATOM   2030  CB  LEU B  48      20.713  28.231  32.447  1.00 14.87           C  
ATOM   2031  CG  LEU B  48      19.240  27.803  32.414  1.00 17.85           C  
ATOM   2032  CD1 LEU B  48      18.857  27.325  31.018  1.00 17.71           C  
ATOM   2033  CD2 LEU B  48      19.009  26.697  33.442  1.00 16.93           C  
ATOM   2034  N   SER B  49      23.404  28.105  33.989  1.00 15.74           N  
ATOM   2035  CA  SER B  49      24.848  28.237  34.128  1.00 15.85           C  
ATOM   2036  C   SER B  49      25.708  28.501  32.900  1.00 17.78           C  
ATOM   2037  O   SER B  49      25.823  27.654  32.007  1.00 18.63           O  
ATOM   2038  CB  SER B  49      25.389  26.998  34.848  1.00 15.04           C  
ATOM   2039  OG  SER B  49      26.802  27.007  34.903  1.00 16.56           O  
ATOM   2040  N   GLU B  50      26.328  29.679  32.877  1.00 16.24           N  
ATOM   2041  CA  GLU B  50      27.232  30.041  31.799  1.00 17.25           C  
ATOM   2042  C   GLU B  50      28.547  29.339  32.092  1.00 17.60           C  
ATOM   2043  O   GLU B  50      29.276  28.967  31.181  1.00 17.44           O  
ATOM   2044  CB  GLU B  50      27.483  31.554  31.755  1.00 15.17           C  
ATOM   2045  CG  GLU B  50      26.301  32.376  31.282  1.00 13.61           C  
ATOM   2046  CD  GLU B  50      25.317  32.681  32.393  1.00 18.03           C  
ATOM   2047  OE1 GLU B  50      24.141  32.956  32.078  1.00 15.76           O  
ATOM   2048  OE2 GLU B  50      25.724  32.663  33.576  1.00 19.22           O  
ATOM   2049  N   GLN B  51      28.837  29.167  33.381  1.00 17.87           N  
ATOM   2050  CA  GLN B  51      30.071  28.527  33.817  1.00 18.55           C  
ATOM   2051  C   GLN B  51      30.212  27.118  33.256  1.00 16.49           C  
ATOM   2052  O   GLN B  51      31.319  26.680  32.955  1.00 17.38           O  
ATOM   2053  CB  GLN B  51      30.131  28.487  35.347  1.00 19.93           C  
ATOM   2054  CG  GLN B  51      31.514  28.163  35.908  1.00 21.00           C  
ATOM   2055  CD  GLN B  51      32.569  29.165  35.468  1.00 21.08           C  
ATOM   2056  OE1 GLN B  51      32.350  30.375  35.516  1.00 21.12           O  
ATOM   2057  NE2 GLN B  51      33.724  28.664  35.047  1.00 20.63           N  
ATOM   2058  N   GLU B  52      29.098  26.403  33.119  1.00 16.61           N  
ATOM   2059  CA  GLU B  52      29.153  25.054  32.571  1.00 15.18           C  
ATOM   2060  C   GLU B  52      29.725  25.108  31.159  1.00 16.18           C  
ATOM   2061  O   GLU B  52      30.483  24.229  30.755  1.00 17.78           O  
ATOM   2062  CB  GLU B  52      27.762  24.404  32.543  1.00 14.53           C  
ATOM   2063  CG  GLU B  52      27.739  23.092  31.777  1.00 18.52           C  
ATOM   2064  CD  GLU B  52      26.391  22.392  31.816  1.00 20.53           C  
ATOM   2065  OE1 GLU B  52      26.105  21.621  30.879  1.00 19.21           O  
ATOM   2066  OE2 GLU B  52      25.627  22.597  32.782  1.00 20.91           O  
ATOM   2067  N   LEU B  53      29.362  26.146  30.408  1.00 16.45           N  
ATOM   2068  CA  LEU B  53      29.866  26.300  29.048  1.00 15.36           C  
ATOM   2069  C   LEU B  53      31.342  26.685  29.063  1.00 16.11           C  
ATOM   2070  O   LEU B  53      32.102  26.288  28.183  1.00 18.30           O  
ATOM   2071  CB  LEU B  53      29.069  27.366  28.299  1.00 16.01           C  
ATOM   2072  CG  LEU B  53      27.672  26.928  27.865  1.00 16.98           C  
ATOM   2073  CD1 LEU B  53      26.910  28.112  27.295  1.00 15.75           C  
ATOM   2074  CD2 LEU B  53      27.801  25.818  26.838  1.00 17.62           C  
ATOM   2075  N   LEU B  54      31.749  27.460  30.062  1.00 17.40           N  
ATOM   2076  CA  LEU B  54      33.147  27.861  30.146  1.00 18.44           C  
ATOM   2077  C   LEU B  54      34.057  26.676  30.462  1.00 18.18           C  
ATOM   2078  O   LEU B  54      35.169  26.590  29.943  1.00 18.57           O  
ATOM   2079  CB  LEU B  54      33.351  28.938  31.220  1.00 18.16           C  
ATOM   2080  CG  LEU B  54      32.756  30.333  31.013  1.00 21.15           C  
ATOM   2081  CD1 LEU B  54      33.291  31.275  32.087  1.00 19.78           C  
ATOM   2082  CD2 LEU B  54      33.127  30.859  29.644  1.00 25.24           C  
ATOM   2083  N   ASP B  55      33.576  25.759  31.298  1.00 18.43           N  
ATOM   2084  CA  ASP B  55      34.376  24.606  31.716  1.00 19.32           C  
ATOM   2085  C   ASP B  55      34.223  23.298  30.954  1.00 21.36           C  
ATOM   2086  O   ASP B  55      35.192  22.556  30.799  1.00 21.36           O  
ATOM   2087  CB  ASP B  55      34.110  24.276  33.188  1.00 22.10           C  
ATOM   2088  CG  ASP B  55      34.170  25.482  34.081  1.00 23.09           C  
ATOM   2089  OD1 ASP B  55      34.881  26.444  33.735  1.00 22.52           O  
ATOM   2090  OD2 ASP B  55      33.514  25.457  35.145  1.00 23.02           O  
ATOM   2091  N   CYS B  56      33.012  23.007  30.494  1.00 20.72           N  
ATOM   2092  CA  CYS B  56      32.743  21.735  29.829  1.00 21.54           C  
ATOM   2093  C   CYS B  56      32.568  21.753  28.319  1.00 22.58           C  
ATOM   2094  O   CYS B  56      32.135  20.764  27.732  1.00 24.32           O  
ATOM   2095  CB  CYS B  56      31.508  21.115  30.465  1.00 21.98           C  
ATOM   2096  SG  CYS B  56      31.512  21.249  32.279  1.00 26.15           S  
ATOM   2097  N   ASP B  57      32.909  22.873  27.699  1.00 22.00           N  
ATOM   2098  CA  ASP B  57      32.790  23.032  26.258  1.00 21.59           C  
ATOM   2099  C   ASP B  57      34.179  23.398  25.744  1.00 23.10           C  
ATOM   2100  O   ASP B  57      34.612  24.536  25.888  1.00 25.31           O  
ATOM   2101  CB  ASP B  57      31.788  24.156  25.975  1.00 20.88           C  
ATOM   2102  CG  ASP B  57      31.648  24.471  24.503  1.00 24.24           C  
ATOM   2103  OD1 ASP B  57      32.404  23.914  23.679  1.00 23.52           O  
ATOM   2104  OD2 ASP B  57      30.771  25.295  24.174  1.00 20.87           O  
ATOM   2105  N   LYS B  58      34.887  22.434  25.161  1.00 23.15           N  
ATOM   2106  CA  LYS B  58      36.232  22.702  24.662  1.00 22.89           C  
ATOM   2107  C   LYS B  58      36.291  23.091  23.195  1.00 23.81           C  
ATOM   2108  O   LYS B  58      37.367  23.380  22.672  1.00 23.66           O  
ATOM   2109  CB  LYS B  58      37.145  21.502  24.918  1.00 24.84           C  
ATOM   2110  CG  LYS B  58      37.513  21.319  26.380  1.00 20.45           C  
ATOM   2111  CD  LYS B  58      38.385  22.466  26.875  1.00 23.26           C  
ATOM   2112  CE  LYS B  58      38.692  22.328  28.357  1.00 23.24           C  
ATOM   2113  NZ  LYS B  58      37.455  22.392  29.187  1.00 24.43           N  
ATOM   2114  N   MET B  59      35.143  23.088  22.525  1.00 23.35           N  
ATOM   2115  CA  MET B  59      35.110  23.494  21.125  1.00 24.90           C  
ATOM   2116  C   MET B  59      35.244  25.011  21.193  1.00 24.69           C  
ATOM   2117  O   MET B  59      35.952  25.630  20.397  1.00 25.03           O  
ATOM   2118  CB  MET B  59      33.781  23.098  20.477  1.00 31.34           C  
ATOM   2119  CG  MET B  59      33.750  23.289  18.969  1.00 40.57           C  
ATOM   2120  SD  MET B  59      35.054  22.363  18.128  1.00 50.24           S  
ATOM   2121  CE  MET B  59      34.259  20.756  17.937  1.00 49.02           C  
ATOM   2122  N   ASP B  60      34.558  25.597  22.168  1.00 21.97           N  
ATOM   2123  CA  ASP B  60      34.613  27.033  22.403  1.00 21.66           C  
ATOM   2124  C   ASP B  60      35.767  27.270  23.379  1.00 22.05           C  
ATOM   2125  O   ASP B  60      36.321  26.312  23.919  1.00 23.58           O  
ATOM   2126  CB  ASP B  60      33.275  27.516  22.968  1.00 18.85           C  
ATOM   2127  CG  ASP B  60      32.145  27.372  21.961  1.00 20.08           C  
ATOM   2128  OD1 ASP B  60      32.267  27.957  20.867  1.00 20.28           O  
ATOM   2129  OD2 ASP B  60      31.148  26.672  22.252  1.00 21.64           O  
ATOM   2130  N   LYS B  61      36.138  28.527  23.610  1.00 20.69           N  
ATOM   2131  CA  LYS B  61      37.274  28.807  24.485  1.00 20.00           C  
ATOM   2132  C   LYS B  61      37.032  29.782  25.640  1.00 17.88           C  
ATOM   2133  O   LYS B  61      37.847  30.676  25.892  1.00 17.31           O  
ATOM   2134  CB  LYS B  61      38.447  29.308  23.638  1.00 18.54           C  
ATOM   2135  CG  LYS B  61      38.811  28.392  22.477  1.00 23.62           C  
ATOM   2136  CD  LYS B  61      39.255  27.021  22.962  1.00 24.84           C  
ATOM   2137  CE  LYS B  61      39.543  26.096  21.789  1.00 26.86           C  
ATOM   2138  NZ  LYS B  61      40.019  24.761  22.239  1.00 29.31           N  
ATOM   2139  N   ALA B  62      35.916  29.603  26.334  1.00 17.25           N  
ATOM   2140  CA  ALA B  62      35.570  30.432  27.484  1.00 15.62           C  
ATOM   2141  C   ALA B  62      35.732  31.940  27.278  1.00 16.63           C  
ATOM   2142  O   ALA B  62      35.054  32.526  26.433  1.00 18.16           O  
ATOM   2143  CB  ALA B  62      36.375  29.975  28.699  1.00 19.60           C  
ATOM   2144  N   CYS B  63      36.619  32.565  28.054  1.00 18.12           N  
ATOM   2145  CA  CYS B  63      36.836  34.011  27.970  1.00 17.69           C  
ATOM   2146  C   CYS B  63      37.476  34.478  26.668  1.00 17.17           C  
ATOM   2147  O   CYS B  63      37.516  35.679  26.386  1.00 17.61           O  
ATOM   2148  CB  CYS B  63      37.685  34.497  29.160  1.00 20.40           C  
ATOM   2149  SG  CYS B  63      36.988  34.038  30.781  1.00 24.32           S  
ATOM   2150  N   MET B  64      37.987  33.538  25.880  1.00 16.88           N  
ATOM   2151  CA  MET B  64      38.606  33.885  24.607  1.00 19.70           C  
ATOM   2152  C   MET B  64      37.630  33.822  23.435  1.00 19.80           C  
ATOM   2153  O   MET B  64      38.024  34.008  22.285  1.00 21.32           O  
ATOM   2154  CB  MET B  64      39.810  32.981  24.329  1.00 21.01           C  
ATOM   2155  CG  MET B  64      41.043  33.354  25.136  1.00 28.60           C  
ATOM   2156  SD  MET B  64      41.536  35.077  24.859  1.00 35.91           S  
ATOM   2157  CE  MET B  64      42.504  34.910  23.350  1.00 33.12           C  
ATOM   2158  N   GLY B  65      36.362  33.553  23.727  1.00 19.93           N  
ATOM   2159  CA  GLY B  65      35.363  33.509  22.673  1.00 19.41           C  
ATOM   2160  C   GLY B  65      34.746  32.159  22.360  1.00 17.24           C  
ATOM   2161  O   GLY B  65      35.308  31.107  22.666  1.00 16.40           O  
ATOM   2162  N   GLY B  66      33.572  32.203  21.737  1.00 15.68           N  
ATOM   2163  CA  GLY B  66      32.874  30.991  21.363  1.00 14.14           C  
ATOM   2164  C   GLY B  66      31.780  31.272  20.352  1.00 15.49           C  
ATOM   2165  O   GLY B  66      31.561  32.420  19.968  1.00 14.49           O  
ATOM   2166  N   LEU B  67      31.096  30.219  19.916  1.00 14.28           N  
ATOM   2167  CA  LEU B  67      30.010  30.349  18.952  1.00 14.54           C  
ATOM   2168  C   LEU B  67      28.770  29.646  19.492  1.00 12.78           C  
ATOM   2169  O   LEU B  67      28.849  28.517  19.980  1.00 13.51           O  
ATOM   2170  CB  LEU B  67      30.395  29.709  17.612  1.00 14.81           C  
ATOM   2171  CG  LEU B  67      31.616  30.273  16.884  1.00 15.26           C  
ATOM   2172  CD1 LEU B  67      31.890  29.446  15.634  1.00 15.56           C  
ATOM   2173  CD2 LEU B  67      31.373  31.728  16.521  1.00 15.47           C  
ATOM   2174  N   PRO B  68      27.607  30.310  19.423  1.00 13.27           N  
ATOM   2175  CA  PRO B  68      26.380  29.688  19.918  1.00 14.34           C  
ATOM   2176  C   PRO B  68      26.157  28.305  19.300  1.00 15.41           C  
ATOM   2177  O   PRO B  68      25.664  27.398  19.965  1.00 14.19           O  
ATOM   2178  CB  PRO B  68      25.310  30.698  19.521  1.00 14.96           C  
ATOM   2179  CG  PRO B  68      26.027  32.006  19.727  1.00 15.54           C  
ATOM   2180  CD  PRO B  68      27.384  31.733  19.100  1.00 13.70           C  
ATOM   2181  N   SER B  69      26.536  28.145  18.034  1.00 16.88           N  
ATOM   2182  CA  SER B  69      26.367  26.864  17.351  1.00 20.24           C  
ATOM   2183  C   SER B  69      27.081  25.739  18.095  1.00 19.10           C  
ATOM   2184  O   SER B  69      26.517  24.657  18.289  1.00 17.34           O  
ATOM   2185  CB  SER B  69      26.881  26.947  15.905  1.00 18.70           C  
ATOM   2186  OG  SER B  69      28.259  27.284  15.847  1.00 21.94           O  
ATOM   2187  N   ASN B  70      28.318  25.994  18.513  1.00 17.17           N  
ATOM   2188  CA  ASN B  70      29.087  24.988  19.242  1.00 18.63           C  
ATOM   2189  C   ASN B  70      28.517  24.780  20.640  1.00 18.40           C  
ATOM   2190  O   ASN B  70      28.522  23.662  21.161  1.00 17.96           O  
ATOM   2191  CB  ASN B  70      30.559  25.395  19.365  1.00 20.69           C  
ATOM   2192  CG  ASN B  70      31.283  25.392  18.034  1.00 23.12           C  
ATOM   2193  OD1 ASN B  70      30.996  24.574  17.164  1.00 25.96           O  
ATOM   2194  ND2 ASN B  70      32.244  26.297  17.879  1.00 25.68           N  
ATOM   2195  N   ALA B  71      28.035  25.861  21.246  1.00 14.95           N  
ATOM   2196  CA  ALA B  71      27.467  25.798  22.590  1.00 14.58           C  
ATOM   2197  C   ALA B  71      26.247  24.884  22.644  1.00 15.73           C  
ATOM   2198  O   ALA B  71      26.146  24.039  23.531  1.00 16.93           O  
ATOM   2199  CB  ALA B  71      27.092  27.197  23.067  1.00 12.68           C  
ATOM   2200  N   TYR B  72      25.319  25.054  21.704  1.00 15.80           N  
ATOM   2201  CA  TYR B  72      24.120  24.217  21.671  1.00 15.46           C  
ATOM   2202  C   TYR B  72      24.528  22.746  21.595  1.00 17.66           C  
ATOM   2203  O   TYR B  72      23.972  21.893  22.288  1.00 17.23           O  
ATOM   2204  CB  TYR B  72      23.252  24.547  20.451  1.00 16.67           C  
ATOM   2205  CG  TYR B  72      22.724  25.966  20.395  1.00 15.90           C  
ATOM   2206  CD1 TYR B  72      22.095  26.544  21.495  1.00 13.00           C  
ATOM   2207  CD2 TYR B  72      22.813  26.715  19.218  1.00 14.97           C  
ATOM   2208  CE1 TYR B  72      21.565  27.834  21.427  1.00 15.87           C  
ATOM   2209  CE2 TYR B  72      22.285  28.002  19.140  1.00 12.86           C  
ATOM   2210  CZ  TYR B  72      21.663  28.555  20.245  1.00 13.98           C  
ATOM   2211  OH  TYR B  72      21.144  29.830  20.167  1.00 13.88           O  
ATOM   2212  N   SER B  73      25.502  22.459  20.739  1.00 20.64           N  
ATOM   2213  CA  SER B  73      25.989  21.094  20.560  1.00 20.66           C  
ATOM   2214  C   SER B  73      26.619  20.537  21.834  1.00 19.73           C  
ATOM   2215  O   SER B  73      26.400  19.380  22.187  1.00 17.97           O  
ATOM   2216  CB  SER B  73      27.010  21.050  19.421  1.00 24.40           C  
ATOM   2217  OG  SER B  73      26.394  21.364  18.184  1.00 29.73           O  
ATOM   2218  N   ALA B  74      27.402  21.361  22.523  1.00 17.50           N  
ATOM   2219  CA  ALA B  74      28.061  20.927  23.752  1.00 19.52           C  
ATOM   2220  C   ALA B  74      27.039  20.577  24.827  1.00 18.87           C  
ATOM   2221  O   ALA B  74      27.179  19.577  25.529  1.00 19.59           O  
ATOM   2222  CB  ALA B  74      29.000  22.020  24.255  1.00 18.13           C  
ATOM   2223  N   ILE B  75      26.009  21.407  24.952  1.00 17.92           N  
ATOM   2224  CA  ILE B  75      24.964  21.179  25.941  1.00 18.91           C  
ATOM   2225  C   ILE B  75      24.238  19.873  25.655  1.00 20.08           C  
ATOM   2226  O   ILE B  75      23.956  19.098  26.570  1.00 18.87           O  
ATOM   2227  CB  ILE B  75      23.954  22.339  25.947  1.00 18.29           C  
ATOM   2228  CG1 ILE B  75      24.666  23.619  26.392  1.00 20.17           C  
ATOM   2229  CG2 ILE B  75      22.781  22.017  26.867  1.00 18.69           C  
ATOM   2230  CD1 ILE B  75      23.820  24.865  26.286  1.00 21.51           C  
ATOM   2231  N   LYS B  76      23.938  19.632  24.384  1.00 19.06           N  
ATOM   2232  CA  LYS B  76      23.254  18.406  23.991  1.00 22.06           C  
ATOM   2233  C   LYS B  76      24.140  17.202  24.295  1.00 22.11           C  
ATOM   2234  O   LYS B  76      23.698  16.232  24.908  1.00 22.44           O  
ATOM   2235  CB  LYS B  76      22.919  18.441  22.495  1.00 25.81           C  
ATOM   2236  CG  LYS B  76      22.243  17.178  21.973  1.00 26.12           C  
ATOM   2237  CD  LYS B  76      21.894  17.311  20.497  1.00 32.51           C  
ATOM   2238  CE  LYS B  76      21.290  16.025  19.948  1.00 36.78           C  
ATOM   2239  NZ  LYS B  76      22.248  14.878  20.011  1.00 38.12           N  
ATOM   2240  N   ASN B  78      25.397  17.274  23.872  1.00 23.42           N  
ATOM   2241  CA  ASN B  78      26.344  16.185  24.088  1.00 25.27           C  
ATOM   2242  C   ASN B  78      26.621  15.903  25.564  1.00 25.48           C  
ATOM   2243  O   ASN B  78      26.741  14.745  25.965  1.00 25.44           O  
ATOM   2244  CB  ASN B  78      27.653  16.485  23.358  1.00 27.15           C  
ATOM   2245  CG  ASN B  78      27.495  16.469  21.848  1.00 29.28           C  
ATOM   2246  OD1 ASN B  78      28.420  16.813  21.113  1.00 34.82           O  
ATOM   2247  ND2 ASN B  78      26.322  16.062  21.378  1.00 31.12           N  
ATOM   2248  N   LEU B  78A     26.727  16.954  26.371  1.00 24.49           N  
ATOM   2249  CA  LEU B  78A     26.981  16.786  27.800  1.00 24.31           C  
ATOM   2250  C   LEU B  78A     25.797  16.103  28.474  1.00 26.36           C  
ATOM   2251  O   LEU B  78A     25.968  15.311  29.403  1.00 24.59           O  
ATOM   2252  CB  LEU B  78A     27.230  18.140  28.462  1.00 25.57           C  
ATOM   2253  CG  LEU B  78A     28.595  18.783  28.209  1.00 22.76           C  
ATOM   2254  CD1 LEU B  78A     28.575  20.224  28.681  1.00 23.42           C  
ATOM   2255  CD2 LEU B  78A     29.675  17.992  28.929  1.00 24.02           C  
ATOM   2256  N   GLY B  78B     24.595  16.418  28.006  1.00 26.26           N  
ATOM   2257  CA  GLY B  78B     23.407  15.813  28.575  1.00 26.26           C  
ATOM   2258  C   GLY B  78B     22.531  16.757  29.375  1.00 26.69           C  
ATOM   2259  O   GLY B  78B     21.668  16.308  30.129  1.00 28.19           O  
ATOM   2260  N   GLY B  79      22.743  18.061  29.225  1.00 25.57           N  
ATOM   2261  CA  GLY B  79      21.927  19.012  29.957  1.00 23.52           C  
ATOM   2262  C   GLY B  79      22.654  20.254  30.426  1.00 23.57           C  
ATOM   2263  O   GLY B  79      23.867  20.392  30.248  1.00 23.17           O  
ATOM   2264  N   LEU B  80      21.901  21.161  31.037  1.00 21.26           N  
ATOM   2265  CA  LEU B  80      22.452  22.408  31.542  1.00 21.47           C  
ATOM   2266  C   LEU B  80      22.016  22.606  32.996  1.00 21.38           C  
ATOM   2267  O   LEU B  80      20.841  22.468  33.325  1.00 20.45           O  
ATOM   2268  CB  LEU B  80      21.952  23.570  30.682  1.00 21.93           C  
ATOM   2269  CG  LEU B  80      22.668  24.920  30.747  1.00 21.30           C  
ATOM   2270  CD1 LEU B  80      24.126  24.765  30.344  1.00 20.17           C  
ATOM   2271  CD2 LEU B  80      21.964  25.899  29.814  1.00 21.47           C  
ATOM   2272  N   GLU B  81      22.971  22.913  33.865  1.00 22.10           N  
ATOM   2273  CA  GLU B  81      22.671  23.140  35.273  1.00 20.59           C  
ATOM   2274  C   GLU B  81      22.257  24.589  35.482  1.00 21.74           C  
ATOM   2275  O   GLU B  81      22.383  25.415  34.576  1.00 20.27           O  
ATOM   2276  CB  GLU B  81      23.896  22.824  36.131  1.00 21.51           C  
ATOM   2277  CG  GLU B  81      24.217  21.343  36.231  1.00 21.23           C  
ATOM   2278  CD  GLU B  81      25.493  21.083  37.011  1.00 23.84           C  
ATOM   2279  OE1 GLU B  81      25.656  21.671  38.101  1.00 24.84           O  
ATOM   2280  OE2 GLU B  81      26.329  20.288  36.536  1.00 26.67           O  
ATOM   2281  N   THR B  82      21.759  24.895  36.675  1.00 20.13           N  
ATOM   2282  CA  THR B  82      21.329  26.251  36.996  1.00 22.80           C  
ATOM   2283  C   THR B  82      22.499  27.089  37.488  1.00 23.47           C  
ATOM   2284  O   THR B  82      23.554  26.560  37.842  1.00 22.70           O  
ATOM   2285  CB  THR B  82      20.268  26.258  38.102  1.00 25.77           C  
ATOM   2286  OG1 THR B  82      20.822  25.672  39.287  1.00 27.40           O  
ATOM   2287  CG2 THR B  82      19.033  25.479  37.667  1.00 25.42           C  
ATOM   2288  N   GLU B  83      22.293  28.401  37.518  1.00 25.42           N  
ATOM   2289  CA  GLU B  83      23.306  29.341  37.973  1.00 28.22           C  
ATOM   2290  C   GLU B  83      23.698  28.980  39.410  1.00 30.23           C  
ATOM   2291  O   GLU B  83      24.873  29.007  39.775  1.00 29.98           O  
ATOM   2292  CB  GLU B  83      22.738  30.764  37.917  1.00 29.17           C  
ATOM   2293  CG  GLU B  83      23.764  31.886  38.053  1.00 32.19           C  
ATOM   2294  CD  GLU B  83      24.560  32.128  36.774  1.00 34.20           C  
ATOM   2295  OE1 GLU B  83      23.986  32.645  35.787  1.00 31.79           O  
ATOM   2296  OE2 GLU B  83      25.763  31.800  36.757  1.00 33.83           O  
ATOM   2297  N   ASP B  84      22.703  28.621  40.215  1.00 31.85           N  
ATOM   2298  CA  ASP B  84      22.936  28.270  41.613  1.00 34.70           C  
ATOM   2299  C   ASP B  84      23.712  26.974  41.833  1.00 34.23           C  
ATOM   2300  O   ASP B  84      24.467  26.859  42.797  1.00 36.94           O  
ATOM   2301  CB  ASP B  84      21.605  28.196  42.363  1.00 38.22           C  
ATOM   2302  CG  ASP B  84      20.873  29.520  42.372  1.00 42.44           C  
ATOM   2303  OD1 ASP B  84      21.493  30.538  42.746  1.00 45.72           O  
ATOM   2304  OD2 ASP B  84      19.678  29.543  42.009  1.00 45.96           O  
ATOM   2305  N   ASP B  85      23.529  25.997  40.952  1.00 33.48           N  
ATOM   2306  CA  ASP B  85      24.230  24.724  41.088  1.00 32.64           C  
ATOM   2307  C   ASP B  85      25.599  24.743  40.420  1.00 31.96           C  
ATOM   2308  O   ASP B  85      26.406  23.830  40.611  1.00 30.89           O  
ATOM   2309  CB  ASP B  85      23.392  23.590  40.491  1.00 36.04           C  
ATOM   2310  CG  ASP B  85      22.206  23.216  41.363  1.00 38.29           C  
ATOM   2311  OD1 ASP B  85      21.345  22.443  40.893  1.00 38.40           O  
ATOM   2312  OD2 ASP B  85      22.137  23.689  42.517  1.00 41.45           O  
ATOM   2313  N   TYR B  86      25.862  25.788  39.644  1.00 28.48           N  
ATOM   2314  CA  TYR B  86      27.128  25.907  38.934  1.00 27.41           C  
ATOM   2315  C   TYR B  86      27.353  27.388  38.649  1.00 28.59           C  
ATOM   2316  O   TYR B  86      27.191  27.852  37.516  1.00 26.88           O  
ATOM   2317  CB  TYR B  86      27.043  25.100  37.634  1.00 24.28           C  
ATOM   2318  CG  TYR B  86      28.368  24.648  37.068  1.00 25.25           C  
ATOM   2319  CD1 TYR B  86      28.428  23.591  36.161  1.00 22.87           C  
ATOM   2320  CD2 TYR B  86      29.561  25.272  37.431  1.00 22.94           C  
ATOM   2321  CE1 TYR B  86      29.641  23.164  35.632  1.00 22.19           C  
ATOM   2322  CE2 TYR B  86      30.781  24.853  36.904  1.00 22.01           C  
ATOM   2323  CZ  TYR B  86      30.811  23.799  36.007  1.00 23.54           C  
ATOM   2324  OH  TYR B  86      32.011  23.379  35.486  1.00 20.80           O  
ATOM   2325  N   SER B  87      27.730  28.117  39.697  1.00 26.25           N  
ATOM   2326  CA  SER B  87      27.947  29.560  39.638  1.00 26.53           C  
ATOM   2327  C   SER B  87      29.052  30.067  38.716  1.00 24.93           C  
ATOM   2328  O   SER B  87      30.058  29.394  38.478  1.00 26.43           O  
ATOM   2329  CB  SER B  87      28.188  30.098  41.048  1.00 27.23           C  
ATOM   2330  OG  SER B  87      29.332  29.493  41.619  1.00 29.36           O  
ATOM   2331  N   TYR B  88      28.848  31.286  38.226  1.00 25.83           N  
ATOM   2332  CA  TYR B  88      29.771  31.954  37.315  1.00 24.51           C  
ATOM   2333  C   TYR B  88      31.047  32.414  38.018  1.00 27.12           C  
ATOM   2334  O   TYR B  88      30.988  33.111  39.032  1.00 25.67           O  
ATOM   2335  CB  TYR B  88      29.073  33.160  36.682  1.00 23.25           C  
ATOM   2336  CG  TYR B  88      29.876  33.837  35.603  1.00 21.49           C  
ATOM   2337  CD1 TYR B  88      30.233  33.151  34.442  1.00 21.48           C  
ATOM   2338  CD2 TYR B  88      30.281  35.165  35.737  1.00 20.93           C  
ATOM   2339  CE1 TYR B  88      30.973  33.770  33.441  1.00 18.56           C  
ATOM   2340  CE2 TYR B  88      31.022  35.794  34.742  1.00 20.17           C  
ATOM   2341  CZ  TYR B  88      31.363  35.090  33.597  1.00 20.05           C  
ATOM   2342  OH  TYR B  88      32.092  35.705  32.607  1.00 22.52           O  
ATOM   2343  N   GLN B  89      32.194  32.029  37.459  1.00 26.48           N  
ATOM   2344  CA  GLN B  89      33.495  32.380  38.019  1.00 26.95           C  
ATOM   2345  C   GLN B  89      34.255  33.394  37.165  1.00 27.37           C  
ATOM   2346  O   GLN B  89      35.196  34.030  37.640  1.00 24.47           O  
ATOM   2347  CB  GLN B  89      34.346  31.118  38.190  1.00 27.81           C  
ATOM   2348  CG  GLN B  89      33.676  30.026  39.010  1.00 34.19           C  
ATOM   2349  CD  GLN B  89      33.341  30.469  40.425  1.00 36.84           C  
ATOM   2350  OE1 GLN B  89      32.643  29.767  41.156  1.00 41.07           O  
ATOM   2351  NE2 GLN B  89      33.843  31.635  40.820  1.00 39.40           N  
ATOM   2352  N   GLY B  89A     33.860  33.533  35.902  1.00 24.63           N  
ATOM   2353  CA  GLY B  89A     34.526  34.486  35.029  1.00 24.48           C  
ATOM   2354  C   GLY B  89A     35.846  34.005  34.456  1.00 22.91           C  
ATOM   2355  O   GLY B  89A     36.631  34.798  33.935  1.00 22.82           O  
ATOM   2356  N   HIS B  91      36.096  32.706  34.560  1.00 23.24           N  
ATOM   2357  CA  HIS B  91      37.317  32.108  34.031  1.00 23.00           C  
ATOM   2358  C   HIS B  91      37.108  30.606  33.931  1.00 22.82           C  
ATOM   2359  O   HIS B  91      36.302  30.040  34.665  1.00 24.83           O  
ATOM   2360  CB  HIS B  91      38.514  32.430  34.934  1.00 25.98           C  
ATOM   2361  CG  HIS B  91      38.333  32.010  36.361  1.00 30.81           C  
ATOM   2362  ND1 HIS B  91      38.340  30.690  36.756  1.00 34.00           N  
ATOM   2363  CD2 HIS B  91      38.143  32.739  37.486  1.00 29.67           C  
ATOM   2364  CE1 HIS B  91      38.164  30.623  38.065  1.00 35.19           C  
ATOM   2365  NE2 HIS B  91      38.042  31.853  38.531  1.00 35.27           N  
ATOM   2366  N   MET B  92      37.824  29.964  33.016  1.00 23.18           N  
ATOM   2367  CA  MET B  92      37.686  28.526  32.829  1.00 24.12           C  
ATOM   2368  C   MET B  92      38.259  27.730  33.992  1.00 28.00           C  
ATOM   2369  O   MET B  92      39.176  28.179  34.679  1.00 29.27           O  
ATOM   2370  CB  MET B  92      38.374  28.088  31.533  1.00 22.48           C  
ATOM   2371  CG  MET B  92      38.195  26.610  31.212  1.00 21.61           C  
ATOM   2372  SD  MET B  92      39.069  26.089  29.718  1.00 23.94           S  
ATOM   2373  CE  MET B  92      38.105  26.925  28.449  1.00 23.91           C  
ATOM   2374  N   GLN B  93      37.696  26.545  34.203  1.00 28.60           N  
ATOM   2375  CA  GLN B  93      38.128  25.634  35.254  1.00 30.49           C  
ATOM   2376  C   GLN B  93      37.731  24.228  34.823  1.00 29.95           C  
ATOM   2377  O   GLN B  93      37.000  24.064  33.847  1.00 26.79           O  
ATOM   2378  CB  GLN B  93      37.459  25.994  36.585  1.00 32.66           C  
ATOM   2379  CG  GLN B  93      36.004  26.406  36.455  1.00 36.48           C  
ATOM   2380  CD  GLN B  93      35.369  26.785  37.782  1.00 38.03           C  
ATOM   2381  OE1 GLN B  93      35.978  27.479  38.600  1.00 37.80           O  
ATOM   2382  NE2 GLN B  93      34.129  26.348  37.992  1.00 35.62           N  
ATOM   2383  N   SER B  94      38.221  23.214  35.532  1.00 29.20           N  
ATOM   2384  CA  SER B  94      37.887  21.837  35.189  1.00 28.78           C  
ATOM   2385  C   SER B  94      36.376  21.655  35.238  1.00 28.05           C  
ATOM   2386  O   SER B  94      35.704  22.205  36.110  1.00 25.23           O  
ATOM   2387  CB  SER B  94      38.563  20.864  36.157  1.00 31.70           C  
ATOM   2388  OG  SER B  94      39.973  20.932  36.033  1.00 34.06           O  
ATOM   2389  N   CYS B  95      35.847  20.881  34.297  1.00 28.13           N  
ATOM   2390  CA  CYS B  95      34.412  20.649  34.231  1.00 30.47           C  
ATOM   2391  C   CYS B  95      33.834  20.015  35.490  1.00 30.39           C  
ATOM   2392  O   CYS B  95      34.314  18.983  35.960  1.00 31.17           O  
ATOM   2393  CB  CYS B  95      34.069  19.782  33.021  1.00 30.96           C  
ATOM   2394  SG  CYS B  95      32.284  19.464  32.879  1.00 33.73           S  
ATOM   2395  N   GLN B  96      32.791  20.644  36.022  1.00 30.02           N  
ATOM   2396  CA  GLN B  96      32.119  20.168  37.226  1.00 30.72           C  
ATOM   2397  C   GLN B  96      30.684  19.742  36.923  1.00 29.88           C  
ATOM   2398  O   GLN B  96      29.854  19.626  37.826  1.00 28.61           O  
ATOM   2399  CB  GLN B  96      32.113  21.273  38.282  1.00 32.57           C  
ATOM   2400  CG  GLN B  96      33.488  21.633  38.809  1.00 37.16           C  
ATOM   2401  CD  GLN B  96      33.478  22.913  39.619  1.00 40.67           C  
ATOM   2402  OE1 GLN B  96      32.647  23.091  40.510  1.00 42.94           O  
ATOM   2403  NE2 GLN B  96      34.408  23.811  39.317  1.00 40.82           N  
ATOM   2404  N   PHE B  97      30.394  19.507  35.648  1.00 30.39           N  
ATOM   2405  CA  PHE B  97      29.055  19.104  35.244  1.00 30.47           C  
ATOM   2406  C   PHE B  97      28.627  17.789  35.873  1.00 31.78           C  
ATOM   2407  O   PHE B  97      29.406  16.840  35.955  1.00 32.51           O  
ATOM   2408  CB  PHE B  97      28.963  18.995  33.719  1.00 30.71           C  
ATOM   2409  CG  PHE B  97      27.648  18.460  33.231  1.00 28.85           C  
ATOM   2410  CD1 PHE B  97      27.494  17.108  32.947  1.00 29.89           C  
ATOM   2411  CD2 PHE B  97      26.555  19.305  33.075  1.00 29.76           C  
ATOM   2412  CE1 PHE B  97      26.272  16.605  32.517  1.00 30.93           C  
ATOM   2413  CE2 PHE B  97      25.327  18.811  32.645  1.00 30.45           C  
ATOM   2414  CZ  PHE B  97      25.185  17.459  32.364  1.00 29.52           C  
ATOM   2415  N   SER B  98      27.375  17.753  36.313  1.00 33.05           N  
ATOM   2416  CA  SER B  98      26.791  16.575  36.935  1.00 35.76           C  
ATOM   2417  C   SER B  98      25.463  16.272  36.250  1.00 36.00           C  
ATOM   2418  O   SER B  98      24.511  17.045  36.357  1.00 35.57           O  
ATOM   2419  CB  SER B  98      26.558  16.830  38.425  1.00 37.51           C  
ATOM   2420  OG  SER B  98      25.840  15.762  39.017  1.00 40.05           O  
ATOM   2421  N   ALA B  99      25.408  15.148  35.544  1.00 37.16           N  
ATOM   2422  CA  ALA B  99      24.201  14.747  34.832  1.00 38.59           C  
ATOM   2423  C   ALA B  99      22.949  14.792  35.705  1.00 38.86           C  
ATOM   2424  O   ALA B  99      21.858  15.072  35.211  1.00 39.23           O  
ATOM   2425  CB  ALA B  99      24.383  13.346  34.254  1.00 39.33           C  
ATOM   2426  N   GLU B 100      23.103  14.526  36.998  1.00 40.17           N  
ATOM   2427  CA  GLU B 100      21.963  14.529  37.912  1.00 41.89           C  
ATOM   2428  C   GLU B 100      21.578  15.922  38.396  1.00 40.63           C  
ATOM   2429  O   GLU B 100      20.519  16.105  38.999  1.00 41.27           O  
ATOM   2430  CB  GLU B 100      22.248  13.637  39.121  1.00 45.49           C  
ATOM   2431  CG  GLU B 100      23.386  14.119  39.998  1.00 50.60           C  
ATOM   2432  CD  GLU B 100      23.528  13.292  41.259  1.00 55.21           C  
ATOM   2433  OE1 GLU B 100      22.556  13.235  42.044  1.00 56.29           O  
ATOM   2434  OE2 GLU B 100      24.609  12.699  41.466  1.00 56.72           O  
ATOM   2435  N   LYS B 101      22.435  16.902  38.138  1.00 38.87           N  
ATOM   2436  CA  LYS B 101      22.162  18.272  38.554  1.00 37.19           C  
ATOM   2437  C   LYS B 101      21.493  19.064  37.435  1.00 34.89           C  
ATOM   2438  O   LYS B 101      20.870  20.094  37.681  1.00 34.31           O  
ATOM   2439  CB  LYS B 101      23.460  18.968  38.970  1.00 39.55           C  
ATOM   2440  CG  LYS B 101      24.119  18.362  40.200  1.00 42.22           C  
ATOM   2441  CD  LYS B 101      23.216  18.468  41.422  1.00 44.52           C  
ATOM   2442  CE  LYS B 101      23.000  19.916  41.830  1.00 45.95           C  
ATOM   2443  NZ  LYS B 101      24.288  20.589  42.167  1.00 48.60           N  
ATOM   2444  N   ALA B 102      21.624  18.574  36.207  1.00 32.82           N  
ATOM   2445  CA  ALA B 102      21.039  19.240  35.049  1.00 30.51           C  
ATOM   2446  C   ALA B 102      19.517  19.314  35.165  1.00 31.49           C  
ATOM   2447  O   ALA B 102      18.870  18.340  35.551  1.00 32.40           O  
ATOM   2448  CB  ALA B 102      21.433  18.502  33.779  1.00 28.50           C  
ATOM   2449  N   LYS B 103      18.949  20.472  34.835  1.00 29.53           N  
ATOM   2450  CA  LYS B 103      17.502  20.657  34.901  1.00 29.81           C  
ATOM   2451  C   LYS B 103      16.909  21.069  33.555  1.00 27.53           C  
ATOM   2452  O   LYS B 103      15.690  21.079  33.382  1.00 27.08           O  
ATOM   2453  CB  LYS B 103      17.137  21.706  35.959  1.00 33.37           C  
ATOM   2454  CG  LYS B 103      17.391  21.269  37.399  1.00 37.87           C  
ATOM   2455  CD  LYS B 103      16.716  22.216  38.385  1.00 42.06           C  
ATOM   2456  CE  LYS B 103      16.837  21.722  39.823  1.00 43.35           C  
ATOM   2457  NZ  LYS B 103      18.251  21.684  40.284  1.00 46.68           N  
ATOM   2458  N   VAL B 105      17.772  21.405  32.603  1.00 24.23           N  
ATOM   2459  CA  VAL B 105      17.316  21.820  31.280  1.00 20.57           C  
ATOM   2460  C   VAL B 105      18.042  21.009  30.217  1.00 20.52           C  
ATOM   2461  O   VAL B 105      19.243  20.758  30.330  1.00 22.46           O  
ATOM   2462  CB  VAL B 105      17.577  23.325  31.059  1.00 18.95           C  
ATOM   2463  CG1 VAL B 105      17.198  23.725  29.643  1.00 20.17           C  
ATOM   2464  CG2 VAL B 105      16.778  24.136  32.067  1.00 19.39           C  
ATOM   2465  N   TYR B 106      17.314  20.601  29.184  1.00 18.75           N  
ATOM   2466  CA  TYR B 106      17.905  19.796  28.128  1.00 19.53           C  
ATOM   2467  C   TYR B 106      17.640  20.358  26.740  1.00 16.88           C  
ATOM   2468  O   TYR B 106      16.578  20.923  26.480  1.00 16.39           O  
ATOM   2469  CB  TYR B 106      17.373  18.362  28.215  1.00 23.84           C  
ATOM   2470  CG  TYR B 106      17.445  17.771  29.607  1.00 24.58           C  
ATOM   2471  CD1 TYR B 106      16.522  18.132  30.590  1.00 28.82           C  
ATOM   2472  CD2 TYR B 106      18.449  16.866  29.949  1.00 30.07           C  
ATOM   2473  CE1 TYR B 106      16.595  17.601  31.883  1.00 30.43           C  
ATOM   2474  CE2 TYR B 106      18.534  16.331  31.237  1.00 32.06           C  
ATOM   2475  CZ  TYR B 106      17.604  16.703  32.197  1.00 31.84           C  
ATOM   2476  OH  TYR B 106      17.680  16.171  33.465  1.00 34.36           O  
ATOM   2477  N   ILE B 107      18.621  20.190  25.859  1.00 16.53           N  
ATOM   2478  CA  ILE B 107      18.544  20.660  24.479  1.00 16.39           C  
ATOM   2479  C   ILE B 107      18.610  19.448  23.554  1.00 14.26           C  
ATOM   2480  O   ILE B 107      19.442  18.563  23.749  1.00 15.33           O  
ATOM   2481  CB  ILE B 107      19.734  21.600  24.154  1.00 18.37           C  
ATOM   2482  CG1 ILE B 107      19.637  22.877  24.995  1.00 19.62           C  
ATOM   2483  CG2 ILE B 107      19.760  21.926  22.670  1.00 20.84           C  
ATOM   2484  CD1 ILE B 107      20.798  23.837  24.786  1.00 21.36           C  
ATOM   2485  N   GLN B 108      17.740  19.403  22.550  1.00 15.46           N  
ATOM   2486  CA  GLN B 108      17.734  18.277  21.614  1.00 12.91           C  
ATOM   2487  C   GLN B 108      18.173  18.683  20.216  1.00 14.38           C  
ATOM   2488  O   GLN B 108      18.505  17.833  19.391  1.00 15.57           O  
ATOM   2489  CB  GLN B 108      16.338  17.651  21.530  1.00 15.17           C  
ATOM   2490  CG  GLN B 108      15.250  18.614  21.085  1.00 16.12           C  
ATOM   2491  CD  GLN B 108      13.916  17.932  20.850  1.00 21.90           C  
ATOM   2492  OE1 GLN B 108      12.862  18.488  21.161  1.00 26.39           O  
ATOM   2493  NE2 GLN B 108      13.952  16.728  20.286  1.00 18.52           N  
ATOM   2494  N   ASP B 109      18.183  19.983  19.951  1.00 12.00           N  
ATOM   2495  CA  ASP B 109      18.562  20.463  18.630  1.00 14.58           C  
ATOM   2496  C   ASP B 109      18.728  21.976  18.695  1.00 15.40           C  
ATOM   2497  O   ASP B 109      18.609  22.577  19.761  1.00 14.64           O  
ATOM   2498  CB  ASP B 109      17.446  20.104  17.643  1.00 15.27           C  
ATOM   2499  CG  ASP B 109      17.933  19.975  16.210  1.00 17.15           C  
ATOM   2500  OD1 ASP B 109      19.106  20.290  15.926  1.00 13.76           O  
ATOM   2501  OD2 ASP B 109      17.120  19.552  15.364  1.00 20.50           O  
ATOM   2502  N   SER B 110      19.015  22.584  17.551  1.00 14.93           N  
ATOM   2503  CA  SER B 110      19.154  24.031  17.465  1.00 14.05           C  
ATOM   2504  C   SER B 110      18.840  24.409  16.029  1.00 14.40           C  
ATOM   2505  O   SER B 110      19.044  23.607  15.113  1.00 14.06           O  
ATOM   2506  CB  SER B 110      20.570  24.478  17.837  1.00 16.75           C  
ATOM   2507  OG  SER B 110      21.517  24.103  16.852  1.00 16.85           O  
ATOM   2508  N   VAL B 111      18.335  25.620  15.830  1.00 12.80           N  
ATOM   2509  CA  VAL B 111      17.986  26.065  14.488  1.00 14.70           C  
ATOM   2510  C   VAL B 111      18.580  27.417  14.139  1.00 17.28           C  
ATOM   2511  O   VAL B 111      18.828  28.244  15.021  1.00 13.66           O  
ATOM   2512  CB  VAL B 111      16.448  26.159  14.314  1.00 14.36           C  
ATOM   2513  CG1 VAL B 111      15.809  24.812  14.613  1.00 14.83           C  
ATOM   2514  CG2 VAL B 111      15.870  27.233  15.231  1.00 15.95           C  
ATOM   2515  N   GLU B 112      18.821  27.620  12.846  1.00 15.05           N  
ATOM   2516  CA  GLU B 112      19.330  28.885  12.336  1.00 17.53           C  
ATOM   2517  C   GLU B 112      18.085  29.578  11.817  1.00 17.54           C  
ATOM   2518  O   GLU B 112      17.300  28.981  11.078  1.00 21.31           O  
ATOM   2519  CB  GLU B 112      20.309  28.667  11.182  1.00 19.94           C  
ATOM   2520  CG  GLU B 112      21.649  28.105  11.605  1.00 22.33           C  
ATOM   2521  CD  GLU B 112      22.613  27.962  10.441  1.00 25.36           C  
ATOM   2522  OE1 GLU B 112      23.771  27.571  10.688  1.00 29.39           O  
ATOM   2523  OE2 GLU B 112      22.215  28.237   9.285  1.00 26.36           O  
ATOM   2524  N   LEU B 113      17.899  30.834  12.201  1.00 16.40           N  
ATOM   2525  CA  LEU B 113      16.717  31.565  11.781  1.00 17.06           C  
ATOM   2526  C   LEU B 113      16.943  32.461  10.567  1.00 17.76           C  
ATOM   2527  O   LEU B 113      18.074  32.690  10.138  1.00 16.40           O  
ATOM   2528  CB  LEU B 113      16.171  32.371  12.963  1.00 13.81           C  
ATOM   2529  CG  LEU B 113      15.867  31.516  14.204  1.00 16.11           C  
ATOM   2530  CD1 LEU B 113      15.492  32.418  15.376  1.00 19.07           C  
ATOM   2531  CD2 LEU B 113      14.739  30.522  13.902  1.00 14.05           C  
ATOM   2532  N   SER B 114      15.842  32.951  10.016  1.00 19.94           N  
ATOM   2533  CA  SER B 114      15.861  33.810   8.839  1.00 18.83           C  
ATOM   2534  C   SER B 114      16.734  35.048   9.005  1.00 19.94           C  
ATOM   2535  O   SER B 114      16.985  35.508  10.122  1.00 17.74           O  
ATOM   2536  CB  SER B 114      14.430  34.241   8.507  1.00 21.36           C  
ATOM   2537  OG  SER B 114      14.397  35.168   7.438  1.00 19.34           O  
ATOM   2538  N   GLN B 115      17.198  35.578   7.877  1.00 19.60           N  
ATOM   2539  CA  GLN B 115      18.013  36.786   7.870  1.00 19.73           C  
ATOM   2540  C   GLN B 115      17.117  37.990   7.585  1.00 17.04           C  
ATOM   2541  O   GLN B 115      17.580  39.129   7.531  1.00 18.67           O  
ATOM   2542  CB  GLN B 115      19.119  36.677   6.817  1.00 18.10           C  
ATOM   2543  CG  GLN B 115      20.267  35.785   7.261  1.00 22.73           C  
ATOM   2544  CD  GLN B 115      21.429  35.795   6.289  1.00 26.77           C  
ATOM   2545  OE1 GLN B 115      21.510  34.960   5.387  1.00 32.41           O  
ATOM   2546  NE2 GLN B 115      22.329  36.753   6.460  1.00 25.78           N  
ATOM   2547  N   ASN B 116      15.829  37.721   7.397  1.00 18.87           N  
ATOM   2548  CA  ASN B 116      14.849  38.773   7.145  1.00 17.13           C  
ATOM   2549  C   ASN B 116      14.384  39.226   8.525  1.00 17.60           C  
ATOM   2550  O   ASN B 116      13.876  38.421   9.299  1.00 16.20           O  
ATOM   2551  CB  ASN B 116      13.664  38.219   6.354  1.00 18.47           C  
ATOM   2552  CG  ASN B 116      12.691  39.302   5.929  1.00 24.14           C  
ATOM   2553  OD1 ASN B 116      12.787  39.843   4.825  1.00 28.59           O  
ATOM   2554  ND2 ASN B 116      11.758  39.637   6.808  1.00 19.93           N  
ATOM   2555  N   GLU B 117      14.558  40.506   8.833  1.00 16.87           N  
ATOM   2556  CA  GLU B 117      14.176  41.023  10.141  1.00 16.76           C  
ATOM   2557  C   GLU B 117      12.681  41.011  10.416  1.00 19.15           C  
ATOM   2558  O   GLU B 117      12.264  40.981  11.575  1.00 17.64           O  
ATOM   2559  CB  GLU B 117      14.737  42.428  10.336  1.00 17.72           C  
ATOM   2560  CG  GLU B 117      16.251  42.434  10.460  1.00 17.15           C  
ATOM   2561  CD  GLU B 117      16.810  43.819  10.653  1.00 17.79           C  
ATOM   2562  OE1 GLU B 117      16.780  44.327  11.796  1.00 15.41           O  
ATOM   2563  OE2 GLU B 117      17.265  44.406   9.652  1.00 19.78           O  
ATOM   2564  N   GLN B 118      11.872  41.045   9.364  1.00 17.87           N  
ATOM   2565  CA  GLN B 118      10.432  40.996   9.549  1.00 20.62           C  
ATOM   2566  C   GLN B 118      10.082  39.592  10.024  1.00 18.67           C  
ATOM   2567  O   GLN B 118       9.256  39.412  10.918  1.00 16.32           O  
ATOM   2568  CB  GLN B 118       9.724  41.288   8.235  1.00 24.22           C  
ATOM   2569  CG  GLN B 118       8.258  40.941   8.226  1.00 33.42           C  
ATOM   2570  CD  GLN B 118       7.530  41.672   7.126  1.00 42.36           C  
ATOM   2571  OE1 GLN B 118       6.331  41.494   6.944  1.00 45.88           O  
ATOM   2572  NE2 GLN B 118       8.254  42.510   6.379  1.00 45.14           N  
ATOM   2573  N   LYS B 119      10.722  38.600   9.417  1.00 16.41           N  
ATOM   2574  CA  LYS B 119      10.482  37.213   9.785  1.00 16.06           C  
ATOM   2575  C   LYS B 119      11.067  36.931  11.169  1.00 16.26           C  
ATOM   2576  O   LYS B 119      10.540  36.105  11.913  1.00 14.62           O  
ATOM   2577  CB  LYS B 119      11.098  36.279   8.744  1.00 17.04           C  
ATOM   2578  CG  LYS B 119      10.523  36.451   7.351  1.00 23.98           C  
ATOM   2579  CD  LYS B 119       9.038  36.136   7.296  1.00 30.29           C  
ATOM   2580  CE  LYS B 119       8.528  36.320   5.881  1.00 34.66           C  
ATOM   2581  NZ  LYS B 119       9.556  35.832   4.911  1.00 39.31           N  
ATOM   2582  N   LEU B 120      12.155  37.616  11.513  1.00 15.30           N  
ATOM   2583  CA  LEU B 120      12.767  37.425  12.825  1.00 14.60           C  
ATOM   2584  C   LEU B 120      11.851  37.985  13.906  1.00 14.32           C  
ATOM   2585  O   LEU B 120      11.703  37.392  14.973  1.00 16.95           O  
ATOM   2586  CB  LEU B 120      14.137  38.110  12.899  1.00 13.56           C  
ATOM   2587  CG  LEU B 120      15.308  37.375  12.240  1.00 15.55           C  
ATOM   2588  CD1 LEU B 120      16.564  38.241  12.291  1.00 16.35           C  
ATOM   2589  CD2 LEU B 120      15.554  36.056  12.956  1.00 15.55           C  
ATOM   2590  N   ALA B 121      11.226  39.125  13.631  1.00 13.46           N  
ATOM   2591  CA  ALA B 121      10.323  39.725  14.604  1.00 12.04           C  
ATOM   2592  C   ALA B 121       9.127  38.796  14.822  1.00 15.27           C  
ATOM   2593  O   ALA B 121       8.644  38.634  15.946  1.00 16.42           O  
ATOM   2594  CB  ALA B 121       9.851  41.093  14.114  1.00 15.43           C  
ATOM   2595  N   ALA B 122       8.651  38.184  13.742  1.00 15.55           N  
ATOM   2596  CA  ALA B 122       7.521  37.264  13.831  1.00 15.43           C  
ATOM   2597  C   ALA B 122       7.886  36.023  14.650  1.00 15.03           C  
ATOM   2598  O   ALA B 122       7.083  35.542  15.444  1.00 17.95           O  
ATOM   2599  CB  ALA B 122       7.068  36.857  12.435  1.00 15.48           C  
ATOM   2600  N   TRP B 123       9.097  35.509  14.456  1.00 16.36           N  
ATOM   2601  CA  TRP B 123       9.550  34.327  15.187  1.00 13.96           C  
ATOM   2602  C   TRP B 123       9.668  34.678  16.668  1.00 15.63           C  
ATOM   2603  O   TRP B 123       9.206  33.937  17.534  1.00 15.00           O  
ATOM   2604  CB  TRP B 123      10.914  33.863  14.657  1.00 14.79           C  
ATOM   2605  CG  TRP B 123      11.290  32.452  15.043  1.00 16.23           C  
ATOM   2606  CD1 TRP B 123      11.165  31.328  14.273  1.00 14.14           C  
ATOM   2607  CD2 TRP B 123      11.867  32.022  16.284  1.00 14.29           C  
ATOM   2608  NE1 TRP B 123      11.634  30.228  14.955  1.00 15.12           N  
ATOM   2609  CE2 TRP B 123      12.069  30.626  16.191  1.00 15.00           C  
ATOM   2610  CE3 TRP B 123      12.233  32.682  17.465  1.00 14.66           C  
ATOM   2611  CZ2 TRP B 123      12.621  29.877  17.236  1.00 13.37           C  
ATOM   2612  CZ3 TRP B 123      12.782  31.935  18.505  1.00 15.06           C  
ATOM   2613  CH2 TRP B 123      12.970  30.547  18.380  1.00 13.58           C  
ATOM   2614  N   LEU B 124      10.285  35.819  16.953  1.00 14.82           N  
ATOM   2615  CA  LEU B 124      10.456  36.259  18.329  1.00 15.04           C  
ATOM   2616  C   LEU B 124       9.124  36.344  19.072  1.00 19.67           C  
ATOM   2617  O   LEU B 124       8.982  35.814  20.177  1.00 18.38           O  
ATOM   2618  CB  LEU B 124      11.156  37.620  18.362  1.00 16.28           C  
ATOM   2619  CG  LEU B 124      11.401  38.226  19.748  1.00 15.91           C  
ATOM   2620  CD1 LEU B 124      12.689  39.042  19.712  1.00 15.77           C  
ATOM   2621  CD2 LEU B 124      10.220  39.091  20.171  1.00 16.20           C  
ATOM   2622  N   ALA B 125       8.147  37.003  18.456  1.00 17.21           N  
ATOM   2623  CA  ALA B 125       6.836  37.179  19.068  1.00 18.40           C  
ATOM   2624  C   ALA B 125       6.110  35.863  19.295  1.00 18.29           C  
ATOM   2625  O   ALA B 125       5.302  35.745  20.217  1.00 18.35           O  
ATOM   2626  CB  ALA B 125       5.978  38.098  18.204  1.00 17.69           C  
ATOM   2627  N   LYS B 126       6.407  34.871  18.465  1.00 16.84           N  
ATOM   2628  CA  LYS B 126       5.742  33.578  18.571  1.00 19.60           C  
ATOM   2629  C   LYS B 126       6.489  32.482  19.325  1.00 19.07           C  
ATOM   2630  O   LYS B 126       5.862  31.616  19.937  1.00 17.58           O  
ATOM   2631  CB  LYS B 126       5.408  33.057  17.171  1.00 21.78           C  
ATOM   2632  CG  LYS B 126       4.654  31.739  17.165  1.00 28.46           C  
ATOM   2633  CD  LYS B 126       4.259  31.332  15.754  1.00 34.69           C  
ATOM   2634  CE  LYS B 126       3.395  30.080  15.764  1.00 38.93           C  
ATOM   2635  NZ  LYS B 126       4.091  28.929  16.407  1.00 39.49           N  
ATOM   2636  N   ARG B 127       7.817  32.521  19.293  1.00 16.17           N  
ATOM   2637  CA  ARG B 127       8.604  31.473  19.927  1.00 16.34           C  
ATOM   2638  C   ARG B 127       9.617  31.873  21.001  1.00 15.98           C  
ATOM   2639  O   ARG B 127      10.217  31.001  21.625  1.00 14.77           O  
ATOM   2640  CB  ARG B 127       9.300  30.666  18.835  1.00 15.82           C  
ATOM   2641  CG  ARG B 127       8.326  30.015  17.860  1.00 23.56           C  
ATOM   2642  CD  ARG B 127       9.055  29.532  16.622  1.00 28.76           C  
ATOM   2643  NE  ARG B 127       8.167  28.950  15.621  1.00 34.64           N  
ATOM   2644  CZ  ARG B 127       7.647  27.729  15.694  1.00 38.84           C  
ATOM   2645  NH1 ARG B 127       7.922  26.945  16.730  1.00 41.44           N  
ATOM   2646  NH2 ARG B 127       6.853  27.290  14.726  1.00 41.84           N  
ATOM   2647  N   GLY B 128       9.822  33.170  21.208  1.00 15.90           N  
ATOM   2648  CA  GLY B 128      10.743  33.597  22.251  1.00 14.76           C  
ATOM   2649  C   GLY B 128      12.019  34.328  21.873  1.00 14.42           C  
ATOM   2650  O   GLY B 128      12.301  34.545  20.692  1.00 13.38           O  
ATOM   2651  N   PRO B 129      12.813  34.733  22.881  1.00 13.72           N  
ATOM   2652  CA  PRO B 129      14.081  35.449  22.712  1.00 11.52           C  
ATOM   2653  C   PRO B 129      15.018  34.713  21.759  1.00 13.08           C  
ATOM   2654  O   PRO B 129      15.135  33.482  21.809  1.00 14.34           O  
ATOM   2655  CB  PRO B 129      14.627  35.517  24.135  1.00 13.06           C  
ATOM   2656  CG  PRO B 129      13.384  35.625  24.951  1.00 11.48           C  
ATOM   2657  CD  PRO B 129      12.485  34.593  24.313  1.00 12.95           C  
ATOM   2658  N   ILE B 130      15.688  35.479  20.906  1.00 12.36           N  
ATOM   2659  CA  ILE B 130      16.593  34.930  19.900  1.00 11.83           C  
ATOM   2660  C   ILE B 130      18.064  35.281  20.126  1.00 12.13           C  
ATOM   2661  O   ILE B 130      18.403  36.437  20.372  1.00 12.13           O  
ATOM   2662  CB  ILE B 130      16.195  35.451  18.495  1.00 13.02           C  
ATOM   2663  CG1 ILE B 130      14.781  34.984  18.143  1.00 14.40           C  
ATOM   2664  CG2 ILE B 130      17.200  34.980  17.453  1.00 12.40           C  
ATOM   2665  CD1 ILE B 130      14.183  35.704  16.938  1.00 15.42           C  
ATOM   2666  N   SER B 131      18.934  34.277  20.041  1.00 10.21           N  
ATOM   2667  CA  SER B 131      20.369  34.503  20.186  1.00 10.43           C  
ATOM   2668  C   SER B 131      20.850  35.147  18.889  1.00 13.20           C  
ATOM   2669  O   SER B 131      20.545  34.648  17.802  1.00 11.25           O  
ATOM   2670  CB  SER B 131      21.110  33.175  20.385  1.00 10.08           C  
ATOM   2671  OG  SER B 131      22.504  33.325  20.140  1.00 10.56           O  
ATOM   2672  N   VAL B 132      21.575  36.258  18.998  1.00 11.87           N  
ATOM   2673  CA  VAL B 132      22.111  36.929  17.816  1.00 12.01           C  
ATOM   2674  C   VAL B 132      23.554  37.356  18.032  1.00 14.51           C  
ATOM   2675  O   VAL B 132      23.982  37.609  19.162  1.00 13.18           O  
ATOM   2676  CB  VAL B 132      21.299  38.192  17.431  1.00  9.89           C  
ATOM   2677  CG1 VAL B 132      19.923  37.787  16.914  1.00 12.82           C  
ATOM   2678  CG2 VAL B 132      21.176  39.125  18.627  1.00 11.99           C  
ATOM   2679  N   ALA B 133      24.310  37.404  16.942  1.00 12.70           N  
ATOM   2680  CA  ALA B 133      25.699  37.841  16.996  1.00 13.04           C  
ATOM   2681  C   ALA B 133      25.700  39.202  16.313  1.00 13.57           C  
ATOM   2682  O   ALA B 133      25.068  39.376  15.273  1.00 15.81           O  
ATOM   2683  CB  ALA B 133      26.592  36.865  16.243  1.00 13.72           C  
ATOM   2684  N   ILE B 134      26.389  40.172  16.897  1.00 11.56           N  
ATOM   2685  CA  ILE B 134      26.417  41.504  16.307  1.00 14.12           C  
ATOM   2686  C   ILE B 134      27.779  42.169  16.374  1.00 13.31           C  
ATOM   2687  O   ILE B 134      28.661  41.745  17.113  1.00 15.84           O  
ATOM   2688  CB  ILE B 134      25.426  42.467  17.003  1.00 16.68           C  
ATOM   2689  CG1 ILE B 134      25.863  42.716  18.454  1.00 17.21           C  
ATOM   2690  CG2 ILE B 134      24.030  41.888  16.968  1.00 19.72           C  
ATOM   2691  CD1 ILE B 134      25.061  43.806  19.169  1.00 20.47           C  
ATOM   2692  N   ASN B 135      27.931  43.217  15.576  1.00 13.14           N  
ATOM   2693  CA  ASN B 135      29.143  44.009  15.568  1.00 13.73           C  
ATOM   2694  C   ASN B 135      28.893  44.985  16.714  1.00 16.36           C  
ATOM   2695  O   ASN B 135      27.904  45.720  16.694  1.00 17.57           O  
ATOM   2696  CB  ASN B 135      29.257  44.778  14.259  1.00 16.11           C  
ATOM   2697  CG  ASN B 135      30.541  45.575  14.159  1.00 16.59           C  
ATOM   2698  OD1 ASN B 135      30.978  46.188  15.133  1.00 17.98           O  
ATOM   2699  ND2 ASN B 135      31.145  45.588  12.977  1.00 20.16           N  
ATOM   2700  N   ALA B 136      29.777  44.993  17.704  1.00 15.01           N  
ATOM   2701  CA  ALA B 136      29.613  45.854  18.871  1.00 15.62           C  
ATOM   2702  C   ALA B 136      30.083  47.300  18.708  1.00 16.05           C  
ATOM   2703  O   ALA B 136      30.238  48.010  19.701  1.00 16.21           O  
ATOM   2704  CB  ALA B 136      30.312  45.219  20.070  1.00 15.95           C  
ATOM   2705  N   PHE B 139      30.287  47.746  17.470  1.00 17.97           N  
ATOM   2706  CA  PHE B 139      30.749  49.113  17.234  1.00 18.37           C  
ATOM   2707  C   PHE B 139      29.960  50.183  17.994  1.00 19.19           C  
ATOM   2708  O   PHE B 139      30.546  51.048  18.637  1.00 21.85           O  
ATOM   2709  CB  PHE B 139      30.707  49.457  15.743  1.00 17.24           C  
ATOM   2710  CG  PHE B 139      31.029  50.897  15.456  1.00 22.31           C  
ATOM   2711  CD1 PHE B 139      32.306  51.394  15.682  1.00 26.03           C  
ATOM   2712  CD2 PHE B 139      30.040  51.770  15.018  1.00 25.74           C  
ATOM   2713  CE1 PHE B 139      32.597  52.745  15.478  1.00 28.42           C  
ATOM   2714  CE2 PHE B 139      30.320  53.122  14.811  1.00 27.66           C  
ATOM   2715  CZ  PHE B 139      31.602  53.608  15.045  1.00 26.72           C  
ATOM   2716  N   GLY B 140      28.637  50.131  17.911  1.00 21.11           N  
ATOM   2717  CA  GLY B 140      27.834  51.135  18.589  1.00 29.36           C  
ATOM   2718  C   GLY B 140      27.470  50.869  20.038  1.00 31.11           C  
ATOM   2719  O   GLY B 140      26.412  51.306  20.482  1.00 33.21           O  
ATOM   2720  N   MET B 141      28.340  50.196  20.790  1.00 33.61           N  
ATOM   2721  CA  MET B 141      28.032  49.878  22.185  1.00 32.57           C  
ATOM   2722  C   MET B 141      28.922  50.447  23.288  1.00 33.82           C  
ATOM   2723  O   MET B 141      28.430  50.811  24.354  1.00 36.97           O  
ATOM   2724  CB  MET B 141      27.971  48.364  22.352  1.00 27.56           C  
ATOM   2725  CG  MET B 141      26.871  47.715  21.555  1.00 28.36           C  
ATOM   2726  SD  MET B 141      26.983  45.944  21.668  1.00 27.10           S  
ATOM   2727  CE  MET B 141      26.391  45.671  23.319  1.00 24.98           C  
ATOM   2728  N   GLN B 142      30.225  50.507  23.053  1.00 40.00           N  
ATOM   2729  CA  GLN B 142      31.142  51.015  24.066  1.00 41.31           C  
ATOM   2730  C   GLN B 142      30.759  52.394  24.600  1.00 42.04           C  
ATOM   2731  O   GLN B 142      30.640  52.583  25.814  1.00 41.71           O  
ATOM   2732  CB  GLN B 142      32.570  51.054  23.517  1.00 45.52           C  
ATOM   2733  CG  GLN B 142      32.787  51.992  22.334  1.00 48.13           C  
ATOM   2734  CD  GLN B 142      32.050  51.565  21.084  1.00 48.45           C  
ATOM   2735  OE1 GLN B 142      30.821  51.630  21.019  1.00 50.49           O  
ATOM   2736  NE2 GLN B 142      32.801  51.122  20.079  1.00 48.66           N  
ATOM   2737  N   PHE B 143      30.566  53.352  23.699  1.00 39.73           N  
ATOM   2738  CA  PHE B 143      30.204  54.705  24.105  1.00 38.75           C  
ATOM   2739  C   PHE B 143      28.686  54.885  24.182  1.00 36.57           C  
ATOM   2740  O   PHE B 143      28.190  56.011  24.190  1.00 36.07           O  
ATOM   2741  CB  PHE B 143      30.800  55.729  23.126  1.00 40.65           C  
ATOM   2742  CG  PHE B 143      32.300  55.622  22.961  1.00 41.76           C  
ATOM   2743  CD1 PHE B 143      33.141  55.602  24.071  1.00 41.48           C  
ATOM   2744  CD2 PHE B 143      32.870  55.560  21.691  1.00 43.36           C  
ATOM   2745  CE1 PHE B 143      34.528  55.523  23.920  1.00 40.97           C  
ATOM   2746  CE2 PHE B 143      34.255  55.481  21.528  1.00 43.09           C  
ATOM   2747  CZ  PHE B 143      35.085  55.463  22.646  1.00 43.42           C  
ATOM   2748  N   TYR B 144      27.958  53.770  24.254  1.00 33.72           N  
ATOM   2749  CA  TYR B 144      26.493  53.784  24.316  1.00 29.46           C  
ATOM   2750  C   TYR B 144      25.929  54.094  25.700  1.00 30.24           C  
ATOM   2751  O   TYR B 144      26.433  53.607  26.709  1.00 31.18           O  
ATOM   2752  CB  TYR B 144      25.940  52.433  23.862  1.00 28.11           C  
ATOM   2753  CG  TYR B 144      24.427  52.343  23.860  1.00 22.48           C  
ATOM   2754  CD1 TYR B 144      23.674  52.959  22.863  1.00 22.50           C  
ATOM   2755  CD2 TYR B 144      23.751  51.628  24.848  1.00 22.20           C  
ATOM   2756  CE1 TYR B 144      22.281  52.861  22.844  1.00 20.72           C  
ATOM   2757  CE2 TYR B 144      22.356  51.524  24.840  1.00 19.29           C  
ATOM   2758  CZ  TYR B 144      21.630  52.143  23.835  1.00 20.40           C  
ATOM   2759  OH  TYR B 144      20.260  52.041  23.811  1.00 17.75           O  
ATOM   2760  N   ARG B 145      24.864  54.892  25.731  1.00 29.60           N  
ATOM   2761  CA  ARG B 145      24.202  55.264  26.979  1.00 31.43           C  
ATOM   2762  C   ARG B 145      22.711  54.940  26.925  1.00 29.41           C  
ATOM   2763  O   ARG B 145      22.180  54.273  27.811  1.00 28.93           O  
ATOM   2764  CB  ARG B 145      24.366  56.761  27.257  1.00 34.34           C  
ATOM   2765  CG  ARG B 145      25.780  57.218  27.563  1.00 40.41           C  
ATOM   2766  CD  ARG B 145      25.789  58.714  27.846  1.00 45.59           C  
ATOM   2767  NE  ARG B 145      27.134  59.247  28.031  1.00 49.84           N  
ATOM   2768  CZ  ARG B 145      27.406  60.537  28.212  1.00 52.39           C  
ATOM   2769  NH1 ARG B 145      26.424  61.429  28.234  1.00 53.47           N  
ATOM   2770  NH2 ARG B 145      28.660  60.938  28.365  1.00 53.45           N  
ATOM   2771  N   HIS B 146      22.042  55.422  25.881  1.00 26.49           N  
ATOM   2772  CA  HIS B 146      20.609  55.198  25.709  1.00 26.97           C  
ATOM   2773  C   HIS B 146      20.169  55.576  24.297  1.00 24.57           C  
ATOM   2774  O   HIS B 146      20.965  56.088  23.506  1.00 23.00           O  
ATOM   2775  CB  HIS B 146      19.827  56.034  26.725  1.00 30.96           C  
ATOM   2776  CG  HIS B 146      20.062  57.507  26.597  1.00 36.37           C  
ATOM   2777  ND1 HIS B 146      19.639  58.236  25.507  1.00 39.84           N  
ATOM   2778  CD2 HIS B 146      20.703  58.381  27.409  1.00 37.86           C  
ATOM   2779  CE1 HIS B 146      20.011  59.497  25.651  1.00 40.59           C  
ATOM   2780  NE2 HIS B 146      20.658  59.610  26.797  1.00 39.67           N  
ATOM   2781  N   GLY B 147      18.899  55.323  23.989  1.00 23.51           N  
ATOM   2782  CA  GLY B 147      18.370  55.652  22.677  1.00 22.33           C  
ATOM   2783  C   GLY B 147      18.491  54.526  21.668  1.00 21.69           C  
ATOM   2784  O   GLY B 147      19.120  53.503  21.941  1.00 19.82           O  
ATOM   2785  N   ILE B 148      17.883  54.710  20.498  1.00 21.43           N  
ATOM   2786  CA  ILE B 148      17.942  53.697  19.453  1.00 20.37           C  
ATOM   2787  C   ILE B 148      19.196  53.910  18.612  1.00 20.27           C  
ATOM   2788  O   ILE B 148      19.288  54.847  17.818  1.00 20.00           O  
ATOM   2789  CB  ILE B 148      16.694  53.743  18.545  1.00 22.84           C  
ATOM   2790  CG1 ILE B 148      15.432  53.565  19.395  1.00 21.55           C  
ATOM   2791  CG2 ILE B 148      16.770  52.634  17.496  1.00 22.24           C  
ATOM   2792  CD1 ILE B 148      14.153  53.471  18.591  1.00 26.72           C  
ATOM   2793  N   SER B 149      20.164  53.026  18.807  1.00 18.25           N  
ATOM   2794  CA  SER B 149      21.435  53.095  18.104  1.00 17.87           C  
ATOM   2795  C   SER B 149      21.329  52.731  16.626  1.00 17.49           C  
ATOM   2796  O   SER B 149      20.716  51.729  16.266  1.00 15.76           O  
ATOM   2797  CB  SER B 149      22.440  52.158  18.786  1.00 19.09           C  
ATOM   2798  OG  SER B 149      23.673  52.105  18.087  1.00 21.31           O  
ATOM   2799  N   ARG B 152      21.913  53.570  15.776  1.00 17.97           N  
ATOM   2800  CA  ARG B 152      21.950  53.313  14.341  1.00 17.46           C  
ATOM   2801  C   ARG B 152      23.292  53.846  13.861  1.00 18.20           C  
ATOM   2802  O   ARG B 152      23.385  54.952  13.321  1.00 16.53           O  
ATOM   2803  CB  ARG B 152      20.815  54.012  13.585  1.00 19.26           C  
ATOM   2804  CG  ARG B 152      20.780  53.591  12.113  1.00 14.94           C  
ATOM   2805  CD  ARG B 152      19.608  54.164  11.318  1.00 18.35           C  
ATOM   2806  NE  ARG B 152      19.642  53.690   9.933  1.00 20.93           N  
ATOM   2807  CZ  ARG B 152      18.753  54.015   8.996  1.00 23.39           C  
ATOM   2808  NH1 ARG B 152      17.744  54.823   9.284  1.00 24.15           N  
ATOM   2809  NH2 ARG B 152      18.874  53.533   7.766  1.00 25.49           N  
ATOM   2810  N   PRO B 153      24.362  53.067  14.077  1.00 20.18           N  
ATOM   2811  CA  PRO B 153      25.711  53.463  13.669  1.00 20.13           C  
ATOM   2812  C   PRO B 153      25.825  53.684  12.169  1.00 18.14           C  
ATOM   2813  O   PRO B 153      25.052  53.125  11.391  1.00 17.34           O  
ATOM   2814  CB  PRO B 153      26.572  52.287  14.132  1.00 22.18           C  
ATOM   2815  CG  PRO B 153      25.803  51.729  15.294  1.00 21.89           C  
ATOM   2816  CD  PRO B 153      24.389  51.775  14.784  1.00 22.32           C  
ATOM   2817  N   LEU B 154A     26.787  54.511  11.770  1.00 18.50           N  
ATOM   2818  CA  LEU B 154A     27.027  54.764  10.359  1.00 19.38           C  
ATOM   2819  C   LEU B 154A     27.187  53.366   9.769  1.00 18.85           C  
ATOM   2820  O   LEU B 154A     28.095  52.624  10.138  1.00 16.82           O  
ATOM   2821  CB  LEU B 154A     28.312  55.572  10.183  1.00 20.66           C  
ATOM   2822  CG  LEU B 154A     28.682  55.993   8.762  1.00 23.37           C  
ATOM   2823  CD1 LEU B 154A     27.606  56.904   8.202  1.00 25.64           C  
ATOM   2824  CD2 LEU B 154A     30.031  56.707   8.781  1.00 21.94           C  
ATOM   2825  N   ARG B 155A     26.283  53.012   8.866  1.00 21.84           N  
ATOM   2826  CA  ARG B 155A     26.257  51.689   8.255  1.00 22.07           C  
ATOM   2827  C   ARG B 155A     27.580  50.949   8.059  1.00 20.61           C  
ATOM   2828  O   ARG B 155A     27.780  49.884   8.641  1.00 21.24           O  
ATOM   2829  CB  ARG B 155A     25.501  51.751   6.928  1.00 23.29           C  
ATOM   2830  CG  ARG B 155A     25.314  50.401   6.256  1.00 22.10           C  
ATOM   2831  CD  ARG B 155A     24.563  50.575   4.946  1.00 28.85           C  
ATOM   2832  NE  ARG B 155A     24.677  49.421   4.057  1.00 26.73           N  
ATOM   2833  CZ  ARG B 155A     24.023  48.274   4.211  1.00 26.98           C  
ATOM   2834  NH1 ARG B 155A     23.192  48.103   5.232  1.00 23.74           N  
ATOM   2835  NH2 ARG B 155A     24.188  47.301   3.324  1.00 23.10           N  
ATOM   2836  N   PRO B 156A     28.500  51.494   7.244  1.00 21.02           N  
ATOM   2837  CA  PRO B 156A     29.782  50.815   7.018  1.00 18.47           C  
ATOM   2838  C   PRO B 156A     30.625  50.523   8.256  1.00 17.95           C  
ATOM   2839  O   PRO B 156A     31.484  49.639   8.226  1.00 19.74           O  
ATOM   2840  CB  PRO B 156A     30.494  51.736   6.023  1.00 20.63           C  
ATOM   2841  CG  PRO B 156A     29.917  53.080   6.329  1.00 23.51           C  
ATOM   2842  CD  PRO B 156A     28.461  52.789   6.543  1.00 20.22           C  
ATOM   2843  N   LEU B 152B     30.376  51.247   9.342  1.00 15.28           N  
ATOM   2844  CA  LEU B 152B     31.131  51.058  10.575  1.00 16.25           C  
ATOM   2845  C   LEU B 152B     30.619  49.893  11.424  1.00 15.54           C  
ATOM   2846  O   LEU B 152B     31.279  49.480  12.379  1.00 17.22           O  
ATOM   2847  CB  LEU B 152B     31.114  52.341  11.412  1.00 16.65           C  
ATOM   2848  CG  LEU B 152B     31.774  53.590  10.814  1.00 17.69           C  
ATOM   2849  CD1 LEU B 152B     31.780  54.698  11.854  1.00 18.94           C  
ATOM   2850  CD2 LEU B 152B     33.192  53.285  10.376  1.00 19.77           C  
ATOM   2851  N   CYS B 153A     29.446  49.370  11.084  1.00 15.46           N  
ATOM   2852  CA  CYS B 153A     28.874  48.248  11.828  1.00 15.97           C  
ATOM   2853  C   CYS B 153A     28.453  47.167  10.842  1.00 17.04           C  
ATOM   2854  O   CYS B 153A     27.305  46.728  10.838  1.00 16.67           O  
ATOM   2855  CB  CYS B 153A     27.662  48.711  12.656  1.00 14.56           C  
ATOM   2856  SG  CYS B 153A     27.631  48.061  14.364  1.00 18.49           S  
ATOM   2857  N   SER B 154      29.396  46.735  10.009  1.00 16.22           N  
ATOM   2858  CA  SER B 154      29.111  45.720   9.002  1.00 17.68           C  
ATOM   2859  C   SER B 154      29.194  44.318   9.585  1.00 15.87           C  
ATOM   2860  O   SER B 154      29.842  44.090  10.605  1.00 15.87           O  
ATOM   2861  CB  SER B 154      30.092  45.838   7.828  1.00 12.00           C  
ATOM   2862  OG  SER B 154      31.340  45.235   8.138  1.00 13.39           O  
ATOM   2863  N   PRO B 155      28.529  43.354   8.938  1.00 17.73           N  
ATOM   2864  CA  PRO B 155      28.549  41.972   9.422  1.00 18.36           C  
ATOM   2865  C   PRO B 155      29.906  41.265   9.306  1.00 19.01           C  
ATOM   2866  O   PRO B 155      30.062  40.148   9.797  1.00 20.85           O  
ATOM   2867  CB  PRO B 155      27.456  41.299   8.589  1.00 19.10           C  
ATOM   2868  CG  PRO B 155      27.451  42.092   7.318  1.00 20.47           C  
ATOM   2869  CD  PRO B 155      27.587  43.507   7.815  1.00 18.58           C  
ATOM   2870  N   TRP B 156      30.886  41.912   8.675  1.00 14.86           N  
ATOM   2871  CA  TRP B 156      32.212  41.312   8.525  1.00 14.00           C  
ATOM   2872  C   TRP B 156      33.028  41.346   9.806  1.00 15.26           C  
ATOM   2873  O   TRP B 156      34.039  40.648   9.922  1.00 17.41           O  
ATOM   2874  CB  TRP B 156      33.000  42.013   7.414  1.00 14.83           C  
ATOM   2875  CG  TRP B 156      32.592  41.569   6.050  1.00 14.61           C  
ATOM   2876  CD1 TRP B 156      33.159  40.577   5.308  1.00 13.86           C  
ATOM   2877  CD2 TRP B 156      31.490  42.067   5.287  1.00 14.94           C  
ATOM   2878  NE1 TRP B 156      32.476  40.422   4.124  1.00 13.36           N  
ATOM   2879  CE2 TRP B 156      31.445  41.325   4.087  1.00 16.01           C  
ATOM   2880  CE3 TRP B 156      30.534  43.069   5.502  1.00 16.03           C  
ATOM   2881  CZ2 TRP B 156      30.479  41.552   3.100  1.00 15.27           C  
ATOM   2882  CZ3 TRP B 156      29.570  43.297   4.518  1.00 18.29           C  
ATOM   2883  CH2 TRP B 156      29.553  42.539   3.331  1.00 15.62           C  
ATOM   2884  N   LEU B 156B     32.594  42.150  10.770  1.00 13.87           N  
ATOM   2885  CA  LEU B 156B     33.318  42.260  12.022  1.00 15.89           C  
ATOM   2886  C   LEU B 156B     32.460  41.980  13.245  1.00 17.23           C  
ATOM   2887  O   LEU B 156B     32.556  42.674  14.258  1.00 16.83           O  
ATOM   2888  CB  LEU B 156B     33.968  43.641  12.124  1.00 18.32           C  
ATOM   2889  CG  LEU B 156B     35.022  43.873  11.033  1.00 23.25           C  
ATOM   2890  CD1 LEU B 156B     35.526  45.297  11.088  1.00 25.41           C  
ATOM   2891  CD2 LEU B 156B     36.170  42.886  11.212  1.00 23.68           C  
ATOM   2892  N   ILE B 157      31.622  40.954  13.141  1.00 17.77           N  
ATOM   2893  CA  ILE B 157      30.772  40.542  14.250  1.00 19.41           C  
ATOM   2894  C   ILE B 157      31.741  40.106  15.340  1.00 17.29           C  
ATOM   2895  O   ILE B 157      32.698  39.384  15.060  1.00 18.26           O  
ATOM   2896  CB  ILE B 157      29.878  39.346  13.849  1.00 19.47           C  
ATOM   2897  CG1 ILE B 157      28.944  39.754  12.707  1.00 23.65           C  
ATOM   2898  CG2 ILE B 157      29.087  38.853  15.051  1.00 19.83           C  
ATOM   2899  CD1 ILE B 157      28.090  40.958  13.015  1.00 24.43           C  
ATOM   2900  N   ASP B 158      31.495  40.524  16.577  1.00 15.62           N  
ATOM   2901  CA  ASP B 158      32.408  40.191  17.666  1.00 14.03           C  
ATOM   2902  C   ASP B 158      31.729  40.103  19.029  1.00 15.12           C  
ATOM   2903  O   ASP B 158      32.399  40.120  20.063  1.00 15.16           O  
ATOM   2904  CB  ASP B 158      33.511  41.251  17.731  1.00 17.23           C  
ATOM   2905  CG  ASP B 158      32.955  42.665  17.874  1.00 20.02           C  
ATOM   2906  OD1 ASP B 158      33.750  43.634  17.835  1.00 20.86           O  
ATOM   2907  OD2 ASP B 158      31.723  42.812  18.030  1.00 15.34           O  
ATOM   2908  N   HIS B 159      30.406  39.992  19.029  1.00 13.04           N  
ATOM   2909  CA  HIS B 159      29.659  39.945  20.276  1.00 14.29           C  
ATOM   2910  C   HIS B 159      28.421  39.077  20.068  1.00 14.04           C  
ATOM   2911  O   HIS B 159      27.916  38.962  18.948  1.00 16.57           O  
ATOM   2912  CB  HIS B 159      29.272  41.382  20.653  1.00 14.53           C  
ATOM   2913  CG  HIS B 159      28.757  41.543  22.049  1.00 17.17           C  
ATOM   2914  ND1 HIS B 159      29.013  40.633  23.052  1.00 14.02           N  
ATOM   2915  CD2 HIS B 159      28.039  42.540  22.622  1.00 15.59           C  
ATOM   2916  CE1 HIS B 159      28.474  41.060  24.180  1.00 15.51           C  
ATOM   2917  NE2 HIS B 159      27.879  42.217  23.947  1.00 15.36           N  
ATOM   2918  N   ALA B 160      27.953  38.448  21.137  1.00 12.77           N  
ATOM   2919  CA  ALA B 160      26.764  37.604  21.072  1.00 13.28           C  
ATOM   2920  C   ALA B 160      25.828  38.089  22.164  1.00 14.39           C  
ATOM   2921  O   ALA B 160      26.226  38.206  23.328  1.00 12.10           O  
ATOM   2922  CB  ALA B 160      27.131  36.139  21.296  1.00 12.29           C  
ATOM   2923  N   VAL B 161      24.589  38.382  21.780  1.00 11.10           N  
ATOM   2924  CA  VAL B 161      23.595  38.895  22.714  1.00 12.80           C  
ATOM   2925  C   VAL B 161      22.225  38.256  22.492  1.00 11.43           C  
ATOM   2926  O   VAL B 161      22.126  37.195  21.878  1.00 12.94           O  
ATOM   2927  CB  VAL B 161      23.505  40.439  22.612  1.00 12.78           C  
ATOM   2928  CG1 VAL B 161      24.780  41.065  23.168  1.00 13.52           C  
ATOM   2929  CG2 VAL B 161      23.333  40.861  21.161  1.00 15.19           C  
ATOM   2930  N   LEU B 162      21.166  38.904  22.969  1.00 12.82           N  
ATOM   2931  CA  LEU B 162      19.837  38.322  22.862  1.00 12.63           C  
ATOM   2932  C   LEU B 162      18.718  39.291  22.489  1.00 13.58           C  
ATOM   2933  O   LEU B 162      18.547  40.321  23.133  1.00 13.23           O  
ATOM   2934  CB  LEU B 162      19.498  37.668  24.200  1.00 11.50           C  
ATOM   2935  CG  LEU B 162      18.200  36.879  24.368  1.00 11.59           C  
ATOM   2936  CD1 LEU B 162      18.326  35.515  23.706  1.00 11.67           C  
ATOM   2937  CD2 LEU B 162      17.926  36.711  25.861  1.00 13.28           C  
ATOM   2938  N   LEU B 163      17.952  38.957  21.452  1.00 13.09           N  
ATOM   2939  CA  LEU B 163      16.830  39.806  21.060  1.00 13.67           C  
ATOM   2940  C   LEU B 163      15.692  39.441  22.005  1.00 13.44           C  
ATOM   2941  O   LEU B 163      15.275  38.283  22.064  1.00 13.39           O  
ATOM   2942  CB  LEU B 163      16.388  39.533  19.619  1.00 14.23           C  
ATOM   2943  CG  LEU B 163      17.371  39.777  18.470  1.00 14.80           C  
ATOM   2944  CD1 LEU B 163      16.645  39.524  17.160  1.00 14.13           C  
ATOM   2945  CD2 LEU B 163      17.915  41.208  18.507  1.00 12.56           C  
ATOM   2946  N   VAL B 164      15.198  40.426  22.742  1.00 12.57           N  
ATOM   2947  CA  VAL B 164      14.121  40.197  23.700  1.00 13.66           C  
ATOM   2948  C   VAL B 164      12.800  40.812  23.246  1.00 13.80           C  
ATOM   2949  O   VAL B 164      11.721  40.331  23.599  1.00 14.04           O  
ATOM   2950  CB  VAL B 164      14.508  40.768  25.082  1.00 14.79           C  
ATOM   2951  CG1 VAL B 164      13.295  40.813  25.999  1.00 17.63           C  
ATOM   2952  CG2 VAL B 164      15.597  39.903  25.698  1.00 13.20           C  
ATOM   2953  N   GLY B 165      12.886  41.876  22.459  1.00 16.21           N  
ATOM   2954  CA  GLY B 165      11.672  42.514  21.984  1.00 16.63           C  
ATOM   2955  C   GLY B 165      11.903  43.457  20.823  1.00 16.48           C  
ATOM   2956  O   GLY B 165      13.021  43.601  20.332  1.00 13.76           O  
ATOM   2957  N   TYR B 166      10.832  44.099  20.377  1.00 15.15           N  
ATOM   2958  CA  TYR B 166      10.921  45.046  19.279  1.00 16.34           C  
ATOM   2959  C   TYR B 166       9.723  45.976  19.341  1.00 18.06           C  
ATOM   2960  O   TYR B 166       8.740  45.691  20.023  1.00 19.54           O  
ATOM   2961  CB  TYR B 166      10.958  44.309  17.935  1.00 15.57           C  
ATOM   2962  CG  TYR B 166       9.691  43.561  17.587  1.00 17.35           C  
ATOM   2963  CD1 TYR B 166       8.601  44.218  17.017  1.00 16.57           C  
ATOM   2964  CD2 TYR B 166       9.578  42.193  17.836  1.00 15.16           C  
ATOM   2965  CE1 TYR B 166       7.431  43.529  16.706  1.00 18.08           C  
ATOM   2966  CE2 TYR B 166       8.414  41.500  17.532  1.00 17.40           C  
ATOM   2967  CZ  TYR B 166       7.346  42.174  16.968  1.00 18.77           C  
ATOM   2968  OH  TYR B 166       6.190  41.494  16.679  1.00 18.42           O  
ATOM   2969  N   GLY B 167       9.815  47.093  18.632  1.00 18.67           N  
ATOM   2970  CA  GLY B 167       8.726  48.048  18.620  1.00 19.77           C  
ATOM   2971  C   GLY B 167       9.174  49.298  17.905  1.00 21.79           C  
ATOM   2972  O   GLY B 167      10.027  49.239  17.022  1.00 20.72           O  
ATOM   2973  N   GLN B 167A      8.596  50.430  18.280  1.00 22.07           N  
ATOM   2974  CA  GLN B 167A      8.955  51.698  17.666  1.00 26.60           C  
ATOM   2975  C   GLN B 167A      8.935  52.792  18.717  1.00 26.51           C  
ATOM   2976  O   GLN B 167A      8.054  52.828  19.572  1.00 24.95           O  
ATOM   2977  CB  GLN B 167A      7.976  52.048  16.541  1.00 30.55           C  
ATOM   2978  CG  GLN B 167A      7.913  51.012  15.431  1.00 37.75           C  
ATOM   2979  CD  GLN B 167A      7.058  51.463  14.262  1.00 42.19           C  
ATOM   2980  OE1 GLN B 167A      7.387  52.430  13.573  1.00 43.59           O  
ATOM   2981  NE2 GLN B 167A      5.950  50.766  14.036  1.00 42.99           N  
ATOM   2982  N   ARG B 167B      9.923  53.675  18.653  1.00 26.41           N  
ATOM   2983  CA  ARG B 167B     10.027  54.789  19.583  1.00 28.80           C  
ATOM   2984  C   ARG B 167B     10.015  56.029  18.695  1.00 30.12           C  
ATOM   2985  O   ARG B 167B     10.984  56.302  17.991  1.00 30.11           O  
ATOM   2986  CB  ARG B 167B     11.338  54.680  20.372  1.00 28.68           C  
ATOM   2987  CG  ARG B 167B     11.508  55.692  21.490  1.00 29.69           C  
ATOM   2988  CD  ARG B 167B     12.806  55.439  22.269  1.00 30.25           C  
ATOM   2989  NE  ARG B 167B     12.811  54.139  22.942  1.00 28.19           N  
ATOM   2990  CZ  ARG B 167B     13.811  53.686  23.694  1.00 29.03           C  
ATOM   2991  NH1 ARG B 167B     14.900  54.419  23.877  1.00 26.59           N  
ATOM   2992  NH2 ARG B 167B     13.721  52.499  24.276  1.00 25.67           N  
ATOM   2993  N   SER B 167C      8.905  56.762  18.713  1.00 30.61           N  
ATOM   2994  CA  SER B 167C      8.764  57.950  17.881  1.00 31.09           C  
ATOM   2995  C   SER B 167C      8.827  57.538  16.415  1.00 30.92           C  
ATOM   2996  O   SER B 167C      9.477  58.192  15.598  1.00 29.25           O  
ATOM   2997  CB  SER B 167C      9.871  58.964  18.182  1.00 35.34           C  
ATOM   2998  OG  SER B 167C      9.753  59.468  19.502  1.00 39.74           O  
ATOM   2999  N   ASP B 167D      8.154  56.435  16.102  1.00 29.66           N  
ATOM   3000  CA  ASP B 167D      8.086  55.903  14.745  1.00 31.36           C  
ATOM   3001  C   ASP B 167D      9.402  55.354  14.187  1.00 30.31           C  
ATOM   3002  O   ASP B 167D      9.517  55.112  12.982  1.00 31.99           O  
ATOM   3003  CB  ASP B 167D      7.520  56.967  13.799  1.00 34.86           C  
ATOM   3004  CG  ASP B 167D      6.104  57.377  14.169  1.00 40.07           C  
ATOM   3005  OD1 ASP B 167D      5.897  57.855  15.305  1.00 41.83           O  
ATOM   3006  OD2 ASP B 167D      5.197  57.219  13.325  1.00 45.01           O  
ATOM   3007  N   VAL B 168      10.388  55.162  15.058  1.00 27.15           N  
ATOM   3008  CA  VAL B 168      11.680  54.603  14.653  1.00 24.83           C  
ATOM   3009  C   VAL B 168      11.729  53.171  15.187  1.00 21.94           C  
ATOM   3010  O   VAL B 168      11.767  52.958  16.397  1.00 22.53           O  
ATOM   3011  CB  VAL B 168      12.865  55.404  15.248  1.00 24.30           C  
ATOM   3012  CG1 VAL B 168      14.182  54.698  14.949  1.00 24.14           C  
ATOM   3013  CG2 VAL B 168      12.887  56.811  14.666  1.00 27.71           C  
ATOM   3014  N   PRO B 169      11.711  52.173  14.287  1.00 22.62           N  
ATOM   3015  CA  PRO B 169      11.749  50.756  14.672  1.00 19.14           C  
ATOM   3016  C   PRO B 169      13.017  50.349  15.420  1.00 19.25           C  
ATOM   3017  O   PRO B 169      14.119  50.782  15.081  1.00 17.07           O  
ATOM   3018  CB  PRO B 169      11.591  50.032  13.337  1.00 22.30           C  
ATOM   3019  CG  PRO B 169      12.188  50.999  12.352  1.00 24.40           C  
ATOM   3020  CD  PRO B 169      11.650  52.316  12.821  1.00 20.86           C  
ATOM   3021  N   PHE B 170      12.860  49.516  16.442  1.00 17.62           N  
ATOM   3022  CA  PHE B 170      14.010  49.085  17.226  1.00 15.72           C  
ATOM   3023  C   PHE B 170      13.934  47.633  17.668  1.00 15.66           C  
ATOM   3024  O   PHE B 170      12.880  46.998  17.600  1.00 15.64           O  
ATOM   3025  CB  PHE B 170      14.153  49.966  18.476  1.00 16.72           C  
ATOM   3026  CG  PHE B 170      13.055  49.766  19.497  1.00 17.93           C  
ATOM   3027  CD1 PHE B 170      13.027  48.627  20.302  1.00 17.16           C  
ATOM   3028  CD2 PHE B 170      12.037  50.707  19.636  1.00 14.64           C  
ATOM   3029  CE1 PHE B 170      12.003  48.430  21.232  1.00 18.35           C  
ATOM   3030  CE2 PHE B 170      11.011  50.521  20.562  1.00 16.86           C  
ATOM   3031  CZ  PHE B 170      10.992  49.379  21.359  1.00 17.13           C  
ATOM   3032  N   TRP B 171      15.082  47.122  18.099  1.00 14.51           N  
ATOM   3033  CA  TRP B 171      15.202  45.779  18.646  1.00 12.19           C  
ATOM   3034  C   TRP B 171      15.621  46.087  20.078  1.00 13.11           C  
ATOM   3035  O   TRP B 171      16.469  46.957  20.291  1.00 13.83           O  
ATOM   3036  CB  TRP B 171      16.345  44.983  17.997  1.00 12.40           C  
ATOM   3037  CG  TRP B 171      16.062  44.354  16.669  1.00 12.94           C  
ATOM   3038  CD1 TRP B 171      16.682  44.634  15.483  1.00 12.12           C  
ATOM   3039  CD2 TRP B 171      15.130  43.299  16.395  1.00 12.91           C  
ATOM   3040  NE1 TRP B 171      16.197  43.818  14.490  1.00 10.96           N  
ATOM   3041  CE2 TRP B 171      15.242  42.990  15.021  1.00 12.92           C  
ATOM   3042  CE3 TRP B 171      14.211  42.584  17.178  1.00 13.27           C  
ATOM   3043  CZ2 TRP B 171      14.467  41.996  14.410  1.00 11.53           C  
ATOM   3044  CZ3 TRP B 171      13.440  41.595  16.571  1.00 12.37           C  
ATOM   3045  CH2 TRP B 171      13.574  41.312  15.197  1.00 14.47           C  
ATOM   3046  N   ALA B 172      15.021  45.407  21.048  1.00 14.67           N  
ATOM   3047  CA  ALA B 172      15.394  45.581  22.451  1.00 13.01           C  
ATOM   3048  C   ALA B 172      16.350  44.414  22.665  1.00 13.82           C  
ATOM   3049  O   ALA B 172      15.938  43.255  22.610  1.00 14.41           O  
ATOM   3050  CB  ALA B 172      14.171  45.441  23.347  1.00 11.95           C  
ATOM   3051  N   ILE B 173      17.620  44.719  22.898  1.00 15.39           N  
ATOM   3052  CA  ILE B 173      18.632  43.688  23.057  1.00 15.59           C  
ATOM   3053  C   ILE B 173      19.231  43.581  24.449  1.00 15.83           C  
ATOM   3054  O   ILE B 173      19.785  44.545  24.982  1.00 15.94           O  
ATOM   3055  CB  ILE B 173      19.777  43.906  22.048  1.00 15.02           C  
ATOM   3056  CG1 ILE B 173      19.209  43.946  20.626  1.00 19.87           C  
ATOM   3057  CG2 ILE B 173      20.811  42.801  22.186  1.00 18.01           C  
ATOM   3058  CD1 ILE B 173      20.259  44.136  19.541  1.00 18.67           C  
ATOM   3059  N   LYS B 174      19.117  42.393  25.030  1.00 17.03           N  
ATOM   3060  CA  LYS B 174      19.658  42.143  26.356  1.00 13.75           C  
ATOM   3061  C   LYS B 174      21.160  41.920  26.219  1.00 15.78           C  
ATOM   3062  O   LYS B 174      21.603  41.041  25.479  1.00 14.19           O  
ATOM   3063  CB  LYS B 174      19.002  40.902  26.971  1.00 16.29           C  
ATOM   3064  CG  LYS B 174      19.362  40.669  28.430  1.00 14.51           C  
ATOM   3065  CD  LYS B 174      18.855  39.317  28.923  1.00 14.48           C  
ATOM   3066  CE  LYS B 174      19.147  39.143  30.410  1.00 16.29           C  
ATOM   3067  NZ  LYS B 174      18.934  37.743  30.872  1.00 16.51           N  
ATOM   3068  N   ASN B 175      21.944  42.731  26.917  1.00 16.98           N  
ATOM   3069  CA  ASN B 175      23.390  42.602  26.871  1.00 16.19           C  
ATOM   3070  C   ASN B 175      23.805  41.834  28.123  1.00 16.21           C  
ATOM   3071  O   ASN B 175      22.952  41.428  28.913  1.00 14.53           O  
ATOM   3072  CB  ASN B 175      24.038  43.991  26.840  1.00 16.37           C  
ATOM   3073  CG  ASN B 175      25.485  43.952  26.382  1.00 16.98           C  
ATOM   3074  OD1 ASN B 175      26.002  42.903  26.000  1.00 17.97           O  
ATOM   3075  ND2 ASN B 175      26.144  45.106  26.411  1.00 19.45           N  
ATOM   3076  N   SER B 176      25.104  41.624  28.301  1.00 15.32           N  
ATOM   3077  CA  SER B 176      25.588  40.892  29.463  1.00 16.41           C  
ATOM   3078  C   SER B 176      26.727  41.626  30.156  1.00 16.17           C  
ATOM   3079  O   SER B 176      27.694  41.011  30.599  1.00 17.03           O  
ATOM   3080  CB  SER B 176      26.040  39.485  29.047  1.00 16.01           C  
ATOM   3081  OG  SER B 176      26.922  39.537  27.943  1.00 15.08           O  
ATOM   3082  N   TRP B 177      26.602  42.947  30.249  1.00 16.13           N  
ATOM   3083  CA  TRP B 177      27.621  43.767  30.889  1.00 18.24           C  
ATOM   3084  C   TRP B 177      27.075  44.456  32.139  1.00 19.91           C  
ATOM   3085  O   TRP B 177      27.546  45.531  32.510  1.00 22.16           O  
ATOM   3086  CB  TRP B 177      28.141  44.838  29.917  1.00 17.51           C  
ATOM   3087  CG  TRP B 177      28.756  44.303  28.647  1.00 19.02           C  
ATOM   3088  CD1 TRP B 177      29.082  43.001  28.364  1.00 17.47           C  
ATOM   3089  CD2 TRP B 177      29.133  45.069  27.495  1.00 18.20           C  
ATOM   3090  NE1 TRP B 177      29.639  42.916  27.104  1.00 20.25           N  
ATOM   3091  CE2 TRP B 177      29.681  44.170  26.551  1.00 17.47           C  
ATOM   3092  CE3 TRP B 177      29.060  46.430  27.169  1.00 17.45           C  
ATOM   3093  CZ2 TRP B 177      30.154  44.590  25.300  1.00 19.43           C  
ATOM   3094  CZ3 TRP B 177      29.530  46.850  25.925  1.00 19.52           C  
ATOM   3095  CH2 TRP B 177      30.071  45.931  25.007  1.00 17.53           C  
ATOM   3096  N   GLY B 178      26.078  43.851  32.778  1.00 20.59           N  
ATOM   3097  CA  GLY B 178      25.511  44.451  33.976  1.00 21.71           C  
ATOM   3098  C   GLY B 178      24.393  45.445  33.702  1.00 22.15           C  
ATOM   3099  O   GLY B 178      24.213  45.901  32.574  1.00 19.58           O  
ATOM   3100  N   THR B 179      23.649  45.800  34.746  1.00 21.62           N  
ATOM   3101  CA  THR B 179      22.529  46.725  34.607  1.00 23.43           C  
ATOM   3102  C   THR B 179      22.907  48.204  34.561  1.00 26.22           C  
ATOM   3103  O   THR B 179      22.097  49.041  34.161  1.00 28.39           O  
ATOM   3104  CB  THR B 179      21.509  46.517  35.747  1.00 23.00           C  
ATOM   3105  OG1 THR B 179      22.159  46.712  37.008  1.00 23.22           O  
ATOM   3106  CG2 THR B 179      20.936  45.105  35.695  1.00 21.80           C  
ATOM   3107  N   ASP B 180      24.127  48.534  34.969  1.00 27.34           N  
ATOM   3108  CA  ASP B 180      24.565  49.924  34.959  1.00 31.12           C  
ATOM   3109  C   ASP B 180      24.991  50.367  33.565  1.00 30.47           C  
ATOM   3110  O   ASP B 180      25.355  51.523  33.358  1.00 32.57           O  
ATOM   3111  CB  ASP B 180      25.712  50.125  35.951  1.00 36.01           C  
ATOM   3112  CG  ASP B 180      25.243  50.106  37.397  1.00 39.52           C  
ATOM   3113  OD1 ASP B 180      24.537  49.154  37.789  1.00 42.23           O  
ATOM   3114  OD2 ASP B 180      25.585  51.045  38.145  1.00 45.74           O  
ATOM   3115  N   TRP B 181      24.941  49.444  32.610  1.00 27.02           N  
ATOM   3116  CA  TRP B 181      25.314  49.754  31.235  1.00 23.77           C  
ATOM   3117  C   TRP B 181      24.066  49.985  30.382  1.00 21.87           C  
ATOM   3118  O   TRP B 181      23.059  49.294  30.541  1.00 22.25           O  
ATOM   3119  CB  TRP B 181      26.131  48.606  30.632  1.00 21.44           C  
ATOM   3120  CG  TRP B 181      26.553  48.871  29.221  1.00 19.99           C  
ATOM   3121  CD1 TRP B 181      27.688  49.507  28.809  1.00 20.85           C  
ATOM   3122  CD2 TRP B 181      25.806  48.572  28.034  1.00 18.19           C  
ATOM   3123  NE1 TRP B 181      27.694  49.626  27.438  1.00 18.44           N  
ATOM   3124  CE2 TRP B 181      26.551  49.060  26.938  1.00 19.23           C  
ATOM   3125  CE3 TRP B 181      24.578  47.941  27.792  1.00 18.43           C  
ATOM   3126  CZ2 TRP B 181      26.108  48.937  25.616  1.00 16.46           C  
ATOM   3127  CZ3 TRP B 181      24.136  47.819  26.475  1.00 17.11           C  
ATOM   3128  CH2 TRP B 181      24.903  48.316  25.405  1.00 16.52           C  
ATOM   3129  N   GLY B 182      24.140  50.961  29.481  1.00 22.14           N  
ATOM   3130  CA  GLY B 182      23.020  51.261  28.603  1.00 23.75           C  
ATOM   3131  C   GLY B 182      21.701  51.487  29.318  1.00 23.95           C  
ATOM   3132  O   GLY B 182      21.673  52.020  30.426  1.00 24.85           O  
ATOM   3133  N   GLU B 183      20.606  51.085  28.680  1.00 22.50           N  
ATOM   3134  CA  GLU B 183      19.275  51.247  29.261  1.00 21.60           C  
ATOM   3135  C   GLU B 183      18.937  50.064  30.165  1.00 21.91           C  
ATOM   3136  O   GLU B 183      18.293  49.105  29.743  1.00 20.88           O  
ATOM   3137  CB  GLU B 183      18.224  51.400  28.149  1.00 22.40           C  
ATOM   3138  CG  GLU B 183      18.320  52.733  27.405  1.00 26.66           C  
ATOM   3139  CD  GLU B 183      17.165  52.984  26.446  1.00 26.30           C  
ATOM   3140  OE1 GLU B 183      16.033  52.536  26.728  1.00 27.05           O  
ATOM   3141  OE2 GLU B 183      17.385  53.653  25.415  1.00 31.78           O  
ATOM   3142  N   LYS B 184      19.386  50.150  31.414  1.00 22.08           N  
ATOM   3143  CA  LYS B 184      19.168  49.103  32.406  1.00 23.58           C  
ATOM   3144  C   LYS B 184      19.744  47.763  31.947  1.00 20.90           C  
ATOM   3145  O   LYS B 184      19.156  46.709  32.190  1.00 21.47           O  
ATOM   3146  CB  LYS B 184      17.674  48.948  32.712  1.00 26.06           C  
ATOM   3147  CG  LYS B 184      17.041  50.153  33.396  1.00 30.26           C  
ATOM   3148  CD  LYS B 184      15.602  49.845  33.795  1.00 33.81           C  
ATOM   3149  CE  LYS B 184      14.960  51.008  34.539  1.00 36.16           C  
ATOM   3150  NZ  LYS B 184      14.837  52.219  33.681  1.00 36.47           N  
ATOM   3151  N   GLY B 185      20.899  47.817  31.288  1.00 21.66           N  
ATOM   3152  CA  GLY B 185      21.550  46.606  30.811  1.00 19.27           C  
ATOM   3153  C   GLY B 185      21.156  46.234  29.395  1.00 18.68           C  
ATOM   3154  O   GLY B 185      21.664  45.259  28.834  1.00 19.14           O  
ATOM   3155  N   TYR B 186      20.249  47.013  28.812  1.00 17.82           N  
ATOM   3156  CA  TYR B 186      19.778  46.755  27.458  1.00 16.04           C  
ATOM   3157  C   TYR B 186      20.316  47.717  26.406  1.00 17.94           C  
ATOM   3158  O   TYR B 186      20.602  48.882  26.683  1.00 17.29           O  
ATOM   3159  CB  TYR B 186      18.245  46.761  27.419  1.00 17.03           C  
ATOM   3160  CG  TYR B 186      17.630  45.462  27.881  1.00 17.72           C  
ATOM   3161  CD1 TYR B 186      17.684  45.077  29.219  1.00 18.40           C  
ATOM   3162  CD2 TYR B 186      17.040  44.591  26.967  1.00 18.10           C  
ATOM   3163  CE1 TYR B 186      17.171  43.852  29.636  1.00 15.55           C  
ATOM   3164  CE2 TYR B 186      16.523  43.366  27.371  1.00 16.74           C  
ATOM   3165  CZ  TYR B 186      16.594  43.002  28.706  1.00 15.32           C  
ATOM   3166  OH  TYR B 186      16.086  41.787  29.099  1.00 16.59           O  
ATOM   3167  N   TYR B 187      20.448  47.195  25.191  1.00 16.04           N  
ATOM   3168  CA  TYR B 187      20.938  47.940  24.039  1.00 16.31           C  
ATOM   3169  C   TYR B 187      19.787  48.016  23.041  1.00 15.70           C  
ATOM   3170  O   TYR B 187      19.246  46.986  22.641  1.00 17.95           O  
ATOM   3171  CB  TYR B 187      22.132  47.189  23.420  1.00 15.14           C  
ATOM   3172  CG  TYR B 187      22.732  47.798  22.162  1.00 17.76           C  
ATOM   3173  CD1 TYR B 187      23.164  49.123  22.137  1.00 18.67           C  
ATOM   3174  CD2 TYR B 187      22.920  47.025  21.013  1.00 17.15           C  
ATOM   3175  CE1 TYR B 187      23.773  49.664  20.999  1.00 18.13           C  
ATOM   3176  CE2 TYR B 187      23.527  47.556  19.870  1.00 18.06           C  
ATOM   3177  CZ  TYR B 187      23.952  48.877  19.873  1.00 18.85           C  
ATOM   3178  OH  TYR B 187      24.554  49.410  18.754  1.00 19.25           O  
ATOM   3179  N   TYR B 188      19.382  49.229  22.675  1.00 15.96           N  
ATOM   3180  CA  TYR B 188      18.314  49.398  21.699  1.00 15.46           C  
ATOM   3181  C   TYR B 188      18.958  49.709  20.358  1.00 16.67           C  
ATOM   3182  O   TYR B 188      19.703  50.678  20.220  1.00 20.18           O  
ATOM   3183  CB  TYR B 188      17.348  50.505  22.131  1.00 13.76           C  
ATOM   3184  CG  TYR B 188      16.419  50.031  23.223  1.00 15.77           C  
ATOM   3185  CD1 TYR B 188      16.873  49.879  24.534  1.00 19.22           C  
ATOM   3186  CD2 TYR B 188      15.110  49.650  22.931  1.00 19.91           C  
ATOM   3187  CE1 TYR B 188      16.045  49.350  25.526  1.00 19.33           C  
ATOM   3188  CE2 TYR B 188      14.277  49.119  23.916  1.00 20.38           C  
ATOM   3189  CZ  TYR B 188      14.754  48.973  25.209  1.00 21.65           C  
ATOM   3190  OH  TYR B 188      13.937  48.437  26.181  1.00 23.79           O  
ATOM   3191  N   LEU B 189      18.676  48.858  19.380  1.00 17.69           N  
ATOM   3192  CA  LEU B 189      19.259  48.972  18.052  1.00 16.70           C  
ATOM   3193  C   LEU B 189      18.221  49.164  16.959  1.00 17.82           C  
ATOM   3194  O   LEU B 189      17.139  48.584  17.013  1.00 17.46           O  
ATOM   3195  CB  LEU B 189      20.073  47.705  17.764  1.00 16.24           C  
ATOM   3196  CG  LEU B 189      20.766  47.562  16.407  1.00 13.16           C  
ATOM   3197  CD1 LEU B 189      21.933  48.545  16.338  1.00 12.25           C  
ATOM   3198  CD2 LEU B 189      21.269  46.124  16.229  1.00 11.78           C  
ATOM   3199  N   HIS B 190      18.563  49.972  15.958  1.00 17.25           N  
ATOM   3200  CA  HIS B 190      17.662  50.222  14.841  1.00 16.02           C  
ATOM   3201  C   HIS B 190      17.265  48.883  14.227  1.00 14.42           C  
ATOM   3202  O   HIS B 190      18.106  48.002  14.047  1.00 15.74           O  
ATOM   3203  CB  HIS B 190      18.350  51.088  13.779  1.00 17.36           C  
ATOM   3204  CG  HIS B 190      17.473  51.414  12.610  1.00 16.22           C  
ATOM   3205  ND1 HIS B 190      16.415  52.293  12.695  1.00 21.94           N  
ATOM   3206  CD2 HIS B 190      17.473  50.949  11.338  1.00 16.40           C  
ATOM   3207  CE1 HIS B 190      15.800  52.356  11.527  1.00 17.69           C  
ATOM   3208  NE2 HIS B 190      16.422  51.549  10.686  1.00 21.28           N  
ATOM   3209  N   ARG B 191      15.983  48.745  13.905  1.00 13.43           N  
ATOM   3210  CA  ARG B 191      15.449  47.522  13.317  1.00 14.68           C  
ATOM   3211  C   ARG B 191      15.012  47.752  11.870  1.00 16.79           C  
ATOM   3212  O   ARG B 191      14.348  48.743  11.564  1.00 17.34           O  
ATOM   3213  CB  ARG B 191      14.262  47.033  14.155  1.00 13.69           C  
ATOM   3214  CG  ARG B 191      13.501  45.842  13.573  1.00 13.48           C  
ATOM   3215  CD  ARG B 191      12.507  45.290  14.590  1.00 13.57           C  
ATOM   3216  NE  ARG B 191      11.509  46.273  15.020  1.00 13.92           N  
ATOM   3217  CZ  ARG B 191      10.311  46.430  14.462  1.00 15.12           C  
ATOM   3218  NH1 ARG B 191       9.947  45.670  13.438  1.00 19.48           N  
ATOM   3219  NH2 ARG B 191       9.467  47.341  14.937  1.00 16.60           N  
ATOM   3220  N   GLY B 192      15.403  46.840  10.985  1.00 15.81           N  
ATOM   3221  CA  GLY B 192      15.030  46.957   9.588  1.00 17.62           C  
ATOM   3222  C   GLY B 192      16.129  47.398   8.639  1.00 19.60           C  
ATOM   3223  O   GLY B 192      15.869  47.600   7.449  1.00 22.63           O  
ATOM   3224  N   SER B 193      17.353  47.543   9.138  1.00 17.44           N  
ATOM   3225  CA  SER B 193      18.459  47.972   8.284  1.00 18.02           C  
ATOM   3226  C   SER B 193      19.664  47.037   8.318  1.00 18.66           C  
ATOM   3227  O   SER B 193      20.737  47.386   7.823  1.00 16.63           O  
ATOM   3228  CB  SER B 193      18.908  49.384   8.675  1.00 19.06           C  
ATOM   3229  OG  SER B 193      19.418  49.423  10.000  1.00 18.23           O  
ATOM   3230  N   GLY B 198      19.488  45.848   8.887  1.00 18.37           N  
ATOM   3231  CA  GLY B 198      20.598  44.912   8.975  1.00 17.79           C  
ATOM   3232  C   GLY B 198      21.688  45.523   9.836  1.00 17.64           C  
ATOM   3233  O   GLY B 198      22.875  45.197   9.713  1.00 15.96           O  
ATOM   3234  N   ALA B 199      21.266  46.418  10.723  1.00 15.70           N  
ATOM   3235  CA  ALA B 199      22.174  47.128  11.609  1.00 13.73           C  
ATOM   3236  C   ALA B 199      23.112  46.211  12.378  1.00 14.67           C  
ATOM   3237  O   ALA B 199      22.676  45.291  13.071  1.00 14.77           O  
ATOM   3238  CB  ALA B 199      21.379  47.992  12.584  1.00 13.59           C  
ATOM   3239  N   CYS B 200      24.406  46.473  12.233  1.00 14.53           N  
ATOM   3240  CA  CYS B 200      25.440  45.718  12.920  1.00 14.58           C  
ATOM   3241  C   CYS B 200      25.363  44.210  12.694  1.00 12.97           C  
ATOM   3242  O   CYS B 200      25.802  43.431  13.536  1.00 14.36           O  
ATOM   3243  CB  CYS B 200      25.385  46.035  14.416  1.00 15.74           C  
ATOM   3244  SG  CYS B 200      25.661  47.795  14.815  1.00 17.24           S  
ATOM   3245  N   GLY B 201      24.815  43.812  11.549  1.00 12.42           N  
ATOM   3246  CA  GLY B 201      24.698  42.400  11.218  1.00 14.00           C  
ATOM   3247  C   GLY B 201      23.812  41.604  12.164  1.00 13.78           C  
ATOM   3248  O   GLY B 201      23.875  40.377  12.194  1.00 11.50           O  
ATOM   3249  N   VAL B 202      22.964  42.301  12.913  1.00 13.20           N  
ATOM   3250  CA  VAL B 202      22.075  41.659  13.879  1.00 13.48           C  
ATOM   3251  C   VAL B 202      21.191  40.554  13.299  1.00 14.95           C  
ATOM   3252  O   VAL B 202      20.788  39.637  14.017  1.00 12.92           O  
ATOM   3253  CB  VAL B 202      21.169  42.709  14.577  1.00 14.69           C  
ATOM   3254  CG1 VAL B 202      20.163  43.276  13.587  1.00 15.45           C  
ATOM   3255  CG2 VAL B 202      20.468  42.082  15.776  1.00 14.32           C  
ATOM   3256  N   ASN B 203      20.908  40.627  12.001  1.00 13.21           N  
ATOM   3257  CA  ASN B 203      20.049  39.644  11.344  1.00 14.97           C  
ATOM   3258  C   ASN B 203      20.776  38.468  10.695  1.00 13.43           C  
ATOM   3259  O   ASN B 203      20.142  37.515  10.242  1.00 15.55           O  
ATOM   3260  CB  ASN B 203      19.233  40.341  10.257  1.00 15.65           C  
ATOM   3261  CG  ASN B 203      20.106  40.868   9.127  1.00 18.51           C  
ATOM   3262  OD1 ASN B 203      19.846  40.608   7.951  1.00 23.66           O  
ATOM   3263  ND2 ASN B 203      21.148  41.611   9.480  1.00 13.66           N  
ATOM   3264  N   THR B 204      22.101  38.528  10.659  1.00 14.22           N  
ATOM   3265  CA  THR B 204      22.891  37.506   9.980  1.00 13.97           C  
ATOM   3266  C   THR B 204      23.176  36.193  10.688  1.00 16.17           C  
ATOM   3267  O   THR B 204      23.434  35.187  10.026  1.00 14.77           O  
ATOM   3268  CB  THR B 204      24.233  38.096   9.517  1.00 16.19           C  
ATOM   3269  OG1 THR B 204      25.046  38.402  10.656  1.00 16.66           O  
ATOM   3270  CG2 THR B 204      23.994  39.371   8.722  1.00 17.01           C  
ATOM   3271  N   MET B 205      23.137  36.189  12.018  1.00 12.86           N  
ATOM   3272  CA  MET B 205      23.417  34.966  12.760  1.00 11.55           C  
ATOM   3273  C   MET B 205      22.459  34.733  13.918  1.00 13.93           C  
ATOM   3274  O   MET B 205      22.876  34.531  15.064  1.00 13.68           O  
ATOM   3275  CB  MET B 205      24.863  34.980  13.260  1.00 15.13           C  
ATOM   3276  CG  MET B 205      25.885  34.799  12.146  1.00 18.69           C  
ATOM   3277  SD  MET B 205      27.586  35.009  12.682  1.00 23.61           S  
ATOM   3278  CE  MET B 205      28.455  34.843  11.101  1.00 24.06           C  
ATOM   3279  N   ALA B 206      21.168  34.758  13.607  1.00 11.58           N  
ATOM   3280  CA  ALA B 206      20.137  34.537  14.612  1.00 11.36           C  
ATOM   3281  C   ALA B 206      19.915  33.037  14.768  1.00 13.02           C  
ATOM   3282  O   ALA B 206      19.857  32.298  13.780  1.00 12.20           O  
ATOM   3283  CB  ALA B 206      18.840  35.214  14.186  1.00 12.31           C  
ATOM   3284  N   SER B 207      19.790  32.579  16.007  1.00 10.79           N  
ATOM   3285  CA  SER B 207      19.576  31.158  16.238  1.00 11.05           C  
ATOM   3286  C   SER B 207      18.818  30.906  17.523  1.00 10.98           C  
ATOM   3287  O   SER B 207      18.556  31.821  18.294  1.00  8.71           O  
ATOM   3288  CB  SER B 207      20.916  30.431  16.318  1.00 11.79           C  
ATOM   3289  OG  SER B 207      21.642  30.846  17.468  1.00 13.29           O  
ATOM   3290  N   SER B 208      18.460  29.649  17.735  1.00 13.91           N  
ATOM   3291  CA  SER B 208      17.773  29.258  18.951  1.00 14.68           C  
ATOM   3292  C   SER B 208      17.946  27.771  19.171  1.00 14.18           C  
ATOM   3293  O   SER B 208      18.055  26.991  18.222  1.00 12.63           O  
ATOM   3294  CB  SER B 208      16.282  29.584  18.872  1.00 15.93           C  
ATOM   3295  OG  SER B 208      15.629  29.186  20.068  1.00 13.17           O  
ATOM   3296  N   ALA B 209      18.003  27.380  20.433  1.00 15.27           N  
ATOM   3297  CA  ALA B 209      18.106  25.972  20.759  1.00 15.56           C  
ATOM   3298  C   ALA B 209      16.678  25.450  20.693  1.00 14.20           C  
ATOM   3299  O   ALA B 209      15.721  26.226  20.686  1.00 14.88           O  
ATOM   3300  CB  ALA B 209      18.653  25.797  22.170  1.00 16.41           C  
ATOM   3301  N   VAL B 210      16.544  24.134  20.614  1.00 15.53           N  
ATOM   3302  CA  VAL B 210      15.242  23.480  20.613  1.00 13.87           C  
ATOM   3303  C   VAL B 210      15.340  22.616  21.861  1.00 13.59           C  
ATOM   3304  O   VAL B 210      16.082  21.638  21.880  1.00 14.64           O  
ATOM   3305  CB  VAL B 210      15.036  22.579  19.380  1.00 14.31           C  
ATOM   3306  CG1 VAL B 210      13.731  21.795  19.523  1.00 15.38           C  
ATOM   3307  CG2 VAL B 210      14.996  23.428  18.115  1.00 15.50           C  
ATOM   3308  N   VAL B 211      14.622  22.998  22.913  1.00 12.67           N  
ATOM   3309  CA  VAL B 211      14.686  22.241  24.153  1.00 18.36           C  
ATOM   3310  C   VAL B 211      13.847  20.993  24.056  1.00 20.59           C  
ATOM   3311  O   VAL B 211      13.088  20.798  23.114  1.00 17.88           O  
ATOM   3312  CB  VAL B 211      14.213  23.069  25.358  1.00 17.21           C  
ATOM   3313  CG1 VAL B 211      15.143  24.254  25.557  1.00 17.47           C  
ATOM   3314  CG2 VAL B 211      12.793  23.543  25.137  1.00 15.29           C  
ATOM   3315  N   ASP B 212      13.962  20.127  25.039  1.00 24.48           N  
ATOM   3316  CA  ASP B 212      13.180  18.927  24.952  1.00 30.25           C  
ATOM   3317  C   ASP B 212      11.733  19.194  25.236  1.00 32.07           C  
ATOM   3318  O   ASP B 212      10.905  18.467  24.631  1.00 33.54           O  
ATOM   3319  CB  ASP B 212      13.769  17.895  25.862  1.00 34.11           C  
ATOM   3320  CG  ASP B 212      15.030  17.282  25.296  1.00 39.52           C  
ATOM   3321  OD1 ASP B 212      14.849  16.309  24.536  1.00 44.59           O  
ATOM   3322  OD2 ASP B 212      16.155  17.752  25.583  1.00 44.00           O  
ATOM   3323  OXT ASP B 212      11.435  20.087  26.075  1.00 34.98           O  
TER    3324      ASP B 212                                                      
END                                                                             
