# Supplementary material for: Proteome-wide prediction of targets for aspirin: new insight into the molecular mechanism of aspirin
Source: PeerJ. 2016 Mar 10;4:e1791. doi: 10.7717/peerj.1791 (PMC4793309; doi:10.7717/peerj.1791)
Supplement: File S1 — The raw data contains all strucures of the identified 79 proteins. The Protocols show how to prepare protein strucure and run CDOCKER. [file peerj-04-1791-s004.zip › 79_protein_strucures/1MHQ.pdb]

ATOM      1  N   SER A  25      -1.952  -7.421  27.903  1.00 54.87           N  
ATOM      2  CA  SER A  25      -1.018  -8.104  26.956  1.00 56.35           C  
ATOM      3  C   SER A  25      -0.250  -7.089  26.096  1.00 56.65           C  
ATOM      4  O   SER A  25      -0.688  -5.936  25.913  1.00 56.41           O  
ATOM      5  CB  SER A  25      -1.785  -9.044  26.016  1.00 55.95           C  
ATOM      6  OG  SER A  25      -2.322  -8.322  24.913  1.00 54.03           O  
ATOM      7  N   LEU A  26       0.886  -7.542  25.564  1.00 53.88           N  
ATOM      8  CA  LEU A  26       1.746  -6.731  24.707  1.00 49.90           C  
ATOM      9  C   LEU A  26       0.977  -6.088  23.577  1.00 49.65           C  
ATOM     10  O   LEU A  26       1.019  -4.864  23.394  1.00 45.79           O  
ATOM     11  CB  LEU A  26       2.834  -7.584  24.084  1.00 47.20           C  
ATOM     12  CG  LEU A  26       3.967  -8.097  24.944  1.00 47.76           C  
ATOM     13  CD1 LEU A  26       4.707  -9.139  24.155  1.00 43.22           C  
ATOM     14  CD2 LEU A  26       4.896  -6.957  25.333  1.00 47.89           C  
ATOM     15  N   GLU A  27       0.288  -6.929  22.810  1.00 50.21           N  
ATOM     16  CA  GLU A  27      -0.483  -6.456  21.663  1.00 51.43           C  
ATOM     17  C   GLU A  27      -1.375  -5.312  22.080  1.00 50.24           C  
ATOM     18  O   GLU A  27      -1.334  -4.234  21.491  1.00 49.52           O  
ATOM     19  CB  GLU A  27      -1.345  -7.579  21.082  1.00 55.58           C  
ATOM     20  CG  GLU A  27      -0.586  -8.670  20.364  1.00 59.10           C  
ATOM     21  CD  GLU A  27       0.163  -9.595  21.307  1.00 67.31           C  
ATOM     22  OE1 GLU A  27       0.899 -10.465  20.787  1.00 69.33           O  
ATOM     23  OE2 GLU A  27       0.021  -9.467  22.554  1.00 66.00           O  
ATOM     24  N   LEU A  28      -2.180  -5.578  23.106  1.00 50.44           N  
ATOM     25  CA  LEU A  28      -3.115  -4.619  23.665  1.00 48.76           C  
ATOM     26  C   LEU A  28      -2.511  -3.230  23.799  1.00 47.33           C  
ATOM     27  O   LEU A  28      -2.928  -2.265  23.135  1.00 44.61           O  
ATOM     28  CB  LEU A  28      -3.573  -5.099  25.048  1.00 52.72           C  
ATOM     29  CG  LEU A  28      -4.287  -4.024  25.877  1.00 59.80           C  
ATOM     30  CD1 LEU A  28      -5.601  -3.677  25.182  1.00 62.33           C  
ATOM     31  CD2 LEU A  28      -4.522  -4.499  27.317  1.00 61.07           C  
ATOM     32  N   TRP A  29      -1.522  -3.146  24.677  1.00 45.21           N  
ATOM     33  CA  TRP A  29      -0.855  -1.894  24.950  1.00 47.18           C  
ATOM     34  C   TRP A  29      -0.245  -1.253  23.728  1.00 45.74           C  
ATOM     35  O   TRP A  29      -0.420  -0.053  23.496  1.00 47.11           O  
ATOM     36  CB  TRP A  29       0.199  -2.111  26.023  1.00 51.22           C  
ATOM     37  CG  TRP A  29      -0.428  -2.338  27.360  1.00 55.25           C  
ATOM     38  CD1 TRP A  29      -0.261  -3.416  28.180  1.00 56.65           C  
ATOM     39  CD2 TRP A  29      -1.328  -1.453  28.037  1.00 57.91           C  
ATOM     40  NE1 TRP A  29      -1.000  -3.257  29.328  1.00 58.22           N  
ATOM     41  CE2 TRP A  29      -1.664  -2.060  29.266  1.00 56.28           C  
ATOM     42  CE3 TRP A  29      -1.881  -0.202  27.723  1.00 55.19           C  
ATOM     43  CZ2 TRP A  29      -2.525  -1.462  30.180  1.00 56.17           C  
ATOM     44  CZ3 TRP A  29      -2.734   0.389  28.625  1.00 54.51           C  
ATOM     45  CH2 TRP A  29      -3.050  -0.240  29.845  1.00 55.10           C  
ATOM     46  N   LEU A  30       0.455  -2.054  22.933  1.00 45.23           N  
ATOM     47  CA  LEU A  30       1.091  -1.551  21.719  1.00 40.23           C  
ATOM     48  C   LEU A  30       0.090  -0.910  20.767  1.00 37.33           C  
ATOM     49  O   LEU A  30       0.346   0.121  20.143  1.00 37.94           O  
ATOM     50  CB  LEU A  30       1.810  -2.682  20.993  1.00 41.81           C  
ATOM     51  CG  LEU A  30       2.618  -2.237  19.771  1.00 43.94           C  
ATOM     52  CD1 LEU A  30       3.774  -1.384  20.266  1.00 42.40           C  
ATOM     53  CD2 LEU A  30       3.133  -3.440  18.985  1.00 42.81           C  
ATOM     54  N   ASN A  31      -1.065  -1.521  20.643  1.00 38.73           N  
ATOM     55  CA  ASN A  31      -2.029  -0.960  19.731  1.00 43.18           C  
ATOM     56  C   ASN A  31      -2.632   0.329  20.246  1.00 43.05           C  
ATOM     57  O   ASN A  31      -2.944   1.226  19.464  1.00 44.99           O  
ATOM     58  CB  ASN A  31      -3.069  -2.012  19.402  1.00 43.09           C  
ATOM     59  CG  ASN A  31      -2.442  -3.213  18.734  1.00 48.13           C  
ATOM     60  OD1 ASN A  31      -1.338  -3.114  18.184  1.00 47.07           O  
ATOM     61  ND2 ASN A  31      -3.127  -4.349  18.768  1.00 47.95           N  
ATOM     62  N   LYS A  32      -2.770   0.427  21.562  1.00 45.56           N  
ATOM     63  CA  LYS A  32      -3.285   1.640  22.181  1.00 47.20           C  
ATOM     64  C   LYS A  32      -2.193   2.696  21.990  1.00 46.98           C  
ATOM     65  O   LYS A  32      -2.470   3.853  21.637  1.00 44.37           O  
ATOM     66  CB  LYS A  32      -3.505   1.422  23.675  1.00 51.31           C  
ATOM     67  CG  LYS A  32      -4.600   0.433  24.050  1.00 57.02           C  
ATOM     68  CD  LYS A  32      -4.465   0.024  25.521  1.00 59.19           C  
ATOM     69  CE  LYS A  32      -5.737  -0.630  26.053  1.00 64.47           C  
ATOM     70  NZ  LYS A  32      -6.934   0.270  25.921  1.00 64.31           N  
ATOM     71  N   ALA A  33      -0.947   2.264  22.200  1.00 43.40           N  
ATOM     72  CA  ALA A  33       0.221   3.136  22.081  1.00 43.51           C  
ATOM     73  C   ALA A  33       0.565   3.600  20.660  1.00 44.38           C  
ATOM     74  O   ALA A  33       1.292   4.579  20.489  1.00 42.77           O  
ATOM     75  CB  ALA A  33       1.426   2.454  22.697  1.00 42.08           C  
ATOM     76  N   THR A  34       0.028   2.920  19.649  1.00 43.97           N  
ATOM     77  CA  THR A  34       0.324   3.253  18.262  1.00 42.96           C  
ATOM     78  C   THR A  34      -0.897   3.611  17.421  1.00 43.57           C  
ATOM     79  O   THR A  34      -0.761   3.865  16.225  1.00 40.89           O  
ATOM     80  CB  THR A  34       1.064   2.072  17.571  1.00 43.75           C  
ATOM     81  OG1 THR A  34       0.299   0.864  17.723  1.00 41.26           O  
ATOM     82  CG2 THR A  34       2.431   1.870  18.196  1.00 38.31           C  
ATOM     83  N   ASP A  35      -2.075   3.628  18.045  1.00 42.81           N  
ATOM     84  CA  ASP A  35      -3.337   3.943  17.360  1.00 43.82           C  
ATOM     85  C   ASP A  35      -3.311   5.241  16.520  1.00 43.40           C  
ATOM     86  O   ASP A  35      -3.190   6.339  17.059  1.00 44.90           O  
ATOM     87  CB  ASP A  35      -4.458   4.006  18.407  1.00 44.32           C  
ATOM     88  CG  ASP A  35      -5.852   4.071  17.789  1.00 49.49           C  
ATOM     89  OD1 ASP A  35      -6.837   4.092  18.552  1.00 52.60           O  
ATOM     90  OD2 ASP A  35      -5.978   4.101  16.552  1.00 53.16           O  
ATOM     91  N   PRO A  36      -3.428   5.128  15.184  1.00 43.05           N  
ATOM     92  CA  PRO A  36      -3.408   6.336  14.355  1.00 45.03           C  
ATOM     93  C   PRO A  36      -4.691   7.168  14.311  1.00 49.63           C  
ATOM     94  O   PRO A  36      -4.735   8.186  13.616  1.00 51.05           O  
ATOM     95  CB  PRO A  36      -3.020   5.802  12.981  1.00 41.64           C  
ATOM     96  CG  PRO A  36      -3.601   4.445  12.978  1.00 38.99           C  
ATOM     97  CD  PRO A  36      -3.266   3.929  14.343  1.00 42.19           C  
ATOM     98  N   SER A  37      -5.730   6.754  15.032  1.00 51.78           N  
ATOM     99  CA  SER A  37      -6.971   7.532  15.038  1.00 58.26           C  
ATOM    100  C   SER A  37      -6.856   8.628  16.099  1.00 60.41           C  
ATOM    101  O   SER A  37      -7.561   9.638  16.059  1.00 61.22           O  
ATOM    102  CB  SER A  37      -8.173   6.638  15.346  1.00 57.14           C  
ATOM    103  OG  SER A  37      -8.129   6.174  16.677  1.00 60.10           O  
ATOM    104  N   MET A  38      -5.945   8.397  17.039  1.00 63.13           N  
ATOM    105  CA  MET A  38      -5.645   9.294  18.152  1.00 63.58           C  
ATOM    106  C   MET A  38      -5.001  10.590  17.696  1.00 63.48           C  
ATOM    107  O   MET A  38      -3.909  10.583  17.134  1.00 64.00           O  
ATOM    108  CB  MET A  38      -4.676   8.602  19.102  1.00 67.53           C  
ATOM    109  CG  MET A  38      -5.193   7.305  19.669  1.00 72.24           C  
ATOM    110  SD  MET A  38      -6.456   7.634  20.895  1.00 80.75           S  
ATOM    111  CE  MET A  38      -5.400   8.169  22.283  1.00 77.28           C  
ATOM    112  N   SER A  39      -5.662  11.708  17.952  1.00 63.70           N  
ATOM    113  CA  SER A  39      -5.103  12.989  17.567  1.00 63.10           C  
ATOM    114  C   SER A  39      -3.709  13.072  18.181  1.00 61.39           C  
ATOM    115  O   SER A  39      -2.779  13.600  17.581  1.00 62.28           O  
ATOM    116  CB  SER A  39      -5.986  14.122  18.095  1.00 66.82           C  
ATOM    117  OG  SER A  39      -5.489  15.388  17.687  1.00 72.47           O  
ATOM    118  N   GLU A  40      -3.577  12.531  19.387  1.00 59.21           N  
ATOM    119  CA  GLU A  40      -2.305  12.522  20.103  1.00 57.13           C  
ATOM    120  C   GLU A  40      -1.990  11.084  20.537  1.00 53.30           C  
ATOM    121  O   GLU A  40      -2.886  10.252  20.634  1.00 52.60           O  
ATOM    122  CB  GLU A  40      -2.385  13.421  21.343  1.00 61.98           C  
ATOM    123  CG  GLU A  40      -3.073  14.769  21.126  1.00 66.79           C  
ATOM    124  CD  GLU A  40      -2.279  15.723  20.243  1.00 70.02           C  
ATOM    125  OE1 GLU A  40      -2.796  16.829  19.957  1.00 72.70           O  
ATOM    126  OE2 GLU A  40      -1.146  15.377  19.839  1.00 70.62           O  
ATOM    127  N   GLN A  41      -0.722  10.801  20.816  1.00 49.94           N  
ATOM    128  CA  GLN A  41      -0.310   9.460  21.221  1.00 47.61           C  
ATOM    129  C   GLN A  41      -0.581   9.221  22.703  1.00 46.03           C  
ATOM    130  O   GLN A  41      -0.303  10.075  23.540  1.00 45.11           O  
ATOM    131  CB  GLN A  41       1.182   9.262  20.894  1.00 46.29           C  
ATOM    132  CG  GLN A  41       1.803   7.923  21.313  1.00 45.86           C  
ATOM    133  CD  GLN A  41       3.175   7.707  20.684  1.00 46.32           C  
ATOM    134  OE1 GLN A  41       3.877   8.667  20.398  1.00 47.66           O  
ATOM    135  NE2 GLN A  41       3.566   6.448  20.480  1.00 45.25           N  
ATOM    136  N   ASP A  42      -1.139   8.061  23.024  1.00 46.45           N  
ATOM    137  CA  ASP A  42      -1.430   7.734  24.407  1.00 45.92           C  
ATOM    138  C   ASP A  42      -0.140   7.373  25.082  1.00 48.04           C  
ATOM    139  O   ASP A  42       0.322   6.228  25.035  1.00 50.70           O  
ATOM    140  CB  ASP A  42      -2.371   6.549  24.526  1.00 45.93           C  
ATOM    141  CG  ASP A  42      -2.601   6.137  25.976  1.00 45.73           C  
ATOM    142  OD1 ASP A  42      -1.782   6.471  26.861  1.00 48.37           O  
ATOM    143  OD2 ASP A  42      -3.605   5.454  26.237  1.00 55.01           O  
ATOM    144  N   TRP A  43       0.428   8.359  25.744  1.00 49.07           N  
ATOM    145  CA  TRP A  43       1.679   8.180  26.432  1.00 46.78           C  
ATOM    146  C   TRP A  43       1.702   7.120  27.530  1.00 46.64           C  
ATOM    147  O   TRP A  43       2.726   6.474  27.759  1.00 46.70           O  
ATOM    148  CB  TRP A  43       2.120   9.536  26.967  1.00 47.31           C  
ATOM    149  CG  TRP A  43       3.361   9.929  26.305  1.00 47.31           C  
ATOM    150  CD1 TRP A  43       3.539  10.213  24.971  1.00 45.82           C  
ATOM    151  CD2 TRP A  43       4.645   9.930  26.893  1.00 42.67           C  
ATOM    152  NE1 TRP A  43       4.879  10.381  24.700  1.00 47.36           N  
ATOM    153  CE2 TRP A  43       5.579  10.214  25.865  1.00 45.20           C  
ATOM    154  CE3 TRP A  43       5.104   9.718  28.189  1.00 42.42           C  
ATOM    155  CZ2 TRP A  43       6.943  10.286  26.101  1.00 48.11           C  
ATOM    156  CZ3 TRP A  43       6.457   9.790  28.427  1.00 46.60           C  
ATOM    157  CH2 TRP A  43       7.366  10.074  27.389  1.00 51.63           C  
ATOM    158  N   SER A  44       0.569   6.934  28.195  1.00 47.55           N  
ATOM    159  CA  SER A  44       0.463   5.964  29.276  1.00 47.22           C  
ATOM    160  C   SER A  44       0.608   4.543  28.738  1.00 43.12           C  
ATOM    161  O   SER A  44       1.241   3.692  29.360  1.00 39.15           O  
ATOM    162  CB  SER A  44      -0.892   6.125  29.976  1.00 51.18           C  
ATOM    163  OG  SER A  44      -1.055   5.155  31.000  1.00 58.39           O  
ATOM    164  N   ALA A  45       0.002   4.302  27.580  1.00 41.01           N  
ATOM    165  CA  ALA A  45       0.068   3.000  26.919  1.00 40.81           C  
ATOM    166  C   ALA A  45       1.513   2.642  26.531  1.00 39.75           C  
ATOM    167  O   ALA A  45       1.925   1.481  26.627  1.00 41.83           O  
ATOM    168  CB  ALA A  45      -0.820   3.005  25.681  1.00 39.54           C  
ATOM    169  N   ILE A  46       2.279   3.638  26.098  1.00 36.04           N  
ATOM    170  CA  ILE A  46       3.665   3.408  25.720  1.00 39.12           C  
ATOM    171  C   ILE A  46       4.394   2.860  26.942  1.00 43.36           C  
ATOM    172  O   ILE A  46       5.121   1.851  26.882  1.00 41.41           O  
ATOM    173  CB  ILE A  46       4.340   4.716  25.270  1.00 37.21           C  
ATOM    174  CG1 ILE A  46       3.507   5.374  24.167  1.00 43.77           C  
ATOM    175  CG2 ILE A  46       5.726   4.439  24.756  1.00 37.25           C  
ATOM    176  CD1 ILE A  46       4.052   6.715  23.672  1.00 42.89           C  
ATOM    177  N   GLN A  47       4.183   3.525  28.071  1.00 46.59           N  
ATOM    178  CA  GLN A  47       4.823   3.094  29.305  1.00 48.96           C  
ATOM    179  C   GLN A  47       4.371   1.685  29.682  1.00 46.25           C  
ATOM    180  O   GLN A  47       5.171   0.858  30.112  1.00 45.62           O  
ATOM    181  CB  GLN A  47       4.494   4.092  30.411  1.00 50.87           C  
ATOM    182  CG  GLN A  47       4.886   5.519  30.029  1.00 53.00           C  
ATOM    183  CD  GLN A  47       4.507   6.541  31.080  1.00 55.79           C  
ATOM    184  OE1 GLN A  47       3.326   6.762  31.348  1.00 56.84           O  
ATOM    185  NE2 GLN A  47       5.511   7.172  31.684  1.00 54.52           N  
ATOM    186  N   ASN A  48       3.087   1.411  29.493  1.00 47.24           N  
ATOM    187  CA  ASN A  48       2.553   0.097  29.815  1.00 50.21           C  
ATOM    188  C   ASN A  48       3.154  -0.977  28.935  1.00 47.10           C  
ATOM    189  O   ASN A  48       3.410  -2.093  29.377  1.00 43.54           O  
ATOM    190  CB  ASN A  48       1.031   0.092  29.678  1.00 54.43           C  
ATOM    191  CG  ASN A  48       0.352   0.775  30.846  1.00 58.57           C  
ATOM    192  OD1 ASN A  48       0.781   0.609  31.985  1.00 63.80           O  
ATOM    193  ND2 ASN A  48      -0.708   1.541  30.576  1.00 60.57           N  
ATOM    194  N   PHE A  49       3.390  -0.623  27.683  1.00 48.05           N  
ATOM    195  CA  PHE A  49       3.966  -1.570  26.752  1.00 45.81           C  
ATOM    196  C   PHE A  49       5.374  -1.984  27.143  1.00 43.86           C  
ATOM    197  O   PHE A  49       5.643  -3.168  27.350  1.00 42.27           O  
ATOM    198  CB  PHE A  49       3.970  -0.989  25.348  1.00 48.67           C  
ATOM    199  CG  PHE A  49       4.613  -1.883  24.333  1.00 51.55           C  
ATOM    200  CD1 PHE A  49       5.830  -1.529  23.747  1.00 50.82           C  
ATOM    201  CD2 PHE A  49       4.020  -3.099  23.978  1.00 52.01           C  
ATOM    202  CE1 PHE A  49       6.451  -2.370  22.827  1.00 48.39           C  
ATOM    203  CE2 PHE A  49       4.632  -3.951  23.060  1.00 46.19           C  
ATOM    204  CZ  PHE A  49       5.849  -3.581  22.485  1.00 50.82           C  
ATOM    205  N   CYS A  50       6.277  -1.023  27.265  1.00 41.89           N  
ATOM    206  CA  CYS A  50       7.646  -1.375  27.607  1.00 41.45           C  
ATOM    207  C   CYS A  50       7.773  -2.135  28.932  1.00 43.39           C  
ATOM    208  O   CYS A  50       8.739  -2.860  29.146  1.00 45.18           O  
ATOM    209  CB  CYS A  50       8.535  -0.128  27.593  1.00 41.73           C  
ATOM    210  SG  CYS A  50       8.453   0.831  26.034  1.00 47.24           S  
ATOM    211  N   GLU A  51       6.796  -1.995  29.817  1.00 44.41           N  
ATOM    212  CA  GLU A  51       6.851  -2.704  31.092  1.00 45.54           C  
ATOM    213  C   GLU A  51       6.462  -4.182  30.882  1.00 42.29           C  
ATOM    214  O   GLU A  51       7.066  -5.080  31.460  1.00 41.87           O  
ATOM    215  CB  GLU A  51       5.923  -2.011  32.101  1.00 50.36           C  
ATOM    216  CG  GLU A  51       5.899  -2.607  33.511  1.00 49.15           C  
ATOM    217  CD  GLU A  51       5.014  -1.794  34.450  1.00 50.53           C  
ATOM    218  OE1 GLU A  51       5.457  -0.716  34.897  1.00 48.90           O  
ATOM    219  OE2 GLU A  51       3.870  -2.218  34.725  1.00 48.45           O  
ATOM    220  N   GLN A  52       5.456  -4.426  30.051  1.00 41.16           N  
ATOM    221  CA  GLN A  52       5.043  -5.793  29.747  1.00 43.09           C  
ATOM    222  C   GLN A  52       6.202  -6.543  29.105  1.00 42.55           C  
ATOM    223  O   GLN A  52       6.367  -7.756  29.293  1.00 39.15           O  
ATOM    224  CB  GLN A  52       3.854  -5.797  28.790  1.00 40.65           C  
ATOM    225  CG  GLN A  52       2.541  -5.692  29.509  1.00 56.66           C  
ATOM    226  CD  GLN A  52       2.500  -6.584  30.754  1.00 60.89           C  
ATOM    227  OE1 GLN A  52       2.183  -6.119  31.858  1.00 62.94           O  
ATOM    228  NE2 GLN A  52       2.828  -7.869  30.581  1.00 62.04           N  
ATOM    229  N   VAL A  53       6.997  -5.806  28.335  1.00 42.90           N  
ATOM    230  CA  VAL A  53       8.151  -6.378  27.661  1.00 43.66           C  
ATOM    231  C   VAL A  53       9.118  -6.991  28.661  1.00 46.93           C  
ATOM    232  O   VAL A  53       9.713  -8.033  28.389  1.00 47.07           O  
ATOM    233  CB  VAL A  53       8.878  -5.323  26.822  1.00 42.69           C  
ATOM    234  CG1 VAL A  53      10.156  -5.923  26.187  1.00 38.78           C  
ATOM    235  CG2 VAL A  53       7.931  -4.801  25.756  1.00 36.21           C  
ATOM    236  N   ASN A  54       9.282  -6.362  29.820  1.00 47.29           N  
ATOM    237  CA  ASN A  54      10.180  -6.943  30.809  1.00 52.19           C  
ATOM    238  C   ASN A  54       9.426  -8.045  31.550  1.00 53.55           C  
ATOM    239  O   ASN A  54      10.002  -9.041  31.980  1.00 52.00           O  
ATOM    240  CB  ASN A  54      10.644  -5.908  31.845  1.00 55.12           C  
ATOM    241  CG  ASN A  54      11.328  -4.697  31.226  1.00 60.15           C  
ATOM    242  OD1 ASN A  54      12.172  -4.810  30.326  1.00 61.45           O  
ATOM    243  ND2 ASN A  54      10.976  -3.521  31.728  1.00 60.58           N  
ATOM    244  N   THR A  55       8.124  -7.849  31.681  1.00 55.06           N  
ATOM    245  CA  THR A  55       7.268  -8.770  32.405  1.00 60.34           C  
ATOM    246  C   THR A  55       7.079 -10.144  31.765  1.00 62.04           C  
ATOM    247  O   THR A  55       7.496 -11.169  32.319  1.00 62.08           O  
ATOM    248  CB  THR A  55       5.894  -8.107  32.640  1.00 60.83           C  
ATOM    249  OG1 THR A  55       6.068  -6.973  33.499  1.00 59.93           O  
ATOM    250  CG2 THR A  55       4.914  -9.084  33.275  1.00 62.68           C  
ATOM    251  N   ASP A  56       6.441 -10.155  30.602  1.00 63.48           N  
ATOM    252  CA  ASP A  56       6.165 -11.381  29.875  1.00 63.41           C  
ATOM    253  C   ASP A  56       7.425 -11.941  29.228  1.00 64.13           C  
ATOM    254  O   ASP A  56       8.204 -11.202  28.629  1.00 64.08           O  
ATOM    255  CB  ASP A  56       5.115 -11.087  28.807  1.00 65.69           C  
ATOM    256  CG  ASP A  56       4.774 -12.297  27.977  1.00 67.53           C  
ATOM    257  OD1 ASP A  56       3.927 -12.166  27.069  1.00 68.60           O  
ATOM    258  OD2 ASP A  56       5.349 -13.376  28.227  1.00 71.61           O  
ATOM    259  N   PRO A  57       7.648 -13.260  29.348  1.00 64.85           N  
ATOM    260  CA  PRO A  57       8.839 -13.871  28.745  1.00 64.33           C  
ATOM    261  C   PRO A  57       8.826 -13.801  27.230  1.00 61.94           C  
ATOM    262  O   PRO A  57       9.879 -13.860  26.586  1.00 66.33           O  
ATOM    263  CB  PRO A  57       8.794 -15.306  29.265  1.00 64.06           C  
ATOM    264  CG  PRO A  57       7.329 -15.534  29.503  1.00 64.97           C  
ATOM    265  CD  PRO A  57       6.917 -14.248  30.158  1.00 63.99           C  
ATOM    266  N   ASN A  58       7.641 -13.675  26.651  1.00 59.42           N  
ATOM    267  CA  ASN A  58       7.562 -13.573  25.203  1.00 62.93           C  
ATOM    268  C   ASN A  58       7.971 -12.177  24.777  1.00 62.04           C  
ATOM    269  O   ASN A  58       8.497 -11.988  23.680  1.00 64.04           O  
ATOM    270  CB  ASN A  58       6.147 -13.838  24.695  1.00 64.02           C  
ATOM    271  CG  ASN A  58       5.686 -15.242  24.981  1.00 66.74           C  
ATOM    272  OD1 ASN A  58       6.504 -16.152  25.133  1.00 66.12           O  
ATOM    273  ND2 ASN A  58       4.367 -15.436  25.045  1.00 66.67           N  
ATOM    274  N   GLY A  59       7.724 -11.210  25.660  1.00 58.42           N  
ATOM    275  CA  GLY A  59       8.040  -9.819  25.389  1.00 57.01           C  
ATOM    276  C   GLY A  59       9.292  -9.519  24.580  1.00 55.80           C  
ATOM    277  O   GLY A  59       9.219  -8.901  23.514  1.00 53.79           O  
ATOM    278  N   PRO A  60      10.466  -9.944  25.061  1.00 55.67           N  
ATOM    279  CA  PRO A  60      11.716  -9.688  24.343  1.00 57.07           C  
ATOM    280  C   PRO A  60      11.734 -10.249  22.922  1.00 57.44           C  
ATOM    281  O   PRO A  60      12.073  -9.555  21.967  1.00 60.85           O  
ATOM    282  CB  PRO A  60      12.763 -10.355  25.235  1.00 56.80           C  
ATOM    283  CG  PRO A  60      12.160 -10.241  26.593  1.00 56.86           C  
ATOM    284  CD  PRO A  60      10.733 -10.642  26.328  1.00 55.32           C  
ATOM    285  N   THR A  61      11.344 -11.505  22.789  1.00 54.37           N  
ATOM    286  CA  THR A  61      11.348 -12.159  21.498  1.00 52.64           C  
ATOM    287  C   THR A  61      10.173 -11.820  20.576  1.00 48.94           C  
ATOM    288  O   THR A  61      10.236 -12.078  19.384  1.00 48.34           O  
ATOM    289  CB  THR A  61      11.444 -13.685  21.691  1.00 55.21           C  
ATOM    290  OG1 THR A  61      10.313 -14.154  22.435  1.00 51.83           O  
ATOM    291  CG2 THR A  61      12.740 -14.036  22.457  1.00 55.71           C  
ATOM    292  N   HIS A  62       9.108 -11.233  21.103  1.00 44.83           N  
ATOM    293  CA  HIS A  62       7.975 -10.894  20.251  1.00 44.42           C  
ATOM    294  C   HIS A  62       7.826  -9.391  19.986  1.00 40.03           C  
ATOM    295  O   HIS A  62       7.484  -8.973  18.879  1.00 39.51           O  
ATOM    296  CB  HIS A  62       6.664 -11.414  20.869  1.00 49.72           C  
ATOM    297  CG  HIS A  62       6.573 -12.908  20.953  1.00 56.58           C  
ATOM    298  ND1 HIS A  62       7.673 -13.729  20.879  1.00 62.53           N  
ATOM    299  CD2 HIS A  62       5.506 -13.720  21.169  1.00 61.29           C  
ATOM    300  CE1 HIS A  62       7.295 -14.989  21.048  1.00 63.42           C  
ATOM    301  NE2 HIS A  62       5.988 -15.009  21.225  1.00 62.53           N  
ATOM    302  N   ALA A  63       8.079  -8.585  21.006  1.00 35.95           N  
ATOM    303  CA  ALA A  63       7.905  -7.141  20.884  1.00 39.11           C  
ATOM    304  C   ALA A  63       8.621  -6.475  19.706  1.00 33.40           C  
ATOM    305  O   ALA A  63       8.052  -5.640  19.028  1.00 37.50           O  
ATOM    306  CB  ALA A  63       8.285  -6.462  22.194  1.00 32.80           C  
ATOM    307  N   PRO A  64       9.880  -6.832  19.455  1.00 34.66           N  
ATOM    308  CA  PRO A  64      10.577  -6.209  18.330  1.00 32.80           C  
ATOM    309  C   PRO A  64       9.876  -6.416  16.993  1.00 32.05           C  
ATOM    310  O   PRO A  64       9.815  -5.501  16.160  1.00 30.87           O  
ATOM    311  CB  PRO A  64      11.961  -6.849  18.383  1.00 37.85           C  
ATOM    312  CG  PRO A  64      11.740  -8.113  19.188  1.00 36.75           C  
ATOM    313  CD  PRO A  64      10.779  -7.700  20.222  1.00 32.24           C  
ATOM    314  N   TRP A  65       9.316  -7.602  16.784  1.00 32.45           N  
ATOM    315  CA  TRP A  65       8.632  -7.848  15.521  1.00 34.10           C  
ATOM    316  C   TRP A  65       7.308  -7.091  15.490  1.00 35.12           C  
ATOM    317  O   TRP A  65       6.928  -6.570  14.442  1.00 39.39           O  
ATOM    318  CB  TRP A  65       8.459  -9.344  15.305  1.00 34.17           C  
ATOM    319  CG  TRP A  65       9.724 -10.048  15.653  1.00 37.68           C  
ATOM    320  CD1 TRP A  65       9.909 -10.952  16.665  1.00 42.68           C  
ATOM    321  CD2 TRP A  65      11.036  -9.766  15.127  1.00 40.79           C  
ATOM    322  NE1 TRP A  65      11.253 -11.237  16.813  1.00 40.93           N  
ATOM    323  CE2 TRP A  65      11.964 -10.525  15.882  1.00 40.81           C  
ATOM    324  CE3 TRP A  65      11.515  -8.940  14.093  1.00 39.92           C  
ATOM    325  CZ2 TRP A  65      13.343 -10.481  15.641  1.00 40.77           C  
ATOM    326  CZ3 TRP A  65      12.886  -8.895  13.855  1.00 43.71           C  
ATOM    327  CH2 TRP A  65      13.786  -9.667  14.629  1.00 41.76           C  
ATOM    328  N   LEU A  66       6.629  -6.981  16.636  1.00 33.17           N  
ATOM    329  CA  LEU A  66       5.369  -6.234  16.677  1.00 34.76           C  
ATOM    330  C   LEU A  66       5.675  -4.789  16.337  1.00 35.21           C  
ATOM    331  O   LEU A  66       4.917  -4.129  15.641  1.00 37.19           O  
ATOM    332  CB  LEU A  66       4.716  -6.297  18.069  1.00 31.50           C  
ATOM    333  CG  LEU A  66       4.252  -7.690  18.535  1.00 35.01           C  
ATOM    334  CD1 LEU A  66       3.904  -7.681  20.022  1.00 28.61           C  
ATOM    335  CD2 LEU A  66       3.048  -8.138  17.705  1.00 31.90           C  
ATOM    336  N   LEU A  67       6.806  -4.313  16.836  1.00 35.74           N  
ATOM    337  CA  LEU A  67       7.249  -2.945  16.612  1.00 34.93           C  
ATOM    338  C   LEU A  67       7.650  -2.741  15.178  1.00 32.39           C  
ATOM    339  O   LEU A  67       7.264  -1.777  14.531  1.00 29.38           O  
ATOM    340  CB  LEU A  67       8.445  -2.642  17.529  1.00 35.18           C  
ATOM    341  CG  LEU A  67       8.046  -2.265  18.958  1.00 39.70           C  
ATOM    342  CD1 LEU A  67       9.270  -2.220  19.870  1.00 37.69           C  
ATOM    343  CD2 LEU A  67       7.330  -0.906  18.928  1.00 39.42           C  
ATOM    344  N   ALA A  68       8.458  -3.668  14.700  1.00 33.79           N  
ATOM    345  CA  ALA A  68       8.957  -3.634  13.342  1.00 33.86           C  
ATOM    346  C   ALA A  68       7.835  -3.479  12.311  1.00 33.42           C  
ATOM    347  O   ALA A  68       7.935  -2.683  11.373  1.00 33.57           O  
ATOM    348  CB  ALA A  68       9.761  -4.910  13.068  1.00 30.38           C  
ATOM    349  N   HIS A  69       6.767  -4.240  12.488  1.00 34.67           N  
ATOM    350  CA  HIS A  69       5.646  -4.198  11.552  1.00 32.27           C  
ATOM    351  C   HIS A  69       5.003  -2.817  11.507  1.00 31.26           C  
ATOM    352  O   HIS A  69       4.742  -2.268  10.440  1.00 28.67           O  
ATOM    353  CB  HIS A  69       4.601  -5.232  11.961  1.00 31.58           C  
ATOM    354  CG  HIS A  69       3.393  -5.250  11.078  1.00 30.25           C  
ATOM    355  ND1 HIS A  69       2.123  -4.980  11.543  1.00 31.61           N  
ATOM    356  CD2 HIS A  69       3.264  -5.468   9.747  1.00 31.36           C  
ATOM    357  CE1 HIS A  69       1.265  -5.029  10.540  1.00 21.89           C  
ATOM    358  NE2 HIS A  69       1.932  -5.321   9.438  1.00 31.91           N  
ATOM    359  N   LYS A  70       4.727  -2.270  12.681  1.00 32.65           N  
ATOM    360  CA  LYS A  70       4.105  -0.953  12.771  1.00 36.50           C  
ATOM    361  C   LYS A  70       4.996   0.169  12.217  1.00 35.07           C  
ATOM    362  O   LYS A  70       4.511   1.113  11.598  1.00 38.78           O  
ATOM    363  CB  LYS A  70       3.733  -0.663  14.228  1.00 42.93           C  
ATOM    364  CG  LYS A  70       2.905  -1.768  14.872  1.00 42.78           C  
ATOM    365  CD  LYS A  70       1.592  -1.232  15.362  1.00 46.13           C  
ATOM    366  CE  LYS A  70       0.760  -2.323  16.007  1.00 43.57           C  
ATOM    367  NZ  LYS A  70      -0.689  -1.976  15.894  1.00 45.06           N  
ATOM    368  N   ILE A  71       6.300   0.063  12.441  1.00 33.52           N  
ATOM    369  CA  ILE A  71       7.246   1.052  11.937  1.00 34.70           C  
ATOM    370  C   ILE A  71       7.245   1.066  10.392  1.00 36.07           C  
ATOM    371  O   ILE A  71       7.493   2.088   9.750  1.00 34.13           O  
ATOM    372  CB  ILE A  71       8.674   0.733  12.463  1.00 32.05           C  
ATOM    373  CG1 ILE A  71       8.752   1.033  13.959  1.00 33.97           C  
ATOM    374  CG2 ILE A  71       9.711   1.521  11.696  1.00 36.97           C  
ATOM    375  CD1 ILE A  71      10.076   0.675  14.575  1.00 32.94           C  
ATOM    376  N   GLN A  72       6.969  -0.084   9.800  1.00 36.77           N  
ATOM    377  CA  GLN A  72       6.951  -0.197   8.350  1.00 38.06           C  
ATOM    378  C   GLN A  72       5.573   0.122   7.785  1.00 37.52           C  
ATOM    379  O   GLN A  72       5.336  -0.048   6.598  1.00 40.11           O  
ATOM    380  CB  GLN A  72       7.338  -1.611   7.929  1.00 34.70           C  
ATOM    381  CG  GLN A  72       8.706  -2.077   8.372  1.00 35.94           C  
ATOM    382  CD  GLN A  72       8.864  -3.578   8.167  1.00 41.49           C  
ATOM    383  OE1 GLN A  72       7.882  -4.275   7.862  1.00 45.03           O  
ATOM    384  NE2 GLN A  72      10.083  -4.088   8.343  1.00 38.10           N  
ATOM    385  N   SER A  73       4.662   0.587   8.622  1.00 37.18           N  
ATOM    386  CA  SER A  73       3.320   0.883   8.133  1.00 36.70           C  
ATOM    387  C   SER A  73       3.186   1.983   7.087  1.00 34.73           C  
ATOM    388  O   SER A  73       3.885   2.985   7.132  1.00 33.00           O  
ATOM    389  CB  SER A  73       2.388   1.219   9.290  1.00 32.68           C  
ATOM    390  OG  SER A  73       1.163   1.723   8.777  1.00 39.68           O  
ATOM    391  N   PRO A  74       2.284   1.789   6.110  1.00 34.34           N  
ATOM    392  CA  PRO A  74       2.055   2.786   5.062  1.00 34.48           C  
ATOM    393  C   PRO A  74       1.286   3.970   5.671  1.00 35.58           C  
ATOM    394  O   PRO A  74       1.137   4.999   5.030  1.00 37.93           O  
ATOM    395  CB  PRO A  74       1.230   2.024   4.039  1.00 31.92           C  
ATOM    396  CG  PRO A  74       0.401   1.126   4.933  1.00 35.48           C  
ATOM    397  CD  PRO A  74       1.451   0.598   5.883  1.00 34.09           C  
ATOM    398  N   GLN A  75       0.787   3.804   6.902  1.00 36.27           N  
ATOM    399  CA  GLN A  75       0.076   4.878   7.620  1.00 40.75           C  
ATOM    400  C   GLN A  75       1.118   5.599   8.481  1.00 40.35           C  
ATOM    401  O   GLN A  75       1.501   5.112   9.547  1.00 43.33           O  
ATOM    402  CB  GLN A  75      -1.038   4.306   8.508  1.00 41.14           C  
ATOM    403  CG  GLN A  75      -2.181   3.694   7.703  1.00 43.47           C  
ATOM    404  CD  GLN A  75      -3.262   3.068   8.570  1.00 43.41           C  
ATOM    405  OE1 GLN A  75      -3.820   3.716   9.458  1.00 44.85           O  
ATOM    406  NE2 GLN A  75      -3.566   1.796   8.309  1.00 43.16           N  
ATOM    407  N   GLU A  76       1.562   6.760   8.012  1.00 38.67           N  
ATOM    408  CA  GLU A  76       2.610   7.502   8.683  1.00 40.55           C  
ATOM    409  C   GLU A  76       2.510   7.722  10.191  1.00 41.54           C  
ATOM    410  O   GLU A  76       3.497   7.546  10.902  1.00 36.77           O  
ATOM    411  CB  GLU A  76       2.838   8.842   7.999  1.00 39.92           C  
ATOM    412  CG  GLU A  76       4.084   9.516   8.531  1.00 45.39           C  
ATOM    413  CD  GLU A  76       4.232  10.950   8.087  1.00 44.29           C  
ATOM    414  OE1 GLU A  76       3.265  11.710   8.226  1.00 40.72           O  
ATOM    415  OE2 GLU A  76       5.324  11.322   7.618  1.00 49.23           O  
ATOM    416  N   LYS A  77       1.338   8.102  10.682  1.00 43.24           N  
ATOM    417  CA  LYS A  77       1.174   8.340  12.109  1.00 44.80           C  
ATOM    418  C   LYS A  77       1.422   7.054  12.889  1.00 47.31           C  
ATOM    419  O   LYS A  77       1.984   7.060  13.991  1.00 45.54           O  
ATOM    420  CB  LYS A  77      -0.232   8.861  12.387  1.00 46.65           C  
ATOM    421  CG  LYS A  77      -0.578   8.927  13.855  1.00 50.11           C  
ATOM    422  CD  LYS A  77      -1.887   9.660  14.048  1.00 56.03           C  
ATOM    423  CE  LYS A  77      -1.781  11.140  13.662  1.00 56.85           C  
ATOM    424  NZ  LYS A  77      -0.996  11.980  14.622  1.00 59.54           N  
ATOM    425  N   GLU A  78       1.003   5.940  12.306  1.00 45.14           N  
ATOM    426  CA  GLU A  78       1.205   4.673  12.959  1.00 43.91           C  
ATOM    427  C   GLU A  78       2.715   4.408  13.054  1.00 44.02           C  
ATOM    428  O   GLU A  78       3.226   3.937  14.080  1.00 43.35           O  
ATOM    429  CB  GLU A  78       0.517   3.583  12.159  1.00 43.59           C  
ATOM    430  CG  GLU A  78       0.659   2.238  12.784  1.00 49.22           C  
ATOM    431  CD  GLU A  78      -0.099   1.175  12.030  1.00 53.56           C  
ATOM    432  OE1 GLU A  78      -0.467   1.424  10.859  1.00 53.13           O  
ATOM    433  OE2 GLU A  78      -0.315   0.085  12.603  1.00 56.34           O  
ATOM    434  N   ALA A  79       3.433   4.733  11.989  1.00 39.32           N  
ATOM    435  CA  ALA A  79       4.871   4.514  11.961  1.00 42.66           C  
ATOM    436  C   ALA A  79       5.618   5.380  12.995  1.00 41.19           C  
ATOM    437  O   ALA A  79       6.435   4.876  13.781  1.00 43.44           O  
ATOM    438  CB  ALA A  79       5.402   4.777  10.541  1.00 42.70           C  
ATOM    439  N   LEU A  80       5.332   6.677  12.990  1.00 39.39           N  
ATOM    440  CA  LEU A  80       5.950   7.597  13.932  1.00 38.99           C  
ATOM    441  C   LEU A  80       5.688   7.151  15.364  1.00 34.51           C  
ATOM    442  O   LEU A  80       6.616   7.039  16.166  1.00 38.28           O  
ATOM    443  CB  LEU A  80       5.393   9.009  13.752  1.00 39.23           C  
ATOM    444  CG  LEU A  80       5.908   9.945  12.660  1.00 38.69           C  
ATOM    445  CD1 LEU A  80       7.310   9.558  12.249  1.00 37.46           C  
ATOM    446  CD2 LEU A  80       4.989   9.925  11.490  1.00 40.74           C  
ATOM    447  N   TYR A  81       4.422   6.910  15.687  1.00 36.65           N  
ATOM    448  CA  TYR A  81       4.081   6.466  17.032  1.00 37.87           C  
ATOM    449  C   TYR A  81       4.938   5.293  17.451  1.00 38.98           C  
ATOM    450  O   TYR A  81       5.488   5.287  18.544  1.00 39.65           O  
ATOM    451  CB  TYR A  81       2.623   6.057  17.113  1.00 37.37           C  
ATOM    452  CG  TYR A  81       1.689   7.223  17.252  1.00 44.50           C  
ATOM    453  CD1 TYR A  81       2.142   8.536  17.088  1.00 45.00           C  
ATOM    454  CD2 TYR A  81       0.338   7.019  17.498  1.00 44.25           C  
ATOM    455  CE1 TYR A  81       1.255   9.619  17.159  1.00 46.76           C  
ATOM    456  CE2 TYR A  81      -0.554   8.086  17.570  1.00 48.30           C  
ATOM    457  CZ  TYR A  81      -0.095   9.383  17.395  1.00 47.64           C  
ATOM    458  OH  TYR A  81      -1.000  10.424  17.401  1.00 46.71           O  
ATOM    459  N   ALA A  82       5.045   4.307  16.563  1.00 39.16           N  
ATOM    460  CA  ALA A  82       5.821   3.099  16.823  1.00 38.87           C  
ATOM    461  C   ALA A  82       7.286   3.437  17.049  1.00 34.24           C  
ATOM    462  O   ALA A  82       7.923   2.915  17.954  1.00 33.68           O  
ATOM    463  CB  ALA A  82       5.672   2.116  15.645  1.00 38.91           C  
ATOM    464  N   LEU A  83       7.815   4.305  16.200  1.00 35.08           N  
ATOM    465  CA  LEU A  83       9.195   4.733  16.342  1.00 33.73           C  
ATOM    466  C   LEU A  83       9.377   5.286  17.749  1.00 31.47           C  
ATOM    467  O   LEU A  83      10.336   4.966  18.422  1.00 28.92           O  
ATOM    468  CB  LEU A  83       9.527   5.780  15.286  1.00 29.51           C  
ATOM    469  CG  LEU A  83       9.887   5.054  13.985  1.00 30.17           C  
ATOM    470  CD1 LEU A  83      10.084   6.061  12.877  1.00 22.05           C  
ATOM    471  CD2 LEU A  83      11.112   4.163  14.185  1.00 23.41           C  
ATOM    472  N   THR A  84       8.417   6.076  18.212  1.00 33.55           N  
ATOM    473  CA  THR A  84       8.519   6.606  19.559  1.00 36.34           C  
ATOM    474  C   THR A  84       8.454   5.464  20.600  1.00 36.78           C  
ATOM    475  O   THR A  84       9.218   5.448  21.557  1.00 34.45           O  
ATOM    476  CB  THR A  84       7.422   7.674  19.803  1.00 37.17           C  
ATOM    477  OG1 THR A  84       7.717   8.822  18.999  1.00 34.65           O  
ATOM    478  CG2 THR A  84       7.384   8.100  21.264  1.00 33.12           C  
ATOM    479  N   VAL A  85       7.559   4.500  20.408  1.00 37.33           N  
ATOM    480  CA  VAL A  85       7.478   3.380  21.338  1.00 34.74           C  
ATOM    481  C   VAL A  85       8.818   2.646  21.361  1.00 34.16           C  
ATOM    482  O   VAL A  85       9.324   2.270  22.422  1.00 30.49           O  
ATOM    483  CB  VAL A  85       6.373   2.377  20.924  1.00 35.09           C  
ATOM    484  CG1 VAL A  85       6.375   1.195  21.864  1.00 31.26           C  
ATOM    485  CG2 VAL A  85       5.011   3.062  20.956  1.00 34.06           C  
ATOM    486  N   LEU A  86       9.389   2.445  20.176  1.00 33.91           N  
ATOM    487  CA  LEU A  86      10.673   1.756  20.063  1.00 34.81           C  
ATOM    488  C   LEU A  86      11.724   2.499  20.860  1.00 36.16           C  
ATOM    489  O   LEU A  86      12.521   1.910  21.611  1.00 34.97           O  
ATOM    490  CB  LEU A  86      11.131   1.704  18.608  1.00 31.88           C  
ATOM    491  CG  LEU A  86      12.566   1.177  18.454  1.00 32.21           C  
ATOM    492  CD1 LEU A  86      12.654  -0.239  19.031  1.00 27.98           C  
ATOM    493  CD2 LEU A  86      12.977   1.199  16.988  1.00 30.98           C  
ATOM    494  N   GLU A  87      11.717   3.809  20.657  1.00 37.20           N  
ATOM    495  CA  GLU A  87      12.640   4.703  21.310  1.00 38.98           C  
ATOM    496  C   GLU A  87      12.534   4.580  22.818  1.00 37.62           C  
ATOM    497  O   GLU A  87      13.543   4.470  23.515  1.00 35.22           O  
ATOM    498  CB  GLU A  87      12.331   6.112  20.860  1.00 43.85           C  
ATOM    499  CG  GLU A  87      13.282   7.134  21.371  1.00 49.26           C  
ATOM    500  CD  GLU A  87      13.310   8.327  20.470  1.00 54.46           C  
ATOM    501  OE1 GLU A  87      14.064   9.277  20.767  1.00 59.84           O  
ATOM    502  OE2 GLU A  87      12.580   8.308  19.456  1.00 54.08           O  
ATOM    503  N   MET A  88      11.308   4.571  23.325  1.00 38.03           N  
ATOM    504  CA  MET A  88      11.121   4.433  24.763  1.00 39.32           C  
ATOM    505  C   MET A  88      11.496   3.052  25.309  1.00 40.51           C  
ATOM    506  O   MET A  88      12.109   2.950  26.367  1.00 43.42           O  
ATOM    507  CB  MET A  88       9.683   4.750  25.162  1.00 38.87           C  
ATOM    508  CG  MET A  88       9.433   4.505  26.653  1.00 46.82           C  
ATOM    509  SD  MET A  88       8.149   5.548  27.359  1.00 57.30           S  
ATOM    510  CE  MET A  88       9.112   7.062  27.630  1.00 51.45           C  
ATOM    511  N   CYS A  89      11.138   1.988  24.603  1.00 39.67           N  
ATOM    512  CA  CYS A  89      11.475   0.667  25.096  1.00 40.39           C  
ATOM    513  C   CYS A  89      12.973   0.375  25.123  1.00 37.91           C  
ATOM    514  O   CYS A  89      13.450  -0.333  25.996  1.00 37.73           O  
ATOM    515  CB  CYS A  89      10.748  -0.406  24.290  1.00 39.72           C  
ATOM    516  SG  CYS A  89       8.936  -0.488  24.538  1.00 47.39           S  
ATOM    517  N   MET A  90      13.726   0.911  24.177  1.00 40.60           N  
ATOM    518  CA  MET A  90      15.163   0.645  24.178  1.00 40.95           C  
ATOM    519  C   MET A  90      15.773   1.242  25.429  1.00 42.70           C  
ATOM    520  O   MET A  90      16.768   0.734  25.975  1.00 40.70           O  
ATOM    521  CB  MET A  90      15.867   1.279  22.970  1.00 39.18           C  
ATOM    522  CG  MET A  90      16.429   0.310  21.967  1.00 42.59           C  
ATOM    523  SD  MET A  90      17.566  -0.940  22.573  1.00 48.85           S  
ATOM    524  CE  MET A  90      18.889  -0.763  21.390  1.00 41.29           C  
ATOM    525  N   ASN A  91      15.189   2.345  25.870  1.00 44.84           N  
ATOM    526  CA  ASN A  91      15.721   3.011  27.030  1.00 47.38           C  
ATOM    527  C   ASN A  91      15.261   2.446  28.353  1.00 50.01           C  
ATOM    528  O   ASN A  91      16.009   2.466  29.325  1.00 53.19           O  
ATOM    529  CB  ASN A  91      15.426   4.503  26.944  1.00 47.51           C  
ATOM    530  CG  ASN A  91      16.234   5.179  25.851  1.00 52.83           C  
ATOM    531  OD1 ASN A  91      17.418   4.885  25.678  1.00 55.71           O  
ATOM    532  ND2 ASN A  91      15.609   6.095  25.116  1.00 52.76           N  
ATOM    533  N   HIS A  92      14.062   1.888  28.393  1.00 49.66           N  
ATOM    534  CA  HIS A  92      13.553   1.373  29.652  1.00 51.02           C  
ATOM    535  C   HIS A  92      13.515  -0.124  29.855  1.00 50.02           C  
ATOM    536  O   HIS A  92      13.505  -0.592  30.986  1.00 50.62           O  
ATOM    537  CB  HIS A  92      12.173   1.950  29.890  1.00 53.42           C  
ATOM    538  CG  HIS A  92      12.166   3.440  29.886  1.00 59.69           C  
ATOM    539  ND1 HIS A  92      12.762   4.174  28.884  1.00 65.40           N  
ATOM    540  CD2 HIS A  92      11.678   4.335  30.772  1.00 62.68           C  
ATOM    541  CE1 HIS A  92      12.640   5.461  29.154  1.00 64.79           C  
ATOM    542  NE2 HIS A  92      11.987   5.586  30.294  1.00 64.88           N  
ATOM    543  N   CYS A  93      13.498  -0.887  28.779  1.00 49.07           N  
ATOM    544  CA  CYS A  93      13.439  -2.318  28.944  1.00 45.01           C  
ATOM    545  C   CYS A  93      14.807  -2.821  29.346  1.00 43.59           C  
ATOM    546  O   CYS A  93      15.795  -2.072  29.324  1.00 44.58           O  
ATOM    547  CB  CYS A  93      12.928  -2.971  27.658  1.00 43.36           C  
ATOM    548  SG  CYS A  93      11.250  -2.404  27.241  1.00 47.10           S  
ATOM    549  N   GLY A  94      14.855  -4.088  29.739  1.00 39.19           N  
ATOM    550  CA  GLY A  94      16.095  -4.684  30.175  1.00 30.29           C  
ATOM    551  C   GLY A  94      16.977  -5.200  29.074  1.00 36.13           C  
ATOM    552  O   GLY A  94      16.680  -5.079  27.884  1.00 34.00           O  
ATOM    553  N   GLU A  95      18.082  -5.789  29.506  1.00 38.15           N  
ATOM    554  CA  GLU A  95      19.089  -6.350  28.630  1.00 40.30           C  
ATOM    555  C   GLU A  95      18.533  -7.319  27.559  1.00 39.30           C  
ATOM    556  O   GLU A  95      19.033  -7.358  26.435  1.00 38.61           O  
ATOM    557  CB  GLU A  95      20.150  -7.036  29.503  1.00 39.00           C  
ATOM    558  CG  GLU A  95      21.494  -7.217  28.828  1.00 50.36           C  
ATOM    559  CD  GLU A  95      21.510  -8.381  27.852  1.00 58.99           C  
ATOM    560  OE1 GLU A  95      22.396  -8.390  26.955  1.00 63.00           O  
ATOM    561  OE2 GLU A  95      20.649  -9.289  27.988  1.00 60.64           O  
ATOM    562  N   LYS A  96      17.502  -8.089  27.900  1.00 39.07           N  
ATOM    563  CA  LYS A  96      16.928  -9.055  26.951  1.00 41.49           C  
ATOM    564  C   LYS A  96      16.363  -8.400  25.707  1.00 39.33           C  
ATOM    565  O   LYS A  96      16.695  -8.783  24.596  1.00 37.60           O  
ATOM    566  CB  LYS A  96      15.822  -9.878  27.613  1.00 44.52           C  
ATOM    567  CG  LYS A  96      16.310 -10.870  28.668  1.00 48.31           C  
ATOM    568  CD  LYS A  96      15.132 -11.671  29.221  1.00 53.50           C  
ATOM    569  CE  LYS A  96      15.601 -12.903  29.987  1.00 56.99           C  
ATOM    570  NZ  LYS A  96      14.451 -13.760  30.374  1.00 61.38           N  
ATOM    571  N   PHE A  97      15.495  -7.415  25.907  1.00 36.62           N  
ATOM    572  CA  PHE A  97      14.899  -6.705  24.798  1.00 36.39           C  
ATOM    573  C   PHE A  97      16.046  -6.051  24.018  1.00 36.91           C  
ATOM    574  O   PHE A  97      16.218  -6.295  22.815  1.00 40.78           O  
ATOM    575  CB  PHE A  97      13.912  -5.648  25.326  1.00 32.32           C  
ATOM    576  CG  PHE A  97      13.298  -4.816  24.243  1.00 30.07           C  
ATOM    577  CD1 PHE A  97      12.382  -5.380  23.347  1.00 32.08           C  
ATOM    578  CD2 PHE A  97      13.693  -3.493  24.055  1.00 27.42           C  
ATOM    579  CE1 PHE A  97      11.873  -4.640  22.271  1.00 29.76           C  
ATOM    580  CE2 PHE A  97      13.194  -2.742  22.987  1.00 27.10           C  
ATOM    581  CZ  PHE A  97      12.285  -3.313  22.094  1.00 28.73           C  
ATOM    582  N   HIS A  98      16.840  -5.245  24.721  1.00 37.38           N  
ATOM    583  CA  HIS A  98      17.983  -4.553  24.133  1.00 35.89           C  
ATOM    584  C   HIS A  98      18.749  -5.508  23.230  1.00 37.45           C  
ATOM    585  O   HIS A  98      19.109  -5.201  22.084  1.00 35.76           O  
ATOM    586  CB  HIS A  98      18.944  -4.088  25.227  1.00 33.83           C  
ATOM    587  CG  HIS A  98      20.064  -3.234  24.712  1.00 36.04           C  
ATOM    588  ND1 HIS A  98      19.956  -1.868  24.579  1.00 38.26           N  
ATOM    589  CD2 HIS A  98      21.278  -3.563  24.213  1.00 34.66           C  
ATOM    590  CE1 HIS A  98      21.052  -1.391  24.019  1.00 34.00           C  
ATOM    591  NE2 HIS A  98      21.870  -2.399  23.785  1.00 35.31           N  
ATOM    592  N   SER A  99      18.995  -6.678  23.787  1.00 37.21           N  
ATOM    593  CA  SER A  99      19.724  -7.721  23.116  1.00 37.72           C  
ATOM    594  C   SER A  99      19.106  -8.074  21.763  1.00 38.20           C  
ATOM    595  O   SER A  99      19.824  -8.245  20.774  1.00 36.71           O  
ATOM    596  CB  SER A  99      19.743  -8.941  24.023  1.00 37.21           C  
ATOM    597  OG  SER A  99      20.744  -9.825  23.597  1.00 47.34           O  
ATOM    598  N   GLU A 100      17.776  -8.179  21.724  1.00 35.39           N  
ATOM    599  CA  GLU A 100      17.066  -8.517  20.494  1.00 34.74           C  
ATOM    600  C   GLU A 100      17.160  -7.425  19.429  1.00 33.35           C  
ATOM    601  O   GLU A 100      17.425  -7.695  18.271  1.00 30.35           O  
ATOM    602  CB  GLU A 100      15.600  -8.790  20.803  1.00 35.90           C  
ATOM    603  CG  GLU A 100      15.384 -10.073  21.554  1.00 41.83           C  
ATOM    604  CD  GLU A 100      16.028 -11.260  20.867  1.00 43.14           C  
ATOM    605  OE1 GLU A 100      16.840 -11.934  21.519  1.00 47.85           O  
ATOM    606  OE2 GLU A 100      15.726 -11.521  19.682  1.00 46.77           O  
ATOM    607  N   VAL A 101      16.922  -6.188  19.836  1.00 33.34           N  
ATOM    608  CA  VAL A 101      16.999  -5.072  18.929  1.00 29.15           C  
ATOM    609  C   VAL A 101      18.434  -4.906  18.424  1.00 33.99           C  
ATOM    610  O   VAL A 101      18.665  -4.462  17.299  1.00 38.95           O  
ATOM    611  CB  VAL A 101      16.541  -3.809  19.663  1.00 30.59           C  
ATOM    612  CG1 VAL A 101      16.966  -2.558  18.909  1.00 29.32           C  
ATOM    613  CG2 VAL A 101      15.055  -3.855  19.816  1.00 24.06           C  
ATOM    614  N   ALA A 102      19.403  -5.276  19.251  1.00 32.08           N  
ATOM    615  CA  ALA A 102      20.803  -5.126  18.877  1.00 31.98           C  
ATOM    616  C   ALA A 102      21.263  -6.132  17.833  1.00 32.39           C  
ATOM    617  O   ALA A 102      22.355  -6.005  17.309  1.00 35.14           O  
ATOM    618  CB  ALA A 102      21.696  -5.214  20.136  1.00 28.43           C  
ATOM    619  N   LYS A 103      20.436  -7.137  17.555  1.00 35.34           N  
ATOM    620  CA  LYS A 103      20.758  -8.160  16.560  1.00 33.86           C  
ATOM    621  C   LYS A 103      20.516  -7.627  15.140  1.00 32.92           C  
ATOM    622  O   LYS A 103      19.682  -6.740  14.925  1.00 35.72           O  
ATOM    623  CB  LYS A 103      19.906  -9.393  16.820  1.00 38.99           C  
ATOM    624  CG  LYS A 103      20.225 -10.084  18.133  1.00 37.53           C  
ATOM    625  CD  LYS A 103      19.258 -11.233  18.383  1.00 43.42           C  
ATOM    626  CE  LYS A 103      19.521 -11.903  19.746  1.00 49.78           C  
ATOM    627  NZ  LYS A 103      18.447 -12.895  20.150  1.00 46.74           N  
ATOM    628  N   PHE A 104      21.238  -8.160  14.166  1.00 35.88           N  
ATOM    629  CA  PHE A 104      21.105  -7.672  12.795  1.00 35.08           C  
ATOM    630  C   PHE A 104      19.755  -7.930  12.191  1.00 35.65           C  
ATOM    631  O   PHE A 104      19.206  -7.078  11.484  1.00 32.02           O  
ATOM    632  CB  PHE A 104      22.156  -8.289  11.879  1.00 40.11           C  
ATOM    633  CG  PHE A 104      22.218  -7.639  10.537  1.00 41.83           C  
ATOM    634  CD1 PHE A 104      23.008  -6.512  10.337  1.00 44.11           C  
ATOM    635  CD2 PHE A 104      21.420  -8.105   9.492  1.00 43.78           C  
ATOM    636  CE1 PHE A 104      23.006  -5.848   9.111  1.00 43.08           C  
ATOM    637  CE2 PHE A 104      21.404  -7.460   8.263  1.00 42.75           C  
ATOM    638  CZ  PHE A 104      22.202  -6.319   8.070  1.00 46.45           C  
ATOM    639  N   ARG A 105      19.222  -9.115  12.465  1.00 36.51           N  
ATOM    640  CA  ARG A 105      17.922  -9.473  11.923  1.00 38.36           C  
ATOM    641  C   ARG A 105      16.955  -8.338  12.204  1.00 36.26           C  
ATOM    642  O   ARG A 105      16.221  -7.896  11.318  1.00 36.20           O  
ATOM    643  CB  ARG A 105      17.411 -10.785  12.529  1.00 39.73           C  
ATOM    644  CG  ARG A 105      17.478 -10.858  14.035  1.00 48.86           C  
ATOM    645  CD  ARG A 105      16.923 -12.195  14.530  1.00 54.55           C  
ATOM    646  NE  ARG A 105      17.180 -12.423  15.952  1.00 59.65           N  
ATOM    647  CZ  ARG A 105      16.953 -13.574  16.587  1.00 66.12           C  
ATOM    648  NH1 ARG A 105      16.454 -14.626  15.935  1.00 69.00           N  
ATOM    649  NH2 ARG A 105      17.247 -13.685  17.877  1.00 67.42           N  
ATOM    650  N   PHE A 106      16.972  -7.833  13.427  1.00 31.78           N  
ATOM    651  CA  PHE A 106      16.062  -6.754  13.732  1.00 33.62           C  
ATOM    652  C   PHE A 106      16.449  -5.445  13.042  1.00 31.59           C  
ATOM    653  O   PHE A 106      15.604  -4.757  12.478  1.00 32.90           O  
ATOM    654  CB  PHE A 106      15.981  -6.511  15.246  1.00 36.31           C  
ATOM    655  CG  PHE A 106      15.114  -5.348  15.596  1.00 32.93           C  
ATOM    656  CD1 PHE A 106      13.730  -5.489  15.618  1.00 29.22           C  
ATOM    657  CD2 PHE A 106      15.675  -4.082  15.767  1.00 30.90           C  
ATOM    658  CE1 PHE A 106      12.909  -4.375  15.795  1.00 33.92           C  
ATOM    659  CE2 PHE A 106      14.869  -2.960  15.945  1.00 34.10           C  
ATOM    660  CZ  PHE A 106      13.488  -3.099  15.957  1.00 32.03           C  
ATOM    661  N   LEU A 107      17.729  -5.098  13.102  1.00 31.66           N  
ATOM    662  CA  LEU A 107      18.182  -3.855  12.504  1.00 31.68           C  
ATOM    663  C   LEU A 107      17.869  -3.847  11.014  1.00 31.63           C  
ATOM    664  O   LEU A 107      17.524  -2.810  10.440  1.00 32.34           O  
ATOM    665  CB  LEU A 107      19.677  -3.681  12.752  1.00 33.94           C  
ATOM    666  CG  LEU A 107      20.074  -3.643  14.227  1.00 33.00           C  
ATOM    667  CD1 LEU A 107      21.584  -3.755  14.369  1.00 35.31           C  
ATOM    668  CD2 LEU A 107      19.556  -2.368  14.847  1.00 33.48           C  
ATOM    669  N   ASN A 108      17.966  -5.007  10.379  1.00 32.80           N  
ATOM    670  CA  ASN A 108      17.667  -5.066   8.957  1.00 31.81           C  
ATOM    671  C   ASN A 108      16.208  -4.631   8.694  1.00 30.07           C  
ATOM    672  O   ASN A 108      15.922  -3.935   7.712  1.00 33.31           O  
ATOM    673  CB  ASN A 108      17.927  -6.469   8.430  1.00 30.49           C  
ATOM    674  CG  ASN A 108      17.842  -6.548   6.901  1.00 36.84           C  
ATOM    675  OD1 ASN A 108      18.558  -5.834   6.181  1.00 31.81           O  
ATOM    676  ND2 ASN A 108      16.967  -7.421   6.405  1.00 26.85           N  
ATOM    677  N   GLU A 109      15.290  -5.040   9.565  1.00 30.37           N  
ATOM    678  CA  GLU A 109      13.889  -4.637   9.431  1.00 31.50           C  
ATOM    679  C   GLU A 109      13.755  -3.109   9.531  1.00 33.70           C  
ATOM    680  O   GLU A 109      12.953  -2.483   8.825  1.00 31.44           O  
ATOM    681  CB  GLU A 109      13.024  -5.268  10.533  1.00 32.67           C  
ATOM    682  CG  GLU A 109      12.728  -6.748  10.364  1.00 38.30           C  
ATOM    683  CD  GLU A 109      12.292  -7.105   8.949  1.00 39.21           C  
ATOM    684  OE1 GLU A 109      11.285  -6.539   8.480  1.00 39.20           O  
ATOM    685  OE2 GLU A 109      12.962  -7.947   8.305  1.00 42.61           O  
ATOM    686  N   LEU A 110      14.523  -2.514  10.437  1.00 33.64           N  
ATOM    687  CA  LEU A 110      14.481  -1.078  10.602  1.00 38.67           C  
ATOM    688  C   LEU A 110      14.954  -0.416   9.339  1.00 39.95           C  
ATOM    689  O   LEU A 110      14.393   0.580   8.886  1.00 39.62           O  
ATOM    690  CB  LEU A 110      15.425  -0.629  11.704  1.00 41.25           C  
ATOM    691  CG  LEU A 110      14.858  -0.302  13.070  1.00 43.20           C  
ATOM    692  CD1 LEU A 110      15.937   0.506  13.804  1.00 38.35           C  
ATOM    693  CD2 LEU A 110      13.543   0.489  12.949  1.00 35.05           C  
ATOM    694  N   ILE A 111      16.025  -0.975   8.798  1.00 41.02           N  
ATOM    695  CA  ILE A 111      16.658  -0.457   7.606  1.00 40.91           C  
ATOM    696  C   ILE A 111      15.834  -0.580   6.335  1.00 39.74           C  
ATOM    697  O   ILE A 111      16.045   0.188   5.395  1.00 40.45           O  
ATOM    698  CB  ILE A 111      18.037  -1.136   7.381  1.00 39.48           C  
ATOM    699  CG1 ILE A 111      18.977  -0.829   8.538  1.00 44.11           C  
ATOM    700  CG2 ILE A 111      18.668  -0.635   6.111  1.00 40.84           C  
ATOM    701  CD1 ILE A 111      20.299  -1.592   8.440  1.00 45.44           C  
ATOM    702  N   LYS A 112      14.909  -1.530   6.281  1.00 39.98           N  
ATOM    703  CA  LYS A 112      14.091  -1.675   5.069  1.00 40.26           C  
ATOM    704  C   LYS A 112      13.329  -0.380   4.805  1.00 40.00           C  
ATOM    705  O   LYS A 112      13.035  -0.027   3.660  1.00 41.18           O  
ATOM    706  CB  LYS A 112      13.115  -2.846   5.205  1.00 41.55           C  
ATOM    707  CG  LYS A 112      13.790  -4.199   5.124  1.00 45.13           C  
ATOM    708  CD  LYS A 112      12.807  -5.377   5.165  1.00 44.36           C  
ATOM    709  CE  LYS A 112      13.577  -6.703   5.143  1.00 44.80           C  
ATOM    710  NZ  LYS A 112      12.694  -7.876   5.307  1.00 41.88           N  
ATOM    711  N   VAL A 113      12.998   0.326   5.873  1.00 36.29           N  
ATOM    712  CA  VAL A 113      12.315   1.597   5.750  1.00 35.69           C  
ATOM    713  C   VAL A 113      13.166   2.571   4.942  1.00 37.14           C  
ATOM    714  O   VAL A 113      12.643   3.438   4.257  1.00 38.35           O  
ATOM    715  CB  VAL A 113      12.048   2.186   7.149  1.00 40.63           C  
ATOM    716  CG1 VAL A 113      12.052   3.720   7.109  1.00 42.10           C  
ATOM    717  CG2 VAL A 113      10.720   1.670   7.660  1.00 37.28           C  
ATOM    718  N   LEU A 114      14.484   2.434   5.027  1.00 36.35           N  
ATOM    719  CA  LEU A 114      15.369   3.334   4.297  1.00 40.18           C  
ATOM    720  C   LEU A 114      15.686   2.850   2.873  1.00 42.53           C  
ATOM    721  O   LEU A 114      16.536   3.440   2.195  1.00 42.48           O  
ATOM    722  CB  LEU A 114      16.685   3.523   5.066  1.00 35.91           C  
ATOM    723  CG  LEU A 114      16.631   3.889   6.551  1.00 38.01           C  
ATOM    724  CD1 LEU A 114      18.054   4.034   7.086  1.00 40.53           C  
ATOM    725  CD2 LEU A 114      15.868   5.176   6.734  1.00 36.22           C  
ATOM    726  N   SER A 115      15.028   1.774   2.437  1.00 42.21           N  
ATOM    727  CA  SER A 115      15.253   1.223   1.103  1.00 43.69           C  
ATOM    728  C   SER A 115      15.323   2.334   0.072  1.00 43.47           C  
ATOM    729  O   SER A 115      14.405   3.131  -0.056  1.00 47.20           O  
ATOM    730  CB  SER A 115      14.123   0.265   0.716  1.00 45.72           C  
ATOM    731  OG  SER A 115      14.271  -0.203  -0.617  1.00 45.72           O  
ATOM    732  N   PRO A 116      16.422   2.401  -0.676  1.00 44.09           N  
ATOM    733  CA  PRO A 116      16.567   3.441  -1.690  1.00 46.14           C  
ATOM    734  C   PRO A 116      15.989   2.996  -3.036  1.00 45.67           C  
ATOM    735  O   PRO A 116      15.995   3.757  -4.003  1.00 45.14           O  
ATOM    736  CB  PRO A 116      18.074   3.614  -1.762  1.00 44.91           C  
ATOM    737  CG  PRO A 116      18.528   2.165  -1.686  1.00 45.80           C  
ATOM    738  CD  PRO A 116      17.661   1.604  -0.559  1.00 43.62           C  
ATOM    739  N   LYS A 117      15.508   1.760  -3.088  1.00 45.62           N  
ATOM    740  CA  LYS A 117      14.948   1.199  -4.310  1.00 44.69           C  
ATOM    741  C   LYS A 117      13.586   1.779  -4.638  1.00 43.42           C  
ATOM    742  O   LYS A 117      12.833   2.166  -3.743  1.00 44.74           O  
ATOM    743  CB  LYS A 117      14.851  -0.318  -4.186  1.00 41.76           C  
ATOM    744  CG  LYS A 117      16.032  -0.902  -3.424  1.00 48.26           C  
ATOM    745  CD  LYS A 117      16.497  -2.250  -3.974  1.00 52.48           C  
ATOM    746  CE  LYS A 117      15.376  -3.270  -4.047  1.00 53.84           C  
ATOM    747  NZ  LYS A 117      15.854  -4.512  -4.720  1.00 61.54           N  
ATOM    748  N   TYR A 118      13.293   1.848  -5.935  1.00 41.72           N  
ATOM    749  CA  TYR A 118      12.024   2.363  -6.446  1.00 39.06           C  
ATOM    750  C   TYR A 118      10.870   1.561  -5.830  1.00 40.72           C  
ATOM    751  O   TYR A 118      10.810   0.338  -5.936  1.00 37.00           O  
ATOM    752  CB  TYR A 118      12.039   2.265  -7.980  1.00 39.56           C  
ATOM    753  CG  TYR A 118      10.697   2.333  -8.650  1.00 39.38           C  
ATOM    754  CD1 TYR A 118      10.112   1.187  -9.187  1.00 36.73           C  
ATOM    755  CD2 TYR A 118      10.006   3.542  -8.753  1.00 40.48           C  
ATOM    756  CE1 TYR A 118       8.875   1.241  -9.811  1.00 38.75           C  
ATOM    757  CE2 TYR A 118       8.774   3.610  -9.372  1.00 36.90           C  
ATOM    758  CZ  TYR A 118       8.209   2.458  -9.902  1.00 41.84           C  
ATOM    759  OH  TYR A 118       6.980   2.522 -10.531  1.00 38.89           O  
ATOM    760  N   LEU A 119       9.959   2.261  -5.170  1.00 44.37           N  
ATOM    761  CA  LEU A 119       8.848   1.600  -4.497  1.00 48.31           C  
ATOM    762  C   LEU A 119       9.402   0.635  -3.447  1.00 47.37           C  
ATOM    763  O   LEU A 119       8.720  -0.287  -3.020  1.00 49.01           O  
ATOM    764  CB  LEU A 119       8.000   0.825  -5.508  1.00 46.89           C  
ATOM    765  CG  LEU A 119       6.921   1.605  -6.244  1.00 49.27           C  
ATOM    766  CD1 LEU A 119       7.364   3.032  -6.531  1.00 47.15           C  
ATOM    767  CD2 LEU A 119       6.596   0.842  -7.507  1.00 47.58           C  
ATOM    768  N   GLY A 120      10.643   0.854  -3.033  1.00 48.57           N  
ATOM    769  CA  GLY A 120      11.250  -0.030  -2.056  1.00 48.89           C  
ATOM    770  C   GLY A 120      10.689   0.166  -0.665  1.00 49.94           C  
ATOM    771  O   GLY A 120      10.840  -0.675   0.206  1.00 47.48           O  
ATOM    772  N   SER A 121      10.015   1.284  -0.468  1.00 49.51           N  
ATOM    773  CA  SER A 121       9.453   1.589   0.822  1.00 51.58           C  
ATOM    774  C   SER A 121       8.319   2.580   0.654  1.00 52.40           C  
ATOM    775  O   SER A 121       8.389   3.481  -0.172  1.00 54.98           O  
ATOM    776  CB  SER A 121      10.548   2.187   1.727  1.00 53.49           C  
ATOM    777  OG  SER A 121      10.027   2.851   2.876  1.00 48.35           O  
ATOM    778  N   TRP A 122       7.260   2.410   1.427  1.00 54.32           N  
ATOM    779  CA  TRP A 122       6.178   3.362   1.346  1.00 54.39           C  
ATOM    780  C   TRP A 122       6.243   4.310   2.549  1.00 51.67           C  
ATOM    781  O   TRP A 122       5.296   5.028   2.828  1.00 56.78           O  
ATOM    782  CB  TRP A 122       4.817   2.647   1.251  1.00 58.75           C  
ATOM    783  CG  TRP A 122       4.631   1.495   2.176  1.00 58.74           C  
ATOM    784  CD1 TRP A 122       4.870   1.478   3.520  1.00 60.46           C  
ATOM    785  CD2 TRP A 122       4.108   0.198   1.840  1.00 61.34           C  
ATOM    786  NE1 TRP A 122       4.528   0.251   4.047  1.00 64.16           N  
ATOM    787  CE2 TRP A 122       4.057  -0.556   3.041  1.00 61.68           C  
ATOM    788  CE3 TRP A 122       3.674  -0.401   0.643  1.00 61.25           C  
ATOM    789  CZ2 TRP A 122       3.587  -1.885   3.084  1.00 59.92           C  
ATOM    790  CZ3 TRP A 122       3.202  -1.727   0.683  1.00 61.12           C  
ATOM    791  CH2 TRP A 122       3.165  -2.450   1.900  1.00 59.55           C  
ATOM    792  N   ALA A 123       7.376   4.320   3.247  1.00 47.02           N  
ATOM    793  CA  ALA A 123       7.558   5.201   4.397  1.00 43.78           C  
ATOM    794  C   ALA A 123       7.823   6.648   3.957  1.00 43.35           C  
ATOM    795  O   ALA A 123       8.496   6.886   2.958  1.00 42.49           O  
ATOM    796  CB  ALA A 123       8.718   4.711   5.230  1.00 40.52           C  
ATOM    797  N   THR A 124       7.296   7.616   4.697  1.00 44.12           N  
ATOM    798  CA  THR A 124       7.539   9.027   4.364  1.00 44.96           C  
ATOM    799  C   THR A 124       8.988   9.401   4.715  1.00 47.83           C  
ATOM    800  O   THR A 124       9.695   8.626   5.377  1.00 50.73           O  
ATOM    801  CB  THR A 124       6.593   9.977   5.148  1.00 41.48           C  
ATOM    802  OG1 THR A 124       6.726   9.750   6.561  1.00 47.21           O  
ATOM    803  CG2 THR A 124       5.163   9.756   4.743  1.00 35.86           C  
ATOM    804  N   GLY A 125       9.434  10.576   4.266  1.00 47.34           N  
ATOM    805  CA  GLY A 125      10.785  11.019   4.571  1.00 44.83           C  
ATOM    806  C   GLY A 125      10.903  11.359   6.051  1.00 46.90           C  
ATOM    807  O   GLY A 125      11.972  11.274   6.663  1.00 44.78           O  
ATOM    808  N   LYS A 126       9.778  11.759   6.620  1.00 44.19           N  
ATOM    809  CA  LYS A 126       9.693  12.093   8.020  1.00 45.54           C  
ATOM    810  C   LYS A 126      10.085  10.817   8.777  1.00 45.95           C  
ATOM    811  O   LYS A 126      10.983  10.823   9.628  1.00 48.03           O  
ATOM    812  CB  LYS A 126       8.247  12.512   8.315  1.00 49.15           C  
ATOM    813  CG  LYS A 126       7.954  13.085   9.690  1.00 54.94           C  
ATOM    814  CD  LYS A 126       6.650  13.898   9.612  1.00 60.40           C  
ATOM    815  CE  LYS A 126       6.215  14.428  10.967  1.00 65.93           C  
ATOM    816  NZ  LYS A 126       7.262  15.263  11.627  1.00 71.20           N  
ATOM    817  N   VAL A 127       9.433   9.712   8.433  1.00 44.24           N  
ATOM    818  CA  VAL A 127       9.724   8.452   9.080  1.00 41.78           C  
ATOM    819  C   VAL A 127      11.175   8.034   8.912  1.00 38.80           C  
ATOM    820  O   VAL A 127      11.828   7.627   9.873  1.00 40.31           O  
ATOM    821  CB  VAL A 127       8.790   7.333   8.560  1.00 44.64           C  
ATOM    822  CG1 VAL A 127       9.307   5.950   9.003  1.00 42.92           C  
ATOM    823  CG2 VAL A 127       7.383   7.555   9.105  1.00 44.44           C  
ATOM    824  N   LYS A 128      11.685   8.134   7.696  1.00 38.61           N  
ATOM    825  CA  LYS A 128      13.059   7.745   7.432  1.00 39.07           C  
ATOM    826  C   LYS A 128      14.030   8.552   8.284  1.00 41.02           C  
ATOM    827  O   LYS A 128      15.001   8.017   8.846  1.00 39.18           O  
ATOM    828  CB  LYS A 128      13.369   7.961   5.960  1.00 43.31           C  
ATOM    829  CG  LYS A 128      12.433   7.235   5.042  1.00 42.03           C  
ATOM    830  CD  LYS A 128      12.805   7.504   3.603  1.00 45.73           C  
ATOM    831  CE  LYS A 128      11.880   6.761   2.665  1.00 49.85           C  
ATOM    832  NZ  LYS A 128      12.224   7.013   1.246  1.00 50.42           N  
ATOM    833  N   GLY A 129      13.762   9.849   8.371  1.00 40.60           N  
ATOM    834  CA  GLY A 129      14.610  10.725   9.155  1.00 38.11           C  
ATOM    835  C   GLY A 129      14.617  10.262  10.591  1.00 36.20           C  
ATOM    836  O   GLY A 129      15.658  10.176  11.233  1.00 41.59           O  
ATOM    837  N   ARG A 130      13.445   9.976  11.110  1.00 34.28           N  
ATOM    838  CA  ARG A 130      13.380   9.487  12.457  1.00 36.45           C  
ATOM    839  C   ARG A 130      14.225   8.218  12.631  1.00 36.94           C  
ATOM    840  O   ARG A 130      15.026   8.132  13.562  1.00 39.32           O  
ATOM    841  CB  ARG A 130      11.930   9.215  12.832  1.00 36.19           C  
ATOM    842  CG  ARG A 130      11.275  10.430  13.442  1.00 39.60           C  
ATOM    843  CD  ARG A 130      11.837  10.657  14.829  1.00 42.93           C  
ATOM    844  NE  ARG A 130      11.145   9.850  15.834  1.00 44.21           N  
ATOM    845  CZ  ARG A 130      11.629   9.560  17.035  1.00 42.71           C  
ATOM    846  NH1 ARG A 130      12.830   9.998  17.402  1.00 37.66           N  
ATOM    847  NH2 ARG A 130      10.890   8.848  17.882  1.00 47.89           N  
ATOM    848  N   VAL A 131      14.055   7.238  11.742  1.00 34.86           N  
ATOM    849  CA  VAL A 131      14.811   5.997  11.856  1.00 34.06           C  
ATOM    850  C   VAL A 131      16.298   6.308  11.892  1.00 34.52           C  
ATOM    851  O   VAL A 131      17.051   5.769  12.706  1.00 35.95           O  
ATOM    852  CB  VAL A 131      14.508   5.026  10.676  1.00 34.51           C  
ATOM    853  CG1 VAL A 131      15.462   3.835  10.699  1.00 36.61           C  
ATOM    854  CG2 VAL A 131      13.094   4.524  10.772  1.00 32.26           C  
ATOM    855  N   ILE A 132      16.713   7.206  11.015  1.00 36.57           N  
ATOM    856  CA  ILE A 132      18.106   7.569  10.939  1.00 39.35           C  
ATOM    857  C   ILE A 132      18.571   8.193  12.242  1.00 40.91           C  
ATOM    858  O   ILE A 132      19.652   7.896  12.739  1.00 43.32           O  
ATOM    859  CB  ILE A 132      18.347   8.537   9.766  1.00 40.65           C  
ATOM    860  CG1 ILE A 132      18.160   7.781   8.454  1.00 41.53           C  
ATOM    861  CG2 ILE A 132      19.772   9.122   9.829  1.00 39.89           C  
ATOM    862  CD1 ILE A 132      18.570   8.568   7.215  1.00 41.09           C  
ATOM    863  N   GLU A 133      17.735   9.053  12.794  1.00 40.81           N  
ATOM    864  CA  GLU A 133      18.043   9.727  14.032  1.00 42.05           C  
ATOM    865  C   GLU A 133      18.210   8.686  15.146  1.00 42.80           C  
ATOM    866  O   GLU A 133      19.200   8.687  15.905  1.00 39.28           O  
ATOM    867  CB  GLU A 133      16.894  10.689  14.335  1.00 46.09           C  
ATOM    868  CG  GLU A 133      16.890  11.311  15.714  1.00 51.55           C  
ATOM    869  CD  GLU A 133      15.527  11.928  16.069  1.00 57.30           C  
ATOM    870  OE1 GLU A 133      15.375  12.423  17.205  1.00 57.56           O  
ATOM    871  OE2 GLU A 133      14.607  11.919  15.217  1.00 57.95           O  
ATOM    872  N   ILE A 134      17.240   7.784  15.236  1.00 39.06           N  
ATOM    873  CA  ILE A 134      17.278   6.748  16.254  1.00 36.38           C  
ATOM    874  C   ILE A 134      18.518   5.866  16.172  1.00 37.44           C  
ATOM    875  O   ILE A 134      19.092   5.483  17.207  1.00 34.55           O  
ATOM    876  CB  ILE A 134      16.018   5.890  16.164  1.00 36.29           C  
ATOM    877  CG1 ILE A 134      14.814   6.750  16.567  1.00 36.52           C  
ATOM    878  CG2 ILE A 134      16.175   4.643  17.014  1.00 34.50           C  
ATOM    879  CD1 ILE A 134      13.454   6.133  16.302  1.00 34.41           C  
ATOM    880  N   LEU A 135      18.940   5.560  14.944  1.00 37.94           N  
ATOM    881  CA  LEU A 135      20.102   4.704  14.725  1.00 40.08           C  
ATOM    882  C   LEU A 135      21.425   5.294  15.181  1.00 39.26           C  
ATOM    883  O   LEU A 135      22.234   4.619  15.810  1.00 36.11           O  
ATOM    884  CB  LEU A 135      20.207   4.315  13.253  1.00 37.94           C  
ATOM    885  CG  LEU A 135      19.215   3.236  12.822  1.00 42.28           C  
ATOM    886  CD1 LEU A 135      19.315   2.998  11.314  1.00 40.30           C  
ATOM    887  CD2 LEU A 135      19.509   1.963  13.594  1.00 40.54           C  
ATOM    888  N   PHE A 136      21.647   6.548  14.830  1.00 41.02           N  
ATOM    889  CA  PHE A 136      22.862   7.238  15.216  1.00 39.27           C  
ATOM    890  C   PHE A 136      22.900   7.360  16.740  1.00 37.71           C  
ATOM    891  O   PHE A 136      23.924   7.101  17.370  1.00 38.16           O  
ATOM    892  CB  PHE A 136      22.877   8.624  14.576  1.00 40.95           C  
ATOM    893  CG  PHE A 136      24.056   9.472  14.973  1.00 43.29           C  
ATOM    894  CD1 PHE A 136      23.872  10.624  15.743  1.00 44.27           C  
ATOM    895  CD2 PHE A 136      25.341   9.155  14.539  1.00 43.23           C  
ATOM    896  CE1 PHE A 136      24.953  11.445  16.071  1.00 42.57           C  
ATOM    897  CE2 PHE A 136      26.429   9.976  14.865  1.00 42.67           C  
ATOM    898  CZ  PHE A 136      26.224  11.122  15.628  1.00 38.43           C  
ATOM    899  N   SER A 137      21.770   7.738  17.327  1.00 38.53           N  
ATOM    900  CA  SER A 137      21.693   7.910  18.770  1.00 35.60           C  
ATOM    901  C   SER A 137      22.177   6.634  19.423  1.00 37.06           C  
ATOM    902  O   SER A 137      22.910   6.665  20.397  1.00 37.72           O  
ATOM    903  CB  SER A 137      20.261   8.240  19.196  1.00 35.45           C  
ATOM    904  OG  SER A 137      19.444   7.094  19.239  1.00 40.82           O  
ATOM    905  N   TRP A 138      21.799   5.506  18.848  1.00 36.94           N  
ATOM    906  CA  TRP A 138      22.220   4.229  19.380  1.00 35.41           C  
ATOM    907  C   TRP A 138      23.720   3.991  19.215  1.00 32.97           C  
ATOM    908  O   TRP A 138      24.366   3.480  20.124  1.00 31.35           O  
ATOM    909  CB  TRP A 138      21.453   3.092  18.706  1.00 36.79           C  
ATOM    910  CG  TRP A 138      20.014   2.984  19.100  1.00 38.22           C  
ATOM    911  CD1 TRP A 138      19.352   3.741  20.025  1.00 39.78           C  
ATOM    912  CD2 TRP A 138      19.049   2.045  18.584  1.00 41.53           C  
ATOM    913  NE1 TRP A 138      18.040   3.333  20.119  1.00 39.15           N  
ATOM    914  CE2 TRP A 138      17.824   2.297  19.248  1.00 37.12           C  
ATOM    915  CE3 TRP A 138      19.103   1.017  17.622  1.00 39.13           C  
ATOM    916  CZ2 TRP A 138      16.661   1.567  18.984  1.00 38.65           C  
ATOM    917  CZ3 TRP A 138      17.941   0.286  17.356  1.00 40.37           C  
ATOM    918  CH2 TRP A 138      16.736   0.569  18.038  1.00 42.20           C  
ATOM    919  N   THR A 139      24.274   4.351  18.062  1.00 34.11           N  
ATOM    920  CA  THR A 139      25.704   4.151  17.836  1.00 37.51           C  
ATOM    921  C   THR A 139      26.495   4.907  18.904  1.00 41.29           C  
ATOM    922  O   THR A 139      27.604   4.512  19.266  1.00 41.84           O  
ATOM    923  CB  THR A 139      26.143   4.680  16.464  1.00 37.66           C  
ATOM    924  OG1 THR A 139      25.914   6.090  16.413  1.00 38.25           O  
ATOM    925  CG2 THR A 139      25.366   3.996  15.350  1.00 34.32           C  
ATOM    926  N   VAL A 140      25.893   5.985  19.402  1.00 41.66           N  
ATOM    927  CA  VAL A 140      26.470   6.851  20.416  1.00 41.26           C  
ATOM    928  C   VAL A 140      26.200   6.421  21.866  1.00 42.42           C  
ATOM    929  O   VAL A 140      27.091   6.465  22.715  1.00 39.33           O  
ATOM    930  CB  VAL A 140      25.925   8.264  20.240  1.00 46.01           C  
ATOM    931  CG1 VAL A 140      26.399   9.169  21.385  1.00 48.49           C  
ATOM    932  CG2 VAL A 140      26.344   8.801  18.875  1.00 46.31           C  
ATOM    933  N   TRP A 141      24.969   6.033  22.160  1.00 39.32           N  
ATOM    934  CA  TRP A 141      24.654   5.629  23.508  1.00 38.26           C  
ATOM    935  C   TRP A 141      25.112   4.205  23.776  1.00 38.25           C  
ATOM    936  O   TRP A 141      25.389   3.850  24.918  1.00 39.57           O  
ATOM    937  CB  TRP A 141      23.149   5.703  23.768  1.00 40.82           C  
ATOM    938  CG  TRP A 141      22.541   7.059  23.652  1.00 42.29           C  
ATOM    939  CD1 TRP A 141      23.139   8.257  23.913  1.00 44.24           C  
ATOM    940  CD2 TRP A 141      21.179   7.354  23.314  1.00 44.40           C  
ATOM    941  NE1 TRP A 141      22.234   9.282  23.764  1.00 42.60           N  
ATOM    942  CE2 TRP A 141      21.023   8.755  23.401  1.00 44.80           C  
ATOM    943  CE3 TRP A 141      20.071   6.566  22.959  1.00 45.27           C  
ATOM    944  CZ2 TRP A 141      19.801   9.390  23.134  1.00 48.73           C  
ATOM    945  CZ3 TRP A 141      18.860   7.192  22.695  1.00 43.01           C  
ATOM    946  CH2 TRP A 141      18.732   8.592  22.789  1.00 49.95           C  
ATOM    947  N   PHE A 142      25.186   3.387  22.731  1.00 37.44           N  
ATOM    948  CA  PHE A 142      25.573   1.986  22.908  1.00 37.30           C  
ATOM    949  C   PHE A 142      26.723   1.559  22.027  1.00 38.08           C  
ATOM    950  O   PHE A 142      26.561   0.700  21.156  1.00 40.53           O  
ATOM    951  CB  PHE A 142      24.380   1.077  22.640  1.00 32.02           C  
ATOM    952  CG  PHE A 142      23.134   1.513  23.334  1.00 31.74           C  
ATOM    953  CD1 PHE A 142      22.057   1.979  22.607  1.00 33.42           C  
ATOM    954  CD2 PHE A 142      23.066   1.529  24.723  1.00 34.64           C  
ATOM    955  CE1 PHE A 142      20.923   2.464  23.245  1.00 39.46           C  
ATOM    956  CE2 PHE A 142      21.939   2.012  25.387  1.00 31.62           C  
ATOM    957  CZ  PHE A 142      20.864   2.482  24.654  1.00 36.58           C  
ATOM    958  N   PRO A 143      27.908   2.147  22.243  1.00 39.60           N  
ATOM    959  CA  PRO A 143      29.086   1.805  21.442  1.00 36.85           C  
ATOM    960  C   PRO A 143      29.444   0.340  21.606  1.00 37.60           C  
ATOM    961  O   PRO A 143      30.202  -0.225  20.815  1.00 39.36           O  
ATOM    962  CB  PRO A 143      30.164   2.735  21.999  1.00 40.67           C  
ATOM    963  CG  PRO A 143      29.746   2.904  23.444  1.00 41.10           C  
ATOM    964  CD  PRO A 143      28.252   3.110  23.306  1.00 39.38           C  
ATOM    965  N   GLU A 144      28.917  -0.286  22.645  1.00 36.38           N  
ATOM    966  CA  GLU A 144      29.211  -1.687  22.847  1.00 36.56           C  
ATOM    967  C   GLU A 144      28.484  -2.579  21.833  1.00 38.90           C  
ATOM    968  O   GLU A 144      28.859  -3.737  21.657  1.00 36.31           O  
ATOM    969  CB  GLU A 144      28.831  -2.117  24.255  1.00 36.58           C  
ATOM    970  CG  GLU A 144      27.342  -2.085  24.548  1.00 40.69           C  
ATOM    971  CD  GLU A 144      26.843  -0.717  25.007  1.00 45.79           C  
ATOM    972  OE1 GLU A 144      25.727  -0.677  25.565  1.00 50.31           O  
ATOM    973  OE2 GLU A 144      27.540   0.312  24.812  1.00 46.13           O  
ATOM    974  N   ASP A 145      27.448  -2.056  21.170  1.00 39.84           N  
ATOM    975  CA  ASP A 145      26.697  -2.874  20.203  1.00 40.29           C  
ATOM    976  C   ASP A 145      27.298  -2.828  18.808  1.00 40.63           C  
ATOM    977  O   ASP A 145      27.095  -1.880  18.056  1.00 42.21           O  
ATOM    978  CB  ASP A 145      25.232  -2.454  20.196  1.00 36.96           C  
ATOM    979  CG  ASP A 145      24.529  -2.781  21.528  1.00 41.18           C  
ATOM    980  OD1 ASP A 145      23.646  -1.999  21.953  1.00 38.04           O  
ATOM    981  OD2 ASP A 145      24.860  -3.826  22.151  1.00 35.12           O  
ATOM    982  N   ILE A 146      28.034  -3.884  18.481  1.00 41.24           N  
ATOM    983  CA  ILE A 146      28.738  -4.001  17.208  1.00 45.83           C  
ATOM    984  C   ILE A 146      27.890  -4.015  15.943  1.00 42.87           C  
ATOM    985  O   ILE A 146      28.211  -3.334  14.963  1.00 38.14           O  
ATOM    986  CB  ILE A 146      29.607  -5.264  17.190  1.00 50.56           C  
ATOM    987  CG1 ILE A 146      30.603  -5.207  18.349  1.00 48.29           C  
ATOM    988  CG2 ILE A 146      30.353  -5.367  15.828  1.00 52.16           C  
ATOM    989  CD1 ILE A 146      31.001  -6.572  18.853  1.00 50.89           C  
ATOM    990  N   LYS A 147      26.837  -4.826  15.962  1.00 41.70           N  
ATOM    991  CA  LYS A 147      25.945  -4.923  14.819  1.00 38.43           C  
ATOM    992  C   LYS A 147      25.335  -3.560  14.574  1.00 36.06           C  
ATOM    993  O   LYS A 147      25.189  -3.130  13.437  1.00 35.58           O  
ATOM    994  CB  LYS A 147      24.861  -5.964  15.072  1.00 37.10           C  
ATOM    995  CG  LYS A 147      25.337  -7.388  14.860  1.00 39.42           C  
ATOM    996  CD  LYS A 147      26.433  -7.739  15.824  1.00 43.38           C  
ATOM    997  CE  LYS A 147      26.828  -9.197  15.685  1.00 47.10           C  
ATOM    998  NZ  LYS A 147      27.419  -9.447  14.350  1.00 53.74           N  
ATOM    999  N   ILE A 148      25.013  -2.860  15.651  1.00 33.54           N  
ATOM   1000  CA  ILE A 148      24.440  -1.543  15.502  1.00 32.18           C  
ATOM   1001  C   ILE A 148      25.441  -0.576  14.861  1.00 33.38           C  
ATOM   1002  O   ILE A 148      25.098   0.208  13.976  1.00 31.71           O  
ATOM   1003  CB  ILE A 148      23.953  -0.999  16.860  1.00 29.46           C  
ATOM   1004  CG1 ILE A 148      22.785  -1.852  17.351  1.00 29.42           C  
ATOM   1005  CG2 ILE A 148      23.527   0.459  16.719  1.00 27.01           C  
ATOM   1006  CD1 ILE A 148      22.150  -1.368  18.614  1.00 36.50           C  
ATOM   1007  N   ARG A 149      26.681  -0.632  15.309  1.00 33.73           N  
ATOM   1008  CA  ARG A 149      27.716   0.234  14.754  1.00 36.31           C  
ATOM   1009  C   ARG A 149      27.893  -0.108  13.281  1.00 34.76           C  
ATOM   1010  O   ARG A 149      27.850   0.748  12.394  1.00 34.34           O  
ATOM   1011  CB  ARG A 149      29.035  -0.016  15.478  1.00 36.18           C  
ATOM   1012  CG  ARG A 149      30.200   0.800  14.962  1.00 48.71           C  
ATOM   1013  CD  ARG A 149      31.523   0.188  15.414  1.00 52.63           C  
ATOM   1014  NE  ARG A 149      31.673  -1.162  14.870  1.00 62.11           N  
ATOM   1015  CZ  ARG A 149      32.687  -1.980  15.145  1.00 65.61           C  
ATOM   1016  NH1 ARG A 149      33.651  -1.584  15.968  1.00 67.53           N  
ATOM   1017  NH2 ARG A 149      32.739  -3.192  14.594  1.00 66.81           N  
ATOM   1018  N   ASP A 150      28.081  -1.388  13.031  1.00 37.48           N  
ATOM   1019  CA  ASP A 150      28.291  -1.841  11.679  1.00 38.26           C  
ATOM   1020  C   ASP A 150      27.166  -1.482  10.733  1.00 39.44           C  
ATOM   1021  O   ASP A 150      27.420  -1.174   9.583  1.00 38.49           O  
ATOM   1022  CB  ASP A 150      28.539  -3.342  11.670  1.00 41.28           C  
ATOM   1023  CG  ASP A 150      29.833  -3.718  12.370  1.00 46.65           C  
ATOM   1024  OD1 ASP A 150      30.693  -2.827  12.569  1.00 47.00           O  
ATOM   1025  OD2 ASP A 150      29.996  -4.909  12.714  1.00 54.00           O  
ATOM   1026  N   ALA A 151      25.924  -1.509  11.202  1.00 38.94           N  
ATOM   1027  CA  ALA A 151      24.815  -1.178  10.319  1.00 37.19           C  
ATOM   1028  C   ALA A 151      24.849   0.303   9.963  1.00 35.26           C  
ATOM   1029  O   ALA A 151      24.750   0.680   8.788  1.00 34.63           O  
ATOM   1030  CB  ALA A 151      23.476  -1.540  10.985  1.00 36.29           C  
ATOM   1031  N   TYR A 152      25.010   1.145  10.977  1.00 36.31           N  
ATOM   1032  CA  TYR A 152      25.024   2.579  10.733  1.00 38.62           C  
ATOM   1033  C   TYR A 152      26.124   2.918   9.748  1.00 41.90           C  
ATOM   1034  O   TYR A 152      25.931   3.729   8.843  1.00 40.41           O  
ATOM   1035  CB  TYR A 152      25.257   3.363  12.015  1.00 34.58           C  
ATOM   1036  CG  TYR A 152      25.062   4.858  11.806  1.00 40.88           C  
ATOM   1037  CD1 TYR A 152      23.778   5.416  11.779  1.00 35.06           C  
ATOM   1038  CD2 TYR A 152      26.155   5.710  11.601  1.00 37.70           C  
ATOM   1039  CE1 TYR A 152      23.582   6.775  11.561  1.00 35.97           C  
ATOM   1040  CE2 TYR A 152      25.967   7.079  11.374  1.00 37.38           C  
ATOM   1041  CZ  TYR A 152      24.677   7.602  11.357  1.00 42.60           C  
ATOM   1042  OH  TYR A 152      24.466   8.954  11.140  1.00 42.80           O  
ATOM   1043  N   GLN A 153      27.282   2.289   9.932  1.00 42.00           N  
ATOM   1044  CA  GLN A 153      28.399   2.539   9.044  1.00 46.77           C  
ATOM   1045  C   GLN A 153      28.099   2.059   7.641  1.00 46.86           C  
ATOM   1046  O   GLN A 153      28.365   2.770   6.679  1.00 46.88           O  
ATOM   1047  CB  GLN A 153      29.679   1.899   9.586  1.00 47.79           C  
ATOM   1048  CG  GLN A 153      30.269   2.724  10.740  1.00 58.54           C  
ATOM   1049  CD  GLN A 153      30.251   4.251  10.454  1.00 66.30           C  
ATOM   1050  OE1 GLN A 153      30.055   5.073  11.371  1.00 67.27           O  
ATOM   1051  NE2 GLN A 153      30.462   4.627   9.182  1.00 65.99           N  
ATOM   1052  N   MET A 154      27.516   0.867   7.543  1.00 46.85           N  
ATOM   1053  CA  MET A 154      27.139   0.277   6.266  1.00 45.85           C  
ATOM   1054  C   MET A 154      26.237   1.266   5.532  1.00 42.08           C  
ATOM   1055  O   MET A 154      26.467   1.582   4.367  1.00 39.97           O  
ATOM   1056  CB  MET A 154      26.404  -1.043   6.500  1.00 48.00           C  
ATOM   1057  CG  MET A 154      26.802  -2.186   5.554  1.00 57.49           C  
ATOM   1058  SD  MET A 154      27.284  -3.749   6.440  1.00 67.12           S  
ATOM   1059  CE  MET A 154      25.863  -4.150   7.429  1.00 56.05           C  
ATOM   1060  N   LEU A 155      25.225   1.773   6.221  1.00 42.70           N  
ATOM   1061  CA  LEU A 155      24.322   2.732   5.603  1.00 45.20           C  
ATOM   1062  C   LEU A 155      25.100   3.949   5.137  1.00 46.90           C  
ATOM   1063  O   LEU A 155      24.850   4.502   4.068  1.00 45.13           O  
ATOM   1064  CB  LEU A 155      23.262   3.172   6.600  1.00 45.74           C  
ATOM   1065  CG  LEU A 155      22.260   2.097   7.023  1.00 46.97           C  
ATOM   1066  CD1 LEU A 155      21.343   2.657   8.117  1.00 42.51           C  
ATOM   1067  CD2 LEU A 155      21.455   1.651   5.809  1.00 42.79           C  
ATOM   1068  N   LYS A 156      26.050   4.358   5.967  1.00 49.88           N  
ATOM   1069  CA  LYS A 156      26.881   5.512   5.676  1.00 50.81           C  
ATOM   1070  C   LYS A 156      27.625   5.231   4.398  1.00 51.14           C  
ATOM   1071  O   LYS A 156      27.647   6.042   3.480  1.00 51.70           O  
ATOM   1072  CB  LYS A 156      27.878   5.722   6.805  1.00 53.61           C  
ATOM   1073  CG  LYS A 156      28.058   7.161   7.198  1.00 58.01           C  
ATOM   1074  CD  LYS A 156      26.756   7.762   7.711  1.00 60.79           C  
ATOM   1075  CE  LYS A 156      26.965   9.215   8.139  1.00 60.80           C  
ATOM   1076  NZ  LYS A 156      28.131   9.321   9.078  1.00 59.50           N  
ATOM   1077  N   LYS A 157      28.232   4.059   4.335  1.00 52.01           N  
ATOM   1078  CA  LYS A 157      28.984   3.696   3.155  1.00 53.55           C  
ATOM   1079  C   LYS A 157      28.123   3.639   1.910  1.00 52.57           C  
ATOM   1080  O   LYS A 157      28.555   4.071   0.857  1.00 55.25           O  
ATOM   1081  CB  LYS A 157      29.693   2.356   3.353  1.00 55.50           C  
ATOM   1082  CG  LYS A 157      30.935   2.441   4.229  1.00 65.70           C  
ATOM   1083  CD  LYS A 157      31.541   1.060   4.541  1.00 70.47           C  
ATOM   1084  CE  LYS A 157      32.763   1.184   5.458  1.00 73.05           C  
ATOM   1085  NZ  LYS A 157      33.311  -0.146   5.882  1.00 77.82           N  
ATOM   1086  N   GLN A 158      26.905   3.130   2.016  1.00 50.05           N  
ATOM   1087  CA  GLN A 158      26.056   3.019   0.842  1.00 47.26           C  
ATOM   1088  C   GLN A 158      25.435   4.323   0.355  1.00 45.01           C  
ATOM   1089  O   GLN A 158      24.698   4.340  -0.628  1.00 44.59           O  
ATOM   1090  CB  GLN A 158      24.960   1.999   1.106  1.00 47.74           C  
ATOM   1091  CG  GLN A 158      25.487   0.631   1.417  1.00 51.33           C  
ATOM   1092  CD  GLN A 158      24.381  -0.403   1.483  1.00 56.60           C  
ATOM   1093  OE1 GLN A 158      24.608  -1.555   1.850  1.00 58.12           O  
ATOM   1094  NE2 GLN A 158      23.175   0.003   1.111  1.00 60.17           N  
ATOM   1095  N   GLY A 159      25.731   5.416   1.036  1.00 43.95           N  
ATOM   1096  CA  GLY A 159      25.168   6.685   0.634  1.00 40.44           C  
ATOM   1097  C   GLY A 159      23.738   6.891   1.083  1.00 43.28           C  
ATOM   1098  O   GLY A 159      23.126   7.907   0.758  1.00 43.56           O  
ATOM   1099  N   ILE A 160      23.196   5.945   1.845  1.00 44.56           N  
ATOM   1100  CA  ILE A 160      21.816   6.058   2.318  1.00 42.75           C  
ATOM   1101  C   ILE A 160      21.654   7.083   3.428  1.00 43.07           C  
ATOM   1102  O   ILE A 160      20.584   7.648   3.600  1.00 44.56           O  
ATOM   1103  CB  ILE A 160      21.294   4.704   2.800  1.00 46.88           C  
ATOM   1104  CG1 ILE A 160      21.365   3.710   1.631  1.00 47.18           C  
ATOM   1105  CG2 ILE A 160      19.867   4.849   3.348  1.00 40.47           C  
ATOM   1106  CD1 ILE A 160      20.979   2.282   1.984  1.00 52.73           C  
ATOM   1107  N   ILE A 161      22.710   7.288   4.205  1.00 46.80           N  
ATOM   1108  CA  ILE A 161      22.710   8.292   5.263  1.00 49.52           C  
ATOM   1109  C   ILE A 161      23.879   9.185   4.864  1.00 51.75           C  
ATOM   1110  O   ILE A 161      25.033   8.785   4.979  1.00 45.34           O  
ATOM   1111  CB  ILE A 161      22.970   7.683   6.643  1.00 50.27           C  
ATOM   1112  CG1 ILE A 161      21.771   6.831   7.068  1.00 50.00           C  
ATOM   1113  CG2 ILE A 161      23.240   8.788   7.649  1.00 48.64           C  
ATOM   1114  CD1 ILE A 161      21.993   6.086   8.377  1.00 47.86           C  
ATOM   1115  N   LYS A 162      23.548  10.375   4.356  1.00 57.63           N  
ATOM   1116  CA  LYS A 162      24.533  11.343   3.874  1.00 61.53           C  
ATOM   1117  C   LYS A 162      25.449  11.823   4.976  1.00 61.60           C  
ATOM   1118  O   LYS A 162      26.666  11.808   4.833  1.00 62.98           O  
ATOM   1119  CB  LYS A 162      23.832  12.562   3.255  1.00 66.56           C  
ATOM   1120  CG  LYS A 162      23.166  13.477   4.292  1.00 70.93           C  
ATOM   1121  CD  LYS A 162      22.586  14.757   3.691  1.00 74.94           C  
ATOM   1122  CE  LYS A 162      21.431  14.462   2.737  1.00 76.49           C  
ATOM   1123  NZ  LYS A 162      20.596  15.674   2.456  1.00 78.67           N  
ATOM   1124  N   GLN A 163      24.849  12.258   6.076  1.00 61.73           N  
ATOM   1125  CA  GLN A 163      25.608  12.761   7.202  1.00 62.18           C  
ATOM   1126  C   GLN A 163      24.850  12.559   8.498  1.00 57.35           C  
ATOM   1127  O   GLN A 163      23.630  12.482   8.503  1.00 55.81           O  
ATOM   1128  CB  GLN A 163      25.915  14.242   6.995  1.00 68.08           C  
ATOM   1129  CG  GLN A 163      24.736  15.057   6.508  1.00 74.52           C  
ATOM   1130  CD  GLN A 163      25.103  16.512   6.272  1.00 81.53           C  
ATOM   1131  OE1 GLN A 163      25.127  17.326   7.206  1.00 83.86           O  
ATOM   1132  NE2 GLN A 163      25.410  16.847   5.019  1.00 83.56           N  
ATOM   1133  N   ASP A 164      25.591  12.480   9.594  1.00 56.38           N  
ATOM   1134  CA  ASP A 164      25.006  12.266  10.904  1.00 55.41           C  
ATOM   1135  C   ASP A 164      24.012  13.334  11.288  1.00 56.32           C  
ATOM   1136  O   ASP A 164      24.157  14.490  10.923  1.00 55.99           O  
ATOM   1137  CB  ASP A 164      26.090  12.217  11.977  1.00 53.86           C  
ATOM   1138  CG  ASP A 164      27.162  11.208  11.668  1.00 56.25           C  
ATOM   1139  OD1 ASP A 164      26.891  10.285  10.873  1.00 56.01           O  
ATOM   1140  OD2 ASP A 164      28.273  11.331  12.230  1.00 57.55           O  
ATOM   1141  N   PRO A 165      22.962  12.942  12.009  1.00 56.43           N  
ATOM   1142  CA  PRO A 165      21.937  13.885  12.456  1.00 58.25           C  
ATOM   1143  C   PRO A 165      22.346  14.441  13.838  1.00 60.75           C  
ATOM   1144  O   PRO A 165      23.502  14.313  14.228  1.00 59.19           O  
ATOM   1145  CB  PRO A 165      20.678  13.018  12.489  1.00 55.44           C  
ATOM   1146  CG  PRO A 165      21.199  11.685  12.871  1.00 51.58           C  
ATOM   1147  CD  PRO A 165      22.467  11.555  12.061  1.00 52.48           C  
ATOM   1148  N   LYS A 166      21.405  15.045  14.563  1.00 65.88           N  
ATOM   1149  CA  LYS A 166      21.668  15.619  15.887  1.00 71.84           C  
ATOM   1150  C   LYS A 166      21.499  14.568  16.989  1.00 74.03           C  
ATOM   1151  O   LYS A 166      21.897  13.432  16.800  1.00 76.46           O  
ATOM   1152  CB  LYS A 166      20.732  16.806  16.131  1.00 73.59           C  
ATOM   1153  CG  LYS A 166      19.992  17.245  14.874  1.00 79.30           C  
ATOM   1154  CD  LYS A 166      20.081  18.752  14.645  1.00 81.96           C  
ATOM   1155  CE  LYS A 166      21.502  19.207  14.313  1.00 83.11           C  
ATOM   1156  NZ  LYS A 166      21.561  20.672  13.998  1.00 80.99           N  
ATOM   1157  N   LEU A 167      20.919  14.927  18.135  1.00 77.33           N  
ATOM   1158  CA  LEU A 167      20.761  13.959  19.229  1.00 79.61           C  
ATOM   1159  C   LEU A 167      19.650  14.322  20.224  1.00 82.30           C  
ATOM   1160  O   LEU A 167      18.726  13.498  20.435  1.00 82.86           O  
ATOM   1161  CB  LEU A 167      22.083  13.817  20.003  1.00 80.33           C  
ATOM   1162  CG  LEU A 167      23.422  13.795  19.248  1.00 82.03           C  
ATOM   1163  CD1 LEU A 167      23.823  15.231  18.869  1.00 82.53           C  
ATOM   1164  CD2 LEU A 167      24.507  13.157  20.120  1.00 78.41           C  
TER    1165      LEU A 167                                                      
ATOM   1166  N   SER B  25      -9.711   7.936   3.010  1.00 59.88           N  
ATOM   1167  CA  SER B  25     -10.550   7.651   4.217  1.00 57.56           C  
ATOM   1168  C   SER B  25     -10.633   6.148   4.440  1.00 56.20           C  
ATOM   1169  O   SER B  25     -11.332   5.665   5.338  1.00 52.70           O  
ATOM   1170  CB  SER B  25     -11.963   8.218   4.041  1.00 59.56           C  
ATOM   1171  OG  SER B  25     -12.811   7.815   5.109  1.00 54.59           O  
ATOM   1172  N   LEU B  26      -9.906   5.417   3.606  1.00 55.25           N  
ATOM   1173  CA  LEU B  26      -9.870   3.975   3.693  1.00 52.01           C  
ATOM   1174  C   LEU B  26      -9.177   3.581   4.969  1.00 48.92           C  
ATOM   1175  O   LEU B  26      -9.519   2.576   5.587  1.00 48.11           O  
ATOM   1176  CB  LEU B  26      -9.086   3.394   2.529  1.00 52.60           C  
ATOM   1177  CG  LEU B  26      -9.457   3.900   1.153  1.00 52.37           C  
ATOM   1178  CD1 LEU B  26      -8.832   5.257   0.953  1.00 57.05           C  
ATOM   1179  CD2 LEU B  26      -8.941   2.925   0.115  1.00 53.20           C  
ATOM   1180  N   GLU B  27      -8.188   4.374   5.357  1.00 46.68           N  
ATOM   1181  CA  GLU B  27      -7.456   4.061   6.554  1.00 47.75           C  
ATOM   1182  C   GLU B  27      -8.423   3.829   7.702  1.00 50.16           C  
ATOM   1183  O   GLU B  27      -8.341   2.805   8.385  1.00 52.72           O  
ATOM   1184  CB  GLU B  27      -6.450   5.175   6.874  1.00 51.36           C  
ATOM   1185  CG  GLU B  27      -5.360   5.336   5.808  1.00 57.00           C  
ATOM   1186  CD  GLU B  27      -4.174   6.189   6.267  1.00 65.75           C  
ATOM   1187  OE1 GLU B  27      -3.139   6.227   5.555  1.00 66.83           O  
ATOM   1188  OE2 GLU B  27      -4.269   6.830   7.339  1.00 71.39           O  
ATOM   1189  N   LEU B  28      -9.359   4.759   7.888  1.00 50.62           N  
ATOM   1190  CA  LEU B  28     -10.353   4.681   8.964  1.00 47.36           C  
ATOM   1191  C   LEU B  28     -11.075   3.353   9.042  1.00 44.27           C  
ATOM   1192  O   LEU B  28     -10.989   2.640  10.039  1.00 44.57           O  
ATOM   1193  CB  LEU B  28     -11.418   5.782   8.817  1.00 49.18           C  
ATOM   1194  CG  LEU B  28     -12.562   5.607   9.839  1.00 54.91           C  
ATOM   1195  CD1 LEU B  28     -12.002   5.874  11.232  1.00 51.74           C  
ATOM   1196  CD2 LEU B  28     -13.760   6.520   9.545  1.00 55.29           C  
ATOM   1197  N   TRP B  29     -11.815   3.054   7.984  1.00 45.86           N  
ATOM   1198  CA  TRP B  29     -12.606   1.830   7.885  1.00 44.01           C  
ATOM   1199  C   TRP B  29     -11.757   0.567   7.914  1.00 39.77           C  
ATOM   1200  O   TRP B  29     -12.143  -0.415   8.536  1.00 36.72           O  
ATOM   1201  CB  TRP B  29     -13.456   1.875   6.616  1.00 44.17           C  
ATOM   1202  CG  TRP B  29     -14.492   2.971   6.648  1.00 49.10           C  
ATOM   1203  CD1 TRP B  29     -14.741   3.895   5.674  1.00 48.18           C  
ATOM   1204  CD2 TRP B  29     -15.424   3.240   7.703  1.00 45.28           C  
ATOM   1205  NE1 TRP B  29     -15.767   4.717   6.056  1.00 47.97           N  
ATOM   1206  CE2 TRP B  29     -16.203   4.339   7.297  1.00 45.61           C  
ATOM   1207  CE3 TRP B  29     -15.673   2.655   8.950  1.00 49.07           C  
ATOM   1208  CZ2 TRP B  29     -17.216   4.872   8.093  1.00 44.64           C  
ATOM   1209  CZ3 TRP B  29     -16.687   3.185   9.749  1.00 49.31           C  
ATOM   1210  CH2 TRP B  29     -17.444   4.284   9.313  1.00 48.35           C  
ATOM   1211  N   LEU B  30     -10.600   0.608   7.259  1.00 39.70           N  
ATOM   1212  CA  LEU B  30      -9.700  -0.535   7.240  1.00 42.01           C  
ATOM   1213  C   LEU B  30      -9.237  -0.890   8.639  1.00 39.62           C  
ATOM   1214  O   LEU B  30      -9.243  -2.058   9.020  1.00 42.50           O  
ATOM   1215  CB  LEU B  30      -8.467  -0.271   6.370  1.00 42.72           C  
ATOM   1216  CG  LEU B  30      -7.611  -1.543   6.334  1.00 42.54           C  
ATOM   1217  CD1 LEU B  30      -8.465  -2.682   5.762  1.00 42.66           C  
ATOM   1218  CD2 LEU B  30      -6.362  -1.344   5.500  1.00 41.12           C  
ATOM   1219  N   ASN B  31      -8.850   0.116   9.418  1.00 40.24           N  
ATOM   1220  CA  ASN B  31      -8.395  -0.148  10.767  1.00 39.44           C  
ATOM   1221  C   ASN B  31      -9.560  -0.670  11.596  1.00 40.14           C  
ATOM   1222  O   ASN B  31      -9.410  -1.634  12.366  1.00 41.11           O  
ATOM   1223  CB  ASN B  31      -7.760   1.109  11.378  1.00 43.81           C  
ATOM   1224  CG  ASN B  31      -6.551   1.606  10.573  1.00 45.80           C  
ATOM   1225  OD1 ASN B  31      -5.951   0.851   9.802  1.00 44.43           O  
ATOM   1226  ND2 ASN B  31      -6.186   2.870  10.762  1.00 41.42           N  
ATOM   1227  N   LYS B  32     -10.729  -0.064  11.431  1.00 39.82           N  
ATOM   1228  CA  LYS B  32     -11.897  -0.541  12.159  1.00 40.68           C  
ATOM   1229  C   LYS B  32     -12.170  -1.984  11.750  1.00 42.49           C  
ATOM   1230  O   LYS B  32     -12.464  -2.826  12.593  1.00 46.36           O  
ATOM   1231  CB  LYS B  32     -13.142   0.285  11.828  1.00 45.49           C  
ATOM   1232  CG  LYS B  32     -13.252   1.629  12.526  1.00 46.72           C  
ATOM   1233  CD  LYS B  32     -14.611   2.268  12.256  1.00 48.63           C  
ATOM   1234  CE  LYS B  32     -14.785   3.553  13.047  1.00 49.25           C  
ATOM   1235  NZ  LYS B  32     -14.699   3.298  14.526  1.00 54.00           N  
ATOM   1236  N   ALA B  33     -12.066  -2.263  10.452  1.00 41.02           N  
ATOM   1237  CA  ALA B  33     -12.344  -3.602   9.924  1.00 42.32           C  
ATOM   1238  C   ALA B  33     -11.329  -4.665  10.329  1.00 41.50           C  
ATOM   1239  O   ALA B  33     -11.629  -5.862  10.345  1.00 38.19           O  
ATOM   1240  CB  ALA B  33     -12.461  -3.543   8.400  1.00 40.27           C  
ATOM   1241  N   THR B  34     -10.129  -4.223  10.669  1.00 42.98           N  
ATOM   1242  CA  THR B  34      -9.080  -5.157  11.067  1.00 43.15           C  
ATOM   1243  C   THR B  34      -8.626  -4.971  12.517  1.00 43.30           C  
ATOM   1244  O   THR B  34      -7.564  -5.462  12.913  1.00 40.39           O  
ATOM   1245  CB  THR B  34      -7.875  -5.039  10.127  1.00 39.41           C  
ATOM   1246  OG1 THR B  34      -7.328  -3.717  10.195  1.00 35.60           O  
ATOM   1247  CG2 THR B  34      -8.315  -5.326   8.699  1.00 35.10           C  
ATOM   1248  N   ASP B  35      -9.445  -4.266  13.297  1.00 41.96           N  
ATOM   1249  CA  ASP B  35      -9.150  -4.019  14.702  1.00 43.42           C  
ATOM   1250  C   ASP B  35      -9.052  -5.323  15.495  1.00 42.89           C  
ATOM   1251  O   ASP B  35     -10.057  -5.940  15.835  1.00 43.11           O  
ATOM   1252  CB  ASP B  35     -10.235  -3.150  15.314  1.00 47.30           C  
ATOM   1253  CG  ASP B  35      -9.977  -2.851  16.767  1.00 48.72           C  
ATOM   1254  OD1 ASP B  35      -9.005  -3.397  17.335  1.00 46.96           O  
ATOM   1255  OD2 ASP B  35     -10.758  -2.067  17.339  1.00 54.49           O  
ATOM   1256  N   PRO B  36      -7.826  -5.742  15.820  1.00 41.20           N  
ATOM   1257  CA  PRO B  36      -7.598  -6.978  16.570  1.00 44.35           C  
ATOM   1258  C   PRO B  36      -8.183  -6.988  17.981  1.00 49.64           C  
ATOM   1259  O   PRO B  36      -8.199  -8.034  18.653  1.00 47.84           O  
ATOM   1260  CB  PRO B  36      -6.076  -7.110  16.551  1.00 38.15           C  
ATOM   1261  CG  PRO B  36      -5.636  -5.695  16.522  1.00 34.59           C  
ATOM   1262  CD  PRO B  36      -6.556  -5.050  15.547  1.00 34.73           C  
ATOM   1263  N   SER B  37      -8.666  -5.837  18.438  1.00 52.63           N  
ATOM   1264  CA  SER B  37      -9.246  -5.796  19.774  1.00 56.40           C  
ATOM   1265  C   SER B  37     -10.697  -6.265  19.703  1.00 57.10           C  
ATOM   1266  O   SER B  37     -11.263  -6.680  20.701  1.00 58.94           O  
ATOM   1267  CB  SER B  37      -9.160  -4.392  20.370  1.00 54.95           C  
ATOM   1268  OG  SER B  37      -9.958  -3.490  19.637  1.00 58.21           O  
ATOM   1269  N   MET B  38     -11.290  -6.207  18.514  1.00 59.78           N  
ATOM   1270  CA  MET B  38     -12.668  -6.664  18.315  1.00 59.45           C  
ATOM   1271  C   MET B  38     -12.689  -8.196  18.382  1.00 60.08           C  
ATOM   1272  O   MET B  38     -12.136  -8.867  17.513  1.00 60.32           O  
ATOM   1273  CB  MET B  38     -13.191  -6.233  16.940  1.00 60.48           C  
ATOM   1274  CG  MET B  38     -13.088  -4.754  16.640  1.00 65.79           C  
ATOM   1275  SD  MET B  38     -14.139  -3.750  17.706  1.00 74.19           S  
ATOM   1276  CE  MET B  38     -15.622  -3.644  16.680  1.00 74.70           C  
ATOM   1277  N   SER B  39     -13.330  -8.750  19.405  1.00 61.29           N  
ATOM   1278  CA  SER B  39     -13.409 -10.200  19.557  1.00 59.71           C  
ATOM   1279  C   SER B  39     -14.102 -10.777  18.339  1.00 59.02           C  
ATOM   1280  O   SER B  39     -13.933 -11.946  18.003  1.00 60.88           O  
ATOM   1281  CB  SER B  39     -14.192 -10.562  20.824  1.00 61.86           C  
ATOM   1282  OG  SER B  39     -15.516 -10.050  20.785  1.00 64.71           O  
ATOM   1283  N   GLU B  40     -14.900  -9.944  17.686  1.00 57.50           N  
ATOM   1284  CA  GLU B  40     -15.615 -10.343  16.485  1.00 55.42           C  
ATOM   1285  C   GLU B  40     -15.427  -9.217  15.466  1.00 52.58           C  
ATOM   1286  O   GLU B  40     -15.512  -8.034  15.813  1.00 52.70           O  
ATOM   1287  CB  GLU B  40     -17.097 -10.571  16.796  1.00 58.42           C  
ATOM   1288  CG  GLU B  40     -17.926 -10.887  15.566  1.00 66.20           C  
ATOM   1289  CD  GLU B  40     -19.382 -11.158  15.891  1.00 71.57           C  
ATOM   1290  OE1 GLU B  40     -20.205 -11.198  14.946  1.00 69.79           O  
ATOM   1291  OE2 GLU B  40     -19.695 -11.339  17.093  1.00 76.48           O  
ATOM   1292  N   GLN B  41     -15.169  -9.583  14.215  1.00 46.41           N  
ATOM   1293  CA  GLN B  41     -14.917  -8.595  13.190  1.00 42.64           C  
ATOM   1294  C   GLN B  41     -16.065  -7.630  12.934  1.00 44.31           C  
ATOM   1295  O   GLN B  41     -17.233  -8.006  13.039  1.00 42.65           O  
ATOM   1296  CB  GLN B  41     -14.513  -9.298  11.905  1.00 40.25           C  
ATOM   1297  CG  GLN B  41     -13.811  -8.389  10.930  1.00 41.08           C  
ATOM   1298  CD  GLN B  41     -13.061  -9.154   9.853  1.00 39.29           C  
ATOM   1299  OE1 GLN B  41     -13.198 -10.367   9.725  1.00 40.21           O  
ATOM   1300  NE2 GLN B  41     -12.272  -8.440   9.070  1.00 34.65           N  
ATOM   1301  N   ASP B  42     -15.712  -6.386  12.590  1.00 43.47           N  
ATOM   1302  CA  ASP B  42     -16.672  -5.311  12.297  1.00 42.67           C  
ATOM   1303  C   ASP B  42     -17.076  -5.326  10.818  1.00 39.92           C  
ATOM   1304  O   ASP B  42     -16.556  -4.561  10.002  1.00 39.08           O  
ATOM   1305  CB  ASP B  42     -16.043  -3.955  12.634  1.00 45.23           C  
ATOM   1306  CG  ASP B  42     -17.014  -2.796  12.488  1.00 42.99           C  
ATOM   1307  OD1 ASP B  42     -18.036  -2.914  11.784  1.00 45.25           O  
ATOM   1308  OD2 ASP B  42     -16.733  -1.737  13.070  1.00 47.18           O  
ATOM   1309  N   TRP B  43     -18.035  -6.176  10.478  1.00 37.61           N  
ATOM   1310  CA  TRP B  43     -18.463  -6.297   9.093  1.00 37.98           C  
ATOM   1311  C   TRP B  43     -18.961  -5.006   8.466  1.00 36.89           C  
ATOM   1312  O   TRP B  43     -18.749  -4.754   7.283  1.00 33.75           O  
ATOM   1313  CB  TRP B  43     -19.505  -7.396   8.982  1.00 39.49           C  
ATOM   1314  CG  TRP B  43     -18.933  -8.731   9.356  1.00 43.23           C  
ATOM   1315  CD1 TRP B  43     -18.839  -9.270  10.614  1.00 44.50           C  
ATOM   1316  CD2 TRP B  43     -18.323  -9.675   8.468  1.00 43.55           C  
ATOM   1317  NE1 TRP B  43     -18.207 -10.490  10.558  1.00 44.13           N  
ATOM   1318  CE2 TRP B  43     -17.882 -10.763   9.255  1.00 46.05           C  
ATOM   1319  CE3 TRP B  43     -18.107  -9.706   7.083  1.00 45.24           C  
ATOM   1320  CZ2 TRP B  43     -17.235 -11.874   8.700  1.00 43.24           C  
ATOM   1321  CZ3 TRP B  43     -17.465 -10.807   6.530  1.00 46.36           C  
ATOM   1322  CH2 TRP B  43     -17.036 -11.879   7.343  1.00 44.96           C  
ATOM   1323  N   SER B  44     -19.630  -4.189   9.260  1.00 38.04           N  
ATOM   1324  CA  SER B  44     -20.102  -2.914   8.764  1.00 38.31           C  
ATOM   1325  C   SER B  44     -18.878  -2.102   8.312  1.00 36.27           C  
ATOM   1326  O   SER B  44     -18.897  -1.448   7.264  1.00 35.27           O  
ATOM   1327  CB  SER B  44     -20.855  -2.181   9.879  1.00 40.94           C  
ATOM   1328  OG  SER B  44     -21.257  -0.890   9.439  1.00 49.06           O  
ATOM   1329  N   ALA B  45     -17.806  -2.154   9.102  1.00 37.04           N  
ATOM   1330  CA  ALA B  45     -16.579  -1.438   8.747  1.00 39.25           C  
ATOM   1331  C   ALA B  45     -16.033  -2.006   7.431  1.00 39.30           C  
ATOM   1332  O   ALA B  45     -15.577  -1.258   6.542  1.00 36.92           O  
ATOM   1333  CB  ALA B  45     -15.522  -1.582   9.871  1.00 39.44           C  
ATOM   1334  N   ILE B  46     -16.081  -3.333   7.310  1.00 37.22           N  
ATOM   1335  CA  ILE B  46     -15.615  -3.978   6.085  1.00 39.34           C  
ATOM   1336  C   ILE B  46     -16.381  -3.443   4.867  1.00 40.92           C  
ATOM   1337  O   ILE B  46     -15.790  -3.005   3.878  1.00 37.40           O  
ATOM   1338  CB  ILE B  46     -15.783  -5.527   6.158  1.00 40.92           C  
ATOM   1339  CG1 ILE B  46     -15.047  -6.062   7.387  1.00 35.92           C  
ATOM   1340  CG2 ILE B  46     -15.212  -6.183   4.867  1.00 35.93           C  
ATOM   1341  CD1 ILE B  46     -15.260  -7.526   7.670  1.00 42.11           C  
ATOM   1342  N   GLN B  47     -17.705  -3.453   4.951  1.00 42.32           N  
ATOM   1343  CA  GLN B  47     -18.500  -2.977   3.843  1.00 43.73           C  
ATOM   1344  C   GLN B  47     -18.167  -1.535   3.508  1.00 41.67           C  
ATOM   1345  O   GLN B  47     -18.001  -1.192   2.342  1.00 45.29           O  
ATOM   1346  CB  GLN B  47     -19.979  -3.141   4.178  1.00 45.96           C  
ATOM   1347  CG  GLN B  47     -20.300  -4.560   4.604  1.00 53.89           C  
ATOM   1348  CD  GLN B  47     -21.766  -4.778   4.970  1.00 60.04           C  
ATOM   1349  OE1 GLN B  47     -22.404  -3.917   5.588  1.00 60.71           O  
ATOM   1350  NE2 GLN B  47     -22.299  -5.951   4.610  1.00 60.69           N  
ATOM   1351  N   ASN B  48     -18.048  -0.685   4.518  1.00 43.43           N  
ATOM   1352  CA  ASN B  48     -17.729   0.718   4.248  1.00 44.74           C  
ATOM   1353  C   ASN B  48     -16.420   0.826   3.496  1.00 44.33           C  
ATOM   1354  O   ASN B  48     -16.292   1.604   2.545  1.00 45.03           O  
ATOM   1355  CB  ASN B  48     -17.656   1.525   5.549  1.00 46.64           C  
ATOM   1356  CG  ASN B  48     -19.018   1.681   6.203  1.00 50.73           C  
ATOM   1357  OD1 ASN B  48     -20.033   1.783   5.511  1.00 48.03           O  
ATOM   1358  ND2 ASN B  48     -19.050   1.707   7.537  1.00 51.89           N  
ATOM   1359  N   PHE B  49     -15.456   0.010   3.906  1.00 44.81           N  
ATOM   1360  CA  PHE B  49     -14.150   0.005   3.259  1.00 44.64           C  
ATOM   1361  C   PHE B  49     -14.153  -0.393   1.771  1.00 43.93           C  
ATOM   1362  O   PHE B  49     -13.610   0.333   0.936  1.00 41.27           O  
ATOM   1363  CB  PHE B  49     -13.186  -0.894   4.044  1.00 41.43           C  
ATOM   1364  CG  PHE B  49     -11.816  -0.990   3.429  1.00 38.64           C  
ATOM   1365  CD1 PHE B  49     -11.538  -1.967   2.475  1.00 35.10           C  
ATOM   1366  CD2 PHE B  49     -10.823  -0.074   3.771  1.00 33.64           C  
ATOM   1367  CE1 PHE B  49     -10.288  -2.034   1.863  1.00 41.68           C  
ATOM   1368  CE2 PHE B  49      -9.571  -0.119   3.174  1.00 39.21           C  
ATOM   1369  CZ  PHE B  49      -9.291  -1.103   2.211  1.00 39.61           C  
ATOM   1370  N   CYS B  50     -14.754  -1.530   1.424  1.00 44.23           N  
ATOM   1371  CA  CYS B  50     -14.740  -1.935   0.023  1.00 44.72           C  
ATOM   1372  C   CYS B  50     -15.601  -0.951  -0.735  1.00 46.46           C  
ATOM   1373  O   CYS B  50     -15.355  -0.639  -1.904  1.00 43.55           O  
ATOM   1374  CB  CYS B  50     -15.238  -3.389  -0.146  1.00 46.06           C  
ATOM   1375  SG  CYS B  50     -14.138  -4.622   0.671  1.00 49.51           S  
ATOM   1376  N   GLU B  51     -16.611  -0.448  -0.040  1.00 49.04           N  
ATOM   1377  CA  GLU B  51     -17.505   0.539  -0.618  1.00 50.01           C  
ATOM   1378  C   GLU B  51     -16.641   1.736  -1.000  1.00 48.34           C  
ATOM   1379  O   GLU B  51     -16.737   2.255  -2.100  1.00 44.69           O  
ATOM   1380  CB  GLU B  51     -18.551   0.950   0.412  1.00 54.91           C  
ATOM   1381  CG  GLU B  51     -19.706   1.735  -0.173  1.00 61.17           C  
ATOM   1382  CD  GLU B  51     -20.514   0.925  -1.178  1.00 67.80           C  
ATOM   1383  OE1 GLU B  51     -21.768   0.917  -1.067  1.00 68.90           O  
ATOM   1384  OE2 GLU B  51     -19.899   0.304  -2.081  1.00 70.22           O  
ATOM   1385  N   GLN B  52     -15.801   2.169  -0.067  1.00 50.98           N  
ATOM   1386  CA  GLN B  52     -14.884   3.280  -0.314  1.00 55.29           C  
ATOM   1387  C   GLN B  52     -14.098   2.981  -1.577  1.00 55.40           C  
ATOM   1388  O   GLN B  52     -13.948   3.826  -2.454  1.00 54.48           O  
ATOM   1389  CB  GLN B  52     -13.900   3.420   0.842  1.00 59.98           C  
ATOM   1390  CG  GLN B  52     -14.394   4.249   1.988  1.00 68.03           C  
ATOM   1391  CD  GLN B  52     -14.364   5.718   1.654  1.00 72.10           C  
ATOM   1392  OE1 GLN B  52     -13.313   6.258   1.299  1.00 73.29           O  
ATOM   1393  NE2 GLN B  52     -15.514   6.377   1.759  1.00 71.95           N  
ATOM   1394  N   VAL B  53     -13.577   1.767  -1.651  1.00 53.18           N  
ATOM   1395  CA  VAL B  53     -12.813   1.354  -2.808  1.00 54.90           C  
ATOM   1396  C   VAL B  53     -13.519   1.714  -4.115  1.00 56.48           C  
ATOM   1397  O   VAL B  53     -12.871   2.090  -5.092  1.00 53.60           O  
ATOM   1398  CB  VAL B  53     -12.585  -0.147  -2.779  1.00 55.74           C  
ATOM   1399  CG1 VAL B  53     -11.725  -0.553  -3.935  1.00 55.16           C  
ATOM   1400  CG2 VAL B  53     -11.945  -0.540  -1.461  1.00 60.43           C  
ATOM   1401  N   ASN B  54     -14.842   1.590  -4.141  1.00 57.98           N  
ATOM   1402  CA  ASN B  54     -15.599   1.909  -5.349  1.00 60.64           C  
ATOM   1403  C   ASN B  54     -15.947   3.394  -5.387  1.00 62.19           C  
ATOM   1404  O   ASN B  54     -16.022   3.999  -6.452  1.00 61.23           O  
ATOM   1405  CB  ASN B  54     -16.883   1.084  -5.408  1.00 60.39           C  
ATOM   1406  CG  ASN B  54     -16.622  -0.406  -5.341  1.00 61.28           C  
ATOM   1407  OD1 ASN B  54     -15.922  -0.966  -6.185  1.00 61.77           O  
ATOM   1408  ND2 ASN B  54     -17.191  -1.060  -4.336  1.00 59.65           N  
ATOM   1409  N   THR B  55     -16.152   3.970  -4.208  1.00 65.19           N  
ATOM   1410  CA  THR B  55     -16.492   5.379  -4.065  1.00 67.24           C  
ATOM   1411  C   THR B  55     -15.242   6.182  -3.753  1.00 70.12           C  
ATOM   1412  O   THR B  55     -15.090   6.715  -2.643  1.00 71.06           O  
ATOM   1413  CB  THR B  55     -17.470   5.596  -2.912  1.00 68.84           C  
ATOM   1414  OG1 THR B  55     -18.611   4.755  -3.094  1.00 73.41           O  
ATOM   1415  CG2 THR B  55     -17.925   7.043  -2.864  1.00 73.51           C  
ATOM   1416  N   ASP B  56     -14.347   6.254  -4.729  1.00 69.33           N  
ATOM   1417  CA  ASP B  56     -13.098   6.992  -4.591  1.00 70.51           C  
ATOM   1418  C   ASP B  56     -12.250   6.597  -5.771  1.00 71.18           C  
ATOM   1419  O   ASP B  56     -11.990   5.414  -5.988  1.00 71.44           O  
ATOM   1420  CB  ASP B  56     -12.359   6.618  -3.309  1.00 69.82           C  
ATOM   1421  CG  ASP B  56     -11.127   7.479  -3.074  1.00 71.56           C  
ATOM   1422  OD1 ASP B  56     -10.511   7.941  -4.065  1.00 70.00           O  
ATOM   1423  OD2 ASP B  56     -10.766   7.681  -1.894  1.00 70.24           O  
ATOM   1424  N   PRO B  57     -11.805   7.584  -6.554  1.00 73.43           N  
ATOM   1425  CA  PRO B  57     -10.972   7.359  -7.740  1.00 73.61           C  
ATOM   1426  C   PRO B  57      -9.608   6.781  -7.395  1.00 73.76           C  
ATOM   1427  O   PRO B  57      -8.942   6.172  -8.233  1.00 75.22           O  
ATOM   1428  CB  PRO B  57     -10.867   8.749  -8.349  1.00 74.92           C  
ATOM   1429  CG  PRO B  57     -10.885   9.635  -7.129  1.00 75.98           C  
ATOM   1430  CD  PRO B  57     -11.998   9.025  -6.311  1.00 74.10           C  
ATOM   1431  N   ASN B  58      -9.199   6.961  -6.149  1.00 73.06           N  
ATOM   1432  CA  ASN B  58      -7.906   6.466  -5.719  1.00 72.87           C  
ATOM   1433  C   ASN B  58      -8.061   5.265  -4.813  1.00 70.81           C  
ATOM   1434  O   ASN B  58      -7.073   4.692  -4.355  1.00 72.16           O  
ATOM   1435  CB  ASN B  58      -7.169   7.592  -5.009  1.00 75.37           C  
ATOM   1436  CG  ASN B  58      -7.467   8.942  -5.636  1.00 77.69           C  
ATOM   1437  OD1 ASN B  58      -8.371   9.662  -5.195  1.00 79.89           O  
ATOM   1438  ND2 ASN B  58      -6.735   9.275  -6.696  1.00 77.03           N  
ATOM   1439  N   GLY B  59      -9.307   4.888  -4.555  1.00 67.03           N  
ATOM   1440  CA  GLY B  59      -9.561   3.746  -3.702  1.00 64.85           C  
ATOM   1441  C   GLY B  59      -8.763   2.543  -4.171  1.00 63.41           C  
ATOM   1442  O   GLY B  59      -7.989   1.969  -3.398  1.00 60.78           O  
ATOM   1443  N   PRO B  60      -8.917   2.145  -5.446  1.00 61.71           N  
ATOM   1444  CA  PRO B  60      -8.202   0.995  -6.011  1.00 62.68           C  
ATOM   1445  C   PRO B  60      -6.692   1.197  -6.113  1.00 63.57           C  
ATOM   1446  O   PRO B  60      -5.961   0.257  -6.396  1.00 63.92           O  
ATOM   1447  CB  PRO B  60      -8.848   0.825  -7.383  1.00 61.14           C  
ATOM   1448  CG  PRO B  60     -10.208   1.443  -7.208  1.00 58.50           C  
ATOM   1449  CD  PRO B  60      -9.887   2.673  -6.417  1.00 59.09           C  
ATOM   1450  N   THR B  61      -6.231   2.423  -5.881  1.00 64.50           N  
ATOM   1451  CA  THR B  61      -4.808   2.730  -5.946  1.00 63.15           C  
ATOM   1452  C   THR B  61      -4.150   2.680  -4.565  1.00 60.92           C  
ATOM   1453  O   THR B  61      -2.940   2.507  -4.459  1.00 61.37           O  
ATOM   1454  CB  THR B  61      -4.544   4.144  -6.562  1.00 66.21           C  
ATOM   1455  OG1 THR B  61      -4.802   5.166  -5.585  1.00 67.12           O  
ATOM   1456  CG2 THR B  61      -5.438   4.374  -7.779  1.00 67.37           C  
ATOM   1457  N   HIS B  62      -4.933   2.823  -3.506  1.00 57.31           N  
ATOM   1458  CA  HIS B  62      -4.351   2.807  -2.178  1.00 54.51           C  
ATOM   1459  C   HIS B  62      -4.684   1.574  -1.353  1.00 53.45           C  
ATOM   1460  O   HIS B  62      -3.813   1.019  -0.673  1.00 52.14           O  
ATOM   1461  CB  HIS B  62      -4.773   4.061  -1.422  1.00 56.68           C  
ATOM   1462  CG  HIS B  62      -3.927   5.259  -1.719  1.00 60.18           C  
ATOM   1463  ND1 HIS B  62      -2.600   5.340  -1.355  1.00 61.56           N  
ATOM   1464  CD2 HIS B  62      -4.221   6.435  -2.326  1.00 61.65           C  
ATOM   1465  CE1 HIS B  62      -2.114   6.512  -1.721  1.00 62.69           C  
ATOM   1466  NE2 HIS B  62      -3.077   7.197  -2.313  1.00 60.65           N  
ATOM   1467  N   ALA B  63      -5.942   1.149  -1.427  1.00 49.65           N  
ATOM   1468  CA  ALA B  63      -6.442  -0.003  -0.674  1.00 46.76           C  
ATOM   1469  C   ALA B  63      -5.521  -1.218  -0.653  1.00 43.87           C  
ATOM   1470  O   ALA B  63      -5.154  -1.705   0.410  1.00 43.55           O  
ATOM   1471  CB  ALA B  63      -7.810  -0.402  -1.199  1.00 41.68           C  
ATOM   1472  N   PRO B  64      -5.136  -1.725  -1.830  1.00 45.35           N  
ATOM   1473  CA  PRO B  64      -4.254  -2.890  -1.861  1.00 46.55           C  
ATOM   1474  C   PRO B  64      -2.976  -2.771  -1.000  1.00 44.83           C  
ATOM   1475  O   PRO B  64      -2.551  -3.751  -0.393  1.00 42.54           O  
ATOM   1476  CB  PRO B  64      -3.967  -3.054  -3.358  1.00 43.17           C  
ATOM   1477  CG  PRO B  64      -4.070  -1.689  -3.858  1.00 45.46           C  
ATOM   1478  CD  PRO B  64      -5.290  -1.170  -3.183  1.00 45.30           C  
ATOM   1479  N   TRP B  65      -2.385  -1.581  -0.917  1.00 41.73           N  
ATOM   1480  CA  TRP B  65      -1.161  -1.428  -0.131  1.00 42.53           C  
ATOM   1481  C   TRP B  65      -1.453  -1.345   1.339  1.00 41.95           C  
ATOM   1482  O   TRP B  65      -0.728  -1.915   2.154  1.00 44.27           O  
ATOM   1483  CB  TRP B  65      -0.394  -0.210  -0.622  1.00 46.91           C  
ATOM   1484  CG  TRP B  65      -0.392  -0.278  -2.092  1.00 52.52           C  
ATOM   1485  CD1 TRP B  65      -1.013   0.575  -2.962  1.00 52.55           C  
ATOM   1486  CD2 TRP B  65       0.025  -1.404  -2.869  1.00 55.17           C  
ATOM   1487  NE1 TRP B  65      -1.027   0.036  -4.230  1.00 50.70           N  
ATOM   1488  CE2 TRP B  65      -0.399  -1.179  -4.197  1.00 53.42           C  
ATOM   1489  CE3 TRP B  65       0.702  -2.595  -2.564  1.00 55.05           C  
ATOM   1490  CZ2 TRP B  65      -0.164  -2.096  -5.215  1.00 53.72           C  
ATOM   1491  CZ3 TRP B  65       0.933  -3.504  -3.577  1.00 54.67           C  
ATOM   1492  CH2 TRP B  65       0.498  -3.251  -4.886  1.00 55.65           C  
ATOM   1493  N   LEU B  66      -2.530  -0.651   1.675  1.00 39.71           N  
ATOM   1494  CA  LEU B  66      -2.947  -0.520   3.053  1.00 35.56           C  
ATOM   1495  C   LEU B  66      -3.277  -1.916   3.544  1.00 34.25           C  
ATOM   1496  O   LEU B  66      -2.958  -2.305   4.664  1.00 32.69           O  
ATOM   1497  CB  LEU B  66      -4.199   0.335   3.119  1.00 36.17           C  
ATOM   1498  CG  LEU B  66      -3.998   1.776   2.672  1.00 41.85           C  
ATOM   1499  CD1 LEU B  66      -5.352   2.422   2.507  1.00 45.24           C  
ATOM   1500  CD2 LEU B  66      -3.148   2.547   3.703  1.00 40.80           C  
ATOM   1501  N   LEU B  67      -3.907  -2.668   2.656  1.00 35.42           N  
ATOM   1502  CA  LEU B  67      -4.347  -4.021   2.945  1.00 34.90           C  
ATOM   1503  C   LEU B  67      -3.164  -4.973   3.022  1.00 31.27           C  
ATOM   1504  O   LEU B  67      -3.101  -5.833   3.896  1.00 33.90           O  
ATOM   1505  CB  LEU B  67      -5.339  -4.428   1.856  1.00 32.81           C  
ATOM   1506  CG  LEU B  67      -6.426  -5.497   1.965  1.00 34.23           C  
ATOM   1507  CD1 LEU B  67      -7.159  -5.511   3.299  1.00 33.15           C  
ATOM   1508  CD2 LEU B  67      -7.415  -5.190   0.833  1.00 36.47           C  
ATOM   1509  N   ALA B  68      -2.202  -4.789   2.136  1.00 30.05           N  
ATOM   1510  CA  ALA B  68      -1.023  -5.654   2.122  1.00 32.18           C  
ATOM   1511  C   ALA B  68      -0.289  -5.633   3.451  1.00 29.35           C  
ATOM   1512  O   ALA B  68       0.063  -6.673   4.009  1.00 30.43           O  
ATOM   1513  CB  ALA B  68      -0.079  -5.242   0.993  1.00 29.57           C  
ATOM   1514  N   HIS B  69      -0.079  -4.433   3.967  1.00 32.97           N  
ATOM   1515  CA  HIS B  69       0.621  -4.273   5.223  1.00 29.09           C  
ATOM   1516  C   HIS B  69      -0.157  -4.978   6.323  1.00 33.90           C  
ATOM   1517  O   HIS B  69       0.410  -5.697   7.153  1.00 29.52           O  
ATOM   1518  CB  HIS B  69       0.793  -2.786   5.533  1.00 29.99           C  
ATOM   1519  CG  HIS B  69       1.284  -2.513   6.917  1.00 29.26           C  
ATOM   1520  ND1 HIS B  69       0.438  -2.182   7.953  1.00 33.39           N  
ATOM   1521  CD2 HIS B  69       2.521  -2.618   7.460  1.00 33.44           C  
ATOM   1522  CE1 HIS B  69       1.133  -2.100   9.076  1.00 30.95           C  
ATOM   1523  NE2 HIS B  69       2.398  -2.361   8.806  1.00 29.95           N  
ATOM   1524  N   LYS B  70      -1.472  -4.794   6.302  1.00 35.50           N  
ATOM   1525  CA  LYS B  70      -2.317  -5.404   7.309  1.00 35.75           C  
ATOM   1526  C   LYS B  70      -2.220  -6.925   7.268  1.00 31.60           C  
ATOM   1527  O   LYS B  70      -2.322  -7.595   8.287  1.00 35.62           O  
ATOM   1528  CB  LYS B  70      -3.767  -4.966   7.088  1.00 39.42           C  
ATOM   1529  CG  LYS B  70      -4.426  -4.337   8.305  1.00 44.95           C  
ATOM   1530  CD  LYS B  70      -3.933  -2.919   8.589  1.00 43.15           C  
ATOM   1531  CE  LYS B  70      -4.406  -2.473   9.962  1.00 42.15           C  
ATOM   1532  NZ  LYS B  70      -4.142  -1.043  10.201  1.00 41.95           N  
ATOM   1533  N   ILE B  71      -2.025  -7.467   6.084  1.00 28.89           N  
ATOM   1534  CA  ILE B  71      -1.948  -8.897   5.936  1.00 31.12           C  
ATOM   1535  C   ILE B  71      -0.599  -9.420   6.410  1.00 34.02           C  
ATOM   1536  O   ILE B  71      -0.442 -10.599   6.722  1.00 33.55           O  
ATOM   1537  CB  ILE B  71      -2.182  -9.276   4.468  1.00 33.32           C  
ATOM   1538  CG1 ILE B  71      -3.651  -8.988   4.105  1.00 30.68           C  
ATOM   1539  CG2 ILE B  71      -1.795 -10.742   4.232  1.00 31.21           C  
ATOM   1540  CD1 ILE B  71      -3.951  -9.039   2.613  1.00 28.96           C  
ATOM   1541  N   GLN B  72       0.381  -8.532   6.477  1.00 33.57           N  
ATOM   1542  CA  GLN B  72       1.694  -8.949   6.922  1.00 32.07           C  
ATOM   1543  C   GLN B  72       1.864  -8.836   8.417  1.00 30.44           C  
ATOM   1544  O   GLN B  72       2.936  -9.068   8.944  1.00 25.87           O  
ATOM   1545  CB  GLN B  72       2.737  -8.137   6.182  1.00 32.53           C  
ATOM   1546  CG  GLN B  72       2.605  -8.345   4.675  1.00 37.53           C  
ATOM   1547  CD  GLN B  72       3.378  -7.316   3.894  1.00 40.72           C  
ATOM   1548  OE1 GLN B  72       3.672  -6.243   4.408  1.00 45.98           O  
ATOM   1549  NE2 GLN B  72       3.695  -7.624   2.642  1.00 42.11           N  
ATOM   1550  N   SER B  73       0.786  -8.502   9.111  1.00 28.58           N  
ATOM   1551  CA  SER B  73       0.866  -8.355  10.553  1.00 32.28           C  
ATOM   1552  C   SER B  73       1.279  -9.584  11.381  1.00 36.08           C  
ATOM   1553  O   SER B  73       0.794 -10.710  11.165  1.00 31.65           O  
ATOM   1554  CB  SER B  73      -0.467  -7.864  11.105  1.00 31.40           C  
ATOM   1555  OG  SER B  73      -0.397  -7.899  12.520  1.00 35.34           O  
ATOM   1556  N   PRO B  74       2.173  -9.374  12.363  1.00 36.33           N  
ATOM   1557  CA  PRO B  74       2.622 -10.475  13.223  1.00 36.24           C  
ATOM   1558  C   PRO B  74       1.511 -10.809  14.217  1.00 38.41           C  
ATOM   1559  O   PRO B  74       1.611 -11.758  14.989  1.00 38.75           O  
ATOM   1560  CB  PRO B  74       3.879  -9.912  13.896  1.00 38.33           C  
ATOM   1561  CG  PRO B  74       3.629  -8.419  13.911  1.00 38.55           C  
ATOM   1562  CD  PRO B  74       3.005  -8.171  12.555  1.00 37.16           C  
ATOM   1563  N   GLN B  75       0.454 -10.004  14.191  1.00 38.07           N  
ATOM   1564  CA  GLN B  75      -0.703 -10.220  15.043  1.00 36.61           C  
ATOM   1565  C   GLN B  75      -1.721 -10.993  14.205  1.00 34.65           C  
ATOM   1566  O   GLN B  75      -2.386 -10.443  13.321  1.00 31.88           O  
ATOM   1567  CB  GLN B  75      -1.259  -8.874  15.519  1.00 38.05           C  
ATOM   1568  CG  GLN B  75      -0.339  -8.194  16.552  1.00 39.81           C  
ATOM   1569  CD  GLN B  75      -0.868  -6.856  17.067  1.00 40.93           C  
ATOM   1570  OE1 GLN B  75      -2.056  -6.715  17.359  1.00 43.85           O  
ATOM   1571  NE2 GLN B  75       0.020  -5.876  17.198  1.00 38.90           N  
ATOM   1572  N   GLU B  76      -1.823 -12.279  14.510  1.00 31.76           N  
ATOM   1573  CA  GLU B  76      -2.694 -13.191  13.802  1.00 35.30           C  
ATOM   1574  C   GLU B  76      -4.095 -12.661  13.478  1.00 32.91           C  
ATOM   1575  O   GLU B  76      -4.489 -12.594  12.314  1.00 35.34           O  
ATOM   1576  CB  GLU B  76      -2.796 -14.537  14.561  1.00 32.96           C  
ATOM   1577  CG  GLU B  76      -3.517 -15.584  13.723  1.00 36.33           C  
ATOM   1578  CD  GLU B  76      -3.504 -16.992  14.307  1.00 43.41           C  
ATOM   1579  OE1 GLU B  76      -4.136 -17.206  15.365  1.00 50.53           O  
ATOM   1580  OE2 GLU B  76      -2.872 -17.892  13.698  1.00 43.45           O  
ATOM   1581  N   LYS B  77      -4.841 -12.268  14.495  1.00 32.71           N  
ATOM   1582  CA  LYS B  77      -6.203 -11.792  14.263  1.00 34.74           C  
ATOM   1583  C   LYS B  77      -6.246 -10.629  13.273  1.00 34.12           C  
ATOM   1584  O   LYS B  77      -7.124 -10.552  12.412  1.00 32.60           O  
ATOM   1585  CB  LYS B  77      -6.852 -11.398  15.594  1.00 33.12           C  
ATOM   1586  CG  LYS B  77      -8.356 -11.244  15.520  1.00 38.83           C  
ATOM   1587  CD  LYS B  77      -8.959 -11.008  16.883  1.00 45.53           C  
ATOM   1588  CE  LYS B  77      -8.439 -12.011  17.910  1.00 53.94           C  
ATOM   1589  NZ  LYS B  77      -8.888 -11.644  19.311  1.00 60.36           N  
ATOM   1590  N   GLU B  78      -5.279  -9.732  13.385  1.00 33.69           N  
ATOM   1591  CA  GLU B  78      -5.244  -8.599  12.498  1.00 34.86           C  
ATOM   1592  C   GLU B  78      -4.997  -9.069  11.076  1.00 32.94           C  
ATOM   1593  O   GLU B  78      -5.610  -8.571  10.131  1.00 34.48           O  
ATOM   1594  CB  GLU B  78      -4.154  -7.634  12.931  1.00 35.21           C  
ATOM   1595  CG  GLU B  78      -3.931  -6.520  11.955  1.00 39.26           C  
ATOM   1596  CD  GLU B  78      -3.017  -5.456  12.508  1.00 44.17           C  
ATOM   1597  OE1 GLU B  78      -1.880  -5.779  12.925  1.00 42.11           O  
ATOM   1598  OE2 GLU B  78      -3.443  -4.286  12.522  1.00 48.87           O  
ATOM   1599  N   ALA B  79      -4.104 -10.034  10.916  1.00 33.88           N  
ATOM   1600  CA  ALA B  79      -3.823 -10.526   9.576  1.00 32.23           C  
ATOM   1601  C   ALA B  79      -5.032 -11.308   9.033  1.00 28.99           C  
ATOM   1602  O   ALA B  79      -5.424 -11.109   7.907  1.00 27.94           O  
ATOM   1603  CB  ALA B  79      -2.560 -11.386   9.579  1.00 31.43           C  
ATOM   1604  N   LEU B  80      -5.640 -12.171   9.835  1.00 29.58           N  
ATOM   1605  CA  LEU B  80      -6.797 -12.932   9.346  1.00 32.89           C  
ATOM   1606  C   LEU B  80      -7.964 -11.990   8.982  1.00 32.04           C  
ATOM   1607  O   LEU B  80      -8.628 -12.170   7.959  1.00 32.80           O  
ATOM   1608  CB  LEU B  80      -7.262 -13.966  10.398  1.00 32.35           C  
ATOM   1609  CG  LEU B  80      -6.287 -15.093  10.806  1.00 33.64           C  
ATOM   1610  CD1 LEU B  80      -6.783 -15.760  12.093  1.00 32.13           C  
ATOM   1611  CD2 LEU B  80      -6.153 -16.125   9.706  1.00 35.69           C  
ATOM   1612  N   TYR B  81      -8.203 -10.995   9.834  1.00 32.69           N  
ATOM   1613  CA  TYR B  81      -9.234 -10.009   9.598  1.00 26.31           C  
ATOM   1614  C   TYR B  81      -8.987  -9.353   8.245  1.00 28.54           C  
ATOM   1615  O   TYR B  81      -9.891  -9.224   7.425  1.00 29.82           O  
ATOM   1616  CB  TYR B  81      -9.205  -8.954  10.696  1.00 27.89           C  
ATOM   1617  CG  TYR B  81     -10.031  -9.326  11.909  1.00 37.22           C  
ATOM   1618  CD1 TYR B  81     -10.152  -8.446  12.986  1.00 35.92           C  
ATOM   1619  CD2 TYR B  81     -10.660 -10.579  12.005  1.00 33.68           C  
ATOM   1620  CE1 TYR B  81     -10.864  -8.794  14.125  1.00 37.02           C  
ATOM   1621  CE2 TYR B  81     -11.373 -10.935  13.139  1.00 34.40           C  
ATOM   1622  CZ  TYR B  81     -11.464 -10.035  14.196  1.00 38.77           C  
ATOM   1623  OH  TYR B  81     -12.121 -10.384  15.343  1.00 40.50           O  
ATOM   1624  N   ALA B  82      -7.746  -8.939   8.024  1.00 27.91           N  
ATOM   1625  CA  ALA B  82      -7.357  -8.300   6.780  1.00 27.31           C  
ATOM   1626  C   ALA B  82      -7.630  -9.204   5.553  1.00 30.68           C  
ATOM   1627  O   ALA B  82      -8.078  -8.714   4.503  1.00 26.90           O  
ATOM   1628  CB  ALA B  82      -5.861  -7.910   6.844  1.00 23.84           C  
ATOM   1629  N   LEU B  83      -7.343 -10.504   5.679  1.00 29.73           N  
ATOM   1630  CA  LEU B  83      -7.580 -11.447   4.582  1.00 30.43           C  
ATOM   1631  C   LEU B  83      -9.066 -11.504   4.307  1.00 29.24           C  
ATOM   1632  O   LEU B  83      -9.504 -11.558   3.160  1.00 28.37           O  
ATOM   1633  CB  LEU B  83      -7.059 -12.833   4.946  1.00 34.24           C  
ATOM   1634  CG  LEU B  83      -5.534 -12.774   4.909  1.00 31.14           C  
ATOM   1635  CD1 LEU B  83      -4.950 -14.023   5.564  1.00 28.37           C  
ATOM   1636  CD2 LEU B  83      -5.068 -12.592   3.442  1.00 27.88           C  
ATOM   1637  N   THR B  84      -9.846 -11.456   5.369  1.00 28.53           N  
ATOM   1638  CA  THR B  84     -11.273 -11.447   5.179  1.00 30.93           C  
ATOM   1639  C   THR B  84     -11.672 -10.180   4.412  1.00 31.60           C  
ATOM   1640  O   THR B  84     -12.529 -10.223   3.510  1.00 35.64           O  
ATOM   1641  CB  THR B  84     -11.991 -11.528   6.524  1.00 33.27           C  
ATOM   1642  OG1 THR B  84     -11.678 -12.782   7.144  1.00 34.02           O  
ATOM   1643  CG2 THR B  84     -13.509 -11.438   6.329  1.00 35.01           C  
ATOM   1644  N   VAL B  85     -11.068  -9.044   4.748  1.00 28.73           N  
ATOM   1645  CA  VAL B  85     -11.404  -7.819   4.018  1.00 29.16           C  
ATOM   1646  C   VAL B  85     -11.065  -8.011   2.551  1.00 25.62           C  
ATOM   1647  O   VAL B  85     -11.847  -7.681   1.671  1.00 30.34           O  
ATOM   1648  CB  VAL B  85     -10.620  -6.571   4.542  1.00 26.91           C  
ATOM   1649  CG1 VAL B  85     -10.832  -5.393   3.592  1.00 25.77           C  
ATOM   1650  CG2 VAL B  85     -11.080  -6.213   5.947  1.00 21.00           C  
ATOM   1651  N   LEU B  86      -9.883  -8.556   2.304  1.00 28.58           N  
ATOM   1652  CA  LEU B  86      -9.411  -8.792   0.962  1.00 28.28           C  
ATOM   1653  C   LEU B  86     -10.370  -9.674   0.167  1.00 28.72           C  
ATOM   1654  O   LEU B  86     -10.604  -9.440  -1.005  1.00 27.79           O  
ATOM   1655  CB  LEU B  86      -8.027  -9.446   0.993  1.00 25.23           C  
ATOM   1656  CG  LEU B  86      -7.606  -9.932  -0.412  1.00 30.77           C  
ATOM   1657  CD1 LEU B  86      -7.349  -8.723  -1.349  1.00 25.95           C  
ATOM   1658  CD2 LEU B  86      -6.363 -10.827  -0.308  1.00 26.65           C  
ATOM   1659  N   GLU B  87     -10.914 -10.704   0.790  1.00 31.69           N  
ATOM   1660  CA  GLU B  87     -11.837 -11.569   0.057  1.00 35.67           C  
ATOM   1661  C   GLU B  87     -13.112 -10.813  -0.263  1.00 37.61           C  
ATOM   1662  O   GLU B  87     -13.661 -10.922  -1.360  1.00 36.35           O  
ATOM   1663  CB  GLU B  87     -12.160 -12.800   0.876  1.00 34.83           C  
ATOM   1664  CG  GLU B  87     -10.907 -13.531   1.288  1.00 44.65           C  
ATOM   1665  CD  GLU B  87     -11.197 -14.833   1.984  1.00 51.02           C  
ATOM   1666  OE1 GLU B  87     -11.822 -14.818   3.066  1.00 53.41           O  
ATOM   1667  OE2 GLU B  87     -10.798 -15.880   1.442  1.00 58.50           O  
ATOM   1668  N   MET B  88     -13.566 -10.031   0.709  1.00 36.47           N  
ATOM   1669  CA  MET B  88     -14.769  -9.249   0.540  1.00 37.98           C  
ATOM   1670  C   MET B  88     -14.604  -8.280  -0.619  1.00 34.29           C  
ATOM   1671  O   MET B  88     -15.432  -8.228  -1.509  1.00 36.22           O  
ATOM   1672  CB  MET B  88     -15.078  -8.468   1.819  1.00 41.46           C  
ATOM   1673  CG  MET B  88     -16.495  -7.950   1.869  1.00 52.03           C  
ATOM   1674  SD  MET B  88     -17.591  -9.093   2.756  1.00 63.52           S  
ATOM   1675  CE  MET B  88     -17.650 -10.490   1.663  1.00 58.87           C  
ATOM   1676  N   CYS B  89     -13.522  -7.517  -0.625  1.00 33.59           N  
ATOM   1677  CA  CYS B  89     -13.354  -6.571  -1.703  1.00 32.21           C  
ATOM   1678  C   CYS B  89     -13.277  -7.253  -3.045  1.00 32.32           C  
ATOM   1679  O   CYS B  89     -13.678  -6.665  -4.035  1.00 35.08           O  
ATOM   1680  CB  CYS B  89     -12.113  -5.724  -1.488  1.00 34.35           C  
ATOM   1681  SG  CYS B  89     -12.276  -4.447  -0.205  1.00 39.22           S  
ATOM   1682  N   MET B  90     -12.750  -8.478  -3.090  1.00 28.87           N  
ATOM   1683  CA  MET B  90     -12.643  -9.202  -4.342  1.00 30.36           C  
ATOM   1684  C   MET B  90     -14.058  -9.451  -4.851  1.00 34.32           C  
ATOM   1685  O   MET B  90     -14.311  -9.458  -6.050  1.00 32.90           O  
ATOM   1686  CB  MET B  90     -11.921 -10.547  -4.151  1.00 32.55           C  
ATOM   1687  CG  MET B  90     -10.398 -10.446  -3.906  1.00 32.05           C  
ATOM   1688  SD  MET B  90      -9.546  -9.626  -5.259  1.00 34.72           S  
ATOM   1689  CE  MET B  90      -9.516 -10.996  -6.441  1.00 26.04           C  
ATOM   1690  N   ASN B  91     -14.993  -9.616  -3.925  1.00 37.45           N  
ATOM   1691  CA  ASN B  91     -16.362  -9.878  -4.309  1.00 39.40           C  
ATOM   1692  C   ASN B  91     -17.202  -8.681  -4.617  1.00 39.58           C  
ATOM   1693  O   ASN B  91     -18.205  -8.819  -5.294  1.00 42.28           O  
ATOM   1694  CB  ASN B  91     -17.079 -10.681  -3.230  1.00 39.79           C  
ATOM   1695  CG  ASN B  91     -16.597 -12.102  -3.162  1.00 41.55           C  
ATOM   1696  OD1 ASN B  91     -16.338 -12.730  -4.190  1.00 45.50           O  
ATOM   1697  ND2 ASN B  91     -16.488 -12.632  -1.956  1.00 40.56           N  
ATOM   1698  N   HIS B  92     -16.802  -7.507  -4.143  1.00 41.88           N  
ATOM   1699  CA  HIS B  92     -17.631  -6.328  -4.330  1.00 43.70           C  
ATOM   1700  C   HIS B  92     -17.028  -5.142  -5.080  1.00 42.69           C  
ATOM   1701  O   HIS B  92     -17.699  -4.144  -5.285  1.00 41.68           O  
ATOM   1702  CB  HIS B  92     -18.118  -5.845  -2.952  1.00 46.09           C  
ATOM   1703  CG  HIS B  92     -18.819  -6.897  -2.137  1.00 53.87           C  
ATOM   1704  ND1 HIS B  92     -19.984  -7.515  -2.549  1.00 55.40           N  
ATOM   1705  CD2 HIS B  92     -18.525  -7.424  -0.922  1.00 53.43           C  
ATOM   1706  CE1 HIS B  92     -20.375  -8.375  -1.623  1.00 54.86           C  
ATOM   1707  NE2 HIS B  92     -19.508  -8.340  -0.627  1.00 54.74           N  
ATOM   1708  N   CYS B  93     -15.774  -5.223  -5.492  1.00 43.55           N  
ATOM   1709  CA  CYS B  93     -15.191  -4.076  -6.180  1.00 43.45           C  
ATOM   1710  C   CYS B  93     -14.826  -4.322  -7.650  1.00 43.41           C  
ATOM   1711  O   CYS B  93     -14.301  -3.433  -8.322  1.00 46.97           O  
ATOM   1712  CB  CYS B  93     -13.991  -3.565  -5.371  1.00 41.30           C  
ATOM   1713  SG  CYS B  93     -14.417  -3.252  -3.633  1.00 41.96           S  
ATOM   1714  N   GLY B  94     -15.109  -5.526  -8.142  1.00 42.45           N  
ATOM   1715  CA  GLY B  94     -14.858  -5.856  -9.537  1.00 41.30           C  
ATOM   1716  C   GLY B  94     -13.451  -5.743 -10.097  1.00 41.09           C  
ATOM   1717  O   GLY B  94     -12.481  -5.645  -9.360  1.00 40.99           O  
ATOM   1718  N   GLU B  95     -13.370  -5.747 -11.424  1.00 39.86           N  
ATOM   1719  CA  GLU B  95     -12.118  -5.675 -12.182  1.00 45.85           C  
ATOM   1720  C   GLU B  95     -11.125  -4.580 -11.807  1.00 41.42           C  
ATOM   1721  O   GLU B  95      -9.924  -4.789 -11.862  1.00 41.44           O  
ATOM   1722  CB  GLU B  95     -12.424  -5.548 -13.678  1.00 50.76           C  
ATOM   1723  CG  GLU B  95     -11.771  -6.608 -14.581  1.00 61.81           C  
ATOM   1724  CD  GLU B  95     -10.245  -6.714 -14.439  1.00 66.41           C  
ATOM   1725  OE1 GLU B  95      -9.771  -7.537 -13.612  1.00 68.48           O  
ATOM   1726  OE2 GLU B  95      -9.523  -5.974 -15.159  1.00 68.78           O  
ATOM   1727  N   LYS B  96     -11.618  -3.410 -11.441  1.00 42.21           N  
ATOM   1728  CA  LYS B  96     -10.721  -2.333 -11.077  1.00 44.02           C  
ATOM   1729  C   LYS B  96      -9.903  -2.712  -9.851  1.00 44.48           C  
ATOM   1730  O   LYS B  96      -8.754  -2.277  -9.700  1.00 41.04           O  
ATOM   1731  CB  LYS B  96     -11.521  -1.048 -10.857  1.00 47.16           C  
ATOM   1732  CG  LYS B  96     -12.188  -0.563 -12.157  1.00 54.21           C  
ATOM   1733  CD  LYS B  96     -13.123   0.635 -11.952  1.00 60.37           C  
ATOM   1734  CE  LYS B  96     -13.721   1.109 -13.280  1.00 60.08           C  
ATOM   1735  NZ  LYS B  96     -12.657   1.500 -14.256  1.00 61.00           N  
ATOM   1736  N   PHE B  97     -10.496  -3.522  -8.974  1.00 45.43           N  
ATOM   1737  CA  PHE B  97      -9.787  -3.986  -7.777  1.00 44.42           C  
ATOM   1738  C   PHE B  97      -9.005  -5.233  -8.180  1.00 40.94           C  
ATOM   1739  O   PHE B  97      -7.861  -5.439  -7.772  1.00 39.87           O  
ATOM   1740  CB  PHE B  97     -10.766  -4.363  -6.662  1.00 44.39           C  
ATOM   1741  CG  PHE B  97     -10.086  -4.779  -5.376  1.00 44.97           C  
ATOM   1742  CD1 PHE B  97      -9.348  -3.854  -4.628  1.00 44.55           C  
ATOM   1743  CD2 PHE B  97     -10.173  -6.096  -4.917  1.00 40.04           C  
ATOM   1744  CE1 PHE B  97      -8.694  -4.241  -3.447  1.00 44.25           C  
ATOM   1745  CE2 PHE B  97      -9.527  -6.495  -3.745  1.00 40.11           C  
ATOM   1746  CZ  PHE B  97      -8.791  -5.571  -3.003  1.00 40.08           C  
ATOM   1747  N   HIS B  98      -9.654  -6.053  -8.989  1.00 35.69           N  
ATOM   1748  CA  HIS B  98      -9.073  -7.285  -9.458  1.00 38.03           C  
ATOM   1749  C   HIS B  98      -7.733  -7.043 -10.151  1.00 37.84           C  
ATOM   1750  O   HIS B  98      -6.770  -7.772  -9.913  1.00 38.66           O  
ATOM   1751  CB  HIS B  98     -10.064  -7.968 -10.396  1.00 36.97           C  
ATOM   1752  CG  HIS B  98     -11.278  -8.497  -9.702  1.00 36.27           C  
ATOM   1753  ND1 HIS B  98     -12.507  -8.612 -10.318  1.00 35.09           N  
ATOM   1754  CD2 HIS B  98     -11.461  -8.926  -8.428  1.00 35.43           C  
ATOM   1755  CE1 HIS B  98     -13.392  -9.079  -9.459  1.00 29.85           C  
ATOM   1756  NE2 HIS B  98     -12.781  -9.277  -8.305  1.00 34.80           N  
ATOM   1757  N   SER B  99      -7.680  -6.010 -10.989  1.00 38.28           N  
ATOM   1758  CA  SER B  99      -6.466  -5.653 -11.735  1.00 40.01           C  
ATOM   1759  C   SER B  99      -5.308  -5.263 -10.857  1.00 36.80           C  
ATOM   1760  O   SER B  99      -4.166  -5.541 -11.175  1.00 39.49           O  
ATOM   1761  CB  SER B  99      -6.715  -4.466 -12.666  1.00 39.74           C  
ATOM   1762  OG  SER B  99      -7.825  -4.703 -13.484  1.00 48.80           O  
ATOM   1763  N   GLU B 100      -5.600  -4.571  -9.770  1.00 38.03           N  
ATOM   1764  CA  GLU B 100      -4.554  -4.130  -8.866  1.00 39.93           C  
ATOM   1765  C   GLU B 100      -3.951  -5.328  -8.146  1.00 39.41           C  
ATOM   1766  O   GLU B 100      -2.749  -5.606  -8.214  1.00 33.52           O  
ATOM   1767  CB  GLU B 100      -5.146  -3.152  -7.855  1.00 43.70           C  
ATOM   1768  CG  GLU B 100      -4.485  -1.790  -7.888  1.00 52.12           C  
ATOM   1769  CD  GLU B 100      -4.269  -1.295  -9.302  1.00 52.50           C  
ATOM   1770  OE1 GLU B 100      -3.112  -1.325  -9.758  1.00 51.02           O  
ATOM   1771  OE2 GLU B 100      -5.253  -0.897  -9.959  1.00 55.42           O  
ATOM   1772  N   VAL B 101      -4.821  -6.026  -7.443  1.00 38.10           N  
ATOM   1773  CA  VAL B 101      -4.464  -7.208  -6.693  1.00 36.25           C  
ATOM   1774  C   VAL B 101      -3.729  -8.214  -7.590  1.00 35.63           C  
ATOM   1775  O   VAL B 101      -2.887  -8.990  -7.127  1.00 36.91           O  
ATOM   1776  CB  VAL B 101      -5.775  -7.797  -6.119  1.00 41.20           C  
ATOM   1777  CG1 VAL B 101      -5.918  -9.239  -6.476  1.00 35.93           C  
ATOM   1778  CG2 VAL B 101      -5.850  -7.515  -4.651  1.00 36.98           C  
ATOM   1779  N   ALA B 102      -4.027  -8.169  -8.885  1.00 34.94           N  
ATOM   1780  CA  ALA B 102      -3.418  -9.083  -9.836  1.00 37.70           C  
ATOM   1781  C   ALA B 102      -2.001  -8.690 -10.294  1.00 39.75           C  
ATOM   1782  O   ALA B 102      -1.362  -9.426 -11.038  1.00 38.89           O  
ATOM   1783  CB  ALA B 102      -4.332  -9.254 -11.043  1.00 34.29           C  
ATOM   1784  N   LYS B 103      -1.500  -7.555  -9.838  1.00 39.54           N  
ATOM   1785  CA  LYS B 103      -0.166  -7.140 -10.234  1.00 42.09           C  
ATOM   1786  C   LYS B 103       0.952  -7.765  -9.399  1.00 44.13           C  
ATOM   1787  O   LYS B 103       0.750  -8.154  -8.238  1.00 39.12           O  
ATOM   1788  CB  LYS B 103      -0.067  -5.615 -10.183  1.00 40.05           C  
ATOM   1789  CG  LYS B 103      -1.027  -4.962 -11.159  1.00 41.42           C  
ATOM   1790  CD  LYS B 103      -0.944  -3.454 -11.145  1.00 44.73           C  
ATOM   1791  CE  LYS B 103      -2.022  -2.870 -12.028  1.00 46.29           C  
ATOM   1792  NZ  LYS B 103      -1.970  -1.396 -11.993  1.00 54.18           N  
ATOM   1793  N   PHE B 104       2.126  -7.874 -10.017  1.00 43.65           N  
ATOM   1794  CA  PHE B 104       3.303  -8.415  -9.349  1.00 46.65           C  
ATOM   1795  C   PHE B 104       3.537  -7.707  -8.034  1.00 45.47           C  
ATOM   1796  O   PHE B 104       3.861  -8.333  -7.032  1.00 44.95           O  
ATOM   1797  CB  PHE B 104       4.539  -8.229 -10.216  1.00 51.48           C  
ATOM   1798  CG  PHE B 104       5.042  -9.492 -10.808  1.00 57.20           C  
ATOM   1799  CD1 PHE B 104       4.250 -10.227 -11.678  1.00 62.02           C  
ATOM   1800  CD2 PHE B 104       6.311  -9.959 -10.492  1.00 64.62           C  
ATOM   1801  CE1 PHE B 104       4.705 -11.428 -12.228  1.00 64.71           C  
ATOM   1802  CE2 PHE B 104       6.789 -11.159 -11.032  1.00 69.34           C  
ATOM   1803  CZ  PHE B 104       5.977 -11.896 -11.910  1.00 69.47           C  
ATOM   1804  N   ARG B 105       3.367  -6.392  -8.045  1.00 44.41           N  
ATOM   1805  CA  ARG B 105       3.583  -5.604  -6.856  1.00 44.49           C  
ATOM   1806  C   ARG B 105       2.743  -6.108  -5.685  1.00 45.13           C  
ATOM   1807  O   ARG B 105       3.232  -6.189  -4.554  1.00 45.85           O  
ATOM   1808  CB  ARG B 105       3.281  -4.122  -7.110  1.00 46.97           C  
ATOM   1809  CG  ARG B 105       3.960  -3.255  -6.059  1.00 50.62           C  
ATOM   1810  CD  ARG B 105       3.257  -1.945  -5.772  1.00 55.22           C  
ATOM   1811  NE  ARG B 105       3.721  -1.398  -4.488  1.00 59.30           N  
ATOM   1812  CZ  ARG B 105       3.312  -0.243  -3.968  1.00 58.91           C  
ATOM   1813  NH1 ARG B 105       2.427   0.503  -4.617  1.00 59.61           N  
ATOM   1814  NH2 ARG B 105       3.786   0.163  -2.798  1.00 60.82           N  
ATOM   1815  N   PHE B 106       1.479  -6.438  -5.939  1.00 42.36           N  
ATOM   1816  CA  PHE B 106       0.648  -6.946  -4.864  1.00 36.90           C  
ATOM   1817  C   PHE B 106       0.964  -8.415  -4.560  1.00 35.22           C  
ATOM   1818  O   PHE B 106       1.106  -8.801  -3.392  1.00 37.64           O  
ATOM   1819  CB  PHE B 106      -0.832  -6.812  -5.184  1.00 34.81           C  
ATOM   1820  CG  PHE B 106      -1.706  -7.187  -4.024  1.00 38.83           C  
ATOM   1821  CD1 PHE B 106      -1.916  -6.283  -2.983  1.00 31.38           C  
ATOM   1822  CD2 PHE B 106      -2.208  -8.489  -3.910  1.00 29.11           C  
ATOM   1823  CE1 PHE B 106      -2.613  -6.663  -1.840  1.00 37.68           C  
ATOM   1824  CE2 PHE B 106      -2.900  -8.877  -2.787  1.00 31.42           C  
ATOM   1825  CZ  PHE B 106      -3.104  -7.960  -1.736  1.00 36.12           C  
ATOM   1826  N   LEU B 107       1.069  -9.231  -5.599  1.00 32.61           N  
ATOM   1827  CA  LEU B 107       1.387 -10.641  -5.417  1.00 37.97           C  
ATOM   1828  C   LEU B 107       2.651 -10.810  -4.584  1.00 40.84           C  
ATOM   1829  O   LEU B 107       2.786 -11.758  -3.810  1.00 42.41           O  
ATOM   1830  CB  LEU B 107       1.577 -11.320  -6.775  1.00 37.37           C  
ATOM   1831  CG  LEU B 107       0.313 -11.321  -7.627  1.00 37.41           C  
ATOM   1832  CD1 LEU B 107       0.620 -11.851  -8.998  1.00 36.64           C  
ATOM   1833  CD2 LEU B 107      -0.755 -12.164  -6.958  1.00 35.24           C  
ATOM   1834  N   ASN B 108       3.582  -9.879  -4.734  1.00 41.72           N  
ATOM   1835  CA  ASN B 108       4.827  -9.947  -3.982  1.00 40.80           C  
ATOM   1836  C   ASN B 108       4.672  -9.775  -2.488  1.00 39.98           C  
ATOM   1837  O   ASN B 108       5.425 -10.359  -1.703  1.00 42.67           O  
ATOM   1838  CB  ASN B 108       5.811  -8.911  -4.503  1.00 44.37           C  
ATOM   1839  CG  ASN B 108       6.794  -9.506  -5.464  1.00 48.74           C  
ATOM   1840  OD1 ASN B 108       7.486 -10.476  -5.126  1.00 55.89           O  
ATOM   1841  ND2 ASN B 108       6.871  -8.947  -6.669  1.00 48.53           N  
ATOM   1842  N   GLU B 109       3.717  -8.956  -2.081  1.00 34.87           N  
ATOM   1843  CA  GLU B 109       3.508  -8.766  -0.666  1.00 37.40           C  
ATOM   1844  C   GLU B 109       2.977 -10.058  -0.051  1.00 37.00           C  
ATOM   1845  O   GLU B 109       3.305 -10.400   1.081  1.00 36.90           O  
ATOM   1846  CB  GLU B 109       2.529  -7.619  -0.439  1.00 39.28           C  
ATOM   1847  CG  GLU B 109       3.099  -6.283  -0.859  1.00 45.27           C  
ATOM   1848  CD  GLU B 109       4.465  -6.055  -0.242  1.00 49.44           C  
ATOM   1849  OE1 GLU B 109       4.572  -6.068   1.009  1.00 45.74           O  
ATOM   1850  OE2 GLU B 109       5.434  -5.886  -1.017  1.00 53.98           O  
ATOM   1851  N   LEU B 110       2.156 -10.763  -0.818  1.00 35.61           N  
ATOM   1852  CA  LEU B 110       1.565 -12.019  -0.383  1.00 37.47           C  
ATOM   1853  C   LEU B 110       2.643 -13.086  -0.291  1.00 37.70           C  
ATOM   1854  O   LEU B 110       2.681 -13.862   0.655  1.00 40.47           O  
ATOM   1855  CB  LEU B 110       0.488 -12.464  -1.376  1.00 37.53           C  
ATOM   1856  CG  LEU B 110      -0.788 -11.623  -1.498  1.00 33.99           C  
ATOM   1857  CD1 LEU B 110      -1.716 -12.210  -2.565  1.00 32.67           C  
ATOM   1858  CD2 LEU B 110      -1.488 -11.602  -0.167  1.00 32.98           C  
ATOM   1859  N   ILE B 111       3.516 -13.119  -1.284  1.00 38.34           N  
ATOM   1860  CA  ILE B 111       4.596 -14.086  -1.304  1.00 39.45           C  
ATOM   1861  C   ILE B 111       5.471 -13.876  -0.082  1.00 41.66           C  
ATOM   1862  O   ILE B 111       5.982 -14.827   0.503  1.00 42.70           O  
ATOM   1863  CB  ILE B 111       5.428 -13.931  -2.580  1.00 39.24           C  
ATOM   1864  CG1 ILE B 111       4.710 -14.634  -3.727  1.00 39.89           C  
ATOM   1865  CG2 ILE B 111       6.837 -14.480  -2.391  1.00 39.39           C  
ATOM   1866  CD1 ILE B 111       5.352 -14.390  -5.077  1.00 39.96           C  
ATOM   1867  N   LYS B 112       5.605 -12.618   0.308  1.00 41.15           N  
ATOM   1868  CA  LYS B 112       6.408 -12.216   1.452  1.00 39.30           C  
ATOM   1869  C   LYS B 112       5.848 -12.795   2.765  1.00 39.59           C  
ATOM   1870  O   LYS B 112       6.589 -13.092   3.706  1.00 38.79           O  
ATOM   1871  CB  LYS B 112       6.415 -10.694   1.492  1.00 43.41           C  
ATOM   1872  CG  LYS B 112       7.592 -10.061   2.168  1.00 46.55           C  
ATOM   1873  CD  LYS B 112       7.458  -8.536   2.139  1.00 50.79           C  
ATOM   1874  CE  LYS B 112       7.443  -7.962   0.729  1.00 49.67           C  
ATOM   1875  NZ  LYS B 112       7.299  -6.479   0.802  1.00 54.23           N  
ATOM   1876  N   VAL B 113       4.534 -12.956   2.823  1.00 35.59           N  
ATOM   1877  CA  VAL B 113       3.889 -13.499   4.012  1.00 36.64           C  
ATOM   1878  C   VAL B 113       4.185 -14.989   4.137  1.00 35.99           C  
ATOM   1879  O   VAL B 113       4.231 -15.545   5.239  1.00 34.61           O  
ATOM   1880  CB  VAL B 113       2.365 -13.270   3.944  1.00 35.28           C  
ATOM   1881  CG1 VAL B 113       1.674 -13.876   5.129  1.00 36.12           C  
ATOM   1882  CG2 VAL B 113       2.081 -11.782   3.921  1.00 43.05           C  
ATOM   1883  N   LEU B 114       4.410 -15.631   3.002  1.00 34.65           N  
ATOM   1884  CA  LEU B 114       4.688 -17.058   2.991  1.00 40.88           C  
ATOM   1885  C   LEU B 114       6.169 -17.351   3.151  1.00 43.15           C  
ATOM   1886  O   LEU B 114       6.561 -18.492   3.393  1.00 43.97           O  
ATOM   1887  CB  LEU B 114       4.183 -17.657   1.688  1.00 37.17           C  
ATOM   1888  CG  LEU B 114       2.769 -17.173   1.374  1.00 39.25           C  
ATOM   1889  CD1 LEU B 114       2.549 -17.318  -0.140  1.00 41.95           C  
ATOM   1890  CD2 LEU B 114       1.727 -17.937   2.195  1.00 28.92           C  
ATOM   1891  N   SER B 115       6.991 -16.318   3.021  1.00 45.28           N  
ATOM   1892  CA  SER B 115       8.429 -16.497   3.154  1.00 51.12           C  
ATOM   1893  C   SER B 115       8.906 -16.550   4.599  1.00 53.82           C  
ATOM   1894  O   SER B 115       8.500 -15.743   5.438  1.00 54.55           O  
ATOM   1895  CB  SER B 115       9.165 -15.385   2.417  1.00 49.34           C  
ATOM   1896  OG  SER B 115       8.855 -15.436   1.039  1.00 48.15           O  
ATOM   1897  N   PRO B 116       9.763 -17.534   4.906  1.00 58.57           N  
ATOM   1898  CA  PRO B 116      10.354 -17.768   6.229  1.00 61.78           C  
ATOM   1899  C   PRO B 116      11.595 -16.898   6.474  1.00 62.76           C  
ATOM   1900  O   PRO B 116      11.524 -15.844   7.112  1.00 63.10           O  
ATOM   1901  CB  PRO B 116      10.702 -19.248   6.181  1.00 61.97           C  
ATOM   1902  CG  PRO B 116      11.113 -19.429   4.733  1.00 59.79           C  
ATOM   1903  CD  PRO B 116      10.033 -18.672   4.003  1.00 59.85           C  
ATOM   1904  N   LEU B 119      14.618 -18.120   8.484  1.00 72.70           N  
ATOM   1905  CA  LEU B 119      14.373 -18.711   9.796  1.00 72.85           C  
ATOM   1906  C   LEU B 119      12.893 -18.856  10.069  1.00 72.69           C  
ATOM   1907  O   LEU B 119      12.297 -19.843   9.707  1.00 75.99           O  
ATOM   1908  CB  LEU B 119      15.029 -17.876  10.929  0.00 73.00           C  
ATOM   1909  CG  LEU B 119      15.445 -18.637  12.213  0.00 73.20           C  
ATOM   1910  CD1 LEU B 119      16.993 -18.682  12.420  0.00 73.36           C  
ATOM   1911  CD2 LEU B 119      14.786 -17.918  13.377  0.00 73.36           C  
ATOM   1912  N   GLY B 120      12.309 -17.857  10.716  1.00 72.26           N  
ATOM   1913  CA  GLY B 120      10.897 -17.888  11.051  1.00 71.60           C  
ATOM   1914  C   GLY B 120      10.062 -16.974  10.156  1.00 72.52           C  
ATOM   1915  O   GLY B 120      10.387 -16.682   8.992  1.00 76.09           O  
ATOM   1916  N   SER B 121       8.980 -16.462  10.729  1.00 70.41           N  
ATOM   1917  CA  SER B 121       8.066 -15.547  10.008  1.00 65.99           C  
ATOM   1918  C   SER B 121       6.979 -14.912  10.918  1.00 64.30           C  
ATOM   1919  O   SER B 121       6.585 -15.479  11.953  1.00 62.19           O  
ATOM   1920  CB  SER B 121       7.395 -16.254   8.804  1.00 65.78           C  
ATOM   1921  OG  SER B 121       6.548 -17.299   9.229  1.00 61.16           O  
ATOM   1922  N   TRP B 122       6.504 -13.726  10.537  1.00 59.80           N  
ATOM   1923  CA  TRP B 122       5.495 -13.043  11.331  1.00 55.14           C  
ATOM   1924  C   TRP B 122       4.158 -13.731  11.177  1.00 53.85           C  
ATOM   1925  O   TRP B 122       3.299 -13.612  12.036  1.00 55.83           O  
ATOM   1926  CB  TRP B 122       5.378 -11.576  10.902  1.00 54.04           C  
ATOM   1927  CG  TRP B 122       6.635 -10.775  11.148  1.00 53.53           C  
ATOM   1928  CD1 TRP B 122       7.764 -11.197  11.804  1.00 52.90           C  
ATOM   1929  CD2 TRP B 122       6.910  -9.435  10.703  1.00 53.67           C  
ATOM   1930  NE1 TRP B 122       8.723 -10.210  11.784  1.00 53.24           N  
ATOM   1931  CE2 TRP B 122       8.231  -9.119  11.116  1.00 52.04           C  
ATOM   1932  CE3 TRP B 122       6.176  -8.473   9.982  1.00 48.48           C  
ATOM   1933  CZ2 TRP B 122       8.833  -7.880  10.842  1.00 45.75           C  
ATOM   1934  CZ3 TRP B 122       6.785  -7.229   9.706  1.00 48.62           C  
ATOM   1935  CH2 TRP B 122       8.100  -6.953  10.135  1.00 47.43           C  
ATOM   1936  N   ALA B 123       3.994 -14.473  10.088  1.00 49.52           N  
ATOM   1937  CA  ALA B 123       2.735 -15.145   9.820  1.00 43.62           C  
ATOM   1938  C   ALA B 123       2.614 -16.531  10.451  1.00 41.19           C  
ATOM   1939  O   ALA B 123       3.574 -17.291  10.493  1.00 42.39           O  
ATOM   1940  CB  ALA B 123       2.535 -15.229   8.317  1.00 38.79           C  
ATOM   1941  N   THR B 124       1.437 -16.850  10.975  1.00 40.69           N  
ATOM   1942  CA  THR B 124       1.223 -18.171  11.545  1.00 37.91           C  
ATOM   1943  C   THR B 124       0.882 -19.099  10.366  1.00 38.15           C  
ATOM   1944  O   THR B 124       0.582 -18.631   9.256  1.00 39.55           O  
ATOM   1945  CB  THR B 124       0.049 -18.196  12.562  1.00 34.74           C  
ATOM   1946  OG1 THR B 124      -1.156 -17.777  11.910  1.00 33.25           O  
ATOM   1947  CG2 THR B 124       0.347 -17.298  13.768  1.00 27.98           C  
ATOM   1948  N   GLY B 125       0.934 -20.408  10.612  1.00 37.41           N  
ATOM   1949  CA  GLY B 125       0.634 -21.379   9.578  1.00 33.22           C  
ATOM   1950  C   GLY B 125      -0.815 -21.267   9.144  1.00 32.65           C  
ATOM   1951  O   GLY B 125      -1.162 -21.619   8.011  1.00 31.95           O  
ATOM   1952  N   LYS B 126      -1.667 -20.795  10.055  1.00 31.00           N  
ATOM   1953  CA  LYS B 126      -3.071 -20.610   9.736  1.00 32.30           C  
ATOM   1954  C   LYS B 126      -3.186 -19.405   8.772  1.00 33.53           C  
ATOM   1955  O   LYS B 126      -3.884 -19.474   7.759  1.00 35.26           O  
ATOM   1956  CB  LYS B 126      -3.877 -20.376  11.016  1.00 35.36           C  
ATOM   1957  CG  LYS B 126      -5.387 -20.378  10.799  1.00 36.09           C  
ATOM   1958  CD  LYS B 126      -6.124 -20.061  12.083  1.00 38.27           C  
ATOM   1959  CE  LYS B 126      -7.627 -20.180  11.885  1.00 39.23           C  
ATOM   1960  NZ  LYS B 126      -8.370 -19.884  13.138  1.00 50.76           N  
ATOM   1961  N   VAL B 127      -2.493 -18.309   9.079  1.00 29.24           N  
ATOM   1962  CA  VAL B 127      -2.512 -17.145   8.195  1.00 30.03           C  
ATOM   1963  C   VAL B 127      -1.955 -17.572   6.854  1.00 30.42           C  
ATOM   1964  O   VAL B 127      -2.504 -17.244   5.794  1.00 31.19           O  
ATOM   1965  CB  VAL B 127      -1.617 -15.980   8.726  1.00 33.44           C  
ATOM   1966  CG1 VAL B 127      -1.427 -14.920   7.636  1.00 23.73           C  
ATOM   1967  CG2 VAL B 127      -2.253 -15.369   9.979  1.00 33.48           C  
ATOM   1968  N   LYS B 128      -0.845 -18.300   6.914  1.00 30.77           N  
ATOM   1969  CA  LYS B 128      -0.194 -18.767   5.708  1.00 31.60           C  
ATOM   1970  C   LYS B 128      -1.147 -19.629   4.917  1.00 31.54           C  
ATOM   1971  O   LYS B 128      -1.271 -19.478   3.689  1.00 33.75           O  
ATOM   1972  CB  LYS B 128       1.075 -19.558   6.056  1.00 32.73           C  
ATOM   1973  CG  LYS B 128       2.288 -18.682   6.355  1.00 34.03           C  
ATOM   1974  CD  LYS B 128       3.458 -19.498   6.822  1.00 36.97           C  
ATOM   1975  CE  LYS B 128       4.747 -18.692   6.794  1.00 43.98           C  
ATOM   1976  NZ  LYS B 128       5.971 -19.525   7.117  1.00 43.66           N  
ATOM   1977  N   GLY B 129      -1.832 -20.527   5.620  1.00 31.50           N  
ATOM   1978  CA  GLY B 129      -2.772 -21.412   4.943  1.00 30.33           C  
ATOM   1979  C   GLY B 129      -3.852 -20.666   4.203  1.00 29.44           C  
ATOM   1980  O   GLY B 129      -4.211 -21.024   3.079  1.00 29.83           O  
ATOM   1981  N   ARG B 130      -4.390 -19.627   4.837  1.00 32.39           N  
ATOM   1982  CA  ARG B 130      -5.438 -18.866   4.197  1.00 30.47           C  
ATOM   1983  C   ARG B 130      -4.906 -18.103   3.010  1.00 30.65           C  
ATOM   1984  O   ARG B 130      -5.604 -17.969   1.994  1.00 31.54           O  
ATOM   1985  CB  ARG B 130      -6.118 -17.893   5.165  1.00 35.16           C  
ATOM   1986  CG  ARG B 130      -7.252 -17.129   4.455  1.00 47.93           C  
ATOM   1987  CD  ARG B 130      -8.633 -17.376   5.068  1.00 46.06           C  
ATOM   1988  NE  ARG B 130      -8.839 -16.457   6.181  1.00 48.82           N  
ATOM   1989  CZ  ARG B 130      -9.421 -15.265   6.079  1.00 51.79           C  
ATOM   1990  NH1 ARG B 130      -9.892 -14.829   4.905  1.00 47.28           N  
ATOM   1991  NH2 ARG B 130      -9.482 -14.486   7.150  1.00 48.83           N  
ATOM   1992  N   VAL B 131      -3.680 -17.589   3.114  1.00 27.51           N  
ATOM   1993  CA  VAL B 131      -3.136 -16.867   1.973  1.00 25.65           C  
ATOM   1994  C   VAL B 131      -3.064 -17.794   0.755  1.00 27.19           C  
ATOM   1995  O   VAL B 131      -3.400 -17.405  -0.371  1.00 23.56           O  
ATOM   1996  CB  VAL B 131      -1.726 -16.312   2.274  1.00 27.55           C  
ATOM   1997  CG1 VAL B 131      -1.045 -15.853   0.987  1.00 27.40           C  
ATOM   1998  CG2 VAL B 131      -1.843 -15.132   3.217  1.00 23.67           C  
ATOM   1999  N   ILE B 132      -2.601 -19.017   1.007  1.00 29.06           N  
ATOM   2000  CA  ILE B 132      -2.438 -20.037  -0.015  1.00 29.92           C  
ATOM   2001  C   ILE B 132      -3.742 -20.360  -0.728  1.00 27.79           C  
ATOM   2002  O   ILE B 132      -3.794 -20.460  -1.969  1.00 32.02           O  
ATOM   2003  CB  ILE B 132      -1.834 -21.326   0.615  1.00 31.74           C  
ATOM   2004  CG1 ILE B 132      -0.445 -21.024   1.157  1.00 31.25           C  
ATOM   2005  CG2 ILE B 132      -1.694 -22.435  -0.435  1.00 28.04           C  
ATOM   2006  CD1 ILE B 132       0.154 -22.192   1.990  1.00 37.50           C  
ATOM   2007  N   GLU B 133      -4.797 -20.487   0.062  1.00 28.03           N  
ATOM   2008  CA  GLU B 133      -6.114 -20.800  -0.456  1.00 28.90           C  
ATOM   2009  C   GLU B 133      -6.621 -19.681  -1.326  1.00 30.22           C  
ATOM   2010  O   GLU B 133      -7.106 -19.921  -2.445  1.00 31.19           O  
ATOM   2011  CB  GLU B 133      -7.064 -21.055   0.707  1.00 34.39           C  
ATOM   2012  CG  GLU B 133      -6.687 -22.352   1.433  1.00 43.94           C  
ATOM   2013  CD  GLU B 133      -7.289 -22.511   2.810  1.00 45.57           C  
ATOM   2014  OE1 GLU B 133      -8.246 -21.781   3.144  1.00 49.78           O  
ATOM   2015  OE2 GLU B 133      -6.794 -23.388   3.557  1.00 51.81           O  
ATOM   2016  N   ILE B 134      -6.492 -18.458  -0.818  1.00 29.68           N  
ATOM   2017  CA  ILE B 134      -6.915 -17.271  -1.559  1.00 29.00           C  
ATOM   2018  C   ILE B 134      -6.126 -17.217  -2.863  1.00 25.21           C  
ATOM   2019  O   ILE B 134      -6.700 -17.050  -3.938  1.00 28.56           O  
ATOM   2020  CB  ILE B 134      -6.665 -15.929  -0.748  1.00 29.33           C  
ATOM   2021  CG1 ILE B 134      -7.653 -15.825   0.429  1.00 28.30           C  
ATOM   2022  CG2 ILE B 134      -6.816 -14.696  -1.691  1.00 23.54           C  
ATOM   2023  CD1 ILE B 134      -7.253 -14.800   1.544  1.00 25.13           C  
ATOM   2024  N   LEU B 135      -4.815 -17.387  -2.774  1.00 28.73           N  
ATOM   2025  CA  LEU B 135      -3.987 -17.324  -3.963  1.00 29.55           C  
ATOM   2026  C   LEU B 135      -4.338 -18.433  -4.961  1.00 32.33           C  
ATOM   2027  O   LEU B 135      -4.345 -18.213  -6.178  1.00 33.25           O  
ATOM   2028  CB  LEU B 135      -2.511 -17.414  -3.583  1.00 33.66           C  
ATOM   2029  CG  LEU B 135      -1.602 -17.021  -4.758  1.00 40.30           C  
ATOM   2030  CD1 LEU B 135      -1.721 -15.500  -5.006  1.00 37.39           C  
ATOM   2031  CD2 LEU B 135      -0.153 -17.408  -4.479  1.00 38.20           C  
ATOM   2032  N   PHE B 136      -4.634 -19.624  -4.452  1.00 32.42           N  
ATOM   2033  CA  PHE B 136      -5.010 -20.718  -5.330  1.00 32.45           C  
ATOM   2034  C   PHE B 136      -6.388 -20.473  -6.006  1.00 36.45           C  
ATOM   2035  O   PHE B 136      -6.570 -20.753  -7.196  1.00 34.77           O  
ATOM   2036  CB  PHE B 136      -5.015 -22.020  -4.538  1.00 36.27           C  
ATOM   2037  CG  PHE B 136      -5.470 -23.187  -5.333  1.00 35.42           C  
ATOM   2038  CD1 PHE B 136      -6.800 -23.583  -5.305  1.00 39.58           C  
ATOM   2039  CD2 PHE B 136      -4.592 -23.835  -6.186  1.00 36.94           C  
ATOM   2040  CE1 PHE B 136      -7.259 -24.614  -6.140  1.00 43.30           C  
ATOM   2041  CE2 PHE B 136      -5.023 -24.852  -7.018  1.00 40.41           C  
ATOM   2042  CZ  PHE B 136      -6.362 -25.252  -7.001  1.00 45.66           C  
ATOM   2043  N   SER B 137      -7.366 -19.974  -5.256  1.00 34.72           N  
ATOM   2044  CA  SER B 137      -8.670 -19.678  -5.856  1.00 35.68           C  
ATOM   2045  C   SER B 137      -8.519 -18.658  -6.998  1.00 35.30           C  
ATOM   2046  O   SER B 137      -9.232 -18.737  -7.998  1.00 32.71           O  
ATOM   2047  CB  SER B 137      -9.642 -19.109  -4.811  1.00 38.58           C  
ATOM   2048  OG  SER B 137      -9.270 -17.799  -4.398  1.00 42.51           O  
ATOM   2049  N   TRP B 138      -7.604 -17.700  -6.843  1.00 32.95           N  
ATOM   2050  CA  TRP B 138      -7.373 -16.699  -7.880  1.00 32.36           C  
ATOM   2051  C   TRP B 138      -6.814 -17.366  -9.142  1.00 35.60           C  
ATOM   2052  O   TRP B 138      -7.069 -16.920 -10.268  1.00 36.63           O  
ATOM   2053  CB  TRP B 138      -6.392 -15.621  -7.381  1.00 27.31           C  
ATOM   2054  CG  TRP B 138      -6.944 -14.742  -6.282  1.00 26.12           C  
ATOM   2055  CD1 TRP B 138      -8.151 -14.865  -5.669  1.00 28.40           C  
ATOM   2056  CD2 TRP B 138      -6.324 -13.583  -5.710  1.00 29.65           C  
ATOM   2057  NE1 TRP B 138      -8.329 -13.864  -4.755  1.00 24.75           N  
ATOM   2058  CE2 TRP B 138      -7.224 -13.056  -4.758  1.00 27.75           C  
ATOM   2059  CE3 TRP B 138      -5.090 -12.933  -5.907  1.00 31.82           C  
ATOM   2060  CZ2 TRP B 138      -6.938 -11.904  -4.000  1.00 25.72           C  
ATOM   2061  CZ3 TRP B 138      -4.800 -11.781  -5.141  1.00 28.25           C  
ATOM   2062  CH2 TRP B 138      -5.728 -11.287  -4.200  1.00 22.75           C  
ATOM   2063  N   THR B 139      -6.029 -18.424  -8.982  1.00 35.97           N  
ATOM   2064  CA  THR B 139      -5.515 -19.092 -10.180  1.00 38.13           C  
ATOM   2065  C   THR B 139      -6.693 -19.755 -10.853  1.00 35.49           C  
ATOM   2066  O   THR B 139      -6.702 -19.990 -12.049  1.00 34.26           O  
ATOM   2067  CB  THR B 139      -4.505 -20.193  -9.863  1.00 38.63           C  
ATOM   2068  OG1 THR B 139      -5.144 -21.215  -9.091  1.00 37.69           O  
ATOM   2069  CG2 THR B 139      -3.326 -19.621  -9.100  1.00 40.61           C  
ATOM   2070  N   VAL B 140      -7.699 -20.074 -10.063  1.00 36.50           N  
ATOM   2071  CA  VAL B 140      -8.856 -20.708 -10.627  1.00 36.92           C  
ATOM   2072  C   VAL B 140      -9.798 -19.669 -11.257  1.00 38.17           C  
ATOM   2073  O   VAL B 140     -10.349 -19.915 -12.332  1.00 35.24           O  
ATOM   2074  CB  VAL B 140      -9.558 -21.556  -9.559  1.00 33.41           C  
ATOM   2075  CG1 VAL B 140     -10.832 -22.173 -10.123  1.00 30.74           C  
ATOM   2076  CG2 VAL B 140      -8.610 -22.663  -9.101  1.00 35.86           C  
ATOM   2077  N   TRP B 141      -9.928 -18.508 -10.604  1.00 40.11           N  
ATOM   2078  CA  TRP B 141     -10.785 -17.406 -11.051  1.00 40.98           C  
ATOM   2079  C   TRP B 141     -10.194 -16.664 -12.234  1.00 41.62           C  
ATOM   2080  O   TRP B 141     -10.928 -16.146 -13.070  1.00 43.32           O  
ATOM   2081  CB  TRP B 141     -10.991 -16.374  -9.935  1.00 42.73           C  
ATOM   2082  CG  TRP B 141     -11.736 -16.832  -8.709  1.00 51.86           C  
ATOM   2083  CD1 TRP B 141     -11.844 -16.152  -7.520  1.00 54.77           C  
ATOM   2084  CD2 TRP B 141     -12.468 -18.058  -8.534  1.00 55.22           C  
ATOM   2085  NE1 TRP B 141     -12.591 -16.883  -6.620  1.00 57.64           N  
ATOM   2086  CE2 TRP B 141     -12.985 -18.052  -7.215  1.00 56.85           C  
ATOM   2087  CE3 TRP B 141     -12.737 -19.160  -9.361  1.00 60.99           C  
ATOM   2088  CZ2 TRP B 141     -13.761 -19.110  -6.704  1.00 64.09           C  
ATOM   2089  CZ3 TRP B 141     -13.511 -20.216  -8.851  1.00 64.65           C  
ATOM   2090  CH2 TRP B 141     -14.010 -20.179  -7.534  1.00 65.16           C  
ATOM   2091  N   PHE B 142      -8.868 -16.599 -12.297  1.00 40.40           N  
ATOM   2092  CA  PHE B 142      -8.197 -15.880 -13.371  1.00 40.62           C  
ATOM   2093  C   PHE B 142      -7.145 -16.767 -13.989  1.00 42.56           C  
ATOM   2094  O   PHE B 142      -5.955 -16.435 -14.003  1.00 40.47           O  
ATOM   2095  CB  PHE B 142      -7.549 -14.614 -12.814  1.00 40.00           C  
ATOM   2096  CG  PHE B 142      -8.411 -13.893 -11.822  1.00 38.81           C  
ATOM   2097  CD1 PHE B 142      -9.483 -13.107 -12.250  1.00 42.37           C  
ATOM   2098  CD2 PHE B 142      -8.179 -14.028 -10.457  1.00 37.50           C  
ATOM   2099  CE1 PHE B 142     -10.313 -12.459 -11.329  1.00 40.70           C  
ATOM   2100  CE2 PHE B 142      -8.999 -13.390  -9.534  1.00 39.84           C  
ATOM   2101  CZ  PHE B 142     -10.070 -12.603  -9.975  1.00 42.28           C  
ATOM   2102  N   PRO B 143      -7.582 -17.910 -14.524  1.00 44.38           N  
ATOM   2103  CA  PRO B 143      -6.744 -18.919 -15.168  1.00 46.78           C  
ATOM   2104  C   PRO B 143      -5.849 -18.328 -16.240  1.00 49.58           C  
ATOM   2105  O   PRO B 143      -4.808 -18.886 -16.560  1.00 50.43           O  
ATOM   2106  CB  PRO B 143      -7.764 -19.879 -15.745  1.00 42.50           C  
ATOM   2107  CG  PRO B 143      -8.892 -18.958 -16.081  1.00 44.92           C  
ATOM   2108  CD  PRO B 143      -8.998 -18.153 -14.837  1.00 44.63           C  
ATOM   2109  N   GLU B 144      -6.243 -17.190 -16.785  1.00 49.80           N  
ATOM   2110  CA  GLU B 144      -5.440 -16.586 -17.822  1.00 52.93           C  
ATOM   2111  C   GLU B 144      -4.319 -15.683 -17.327  1.00 53.55           C  
ATOM   2112  O   GLU B 144      -3.302 -15.536 -18.010  1.00 53.92           O  
ATOM   2113  CB  GLU B 144      -6.352 -15.836 -18.778  1.00 57.57           C  
ATOM   2114  CG  GLU B 144      -7.358 -16.758 -19.421  1.00 62.55           C  
ATOM   2115  CD  GLU B 144      -6.674 -17.979 -19.991  1.00 68.19           C  
ATOM   2116  OE1 GLU B 144      -5.599 -17.805 -20.605  1.00 71.72           O  
ATOM   2117  OE2 GLU B 144      -7.193 -19.106 -19.831  1.00 71.58           O  
ATOM   2118  N   ASP B 145      -4.479 -15.084 -16.147  1.00 52.71           N  
ATOM   2119  CA  ASP B 145      -3.439 -14.204 -15.628  1.00 51.22           C  
ATOM   2120  C   ASP B 145      -2.137 -14.957 -15.357  1.00 53.27           C  
ATOM   2121  O   ASP B 145      -2.065 -15.829 -14.480  1.00 52.10           O  
ATOM   2122  CB  ASP B 145      -3.896 -13.503 -14.354  1.00 52.32           C  
ATOM   2123  CG  ASP B 145      -2.944 -12.400 -13.944  1.00 53.89           C  
ATOM   2124  OD1 ASP B 145      -1.789 -12.706 -13.577  1.00 56.80           O  
ATOM   2125  OD2 ASP B 145      -3.340 -11.219 -14.012  1.00 54.07           O  
ATOM   2126  N   ILE B 146      -1.110 -14.604 -16.120  1.00 54.11           N  
ATOM   2127  CA  ILE B 146       0.212 -15.228 -16.016  1.00 56.97           C  
ATOM   2128  C   ILE B 146       0.955 -14.832 -14.742  1.00 54.87           C  
ATOM   2129  O   ILE B 146       1.741 -15.615 -14.207  1.00 53.42           O  
ATOM   2130  CB  ILE B 146       1.110 -14.849 -17.238  1.00 60.56           C  
ATOM   2131  CG1 ILE B 146       0.384 -15.210 -18.534  1.00 59.14           C  
ATOM   2132  CG2 ILE B 146       2.482 -15.565 -17.149  1.00 60.37           C  
ATOM   2133  CD1 ILE B 146       1.163 -14.847 -19.788  1.00 66.32           C  
ATOM   2134  N   LYS B 147       0.709 -13.614 -14.265  1.00 53.78           N  
ATOM   2135  CA  LYS B 147       1.364 -13.135 -13.055  1.00 53.25           C  
ATOM   2136  C   LYS B 147       0.914 -13.990 -11.870  1.00 50.69           C  
ATOM   2137  O   LYS B 147       1.722 -14.429 -11.058  1.00 51.14           O  
ATOM   2138  CB  LYS B 147       1.015 -11.667 -12.824  1.00 53.97           C  
ATOM   2139  CG  LYS B 147       1.329 -10.787 -14.017  1.00 54.88           C  
ATOM   2140  CD  LYS B 147       1.097  -9.333 -13.698  1.00 60.26           C  
ATOM   2141  CE  LYS B 147       1.577  -8.442 -14.828  1.00 64.19           C  
ATOM   2142  NZ  LYS B 147       1.287  -6.990 -14.573  1.00 69.65           N  
ATOM   2143  N   ILE B 148      -0.388 -14.232 -11.792  1.00 47.85           N  
ATOM   2144  CA  ILE B 148      -0.939 -15.040 -10.726  1.00 44.19           C  
ATOM   2145  C   ILE B 148      -0.443 -16.456 -10.927  1.00 43.37           C  
ATOM   2146  O   ILE B 148      -0.015 -17.119  -9.986  1.00 43.57           O  
ATOM   2147  CB  ILE B 148      -2.475 -15.020 -10.766  1.00 39.73           C  
ATOM   2148  CG1 ILE B 148      -2.967 -13.591 -10.535  1.00 39.17           C  
ATOM   2149  CG2 ILE B 148      -3.045 -15.955  -9.710  1.00 36.80           C  
ATOM   2150  CD1 ILE B 148      -4.453 -13.412 -10.756  1.00 38.43           C  
ATOM   2151  N   ARG B 149      -0.498 -16.911 -12.169  1.00 44.01           N  
ATOM   2152  CA  ARG B 149      -0.053 -18.255 -12.486  1.00 46.75           C  
ATOM   2153  C   ARG B 149       1.375 -18.452 -12.008  1.00 46.97           C  
ATOM   2154  O   ARG B 149       1.682 -19.360 -11.216  1.00 41.82           O  
ATOM   2155  CB  ARG B 149      -0.110 -18.484 -13.988  1.00 48.95           C  
ATOM   2156  CG  ARG B 149       0.461 -19.818 -14.432  1.00 55.27           C  
ATOM   2157  CD  ARG B 149       0.410 -19.944 -15.948  1.00 60.11           C  
ATOM   2158  NE  ARG B 149      -0.813 -19.336 -16.480  1.00 66.23           N  
ATOM   2159  CZ  ARG B 149      -1.259 -19.480 -17.728  1.00 65.70           C  
ATOM   2160  NH1 ARG B 149      -0.595 -20.228 -18.603  1.00 68.06           N  
ATOM   2161  NH2 ARG B 149      -2.363 -18.854 -18.108  1.00 66.27           N  
ATOM   2162  N   ASP B 150       2.248 -17.582 -12.492  1.00 46.80           N  
ATOM   2163  CA  ASP B 150       3.652 -17.659 -12.134  1.00 49.14           C  
ATOM   2164  C   ASP B 150       3.906 -17.565 -10.636  1.00 48.39           C  
ATOM   2165  O   ASP B 150       4.650 -18.377 -10.065  1.00 49.27           O  
ATOM   2166  CB  ASP B 150       4.434 -16.574 -12.867  1.00 55.40           C  
ATOM   2167  CG  ASP B 150       4.556 -16.853 -14.363  1.00 62.22           C  
ATOM   2168  OD1 ASP B 150       5.226 -16.053 -15.060  1.00 67.27           O  
ATOM   2169  OD2 ASP B 150       3.983 -17.866 -14.843  1.00 63.85           O  
ATOM   2170  N   ALA B 151       3.292 -16.586  -9.986  1.00 45.24           N  
ATOM   2171  CA  ALA B 151       3.503 -16.443  -8.553  1.00 44.20           C  
ATOM   2172  C   ALA B 151       3.187 -17.762  -7.840  1.00 42.05           C  
ATOM   2173  O   ALA B 151       3.983 -18.233  -7.017  1.00 38.45           O  
ATOM   2174  CB  ALA B 151       2.645 -15.312  -7.992  1.00 38.30           C  
ATOM   2175  N   TYR B 152       2.046 -18.365  -8.178  1.00 40.28           N  
ATOM   2176  CA  TYR B 152       1.658 -19.612  -7.539  1.00 38.04           C  
ATOM   2177  C   TYR B 152       2.645 -20.718  -7.871  1.00 40.47           C  
ATOM   2178  O   TYR B 152       3.060 -21.472  -6.992  1.00 36.76           O  
ATOM   2179  CB  TYR B 152       0.258 -20.035  -7.966  1.00 39.38           C  
ATOM   2180  CG  TYR B 152      -0.332 -21.084  -7.049  1.00 36.67           C  
ATOM   2181  CD1 TYR B 152      -0.887 -20.730  -5.819  1.00 31.89           C  
ATOM   2182  CD2 TYR B 152      -0.283 -22.440  -7.385  1.00 34.48           C  
ATOM   2183  CE1 TYR B 152      -1.374 -21.704  -4.945  1.00 32.49           C  
ATOM   2184  CE2 TYR B 152      -0.773 -23.424  -6.516  1.00 35.05           C  
ATOM   2185  CZ  TYR B 152      -1.313 -23.050  -5.300  1.00 34.33           C  
ATOM   2186  OH  TYR B 152      -1.772 -24.013  -4.434  1.00 36.74           O  
ATOM   2187  N   GLN B 153       3.021 -20.810  -9.142  1.00 42.70           N  
ATOM   2188  CA  GLN B 153       3.976 -21.824  -9.577  1.00 46.71           C  
ATOM   2189  C   GLN B 153       5.267 -21.690  -8.825  1.00 42.86           C  
ATOM   2190  O   GLN B 153       5.790 -22.662  -8.288  1.00 44.14           O  
ATOM   2191  CB  GLN B 153       4.285 -21.697 -11.071  1.00 53.57           C  
ATOM   2192  CG  GLN B 153       3.315 -22.458 -11.934  1.00 64.04           C  
ATOM   2193  CD  GLN B 153       3.024 -23.837 -11.363  1.00 70.33           C  
ATOM   2194  OE1 GLN B 153       3.924 -24.687 -11.251  1.00 71.58           O  
ATOM   2195  NE2 GLN B 153       1.763 -24.064 -10.977  1.00 72.61           N  
ATOM   2196  N   MET B 154       5.787 -20.476  -8.812  1.00 41.50           N  
ATOM   2197  CA  MET B 154       7.024 -20.210  -8.120  1.00 42.72           C  
ATOM   2198  C   MET B 154       6.976 -20.695  -6.676  1.00 40.69           C  
ATOM   2199  O   MET B 154       7.901 -21.356  -6.204  1.00 41.24           O  
ATOM   2200  CB  MET B 154       7.329 -18.718  -8.121  1.00 47.56           C  
ATOM   2201  CG  MET B 154       8.638 -18.407  -7.408  1.00 57.65           C  
ATOM   2202  SD  MET B 154       8.534 -17.032  -6.212  1.00 71.98           S  
ATOM   2203  CE  MET B 154       9.231 -15.646  -7.264  1.00 63.61           C  
ATOM   2204  N   LEU B 155       5.897 -20.362  -5.975  1.00 36.40           N  
ATOM   2205  CA  LEU B 155       5.769 -20.762  -4.590  1.00 35.06           C  
ATOM   2206  C   LEU B 155       5.851 -22.275  -4.471  1.00 37.04           C  
ATOM   2207  O   LEU B 155       6.486 -22.806  -3.550  1.00 35.40           O  
ATOM   2208  CB  LEU B 155       4.458 -20.226  -4.006  1.00 36.51           C  
ATOM   2209  CG  LEU B 155       4.341 -18.688  -4.008  1.00 34.76           C  
ATOM   2210  CD1 LEU B 155       2.942 -18.287  -3.616  1.00 34.04           C  
ATOM   2211  CD2 LEU B 155       5.347 -18.074  -3.051  1.00 34.51           C  
ATOM   2212  N   LYS B 156       5.233 -22.985  -5.407  1.00 37.31           N  
ATOM   2213  CA  LYS B 156       5.300 -24.437  -5.339  1.00 42.74           C  
ATOM   2214  C   LYS B 156       6.693 -24.934  -5.738  1.00 44.31           C  
ATOM   2215  O   LYS B 156       7.192 -25.925  -5.197  1.00 42.40           O  
ATOM   2216  CB  LYS B 156       4.229 -25.062  -6.226  1.00 44.00           C  
ATOM   2217  CG  LYS B 156       2.840 -24.929  -5.637  1.00 47.92           C  
ATOM   2218  CD  LYS B 156       1.811 -25.823  -6.327  1.00 52.65           C  
ATOM   2219  CE  LYS B 156       1.842 -27.239  -5.797  1.00 55.77           C  
ATOM   2220  NZ  LYS B 156       0.667 -28.006  -6.298  1.00 62.28           N  
ATOM   2221  N   LYS B 157       7.327 -24.226  -6.667  1.00 45.11           N  
ATOM   2222  CA  LYS B 157       8.662 -24.599  -7.107  1.00 49.17           C  
ATOM   2223  C   LYS B 157       9.631 -24.661  -5.923  1.00 49.18           C  
ATOM   2224  O   LYS B 157      10.304 -25.670  -5.713  1.00 49.24           O  
ATOM   2225  CB  LYS B 157       9.178 -23.604  -8.146  1.00 53.79           C  
ATOM   2226  CG  LYS B 157       8.399 -23.599  -9.471  1.00 58.11           C  
ATOM   2227  CD  LYS B 157       8.302 -24.997 -10.092  1.00 62.68           C  
ATOM   2228  CE  LYS B 157       7.641 -24.988 -11.492  1.00 63.37           C  
ATOM   2229  NZ  LYS B 157       8.463 -24.294 -12.543  1.00 59.89           N  
ATOM   2230  N   GLN B 158       9.692 -23.595  -5.136  1.00 46.81           N  
ATOM   2231  CA  GLN B 158      10.591 -23.582  -3.993  1.00 46.44           C  
ATOM   2232  C   GLN B 158      10.059 -24.370  -2.809  1.00 44.27           C  
ATOM   2233  O   GLN B 158      10.651 -24.346  -1.725  1.00 42.46           O  
ATOM   2234  CB  GLN B 158      10.861 -22.152  -3.548  1.00 51.30           C  
ATOM   2235  CG  GLN B 158      11.434 -21.284  -4.628  1.00 54.52           C  
ATOM   2236  CD  GLN B 158      10.806 -19.918  -4.623  1.00 58.03           C  
ATOM   2237  OE1 GLN B 158      11.181 -19.042  -5.408  1.00 62.07           O  
ATOM   2238  NE2 GLN B 158       9.829 -19.723  -3.738  1.00 57.85           N  
ATOM   2239  N   GLY B 159       8.951 -25.068  -3.004  1.00 40.51           N  
ATOM   2240  CA  GLY B 159       8.399 -25.829  -1.904  1.00 43.01           C  
ATOM   2241  C   GLY B 159       7.890 -24.927  -0.790  1.00 45.68           C  
ATOM   2242  O   GLY B 159       7.756 -25.363   0.356  1.00 47.00           O  
ATOM   2243  N   ILE B 160       7.622 -23.666  -1.130  1.00 48.28           N  
ATOM   2244  CA  ILE B 160       7.099 -22.678  -0.183  1.00 47.63           C  
ATOM   2245  C   ILE B 160       5.687 -23.138   0.149  1.00 47.77           C  
ATOM   2246  O   ILE B 160       5.241 -23.059   1.288  1.00 47.28           O  
ATOM   2247  CB  ILE B 160       7.016 -21.275  -0.813  1.00 48.65           C  
ATOM   2248  CG1 ILE B 160       8.368 -20.890  -1.411  1.00 46.77           C  
ATOM   2249  CG2 ILE B 160       6.556 -20.268   0.230  1.00 43.18           C  
ATOM   2250  CD1 ILE B 160       9.474 -20.829  -0.406  1.00 54.48           C  
ATOM   2251  N   ILE B 161       4.989 -23.603  -0.881  1.00 49.46           N  
ATOM   2252  CA  ILE B 161       3.652 -24.154  -0.737  1.00 51.77           C  
ATOM   2253  C   ILE B 161       3.866 -25.649  -0.975  1.00 54.78           C  
ATOM   2254  O   ILE B 161       4.184 -26.072  -2.086  1.00 56.38           O  
ATOM   2255  CB  ILE B 161       2.679 -23.624  -1.816  1.00 51.72           C  
ATOM   2256  CG1 ILE B 161       2.486 -22.120  -1.668  1.00 51.24           C  
ATOM   2257  CG2 ILE B 161       1.333 -24.319  -1.687  1.00 50.18           C  
ATOM   2258  CD1 ILE B 161       1.598 -21.522  -2.749  1.00 51.44           C  
ATOM   2259  N   LYS B 162       3.718 -26.455   0.061  1.00 58.87           N  
ATOM   2260  CA  LYS B 162       3.926 -27.871  -0.126  1.00 63.68           C  
ATOM   2261  C   LYS B 162       2.654 -28.588  -0.514  1.00 67.56           C  
ATOM   2262  O   LYS B 162       1.996 -29.201   0.321  1.00 68.88           O  
ATOM   2263  CB  LYS B 162       4.533 -28.463   1.132  1.00 65.32           C  
ATOM   2264  CG  LYS B 162       5.771 -27.711   1.539  1.00 70.17           C  
ATOM   2265  CD  LYS B 162       6.571 -28.454   2.576  1.00 75.07           C  
ATOM   2266  CE  LYS B 162       7.790 -27.647   2.984  1.00 77.88           C  
ATOM   2267  NZ  LYS B 162       8.614 -28.394   3.976  1.00 83.77           N  
ATOM   2268  N   GLN B 163       2.304 -28.470  -1.793  1.00 72.16           N  
ATOM   2269  CA  GLN B 163       1.121 -29.122  -2.371  1.00 75.98           C  
ATOM   2270  C   GLN B 163      -0.170 -29.012  -1.569  1.00 73.82           C  
ATOM   2271  O   GLN B 163      -0.274 -29.557  -0.470  1.00 74.93           O  
ATOM   2272  CB  GLN B 163       1.403 -30.612  -2.610  1.00 78.87           C  
ATOM   2273  CG  GLN B 163       2.793 -30.922  -3.142  1.00 79.29           C  
ATOM   2274  CD  GLN B 163       3.112 -32.415  -3.149  1.00 81.12           C  
ATOM   2275  OE1 GLN B 163       2.653 -33.166  -2.281  1.00 82.31           O  
ATOM   2276  NE2 GLN B 163       3.918 -32.849  -4.125  1.00 80.47           N  
ATOM   2277  N   ASP B 164      -1.160 -28.348  -2.155  1.00 72.42           N  
ATOM   2278  CA  ASP B 164      -2.452 -28.157  -1.511  1.00 72.44           C  
ATOM   2279  C   ASP B 164      -3.207 -27.220  -2.426  1.00 69.66           C  
ATOM   2280  O   ASP B 164      -2.678 -26.840  -3.471  1.00 68.03           O  
ATOM   2281  CB  ASP B 164      -2.253 -27.521  -0.131  1.00 76.64           C  
ATOM   2282  CG  ASP B 164      -3.074 -28.212   0.956  1.00 80.06           C  
ATOM   2283  OD1 ASP B 164      -3.016 -27.783   2.134  1.00 83.33           O  
ATOM   2284  OD2 ASP B 164      -3.776 -29.192   0.621  1.00 78.85           O  
ATOM   2285  N   PRO B 165      -4.474 -26.894  -2.102  1.00 67.61           N  
ATOM   2286  CA  PRO B 165      -5.308 -27.321  -0.970  1.00 66.13           C  
ATOM   2287  C   PRO B 165      -6.050 -28.641  -1.221  1.00 64.01           C  
ATOM   2288  O   PRO B 165      -5.546 -29.478  -1.965  1.00 67.54           O  
ATOM   2289  CB  PRO B 165      -6.232 -26.130  -0.755  1.00 65.73           C  
ATOM   2290  CG  PRO B 165      -6.334 -25.525  -2.102  1.00 67.33           C  
ATOM   2291  CD  PRO B 165      -4.922 -25.579  -2.590  1.00 65.48           C  
ATOM   2292  N   LYS B 166      -7.230 -28.838  -0.632  1.00 61.12           N  
ATOM   2293  CA  LYS B 166      -7.935 -30.121  -0.796  1.00 58.60           C  
ATOM   2294  C   LYS B 166      -9.139 -30.294  -1.744  1.00 54.12           C  
ATOM   2295  O   LYS B 166      -9.138 -31.175  -2.592  1.00 55.08           O  
ATOM   2296  CB  LYS B 166      -8.326 -30.647   0.588  1.00 60.37           C  
ATOM   2297  CG  LYS B 166      -7.234 -30.529   1.649  1.00 58.96           C  
ATOM   2298  CD  LYS B 166      -6.099 -31.535   1.489  1.00 53.12           C  
ATOM   2299  CE  LYS B 166      -5.053 -31.338   2.602  1.00 54.66           C  
ATOM   2300  NZ  LYS B 166      -3.928 -32.341   2.593  1.00 53.96           N  
ATOM   2301  N   LEU B 167     -10.176 -29.487  -1.599  1.00 55.26           N  
ATOM   2302  CA  LEU B 167     -11.369 -29.615  -2.468  1.00 58.83           C  
ATOM   2303  C   LEU B 167     -12.198 -28.364  -2.283  1.00 57.19           C  
ATOM   2304  O   LEU B 167     -13.293 -28.430  -1.761  1.00 58.74           O  
ATOM   2305  CB  LEU B 167     -12.229 -30.806  -2.047  1.00 51.74           C  
ATOM   2306  CG  LEU B 167     -13.145 -31.427  -3.098  1.00 50.20           C  
ATOM   2307  CD1 LEU B 167     -14.040 -32.443  -2.428  1.00 45.70           C  
ATOM   2308  CD2 LEU B 167     -13.975 -30.361  -3.782  1.00 45.98           C  
ATOM   2309  N   PRO B 168     -11.695 -27.211  -2.746  1.00 61.57           N  
ATOM   2310  CA  PRO B 168     -12.417 -25.949  -2.586  1.00 60.28           C  
ATOM   2311  C   PRO B 168     -13.931 -25.948  -2.575  1.00 59.12           C  
ATOM   2312  O   PRO B 168     -14.598 -26.316  -3.541  1.00 53.19           O  
ATOM   2313  CB  PRO B 168     -11.810 -25.043  -3.669  1.00 59.56           C  
ATOM   2314  CG  PRO B 168     -11.109 -25.989  -4.598  1.00 61.45           C  
ATOM   2315  CD  PRO B 168     -10.576 -27.045  -3.689  1.00 61.73           C  
ATOM   2316  N   VAL B 169     -14.456 -25.551  -1.422  1.00 62.22           N  
ATOM   2317  CA  VAL B 169     -15.884 -25.418  -1.233  1.00 64.66           C  
ATOM   2318  C   VAL B 169     -16.175 -23.936  -1.501  1.00 66.12           C  
ATOM   2319  O   VAL B 169     -17.275 -23.460  -1.250  1.00 67.93           O  
ATOM   2320  CB  VAL B 169     -16.323 -25.793   0.208  1.00 62.34           C  
ATOM   2321  CG1 VAL B 169     -16.201 -27.289   0.419  1.00 60.49           C  
ATOM   2322  CG2 VAL B 169     -15.477 -25.046   1.221  1.00 64.94           C  
ATOM   2323  N   ASP B 170     -15.172 -23.213  -2.006  1.00 68.26           N  
ATOM   2324  CA  ASP B 170     -15.325 -21.794  -2.345  1.00 68.84           C  
ATOM   2325  C   ASP B 170     -14.598 -21.369  -3.613  1.00 70.54           C  
ATOM   2326  O   ASP B 170     -13.553 -21.973  -3.938  1.00 72.93           O  
ATOM   2327  CB  ASP B 170     -14.852 -20.929  -1.196  1.00 70.73           C  
ATOM   2328  CG  ASP B 170     -15.902 -20.769  -0.150  1.00 72.67           C  
ATOM   2329  OD1 ASP B 170     -16.300 -21.799   0.435  1.00 74.87           O  
ATOM   2330  OD2 ASP B 170     -16.339 -19.619   0.076  1.00 75.53           O  
TER    2331      ASP B 170                                                      
END                                                                             
