# Supplementary material for: Proteome-wide prediction of targets for aspirin: new insight into the molecular mechanism of aspirin
Source: PeerJ. 2016 Mar 10;4:e1791. doi: 10.7717/peerj.1791 (PMC4793309; doi:10.7717/peerj.1791)
Supplement: File S1 — The raw data contains all strucures of the identified 79 proteins. The Protocols show how to prepare protein strucure and run CDOCKER. [file peerj-04-1791-s004.zip › 79_protein_strucures/1SUV.pdb]

ATOM      1  N   LEU A 122     -18.131 -10.332  13.492  1.00 84.99           N  
ATOM      2  CA  LEU A 122     -18.865 -11.589  13.325  1.00 95.68           C  
ATOM      3  C   LEU A 122     -18.091 -12.586  12.468  1.00 96.20           C  
ATOM      4  O   LEU A 122     -17.217 -12.199  11.695  1.00 98.67           O  
ATOM      5  CB  LEU A 122     -20.231 -11.335  12.676  1.00 97.22           C  
ATOM      6  CG  LEU A 122     -21.287 -10.546  13.459  1.00 98.67           C  
ATOM      7  CD1 LEU A 122     -20.822  -9.116  13.673  1.00 98.67           C  
ATOM      8  CD2 LEU A 122     -22.600 -10.558  12.696  1.00 92.89           C  
ATOM      9  N   TYR A 123     -18.422 -13.868  12.595  1.00 93.53           N  
ATOM     10  CA  TYR A 123     -17.747 -14.904  11.818  1.00 86.44           C  
ATOM     11  C   TYR A 123     -18.587 -15.359  10.636  1.00 77.47           C  
ATOM     12  O   TYR A 123     -19.783 -15.090  10.581  1.00 78.82           O  
ATOM     13  CB  TYR A 123     -17.408 -16.103  12.701  1.00 89.42           C  
ATOM     14  CG  TYR A 123     -16.357 -15.806  13.742  1.00 89.82           C  
ATOM     15  CD1 TYR A 123     -16.711 -15.418  15.032  1.00 87.91           C  
ATOM     16  CD2 TYR A 123     -15.001 -15.904  13.430  1.00 92.76           C  
ATOM     17  CE1 TYR A 123     -15.739 -15.135  15.987  1.00 93.72           C  
ATOM     18  CE2 TYR A 123     -14.021 -15.622  14.374  1.00 89.67           C  
ATOM     19  CZ  TYR A 123     -14.395 -15.238  15.650  1.00 93.74           C  
ATOM     20  OH  TYR A 123     -13.425 -14.952  16.587  1.00 96.81           O  
ATOM     21  N   TRP A 124     -17.952 -16.053   9.696  1.00 70.66           N  
ATOM     22  CA  TRP A 124     -18.631 -16.532   8.494  1.00 64.75           C  
ATOM     23  C   TRP A 124     -19.993 -17.147   8.752  1.00 68.52           C  
ATOM     24  O   TRP A 124     -20.980 -16.744   8.143  1.00 65.77           O  
ATOM     25  CB  TRP A 124     -17.756 -17.541   7.756  1.00 57.70           C  
ATOM     26  CG  TRP A 124     -18.475 -18.254   6.668  1.00 50.81           C  
ATOM     27  CD1 TRP A 124     -18.720 -19.590   6.596  1.00 64.95           C  
ATOM     28  CD2 TRP A 124     -19.051 -17.677   5.496  1.00 54.41           C  
ATOM     29  NE1 TRP A 124     -19.415 -19.888   5.451  1.00 65.85           N  
ATOM     30  CE2 TRP A 124     -19.634 -18.730   4.755  1.00 62.13           C  
ATOM     31  CE3 TRP A 124     -19.136 -16.374   4.997  1.00 61.06           C  
ATOM     32  CZ2 TRP A 124     -20.293 -18.521   3.540  1.00 68.58           C  
ATOM     33  CZ3 TRP A 124     -19.793 -16.164   3.783  1.00 73.31           C  
ATOM     34  CH2 TRP A 124     -20.362 -17.234   3.070  1.00 72.66           C  
ATOM     35  N   ASP A 125     -20.048 -18.132   9.642  1.00 79.55           N  
ATOM     36  CA  ASP A 125     -21.315 -18.782   9.964  1.00 89.16           C  
ATOM     37  C   ASP A 125     -22.370 -17.716  10.209  1.00 92.03           C  
ATOM     38  O   ASP A 125     -23.458 -17.773   9.640  1.00 91.12           O  
ATOM     39  CB  ASP A 125     -21.173 -19.680  11.206  1.00 96.60           C  
ATOM     40  CG  ASP A 125     -20.015 -19.266  12.108  1.00 98.24           C  
ATOM     41  OD1 ASP A 125     -19.938 -18.077  12.484  1.00 95.90           O  
ATOM     42  OD2 ASP A 125     -19.182 -20.137  12.444  1.00 96.79           O  
ATOM     43  N   ASP A 126     -22.030 -16.736  11.045  1.00 98.36           N  
ATOM     44  CA  ASP A 126     -22.940 -15.643  11.370  1.00 92.98           C  
ATOM     45  C   ASP A 126     -23.434 -14.960  10.100  1.00 84.25           C  
ATOM     46  O   ASP A 126     -24.634 -14.893   9.844  1.00 84.07           O  
ATOM     47  CB  ASP A 126     -22.244 -14.614  12.265  1.00 92.19           C  
ATOM     48  CG  ASP A 126     -21.857 -15.184  13.613  1.00 95.49           C  
ATOM     49  OD1 ASP A 126     -22.746 -15.714  14.315  1.00 94.80           O  
ATOM     50  OD2 ASP A 126     -20.666 -15.097  13.973  1.00 98.67           O  
ATOM     51  N   LEU A 127     -22.496 -14.457   9.308  1.00 75.68           N  
ATOM     52  CA  LEU A 127     -22.840 -13.786   8.069  1.00 68.17           C  
ATOM     53  C   LEU A 127     -23.592 -14.717   7.147  1.00 65.42           C  
ATOM     54  O   LEU A 127     -24.538 -14.304   6.484  1.00 67.87           O  
ATOM     55  CB  LEU A 127     -21.582 -13.273   7.367  1.00 66.89           C  
ATOM     56  CG  LEU A 127     -20.924 -12.050   8.011  1.00 78.78           C  
ATOM     57  CD1 LEU A 127     -21.916 -10.899   7.991  1.00 90.37           C  
ATOM     58  CD2 LEU A 127     -20.494 -12.357   9.443  1.00 83.74           C  
ATOM     59  N   LYS A 128     -23.183 -15.978   7.105  1.00 65.31           N  
ATOM     60  CA  LYS A 128     -23.858 -16.928   6.229  1.00 80.42           C  
ATOM     61  C   LYS A 128     -25.301 -17.083   6.685  1.00 85.29           C  
ATOM     62  O   LYS A 128     -26.239 -16.945   5.889  1.00 71.14           O  
ATOM     63  CB  LYS A 128     -23.166 -18.302   6.246  1.00 84.23           C  
ATOM     64  CG  LYS A 128     -23.540 -19.185   5.043  1.00 89.36           C  
ATOM     65  CD  LYS A 128     -23.324 -20.671   5.308  1.00 95.48           C  
ATOM     66  CE  LYS A 128     -24.340 -21.213   6.313  1.00 98.67           C  
ATOM     67  NZ  LYS A 128     -24.306 -22.702   6.413  1.00 98.67           N  
ATOM     68  N   ARG A 129     -25.466 -17.365   7.976  1.00 92.22           N  
ATOM     69  CA  ARG A 129     -26.788 -17.559   8.567  1.00 94.31           C  
ATOM     70  C   ARG A 129     -27.662 -16.326   8.391  1.00 90.11           C  
ATOM     71  O   ARG A 129     -28.814 -16.427   7.955  1.00 83.43           O  
ATOM     72  CB  ARG A 129     -26.661 -17.895  10.058  1.00 97.84           C  
ATOM     73  CG  ARG A 129     -27.229 -19.265  10.440  1.00 98.67           C  
ATOM     74  CD  ARG A 129     -26.979 -19.558  11.916  1.00 98.67           C  
ATOM     75  NE  ARG A 129     -27.543 -18.511  12.766  1.00 98.67           N  
ATOM     76  CZ  ARG A 129     -28.847 -18.269  12.883  1.00 98.67           C  
ATOM     77  NH1 ARG A 129     -29.729 -19.004  12.210  1.00 98.67           N  
ATOM     78  NH2 ARG A 129     -29.272 -17.281  13.662  1.00 98.67           N  
ATOM     79  N   LYS A 130     -27.114 -15.164   8.730  1.00 86.05           N  
ATOM     80  CA  LYS A 130     -27.867 -13.929   8.594  1.00 78.91           C  
ATOM     81  C   LYS A 130     -28.313 -13.785   7.147  1.00 75.09           C  
ATOM     82  O   LYS A 130     -29.505 -13.827   6.849  1.00 75.04           O  
ATOM     83  CB  LYS A 130     -27.015 -12.724   9.003  1.00 74.15           C  
ATOM     84  CG  LYS A 130     -27.831 -11.461   9.200  1.00 84.85           C  
ATOM     85  CD  LYS A 130     -28.870 -11.666  10.307  1.00 98.67           C  
ATOM     86  CE  LYS A 130     -29.919 -10.553  10.335  1.00 98.67           C  
ATOM     87  NZ  LYS A 130     -30.946 -10.730  11.408  1.00 96.13           N  
ATOM     88  N   LEU A 131     -27.347 -13.641   6.250  1.00 69.73           N  
ATOM     89  CA  LEU A 131     -27.632 -13.490   4.832  1.00 69.24           C  
ATOM     90  C   LEU A 131     -28.707 -14.454   4.351  1.00 74.87           C  
ATOM     91  O   LEU A 131     -29.443 -14.154   3.414  1.00 78.34           O  
ATOM     92  CB  LEU A 131     -26.368 -13.716   4.006  1.00 70.28           C  
ATOM     93  CG  LEU A 131     -26.593 -13.654   2.494  1.00 74.08           C  
ATOM     94  CD1 LEU A 131     -26.922 -12.221   2.103  1.00 81.77           C  
ATOM     95  CD2 LEU A 131     -25.359 -14.139   1.759  1.00 77.42           C  
ATOM     96  N   SER A 132     -28.800 -15.617   4.985  1.00 79.59           N  
ATOM     97  CA  SER A 132     -29.796 -16.591   4.563  1.00 90.65           C  
ATOM     98  C   SER A 132     -31.202 -16.183   4.963  1.00 95.15           C  
ATOM     99  O   SER A 132     -32.087 -16.081   4.112  1.00 98.67           O  
ATOM    100  CB  SER A 132     -29.488 -17.977   5.133  1.00 94.62           C  
ATOM    101  OG  SER A 132     -30.380 -18.944   4.593  1.00 81.37           O  
ATOM    102  N   GLU A 133     -31.414 -15.948   6.255  1.00 96.24           N  
ATOM    103  CA  GLU A 133     -32.739 -15.561   6.720  1.00 92.85           C  
ATOM    104  C   GLU A 133     -33.206 -14.294   6.003  1.00 87.87           C  
ATOM    105  O   GLU A 133     -34.387 -14.153   5.685  1.00 81.70           O  
ATOM    106  CB  GLU A 133     -32.738 -15.358   8.240  1.00 92.66           C  
ATOM    107  CG  GLU A 133     -31.877 -14.213   8.736  1.00 98.67           C  
ATOM    108  CD  GLU A 133     -31.974 -14.033  10.244  1.00 98.67           C  
ATOM    109  OE1 GLU A 133     -31.582 -14.969  10.982  1.00 98.67           O  
ATOM    110  OE2 GLU A 133     -32.445 -12.960  10.686  1.00 98.67           O  
ATOM    111  N   LYS A 134     -32.274 -13.381   5.744  1.00 82.93           N  
ATOM    112  CA  LYS A 134     -32.597 -12.146   5.043  1.00 85.17           C  
ATOM    113  C   LYS A 134     -33.075 -12.556   3.660  1.00 87.78           C  
ATOM    114  O   LYS A 134     -34.012 -11.976   3.121  1.00 96.51           O  
ATOM    115  CB  LYS A 134     -31.358 -11.262   4.912  1.00 87.19           C  
ATOM    116  CG  LYS A 134     -30.563 -11.115   6.199  1.00 90.29           C  
ATOM    117  CD  LYS A 134     -31.193 -10.139   7.174  1.00 94.77           C  
ATOM    118  CE  LYS A 134     -30.904  -8.700   6.777  1.00 94.19           C  
ATOM    119  NZ  LYS A 134     -31.334  -7.754   7.845  1.00 98.67           N  
ATOM    120  N   LEU A 135     -32.419 -13.558   3.084  1.00 86.48           N  
ATOM    121  CA  LEU A 135     -32.802 -14.060   1.770  1.00 89.25           C  
ATOM    122  C   LEU A 135     -34.105 -14.840   1.916  1.00 89.14           C  
ATOM    123  O   LEU A 135     -34.876 -14.972   0.967  1.00 88.71           O  
ATOM    124  CB  LEU A 135     -31.718 -14.984   1.200  1.00 92.15           C  
ATOM    125  CG  LEU A 135     -30.742 -14.478   0.128  1.00 90.80           C  
ATOM    126  CD1 LEU A 135     -31.517 -13.756  -0.966  1.00 91.82           C  
ATOM    127  CD2 LEU A 135     -29.709 -13.563   0.740  1.00 92.60           C  
ATOM    128  N   ASP A 136     -34.340 -15.360   3.116  1.00 85.14           N  
ATOM    129  CA  ASP A 136     -35.546 -16.123   3.391  1.00 93.71           C  
ATOM    130  C   ASP A 136     -36.778 -15.219   3.415  1.00 98.67           C  
ATOM    131  O   ASP A 136     -37.907 -15.683   3.235  1.00 98.67           O  
ATOM    132  CB  ASP A 136     -35.409 -16.854   4.732  1.00 95.50           C  
ATOM    133  CG  ASP A 136     -34.668 -18.176   4.609  1.00 98.67           C  
ATOM    134  OD1 ASP A 136     -34.361 -18.788   5.658  1.00 94.17           O  
ATOM    135  OD2 ASP A 136     -34.405 -18.608   3.464  1.00 98.67           O  
ATOM    136  N   SER A 137     -36.557 -13.926   3.622  1.00 98.67           N  
ATOM    137  CA  SER A 137     -37.656 -12.968   3.689  1.00 98.67           C  
ATOM    138  C   SER A 137     -37.529 -11.808   2.695  1.00 97.16           C  
ATOM    139  O   SER A 137     -37.527 -10.636   3.086  1.00 98.67           O  
ATOM    140  CB  SER A 137     -37.771 -12.414   5.117  1.00 98.67           C  
ATOM    141  OG  SER A 137     -37.999 -13.451   6.059  1.00 95.64           O  
ATOM    142  N   THR A 138     -37.418 -12.136   1.412  1.00 92.91           N  
ATOM    143  CA  THR A 138     -37.311 -11.117   0.374  1.00 94.29           C  
ATOM    144  C   THR A 138     -38.052 -11.575  -0.869  1.00 92.54           C  
ATOM    145  O   THR A 138     -37.740 -12.614  -1.447  1.00 91.49           O  
ATOM    146  CB  THR A 138     -35.837 -10.812  -0.009  1.00 94.41           C  
ATOM    147  OG1 THR A 138     -35.144 -12.035  -0.296  1.00 98.67           O  
ATOM    148  CG2 THR A 138     -35.133 -10.066   1.116  1.00 93.97           C  
ATOM    149  N   ASP A 139     -39.041 -10.789  -1.274  1.00 92.39           N  
ATOM    150  CA  ASP A 139     -39.837 -11.120  -2.447  1.00 93.98           C  
ATOM    151  C   ASP A 139     -39.152 -10.649  -3.730  1.00 86.92           C  
ATOM    152  O   ASP A 139     -39.263  -9.481  -4.112  1.00 90.19           O  
ATOM    153  CB  ASP A 139     -41.222 -10.474  -2.330  1.00 98.67           C  
ATOM    154  CG  ASP A 139     -42.226 -11.070  -3.301  1.00 98.67           C  
ATOM    155  OD1 ASP A 139     -41.914 -11.139  -4.512  1.00 98.17           O  
ATOM    156  OD2 ASP A 139     -43.327 -11.464  -2.848  1.00 98.67           O  
ATOM    157  N   PHE A 140     -38.444 -11.553  -4.396  1.00 73.19           N  
ATOM    158  CA  PHE A 140     -37.758 -11.196  -5.631  1.00 71.25           C  
ATOM    159  C   PHE A 140     -38.743 -11.143  -6.777  1.00 76.32           C  
ATOM    160  O   PHE A 140     -38.626 -10.310  -7.672  1.00 69.95           O  
ATOM    161  CB  PHE A 140     -36.669 -12.220  -5.960  1.00 68.88           C  
ATOM    162  CG  PHE A 140     -35.520 -12.216  -4.999  1.00 69.41           C  
ATOM    163  CD1 PHE A 140     -34.671 -13.305  -4.913  1.00 68.83           C  
ATOM    164  CD2 PHE A 140     -35.292 -11.128  -4.171  1.00 81.12           C  
ATOM    165  CE1 PHE A 140     -33.618 -13.309  -4.013  1.00 72.96           C  
ATOM    166  CE2 PHE A 140     -34.239 -11.128  -3.268  1.00 84.13           C  
ATOM    167  CZ  PHE A 140     -33.403 -12.222  -3.190  1.00 73.98           C  
ATOM    168  N   THR A 141     -39.721 -12.042  -6.735  1.00 90.66           N  
ATOM    169  CA  THR A 141     -40.731 -12.136  -7.784  1.00 97.22           C  
ATOM    170  C   THR A 141     -41.517 -10.834  -7.963  1.00 98.67           C  
ATOM    171  O   THR A 141     -41.865 -10.455  -9.090  1.00 90.16           O  
ATOM    172  CB  THR A 141     -41.709 -13.315  -7.503  1.00 95.39           C  
ATOM    173  OG1 THR A 141     -42.515 -13.551  -8.664  1.00 98.67           O  
ATOM    174  CG2 THR A 141     -42.612 -13.010  -6.315  1.00 87.29           C  
ATOM    175  N   SER A 142     -41.784 -10.152  -6.850  1.00 98.67           N  
ATOM    176  CA  SER A 142     -42.516  -8.889  -6.876  1.00 94.88           C  
ATOM    177  C   SER A 142     -41.758  -7.845  -7.680  1.00 89.65           C  
ATOM    178  O   SER A 142     -42.313  -7.220  -8.583  1.00 89.40           O  
ATOM    179  CB  SER A 142     -42.731  -8.358  -5.452  1.00 98.27           C  
ATOM    180  OG  SER A 142     -43.642  -9.164  -4.723  1.00 98.67           O  
ATOM    181  N   THR A 143     -40.483  -7.666  -7.340  1.00 84.23           N  
ATOM    182  CA  THR A 143     -39.629  -6.692  -8.006  1.00 72.43           C  
ATOM    183  C   THR A 143     -39.364  -7.044  -9.469  1.00 66.38           C  
ATOM    184  O   THR A 143     -39.154  -6.155 -10.295  1.00 57.61           O  
ATOM    185  CB  THR A 143     -38.281  -6.544  -7.271  1.00 70.47           C  
ATOM    186  OG1 THR A 143     -38.516  -6.348  -5.871  1.00 59.21           O  
ATOM    187  CG2 THR A 143     -37.508  -5.348  -7.829  1.00 65.49           C  
ATOM    188  N   ILE A 144     -39.362  -8.337  -9.787  1.00 63.69           N  
ATOM    189  CA  ILE A 144     -39.137  -8.767 -11.162  1.00 68.58           C  
ATOM    190  C   ILE A 144     -40.378  -8.386 -11.953  1.00 72.41           C  
ATOM    191  O   ILE A 144     -40.324  -8.161 -13.164  1.00 67.52           O  
ATOM    192  CB  ILE A 144     -38.934 -10.287 -11.263  1.00 72.92           C  
ATOM    193  CG1 ILE A 144     -37.760 -10.716 -10.382  1.00 76.69           C  
ATOM    194  CG2 ILE A 144     -38.668 -10.675 -12.714  1.00 71.42           C  
ATOM    195  CD1 ILE A 144     -37.508 -12.212 -10.363  1.00 78.49           C  
ATOM    196  N   LYS A 145     -41.501  -8.324 -11.248  1.00 75.55           N  
ATOM    197  CA  LYS A 145     -42.766  -7.944 -11.856  1.00 86.71           C  
ATOM    198  C   LYS A 145     -42.809  -6.414 -11.945  1.00 86.65           C  
ATOM    199  O   LYS A 145     -43.038  -5.850 -13.019  1.00 86.31           O  
ATOM    200  CB  LYS A 145     -43.943  -8.449 -11.003  1.00 98.67           C  
ATOM    201  CG  LYS A 145     -45.327  -8.042 -11.541  1.00 98.67           C  
ATOM    202  CD  LYS A 145     -46.376  -7.929 -10.423  1.00 98.67           C  
ATOM    203  CE  LYS A 145     -46.928  -9.282  -9.973  1.00 98.67           C  
ATOM    204  NZ  LYS A 145     -47.921  -9.847 -10.943  1.00 98.67           N  
ATOM    205  N   LEU A 146     -42.588  -5.753 -10.808  1.00 80.17           N  
ATOM    206  CA  LEU A 146     -42.603  -4.299 -10.751  1.00 72.67           C  
ATOM    207  C   LEU A 146     -41.814  -3.764 -11.929  1.00 73.57           C  
ATOM    208  O   LEU A 146     -42.231  -2.809 -12.578  1.00 79.04           O  
ATOM    209  CB  LEU A 146     -41.986  -3.803  -9.437  1.00 74.61           C  
ATOM    210  CG  LEU A 146     -42.044  -2.298  -9.128  1.00 77.92           C  
ATOM    211  CD1 LEU A 146     -41.691  -2.066  -7.668  1.00 75.44           C  
ATOM    212  CD2 LEU A 146     -41.097  -1.526 -10.029  1.00 74.32           C  
ATOM    213  N   LEU A 147     -40.678  -4.392 -12.209  1.00 72.91           N  
ATOM    214  CA  LEU A 147     -39.839  -3.973 -13.320  1.00 74.05           C  
ATOM    215  C   LEU A 147     -40.431  -4.474 -14.623  1.00 76.75           C  
ATOM    216  O   LEU A 147     -39.710  -4.868 -15.536  1.00 67.83           O  
ATOM    217  CB  LEU A 147     -38.420  -4.514 -13.152  1.00 76.84           C  
ATOM    218  CG  LEU A 147     -37.684  -4.095 -11.877  1.00 80.92           C  
ATOM    219  CD1 LEU A 147     -36.314  -4.732 -11.854  1.00 85.15           C  
ATOM    220  CD2 LEU A 147     -37.560  -2.586 -11.822  1.00 89.40           C  
ATOM    221  N   ASN A 148     -41.757  -4.466 -14.693  1.00 84.64           N  
ATOM    222  CA  ASN A 148     -42.463  -4.896 -15.887  1.00 92.78           C  
ATOM    223  C   ASN A 148     -43.686  -4.024 -16.146  1.00 97.56           C  
ATOM    224  O   ASN A 148     -44.260  -4.058 -17.240  1.00 97.94           O  
ATOM    225  CB  ASN A 148     -42.862  -6.363 -15.770  1.00 94.14           C  
ATOM    226  CG  ASN A 148     -42.190  -7.223 -16.821  1.00 98.67           C  
ATOM    227  OD1 ASN A 148     -42.603  -7.241 -17.988  1.00 98.67           O  
ATOM    228  ND2 ASN A 148     -41.130  -7.923 -16.420  1.00 98.67           N  
ATOM    229  N   GLU A 149     -44.075  -3.247 -15.134  1.00 98.67           N  
ATOM    230  CA  GLU A 149     -45.209  -2.332 -15.252  1.00 98.67           C  
ATOM    231  C   GLU A 149     -44.942  -1.419 -16.448  1.00 97.66           C  
ATOM    232  O   GLU A 149     -43.785  -1.140 -16.767  1.00 94.16           O  
ATOM    233  CB  GLU A 149     -45.340  -1.486 -13.985  1.00 97.04           C  
ATOM    234  CG  GLU A 149     -45.722  -2.266 -12.741  1.00 96.59           C  
ATOM    235  CD  GLU A 149     -45.617  -1.418 -11.482  1.00 98.67           C  
ATOM    236  OE1 GLU A 149     -46.056  -0.246 -11.511  1.00 98.67           O  
ATOM    237  OE2 GLU A 149     -45.099  -1.924 -10.461  1.00 98.67           O  
ATOM    238  N   ASN A 150     -45.996  -0.950 -17.109  1.00 96.52           N  
ATOM    239  CA  ASN A 150     -45.793  -0.088 -18.266  1.00 98.67           C  
ATOM    240  C   ASN A 150     -44.944   1.136 -17.953  1.00 96.44           C  
ATOM    241  O   ASN A 150     -44.534   1.850 -18.868  1.00 92.37           O  
ATOM    242  CB  ASN A 150     -47.134   0.342 -18.873  1.00 98.67           C  
ATOM    243  CG  ASN A 150     -47.507  -0.484 -20.094  1.00 98.29           C  
ATOM    244  OD1 ASN A 150     -47.607  -1.712 -20.022  1.00 97.26           O  
ATOM    245  ND2 ASN A 150     -47.711   0.187 -21.225  1.00 92.78           N  
ATOM    246  N   SER A 151     -44.677   1.367 -16.668  1.00 97.12           N  
ATOM    247  CA  SER A 151     -43.858   2.504 -16.239  1.00 90.36           C  
ATOM    248  C   SER A 151     -42.467   2.387 -16.857  1.00 83.81           C  
ATOM    249  O   SER A 151     -41.822   3.387 -17.166  1.00 76.59           O  
ATOM    250  CB  SER A 151     -43.747   2.544 -14.709  1.00 84.51           C  
ATOM    251  OG  SER A 151     -45.023   2.641 -14.099  1.00 81.06           O  
ATOM    252  N   TYR A 152     -42.011   1.152 -17.033  1.00 84.74           N  
ATOM    253  CA  TYR A 152     -40.714   0.891 -17.634  1.00 79.65           C  
ATOM    254  C   TYR A 152     -40.698  -0.457 -18.335  1.00 80.66           C  
ATOM    255  O   TYR A 152     -40.000  -1.374 -17.903  1.00 82.75           O  
ATOM    256  CB  TYR A 152     -39.601   0.918 -16.584  1.00 72.10           C  
ATOM    257  CG  TYR A 152     -40.042   1.097 -15.148  1.00 66.93           C  
ATOM    258  CD1 TYR A 152     -40.736   0.100 -14.475  1.00 62.24           C  
ATOM    259  CD2 TYR A 152     -39.713   2.256 -14.447  1.00 78.62           C  
ATOM    260  CE1 TYR A 152     -41.087   0.255 -13.125  1.00 72.33           C  
ATOM    261  CE2 TYR A 152     -40.056   2.421 -13.104  1.00 73.17           C  
ATOM    262  CZ  TYR A 152     -40.740   1.420 -12.446  1.00 71.28           C  
ATOM    263  OH  TYR A 152     -41.059   1.590 -11.111  1.00 52.58           O  
ATOM    264  N   VAL A 153     -41.464  -0.588 -19.413  1.00 80.44           N  
ATOM    265  CA  VAL A 153     -41.491  -1.853 -20.124  1.00 86.50           C  
ATOM    266  C   VAL A 153     -40.651  -1.836 -21.391  1.00 81.04           C  
ATOM    267  O   VAL A 153     -39.655  -2.549 -21.456  1.00 91.31           O  
ATOM    268  CB  VAL A 153     -42.948  -2.326 -20.396  1.00 98.67           C  
ATOM    269  CG1 VAL A 153     -43.865  -1.129 -20.578  1.00 98.67           C  
ATOM    270  CG2 VAL A 153     -42.986  -3.261 -21.609  1.00 98.67           C  
ATOM    271  N   PRO A 154     -41.023  -1.056 -22.421  1.00 84.77           N  
ATOM    272  CA  PRO A 154     -40.077  -1.178 -23.533  1.00 93.95           C  
ATOM    273  C   PRO A 154     -38.881  -0.282 -23.223  1.00 98.67           C  
ATOM    274  O   PRO A 154     -38.624   0.703 -23.920  1.00 98.67           O  
ATOM    275  CB  PRO A 154     -40.882  -0.687 -24.738  1.00 98.67           C  
ATOM    276  CG  PRO A 154     -42.301  -0.920 -24.326  1.00 94.67           C  
ATOM    277  CD  PRO A 154     -42.272  -0.449 -22.899  1.00 89.60           C  
ATOM    278  N   ARG A 155     -38.173  -0.636 -22.153  1.00 98.67           N  
ATOM    279  CA  ARG A 155     -37.003   0.099 -21.693  1.00 93.70           C  
ATOM    280  C   ARG A 155     -35.803  -0.062 -22.619  1.00 84.68           C  
ATOM    281  O   ARG A 155     -34.751  -0.543 -22.207  1.00 80.08           O  
ATOM    282  CB  ARG A 155     -36.619  -0.361 -20.282  1.00 94.94           C  
ATOM    283  CG  ARG A 155     -36.291  -1.842 -20.180  1.00 86.17           C  
ATOM    284  CD  ARG A 155     -35.392  -2.108 -18.997  1.00 89.30           C  
ATOM    285  NE  ARG A 155     -36.100  -2.137 -17.722  1.00 91.33           N  
ATOM    286  CZ  ARG A 155     -36.777  -3.189 -17.276  1.00 96.14           C  
ATOM    287  NH1 ARG A 155     -36.833  -4.295 -18.009  1.00 95.67           N  
ATOM    288  NH2 ARG A 155     -37.382  -3.143 -16.096  1.00 95.77           N  
ATOM    289  N   GLU A 156     -35.961   0.340 -23.873  1.00 81.77           N  
ATOM    290  CA  GLU A 156     -34.861   0.237 -24.813  1.00 78.71           C  
ATOM    291  C   GLU A 156     -33.713   1.072 -24.272  1.00 75.80           C  
ATOM    292  O   GLU A 156     -33.882   1.838 -23.322  1.00 66.79           O  
ATOM    293  CB  GLU A 156     -35.260   0.766 -26.190  1.00 86.26           C  
ATOM    294  CG  GLU A 156     -34.249   0.422 -27.268  1.00 90.78           C  
ATOM    295  CD  GLU A 156     -34.265   1.397 -28.421  1.00 98.67           C  
ATOM    296  OE1 GLU A 156     -33.583   1.124 -29.433  1.00 98.67           O  
ATOM    297  OE2 GLU A 156     -34.950   2.438 -28.312  1.00 98.67           O  
ATOM    298  N   ALA A 157     -32.544   0.921 -24.879  1.00 80.89           N  
ATOM    299  CA  ALA A 157     -31.370   1.664 -24.451  1.00 79.13           C  
ATOM    300  C   ALA A 157     -31.559   3.146 -24.716  1.00 74.08           C  
ATOM    301  O   ALA A 157     -31.921   3.554 -25.817  1.00 67.60           O  
ATOM    302  CB  ALA A 157     -30.126   1.152 -25.184  1.00 78.27           C  
ATOM    303  N   GLY A 158     -31.324   3.950 -23.689  1.00 77.22           N  
ATOM    304  CA  GLY A 158     -31.452   5.384 -23.836  1.00 80.67           C  
ATOM    305  C   GLY A 158     -32.854   5.858 -24.133  1.00 77.70           C  
ATOM    306  O   GLY A 158     -33.037   6.905 -24.740  1.00 73.24           O  
ATOM    307  N   SER A 159     -33.846   5.089 -23.708  1.00 86.15           N  
ATOM    308  CA  SER A 159     -35.238   5.464 -23.927  1.00 90.92           C  
ATOM    309  C   SER A 159     -35.726   6.190 -22.683  1.00 85.92           C  
ATOM    310  O   SER A 159     -34.958   6.393 -21.741  1.00 75.81           O  
ATOM    311  CB  SER A 159     -36.099   4.222 -24.147  1.00 98.67           C  
ATOM    312  OG  SER A 159     -36.269   3.509 -22.931  1.00 98.67           O  
ATOM    313  N   GLN A 160     -37.000   6.576 -22.679  1.00 83.98           N  
ATOM    314  CA  GLN A 160     -37.560   7.263 -21.525  1.00 87.24           C  
ATOM    315  C   GLN A 160     -37.763   6.254 -20.407  1.00 84.08           C  
ATOM    316  O   GLN A 160     -37.401   6.507 -19.257  1.00 84.63           O  
ATOM    317  CB  GLN A 160     -38.893   7.922 -21.878  1.00 92.26           C  
ATOM    318  CG  GLN A 160     -39.565   8.613 -20.693  1.00 98.67           C  
ATOM    319  CD  GLN A 160     -38.687   9.673 -20.045  1.00 96.89           C  
ATOM    320  OE1 GLN A 160     -38.269  10.634 -20.693  1.00 97.59           O  
ATOM    321  NE2 GLN A 160     -38.410   9.506 -18.756  1.00 90.49           N  
ATOM    322  N   LYS A 161     -38.340   5.108 -20.754  1.00 82.22           N  
ATOM    323  CA  LYS A 161     -38.581   4.050 -19.778  1.00 85.82           C  
ATOM    324  C   LYS A 161     -37.234   3.739 -19.128  1.00 85.58           C  
ATOM    325  O   LYS A 161     -37.108   3.663 -17.898  1.00 77.87           O  
ATOM    326  CB  LYS A 161     -39.127   2.802 -20.481  1.00 89.87           C  
ATOM    327  CG  LYS A 161     -40.187   3.089 -21.543  1.00 96.55           C  
ATOM    328  CD  LYS A 161     -41.412   3.788 -20.959  1.00 98.67           C  
ATOM    329  CE  LYS A 161     -42.263   2.846 -20.124  1.00 96.34           C  
ATOM    330  NZ  LYS A 161     -42.992   1.843 -20.953  1.00 93.94           N  
ATOM    331  N   ASP A 162     -36.229   3.564 -19.982  1.00 77.99           N  
ATOM    332  CA  ASP A 162     -34.875   3.286 -19.541  1.00 74.43           C  
ATOM    333  C   ASP A 162     -34.594   4.259 -18.394  1.00 76.89           C  
ATOM    334  O   ASP A 162     -34.457   3.862 -17.227  1.00 66.80           O  
ATOM    335  CB  ASP A 162     -33.918   3.535 -20.714  1.00 70.53           C  
ATOM    336  CG  ASP A 162     -32.468   3.217 -20.384  1.00 85.60           C  
ATOM    337  OD1 ASP A 162     -31.946   3.713 -19.363  1.00 98.04           O  
ATOM    338  OD2 ASP A 162     -31.839   2.477 -21.166  1.00 83.72           O  
ATOM    339  N   GLU A 163     -34.557   5.542 -18.749  1.00 76.40           N  
ATOM    340  CA  GLU A 163     -34.286   6.631 -17.817  1.00 71.85           C  
ATOM    341  C   GLU A 163     -35.192   6.573 -16.602  1.00 71.38           C  
ATOM    342  O   GLU A 163     -34.818   7.026 -15.522  1.00 73.23           O  
ATOM    343  CB  GLU A 163     -34.463   7.977 -18.527  1.00 75.73           C  
ATOM    344  CG  GLU A 163     -33.560   9.102 -18.010  1.00 89.83           C  
ATOM    345  CD  GLU A 163     -33.729  10.407 -18.792  1.00 91.69           C  
ATOM    346  OE1 GLU A 163     -34.726  11.123 -18.560  1.00 92.43           O  
ATOM    347  OE2 GLU A 163     -32.870  10.714 -19.646  1.00 86.82           O  
ATOM    348  N   ASN A 164     -36.383   6.016 -16.774  1.00 76.41           N  
ATOM    349  CA  ASN A 164     -37.318   5.914 -15.663  1.00 85.06           C  
ATOM    350  C   ASN A 164     -36.779   4.954 -14.618  1.00 81.51           C  
ATOM    351  O   ASN A 164     -36.552   5.336 -13.466  1.00 75.76           O  
ATOM    352  CB  ASN A 164     -38.695   5.435 -16.144  1.00 89.35           C  
ATOM    353  CG  ASN A 164     -39.456   6.504 -16.924  1.00 93.14           C  
ATOM    354  OD1 ASN A 164     -39.612   7.639 -16.464  1.00 97.53           O  
ATOM    355  ND2 ASN A 164     -39.947   6.137 -18.102  1.00 90.13           N  
ATOM    356  N   LEU A 165     -36.566   3.709 -15.030  1.00 78.29           N  
ATOM    357  CA  LEU A 165     -36.063   2.688 -14.120  1.00 81.86           C  
ATOM    358  C   LEU A 165     -34.739   3.133 -13.523  1.00 83.84           C  
ATOM    359  O   LEU A 165     -34.452   2.879 -12.347  1.00 79.02           O  
ATOM    360  CB  LEU A 165     -35.885   1.357 -14.856  1.00 80.75           C  
ATOM    361  CG  LEU A 165     -35.338   0.192 -14.021  1.00 78.37           C  
ATOM    362  CD1 LEU A 165     -36.071   0.130 -12.684  1.00 66.06           C  
ATOM    363  CD2 LEU A 165     -35.483  -1.119 -14.794  1.00 69.00           C  
ATOM    364  N   ALA A 166     -33.936   3.802 -14.345  1.00 82.27           N  
ATOM    365  CA  ALA A 166     -32.639   4.291 -13.906  1.00 79.41           C  
ATOM    366  C   ALA A 166     -32.818   5.106 -12.634  1.00 77.04           C  
ATOM    367  O   ALA A 166     -32.194   4.827 -11.604  1.00 62.12           O  
ATOM    368  CB  ALA A 166     -32.008   5.149 -15.001  1.00 69.99           C  
ATOM    369  N   LEU A 167     -33.689   6.106 -12.709  1.00 80.24           N  
ATOM    370  CA  LEU A 167     -33.940   6.965 -11.568  1.00 85.75           C  
ATOM    371  C   LEU A 167     -34.579   6.175 -10.438  1.00 89.03           C  
ATOM    372  O   LEU A 167     -34.445   6.537  -9.268  1.00 87.99           O  
ATOM    373  CB  LEU A 167     -34.839   8.133 -11.972  1.00 86.47           C  
ATOM    374  CG  LEU A 167     -34.360   8.941 -13.182  1.00 96.56           C  
ATOM    375  CD1 LEU A 167     -35.179  10.219 -13.304  1.00 98.67           C  
ATOM    376  CD2 LEU A 167     -32.888   9.275 -13.031  1.00 95.97           C  
ATOM    377  N   TYR A 168     -35.274   5.095 -10.784  1.00 92.38           N  
ATOM    378  CA  TYR A 168     -35.914   4.272  -9.762  1.00 93.17           C  
ATOM    379  C   TYR A 168     -34.833   3.600  -8.937  1.00 89.21           C  
ATOM    380  O   TYR A 168     -34.841   3.658  -7.705  1.00 83.53           O  
ATOM    381  CB  TYR A 168     -36.821   3.205 -10.389  1.00 89.49           C  
ATOM    382  CG  TYR A 168     -37.391   2.238  -9.371  1.00 87.17           C  
ATOM    383  CD1 TYR A 168     -37.959   2.702  -8.182  1.00 80.23           C  
ATOM    384  CD2 TYR A 168     -37.348   0.862  -9.586  1.00 90.81           C  
ATOM    385  CE1 TYR A 168     -38.464   1.824  -7.235  1.00 76.25           C  
ATOM    386  CE2 TYR A 168     -37.855  -0.027  -8.643  1.00 89.32           C  
ATOM    387  CZ  TYR A 168     -38.410   0.464  -7.470  1.00 85.03           C  
ATOM    388  OH  TYR A 168     -38.904  -0.406  -6.529  1.00 93.64           O  
ATOM    389  N   VAL A 169     -33.899   2.965  -9.634  1.00 87.05           N  
ATOM    390  CA  VAL A 169     -32.800   2.290  -8.974  1.00 82.32           C  
ATOM    391  C   VAL A 169     -32.035   3.310  -8.153  1.00 81.65           C  
ATOM    392  O   VAL A 169     -31.760   3.086  -6.973  1.00 78.11           O  
ATOM    393  CB  VAL A 169     -31.842   1.664  -9.997  1.00 80.87           C  
ATOM    394  CG1 VAL A 169     -30.705   0.953  -9.275  1.00 86.14           C  
ATOM    395  CG2 VAL A 169     -32.605   0.705 -10.893  1.00 77.90           C  
ATOM    396  N   GLU A 170     -31.709   4.435  -8.787  1.00 80.72           N  
ATOM    397  CA  GLU A 170     -30.961   5.505  -8.133  1.00 84.32           C  
ATOM    398  C   GLU A 170     -31.579   5.905  -6.803  1.00 84.49           C  
ATOM    399  O   GLU A 170     -30.878   6.042  -5.795  1.00 78.76           O  
ATOM    400  CB  GLU A 170     -30.878   6.745  -9.028  1.00 81.22           C  
ATOM    401  CG  GLU A 170     -29.989   7.839  -8.442  1.00 87.91           C  
ATOM    402  CD  GLU A 170     -30.042   9.137  -9.223  1.00 87.80           C  
ATOM    403  OE1 GLU A 170     -29.902   9.084 -10.463  1.00 87.32           O  
ATOM    404  OE2 GLU A 170     -30.214  10.210  -8.593  1.00 78.59           O  
ATOM    405  N   ASN A 171     -32.895   6.096  -6.807  1.00 84.56           N  
ATOM    406  CA  ASN A 171     -33.611   6.493  -5.604  1.00 78.74           C  
ATOM    407  C   ASN A 171     -33.665   5.339  -4.612  1.00 73.33           C  
ATOM    408  O   ASN A 171     -33.412   5.517  -3.417  1.00 60.57           O  
ATOM    409  CB  ASN A 171     -35.021   6.955  -5.965  1.00 77.08           C  
ATOM    410  CG  ASN A 171     -35.519   8.044  -5.048  1.00 80.11           C  
ATOM    411  OD1 ASN A 171     -35.865   7.790  -3.892  1.00 81.58           O  
ATOM    412  ND2 ASN A 171     -35.538   9.276  -5.552  1.00 73.52           N  
ATOM    413  N   GLU A 172     -33.991   4.150  -5.108  1.00 76.12           N  
ATOM    414  CA  GLU A 172     -34.049   2.981  -4.247  1.00 79.94           C  
ATOM    415  C   GLU A 172     -32.749   2.880  -3.461  1.00 78.87           C  
ATOM    416  O   GLU A 172     -32.768   2.653  -2.252  1.00 83.37           O  
ATOM    417  CB  GLU A 172     -34.271   1.715  -5.076  1.00 81.42           C  
ATOM    418  CG  GLU A 172     -35.720   1.498  -5.513  1.00 88.03           C  
ATOM    419  CD  GLU A 172     -36.683   1.335  -4.336  1.00 96.26           C  
ATOM    420  OE1 GLU A 172     -36.368   0.571  -3.394  1.00 92.85           O  
ATOM    421  OE2 GLU A 172     -37.765   1.964  -4.356  1.00 96.72           O  
ATOM    422  N   PHE A 173     -31.623   3.060  -4.152  1.00 74.69           N  
ATOM    423  CA  PHE A 173     -30.317   3.016  -3.502  1.00 73.35           C  
ATOM    424  C   PHE A 173     -30.282   4.054  -2.388  1.00 87.24           C  
ATOM    425  O   PHE A 173     -29.880   3.757  -1.260  1.00 98.67           O  
ATOM    426  CB  PHE A 173     -29.199   3.302  -4.507  1.00 52.23           C  
ATOM    427  CG  PHE A 173     -28.849   2.133  -5.381  1.00 40.06           C  
ATOM    428  CD1 PHE A 173     -28.064   2.308  -6.511  1.00 41.61           C  
ATOM    429  CD2 PHE A 173     -29.307   0.860  -5.085  1.00 48.27           C  
ATOM    430  CE1 PHE A 173     -27.743   1.238  -7.336  1.00 33.87           C  
ATOM    431  CE2 PHE A 173     -28.992  -0.224  -5.904  1.00 46.03           C  
ATOM    432  CZ  PHE A 173     -28.209  -0.033  -7.032  1.00 41.90           C  
ATOM    433  N   ARG A 174     -30.706   5.275  -2.707  1.00 92.01           N  
ATOM    434  CA  ARG A 174     -30.734   6.342  -1.716  1.00 90.56           C  
ATOM    435  C   ARG A 174     -31.632   5.900  -0.576  1.00 89.25           C  
ATOM    436  O   ARG A 174     -31.274   6.044   0.594  1.00 91.72           O  
ATOM    437  CB  ARG A 174     -31.290   7.636  -2.314  1.00 95.61           C  
ATOM    438  CG  ARG A 174     -30.439   8.250  -3.412  1.00 98.67           C  
ATOM    439  CD  ARG A 174     -31.055   9.548  -3.944  1.00 98.64           C  
ATOM    440  NE  ARG A 174     -30.255  10.126  -5.020  1.00 97.84           N  
ATOM    441  CZ  ARG A 174     -29.012  10.584  -4.875  1.00 98.56           C  
ATOM    442  NH1 ARG A 174     -28.406  10.545  -3.689  1.00 87.02           N  
ATOM    443  NH2 ARG A 174     -28.365  11.073  -5.926  1.00 96.58           N  
ATOM    444  N   GLU A 175     -32.796   5.357  -0.923  1.00 81.90           N  
ATOM    445  CA  GLU A 175     -33.737   4.903   0.088  1.00 87.49           C  
ATOM    446  C   GLU A 175     -33.086   3.815   0.931  1.00 89.18           C  
ATOM    447  O   GLU A 175     -33.293   3.749   2.147  1.00 93.98           O  
ATOM    448  CB  GLU A 175     -35.026   4.374  -0.553  1.00 93.18           C  
ATOM    449  CG  GLU A 175     -36.201   4.281   0.439  1.00 98.67           C  
ATOM    450  CD  GLU A 175     -37.506   3.794  -0.192  1.00 98.67           C  
ATOM    451  OE1 GLU A 175     -37.564   2.612  -0.611  1.00 98.67           O  
ATOM    452  OE2 GLU A 175     -38.470   4.598  -0.262  1.00 98.67           O  
ATOM    453  N   PHE A 176     -32.284   2.970   0.288  1.00 82.37           N  
ATOM    454  CA  PHE A 176     -31.612   1.897   1.006  1.00 71.15           C  
ATOM    455  C   PHE A 176     -30.673   2.471   2.042  1.00 69.50           C  
ATOM    456  O   PHE A 176     -30.082   1.743   2.838  1.00 64.33           O  
ATOM    457  CB  PHE A 176     -30.859   0.995   0.042  1.00 61.26           C  
ATOM    458  CG  PHE A 176     -31.758   0.199  -0.846  1.00 63.17           C  
ATOM    459  CD1 PHE A 176     -32.904  -0.393  -0.336  1.00 72.19           C  
ATOM    460  CD2 PHE A 176     -31.464   0.034  -2.193  1.00 72.58           C  
ATOM    461  CE1 PHE A 176     -33.748  -1.138  -1.160  1.00 84.95           C  
ATOM    462  CE2 PHE A 176     -32.301  -0.713  -3.026  1.00 75.54           C  
ATOM    463  CZ  PHE A 176     -33.444  -1.298  -2.511  1.00 77.30           C  
ATOM    464  N   LYS A 177     -30.545   3.790   2.023  1.00 71.84           N  
ATOM    465  CA  LYS A 177     -29.715   4.490   2.984  1.00 83.52           C  
ATOM    466  C   LYS A 177     -28.240   4.109   2.868  1.00 85.05           C  
ATOM    467  O   LYS A 177     -27.471   4.292   3.816  1.00 92.45           O  
ATOM    468  CB  LYS A 177     -30.232   4.195   4.399  1.00 87.00           C  
ATOM    469  CG  LYS A 177     -30.145   5.360   5.373  1.00 92.65           C  
ATOM    470  CD  LYS A 177     -30.781   4.999   6.705  1.00 96.01           C  
ATOM    471  CE  LYS A 177     -30.856   6.203   7.626  1.00 98.67           C  
ATOM    472  NZ  LYS A 177     -31.686   7.301   7.040  1.00 98.67           N  
ATOM    473  N   LEU A 178     -27.836   3.577   1.718  1.00 81.27           N  
ATOM    474  CA  LEU A 178     -26.433   3.209   1.549  1.00 82.58           C  
ATOM    475  C   LEU A 178     -25.625   4.487   1.377  1.00 82.91           C  
ATOM    476  O   LEU A 178     -26.199   5.548   1.145  1.00 79.02           O  
ATOM    477  CB  LEU A 178     -26.247   2.264   0.348  1.00 75.25           C  
ATOM    478  CG  LEU A 178     -26.833   2.562  -1.035  1.00 75.57           C  
ATOM    479  CD1 LEU A 178     -26.128   3.749  -1.654  1.00 77.51           C  
ATOM    480  CD2 LEU A 178     -26.672   1.335  -1.928  1.00 63.50           C  
ATOM    481  N   SER A 179     -24.304   4.395   1.511  1.00 85.88           N  
ATOM    482  CA  SER A 179     -23.440   5.570   1.381  1.00 83.89           C  
ATOM    483  C   SER A 179     -23.532   6.186  -0.014  1.00 83.74           C  
ATOM    484  O   SER A 179     -24.484   5.931  -0.747  1.00 95.21           O  
ATOM    485  CB  SER A 179     -21.991   5.196   1.693  1.00 79.84           C  
ATOM    486  OG  SER A 179     -21.186   6.359   1.754  1.00 80.31           O  
ATOM    487  N   LYS A 180     -22.546   6.995  -0.382  1.00 75.62           N  
ATOM    488  CA  LYS A 180     -22.545   7.641  -1.691  1.00 67.58           C  
ATOM    489  C   LYS A 180     -23.195   6.814  -2.795  1.00 61.63           C  
ATOM    490  O   LYS A 180     -23.057   5.596  -2.845  1.00 52.79           O  
ATOM    491  CB  LYS A 180     -21.117   8.010  -2.105  1.00 70.96           C  
ATOM    492  CG  LYS A 180     -20.588   9.276  -1.440  1.00 90.58           C  
ATOM    493  CD  LYS A 180     -20.720   9.221   0.086  1.00 98.67           C  
ATOM    494  CE  LYS A 180     -20.405  10.572   0.736  1.00 98.67           C  
ATOM    495  NZ  LYS A 180     -20.594  10.548   2.221  1.00 98.67           N  
ATOM    496  N   VAL A 181     -23.917   7.500  -3.671  1.00 61.22           N  
ATOM    497  CA  VAL A 181     -24.598   6.887  -4.808  1.00 55.17           C  
ATOM    498  C   VAL A 181     -24.669   7.977  -5.869  1.00 56.23           C  
ATOM    499  O   VAL A 181     -25.143   9.073  -5.599  1.00 56.29           O  
ATOM    500  CB  VAL A 181     -26.010   6.433  -4.428  1.00 42.26           C  
ATOM    501  CG1 VAL A 181     -26.541   7.308  -3.313  1.00 52.01           C  
ATOM    502  CG2 VAL A 181     -26.927   6.502  -5.645  1.00 43.45           C  
ATOM    503  N   TRP A 182     -24.195   7.684  -7.071  1.00 61.06           N  
ATOM    504  CA  TRP A 182     -24.175   8.694  -8.123  1.00 65.06           C  
ATOM    505  C   TRP A 182     -24.676   8.205  -9.476  1.00 68.26           C  
ATOM    506  O   TRP A 182     -25.218   7.105  -9.595  1.00 70.12           O  
ATOM    507  CB  TRP A 182     -22.749   9.253  -8.260  1.00 64.67           C  
ATOM    508  CG  TRP A 182     -21.702   8.220  -8.605  1.00 57.29           C  
ATOM    509  CD1 TRP A 182     -21.086   8.052  -9.810  1.00 63.75           C  
ATOM    510  CD2 TRP A 182     -21.192   7.186  -7.751  1.00 55.44           C  
ATOM    511  NE1 TRP A 182     -20.229   6.979  -9.764  1.00 66.23           N  
ATOM    512  CE2 TRP A 182     -20.275   6.429  -8.512  1.00 56.75           C  
ATOM    513  CE3 TRP A 182     -21.423   6.825  -6.416  1.00 52.58           C  
ATOM    514  CZ2 TRP A 182     -19.590   5.333  -7.985  1.00 53.88           C  
ATOM    515  CZ3 TRP A 182     -20.738   5.733  -5.893  1.00 51.79           C  
ATOM    516  CH2 TRP A 182     -19.833   5.002  -6.678  1.00 45.08           C  
ATOM    517  N   ARG A 183     -24.498   9.041 -10.492  1.00 60.18           N  
ATOM    518  CA  ARG A 183     -24.923   8.714 -11.845  1.00 59.98           C  
ATOM    519  C   ARG A 183     -23.708   8.713 -12.757  1.00 59.58           C  
ATOM    520  O   ARG A 183     -22.707   9.342 -12.456  1.00 67.14           O  
ATOM    521  CB  ARG A 183     -25.884   9.774 -12.371  1.00 72.45           C  
ATOM    522  CG  ARG A 183     -27.184   9.966 -11.622  1.00 80.72           C  
ATOM    523  CD  ARG A 183     -27.651  11.396 -11.870  1.00 90.25           C  
ATOM    524  NE  ARG A 183     -29.072  11.619 -11.625  1.00 88.39           N  
ATOM    525  CZ  ARG A 183     -30.043  11.166 -12.408  1.00 81.80           C  
ATOM    526  NH1 ARG A 183     -29.752  10.455 -13.486  1.00 77.69           N  
ATOM    527  NH2 ARG A 183     -31.303  11.445 -12.121  1.00 84.12           N  
ATOM    528  N   ASP A 184     -23.793   8.012 -13.879  1.00 58.49           N  
ATOM    529  CA  ASP A 184     -22.695   8.003 -14.833  1.00 62.11           C  
ATOM    530  C   ASP A 184     -23.277   8.268 -16.208  1.00 65.46           C  
ATOM    531  O   ASP A 184     -23.932   7.403 -16.799  1.00 70.55           O  
ATOM    532  CB  ASP A 184     -21.965   6.669 -14.832  1.00 64.18           C  
ATOM    533  CG  ASP A 184     -20.806   6.658 -15.801  1.00 61.00           C  
ATOM    534  OD1 ASP A 184     -19.947   7.557 -15.712  1.00 49.88           O  
ATOM    535  OD2 ASP A 184     -20.756   5.756 -16.657  1.00 65.96           O  
ATOM    536  N   GLN A 185     -23.032   9.473 -16.709  1.00 65.30           N  
ATOM    537  CA  GLN A 185     -23.556   9.905 -17.999  1.00 73.59           C  
ATOM    538  C   GLN A 185     -22.654   9.491 -19.158  1.00 71.38           C  
ATOM    539  O   GLN A 185     -21.441   9.369 -18.985  1.00 83.67           O  
ATOM    540  CB  GLN A 185     -23.728  11.424 -17.959  1.00 88.32           C  
ATOM    541  CG  GLN A 185     -24.616  12.018 -19.026  1.00 90.68           C  
ATOM    542  CD  GLN A 185     -25.053  13.421 -18.659  1.00 84.14           C  
ATOM    543  OE1 GLN A 185     -25.798  13.615 -17.696  1.00 82.82           O  
ATOM    544  NE2 GLN A 185     -24.580  14.408 -19.412  1.00 71.59           N  
ATOM    545  N   HIS A 186     -23.246   9.269 -20.330  1.00 58.05           N  
ATOM    546  CA  HIS A 186     -22.486   8.863 -21.514  1.00 67.00           C  
ATOM    547  C   HIS A 186     -23.278   9.090 -22.792  1.00 66.11           C  
ATOM    548  O   HIS A 186     -24.497   8.945 -22.801  1.00 70.08           O  
ATOM    549  CB  HIS A 186     -22.114   7.375 -21.444  1.00 71.25           C  
ATOM    550  CG  HIS A 186     -20.985   7.069 -20.512  1.00 64.55           C  
ATOM    551  ND1 HIS A 186     -19.703   7.529 -20.717  1.00 65.00           N  
ATOM    552  CD2 HIS A 186     -20.949   6.356 -19.362  1.00 52.15           C  
ATOM    553  CE1 HIS A 186     -18.926   7.112 -19.733  1.00 62.47           C  
ATOM    554  NE2 HIS A 186     -19.659   6.398 -18.899  1.00 49.77           N  
ATOM    555  N   PHE A 187     -22.584   9.438 -23.870  1.00 63.24           N  
ATOM    556  CA  PHE A 187     -23.232   9.653 -25.160  1.00 56.78           C  
ATOM    557  C   PHE A 187     -22.612   8.731 -26.206  1.00 52.80           C  
ATOM    558  O   PHE A 187     -21.608   9.062 -26.831  1.00 56.20           O  
ATOM    559  CB  PHE A 187     -23.089  11.110 -25.619  1.00 61.92           C  
ATOM    560  CG  PHE A 187     -23.939  12.084 -24.847  1.00 71.04           C  
ATOM    561  CD1 PHE A 187     -23.505  12.615 -23.634  1.00 77.34           C  
ATOM    562  CD2 PHE A 187     -25.181  12.469 -25.330  1.00 78.22           C  
ATOM    563  CE1 PHE A 187     -24.298  13.515 -22.914  1.00 55.14           C  
ATOM    564  CE2 PHE A 187     -25.977  13.367 -24.615  1.00 78.21           C  
ATOM    565  CZ  PHE A 187     -25.530  13.888 -23.406  1.00 60.75           C  
ATOM    566  N   VAL A 188     -23.212   7.570 -26.406  1.00 45.00           N  
ATOM    567  CA  VAL A 188     -22.682   6.632 -27.376  1.00 48.07           C  
ATOM    568  C   VAL A 188     -23.606   6.538 -28.569  1.00 50.85           C  
ATOM    569  O   VAL A 188     -24.796   6.825 -28.457  1.00 59.06           O  
ATOM    570  CB  VAL A 188     -22.559   5.252 -26.753  1.00 44.55           C  
ATOM    571  CG1 VAL A 188     -21.857   5.359 -25.421  1.00 63.09           C  
ATOM    572  CG2 VAL A 188     -23.927   4.656 -26.567  1.00 46.25           C  
ATOM    573  N   LYS A 189     -23.066   6.138 -29.715  1.00 54.14           N  
ATOM    574  CA  LYS A 189     -23.891   5.986 -30.909  1.00 73.99           C  
ATOM    575  C   LYS A 189     -24.503   4.585 -31.008  1.00 75.90           C  
ATOM    576  O   LYS A 189     -23.788   3.589 -31.147  1.00 76.86           O  
ATOM    577  CB  LYS A 189     -23.081   6.260 -32.182  1.00 80.37           C  
ATOM    578  CG  LYS A 189     -22.624   7.703 -32.371  1.00 94.90           C  
ATOM    579  CD  LYS A 189     -22.324   7.978 -33.852  1.00 98.67           C  
ATOM    580  CE  LYS A 189     -21.590   9.305 -34.085  1.00 98.67           C  
ATOM    581  NZ  LYS A 189     -20.141   9.259 -33.704  1.00 91.78           N  
ATOM    582  N   ILE A 190     -25.829   4.523 -30.928  1.00 73.98           N  
ATOM    583  CA  ILE A 190     -26.566   3.270 -31.037  1.00 71.43           C  
ATOM    584  C   ILE A 190     -27.200   3.236 -32.424  1.00 73.13           C  
ATOM    585  O   ILE A 190     -27.298   4.267 -33.082  1.00 84.32           O  
ATOM    586  CB  ILE A 190     -27.670   3.194 -29.959  1.00 62.40           C  
ATOM    587  CG1 ILE A 190     -27.239   2.235 -28.855  1.00 71.75           C  
ATOM    588  CG2 ILE A 190     -28.985   2.725 -30.561  1.00 56.74           C  
ATOM    589  CD1 ILE A 190     -25.903   2.563 -28.249  1.00 65.33           C  
ATOM    590  N   GLN A 191     -27.604   2.059 -32.884  1.00 71.34           N  
ATOM    591  CA  GLN A 191     -28.257   1.971 -34.184  1.00 76.66           C  
ATOM    592  C   GLN A 191     -29.716   1.578 -34.008  1.00 79.41           C  
ATOM    593  O   GLN A 191     -30.045   0.704 -33.207  1.00 73.34           O  
ATOM    594  CB  GLN A 191     -27.561   0.961 -35.093  1.00 77.01           C  
ATOM    595  CG  GLN A 191     -28.407   0.548 -36.294  1.00 72.33           C  
ATOM    596  CD  GLN A 191     -27.625  -0.246 -37.319  1.00 66.59           C  
ATOM    597  OE1 GLN A 191     -26.848   0.315 -38.096  1.00 53.12           O  
ATOM    598  NE2 GLN A 191     -27.821  -1.565 -37.321  1.00 60.83           N  
ATOM    599  N   VAL A 192     -30.589   2.234 -34.763  1.00 84.03           N  
ATOM    600  CA  VAL A 192     -32.013   1.961 -34.684  1.00 86.45           C  
ATOM    601  C   VAL A 192     -32.647   1.815 -36.051  1.00 86.65           C  
ATOM    602  O   VAL A 192     -32.085   2.242 -37.066  1.00 61.80           O  
ATOM    603  CB  VAL A 192     -32.759   3.069 -33.928  1.00 94.79           C  
ATOM    604  CG1 VAL A 192     -32.498   2.945 -32.428  1.00 88.16           C  
ATOM    605  CG2 VAL A 192     -32.318   4.433 -34.457  1.00 96.22           C  
ATOM    606  N   LYS A 193     -33.834   1.213 -36.046  1.00 91.95           N  
ATOM    607  CA  LYS A 193     -34.597   0.959 -37.254  1.00 95.70           C  
ATOM    608  C   LYS A 193     -35.070   2.278 -37.862  1.00 98.67           C  
ATOM    609  O   LYS A 193     -35.765   3.060 -37.204  1.00 98.67           O  
ATOM    610  CB  LYS A 193     -35.799   0.066 -36.923  1.00 91.01           C  
ATOM    611  CG  LYS A 193     -36.240  -0.841 -38.065  1.00 98.67           C  
ATOM    612  CD  LYS A 193     -37.558  -1.563 -37.766  1.00 98.67           C  
ATOM    613  CE  LYS A 193     -37.504  -2.427 -36.503  1.00 98.62           C  
ATOM    614  NZ  LYS A 193     -37.475  -1.632 -35.243  1.00 96.14           N  
ATOM    615  N   ASP A 194     -34.680   2.521 -39.113  1.00 98.67           N  
ATOM    616  CA  ASP A 194     -35.065   3.739 -39.829  1.00 98.67           C  
ATOM    617  C   ASP A 194     -36.545   3.702 -40.204  1.00 98.63           C  
ATOM    618  O   ASP A 194     -37.139   2.624 -40.323  1.00 98.67           O  
ATOM    619  CB  ASP A 194     -34.211   3.894 -41.095  1.00 98.67           C  
ATOM    620  CG  ASP A 194     -34.686   5.025 -41.997  1.00 98.67           C  
ATOM    621  OD1 ASP A 194     -34.835   6.165 -41.507  1.00 98.67           O  
ATOM    622  OD2 ASP A 194     -34.905   4.776 -43.202  1.00 98.67           O  
ATOM    623  N   SER A 195     -37.139   4.879 -40.380  1.00 98.67           N  
ATOM    624  CA  SER A 195     -38.549   4.976 -40.753  1.00 98.67           C  
ATOM    625  C   SER A 195     -38.856   4.061 -41.943  1.00 98.67           C  
ATOM    626  O   SER A 195     -39.954   3.502 -42.044  1.00 98.67           O  
ATOM    627  CB  SER A 195     -38.909   6.433 -41.086  1.00 98.67           C  
ATOM    628  OG  SER A 195     -38.003   6.999 -42.021  1.00 98.67           O  
ATOM    629  N   ALA A 196     -37.874   3.909 -42.833  1.00 89.87           N  
ATOM    630  CA  ALA A 196     -38.014   3.045 -44.000  1.00 87.85           C  
ATOM    631  C   ALA A 196     -38.007   1.589 -43.524  1.00 90.81           C  
ATOM    632  O   ALA A 196     -37.178   1.203 -42.692  1.00 94.21           O  
ATOM    633  CB  ALA A 196     -36.862   3.293 -44.974  1.00 72.92           C  
ATOM    634  N   GLN A 197     -38.924   0.783 -44.049  1.00 88.68           N  
ATOM    635  CA  GLN A 197     -39.010  -0.611 -43.641  1.00 92.39           C  
ATOM    636  C   GLN A 197     -37.952  -1.556 -44.198  1.00 94.01           C  
ATOM    637  O   GLN A 197     -37.643  -1.542 -45.394  1.00 90.10           O  
ATOM    638  CB  GLN A 197     -40.398  -1.173 -43.953  1.00 92.38           C  
ATOM    639  CG  GLN A 197     -41.281  -1.329 -42.717  1.00 98.67           C  
ATOM    640  CD  GLN A 197     -40.608  -2.131 -41.602  1.00 98.67           C  
ATOM    641  OE1 GLN A 197     -39.625  -1.686 -41.002  1.00 98.67           O  
ATOM    642  NE2 GLN A 197     -41.135  -3.321 -41.325  1.00 97.67           N  
ATOM    643  N   ASN A 198     -37.403  -2.374 -43.300  1.00 98.67           N  
ATOM    644  CA  ASN A 198     -36.393  -3.379 -43.633  1.00 98.67           C  
ATOM    645  C   ASN A 198     -37.163  -4.605 -44.114  1.00 98.67           C  
ATOM    646  O   ASN A 198     -38.211  -4.954 -43.546  1.00 89.97           O  
ATOM    647  CB  ASN A 198     -35.576  -3.741 -42.388  1.00 96.77           C  
ATOM    648  CG  ASN A 198     -34.813  -2.560 -41.826  1.00 90.21           C  
ATOM    649  OD1 ASN A 198     -33.718  -2.238 -42.287  1.00 85.98           O  
ATOM    650  ND2 ASN A 198     -35.393  -1.895 -40.830  1.00 81.05           N  
ATOM    651  N   SER A 199     -36.651  -5.266 -45.146  1.00 98.67           N  
ATOM    652  CA  SER A 199     -37.354  -6.426 -45.669  1.00 98.26           C  
ATOM    653  C   SER A 199     -36.543  -7.419 -46.492  1.00 95.61           C  
ATOM    654  O   SER A 199     -35.494  -7.102 -47.062  1.00 81.85           O  
ATOM    655  CB  SER A 199     -38.547  -5.956 -46.505  1.00 98.67           C  
ATOM    656  OG  SER A 199     -38.109  -5.149 -47.588  1.00 98.67           O  
ATOM    657  N   VAL A 200     -37.073  -8.634 -46.539  1.00 98.67           N  
ATOM    658  CA  VAL A 200     -36.493  -9.736 -47.286  1.00 96.26           C  
ATOM    659  C   VAL A 200     -37.539 -10.121 -48.320  1.00 98.67           C  
ATOM    660  O   VAL A 200     -38.714 -10.318 -47.985  1.00 97.78           O  
ATOM    661  CB  VAL A 200     -36.229 -10.931 -46.373  1.00 98.67           C  
ATOM    662  CG1 VAL A 200     -34.968 -10.684 -45.561  1.00 98.67           C  
ATOM    663  CG2 VAL A 200     -37.427 -11.142 -45.437  1.00 89.84           C  
ATOM    664  N   ILE A 201     -37.119 -10.215 -49.576  1.00 98.67           N  
ATOM    665  CA  ILE A 201     -38.040 -10.558 -50.658  1.00 98.67           C  
ATOM    666  C   ILE A 201     -37.412 -11.471 -51.711  1.00 98.67           C  
ATOM    667  O   ILE A 201     -36.334 -11.176 -52.244  1.00 98.67           O  
ATOM    668  CB  ILE A 201     -38.584  -9.270 -51.365  1.00 98.67           C  
ATOM    669  CG1 ILE A 201     -39.309  -9.646 -52.665  1.00 98.67           C  
ATOM    670  CG2 ILE A 201     -37.438  -8.289 -51.647  1.00 95.54           C  
ATOM    671  CD1 ILE A 201     -40.499 -10.577 -52.470  1.00 98.67           C  
ATOM    672  N   ILE A 202     -38.090 -12.577 -52.008  1.00 97.20           N  
ATOM    673  CA  ILE A 202     -37.591 -13.510 -53.007  1.00 92.65           C  
ATOM    674  C   ILE A 202     -37.824 -12.901 -54.380  1.00 90.59           C  
ATOM    675  O   ILE A 202     -38.904 -12.388 -54.673  1.00 88.07           O  
ATOM    676  CB  ILE A 202     -38.309 -14.859 -52.924  1.00 95.07           C  
ATOM    677  CG1 ILE A 202     -38.260 -15.376 -51.482  1.00 97.83           C  
ATOM    678  CG2 ILE A 202     -37.651 -15.848 -53.878  1.00 92.62           C  
ATOM    679  CD1 ILE A 202     -39.011 -16.672 -51.253  1.00 95.14           C  
ATOM    680  N   VAL A 203     -36.800 -12.946 -55.218  1.00 89.62           N  
ATOM    681  CA  VAL A 203     -36.901 -12.374 -56.550  1.00 95.21           C  
ATOM    682  C   VAL A 203     -35.795 -12.905 -57.455  1.00 98.67           C  
ATOM    683  O   VAL A 203     -34.730 -13.301 -56.981  1.00 93.94           O  
ATOM    684  CB  VAL A 203     -36.842 -10.810 -56.487  1.00 93.03           C  
ATOM    685  CG1 VAL A 203     -36.277 -10.357 -55.145  1.00 78.00           C  
ATOM    686  CG2 VAL A 203     -35.979 -10.256 -57.630  1.00 92.23           C  
ATOM    687  N   ASP A 204     -36.059 -12.899 -58.759  1.00 98.67           N  
ATOM    688  CA  ASP A 204     -35.099 -13.373 -59.749  1.00 98.67           C  
ATOM    689  C   ASP A 204     -34.122 -12.283 -60.185  1.00 98.67           C  
ATOM    690  O   ASP A 204     -33.896 -11.303 -59.464  1.00 98.67           O  
ATOM    691  CB  ASP A 204     -35.832 -13.898 -60.982  1.00 98.67           C  
ATOM    692  CG  ASP A 204     -35.355 -15.267 -61.391  1.00 98.67           C  
ATOM    693  OD1 ASP A 204     -34.123 -15.460 -61.511  1.00 98.67           O  
ATOM    694  OD2 ASP A 204     -36.216 -16.149 -61.592  1.00 98.67           O  
ATOM    695  N   LYS A 205     -33.547 -12.466 -61.372  1.00 98.67           N  
ATOM    696  CA  LYS A 205     -32.594 -11.508 -61.934  1.00 98.67           C  
ATOM    697  C   LYS A 205     -33.363 -10.248 -62.336  1.00 98.67           C  
ATOM    698  O   LYS A 205     -32.897  -9.439 -63.151  1.00 98.67           O  
ATOM    699  CB  LYS A 205     -31.890 -12.112 -63.162  1.00 98.67           C  
ATOM    700  CG  LYS A 205     -31.178 -13.448 -62.898  1.00 98.67           C  
ATOM    701  CD  LYS A 205     -30.230 -13.845 -64.043  1.00 98.67           C  
ATOM    702  CE  LYS A 205     -29.002 -12.934 -64.107  1.00 98.67           C  
ATOM    703  NZ  LYS A 205     -28.041 -13.324 -65.179  1.00 88.06           N  
ATOM    704  N   ASN A 206     -34.543 -10.106 -61.737  1.00 98.67           N  
ATOM    705  CA  ASN A 206     -35.461  -8.999 -61.975  1.00 98.67           C  
ATOM    706  C   ASN A 206     -36.808  -9.450 -61.403  1.00 98.67           C  
ATOM    707  O   ASN A 206     -36.843 -10.349 -60.558  1.00 98.67           O  
ATOM    708  CB  ASN A 206     -35.577  -8.724 -63.488  1.00 98.67           C  
ATOM    709  CG  ASN A 206     -35.905  -9.989 -64.305  1.00 98.67           C  
ATOM    710  OD1 ASN A 206     -35.142 -10.970 -64.316  1.00 98.67           O  
ATOM    711  ND2 ASN A 206     -37.046  -9.960 -64.999  1.00 98.67           N  
ATOM    712  N   GLY A 207     -37.899  -8.833 -61.862  1.00 98.67           N  
ATOM    713  CA  GLY A 207     -39.239  -9.193 -61.409  1.00 98.67           C  
ATOM    714  C   GLY A 207     -39.347  -9.815 -60.024  1.00 98.67           C  
ATOM    715  O   GLY A 207     -39.286 -11.046 -59.866  1.00 97.71           O  
ATOM    716  N   ARG A 208     -39.520  -8.960 -59.017  1.00 98.67           N  
ATOM    717  CA  ARG A 208     -39.632  -9.401 -57.627  1.00 98.67           C  
ATOM    718  C   ARG A 208     -40.849 -10.300 -57.383  1.00 98.67           C  
ATOM    719  O   ARG A 208     -41.861  -9.864 -56.833  1.00 98.67           O  
ATOM    720  CB  ARG A 208     -39.647  -8.173 -56.686  1.00 98.67           C  
ATOM    721  CG  ARG A 208     -40.724  -7.101 -56.952  1.00 98.67           C  
ATOM    722  CD  ARG A 208     -41.970  -7.343 -56.099  1.00 98.67           C  
ATOM    723  NE  ARG A 208     -42.957  -6.269 -56.176  1.00 98.67           N  
ATOM    724  CZ  ARG A 208     -44.164  -6.324 -55.612  1.00 98.67           C  
ATOM    725  NH1 ARG A 208     -44.533  -7.407 -54.932  1.00 98.67           N  
ATOM    726  NH2 ARG A 208     -45.004  -5.298 -55.725  1.00 98.67           N  
ATOM    727  N   LEU A 209     -40.743 -11.562 -57.787  1.00 96.70           N  
ATOM    728  CA  LEU A 209     -41.856 -12.486 -57.612  1.00 98.67           C  
ATOM    729  C   LEU A 209     -42.215 -12.653 -56.132  1.00 98.67           C  
ATOM    730  O   LEU A 209     -41.809 -11.850 -55.283  1.00 98.67           O  
ATOM    731  CB  LEU A 209     -41.523 -13.850 -58.240  1.00 98.67           C  
ATOM    732  CG  LEU A 209     -42.636 -14.914 -58.298  1.00 98.67           C  
ATOM    733  CD1 LEU A 209     -43.852 -14.374 -59.056  1.00 98.67           C  
ATOM    734  CD2 LEU A 209     -42.103 -16.181 -58.963  1.00 98.67           C  
ATOM    735  N   VAL A 210     -42.993 -13.695 -55.844  1.00 98.67           N  
ATOM    736  CA  VAL A 210     -43.448 -14.032 -54.496  1.00 97.09           C  
ATOM    737  C   VAL A 210     -44.060 -12.879 -53.701  1.00 98.67           C  
ATOM    738  O   VAL A 210     -44.002 -11.702 -54.086  1.00 92.19           O  
ATOM    739  CB  VAL A 210     -42.301 -14.660 -53.629  1.00 87.21           C  
ATOM    740  CG1 VAL A 210     -41.457 -13.562 -52.975  1.00 66.51           C  
ATOM    741  CG2 VAL A 210     -42.893 -15.586 -52.560  1.00 74.59           C  
ATOM    742  N   TYR A 211     -44.666 -13.261 -52.584  1.00 98.67           N  
ATOM    743  CA  TYR A 211     -45.287 -12.332 -51.660  1.00 98.67           C  
ATOM    744  C   TYR A 211     -44.146 -11.674 -50.872  1.00 98.67           C  
ATOM    745  O   TYR A 211     -43.008 -12.159 -50.884  1.00 98.67           O  
ATOM    746  CB  TYR A 211     -46.260 -13.117 -50.749  1.00 98.67           C  
ATOM    747  CG  TYR A 211     -46.400 -12.635 -49.317  1.00 98.67           C  
ATOM    748  CD1 TYR A 211     -45.509 -13.059 -48.323  1.00 98.67           C  
ATOM    749  CD2 TYR A 211     -47.438 -11.772 -48.948  1.00 98.67           C  
ATOM    750  CE1 TYR A 211     -45.651 -12.640 -46.997  1.00 98.67           C  
ATOM    751  CE2 TYR A 211     -47.588 -11.342 -47.624  1.00 98.67           C  
ATOM    752  CZ  TYR A 211     -46.692 -11.781 -46.653  1.00 98.67           C  
ATOM    753  OH  TYR A 211     -46.841 -11.364 -45.347  1.00 98.67           O  
ATOM    754  N   LEU A 212     -44.439 -10.550 -50.229  1.00 98.67           N  
ATOM    755  CA  LEU A 212     -43.432  -9.862 -49.438  1.00 98.67           C  
ATOM    756  C   LEU A 212     -43.121 -10.790 -48.275  1.00 98.67           C  
ATOM    757  O   LEU A 212     -43.725 -10.674 -47.208  1.00 98.67           O  
ATOM    758  CB  LEU A 212     -43.998  -8.537 -48.924  1.00 98.67           C  
ATOM    759  CG  LEU A 212     -43.066  -7.570 -48.192  1.00 98.67           C  
ATOM    760  CD1 LEU A 212     -41.847  -7.254 -49.058  1.00 98.67           C  
ATOM    761  CD2 LEU A 212     -43.841  -6.301 -47.860  1.00 97.03           C  
ATOM    762  N   VAL A 213     -42.189 -11.719 -48.497  1.00 98.67           N  
ATOM    763  CA  VAL A 213     -41.794 -12.699 -47.481  1.00 98.67           C  
ATOM    764  C   VAL A 213     -41.972 -12.139 -46.074  1.00 98.67           C  
ATOM    765  O   VAL A 213     -42.680 -12.723 -45.248  1.00 95.87           O  
ATOM    766  CB  VAL A 213     -40.318 -13.132 -47.650  1.00 98.67           C  
ATOM    767  CG1 VAL A 213     -40.031 -14.347 -46.763  1.00 95.42           C  
ATOM    768  CG2 VAL A 213     -40.022 -13.433 -49.119  1.00 98.67           C  
ATOM    769  N   GLU A 214     -41.327 -11.005 -45.805  1.00 98.67           N  
ATOM    770  CA  GLU A 214     -41.457 -10.377 -44.504  1.00 95.71           C  
ATOM    771  C   GLU A 214     -40.690  -9.073 -44.314  1.00 98.67           C  
ATOM    772  O   GLU A 214     -39.566  -8.909 -44.803  1.00 88.29           O  
ATOM    773  CB  GLU A 214     -41.059 -11.361 -43.403  1.00 94.30           C  
ATOM    774  CG  GLU A 214     -41.335 -10.832 -42.005  1.00 98.67           C  
ATOM    775  CD  GLU A 214     -41.221 -11.901 -40.936  1.00 98.67           C  
ATOM    776  OE1 GLU A 214     -40.143 -12.529 -40.845  1.00 98.67           O  
ATOM    777  OE2 GLU A 214     -42.207 -12.109 -40.186  1.00 98.67           O  
ATOM    778  N   ASN A 215     -41.348  -8.151 -43.610  1.00 98.67           N  
ATOM    779  CA  ASN A 215     -40.818  -6.841 -43.230  1.00 97.48           C  
ATOM    780  C   ASN A 215     -40.481  -7.069 -41.760  1.00 96.88           C  
ATOM    781  O   ASN A 215     -41.248  -6.696 -40.874  1.00 98.67           O  
ATOM    782  CB  ASN A 215     -41.900  -5.757 -43.320  1.00 98.67           C  
ATOM    783  CG  ASN A 215     -42.165  -5.293 -44.742  1.00 98.67           C  
ATOM    784  OD1 ASN A 215     -41.266  -4.804 -45.428  1.00 97.98           O  
ATOM    785  ND2 ASN A 215     -43.410  -5.429 -45.184  1.00 98.67           N  
ATOM    786  N   PRO A 216     -39.334  -7.701 -41.487  1.00 98.67           N  
ATOM    787  CA  PRO A 216     -38.885  -8.002 -40.124  1.00 96.31           C  
ATOM    788  C   PRO A 216     -39.306  -6.991 -39.051  1.00 97.17           C  
ATOM    789  O   PRO A 216     -39.192  -5.774 -39.245  1.00 96.62           O  
ATOM    790  CB  PRO A 216     -37.372  -8.095 -40.287  1.00 98.67           C  
ATOM    791  CG  PRO A 216     -37.238  -8.708 -41.656  1.00 98.67           C  
ATOM    792  CD  PRO A 216     -38.240  -7.907 -42.456  1.00 94.26           C  
ATOM    793  N   GLY A 217     -39.794  -7.511 -37.924  1.00 96.39           N  
ATOM    794  CA  GLY A 217     -40.227  -6.663 -36.822  1.00 96.59           C  
ATOM    795  C   GLY A 217     -39.084  -6.156 -35.953  1.00 98.67           C  
ATOM    796  O   GLY A 217     -39.194  -5.102 -35.317  1.00 97.74           O  
ATOM    797  N   GLY A 218     -37.986  -6.911 -35.920  1.00 98.67           N  
ATOM    798  CA  GLY A 218     -36.821  -6.529 -35.137  1.00 92.21           C  
ATOM    799  C   GLY A 218     -35.652  -6.248 -36.061  1.00 93.52           C  
ATOM    800  O   GLY A 218     -35.828  -6.169 -37.277  1.00 93.80           O  
ATOM    801  N   TYR A 219     -34.455  -6.102 -35.508  1.00 93.73           N  
ATOM    802  CA  TYR A 219     -33.291  -5.818 -36.341  1.00 87.34           C  
ATOM    803  C   TYR A 219     -31.990  -6.149 -35.638  1.00 88.74           C  
ATOM    804  O   TYR A 219     -31.956  -6.367 -34.424  1.00 90.43           O  
ATOM    805  CB  TYR A 219     -33.263  -4.338 -36.724  1.00 87.53           C  
ATOM    806  CG  TYR A 219     -32.967  -3.425 -35.554  1.00 89.43           C  
ATOM    807  CD1 TYR A 219     -31.866  -2.569 -35.573  1.00 91.81           C  
ATOM    808  CD2 TYR A 219     -33.781  -3.430 -34.417  1.00 92.87           C  
ATOM    809  CE1 TYR A 219     -31.580  -1.737 -34.484  1.00 98.67           C  
ATOM    810  CE2 TYR A 219     -33.508  -2.606 -33.324  1.00 97.43           C  
ATOM    811  CZ  TYR A 219     -32.407  -1.760 -33.361  1.00 98.67           C  
ATOM    812  OH  TYR A 219     -32.140  -0.939 -32.283  1.00 94.50           O  
ATOM    813  N   VAL A 220     -30.917  -6.174 -36.421  1.00 85.89           N  
ATOM    814  CA  VAL A 220     -29.581  -6.448 -35.908  1.00 85.40           C  
ATOM    815  C   VAL A 220     -28.832  -5.109 -35.866  1.00 82.58           C  
ATOM    816  O   VAL A 220     -28.500  -4.534 -36.906  1.00 86.45           O  
ATOM    817  CB  VAL A 220     -28.828  -7.441 -36.825  1.00 81.40           C  
ATOM    818  CG1 VAL A 220     -27.477  -7.753 -36.244  1.00 82.24           C  
ATOM    819  CG2 VAL A 220     -29.630  -8.721 -36.980  1.00 72.54           C  
ATOM    820  N   ALA A 221     -28.583  -4.605 -34.662  1.00 70.50           N  
ATOM    821  CA  ALA A 221     -27.897  -3.333 -34.516  1.00 59.43           C  
ATOM    822  C   ALA A 221     -26.559  -3.292 -35.258  1.00 53.27           C  
ATOM    823  O   ALA A 221     -26.054  -4.298 -35.731  1.00 33.41           O  
ATOM    824  CB  ALA A 221     -27.694  -3.031 -33.041  1.00 52.87           C  
ATOM    825  N   TYR A 222     -25.997  -2.103 -35.368  1.00 58.52           N  
ATOM    826  CA  TYR A 222     -24.725  -1.919 -36.039  1.00 63.84           C  
ATOM    827  C   TYR A 222     -24.601  -2.668 -37.354  1.00 67.99           C  
ATOM    828  O   TYR A 222     -23.501  -2.842 -37.864  1.00 72.96           O  
ATOM    829  CB  TYR A 222     -23.586  -2.323 -35.105  1.00 71.23           C  
ATOM    830  CG  TYR A 222     -23.569  -1.540 -33.811  1.00 78.26           C  
ATOM    831  CD1 TYR A 222     -23.959  -2.129 -32.609  1.00 78.20           C  
ATOM    832  CD2 TYR A 222     -23.185  -0.198 -33.793  1.00 86.53           C  
ATOM    833  CE1 TYR A 222     -23.967  -1.403 -31.420  1.00 78.92           C  
ATOM    834  CE2 TYR A 222     -23.194   0.535 -32.612  1.00 88.07           C  
ATOM    835  CZ  TYR A 222     -23.584  -0.072 -31.430  1.00 87.65           C  
ATOM    836  OH  TYR A 222     -23.585   0.657 -30.262  1.00 91.42           O  
ATOM    837  N   SER A 223     -25.721  -3.110 -37.910  1.00 71.70           N  
ATOM    838  CA  SER A 223     -25.681  -3.824 -39.182  1.00 84.19           C  
ATOM    839  C   SER A 223     -25.346  -2.854 -40.307  1.00 86.78           C  
ATOM    840  O   SER A 223     -25.699  -1.677 -40.241  1.00 90.61           O  
ATOM    841  CB  SER A 223     -27.032  -4.481 -39.472  1.00 81.80           C  
ATOM    842  OG  SER A 223     -27.066  -5.006 -40.788  1.00 85.31           O  
ATOM    843  N   LYS A 224     -24.655  -3.338 -41.335  1.00 88.84           N  
ATOM    844  CA  LYS A 224     -24.311  -2.492 -42.473  1.00 92.30           C  
ATOM    845  C   LYS A 224     -25.594  -1.945 -43.070  1.00 93.34           C  
ATOM    846  O   LYS A 224     -26.502  -2.709 -43.394  1.00 98.67           O  
ATOM    847  CB  LYS A 224     -23.575  -3.302 -43.542  1.00 95.92           C  
ATOM    848  CG  LYS A 224     -23.541  -2.657 -44.937  1.00 97.15           C  
ATOM    849  CD  LYS A 224     -22.492  -1.549 -45.076  1.00 98.67           C  
ATOM    850  CE  LYS A 224     -22.880  -0.262 -44.345  1.00 98.67           C  
ATOM    851  NZ  LYS A 224     -21.832   0.803 -44.475  1.00 98.67           N  
ATOM    852  N   ALA A 225     -25.674  -0.625 -43.208  1.00 93.73           N  
ATOM    853  CA  ALA A 225     -26.862  -0.007 -43.780  1.00 97.13           C  
ATOM    854  C   ALA A 225     -26.767  -0.092 -45.297  1.00 97.18           C  
ATOM    855  O   ALA A 225     -26.092   0.715 -45.941  1.00 88.66           O  
ATOM    856  CB  ALA A 225     -26.975   1.444 -43.337  1.00 98.67           C  
ATOM    857  N   ALA A 226     -27.439  -1.088 -45.861  1.00 98.67           N  
ATOM    858  CA  ALA A 226     -27.426  -1.286 -47.298  1.00 98.67           C  
ATOM    859  C   ALA A 226     -28.509  -2.266 -47.731  1.00 98.67           C  
ATOM    860  O   ALA A 226     -29.337  -2.705 -46.921  1.00 86.27           O  
ATOM    861  CB  ALA A 226     -26.050  -1.788 -47.741  1.00 96.53           C  
ATOM    862  N   THR A 227     -28.489  -2.599 -49.019  1.00 98.67           N  
ATOM    863  CA  THR A 227     -29.451  -3.522 -49.604  1.00 98.67           C  
ATOM    864  C   THR A 227     -28.842  -4.243 -50.800  1.00 94.99           C  
ATOM    865  O   THR A 227     -28.347  -3.607 -51.739  1.00 85.56           O  
ATOM    866  CB  THR A 227     -30.723  -2.783 -50.062  1.00 98.67           C  
ATOM    867  OG1 THR A 227     -31.589  -3.700 -50.742  1.00 98.67           O  
ATOM    868  CG2 THR A 227     -30.365  -1.625 -50.992  1.00 93.48           C  
ATOM    869  N   VAL A 228     -28.876  -5.572 -50.752  1.00 97.53           N  
ATOM    870  CA  VAL A 228     -28.337  -6.397 -51.826  1.00 98.67           C  
ATOM    871  C   VAL A 228     -29.151  -7.674 -52.010  1.00 98.67           C  
ATOM    872  O   VAL A 228     -29.912  -8.081 -51.123  1.00 95.67           O  
ATOM    873  CB  VAL A 228     -26.853  -6.790 -51.566  1.00 98.67           C  
ATOM    874  CG1 VAL A 228     -25.957  -5.557 -51.681  1.00 98.67           C  
ATOM    875  CG2 VAL A 228     -26.712  -7.438 -50.183  1.00 98.67           C  
ATOM    876  N   THR A 229     -28.976  -8.299 -53.170  1.00 98.67           N  
ATOM    877  CA  THR A 229     -29.683  -9.526 -53.495  1.00 98.67           C  
ATOM    878  C   THR A 229     -28.785 -10.545 -54.186  1.00 98.67           C  
ATOM    879  O   THR A 229     -27.803 -10.186 -54.847  1.00 94.37           O  
ATOM    880  CB  THR A 229     -30.870  -9.242 -54.408  1.00 97.53           C  
ATOM    881  OG1 THR A 229     -31.495 -10.479 -54.770  1.00 98.67           O  
ATOM    882  CG2 THR A 229     -30.415  -8.498 -55.658  1.00 95.79           C  
ATOM    883  N   GLY A 230     -29.140 -11.819 -54.033  1.00 98.67           N  
ATOM    884  CA  GLY A 230     -28.369 -12.887 -54.638  1.00 97.65           C  
ATOM    885  C   GLY A 230     -28.770 -14.238 -54.080  1.00 98.67           C  
ATOM    886  O   GLY A 230     -29.818 -14.369 -53.436  1.00 94.74           O  
ATOM    887  N   LYS A 231     -27.933 -15.242 -54.324  1.00 98.67           N  
ATOM    888  CA  LYS A 231     -28.199 -16.597 -53.852  1.00 98.67           C  
ATOM    889  C   LYS A 231     -28.337 -16.619 -52.328  1.00 98.59           C  
ATOM    890  O   LYS A 231     -27.882 -15.700 -51.648  1.00 98.67           O  
ATOM    891  CB  LYS A 231     -27.069 -17.534 -54.293  1.00 98.67           C  
ATOM    892  CG  LYS A 231     -26.642 -17.343 -55.748  1.00 98.41           C  
ATOM    893  CD  LYS A 231     -26.046 -18.621 -56.339  1.00 98.67           C  
ATOM    894  CE  LYS A 231     -24.835 -19.119 -55.556  1.00 98.67           C  
ATOM    895  NZ  LYS A 231     -24.284 -20.387 -56.123  1.00 93.29           N  
ATOM    896  N   LEU A 232     -28.962 -17.664 -51.795  1.00 93.15           N  
ATOM    897  CA  LEU A 232     -29.144 -17.766 -50.352  1.00 91.34           C  
ATOM    898  C   LEU A 232     -28.779 -19.129 -49.749  1.00 93.47           C  
ATOM    899  O   LEU A 232     -29.604 -20.047 -49.705  1.00 93.53           O  
ATOM    900  CB  LEU A 232     -30.588 -17.411 -49.985  1.00 81.45           C  
ATOM    901  CG  LEU A 232     -30.896 -17.437 -48.487  1.00 79.18           C  
ATOM    902  CD1 LEU A 232     -29.885 -16.574 -47.742  1.00 77.33           C  
ATOM    903  CD2 LEU A 232     -32.316 -16.945 -48.242  1.00 72.48           C  
ATOM    904  N   VAL A 233     -27.539 -19.243 -49.273  1.00 94.47           N  
ATOM    905  CA  VAL A 233     -27.048 -20.474 -48.656  1.00 92.76           C  
ATOM    906  C   VAL A 233     -27.491 -20.531 -47.195  1.00 93.74           C  
ATOM    907  O   VAL A 233     -27.798 -19.503 -46.589  1.00 97.28           O  
ATOM    908  CB  VAL A 233     -25.504 -20.548 -48.711  1.00 94.63           C  
ATOM    909  CG1 VAL A 233     -25.024 -21.910 -48.207  1.00 86.59           C  
ATOM    910  CG2 VAL A 233     -25.025 -20.286 -50.137  1.00 94.18           C  
ATOM    911  N   HIS A 234     -27.517 -21.732 -46.629  1.00 92.45           N  
ATOM    912  CA  HIS A 234     -27.938 -21.902 -45.245  1.00 93.44           C  
ATOM    913  C   HIS A 234     -26.886 -22.614 -44.401  1.00 94.39           C  
ATOM    914  O   HIS A 234     -26.914 -23.834 -44.257  1.00 95.70           O  
ATOM    915  CB  HIS A 234     -29.257 -22.675 -45.208  1.00 91.51           C  
ATOM    916  CG  HIS A 234     -29.712 -23.032 -43.830  1.00 89.53           C  
ATOM    917  ND1 HIS A 234     -29.775 -22.113 -42.806  1.00 89.05           N  
ATOM    918  CD2 HIS A 234     -30.142 -24.206 -43.311  1.00 95.55           C  
ATOM    919  CE1 HIS A 234     -30.225 -22.706 -41.714  1.00 94.76           C  
ATOM    920  NE2 HIS A 234     -30.454 -23.976 -41.993  1.00 98.39           N  
ATOM    921  N   ALA A 235     -25.962 -21.838 -43.840  1.00 95.58           N  
ATOM    922  CA  ALA A 235     -24.891 -22.385 -43.007  1.00 95.61           C  
ATOM    923  C   ALA A 235     -25.317 -22.526 -41.545  1.00 95.73           C  
ATOM    924  O   ALA A 235     -25.203 -21.582 -40.762  1.00 98.67           O  
ATOM    925  CB  ALA A 235     -23.641 -21.499 -43.107  1.00 91.68           C  
ATOM    926  N   ASN A 236     -25.811 -23.708 -41.195  1.00 95.61           N  
ATOM    927  CA  ASN A 236     -26.251 -24.012 -39.836  1.00 96.39           C  
ATOM    928  C   ASN A 236     -25.465 -23.239 -38.785  1.00 98.67           C  
ATOM    929  O   ASN A 236     -24.257 -23.023 -38.929  1.00 93.43           O  
ATOM    930  CB  ASN A 236     -26.113 -25.517 -39.577  1.00 97.01           C  
ATOM    931  CG  ASN A 236     -26.207 -25.877 -38.100  1.00 98.55           C  
ATOM    932  OD1 ASN A 236     -27.176 -25.534 -37.424  1.00 93.77           O  
ATOM    933  ND2 ASN A 236     -25.199 -26.583 -37.597  1.00 96.53           N  
ATOM    934  N   PHE A 237     -26.168 -22.825 -37.732  1.00 98.67           N  
ATOM    935  CA  PHE A 237     -25.572 -22.082 -36.625  1.00 98.67           C  
ATOM    936  C   PHE A 237     -24.485 -21.095 -37.018  1.00 98.67           C  
ATOM    937  O   PHE A 237     -23.291 -21.404 -36.944  1.00 97.18           O  
ATOM    938  CB  PHE A 237     -25.026 -23.055 -35.575  1.00 96.47           C  
ATOM    939  CG  PHE A 237     -26.067 -23.561 -34.624  1.00 96.17           C  
ATOM    940  CD1 PHE A 237     -25.843 -24.711 -33.880  1.00 98.67           C  
ATOM    941  CD2 PHE A 237     -27.267 -22.875 -34.452  1.00 92.70           C  
ATOM    942  CE1 PHE A 237     -26.800 -25.175 -32.972  1.00 98.67           C  
ATOM    943  CE2 PHE A 237     -28.228 -23.327 -33.551  1.00 98.45           C  
ATOM    944  CZ  PHE A 237     -27.995 -24.481 -32.808  1.00 98.67           C  
ATOM    945  N   GLY A 238     -24.921 -19.906 -37.428  1.00 94.97           N  
ATOM    946  CA  GLY A 238     -24.008 -18.847 -37.820  1.00 96.79           C  
ATOM    947  C   GLY A 238     -22.624 -19.279 -38.257  1.00 98.67           C  
ATOM    948  O   GLY A 238     -21.618 -18.763 -37.763  1.00 90.78           O  
ATOM    949  N   THR A 239     -22.573 -20.234 -39.178  1.00 98.67           N  
ATOM    950  CA  THR A 239     -21.312 -20.731 -39.707  1.00 98.67           C  
ATOM    951  C   THR A 239     -20.384 -21.270 -38.621  1.00 96.38           C  
ATOM    952  O   THR A 239     -19.550 -22.140 -38.878  1.00 93.32           O  
ATOM    953  CB  THR A 239     -20.581 -19.621 -40.475  1.00 98.67           C  
ATOM    954  OG1 THR A 239     -20.000 -18.696 -39.546  1.00 98.67           O  
ATOM    955  CG2 THR A 239     -21.562 -18.882 -41.396  1.00 91.35           C  
ATOM    956  N   LYS A 240     -20.521 -20.743 -37.409  1.00 93.48           N  
ATOM    957  CA  LYS A 240     -19.698 -21.182 -36.295  1.00 98.67           C  
ATOM    958  C   LYS A 240     -18.225 -21.042 -36.662  1.00 98.67           C  
ATOM    959  O   LYS A 240     -17.342 -21.414 -35.880  1.00 96.34           O  
ATOM    960  CB  LYS A 240     -20.011 -22.644 -35.962  1.00 97.87           C  
ATOM    961  CG  LYS A 240     -19.229 -23.201 -34.784  1.00 98.67           C  
ATOM    962  CD  LYS A 240     -19.504 -24.681 -34.591  1.00 98.67           C  
ATOM    963  CE  LYS A 240     -18.712 -25.264 -33.422  1.00 98.67           C  
ATOM    964  NZ  LYS A 240     -18.963 -26.731 -33.256  1.00 97.46           N  
ATOM    965  N   LYS A 241     -17.971 -20.490 -37.849  1.00 98.67           N  
ATOM    966  CA  LYS A 241     -16.613 -20.315 -38.362  1.00 98.67           C  
ATOM    967  C   LYS A 241     -16.156 -21.710 -38.797  1.00 98.67           C  
ATOM    968  O   LYS A 241     -15.429 -21.880 -39.784  1.00 93.82           O  
ATOM    969  CB  LYS A 241     -15.691 -19.759 -37.263  1.00 98.67           C  
ATOM    970  CG  LYS A 241     -14.302 -19.329 -37.734  1.00 98.67           C  
ATOM    971  CD  LYS A 241     -13.467 -18.785 -36.571  1.00 98.67           C  
ATOM    972  CE  LYS A 241     -12.129 -18.211 -37.045  1.00 98.67           C  
ATOM    973  NZ  LYS A 241     -12.290 -17.001 -37.912  1.00 98.67           N  
ATOM    974  N   ASP A 242     -16.619 -22.700 -38.040  1.00 98.67           N  
ATOM    975  CA  ASP A 242     -16.323 -24.108 -38.270  1.00 98.67           C  
ATOM    976  C   ASP A 242     -17.210 -24.620 -39.404  1.00 98.67           C  
ATOM    977  O   ASP A 242     -16.727 -25.096 -40.436  1.00 87.63           O  
ATOM    978  CB  ASP A 242     -16.614 -24.901 -36.983  1.00 98.67           C  
ATOM    979  CG  ASP A 242     -16.343 -26.394 -37.128  1.00 98.67           C  
ATOM    980  OD1 ASP A 242     -16.838 -27.168 -36.276  1.00 98.67           O  
ATOM    981  OD2 ASP A 242     -15.633 -26.793 -38.081  1.00 98.67           O  
ATOM    982  N   PHE A 243     -18.516 -24.502 -39.193  1.00 94.67           N  
ATOM    983  CA  PHE A 243     -19.511 -24.952 -40.154  1.00 96.28           C  
ATOM    984  C   PHE A 243     -19.304 -24.433 -41.573  1.00 97.87           C  
ATOM    985  O   PHE A 243     -19.836 -25.011 -42.523  1.00 98.67           O  
ATOM    986  CB  PHE A 243     -20.907 -24.572 -39.653  1.00 96.01           C  
ATOM    987  CG  PHE A 243     -21.272 -25.209 -38.336  1.00 98.67           C  
ATOM    988  CD1 PHE A 243     -22.391 -24.777 -37.624  1.00 98.67           C  
ATOM    989  CD2 PHE A 243     -20.510 -26.261 -37.815  1.00 98.67           C  
ATOM    990  CE1 PHE A 243     -22.754 -25.381 -36.410  1.00 98.67           C  
ATOM    991  CE2 PHE A 243     -20.860 -26.876 -36.604  1.00 98.67           C  
ATOM    992  CZ  PHE A 243     -21.989 -26.433 -35.899  1.00 98.67           C  
ATOM    993  N   GLU A 244     -18.539 -23.355 -41.727  1.00 95.92           N  
ATOM    994  CA  GLU A 244     -18.288 -22.806 -43.057  1.00 95.72           C  
ATOM    995  C   GLU A 244     -17.595 -23.831 -43.947  1.00 95.82           C  
ATOM    996  O   GLU A 244     -17.613 -23.718 -45.176  1.00 89.32           O  
ATOM    997  CB  GLU A 244     -17.449 -21.527 -42.976  1.00 90.49           C  
ATOM    998  CG  GLU A 244     -18.212 -20.313 -42.453  1.00 92.71           C  
ATOM    999  CD  GLU A 244     -19.437 -19.943 -43.299  1.00 97.07           C  
ATOM   1000  OE1 GLU A 244     -20.338 -20.791 -43.474  1.00 98.67           O  
ATOM   1001  OE2 GLU A 244     -19.513 -18.792 -43.779  1.00 93.48           O  
ATOM   1002  N   ASP A 245     -16.983 -24.831 -43.319  1.00 98.67           N  
ATOM   1003  CA  ASP A 245     -16.308 -25.892 -44.061  1.00 98.67           C  
ATOM   1004  C   ASP A 245     -17.357 -26.909 -44.515  1.00 98.67           C  
ATOM   1005  O   ASP A 245     -17.344 -28.074 -44.100  1.00 98.44           O  
ATOM   1006  CB  ASP A 245     -15.236 -26.579 -43.196  1.00 98.67           C  
ATOM   1007  CG  ASP A 245     -13.983 -25.712 -43.000  1.00 98.67           C  
ATOM   1008  OD1 ASP A 245     -13.387 -25.273 -44.017  1.00 98.67           O  
ATOM   1009  OD2 ASP A 245     -13.590 -25.480 -41.829  1.00 98.67           O  
ATOM   1010  N   LEU A 246     -18.272 -26.436 -45.360  1.00 98.67           N  
ATOM   1011  CA  LEU A 246     -19.347 -27.258 -45.908  1.00 98.67           C  
ATOM   1012  C   LEU A 246     -19.225 -27.233 -47.437  1.00 98.67           C  
ATOM   1013  O   LEU A 246     -18.443 -26.449 -47.991  1.00 98.67           O  
ATOM   1014  CB  LEU A 246     -20.710 -26.702 -45.477  1.00 98.67           C  
ATOM   1015  CG  LEU A 246     -21.301 -25.557 -46.311  1.00 98.67           C  
ATOM   1016  CD1 LEU A 246     -22.175 -26.149 -47.415  1.00 98.67           C  
ATOM   1017  CD2 LEU A 246     -22.136 -24.631 -45.432  1.00 98.67           C  
ATOM   1018  N   TYR A 247     -20.012 -28.076 -48.106  1.00 98.67           N  
ATOM   1019  CA  TYR A 247     -19.994 -28.193 -49.569  1.00 98.67           C  
ATOM   1020  C   TYR A 247     -20.250 -26.903 -50.371  1.00 98.67           C  
ATOM   1021  O   TYR A 247     -19.334 -26.360 -51.004  1.00 96.05           O  
ATOM   1022  CB  TYR A 247     -20.999 -29.264 -50.009  1.00 98.67           C  
ATOM   1023  CG  TYR A 247     -20.982 -29.528 -51.499  1.00 98.67           C  
ATOM   1024  CD1 TYR A 247     -19.874 -30.133 -52.109  1.00 98.67           C  
ATOM   1025  CD2 TYR A 247     -22.063 -29.147 -52.309  1.00 98.67           C  
ATOM   1026  CE1 TYR A 247     -19.840 -30.354 -53.495  1.00 98.67           C  
ATOM   1027  CE2 TYR A 247     -22.044 -29.360 -53.696  1.00 98.67           C  
ATOM   1028  CZ  TYR A 247     -20.930 -29.963 -54.283  1.00 98.67           C  
ATOM   1029  OH  TYR A 247     -20.902 -30.162 -55.650  1.00 98.67           O  
ATOM   1030  N   THR A 248     -21.497 -26.435 -50.355  1.00 98.67           N  
ATOM   1031  CA  THR A 248     -21.887 -25.225 -51.080  1.00 98.67           C  
ATOM   1032  C   THR A 248     -21.106 -23.983 -50.638  1.00 98.67           C  
ATOM   1033  O   THR A 248     -21.055 -23.650 -49.445  1.00 91.52           O  
ATOM   1034  CB  THR A 248     -23.396 -24.915 -50.904  1.00 98.67           C  
ATOM   1035  OG1 THR A 248     -24.170 -26.089 -51.185  1.00 97.70           O  
ATOM   1036  CG2 THR A 248     -23.823 -23.797 -51.850  1.00 97.70           C  
ATOM   1037  N   PRO A 249     -20.488 -23.279 -51.604  1.00 98.67           N  
ATOM   1038  CA  PRO A 249     -19.709 -22.068 -51.318  1.00 98.67           C  
ATOM   1039  C   PRO A 249     -20.601 -20.835 -51.136  1.00 98.67           C  
ATOM   1040  O   PRO A 249     -21.660 -20.724 -51.758  1.00 98.67           O  
ATOM   1041  CB  PRO A 249     -18.800 -21.957 -52.538  1.00 98.67           C  
ATOM   1042  CG  PRO A 249     -19.687 -22.454 -53.641  1.00 98.07           C  
ATOM   1043  CD  PRO A 249     -20.344 -23.676 -53.020  1.00 95.82           C  
ATOM   1044  N   VAL A 250     -20.164 -19.918 -50.275  1.00 98.67           N  
ATOM   1045  CA  VAL A 250     -20.912 -18.690 -50.005  1.00 98.56           C  
ATOM   1046  C   VAL A 250     -20.223 -17.519 -50.691  1.00 91.97           C  
ATOM   1047  O   VAL A 250     -20.564 -16.361 -50.465  1.00 90.35           O  
ATOM   1048  CB  VAL A 250     -20.991 -18.401 -48.488  1.00 98.67           C  
ATOM   1049  CG1 VAL A 250     -21.807 -19.488 -47.785  1.00 96.98           C  
ATOM   1050  CG2 VAL A 250     -19.586 -18.331 -47.903  1.00 98.67           C  
ATOM   1051  N   ASN A 251     -19.245 -17.849 -51.526  1.00 90.00           N  
ATOM   1052  CA  ASN A 251     -18.474 -16.871 -52.280  1.00 95.86           C  
ATOM   1053  C   ASN A 251     -19.407 -15.942 -53.082  1.00 98.67           C  
ATOM   1054  O   ASN A 251     -19.720 -16.197 -54.247  1.00 95.88           O  
ATOM   1055  CB  ASN A 251     -17.505 -17.623 -53.211  1.00 98.67           C  
ATOM   1056  CG  ASN A 251     -16.500 -16.706 -53.903  1.00 98.67           C  
ATOM   1057  OD1 ASN A 251     -16.379 -15.525 -53.565  1.00 98.67           O  
ATOM   1058  ND2 ASN A 251     -15.768 -17.264 -54.869  1.00 98.67           N  
ATOM   1059  N   GLY A 252     -19.854 -14.868 -52.438  1.00 98.67           N  
ATOM   1060  CA  GLY A 252     -20.732 -13.910 -53.091  1.00 98.38           C  
ATOM   1061  C   GLY A 252     -22.195 -14.313 -53.100  1.00 98.67           C  
ATOM   1062  O   GLY A 252     -22.774 -14.499 -54.173  1.00 98.67           O  
ATOM   1063  N   SER A 253     -22.799 -14.440 -51.919  1.00 97.99           N  
ATOM   1064  CA  SER A 253     -24.207 -14.824 -51.813  1.00 93.84           C  
ATOM   1065  C   SER A 253     -24.721 -14.660 -50.394  1.00 89.01           C  
ATOM   1066  O   SER A 253     -23.985 -14.870 -49.435  1.00 89.53           O  
ATOM   1067  CB  SER A 253     -24.398 -16.280 -52.259  1.00 97.63           C  
ATOM   1068  OG  SER A 253     -23.491 -17.146 -51.596  1.00 93.57           O  
ATOM   1069  N   ILE A 254     -25.988 -14.279 -50.265  1.00 88.07           N  
ATOM   1070  CA  ILE A 254     -26.593 -14.092 -48.950  1.00 85.53           C  
ATOM   1071  C   ILE A 254     -26.612 -15.414 -48.193  1.00 83.20           C  
ATOM   1072  O   ILE A 254     -26.649 -16.481 -48.799  1.00 82.64           O  
ATOM   1073  CB  ILE A 254     -28.027 -13.534 -49.074  1.00 89.82           C  
ATOM   1074  CG1 ILE A 254     -27.986 -12.169 -49.773  1.00 90.03           C  
ATOM   1075  CG2 ILE A 254     -28.665 -13.418 -47.693  1.00 84.09           C  
ATOM   1076  CD1 ILE A 254     -29.338 -11.497 -49.913  1.00 93.58           C  
ATOM   1077  N   VAL A 255     -26.586 -15.343 -46.868  1.00 82.21           N  
ATOM   1078  CA  VAL A 255     -26.564 -16.553 -46.054  1.00 90.02           C  
ATOM   1079  C   VAL A 255     -27.567 -16.564 -44.900  1.00 92.41           C  
ATOM   1080  O   VAL A 255     -27.873 -15.527 -44.307  1.00 98.67           O  
ATOM   1081  CB  VAL A 255     -25.145 -16.783 -45.465  1.00 91.01           C  
ATOM   1082  CG1 VAL A 255     -25.117 -18.054 -44.628  1.00 86.51           C  
ATOM   1083  CG2 VAL A 255     -24.125 -16.866 -46.587  1.00 84.46           C  
ATOM   1084  N   ILE A 256     -28.069 -17.756 -44.591  1.00 89.78           N  
ATOM   1085  CA  ILE A 256     -29.012 -17.948 -43.499  1.00 91.39           C  
ATOM   1086  C   ILE A 256     -28.290 -18.713 -42.399  1.00 91.16           C  
ATOM   1087  O   ILE A 256     -27.443 -19.558 -42.687  1.00 95.60           O  
ATOM   1088  CB  ILE A 256     -30.217 -18.796 -43.930  1.00 91.92           C  
ATOM   1089  CG1 ILE A 256     -30.857 -18.195 -45.180  1.00 90.52           C  
ATOM   1090  CG2 ILE A 256     -31.228 -18.873 -42.785  1.00 93.21           C  
ATOM   1091  CD1 ILE A 256     -32.031 -18.984 -45.693  1.00 98.67           C  
ATOM   1092  N   VAL A 257     -28.621 -18.422 -41.145  1.00 87.47           N  
ATOM   1093  CA  VAL A 257     -28.000 -19.107 -40.016  1.00 82.83           C  
ATOM   1094  C   VAL A 257     -28.965 -19.155 -38.848  1.00 80.95           C  
ATOM   1095  O   VAL A 257     -29.870 -18.332 -38.739  1.00 77.83           O  
ATOM   1096  CB  VAL A 257     -26.711 -18.401 -39.541  1.00 85.80           C  
ATOM   1097  CG1 VAL A 257     -25.703 -18.314 -40.683  1.00 90.07           C  
ATOM   1098  CG2 VAL A 257     -27.045 -17.019 -39.005  1.00 94.40           C  
ATOM   1099  N   ARG A 258     -28.760 -20.127 -37.973  1.00 86.55           N  
ATOM   1100  CA  ARG A 258     -29.613 -20.298 -36.805  1.00 90.26           C  
ATOM   1101  C   ARG A 258     -29.017 -19.511 -35.649  1.00 88.23           C  
ATOM   1102  O   ARG A 258     -27.806 -19.321 -35.582  1.00 95.59           O  
ATOM   1103  CB  ARG A 258     -29.684 -21.784 -36.426  1.00 95.77           C  
ATOM   1104  CG  ARG A 258     -30.003 -22.723 -37.595  1.00 98.67           C  
ATOM   1105  CD  ARG A 258     -29.579 -24.160 -37.300  1.00 98.67           C  
ATOM   1106  NE  ARG A 258     -30.290 -24.729 -36.160  1.00 96.76           N  
ATOM   1107  CZ  ARG A 258     -29.942 -25.856 -35.547  1.00 94.27           C  
ATOM   1108  NH1 ARG A 258     -28.885 -26.545 -35.963  1.00 86.59           N  
ATOM   1109  NH2 ARG A 258     -30.649 -26.295 -34.513  1.00 93.44           N  
ATOM   1110  N   ALA A 259     -29.863 -19.042 -34.746  1.00 87.38           N  
ATOM   1111  CA  ALA A 259     -29.370 -18.305 -33.593  1.00 84.58           C  
ATOM   1112  C   ALA A 259     -28.913 -19.364 -32.607  1.00 83.59           C  
ATOM   1113  O   ALA A 259     -29.737 -20.122 -32.099  1.00 81.00           O  
ATOM   1114  CB  ALA A 259     -30.484 -17.473 -32.984  1.00 85.16           C  
ATOM   1115  N   GLY A 260     -27.612 -19.437 -32.337  1.00 80.09           N  
ATOM   1116  CA  GLY A 260     -27.164 -20.454 -31.403  1.00 94.18           C  
ATOM   1117  C   GLY A 260     -25.769 -20.431 -30.804  1.00 96.48           C  
ATOM   1118  O   GLY A 260     -25.387 -19.506 -30.087  1.00 97.20           O  
ATOM   1119  N   LYS A 261     -25.019 -21.487 -31.096  1.00 98.67           N  
ATOM   1120  CA  LYS A 261     -23.668 -21.677 -30.582  1.00 97.79           C  
ATOM   1121  C   LYS A 261     -22.790 -20.431 -30.461  1.00 91.55           C  
ATOM   1122  O   LYS A 261     -22.008 -20.319 -29.520  1.00 93.15           O  
ATOM   1123  CB  LYS A 261     -22.955 -22.760 -31.405  1.00 98.67           C  
ATOM   1124  CG  LYS A 261     -23.729 -24.078 -31.456  1.00 98.07           C  
ATOM   1125  CD  LYS A 261     -22.913 -25.229 -32.032  1.00 98.67           C  
ATOM   1126  CE  LYS A 261     -21.896 -25.765 -31.028  1.00 98.67           C  
ATOM   1127  NZ  LYS A 261     -21.214 -27.003 -31.520  1.00 98.67           N  
ATOM   1128  N   ILE A 262     -22.902 -19.494 -31.395  1.00 86.48           N  
ATOM   1129  CA  ILE A 262     -22.085 -18.290 -31.307  1.00 86.89           C  
ATOM   1130  C   ILE A 262     -22.926 -17.021 -31.273  1.00 92.23           C  
ATOM   1131  O   ILE A 262     -24.147 -17.081 -31.145  1.00 98.67           O  
ATOM   1132  CB  ILE A 262     -21.102 -18.204 -32.470  1.00 79.35           C  
ATOM   1133  CG1 ILE A 262     -21.864 -18.279 -33.791  1.00 83.06           C  
ATOM   1134  CG2 ILE A 262     -20.076 -19.315 -32.356  1.00 69.14           C  
ATOM   1135  CD1 ILE A 262     -20.986 -18.098 -35.009  1.00 98.56           C  
ATOM   1136  N   THR A 263     -22.266 -15.872 -31.379  1.00 91.38           N  
ATOM   1137  CA  THR A 263     -22.961 -14.590 -31.352  1.00 86.37           C  
ATOM   1138  C   THR A 263     -23.130 -14.056 -32.762  1.00 87.87           C  
ATOM   1139  O   THR A 263     -22.284 -14.299 -33.626  1.00 81.93           O  
ATOM   1140  CB  THR A 263     -22.184 -13.551 -30.533  1.00 82.36           C  
ATOM   1141  OG1 THR A 263     -20.903 -13.330 -31.137  1.00 74.52           O  
ATOM   1142  CG2 THR A 263     -22.003 -14.036 -29.098  1.00 87.77           C  
ATOM   1143  N   PHE A 264     -24.227 -13.337 -32.989  1.00 93.23           N  
ATOM   1144  CA  PHE A 264     -24.510 -12.762 -34.300  1.00 94.56           C  
ATOM   1145  C   PHE A 264     -23.228 -12.146 -34.840  1.00 94.38           C  
ATOM   1146  O   PHE A 264     -22.822 -12.411 -35.976  1.00 96.31           O  
ATOM   1147  CB  PHE A 264     -25.576 -11.670 -34.199  1.00 96.91           C  
ATOM   1148  CG  PHE A 264     -26.922 -12.160 -33.747  1.00 94.85           C  
ATOM   1149  CD1 PHE A 264     -27.119 -12.620 -32.448  1.00 93.91           C  
ATOM   1150  CD2 PHE A 264     -28.007 -12.126 -34.616  1.00 92.79           C  
ATOM   1151  CE1 PHE A 264     -28.379 -13.036 -32.018  1.00 88.07           C  
ATOM   1152  CE2 PHE A 264     -29.265 -12.539 -34.196  1.00 92.14           C  
ATOM   1153  CZ  PHE A 264     -29.451 -12.995 -32.894  1.00 86.10           C  
ATOM   1154  N   ALA A 265     -22.598 -11.323 -34.004  1.00 87.24           N  
ATOM   1155  CA  ALA A 265     -21.356 -10.654 -34.358  1.00 77.89           C  
ATOM   1156  C   ALA A 265     -20.441 -11.639 -35.068  1.00 77.49           C  
ATOM   1157  O   ALA A 265     -20.001 -11.398 -36.192  1.00 81.62           O  
ATOM   1158  CB  ALA A 265     -20.680 -10.119 -33.102  1.00 53.10           C  
ATOM   1159  N   GLU A 266     -20.174 -12.758 -34.405  1.00 85.29           N  
ATOM   1160  CA  GLU A 266     -19.312 -13.789 -34.956  1.00 83.80           C  
ATOM   1161  C   GLU A 266     -19.932 -14.419 -36.199  1.00 79.46           C  
ATOM   1162  O   GLU A 266     -19.258 -14.574 -37.216  1.00 75.77           O  
ATOM   1163  CB  GLU A 266     -19.035 -14.854 -33.891  1.00 89.25           C  
ATOM   1164  CG  GLU A 266     -18.274 -14.322 -32.680  1.00 82.08           C  
ATOM   1165  CD  GLU A 266     -18.009 -15.391 -31.630  1.00 85.15           C  
ATOM   1166  OE1 GLU A 266     -18.984 -15.898 -31.031  1.00 74.74           O  
ATOM   1167  OE2 GLU A 266     -16.823 -15.726 -31.406  1.00 84.33           O  
ATOM   1168  N   LYS A 267     -21.212 -14.772 -36.122  1.00 74.63           N  
ATOM   1169  CA  LYS A 267     -21.886 -15.373 -37.265  1.00 74.30           C  
ATOM   1170  C   LYS A 267     -21.632 -14.519 -38.506  1.00 76.25           C  
ATOM   1171  O   LYS A 267     -21.135 -15.006 -39.526  1.00 75.40           O  
ATOM   1172  CB  LYS A 267     -23.396 -15.486 -37.013  1.00 60.23           C  
ATOM   1173  CG  LYS A 267     -23.757 -16.335 -35.805  1.00 56.30           C  
ATOM   1174  CD  LYS A 267     -25.241 -16.682 -35.783  1.00 60.38           C  
ATOM   1175  CE  LYS A 267     -25.632 -17.500 -34.541  1.00 66.13           C  
ATOM   1176  NZ  LYS A 267     -24.965 -18.838 -34.420  1.00 56.07           N  
ATOM   1177  N   VAL A 268     -21.959 -13.237 -38.404  1.00 77.82           N  
ATOM   1178  CA  VAL A 268     -21.773 -12.315 -39.516  1.00 78.76           C  
ATOM   1179  C   VAL A 268     -20.306 -12.232 -39.917  1.00 84.36           C  
ATOM   1180  O   VAL A 268     -19.965 -12.393 -41.089  1.00 91.29           O  
ATOM   1181  CB  VAL A 268     -22.258 -10.899 -39.156  1.00 78.62           C  
ATOM   1182  CG1 VAL A 268     -22.213 -10.013 -40.386  1.00 67.13           C  
ATOM   1183  CG2 VAL A 268     -23.663 -10.957 -38.584  1.00 74.01           C  
ATOM   1184  N   ALA A 269     -19.446 -11.976 -38.935  1.00 86.70           N  
ATOM   1185  CA  ALA A 269     -18.009 -11.861 -39.165  1.00 87.87           C  
ATOM   1186  C   ALA A 269     -17.476 -12.962 -40.077  1.00 95.71           C  
ATOM   1187  O   ALA A 269     -16.798 -12.680 -41.072  1.00 93.94           O  
ATOM   1188  CB  ALA A 269     -17.272 -11.889 -37.837  1.00 90.59           C  
ATOM   1189  N   ASN A 270     -17.777 -14.214 -39.731  1.00 98.67           N  
ATOM   1190  CA  ASN A 270     -17.326 -15.357 -40.523  1.00 95.18           C  
ATOM   1191  C   ASN A 270     -17.938 -15.289 -41.916  1.00 94.91           C  
ATOM   1192  O   ASN A 270     -17.237 -15.427 -42.921  1.00 94.58           O  
ATOM   1193  CB  ASN A 270     -17.729 -16.675 -39.858  1.00 90.35           C  
ATOM   1194  CG  ASN A 270     -17.252 -16.778 -38.425  1.00 93.47           C  
ATOM   1195  OD1 ASN A 270     -16.077 -16.547 -38.129  1.00 89.94           O  
ATOM   1196  ND2 ASN A 270     -18.164 -17.132 -37.525  1.00 91.08           N  
ATOM   1197  N   ALA A 271     -19.250 -15.075 -41.974  1.00 90.35           N  
ATOM   1198  CA  ALA A 271     -19.943 -14.986 -43.251  1.00 83.24           C  
ATOM   1199  C   ALA A 271     -19.170 -14.071 -44.193  1.00 83.74           C  
ATOM   1200  O   ALA A 271     -18.875 -14.442 -45.332  1.00 75.46           O  
ATOM   1201  CB  ALA A 271     -21.345 -14.454 -43.043  1.00 80.80           C  
ATOM   1202  N   GLU A 272     -18.825 -12.884 -43.699  1.00 83.03           N  
ATOM   1203  CA  GLU A 272     -18.095 -11.908 -44.494  1.00 88.86           C  
ATOM   1204  C   GLU A 272     -16.642 -12.295 -44.746  1.00 90.15           C  
ATOM   1205  O   GLU A 272     -16.054 -11.905 -45.758  1.00 86.37           O  
ATOM   1206  CB  GLU A 272     -18.146 -10.537 -43.824  1.00 91.30           C  
ATOM   1207  CG  GLU A 272     -17.424  -9.450 -44.609  1.00 98.67           C  
ATOM   1208  CD  GLU A 272     -17.617  -8.085 -43.997  1.00 98.67           C  
ATOM   1209  OE1 GLU A 272     -17.060  -7.100 -44.529  1.00 97.79           O  
ATOM   1210  OE2 GLU A 272     -18.335  -8.005 -42.979  1.00 98.67           O  
ATOM   1211  N   SER A 273     -16.055 -13.053 -43.829  1.00 88.49           N  
ATOM   1212  CA  SER A 273     -14.674 -13.466 -44.010  1.00 94.43           C  
ATOM   1213  C   SER A 273     -14.600 -14.413 -45.206  1.00 94.54           C  
ATOM   1214  O   SER A 273     -13.536 -14.595 -45.806  1.00 88.46           O  
ATOM   1215  CB  SER A 273     -14.145 -14.146 -42.742  1.00 98.67           C  
ATOM   1216  OG  SER A 273     -14.881 -15.313 -42.419  1.00 98.67           O  
ATOM   1217  N   LEU A 274     -15.744 -15.005 -45.550  1.00 97.06           N  
ATOM   1218  CA  LEU A 274     -15.831 -15.923 -46.684  1.00 98.67           C  
ATOM   1219  C   LEU A 274     -16.398 -15.211 -47.913  1.00 98.67           C  
ATOM   1220  O   LEU A 274     -16.812 -15.844 -48.890  1.00 98.67           O  
ATOM   1221  CB  LEU A 274     -16.694 -17.144 -46.334  1.00 98.57           C  
ATOM   1222  CG  LEU A 274     -16.039 -18.249 -45.492  1.00 98.59           C  
ATOM   1223  CD1 LEU A 274     -14.763 -18.729 -46.182  1.00 92.50           C  
ATOM   1224  CD2 LEU A 274     -15.721 -17.729 -44.099  1.00 98.67           C  
ATOM   1225  N   ASN A 275     -16.411 -13.883 -47.843  1.00 98.67           N  
ATOM   1226  CA  ASN A 275     -16.885 -13.030 -48.929  1.00 95.47           C  
ATOM   1227  C   ASN A 275     -18.371 -13.075 -49.236  1.00 89.84           C  
ATOM   1228  O   ASN A 275     -18.776 -12.806 -50.365  1.00 97.71           O  
ATOM   1229  CB  ASN A 275     -16.088 -13.322 -50.201  1.00 97.58           C  
ATOM   1230  CG  ASN A 275     -14.681 -12.753 -50.146  1.00 98.67           C  
ATOM   1231  OD1 ASN A 275     -13.794 -13.190 -50.879  1.00 98.67           O  
ATOM   1232  ND2 ASN A 275     -14.474 -11.761 -49.280  1.00 98.67           N  
ATOM   1233  N   ALA A 276     -19.183 -13.404 -48.238  1.00 83.87           N  
ATOM   1234  CA  ALA A 276     -20.627 -13.440 -48.424  1.00 84.26           C  
ATOM   1235  C   ALA A 276     -21.153 -12.010 -48.313  1.00 86.44           C  
ATOM   1236  O   ALA A 276     -20.379 -11.069 -48.153  1.00 90.86           O  
ATOM   1237  CB  ALA A 276     -21.267 -14.315 -47.359  1.00 78.39           C  
ATOM   1238  N   ILE A 277     -22.467 -11.852 -48.420  1.00 87.33           N  
ATOM   1239  CA  ILE A 277     -23.117 -10.546 -48.291  1.00 91.80           C  
ATOM   1240  C   ILE A 277     -24.490 -10.813 -47.715  1.00 93.27           C  
ATOM   1241  O   ILE A 277     -25.168 -11.748 -48.129  1.00 98.67           O  
ATOM   1242  CB  ILE A 277     -23.297  -9.801 -49.648  1.00 98.27           C  
ATOM   1243  CG1 ILE A 277     -23.048 -10.750 -50.823  1.00 98.63           C  
ATOM   1244  CG2 ILE A 277     -22.404  -8.569 -49.690  1.00 92.12           C  
ATOM   1245  CD1 ILE A 277     -24.203 -11.687 -51.101  1.00 97.48           C  
ATOM   1246  N   GLY A 278     -24.903  -9.996 -46.759  1.00 94.26           N  
ATOM   1247  CA  GLY A 278     -26.201 -10.210 -46.153  1.00 97.40           C  
ATOM   1248  C   GLY A 278     -26.260 -11.520 -45.381  1.00 92.34           C  
ATOM   1249  O   GLY A 278     -25.772 -12.560 -45.834  1.00 89.84           O  
ATOM   1250  N   VAL A 279     -26.857 -11.462 -44.199  1.00 88.04           N  
ATOM   1251  CA  VAL A 279     -26.998 -12.634 -43.352  1.00 85.54           C  
ATOM   1252  C   VAL A 279     -28.334 -12.550 -42.633  1.00 81.28           C  
ATOM   1253  O   VAL A 279     -28.708 -11.501 -42.106  1.00 81.48           O  
ATOM   1254  CB  VAL A 279     -25.868 -12.711 -42.298  1.00 85.94           C  
ATOM   1255  CG1 VAL A 279     -26.081 -13.916 -41.403  1.00 93.49           C  
ATOM   1256  CG2 VAL A 279     -24.519 -12.800 -42.983  1.00 87.67           C  
ATOM   1257  N   LEU A 280     -29.065 -13.654 -42.631  1.00 73.82           N  
ATOM   1258  CA  LEU A 280     -30.348 -13.685 -41.960  1.00 71.74           C  
ATOM   1259  C   LEU A 280     -30.215 -14.626 -40.779  1.00 68.51           C  
ATOM   1260  O   LEU A 280     -29.592 -15.675 -40.887  1.00 62.39           O  
ATOM   1261  CB  LEU A 280     -31.448 -14.184 -42.906  1.00 82.52           C  
ATOM   1262  CG  LEU A 280     -31.827 -13.389 -44.169  1.00 89.51           C  
ATOM   1263  CD1 LEU A 280     -32.247 -11.982 -43.789  1.00 97.03           C  
ATOM   1264  CD2 LEU A 280     -30.656 -13.346 -45.138  1.00 94.41           C  
ATOM   1265  N   ILE A 281     -30.784 -14.235 -39.647  1.00 66.39           N  
ATOM   1266  CA  ILE A 281     -30.729 -15.056 -38.442  1.00 82.59           C  
ATOM   1267  C   ILE A 281     -32.150 -15.398 -37.983  1.00 82.41           C  
ATOM   1268  O   ILE A 281     -32.959 -14.501 -37.747  1.00 91.95           O  
ATOM   1269  CB  ILE A 281     -29.991 -14.321 -37.283  1.00 89.49           C  
ATOM   1270  CG1 ILE A 281     -28.498 -14.169 -37.604  1.00 90.88           C  
ATOM   1271  CG2 ILE A 281     -30.152 -15.101 -35.982  1.00 97.80           C  
ATOM   1272  CD1 ILE A 281     -28.187 -13.172 -38.686  1.00 86.13           C  
ATOM   1273  N   TYR A 282     -32.450 -16.687 -37.852  1.00 76.49           N  
ATOM   1274  CA  TYR A 282     -33.781 -17.112 -37.426  1.00 73.63           C  
ATOM   1275  C   TYR A 282     -33.718 -18.113 -36.283  1.00 74.59           C  
ATOM   1276  O   TYR A 282     -32.705 -18.784 -36.088  1.00 66.88           O  
ATOM   1277  CB  TYR A 282     -34.545 -17.726 -38.610  1.00 84.55           C  
ATOM   1278  CG  TYR A 282     -34.116 -19.134 -39.005  1.00 96.77           C  
ATOM   1279  CD1 TYR A 282     -34.530 -20.247 -38.262  1.00 96.24           C  
ATOM   1280  CD2 TYR A 282     -33.301 -19.354 -40.125  1.00 94.80           C  
ATOM   1281  CE1 TYR A 282     -34.146 -21.541 -38.621  1.00 93.52           C  
ATOM   1282  CE2 TYR A 282     -32.910 -20.645 -40.491  1.00 91.49           C  
ATOM   1283  CZ  TYR A 282     -33.338 -21.733 -39.736  1.00 94.01           C  
ATOM   1284  OH  TYR A 282     -32.968 -23.008 -40.094  1.00 91.03           O  
ATOM   1285  N   MET A 283     -34.809 -18.216 -35.534  1.00 75.41           N  
ATOM   1286  CA  MET A 283     -34.878 -19.154 -34.420  1.00 85.83           C  
ATOM   1287  C   MET A 283     -35.652 -20.419 -34.809  1.00 97.29           C  
ATOM   1288  O   MET A 283     -36.882 -20.456 -34.695  1.00 97.36           O  
ATOM   1289  CB  MET A 283     -35.566 -18.505 -33.220  1.00 86.48           C  
ATOM   1290  CG  MET A 283     -34.926 -17.224 -32.727  1.00 85.59           C  
ATOM   1291  SD  MET A 283     -35.598 -16.746 -31.107  1.00 97.66           S  
ATOM   1292  CE  MET A 283     -37.019 -15.777 -31.577  1.00 92.74           C  
ATOM   1293  N   ASP A 284     -34.940 -21.455 -35.254  1.00 98.67           N  
ATOM   1294  CA  ASP A 284     -35.590 -22.703 -35.650  1.00 96.91           C  
ATOM   1295  C   ASP A 284     -36.462 -23.274 -34.526  1.00 95.92           C  
ATOM   1296  O   ASP A 284     -36.397 -22.831 -33.374  1.00 87.07           O  
ATOM   1297  CB  ASP A 284     -34.554 -23.743 -36.103  1.00 93.00           C  
ATOM   1298  CG  ASP A 284     -33.697 -24.251 -34.969  1.00 95.28           C  
ATOM   1299  OD1 ASP A 284     -34.257 -24.794 -33.994  1.00 95.04           O  
ATOM   1300  OD2 ASP A 284     -32.462 -24.113 -35.060  1.00 92.39           O  
ATOM   1301  N   GLN A 285     -37.275 -24.267 -34.875  1.00 98.67           N  
ATOM   1302  CA  GLN A 285     -38.198 -24.887 -33.931  1.00 98.67           C  
ATOM   1303  C   GLN A 285     -37.545 -25.796 -32.889  1.00 98.67           C  
ATOM   1304  O   GLN A 285     -37.904 -25.742 -31.709  1.00 98.67           O  
ATOM   1305  CB  GLN A 285     -39.272 -25.665 -34.704  1.00 98.67           C  
ATOM   1306  CG  GLN A 285     -40.477 -26.073 -33.865  1.00 98.67           C  
ATOM   1307  CD  GLN A 285     -41.520 -26.835 -34.674  1.00 98.67           C  
ATOM   1308  OE1 GLN A 285     -41.284 -27.969 -35.113  1.00 98.67           O  
ATOM   1309  NE2 GLN A 285     -42.681 -26.210 -34.882  1.00 98.67           N  
ATOM   1310  N   THR A 286     -36.600 -26.632 -33.320  1.00 98.67           N  
ATOM   1311  CA  THR A 286     -35.915 -27.554 -32.405  1.00 98.67           C  
ATOM   1312  C   THR A 286     -35.168 -26.804 -31.298  1.00 98.67           C  
ATOM   1313  O   THR A 286     -35.359 -27.079 -30.106  1.00 97.99           O  
ATOM   1314  CB  THR A 286     -34.902 -28.467 -33.161  1.00 98.67           C  
ATOM   1315  OG1 THR A 286     -33.969 -27.657 -33.889  1.00 98.67           O  
ATOM   1316  CG2 THR A 286     -35.628 -29.398 -34.124  1.00 97.86           C  
ATOM   1317  N   LYS A 287     -34.322 -25.860 -31.710  1.00 98.67           N  
ATOM   1318  CA  LYS A 287     -33.527 -25.047 -30.793  1.00 93.98           C  
ATOM   1319  C   LYS A 287     -34.406 -24.072 -30.021  1.00 94.17           C  
ATOM   1320  O   LYS A 287     -34.190 -23.832 -28.831  1.00 90.78           O  
ATOM   1321  CB  LYS A 287     -32.470 -24.268 -31.573  1.00 90.81           C  
ATOM   1322  CG  LYS A 287     -31.042 -24.599 -31.194  1.00 96.77           C  
ATOM   1323  CD  LYS A 287     -30.758 -24.232 -29.749  1.00 97.98           C  
ATOM   1324  CE  LYS A 287     -29.310 -24.528 -29.381  1.00 98.67           C  
ATOM   1325  NZ  LYS A 287     -29.035 -24.238 -27.943  1.00 98.67           N  
ATOM   1326  N   PHE A 288     -35.395 -23.508 -30.710  1.00 97.17           N  
ATOM   1327  CA  PHE A 288     -36.309 -22.559 -30.087  1.00 98.67           C  
ATOM   1328  C   PHE A 288     -37.766 -23.003 -30.183  1.00 96.20           C  
ATOM   1329  O   PHE A 288     -38.493 -22.622 -31.107  1.00 89.19           O  
ATOM   1330  CB  PHE A 288     -36.127 -21.170 -30.702  1.00 98.67           C  
ATOM   1331  CG  PHE A 288     -34.736 -20.624 -30.540  1.00 98.67           C  
ATOM   1332  CD1 PHE A 288     -33.728 -20.980 -31.436  1.00 98.67           C  
ATOM   1333  CD2 PHE A 288     -34.422 -19.787 -29.468  1.00 97.38           C  
ATOM   1334  CE1 PHE A 288     -32.424 -20.515 -31.271  1.00 96.38           C  
ATOM   1335  CE2 PHE A 288     -33.119 -19.315 -29.290  1.00 98.16           C  
ATOM   1336  CZ  PHE A 288     -32.116 -19.681 -30.196  1.00 98.67           C  
ATOM   1337  N   PRO A 289     -38.201 -23.828 -29.213  1.00 94.38           N  
ATOM   1338  CA  PRO A 289     -39.550 -24.387 -29.091  1.00 93.73           C  
ATOM   1339  C   PRO A 289     -40.608 -23.346 -28.759  1.00 92.37           C  
ATOM   1340  O   PRO A 289     -41.339 -23.492 -27.776  1.00 85.98           O  
ATOM   1341  CB  PRO A 289     -39.401 -25.409 -27.965  1.00 94.34           C  
ATOM   1342  CG  PRO A 289     -37.947 -25.792 -28.032  1.00 94.99           C  
ATOM   1343  CD  PRO A 289     -37.301 -24.455 -28.229  1.00 91.22           C  
ATOM   1344  N   ILE A 290     -40.684 -22.294 -29.567  1.00 95.20           N  
ATOM   1345  CA  ILE A 290     -41.676 -21.252 -29.344  1.00 97.73           C  
ATOM   1346  C   ILE A 290     -42.905 -21.586 -30.181  1.00 98.67           C  
ATOM   1347  O   ILE A 290     -42.801 -21.805 -31.393  1.00 98.67           O  
ATOM   1348  CB  ILE A 290     -41.162 -19.863 -29.773  1.00 98.67           C  
ATOM   1349  CG1 ILE A 290     -39.765 -19.615 -29.200  1.00 98.67           C  
ATOM   1350  CG2 ILE A 290     -42.116 -18.789 -29.267  1.00 94.01           C  
ATOM   1351  CD1 ILE A 290     -39.130 -18.302 -29.650  1.00 98.67           C  
ATOM   1352  N   VAL A 291     -44.065 -21.635 -29.533  1.00 98.67           N  
ATOM   1353  CA  VAL A 291     -45.313 -21.943 -30.229  1.00 98.67           C  
ATOM   1354  C   VAL A 291     -45.533 -20.977 -31.407  1.00 98.67           C  
ATOM   1355  O   VAL A 291     -45.810 -21.401 -32.534  1.00 87.98           O  
ATOM   1356  CB  VAL A 291     -46.520 -21.880 -29.238  1.00 98.67           C  
ATOM   1357  CG1 VAL A 291     -46.579 -20.513 -28.567  1.00 98.67           C  
ATOM   1358  CG2 VAL A 291     -47.824 -22.191 -29.963  1.00 92.10           C  
ATOM   1359  N   ASN A 292     -45.385 -19.682 -31.138  1.00 97.39           N  
ATOM   1360  CA  ASN A 292     -45.556 -18.650 -32.152  1.00 94.35           C  
ATOM   1361  C   ASN A 292     -44.355 -18.596 -33.096  1.00 95.64           C  
ATOM   1362  O   ASN A 292     -43.210 -18.476 -32.656  1.00 93.39           O  
ATOM   1363  CB  ASN A 292     -45.766 -17.289 -31.472  1.00 96.85           C  
ATOM   1364  CG  ASN A 292     -45.804 -16.131 -32.464  1.00 98.67           C  
ATOM   1365  OD1 ASN A 292     -46.141 -16.302 -33.642  1.00 98.67           O  
ATOM   1366  ND2 ASN A 292     -45.474 -14.937 -31.980  1.00 94.44           N  
ATOM   1367  N   ALA A 293     -44.627 -18.697 -34.397  1.00 98.67           N  
ATOM   1368  CA  ALA A 293     -43.579 -18.658 -35.413  1.00 97.47           C  
ATOM   1369  C   ALA A 293     -43.581 -17.322 -36.136  1.00 94.72           C  
ATOM   1370  O   ALA A 293     -42.819 -17.120 -37.083  1.00 94.57           O  
ATOM   1371  CB  ALA A 293     -43.773 -19.781 -36.414  1.00 98.67           C  
ATOM   1372  N   GLU A 294     -44.453 -16.423 -35.688  1.00 92.69           N  
ATOM   1373  CA  GLU A 294     -44.564 -15.084 -36.260  1.00 98.67           C  
ATOM   1374  C   GLU A 294     -43.818 -14.112 -35.351  1.00 98.67           C  
ATOM   1375  O   GLU A 294     -44.014 -12.897 -35.423  1.00 98.67           O  
ATOM   1376  CB  GLU A 294     -46.038 -14.670 -36.357  1.00 98.67           C  
ATOM   1377  CG  GLU A 294     -46.801 -15.280 -37.542  1.00 98.67           C  
ATOM   1378  CD  GLU A 294     -46.564 -14.532 -38.855  1.00 98.67           C  
ATOM   1379  OE1 GLU A 294     -46.963 -13.349 -38.941  1.00 98.67           O  
ATOM   1380  OE2 GLU A 294     -45.985 -15.121 -39.796  1.00 97.56           O  
ATOM   1381  N   LEU A 295     -42.956 -14.669 -34.502  1.00 98.67           N  
ATOM   1382  CA  LEU A 295     -42.174 -13.886 -33.551  1.00 88.31           C  
ATOM   1383  C   LEU A 295     -40.819 -13.436 -34.082  1.00 85.53           C  
ATOM   1384  O   LEU A 295     -40.095 -14.216 -34.709  1.00 83.77           O  
ATOM   1385  CB  LEU A 295     -41.967 -14.691 -32.269  1.00 73.16           C  
ATOM   1386  CG  LEU A 295     -41.232 -13.956 -31.151  1.00 68.21           C  
ATOM   1387  CD1 LEU A 295     -41.923 -12.637 -30.878  1.00 73.40           C  
ATOM   1388  CD2 LEU A 295     -41.204 -14.816 -29.897  1.00 78.58           C  
ATOM   1389  N   SER A 296     -40.490 -12.172 -33.811  1.00 80.68           N  
ATOM   1390  CA  SER A 296     -39.227 -11.569 -34.235  1.00 77.65           C  
ATOM   1391  C   SER A 296     -38.366 -11.120 -33.041  1.00 81.97           C  
ATOM   1392  O   SER A 296     -38.889 -10.684 -32.007  1.00 80.43           O  
ATOM   1393  CB  SER A 296     -39.501 -10.389 -35.173  1.00 63.64           C  
ATOM   1394  OG  SER A 296     -40.500  -9.538 -34.642  1.00 60.75           O  
ATOM   1395  N   PHE A 297     -37.046 -11.228 -33.197  1.00 83.05           N  
ATOM   1396  CA  PHE A 297     -36.107 -10.877 -32.138  1.00 79.43           C  
ATOM   1397  C   PHE A 297     -35.075  -9.808 -32.502  1.00 80.54           C  
ATOM   1398  O   PHE A 297     -34.848  -9.520 -33.676  1.00 72.55           O  
ATOM   1399  CB  PHE A 297     -35.394 -12.139 -31.655  1.00 78.79           C  
ATOM   1400  CG  PHE A 297     -34.783 -12.960 -32.761  1.00 85.03           C  
ATOM   1401  CD1 PHE A 297     -35.579 -13.567 -33.724  1.00 93.40           C  
ATOM   1402  CD2 PHE A 297     -33.409 -13.155 -32.822  1.00 96.33           C  
ATOM   1403  CE1 PHE A 297     -35.017 -14.360 -34.729  1.00 95.90           C  
ATOM   1404  CE2 PHE A 297     -32.838 -13.945 -33.822  1.00 96.23           C  
ATOM   1405  CZ  PHE A 297     -33.644 -14.549 -34.775  1.00 90.99           C  
ATOM   1406  N   PHE A 298     -34.449  -9.244 -31.468  1.00 83.30           N  
ATOM   1407  CA  PHE A 298     -33.445  -8.179 -31.587  1.00 87.85           C  
ATOM   1408  C   PHE A 298     -31.996  -8.649 -31.632  1.00 85.57           C  
ATOM   1409  O   PHE A 298     -31.603  -9.537 -30.875  1.00 86.53           O  
ATOM   1410  CB  PHE A 298     -33.602  -7.212 -30.420  1.00 97.92           C  
ATOM   1411  CG  PHE A 298     -32.487  -6.222 -30.296  1.00 89.83           C  
ATOM   1412  CD1 PHE A 298     -32.201  -5.339 -31.332  1.00 82.51           C  
ATOM   1413  CD2 PHE A 298     -31.738  -6.158 -29.127  1.00 87.16           C  
ATOM   1414  CE1 PHE A 298     -31.187  -4.405 -31.204  1.00 84.06           C  
ATOM   1415  CE2 PHE A 298     -30.724  -5.230 -28.988  1.00 86.77           C  
ATOM   1416  CZ  PHE A 298     -30.446  -4.349 -30.030  1.00 89.05           C  
ATOM   1417  N   GLY A 299     -31.198  -8.010 -32.487  1.00 83.63           N  
ATOM   1418  CA  GLY A 299     -29.803  -8.391 -32.638  1.00 84.99           C  
ATOM   1419  C   GLY A 299     -28.742  -7.373 -32.266  1.00 83.64           C  
ATOM   1420  O   GLY A 299     -29.036  -6.220 -31.965  1.00 81.59           O  
ATOM   1421  N   HIS A 300     -27.491  -7.822 -32.313  1.00 84.77           N  
ATOM   1422  CA  HIS A 300     -26.335  -7.005 -31.962  1.00 84.90           C  
ATOM   1423  C   HIS A 300     -25.454  -6.717 -33.174  1.00 77.68           C  
ATOM   1424  O   HIS A 300     -25.548  -5.645 -33.763  1.00 88.85           O  
ATOM   1425  CB  HIS A 300     -25.519  -7.726 -30.897  1.00 95.19           C  
ATOM   1426  CG  HIS A 300     -24.511  -6.856 -30.224  1.00 95.34           C  
ATOM   1427  ND1 HIS A 300     -23.616  -6.079 -30.927  1.00 84.50           N  
ATOM   1428  CD2 HIS A 300     -24.252  -6.643 -28.913  1.00 97.03           C  
ATOM   1429  CE1 HIS A 300     -22.850  -5.423 -30.074  1.00 97.39           C  
ATOM   1430  NE2 HIS A 300     -23.214  -5.747 -28.848  1.00 98.67           N  
ATOM   1431  N   ALA A 301     -24.579  -7.663 -33.514  1.00 69.97           N  
ATOM   1432  CA  ALA A 301     -23.687  -7.561 -34.680  1.00 78.63           C  
ATOM   1433  C   ALA A 301     -22.304  -6.918 -34.528  1.00 85.33           C  
ATOM   1434  O   ALA A 301     -21.519  -6.925 -35.485  1.00 77.06           O  
ATOM   1435  CB  ALA A 301     -24.415  -6.881 -35.831  1.00 78.33           C  
ATOM   1436  N   HIS A 302     -21.998  -6.364 -33.357  1.00 93.40           N  
ATOM   1437  CA  HIS A 302     -20.689  -5.737 -33.140  1.00 88.73           C  
ATOM   1438  C   HIS A 302     -19.679  -6.734 -32.586  1.00 82.08           C  
ATOM   1439  O   HIS A 302     -19.851  -7.272 -31.486  1.00 74.33           O  
ATOM   1440  CB  HIS A 302     -20.801  -4.559 -32.165  1.00 89.54           C  
ATOM   1441  CG  HIS A 302     -19.488  -3.911 -31.842  1.00 78.35           C  
ATOM   1442  ND1 HIS A 302     -19.268  -3.224 -30.667  1.00 53.71           N  
ATOM   1443  CD2 HIS A 302     -18.341  -3.816 -32.557  1.00 76.19           C  
ATOM   1444  CE1 HIS A 302     -18.043  -2.731 -30.673  1.00 64.20           C  
ATOM   1445  NE2 HIS A 302     -17.459  -3.075 -31.809  1.00 66.31           N  
ATOM   1446  N   LEU A 303     -18.618  -6.968 -33.350  1.00 77.06           N  
ATOM   1447  CA  LEU A 303     -17.586  -7.900 -32.925  1.00 75.01           C  
ATOM   1448  C   LEU A 303     -16.720  -7.242 -31.862  1.00 70.43           C  
ATOM   1449  O   LEU A 303     -15.502  -7.161 -31.999  1.00 69.37           O  
ATOM   1450  CB  LEU A 303     -16.726  -8.305 -34.119  1.00 79.16           C  
ATOM   1451  CG  LEU A 303     -15.661  -9.361 -33.839  1.00 76.95           C  
ATOM   1452  CD1 LEU A 303     -16.320 -10.663 -33.390  1.00 77.31           C  
ATOM   1453  CD2 LEU A 303     -14.833  -9.565 -35.094  1.00 74.30           C  
ATOM   1454  N   GLY A 304     -17.356  -6.770 -30.799  1.00 66.33           N  
ATOM   1455  CA  GLY A 304     -16.616  -6.112 -29.742  1.00 64.45           C  
ATOM   1456  C   GLY A 304     -17.504  -5.815 -28.557  1.00 61.39           C  
ATOM   1457  O   GLY A 304     -18.543  -6.454 -28.379  1.00 59.83           O  
ATOM   1458  N   THR A 305     -17.100  -4.842 -27.747  1.00 53.00           N  
ATOM   1459  CA  THR A 305     -17.870  -4.488 -26.565  1.00 58.73           C  
ATOM   1460  C   THR A 305     -17.996  -2.981 -26.398  1.00 66.01           C  
ATOM   1461  O   THR A 305     -16.995  -2.280 -26.344  1.00 82.67           O  
ATOM   1462  CB  THR A 305     -17.218  -5.061 -25.296  1.00 49.12           C  
ATOM   1463  OG1 THR A 305     -18.020  -4.728 -24.161  1.00 45.39           O  
ATOM   1464  CG2 THR A 305     -15.821  -4.489 -25.105  1.00 52.17           C  
ATOM   1465  N   GLY A 306     -19.228  -2.488 -26.318  1.00 66.31           N  
ATOM   1466  CA  GLY A 306     -19.448  -1.062 -26.150  1.00 68.00           C  
ATOM   1467  C   GLY A 306     -19.499  -0.288 -27.453  1.00 66.78           C  
ATOM   1468  O   GLY A 306     -19.396  -0.876 -28.529  1.00 66.12           O  
ATOM   1469  N   ASP A 307     -19.668   1.029 -27.354  1.00 64.18           N  
ATOM   1470  CA  ASP A 307     -19.719   1.896 -28.532  1.00 70.69           C  
ATOM   1471  C   ASP A 307     -18.576   1.521 -29.472  1.00 61.92           C  
ATOM   1472  O   ASP A 307     -17.415   1.548 -29.084  1.00 70.15           O  
ATOM   1473  CB  ASP A 307     -19.581   3.364 -28.113  1.00 87.56           C  
ATOM   1474  CG  ASP A 307     -19.514   4.318 -29.303  1.00 96.01           C  
ATOM   1475  OD1 ASP A 307     -18.674   4.098 -30.202  1.00 87.22           O  
ATOM   1476  OD2 ASP A 307     -20.295   5.299 -29.331  1.00 98.67           O  
ATOM   1477  N   PRO A 308     -18.898   1.177 -30.726  1.00 52.38           N  
ATOM   1478  CA  PRO A 308     -17.911   0.786 -31.732  1.00 55.27           C  
ATOM   1479  C   PRO A 308     -17.100   1.905 -32.363  1.00 57.10           C  
ATOM   1480  O   PRO A 308     -16.575   1.738 -33.464  1.00 71.79           O  
ATOM   1481  CB  PRO A 308     -18.756   0.051 -32.759  1.00 53.71           C  
ATOM   1482  CG  PRO A 308     -20.008   0.822 -32.735  1.00 55.07           C  
ATOM   1483  CD  PRO A 308     -20.260   1.013 -31.256  1.00 53.03           C  
ATOM   1484  N   TYR A 309     -16.988   3.037 -31.678  1.00 51.98           N  
ATOM   1485  CA  TYR A 309     -16.225   4.161 -32.213  1.00 59.08           C  
ATOM   1486  C   TYR A 309     -15.305   4.768 -31.146  1.00 65.68           C  
ATOM   1487  O   TYR A 309     -14.546   5.703 -31.420  1.00 56.87           O  
ATOM   1488  CB  TYR A 309     -17.185   5.224 -32.753  1.00 66.13           C  
ATOM   1489  CG  TYR A 309     -18.337   4.650 -33.547  1.00 70.39           C  
ATOM   1490  CD1 TYR A 309     -19.634   4.635 -33.027  1.00 64.93           C  
ATOM   1491  CD2 TYR A 309     -18.125   4.082 -34.799  1.00 73.73           C  
ATOM   1492  CE1 TYR A 309     -20.691   4.066 -33.733  1.00 57.18           C  
ATOM   1493  CE2 TYR A 309     -19.170   3.509 -35.510  1.00 74.62           C  
ATOM   1494  CZ  TYR A 309     -20.452   3.503 -34.976  1.00 69.67           C  
ATOM   1495  OH  TYR A 309     -21.485   2.931 -35.692  1.00 69.27           O  
ATOM   1496  N   THR A 310     -15.373   4.218 -29.934  1.00 68.86           N  
ATOM   1497  CA  THR A 310     -14.565   4.678 -28.803  1.00 50.40           C  
ATOM   1498  C   THR A 310     -13.827   3.506 -28.170  1.00 50.50           C  
ATOM   1499  O   THR A 310     -13.982   3.280 -26.971  1.00  2.77           O  
ATOM   1500  CB  THR A 310     -15.464   5.333 -27.723  1.00 17.54           C  
ATOM   1501  OG1 THR A 310     -15.404   4.603 -26.495  1.00  2.00           O  
ATOM   1502  CG2 THR A 310     -16.893   5.340 -28.187  1.00 52.16           C  
ATOM   1503  N   PRO A 311     -13.016   2.754 -28.967  1.00 65.22           N  
ATOM   1504  CA  PRO A 311     -12.219   1.575 -28.560  1.00 65.93           C  
ATOM   1505  C   PRO A 311     -11.013   1.821 -27.639  1.00 70.40           C  
ATOM   1506  O   PRO A 311      -9.918   2.163 -28.106  1.00 62.98           O  
ATOM   1507  CB  PRO A 311     -11.792   0.979 -29.896  1.00 65.04           C  
ATOM   1508  CG  PRO A 311     -11.567   2.192 -30.719  1.00 58.97           C  
ATOM   1509  CD  PRO A 311     -12.785   3.046 -30.397  1.00 51.20           C  
ATOM   1510  N   GLY A 312     -11.227   1.615 -26.340  1.00 75.88           N  
ATOM   1511  CA  GLY A 312     -10.178   1.819 -25.357  1.00 77.02           C  
ATOM   1512  C   GLY A 312     -10.312   3.151 -24.639  1.00 70.16           C  
ATOM   1513  O   GLY A 312      -9.989   3.277 -23.458  1.00 76.79           O  
ATOM   1514  N   PHE A 313     -10.795   4.154 -25.359  1.00 62.71           N  
ATOM   1515  CA  PHE A 313     -10.970   5.482 -24.798  1.00 69.64           C  
ATOM   1516  C   PHE A 313     -12.444   5.870 -24.832  1.00 78.93           C  
ATOM   1517  O   PHE A 313     -13.153   5.530 -25.781  1.00 85.16           O  
ATOM   1518  CB  PHE A 313     -10.141   6.489 -25.595  1.00 74.91           C  
ATOM   1519  CG  PHE A 313     -10.547   6.605 -27.032  1.00 56.46           C  
ATOM   1520  CD1 PHE A 313     -11.458   7.575 -27.435  1.00 62.34           C  
ATOM   1521  CD2 PHE A 313     -10.023   5.744 -27.980  1.00 52.78           C  
ATOM   1522  CE1 PHE A 313     -11.839   7.686 -28.762  1.00 59.31           C  
ATOM   1523  CE2 PHE A 313     -10.396   5.845 -29.307  1.00 74.15           C  
ATOM   1524  CZ  PHE A 313     -11.308   6.820 -29.701  1.00 72.47           C  
ATOM   1525  N   PRO A 314     -12.925   6.589 -23.798  1.00 77.06           N  
ATOM   1526  CA  PRO A 314     -14.324   7.022 -23.709  1.00 76.12           C  
ATOM   1527  C   PRO A 314     -14.801   7.916 -24.853  1.00 78.38           C  
ATOM   1528  O   PRO A 314     -13.998   8.531 -25.559  1.00 87.46           O  
ATOM   1529  CB  PRO A 314     -14.381   7.724 -22.357  1.00 71.31           C  
ATOM   1530  CG  PRO A 314     -13.373   6.979 -21.563  1.00 73.94           C  
ATOM   1531  CD  PRO A 314     -12.225   6.868 -22.534  1.00 77.70           C  
ATOM   1532  N   SER A 315     -16.122   7.980 -25.013  1.00 71.42           N  
ATOM   1533  CA  SER A 315     -16.764   8.765 -26.063  1.00 66.28           C  
ATOM   1534  C   SER A 315     -17.083  10.183 -25.617  1.00 70.35           C  
ATOM   1535  O   SER A 315     -16.954  10.511 -24.439  1.00 79.38           O  
ATOM   1536  CB  SER A 315     -18.062   8.085 -26.471  1.00 69.58           C  
ATOM   1537  OG  SER A 315     -18.881   7.900 -25.330  1.00 82.85           O  
ATOM   1538  N   PHE A 316     -17.524  11.014 -26.559  1.00 59.25           N  
ATOM   1539  CA  PHE A 316     -17.864  12.401 -26.254  1.00 53.82           C  
ATOM   1540  C   PHE A 316     -19.252  12.743 -26.793  1.00 59.92           C  
ATOM   1541  O   PHE A 316     -20.228  12.072 -26.485  1.00 58.14           O  
ATOM   1542  CB  PHE A 316     -16.839  13.346 -26.882  1.00 50.14           C  
ATOM   1543  CG  PHE A 316     -15.409  12.914 -26.706  1.00 58.11           C  
ATOM   1544  CD1 PHE A 316     -14.889  11.848 -27.440  1.00 64.01           C  
ATOM   1545  CD2 PHE A 316     -14.569  13.598 -25.835  1.00 50.19           C  
ATOM   1546  CE1 PHE A 316     -13.550  11.478 -27.307  1.00 59.47           C  
ATOM   1547  CE2 PHE A 316     -13.235  13.234 -25.700  1.00 47.32           C  
ATOM   1548  CZ  PHE A 316     -12.726  12.176 -26.436  1.00 47.30           C  
ATOM   1549  N   ASN A 317     -19.321  13.812 -27.581  1.00 67.35           N  
ATOM   1550  CA  ASN A 317     -20.555  14.265 -28.223  1.00 68.69           C  
ATOM   1551  C   ASN A 317     -20.506  13.676 -29.630  1.00 67.60           C  
ATOM   1552  O   ASN A 317     -19.589  12.935 -29.966  1.00 65.08           O  
ATOM   1553  CB  ASN A 317     -20.559  15.791 -28.359  1.00 75.42           C  
ATOM   1554  CG  ASN A 317     -21.183  16.505 -27.170  1.00 91.93           C  
ATOM   1555  OD1 ASN A 317     -21.052  17.724 -27.051  1.00 98.67           O  
ATOM   1556  ND2 ASN A 317     -21.867  15.768 -26.299  1.00 92.11           N  
ATOM   1557  N   HIS A 318     -21.496  13.990 -30.452  1.00 68.71           N  
ATOM   1558  CA  HIS A 318     -21.463  13.527 -31.825  1.00 82.73           C  
ATOM   1559  C   HIS A 318     -20.820  14.707 -32.527  1.00 89.03           C  
ATOM   1560  O   HIS A 318     -20.038  14.550 -33.461  1.00 98.64           O  
ATOM   1561  CB  HIS A 318     -22.869  13.308 -32.386  1.00 92.11           C  
ATOM   1562  CG  HIS A 318     -22.897  13.100 -33.871  1.00 98.24           C  
ATOM   1563  ND1 HIS A 318     -22.340  13.995 -34.760  1.00 98.67           N  
ATOM   1564  CD2 HIS A 318     -23.416  12.100 -34.622  1.00 98.67           C  
ATOM   1565  CE1 HIS A 318     -22.512  13.556 -35.994  1.00 95.45           C  
ATOM   1566  NE2 HIS A 318     -23.163  12.408 -35.938  1.00 98.67           N  
ATOM   1567  N   THR A 319     -21.167  15.897 -32.042  1.00 93.78           N  
ATOM   1568  CA  THR A 319     -20.653  17.152 -32.577  1.00 94.25           C  
ATOM   1569  C   THR A 319     -19.139  17.070 -32.595  1.00 98.67           C  
ATOM   1570  O   THR A 319     -18.483  17.626 -33.482  1.00 95.92           O  
ATOM   1571  CB  THR A 319     -21.051  18.339 -31.688  1.00 92.95           C  
ATOM   1572  OG1 THR A 319     -20.237  18.336 -30.508  1.00 96.42           O  
ATOM   1573  CG2 THR A 319     -22.521  18.233 -31.276  1.00 94.93           C  
ATOM   1574  N   GLN A 320     -18.595  16.379 -31.594  1.00 98.51           N  
ATOM   1575  CA  GLN A 320     -17.156  16.193 -31.473  1.00 90.24           C  
ATOM   1576  C   GLN A 320     -16.829  14.713 -31.668  1.00 91.49           C  
ATOM   1577  O   GLN A 320     -17.543  13.851 -31.155  1.00 98.20           O  
ATOM   1578  CB  GLN A 320     -16.677  16.658 -30.098  1.00 71.07           C  
ATOM   1579  CG  GLN A 320     -15.169  16.669 -29.982  1.00 70.10           C  
ATOM   1580  CD  GLN A 320     -14.681  17.394 -28.744  1.00 72.92           C  
ATOM   1581  OE1 GLN A 320     -15.017  18.558 -28.514  1.00 65.14           O  
ATOM   1582  NE2 GLN A 320     -13.870  16.711 -27.942  1.00 80.22           N  
ATOM   1583  N   PHE A 321     -15.766  14.422 -32.419  1.00 90.73           N  
ATOM   1584  CA  PHE A 321     -15.363  13.035 -32.673  1.00 98.05           C  
ATOM   1585  C   PHE A 321     -16.572  12.229 -33.188  1.00 98.67           C  
ATOM   1586  O   PHE A 321     -17.158  11.424 -32.458  1.00 98.67           O  
ATOM   1587  CB  PHE A 321     -14.827  12.419 -31.373  1.00 88.60           C  
ATOM   1588  CG  PHE A 321     -13.945  11.230 -31.587  1.00 81.04           C  
ATOM   1589  CD1 PHE A 321     -12.704  11.375 -32.193  1.00 80.07           C  
ATOM   1590  CD2 PHE A 321     -14.368   9.960 -31.221  1.00 90.27           C  
ATOM   1591  CE1 PHE A 321     -11.894  10.272 -32.436  1.00 89.00           C  
ATOM   1592  CE2 PHE A 321     -13.566   8.846 -31.459  1.00 96.48           C  
ATOM   1593  CZ  PHE A 321     -12.325   9.004 -32.070  1.00 93.50           C  
ATOM   1594  N   PRO A 322     -16.957  12.434 -34.459  1.00 96.56           N  
ATOM   1595  CA  PRO A 322     -18.109  11.702 -34.992  1.00 97.89           C  
ATOM   1596  C   PRO A 322     -17.879  10.680 -36.112  1.00 98.67           C  
ATOM   1597  O   PRO A 322     -18.696  10.585 -37.031  1.00 98.67           O  
ATOM   1598  CB  PRO A 322     -18.995  12.830 -35.472  1.00 98.67           C  
ATOM   1599  CG  PRO A 322     -17.966  13.731 -36.146  1.00 95.80           C  
ATOM   1600  CD  PRO A 322     -16.732  13.669 -35.235  1.00 91.36           C  
ATOM   1601  N   PRO A 323     -16.781   9.905 -36.064  1.00 98.67           N  
ATOM   1602  CA  PRO A 323     -16.602   8.940 -37.156  1.00 98.67           C  
ATOM   1603  C   PRO A 323     -17.869   8.112 -37.421  1.00 98.67           C  
ATOM   1604  O   PRO A 323     -18.698   7.928 -36.523  1.00 93.60           O  
ATOM   1605  CB  PRO A 323     -15.420   8.104 -36.675  1.00 98.67           C  
ATOM   1606  CG  PRO A 323     -14.586   9.128 -35.954  1.00 98.07           C  
ATOM   1607  CD  PRO A 323     -15.629   9.881 -35.144  1.00 98.27           C  
ATOM   1608  N   SER A 324     -18.011   7.620 -38.653  1.00 98.67           N  
ATOM   1609  CA  SER A 324     -19.185   6.847 -39.046  1.00 97.82           C  
ATOM   1610  C   SER A 324     -19.227   5.419 -38.494  1.00 98.67           C  
ATOM   1611  O   SER A 324     -20.080   5.112 -37.662  1.00 98.67           O  
ATOM   1612  CB  SER A 324     -19.306   6.820 -40.572  1.00 94.88           C  
ATOM   1613  OG  SER A 324     -20.590   6.368 -40.967  1.00 89.37           O  
ATOM   1614  N   ARG A 325     -18.334   4.547 -38.958  1.00 98.67           N  
ATOM   1615  CA  ARG A 325     -18.305   3.166 -38.468  1.00 98.67           C  
ATOM   1616  C   ARG A 325     -17.208   2.293 -39.086  1.00 98.67           C  
ATOM   1617  O   ARG A 325     -16.103   2.776 -39.358  1.00 98.67           O  
ATOM   1618  CB  ARG A 325     -19.687   2.488 -38.646  1.00 98.67           C  
ATOM   1619  CG  ARG A 325     -20.106   2.077 -40.072  1.00 98.67           C  
ATOM   1620  CD  ARG A 325     -20.581   3.247 -40.942  1.00 98.67           C  
ATOM   1621  NE  ARG A 325     -19.485   3.966 -41.600  1.00 98.67           N  
ATOM   1622  CZ  ARG A 325     -18.707   3.457 -42.557  1.00 98.67           C  
ATOM   1623  NH1 ARG A 325     -18.895   2.212 -42.983  1.00 98.67           N  
ATOM   1624  NH2 ARG A 325     -17.737   4.195 -43.087  1.00 93.02           N  
ATOM   1625  N   SER A 326     -17.527   1.011 -39.286  1.00 98.67           N  
ATOM   1626  CA  SER A 326     -16.616   0.009 -39.861  1.00 98.67           C  
ATOM   1627  C   SER A 326     -15.397  -0.246 -38.976  1.00 98.67           C  
ATOM   1628  O   SER A 326     -14.494  -1.009 -39.340  1.00 98.67           O  
ATOM   1629  CB  SER A 326     -16.167   0.421 -41.273  1.00 98.67           C  
ATOM   1630  OG  SER A 326     -17.225   0.281 -42.208  1.00 92.88           O  
ATOM   1631  N   SER A 327     -15.392   0.392 -37.810  1.00 98.67           N  
ATOM   1632  CA  SER A 327     -14.311   0.257 -36.847  1.00 98.67           C  
ATOM   1633  C   SER A 327     -14.540  -1.030 -36.047  1.00 98.67           C  
ATOM   1634  O   SER A 327     -14.621  -1.012 -34.814  1.00 98.67           O  
ATOM   1635  CB  SER A 327     -14.308   1.474 -35.921  1.00 98.36           C  
ATOM   1636  OG  SER A 327     -14.454   2.673 -36.668  1.00 95.29           O  
ATOM   1637  N   GLY A 328     -14.641  -2.144 -36.771  1.00 98.61           N  
ATOM   1638  CA  GLY A 328     -14.891  -3.432 -36.148  1.00 95.15           C  
ATOM   1639  C   GLY A 328     -16.364  -3.788 -36.307  1.00 98.67           C  
ATOM   1640  O   GLY A 328     -16.919  -4.604 -35.554  1.00 96.01           O  
ATOM   1641  N   LEU A 329     -17.000  -3.162 -37.297  1.00 98.67           N  
ATOM   1642  CA  LEU A 329     -18.414  -3.386 -37.573  1.00 98.67           C  
ATOM   1643  C   LEU A 329     -18.632  -4.070 -38.925  1.00 97.32           C  
ATOM   1644  O   LEU A 329     -17.931  -3.784 -39.901  1.00 96.28           O  
ATOM   1645  CB  LEU A 329     -19.179  -2.057 -37.531  1.00 94.39           C  
ATOM   1646  CG  LEU A 329     -19.052  -1.245 -36.238  1.00 95.20           C  
ATOM   1647  CD1 LEU A 329     -17.961  -0.186 -36.394  1.00 85.28           C  
ATOM   1648  CD2 LEU A 329     -20.380  -0.585 -35.921  1.00 90.67           C  
ATOM   1649  N   PRO A 330     -19.630  -4.971 -38.991  1.00 97.19           N  
ATOM   1650  CA  PRO A 330     -20.064  -5.779 -40.132  1.00 92.69           C  
ATOM   1651  C   PRO A 330     -19.637  -5.388 -41.537  1.00 92.14           C  
ATOM   1652  O   PRO A 330     -18.737  -6.002 -42.093  1.00 96.19           O  
ATOM   1653  CB  PRO A 330     -21.573  -5.792 -39.964  1.00 93.91           C  
ATOM   1654  CG  PRO A 330     -21.686  -6.010 -38.493  1.00 98.67           C  
ATOM   1655  CD  PRO A 330     -20.637  -5.055 -37.913  1.00 98.67           C  
ATOM   1656  N   ASN A 331     -20.278  -4.373 -42.107  1.00 94.20           N  
ATOM   1657  CA  ASN A 331     -19.984  -3.938 -43.475  1.00 98.67           C  
ATOM   1658  C   ASN A 331     -20.753  -4.868 -44.416  1.00 97.97           C  
ATOM   1659  O   ASN A 331     -20.522  -4.906 -45.626  1.00 97.01           O  
ATOM   1660  CB  ASN A 331     -18.478  -4.007 -43.769  1.00 97.13           C  
ATOM   1661  CG  ASN A 331     -18.147  -3.665 -45.211  1.00 96.51           C  
ATOM   1662  OD1 ASN A 331     -18.460  -2.573 -45.697  1.00 97.80           O  
ATOM   1663  ND2 ASN A 331     -17.516  -4.601 -45.906  1.00 98.03           N  
ATOM   1664  N   ILE A 332     -21.679  -5.614 -43.820  1.00 95.41           N  
ATOM   1665  CA  ILE A 332     -22.531  -6.559 -44.528  1.00 89.18           C  
ATOM   1666  C   ILE A 332     -23.881  -6.532 -43.822  1.00 87.62           C  
ATOM   1667  O   ILE A 332     -23.962  -6.736 -42.612  1.00 88.83           O  
ATOM   1668  CB  ILE A 332     -21.946  -7.984 -44.465  1.00 88.55           C  
ATOM   1669  CG1 ILE A 332     -20.634  -8.043 -45.251  1.00 82.91           C  
ATOM   1670  CG2 ILE A 332     -22.935  -8.979 -45.018  1.00 82.91           C  
ATOM   1671  CD1 ILE A 332     -20.776  -7.669 -46.711  1.00 72.05           C  
ATOM   1672  N   PRO A 333     -24.961  -6.280 -44.569  1.00 87.75           N  
ATOM   1673  CA  PRO A 333     -26.296  -6.231 -43.959  1.00 82.88           C  
ATOM   1674  C   PRO A 333     -26.655  -7.495 -43.190  1.00 71.74           C  
ATOM   1675  O   PRO A 333     -26.462  -8.602 -43.673  1.00 70.07           O  
ATOM   1676  CB  PRO A 333     -27.212  -5.996 -45.156  1.00 90.14           C  
ATOM   1677  CG  PRO A 333     -26.479  -6.701 -46.274  1.00 98.06           C  
ATOM   1678  CD  PRO A 333     -25.048  -6.272 -46.041  1.00 91.03           C  
ATOM   1679  N   VAL A 334     -27.173  -7.321 -41.986  1.00 66.33           N  
ATOM   1680  CA  VAL A 334     -27.559  -8.451 -41.159  1.00 71.89           C  
ATOM   1681  C   VAL A 334     -28.981  -8.223 -40.706  1.00 76.56           C  
ATOM   1682  O   VAL A 334     -29.278  -7.183 -40.118  1.00 78.08           O  
ATOM   1683  CB  VAL A 334     -26.659  -8.568 -39.911  1.00 75.59           C  
ATOM   1684  CG1 VAL A 334     -27.089  -9.758 -39.052  1.00 75.75           C  
ATOM   1685  CG2 VAL A 334     -25.213  -8.718 -40.340  1.00 85.73           C  
ATOM   1686  N   GLN A 335     -29.860  -9.184 -40.981  1.00 80.19           N  
ATOM   1687  CA  GLN A 335     -31.256  -9.049 -40.576  1.00 87.07           C  
ATOM   1688  C   GLN A 335     -31.842 -10.271 -39.874  1.00 81.13           C  
ATOM   1689  O   GLN A 335     -31.681 -11.406 -40.324  1.00 72.97           O  
ATOM   1690  CB  GLN A 335     -32.132  -8.685 -41.780  1.00 88.31           C  
ATOM   1691  CG  GLN A 335     -33.595  -8.467 -41.412  1.00 91.35           C  
ATOM   1692  CD  GLN A 335     -33.760  -7.546 -40.211  1.00 97.12           C  
ATOM   1693  OE1 GLN A 335     -33.373  -6.376 -40.248  1.00 97.08           O  
ATOM   1694  NE2 GLN A 335     -34.330  -8.076 -39.135  1.00 92.45           N  
ATOM   1695  N   THR A 336     -32.522 -10.023 -38.760  1.00 76.26           N  
ATOM   1696  CA  THR A 336     -33.152 -11.092 -38.005  1.00 87.71           C  
ATOM   1697  C   THR A 336     -34.452 -11.414 -38.754  1.00 94.48           C  
ATOM   1698  O   THR A 336     -35.128 -10.511 -39.246  1.00 93.17           O  
ATOM   1699  CB  THR A 336     -33.451 -10.637 -36.547  1.00 92.46           C  
ATOM   1700  OG1 THR A 336     -33.816 -11.770 -35.746  1.00 92.61           O  
ATOM   1701  CG2 THR A 336     -34.584  -9.621 -36.521  1.00 86.27           C  
ATOM   1702  N   ILE A 337     -34.783 -12.699 -38.857  1.00 95.82           N  
ATOM   1703  CA  ILE A 337     -35.986 -13.143 -39.562  1.00 89.09           C  
ATOM   1704  C   ILE A 337     -36.839 -14.074 -38.705  1.00 87.71           C  
ATOM   1705  O   ILE A 337     -36.312 -14.889 -37.948  1.00 92.21           O  
ATOM   1706  CB  ILE A 337     -35.596 -13.866 -40.889  1.00 90.58           C  
ATOM   1707  CG1 ILE A 337     -35.745 -12.907 -42.070  1.00 87.01           C  
ATOM   1708  CG2 ILE A 337     -36.450 -15.109 -41.101  1.00 85.82           C  
ATOM   1709  CD1 ILE A 337     -34.941 -11.642 -41.943  1.00 85.74           C  
ATOM   1710  N   SER A 338     -38.158 -13.951 -38.831  1.00 87.51           N  
ATOM   1711  CA  SER A 338     -39.090 -14.787 -38.074  1.00 94.69           C  
ATOM   1712  C   SER A 338     -39.130 -16.212 -38.641  1.00 98.67           C  
ATOM   1713  O   SER A 338     -39.011 -16.402 -39.857  1.00 96.33           O  
ATOM   1714  CB  SER A 338     -40.491 -14.173 -38.120  1.00 95.28           C  
ATOM   1715  OG  SER A 338     -41.425 -14.966 -37.415  1.00 95.90           O  
ATOM   1716  N   ARG A 339     -39.296 -17.207 -37.765  1.00 98.67           N  
ATOM   1717  CA  ARG A 339     -39.337 -18.608 -38.200  1.00 98.67           C  
ATOM   1718  C   ARG A 339     -40.257 -18.761 -39.397  1.00 97.85           C  
ATOM   1719  O   ARG A 339     -39.911 -19.419 -40.381  1.00 91.27           O  
ATOM   1720  CB  ARG A 339     -39.820 -19.532 -37.073  1.00 98.67           C  
ATOM   1721  CG  ARG A 339     -39.829 -21.018 -37.474  1.00 98.67           C  
ATOM   1722  CD  ARG A 339     -39.899 -21.965 -36.265  1.00 98.67           C  
ATOM   1723  NE  ARG A 339     -41.231 -22.048 -35.663  1.00 98.67           N  
ATOM   1724  CZ  ARG A 339     -41.494 -21.843 -34.373  1.00 97.77           C  
ATOM   1725  NH1 ARG A 339     -40.516 -21.533 -33.529  1.00 93.90           N  
ATOM   1726  NH2 ARG A 339     -42.740 -21.953 -33.926  1.00 90.48           N  
ATOM   1727  N   ALA A 340     -41.430 -18.146 -39.296  1.00 96.20           N  
ATOM   1728  CA  ALA A 340     -42.412 -18.184 -40.367  1.00 97.06           C  
ATOM   1729  C   ALA A 340     -41.735 -17.796 -41.679  1.00 98.28           C  
ATOM   1730  O   ALA A 340     -41.846 -18.508 -42.686  1.00 93.92           O  
ATOM   1731  CB  ALA A 340     -43.558 -17.224 -40.056  1.00 94.71           C  
ATOM   1732  N   ALA A 341     -41.030 -16.665 -41.654  1.00 97.04           N  
ATOM   1733  CA  ALA A 341     -40.327 -16.166 -42.833  1.00 98.67           C  
ATOM   1734  C   ALA A 341     -39.286 -17.182 -43.296  1.00 98.67           C  
ATOM   1735  O   ALA A 341     -39.119 -17.417 -44.499  1.00 98.67           O  
ATOM   1736  CB  ALA A 341     -39.659 -14.835 -42.518  1.00 97.34           C  
ATOM   1737  N   ALA A 342     -38.586 -17.775 -42.334  1.00 96.98           N  
ATOM   1738  CA  ALA A 342     -37.576 -18.776 -42.642  1.00 98.46           C  
ATOM   1739  C   ALA A 342     -38.259 -19.893 -43.426  1.00 98.67           C  
ATOM   1740  O   ALA A 342     -37.768 -20.319 -44.477  1.00 96.50           O  
ATOM   1741  CB  ALA A 342     -36.972 -19.320 -41.354  1.00 91.67           C  
ATOM   1742  N   GLU A 343     -39.400 -20.346 -42.906  1.00 98.67           N  
ATOM   1743  CA  GLU A 343     -40.190 -21.399 -43.536  1.00 98.67           C  
ATOM   1744  C   GLU A 343     -40.294 -21.120 -45.033  1.00 98.67           C  
ATOM   1745  O   GLU A 343     -39.872 -21.928 -45.868  1.00 98.30           O  
ATOM   1746  CB  GLU A 343     -41.605 -21.427 -42.950  1.00 97.06           C  
ATOM   1747  CG  GLU A 343     -41.690 -21.603 -41.442  1.00 98.67           C  
ATOM   1748  CD  GLU A 343     -41.303 -22.993 -40.985  1.00 98.67           C  
ATOM   1749  OE1 GLU A 343     -41.515 -23.301 -39.792  1.00 98.67           O  
ATOM   1750  OE2 GLU A 343     -40.787 -23.775 -41.811  1.00 98.67           O  
ATOM   1751  N   LYS A 344     -40.865 -19.963 -45.353  1.00 98.67           N  
ATOM   1752  CA  LYS A 344     -41.054 -19.541 -46.732  1.00 97.45           C  
ATOM   1753  C   LYS A 344     -39.773 -19.549 -47.556  1.00 97.66           C  
ATOM   1754  O   LYS A 344     -39.777 -20.007 -48.701  1.00 98.67           O  
ATOM   1755  CB  LYS A 344     -41.708 -18.156 -46.760  1.00 94.25           C  
ATOM   1756  CG  LYS A 344     -43.207 -18.202 -46.469  1.00 98.67           C  
ATOM   1757  CD  LYS A 344     -43.645 -17.250 -45.347  1.00 98.67           C  
ATOM   1758  CE  LYS A 344     -43.583 -15.779 -45.763  1.00 98.67           C  
ATOM   1759  NZ  LYS A 344     -44.169 -14.874 -44.720  1.00 97.27           N  
ATOM   1760  N   LEU A 345     -38.680 -19.047 -46.984  1.00 94.50           N  
ATOM   1761  CA  LEU A 345     -37.407 -19.026 -47.701  1.00 98.67           C  
ATOM   1762  C   LEU A 345     -37.044 -20.432 -48.157  1.00 94.47           C  
ATOM   1763  O   LEU A 345     -36.784 -20.668 -49.341  1.00 86.52           O  
ATOM   1764  CB  LEU A 345     -36.292 -18.472 -46.808  1.00 98.67           C  
ATOM   1765  CG  LEU A 345     -36.125 -16.951 -46.807  1.00 96.39           C  
ATOM   1766  CD1 LEU A 345     -35.755 -16.470 -48.210  1.00 91.25           C  
ATOM   1767  CD2 LEU A 345     -37.414 -16.295 -46.334  1.00 83.78           C  
ATOM   1768  N   PHE A 346     -37.030 -21.355 -47.198  1.00 94.94           N  
ATOM   1769  CA  PHE A 346     -36.720 -22.760 -47.458  1.00 98.44           C  
ATOM   1770  C   PHE A 346     -37.681 -23.291 -48.514  1.00 98.67           C  
ATOM   1771  O   PHE A 346     -37.325 -24.165 -49.313  1.00 98.67           O  
ATOM   1772  CB  PHE A 346     -36.873 -23.577 -46.171  1.00 97.47           C  
ATOM   1773  CG  PHE A 346     -35.939 -23.158 -45.067  1.00 98.67           C  
ATOM   1774  CD1 PHE A 346     -36.357 -23.189 -43.735  1.00 98.67           C  
ATOM   1775  CD2 PHE A 346     -34.635 -22.753 -45.353  1.00 96.36           C  
ATOM   1776  CE1 PHE A 346     -35.492 -22.823 -42.708  1.00 98.67           C  
ATOM   1777  CE2 PHE A 346     -33.760 -22.386 -44.333  1.00 95.82           C  
ATOM   1778  CZ  PHE A 346     -34.188 -22.419 -43.008  1.00 98.67           C  
ATOM   1779  N   GLY A 347     -38.903 -22.756 -48.500  1.00 98.67           N  
ATOM   1780  CA  GLY A 347     -39.914 -23.160 -49.462  1.00 98.67           C  
ATOM   1781  C   GLY A 347     -39.433 -22.933 -50.885  1.00 98.67           C  
ATOM   1782  O   GLY A 347     -39.820 -23.655 -51.806  1.00 98.67           O  
ATOM   1783  N   ASN A 348     -38.577 -21.929 -51.062  1.00 98.67           N  
ATOM   1784  CA  ASN A 348     -38.033 -21.612 -52.373  1.00 95.19           C  
ATOM   1785  C   ASN A 348     -36.567 -22.003 -52.469  1.00 93.61           C  
ATOM   1786  O   ASN A 348     -35.747 -21.250 -52.992  1.00 94.09           O  
ATOM   1787  CB  ASN A 348     -38.185 -20.123 -52.662  1.00 98.67           C  
ATOM   1788  CG  ASN A 348     -39.637 -19.692 -52.735  1.00 98.67           C  
ATOM   1789  OD1 ASN A 348     -39.947 -18.615 -53.243  1.00 98.67           O  
ATOM   1790  ND2 ASN A 348     -40.535 -20.529 -52.219  1.00 98.67           N  
ATOM   1791  N   MET A 349     -36.244 -23.187 -51.961  1.00 92.77           N  
ATOM   1792  CA  MET A 349     -34.875 -23.680 -51.997  1.00 96.51           C  
ATOM   1793  C   MET A 349     -34.839 -25.154 -52.392  1.00 98.67           C  
ATOM   1794  O   MET A 349     -35.613 -25.970 -51.877  1.00 98.67           O  
ATOM   1795  CB  MET A 349     -34.213 -23.486 -50.634  1.00 97.47           C  
ATOM   1796  CG  MET A 349     -34.320 -22.074 -50.094  1.00 98.67           C  
ATOM   1797  SD  MET A 349     -33.410 -21.877 -48.557  1.00 98.67           S  
ATOM   1798  CE  MET A 349     -32.865 -20.180 -48.708  1.00 98.67           C  
ATOM   1799  N   GLU A 350     -33.928 -25.484 -53.308  1.00 98.67           N  
ATOM   1800  CA  GLU A 350     -33.773 -26.849 -53.815  1.00 98.67           C  
ATOM   1801  C   GLU A 350     -33.017 -27.777 -52.852  1.00 98.67           C  
ATOM   1802  O   GLU A 350     -33.504 -28.868 -52.536  1.00 98.67           O  
ATOM   1803  CB  GLU A 350     -33.074 -26.808 -55.188  1.00 98.67           C  
ATOM   1804  CG  GLU A 350     -33.239 -28.074 -56.043  1.00 98.67           C  
ATOM   1805  CD  GLU A 350     -33.007 -27.816 -57.535  1.00 98.67           C  
ATOM   1806  OE1 GLU A 350     -31.871 -27.446 -57.924  1.00 98.67           O  
ATOM   1807  OE2 GLU A 350     -33.973 -27.983 -58.318  1.00 98.67           O  
ATOM   1808  N   GLY A 351     -31.844 -27.344 -52.384  1.00 98.67           N  
ATOM   1809  CA  GLY A 351     -31.047 -28.152 -51.468  1.00 98.67           C  
ATOM   1810  C   GLY A 351     -31.817 -28.782 -50.312  1.00 98.67           C  
ATOM   1811  O   GLY A 351     -32.954 -28.396 -50.023  1.00 98.67           O  
ATOM   1812  N   ASP A 352     -31.204 -29.753 -49.640  1.00 95.73           N  
ATOM   1813  CA  ASP A 352     -31.865 -30.416 -48.522  1.00 97.41           C  
ATOM   1814  C   ASP A 352     -31.002 -30.435 -47.257  1.00 98.67           C  
ATOM   1815  O   ASP A 352     -29.847 -30.876 -47.281  1.00 98.67           O  
ATOM   1816  CB  ASP A 352     -32.257 -31.844 -48.923  1.00 98.67           C  
ATOM   1817  CG  ASP A 352     -32.987 -32.593 -47.809  1.00 98.67           C  
ATOM   1818  OD1 ASP A 352     -33.928 -32.014 -47.220  1.00 98.67           O  
ATOM   1819  OD2 ASP A 352     -32.624 -33.763 -47.528  1.00 98.67           O  
ATOM   1820  N   CYS A 353     -31.586 -29.954 -46.158  1.00 98.67           N  
ATOM   1821  CA  CYS A 353     -30.918 -29.879 -44.856  1.00 98.67           C  
ATOM   1822  C   CYS A 353     -30.447 -31.233 -44.306  1.00 98.67           C  
ATOM   1823  O   CYS A 353     -31.232 -32.184 -44.223  1.00 84.40           O  
ATOM   1824  CB  CYS A 353     -31.850 -29.204 -43.848  1.00 98.67           C  
ATOM   1825  SG  CYS A 353     -31.336 -27.533 -43.325  1.00 98.67           S  
ATOM   1826  N   PRO A 354     -29.151 -31.325 -43.919  1.00 98.67           N  
ATOM   1827  CA  PRO A 354     -28.474 -32.511 -43.368  1.00 98.67           C  
ATOM   1828  C   PRO A 354     -28.907 -32.935 -41.963  1.00 98.67           C  
ATOM   1829  O   PRO A 354     -29.524 -32.168 -41.221  1.00 93.63           O  
ATOM   1830  CB  PRO A 354     -26.994 -32.110 -43.389  1.00 97.04           C  
ATOM   1831  CG  PRO A 354     -26.922 -31.085 -44.472  1.00 95.67           C  
ATOM   1832  CD  PRO A 354     -28.157 -30.275 -44.198  1.00 98.67           C  
ATOM   1833  N   SER A 355     -28.561 -34.170 -41.611  1.00 98.67           N  
ATOM   1834  CA  SER A 355     -28.876 -34.721 -40.298  1.00 98.67           C  
ATOM   1835  C   SER A 355     -27.716 -34.389 -39.361  1.00 98.67           C  
ATOM   1836  O   SER A 355     -27.853 -34.443 -38.133  1.00 98.67           O  
ATOM   1837  CB  SER A 355     -29.062 -36.239 -40.385  1.00 98.67           C  
ATOM   1838  OG  SER A 355     -29.448 -36.784 -39.131  1.00 98.67           O  
ATOM   1839  N   ASP A 356     -26.571 -34.056 -39.958  1.00 98.67           N  
ATOM   1840  CA  ASP A 356     -25.384 -33.674 -39.201  1.00 98.67           C  
ATOM   1841  C   ASP A 356     -25.884 -32.540 -38.290  1.00 98.67           C  
ATOM   1842  O   ASP A 356     -25.630 -32.534 -37.075  1.00 98.29           O  
ATOM   1843  CB  ASP A 356     -24.292 -33.178 -40.168  1.00 98.67           C  
ATOM   1844  CG  ASP A 356     -22.882 -33.251 -39.569  1.00 98.67           C  
ATOM   1845  OD1 ASP A 356     -22.594 -32.511 -38.602  1.00 98.67           O  
ATOM   1846  OD2 ASP A 356     -22.058 -34.052 -40.071  1.00 98.67           O  
ATOM   1847  N   TRP A 357     -26.617 -31.600 -38.895  1.00 98.67           N  
ATOM   1848  CA  TRP A 357     -27.208 -30.476 -38.172  1.00 94.68           C  
ATOM   1849  C   TRP A 357     -28.203 -31.066 -37.174  1.00 98.67           C  
ATOM   1850  O   TRP A 357     -29.236 -31.611 -37.579  1.00 98.67           O  
ATOM   1851  CB  TRP A 357     -28.002 -29.561 -39.112  1.00 95.38           C  
ATOM   1852  CG  TRP A 357     -27.254 -28.828 -40.203  1.00 98.67           C  
ATOM   1853  CD1 TRP A 357     -27.803 -27.958 -41.110  1.00 98.67           C  
ATOM   1854  CD2 TRP A 357     -25.852 -28.882 -40.503  1.00 98.67           C  
ATOM   1855  NE1 TRP A 357     -26.835 -27.468 -41.950  1.00 96.34           N  
ATOM   1856  CE2 TRP A 357     -25.629 -28.015 -41.604  1.00 98.67           C  
ATOM   1857  CE3 TRP A 357     -24.763 -29.571 -39.954  1.00 98.67           C  
ATOM   1858  CZ2 TRP A 357     -24.360 -27.822 -42.165  1.00 98.67           C  
ATOM   1859  CZ3 TRP A 357     -23.496 -29.379 -40.512  1.00 98.67           C  
ATOM   1860  CH2 TRP A 357     -23.308 -28.508 -41.608  1.00 98.67           C  
ATOM   1861  N   LYS A 358     -27.905 -30.967 -35.883  1.00 98.67           N  
ATOM   1862  CA  LYS A 358     -28.808 -31.492 -34.858  1.00 98.67           C  
ATOM   1863  C   LYS A 358     -30.073 -30.630 -34.855  1.00 98.67           C  
ATOM   1864  O   LYS A 358     -30.369 -29.921 -33.890  1.00 98.67           O  
ATOM   1865  CB  LYS A 358     -28.116 -31.453 -33.494  1.00 98.67           C  
ATOM   1866  CG  LYS A 358     -26.812 -32.257 -33.455  1.00 98.67           C  
ATOM   1867  CD  LYS A 358     -25.904 -31.832 -32.292  1.00 98.67           C  
ATOM   1868  CE  LYS A 358     -24.525 -32.504 -32.377  1.00 98.67           C  
ATOM   1869  NZ  LYS A 358     -23.534 -31.934 -31.408  1.00 98.67           N  
ATOM   1870  N   THR A 359     -30.807 -30.704 -35.961  1.00 98.67           N  
ATOM   1871  CA  THR A 359     -32.035 -29.938 -36.160  1.00 98.67           C  
ATOM   1872  C   THR A 359     -33.148 -30.916 -36.517  1.00 98.67           C  
ATOM   1873  O   THR A 359     -33.105 -32.091 -36.139  1.00 98.67           O  
ATOM   1874  CB  THR A 359     -31.881 -28.937 -37.348  1.00 98.67           C  
ATOM   1875  OG1 THR A 359     -30.627 -28.246 -37.236  1.00 98.67           O  
ATOM   1876  CG2 THR A 359     -33.036 -27.913 -37.363  1.00 98.67           C  
ATOM   1877  N   ASP A 360     -34.141 -30.414 -37.246  1.00 98.67           N  
ATOM   1878  CA  ASP A 360     -35.255 -31.231 -37.703  1.00 98.67           C  
ATOM   1879  C   ASP A 360     -35.730 -30.689 -39.058  1.00 98.67           C  
ATOM   1880  O   ASP A 360     -35.557 -29.498 -39.363  1.00 98.67           O  
ATOM   1881  CB  ASP A 360     -36.412 -31.223 -36.685  1.00 98.67           C  
ATOM   1882  CG  ASP A 360     -37.142 -32.577 -36.607  1.00 98.67           C  
ATOM   1883  OD1 ASP A 360     -38.221 -32.643 -35.974  1.00 98.67           O  
ATOM   1884  OD2 ASP A 360     -36.634 -33.578 -37.172  1.00 98.67           O  
ATOM   1885  N   SER A 361     -36.309 -31.587 -39.856  1.00 98.67           N  
ATOM   1886  CA  SER A 361     -36.832 -31.309 -41.195  1.00 98.67           C  
ATOM   1887  C   SER A 361     -37.377 -29.900 -41.471  1.00 98.67           C  
ATOM   1888  O   SER A 361     -37.591 -29.102 -40.557  1.00 96.81           O  
ATOM   1889  CB  SER A 361     -37.925 -32.332 -41.523  1.00 98.67           C  
ATOM   1890  OG  SER A 361     -38.990 -32.260 -40.584  1.00 98.67           O  
ATOM   1891  N   THR A 362     -37.593 -29.627 -42.759  1.00 98.67           N  
ATOM   1892  CA  THR A 362     -38.134 -28.364 -43.270  1.00 98.67           C  
ATOM   1893  C   THR A 362     -37.140 -27.464 -44.002  1.00 98.67           C  
ATOM   1894  O   THR A 362     -37.486 -26.881 -45.036  1.00 98.67           O  
ATOM   1895  CB  THR A 362     -38.823 -27.511 -42.168  1.00 96.50           C  
ATOM   1896  OG1 THR A 362     -39.896 -28.258 -41.579  1.00 98.67           O  
ATOM   1897  CG2 THR A 362     -39.393 -26.233 -42.768  1.00 97.15           C  
ATOM   1898  N   CYS A 363     -35.915 -27.339 -43.492  1.00 98.67           N  
ATOM   1899  CA  CYS A 363     -34.949 -26.468 -44.163  1.00 98.67           C  
ATOM   1900  C   CYS A 363     -34.198 -27.076 -45.332  1.00 96.78           C  
ATOM   1901  O   CYS A 363     -34.044 -28.293 -45.442  1.00 93.28           O  
ATOM   1902  CB  CYS A 363     -33.934 -25.851 -43.174  1.00 98.67           C  
ATOM   1903  SG  CYS A 363     -32.857 -26.902 -42.124  1.00 98.67           S  
ATOM   1904  N   ARG A 364     -33.745 -26.199 -46.217  1.00 95.86           N  
ATOM   1905  CA  ARG A 364     -32.995 -26.606 -47.390  1.00 97.12           C  
ATOM   1906  C   ARG A 364     -31.563 -26.160 -47.146  1.00 94.71           C  
ATOM   1907  O   ARG A 364     -31.182 -25.870 -46.009  1.00 91.56           O  
ATOM   1908  CB  ARG A 364     -33.539 -25.905 -48.638  1.00 98.60           C  
ATOM   1909  CG  ARG A 364     -35.052 -26.013 -48.853  1.00 98.67           C  
ATOM   1910  CD  ARG A 364     -35.505 -27.421 -49.234  1.00 98.67           C  
ATOM   1911  NE  ARG A 364     -35.833 -28.242 -48.069  1.00 98.67           N  
ATOM   1912  CZ  ARG A 364     -36.277 -29.495 -48.136  1.00 98.67           C  
ATOM   1913  NH1 ARG A 364     -36.442 -30.081 -49.315  1.00 98.67           N  
ATOM   1914  NH2 ARG A 364     -36.571 -30.159 -47.022  1.00 98.67           N  
ATOM   1915  N   MET A 365     -30.781 -26.102 -48.218  1.00 93.34           N  
ATOM   1916  CA  MET A 365     -29.393 -25.673 -48.128  1.00 94.92           C  
ATOM   1917  C   MET A 365     -29.163 -24.495 -49.058  1.00 95.20           C  
ATOM   1918  O   MET A 365     -28.424 -23.568 -48.725  1.00 98.67           O  
ATOM   1919  CB  MET A 365     -28.444 -26.819 -48.493  1.00 98.18           C  
ATOM   1920  CG  MET A 365     -27.710 -27.438 -47.293  1.00 98.67           C  
ATOM   1921  SD  MET A 365     -28.812 -27.915 -45.920  1.00 98.67           S  
ATOM   1922  CE  MET A 365     -28.156 -26.952 -44.565  1.00 95.76           C  
ATOM   1923  N   VAL A 366     -29.801 -24.530 -50.222  1.00 92.79           N  
ATOM   1924  CA  VAL A 366     -29.662 -23.451 -51.194  1.00 90.80           C  
ATOM   1925  C   VAL A 366     -31.008 -23.173 -51.839  1.00 91.85           C  
ATOM   1926  O   VAL A 366     -31.818 -24.084 -52.004  1.00 94.63           O  
ATOM   1927  CB  VAL A 366     -28.658 -23.812 -52.319  1.00 81.91           C  
ATOM   1928  CG1 VAL A 366     -28.482 -22.619 -53.253  1.00 63.96           C  
ATOM   1929  CG2 VAL A 366     -27.318 -24.239 -51.724  1.00 66.12           C  
ATOM   1930  N   THR A 367     -31.246 -21.915 -52.195  1.00 92.25           N  
ATOM   1931  CA  THR A 367     -32.496 -21.544 -52.843  1.00 93.55           C  
ATOM   1932  C   THR A 367     -32.543 -22.219 -54.202  1.00 95.63           C  
ATOM   1933  O   THR A 367     -31.503 -22.540 -54.784  1.00 86.67           O  
ATOM   1934  CB  THR A 367     -32.610 -20.019 -53.072  1.00 95.87           C  
ATOM   1935  OG1 THR A 367     -31.475 -19.557 -53.820  1.00 98.67           O  
ATOM   1936  CG2 THR A 367     -32.688 -19.283 -51.751  1.00 96.05           C  
ATOM   1937  N   SER A 368     -33.754 -22.440 -54.701  1.00 98.67           N  
ATOM   1938  CA  SER A 368     -33.924 -23.057 -56.007  1.00 98.67           C  
ATOM   1939  C   SER A 368     -33.366 -22.099 -57.064  1.00 98.67           C  
ATOM   1940  O   SER A 368     -33.814 -20.950 -57.185  1.00 92.33           O  
ATOM   1941  CB  SER A 368     -35.409 -23.353 -56.258  1.00 98.67           C  
ATOM   1942  OG  SER A 368     -36.213 -22.217 -55.995  1.00 98.67           O  
ATOM   1943  N   GLU A 369     -32.370 -22.584 -57.805  1.00 98.67           N  
ATOM   1944  CA  GLU A 369     -31.702 -21.813 -58.851  1.00 98.67           C  
ATOM   1945  C   GLU A 369     -32.650 -20.854 -59.574  1.00 98.67           C  
ATOM   1946  O   GLU A 369     -32.323 -19.677 -59.777  1.00 98.67           O  
ATOM   1947  CB  GLU A 369     -31.050 -22.772 -59.864  1.00 98.67           C  
ATOM   1948  CG  GLU A 369     -30.122 -22.106 -60.900  1.00 98.67           C  
ATOM   1949  CD  GLU A 369     -30.864 -21.236 -61.924  1.00 98.67           C  
ATOM   1950  OE1 GLU A 369     -31.711 -21.777 -62.677  1.00 98.67           O  
ATOM   1951  OE2 GLU A 369     -30.598 -20.011 -61.975  1.00 98.67           O  
ATOM   1952  N   SER A 370     -33.821 -21.367 -59.950  1.00 98.67           N  
ATOM   1953  CA  SER A 370     -34.833 -20.587 -60.662  1.00 98.67           C  
ATOM   1954  C   SER A 370     -34.891 -19.126 -60.213  1.00 98.67           C  
ATOM   1955  O   SER A 370     -35.196 -18.241 -61.009  1.00 98.67           O  
ATOM   1956  CB  SER A 370     -36.220 -21.228 -60.490  1.00 97.63           C  
ATOM   1957  OG  SER A 370     -36.715 -21.066 -59.171  1.00 96.72           O  
ATOM   1958  N   LYS A 371     -34.590 -18.874 -58.943  1.00 98.67           N  
ATOM   1959  CA  LYS A 371     -34.635 -17.514 -58.420  1.00 98.67           C  
ATOM   1960  C   LYS A 371     -33.846 -17.316 -57.116  1.00 98.67           C  
ATOM   1961  O   LYS A 371     -33.486 -18.285 -56.430  1.00 98.67           O  
ATOM   1962  CB  LYS A 371     -36.101 -17.095 -58.226  1.00 98.67           C  
ATOM   1963  CG  LYS A 371     -37.016 -18.211 -57.700  1.00 98.67           C  
ATOM   1964  CD  LYS A 371     -36.621 -18.679 -56.299  1.00 95.71           C  
ATOM   1965  CE  LYS A 371     -37.517 -19.807 -55.834  1.00 97.95           C  
ATOM   1966  NZ  LYS A 371     -38.962 -19.450 -55.934  1.00 98.67           N  
ATOM   1967  N   ASN A 372     -33.587 -16.049 -56.788  1.00 98.67           N  
ATOM   1968  CA  ASN A 372     -32.845 -15.686 -55.582  1.00 98.67           C  
ATOM   1969  C   ASN A 372     -33.621 -14.763 -54.627  1.00 97.31           C  
ATOM   1970  O   ASN A 372     -34.824 -14.526 -54.804  1.00 86.05           O  
ATOM   1971  CB  ASN A 372     -31.499 -15.047 -55.972  1.00 98.67           C  
ATOM   1972  CG  ASN A 372     -31.628 -14.008 -57.085  1.00 98.67           C  
ATOM   1973  OD1 ASN A 372     -32.284 -12.975 -56.922  1.00 91.05           O  
ATOM   1974  ND2 ASN A 372     -30.993 -14.280 -58.221  1.00 91.03           N  
ATOM   1975  N   VAL A 373     -32.921 -14.254 -53.612  1.00 98.67           N  
ATOM   1976  CA  VAL A 373     -33.524 -13.375 -52.610  1.00 94.22           C  
ATOM   1977  C   VAL A 373     -32.773 -12.050 -52.430  1.00 86.22           C  
ATOM   1978  O   VAL A 373     -31.554 -11.974 -52.614  1.00 72.56           O  
ATOM   1979  CB  VAL A 373     -33.618 -14.102 -51.236  1.00 98.35           C  
ATOM   1980  CG1 VAL A 373     -32.242 -14.634 -50.837  1.00 96.81           C  
ATOM   1981  CG2 VAL A 373     -34.176 -13.155 -50.167  1.00 94.38           C  
ATOM   1982  N   LYS A 374     -33.518 -11.011 -52.066  1.00 84.68           N  
ATOM   1983  CA  LYS A 374     -32.943  -9.690 -51.858  1.00 91.63           C  
ATOM   1984  C   LYS A 374     -33.165  -9.174 -50.437  1.00 98.67           C  
ATOM   1985  O   LYS A 374     -34.303  -9.126 -49.948  1.00 93.53           O  
ATOM   1986  CB  LYS A 374     -33.534  -8.694 -52.857  1.00 94.69           C  
ATOM   1987  CG  LYS A 374     -32.856  -7.330 -52.819  1.00 98.67           C  
ATOM   1988  CD  LYS A 374     -33.248  -6.438 -53.997  1.00 98.67           C  
ATOM   1989  CE  LYS A 374     -34.692  -5.947 -53.898  1.00 98.67           C  
ATOM   1990  NZ  LYS A 374     -35.008  -4.923 -54.947  1.00 98.67           N  
ATOM   1991  N   LEU A 375     -32.067  -8.790 -49.784  1.00 98.67           N  
ATOM   1992  CA  LEU A 375     -32.109  -8.261 -48.420  1.00 98.67           C  
ATOM   1993  C   LEU A 375     -31.919  -6.749 -48.426  1.00 95.76           C  
ATOM   1994  O   LEU A 375     -30.961  -6.238 -49.009  1.00 83.97           O  
ATOM   1995  CB  LEU A 375     -31.022  -8.904 -47.549  1.00 95.23           C  
ATOM   1996  CG  LEU A 375     -30.920  -8.362 -46.116  1.00 96.73           C  
ATOM   1997  CD1 LEU A 375     -32.263  -8.468 -45.392  1.00 88.45           C  
ATOM   1998  CD2 LEU A 375     -29.858  -9.136 -45.371  1.00 97.68           C  
ATOM   1999  N   THR A 376     -32.837  -6.045 -47.769  1.00 95.22           N  
ATOM   2000  CA  THR A 376     -32.788  -4.591 -47.698  1.00 96.34           C  
ATOM   2001  C   THR A 376     -32.951  -4.077 -46.266  1.00 96.67           C  
ATOM   2002  O   THR A 376     -34.051  -4.101 -45.697  1.00 88.45           O  
ATOM   2003  CB  THR A 376     -33.879  -3.965 -48.605  1.00 98.67           C  
ATOM   2004  OG1 THR A 376     -33.893  -2.541 -48.437  1.00 98.67           O  
ATOM   2005  CG2 THR A 376     -35.249  -4.533 -48.271  1.00 94.47           C  
ATOM   2006  N   VAL A 377     -31.842  -3.615 -45.687  1.00 98.67           N  
ATOM   2007  CA  VAL A 377     -31.852  -3.085 -44.326  1.00 98.67           C  
ATOM   2008  C   VAL A 377     -31.476  -1.610 -44.274  1.00 98.01           C  
ATOM   2009  O   VAL A 377     -30.382  -1.205 -44.678  1.00 90.34           O  
ATOM   2010  CB  VAL A 377     -30.892  -3.863 -43.398  1.00 98.45           C  
ATOM   2011  CG1 VAL A 377     -31.409  -5.276 -43.187  1.00 98.67           C  
ATOM   2012  CG2 VAL A 377     -29.494  -3.888 -43.994  1.00 91.44           C  
ATOM   2013  N   SER A 378     -32.409  -0.811 -43.778  1.00 98.67           N  
ATOM   2014  CA  SER A 378     -32.208   0.619 -43.648  1.00 98.67           C  
ATOM   2015  C   SER A 378     -32.303   0.984 -42.169  1.00 98.67           C  
ATOM   2016  O   SER A 378     -33.397   1.182 -41.622  1.00 91.06           O  
ATOM   2017  CB  SER A 378     -33.260   1.385 -44.462  1.00 98.67           C  
ATOM   2018  OG  SER A 378     -34.579   1.081 -44.033  1.00 98.67           O  
ATOM   2019  N   ASN A 379     -31.148   1.032 -41.519  1.00 97.46           N  
ATOM   2020  CA  ASN A 379     -31.086   1.392 -40.117  1.00 89.71           C  
ATOM   2021  C   ASN A 379     -30.263   2.654 -40.006  1.00 89.78           C  
ATOM   2022  O   ASN A 379     -29.453   2.957 -40.885  1.00 93.83           O  
ATOM   2023  CB  ASN A 379     -30.454   0.273 -39.299  1.00 96.18           C  
ATOM   2024  CG  ASN A 379     -31.358  -0.935 -39.186  1.00 98.67           C  
ATOM   2025  OD1 ASN A 379     -32.507  -0.822 -38.760  1.00 98.67           O  
ATOM   2026  ND2 ASN A 379     -30.843  -2.102 -39.564  1.00 98.67           N  
ATOM   2027  N   VAL A 380     -30.475   3.395 -38.928  1.00 84.82           N  
ATOM   2028  CA  VAL A 380     -29.758   4.640 -38.738  1.00 92.21           C  
ATOM   2029  C   VAL A 380     -29.162   4.740 -37.349  1.00 95.26           C  
ATOM   2030  O   VAL A 380     -29.700   4.174 -36.396  1.00 98.67           O  
ATOM   2031  CB  VAL A 380     -30.696   5.845 -38.955  1.00 96.82           C  
ATOM   2032  CG1 VAL A 380     -31.131   5.908 -40.410  1.00 98.67           C  
ATOM   2033  CG2 VAL A 380     -31.913   5.725 -38.041  1.00 95.90           C  
ATOM   2034  N   LEU A 381     -28.047   5.459 -37.246  1.00 90.07           N  
ATOM   2035  CA  LEU A 381     -27.384   5.663 -35.967  1.00 82.72           C  
ATOM   2036  C   LEU A 381     -28.166   6.720 -35.204  1.00 78.82           C  
ATOM   2037  O   LEU A 381     -28.777   7.602 -35.804  1.00 70.58           O  
ATOM   2038  CB  LEU A 381     -25.948   6.130 -36.183  1.00 84.40           C  
ATOM   2039  CG  LEU A 381     -25.052   5.120 -36.902  1.00 89.89           C  
ATOM   2040  CD1 LEU A 381     -23.644   5.685 -37.060  1.00 97.62           C  
ATOM   2041  CD2 LEU A 381     -25.025   3.821 -36.108  1.00 88.45           C  
ATOM   2042  N   LYS A 382     -28.150   6.627 -33.881  1.00 75.35           N  
ATOM   2043  CA  LYS A 382     -28.880   7.571 -33.048  1.00 80.85           C  
ATOM   2044  C   LYS A 382     -28.175   7.811 -31.714  1.00 81.61           C  
ATOM   2045  O   LYS A 382     -28.231   6.969 -30.814  1.00 83.94           O  
ATOM   2046  CB  LYS A 382     -30.295   7.044 -32.803  1.00 79.85           C  
ATOM   2047  CG  LYS A 382     -31.115   7.874 -31.832  1.00 87.08           C  
ATOM   2048  CD  LYS A 382     -32.374   7.134 -31.417  1.00 93.42           C  
ATOM   2049  CE  LYS A 382     -33.118   7.867 -30.317  1.00 93.65           C  
ATOM   2050  NZ  LYS A 382     -34.256   7.052 -29.806  1.00 94.16           N  
ATOM   2051  N   GLU A 383     -27.517   8.959 -31.585  1.00 75.62           N  
ATOM   2052  CA  GLU A 383     -26.812   9.283 -30.351  1.00 65.52           C  
ATOM   2053  C   GLU A 383     -27.786   9.333 -29.200  1.00 57.57           C  
ATOM   2054  O   GLU A 383     -28.734  10.109 -29.224  1.00 56.20           O  
ATOM   2055  CB  GLU A 383     -26.110  10.636 -30.458  1.00 77.74           C  
ATOM   2056  CG  GLU A 383     -25.352  11.027 -29.188  1.00 90.58           C  
ATOM   2057  CD  GLU A 383     -24.554  12.315 -29.338  1.00 97.03           C  
ATOM   2058  OE1 GLU A 383     -25.172  13.380 -29.545  1.00 98.67           O  
ATOM   2059  OE2 GLU A 383     -23.307  12.261 -29.247  1.00 92.88           O  
ATOM   2060  N   ILE A 384     -27.551   8.502 -28.193  1.00 52.69           N  
ATOM   2061  CA  ILE A 384     -28.416   8.470 -27.023  1.00 64.73           C  
ATOM   2062  C   ILE A 384     -27.612   8.783 -25.780  1.00 60.02           C  
ATOM   2063  O   ILE A 384     -26.387   8.836 -25.825  1.00 67.97           O  
ATOM   2064  CB  ILE A 384     -29.078   7.096 -26.848  1.00 78.65           C  
ATOM   2065  CG1 ILE A 384     -28.011   5.998 -26.818  1.00 90.07           C  
ATOM   2066  CG2 ILE A 384     -30.067   6.857 -27.978  1.00 91.74           C  
ATOM   2067  CD1 ILE A 384     -28.578   4.591 -26.694  1.00 92.15           C  
ATOM   2068  N   LYS A 385     -28.295   8.995 -24.668  1.00 50.41           N  
ATOM   2069  CA  LYS A 385     -27.582   9.305 -23.453  1.00 56.44           C  
ATOM   2070  C   LYS A 385     -27.736   8.165 -22.473  1.00 61.47           C  
ATOM   2071  O   LYS A 385     -28.766   8.043 -21.824  1.00 74.27           O  
ATOM   2072  CB  LYS A 385     -28.109  10.596 -22.835  1.00 59.17           C  
ATOM   2073  CG  LYS A 385     -27.092  11.285 -21.947  1.00 71.98           C  
ATOM   2074  CD  LYS A 385     -27.675  12.472 -21.216  1.00 75.01           C  
ATOM   2075  CE  LYS A 385     -28.655  12.022 -20.151  1.00 79.22           C  
ATOM   2076  NZ  LYS A 385     -29.089  13.147 -19.271  1.00 82.69           N  
ATOM   2077  N   ILE A 386     -26.707   7.328 -22.375  1.00 71.05           N  
ATOM   2078  CA  ILE A 386     -26.713   6.187 -21.459  1.00 67.89           C  
ATOM   2079  C   ILE A 386     -26.564   6.683 -20.023  1.00 62.18           C  
ATOM   2080  O   ILE A 386     -25.874   7.669 -19.763  1.00 59.19           O  
ATOM   2081  CB  ILE A 386     -25.543   5.236 -21.740  1.00 66.20           C  
ATOM   2082  CG1 ILE A 386     -25.407   4.983 -23.236  1.00 63.22           C  
ATOM   2083  CG2 ILE A 386     -25.773   3.925 -21.023  1.00 75.40           C  
ATOM   2084  CD1 ILE A 386     -24.181   4.191 -23.560  1.00 69.02           C  
ATOM   2085  N   LEU A 387     -27.182   5.987 -19.083  1.00 51.73           N  
ATOM   2086  CA  LEU A 387     -27.102   6.420 -17.708  1.00 56.17           C  
ATOM   2087  C   LEU A 387     -26.783   5.294 -16.719  1.00 59.48           C  
ATOM   2088  O   LEU A 387     -27.672   4.552 -16.300  1.00 70.75           O  
ATOM   2089  CB  LEU A 387     -28.427   7.092 -17.335  1.00 70.58           C  
ATOM   2090  CG  LEU A 387     -28.413   8.027 -16.126  1.00 88.22           C  
ATOM   2091  CD1 LEU A 387     -27.553   9.234 -16.446  1.00 98.67           C  
ATOM   2092  CD2 LEU A 387     -29.828   8.468 -15.790  1.00 95.50           C  
ATOM   2093  N   ASN A 388     -25.515   5.162 -16.341  1.00 53.64           N  
ATOM   2094  CA  ASN A 388     -25.130   4.133 -15.375  1.00 50.00           C  
ATOM   2095  C   ASN A 388     -25.370   4.648 -13.962  1.00 40.35           C  
ATOM   2096  O   ASN A 388     -25.001   5.771 -13.640  1.00 51.18           O  
ATOM   2097  CB  ASN A 388     -23.654   3.774 -15.526  1.00 55.70           C  
ATOM   2098  CG  ASN A 388     -23.329   3.216 -16.894  1.00 56.02           C  
ATOM   2099  OD1 ASN A 388     -24.017   2.332 -17.392  1.00 43.59           O  
ATOM   2100  ND2 ASN A 388     -22.269   3.724 -17.503  1.00 61.23           N  
ATOM   2101  N   ILE A 389     -25.979   3.828 -13.116  1.00 37.11           N  
ATOM   2102  CA  ILE A 389     -26.266   4.234 -11.742  1.00 40.13           C  
ATOM   2103  C   ILE A 389     -25.477   3.415 -10.725  1.00 48.08           C  
ATOM   2104  O   ILE A 389     -25.592   2.193 -10.687  1.00 50.94           O  
ATOM   2105  CB  ILE A 389     -27.755   4.070 -11.434  1.00 42.12           C  
ATOM   2106  CG1 ILE A 389     -28.582   4.918 -12.409  1.00 34.82           C  
ATOM   2107  CG2 ILE A 389     -28.020   4.415  -9.982  1.00 34.95           C  
ATOM   2108  CD1 ILE A 389     -28.282   6.394 -12.362  1.00 24.87           C  
ATOM   2109  N   PHE A 390     -24.690   4.090  -9.893  1.00 51.24           N  
ATOM   2110  CA  PHE A 390     -23.876   3.406  -8.893  1.00 47.43           C  
ATOM   2111  C   PHE A 390     -24.424   3.504  -7.480  1.00 45.10           C  
ATOM   2112  O   PHE A 390     -25.581   3.822  -7.281  1.00 50.95           O  
ATOM   2113  CB  PHE A 390     -22.439   3.932  -8.930  1.00 44.54           C  
ATOM   2114  CG  PHE A 390     -21.684   3.542 -10.170  1.00 44.40           C  
ATOM   2115  CD1 PHE A 390     -21.860   4.235 -11.363  1.00 48.43           C  
ATOM   2116  CD2 PHE A 390     -20.823   2.458 -10.155  1.00 46.67           C  
ATOM   2117  CE1 PHE A 390     -21.195   3.852 -12.518  1.00 41.88           C  
ATOM   2118  CE2 PHE A 390     -20.153   2.067 -11.305  1.00 52.77           C  
ATOM   2119  CZ  PHE A 390     -20.340   2.765 -12.486  1.00 47.51           C  
ATOM   2120  N   GLY A 391     -23.576   3.217  -6.503  1.00 50.43           N  
ATOM   2121  CA  GLY A 391     -23.979   3.250  -5.107  1.00 60.75           C  
ATOM   2122  C   GLY A 391     -23.090   2.270  -4.358  1.00 66.17           C  
ATOM   2123  O   GLY A 391     -23.138   1.066  -4.610  1.00 71.41           O  
ATOM   2124  N   VAL A 392     -22.278   2.775  -3.434  1.00 64.64           N  
ATOM   2125  CA  VAL A 392     -21.355   1.926  -2.693  1.00 60.11           C  
ATOM   2126  C   VAL A 392     -21.663   1.759  -1.212  1.00 60.29           C  
ATOM   2127  O   VAL A 392     -22.569   2.391  -0.667  1.00 61.98           O  
ATOM   2128  CB  VAL A 392     -19.921   2.473  -2.804  1.00 66.60           C  
ATOM   2129  CG1 VAL A 392     -19.603   2.779  -4.246  1.00 74.44           C  
ATOM   2130  CG2 VAL A 392     -19.766   3.726  -1.955  1.00 73.80           C  
ATOM   2131  N   ILE A 393     -20.888   0.890  -0.573  1.00 48.80           N  
ATOM   2132  CA  ILE A 393     -21.007   0.634   0.854  1.00 44.16           C  
ATOM   2133  C   ILE A 393     -19.584   0.654   1.393  1.00 51.01           C  
ATOM   2134  O   ILE A 393     -18.935  -0.378   1.494  1.00 55.96           O  
ATOM   2135  CB  ILE A 393     -21.637  -0.744   1.144  1.00 37.97           C  
ATOM   2136  CG1 ILE A 393     -23.055  -0.798   0.585  1.00 45.50           C  
ATOM   2137  CG2 ILE A 393     -21.680  -0.998   2.647  1.00 33.52           C  
ATOM   2138  CD1 ILE A 393     -23.766  -2.117   0.846  1.00 32.32           C  
ATOM   2139  N   LYS A 394     -19.101   1.846   1.722  1.00 61.49           N  
ATOM   2140  CA  LYS A 394     -17.746   2.035   2.230  1.00 71.50           C  
ATOM   2141  C   LYS A 394     -17.289   0.921   3.178  1.00 72.90           C  
ATOM   2142  O   LYS A 394     -18.042   0.497   4.057  1.00 79.57           O  
ATOM   2143  CB  LYS A 394     -17.654   3.394   2.939  1.00 82.97           C  
ATOM   2144  CG  LYS A 394     -16.408   4.216   2.599  1.00 84.84           C  
ATOM   2145  CD  LYS A 394     -16.369   4.587   1.122  1.00 83.14           C  
ATOM   2146  CE  LYS A 394     -15.098   5.342   0.773  1.00 78.60           C  
ATOM   2147  NZ  LYS A 394     -14.988   5.595  -0.689  1.00 80.97           N  
ATOM   2148  N   GLY A 395     -16.053   0.454   2.990  1.00 66.25           N  
ATOM   2149  CA  GLY A 395     -15.506  -0.592   3.841  1.00 58.78           C  
ATOM   2150  C   GLY A 395     -14.981  -0.023   5.144  1.00 59.36           C  
ATOM   2151  O   GLY A 395     -15.089   1.174   5.375  1.00 70.18           O  
ATOM   2152  N   PHE A 396     -14.401  -0.859   5.996  1.00 65.52           N  
ATOM   2153  CA  PHE A 396     -13.894  -0.376   7.281  1.00 76.86           C  
ATOM   2154  C   PHE A 396     -12.377  -0.379   7.445  1.00 75.28           C  
ATOM   2155  O   PHE A 396     -11.859   0.271   8.354  1.00 67.47           O  
ATOM   2156  CB  PHE A 396     -14.500  -1.181   8.433  1.00 86.52           C  
ATOM   2157  CG  PHE A 396     -15.968  -0.954   8.635  1.00 92.33           C  
ATOM   2158  CD1 PHE A 396     -16.872  -1.150   7.595  1.00 96.42           C  
ATOM   2159  CD2 PHE A 396     -16.454  -0.571   9.878  1.00 96.47           C  
ATOM   2160  CE1 PHE A 396     -18.238  -0.970   7.790  1.00 96.61           C  
ATOM   2161  CE2 PHE A 396     -17.819  -0.389  10.084  1.00 98.24           C  
ATOM   2162  CZ  PHE A 396     -18.712  -0.590   9.037  1.00 97.50           C  
ATOM   2163  N   VAL A 397     -11.666  -1.113   6.588  1.00 72.78           N  
ATOM   2164  CA  VAL A 397     -10.208  -1.180   6.681  1.00 70.06           C  
ATOM   2165  C   VAL A 397      -9.512  -0.847   5.363  1.00 70.51           C  
ATOM   2166  O   VAL A 397      -8.470  -0.198   5.355  1.00 65.91           O  
ATOM   2167  CB  VAL A 397      -9.746  -2.566   7.149  1.00 75.76           C  
ATOM   2168  CG1 VAL A 397      -8.240  -2.576   7.331  1.00 83.20           C  
ATOM   2169  CG2 VAL A 397     -10.432  -2.925   8.450  1.00 87.59           C  
ATOM   2170  N   GLU A 398     -10.082  -1.308   4.252  1.00 73.74           N  
ATOM   2171  CA  GLU A 398      -9.544  -1.029   2.920  1.00 76.21           C  
ATOM   2172  C   GLU A 398     -10.680  -0.361   2.145  1.00 78.76           C  
ATOM   2173  O   GLU A 398     -10.999  -0.756   1.028  1.00 79.34           O  
ATOM   2174  CB  GLU A 398      -9.140  -2.327   2.206  1.00 78.11           C  
ATOM   2175  CG  GLU A 398      -7.970  -3.083   2.823  1.00 82.68           C  
ATOM   2176  CD  GLU A 398      -7.585  -4.324   2.029  1.00 86.77           C  
ATOM   2177  OE1 GLU A 398      -7.135  -4.183   0.868  1.00 79.46           O  
ATOM   2178  OE2 GLU A 398      -7.736  -5.444   2.569  1.00 85.10           O  
ATOM   2179  N   PRO A 399     -11.297   0.678   2.731  1.00 82.97           N  
ATOM   2180  CA  PRO A 399     -12.408   1.396   2.106  1.00 74.74           C  
ATOM   2181  C   PRO A 399     -12.244   1.696   0.635  1.00 72.25           C  
ATOM   2182  O   PRO A 399     -13.231   1.901  -0.061  1.00 81.74           O  
ATOM   2183  CB  PRO A 399     -12.503   2.672   2.935  1.00 83.71           C  
ATOM   2184  CG  PRO A 399     -12.052   2.228   4.284  1.00 86.64           C  
ATOM   2185  CD  PRO A 399     -10.837   1.408   3.927  1.00 93.42           C  
ATOM   2186  N   ASP A 400     -11.008   1.714   0.150  1.00 72.93           N  
ATOM   2187  CA  ASP A 400     -10.785   2.038  -1.252  1.00 75.33           C  
ATOM   2188  C   ASP A 400     -10.533   0.872  -2.207  1.00 67.96           C  
ATOM   2189  O   ASP A 400     -10.025   1.062  -3.312  1.00 68.88           O  
ATOM   2190  CB  ASP A 400      -9.667   3.076  -1.356  1.00 87.03           C  
ATOM   2191  CG  ASP A 400     -10.005   4.365  -0.609  1.00 98.67           C  
ATOM   2192  OD1 ASP A 400     -11.094   4.937  -0.858  1.00 98.67           O  
ATOM   2193  OD2 ASP A 400      -9.184   4.806   0.227  1.00 98.67           O  
ATOM   2194  N   HIS A 401     -10.892  -0.332  -1.775  1.00 60.60           N  
ATOM   2195  CA  HIS A 401     -10.759  -1.532  -2.595  1.00 55.75           C  
ATOM   2196  C   HIS A 401     -12.186  -2.048  -2.713  1.00 59.76           C  
ATOM   2197  O   HIS A 401     -12.778  -2.507  -1.733  1.00 54.88           O  
ATOM   2198  CB  HIS A 401      -9.867  -2.569  -1.912  1.00 54.47           C  
ATOM   2199  CG  HIS A 401      -8.403  -2.370  -2.161  1.00 53.10           C  
ATOM   2200  ND1 HIS A 401      -7.433  -3.116  -1.522  1.00 53.19           N  
ATOM   2201  CD2 HIS A 401      -7.745  -1.520  -2.984  1.00 56.92           C  
ATOM   2202  CE1 HIS A 401      -6.240  -2.733  -1.941  1.00 59.60           C  
ATOM   2203  NE2 HIS A 401      -6.402  -1.766  -2.827  1.00 69.94           N  
ATOM   2204  N   TYR A 402     -12.737  -1.973  -3.918  1.00 60.28           N  
ATOM   2205  CA  TYR A 402     -14.118  -2.365  -4.146  1.00 64.22           C  
ATOM   2206  C   TYR A 402     -14.362  -3.738  -4.762  1.00 56.58           C  
ATOM   2207  O   TYR A 402     -13.430  -4.407  -5.203  1.00 39.22           O  
ATOM   2208  CB  TYR A 402     -14.797  -1.291  -5.009  1.00 76.40           C  
ATOM   2209  CG  TYR A 402     -14.691   0.107  -4.432  1.00 90.29           C  
ATOM   2210  CD1 TYR A 402     -13.462   0.770  -4.373  1.00 93.85           C  
ATOM   2211  CD2 TYR A 402     -15.809   0.747  -3.900  1.00 95.24           C  
ATOM   2212  CE1 TYR A 402     -13.347   2.035  -3.796  1.00 94.03           C  
ATOM   2213  CE2 TYR A 402     -15.706   2.013  -3.319  1.00 98.67           C  
ATOM   2214  CZ  TYR A 402     -14.472   2.651  -3.268  1.00 98.67           C  
ATOM   2215  OH  TYR A 402     -14.367   3.894  -2.681  1.00 98.00           O  
ATOM   2216  N   VAL A 403     -15.636  -4.138  -4.756  1.00 55.45           N  
ATOM   2217  CA  VAL A 403     -16.119  -5.399  -5.330  1.00 45.46           C  
ATOM   2218  C   VAL A 403     -17.278  -5.002  -6.223  1.00 42.45           C  
ATOM   2219  O   VAL A 403     -18.418  -4.972  -5.774  1.00 49.83           O  
ATOM   2220  CB  VAL A 403     -16.719  -6.341  -4.285  1.00 47.61           C  
ATOM   2221  CG1 VAL A 403     -16.993  -7.697  -4.927  1.00 33.74           C  
ATOM   2222  CG2 VAL A 403     -15.816  -6.446  -3.083  1.00 50.02           C  
ATOM   2223  N   VAL A 404     -17.003  -4.693  -7.478  1.00 27.39           N  
ATOM   2224  CA  VAL A 404     -18.066  -4.270  -8.377  1.00 38.43           C  
ATOM   2225  C   VAL A 404     -19.134  -5.338  -8.667  1.00 44.50           C  
ATOM   2226  O   VAL A 404     -18.823  -6.398  -9.201  1.00 50.49           O  
ATOM   2227  CB  VAL A 404     -17.468  -3.775  -9.704  1.00 35.87           C  
ATOM   2228  CG1 VAL A 404     -18.568  -3.280 -10.619  1.00 28.58           C  
ATOM   2229  CG2 VAL A 404     -16.471  -2.663  -9.431  1.00 35.68           C  
ATOM   2230  N   VAL A 405     -20.388  -5.046  -8.308  1.00 48.96           N  
ATOM   2231  CA  VAL A 405     -21.520  -5.951  -8.539  1.00 46.55           C  
ATOM   2232  C   VAL A 405     -22.441  -5.287  -9.557  1.00 51.95           C  
ATOM   2233  O   VAL A 405     -23.201  -4.380  -9.219  1.00 48.33           O  
ATOM   2234  CB  VAL A 405     -22.339  -6.191  -7.256  1.00 40.33           C  
ATOM   2235  CG1 VAL A 405     -23.438  -7.185  -7.520  1.00 32.41           C  
ATOM   2236  CG2 VAL A 405     -21.455  -6.702  -6.162  1.00 42.47           C  
ATOM   2237  N   GLY A 406     -22.385  -5.748 -10.799  1.00 56.19           N  
ATOM   2238  CA  GLY A 406     -23.200  -5.141 -11.839  1.00 67.75           C  
ATOM   2239  C   GLY A 406     -24.443  -5.880 -12.293  1.00 73.10           C  
ATOM   2240  O   GLY A 406     -24.683  -7.023 -11.892  1.00 75.30           O  
ATOM   2241  N   ALA A 407     -25.225  -5.215 -13.148  1.00 78.21           N  
ATOM   2242  CA  ALA A 407     -26.472  -5.766 -13.681  1.00 71.58           C  
ATOM   2243  C   ALA A 407     -27.083  -4.915 -14.798  1.00 66.81           C  
ATOM   2244  O   ALA A 407     -27.521  -3.788 -14.556  1.00 66.53           O  
ATOM   2245  CB  ALA A 407     -27.485  -5.923 -12.555  1.00 66.61           C  
ATOM   2246  N   GLN A 408     -27.120  -5.462 -16.012  1.00 61.32           N  
ATOM   2247  CA  GLN A 408     -27.700  -4.764 -17.157  1.00 64.45           C  
ATOM   2248  C   GLN A 408     -29.107  -4.298 -16.813  1.00 66.49           C  
ATOM   2249  O   GLN A 408     -29.893  -5.046 -16.241  1.00 69.76           O  
ATOM   2250  CB  GLN A 408     -27.739  -5.692 -18.370  1.00 74.08           C  
ATOM   2251  CG  GLN A 408     -28.636  -5.239 -19.512  1.00 72.31           C  
ATOM   2252  CD  GLN A 408     -28.302  -5.946 -20.826  1.00 78.93           C  
ATOM   2253  OE1 GLN A 408     -27.952  -7.136 -20.845  1.00 66.51           O  
ATOM   2254  NE2 GLN A 408     -28.418  -5.214 -21.933  1.00 74.65           N  
ATOM   2255  N   ARG A 409     -29.421  -3.060 -17.170  1.00 70.09           N  
ATOM   2256  CA  ARG A 409     -30.723  -2.486 -16.865  1.00 68.97           C  
ATOM   2257  C   ARG A 409     -31.589  -2.188 -18.081  1.00 59.11           C  
ATOM   2258  O   ARG A 409     -32.792  -2.030 -17.949  1.00 60.37           O  
ATOM   2259  CB  ARG A 409     -30.532  -1.208 -16.042  1.00 85.36           C  
ATOM   2260  CG  ARG A 409     -31.804  -0.412 -15.776  1.00 91.53           C  
ATOM   2261  CD  ARG A 409     -31.518   0.808 -14.906  1.00 89.70           C  
ATOM   2262  NE  ARG A 409     -30.551   1.721 -15.513  1.00 82.90           N  
ATOM   2263  CZ  ARG A 409     -30.725   2.322 -16.684  1.00 72.76           C  
ATOM   2264  NH1 ARG A 409     -31.828   2.106 -17.380  1.00 71.34           N  
ATOM   2265  NH2 ARG A 409     -29.804   3.148 -17.153  1.00 73.26           N  
ATOM   2266  N   ASP A 410     -30.994  -2.103 -19.261  1.00 50.22           N  
ATOM   2267  CA  ASP A 410     -31.785  -1.822 -20.448  1.00 57.01           C  
ATOM   2268  C   ASP A 410     -32.165  -3.117 -21.119  1.00 63.91           C  
ATOM   2269  O   ASP A 410     -31.678  -4.174 -20.736  1.00 78.16           O  
ATOM   2270  CB  ASP A 410     -30.996  -0.986 -21.430  1.00 60.83           C  
ATOM   2271  CG  ASP A 410     -29.804  -1.720 -21.964  1.00 65.27           C  
ATOM   2272  OD1 ASP A 410     -28.854  -1.923 -21.186  1.00 68.43           O  
ATOM   2273  OD2 ASP A 410     -29.822  -2.105 -23.151  1.00 72.06           O  
ATOM   2274  N   ALA A 411     -33.024  -3.026 -22.129  1.00 70.30           N  
ATOM   2275  CA  ALA A 411     -33.477  -4.204 -22.869  1.00 87.08           C  
ATOM   2276  C   ALA A 411     -34.330  -3.803 -24.068  1.00 89.72           C  
ATOM   2277  O   ALA A 411     -34.944  -2.735 -24.057  1.00 98.67           O  
ATOM   2278  CB  ALA A 411     -34.279  -5.115 -21.945  1.00 89.99           C  
ATOM   2279  N   TRP A 412     -34.368  -4.649 -25.099  1.00 87.43           N  
ATOM   2280  CA  TRP A 412     -35.171  -4.352 -26.283  1.00 91.34           C  
ATOM   2281  C   TRP A 412     -36.649  -4.549 -25.958  1.00 91.59           C  
ATOM   2282  O   TRP A 412     -37.436  -3.599 -25.983  1.00 98.67           O  
ATOM   2283  CB  TRP A 412     -34.790  -5.265 -27.442  1.00 94.19           C  
ATOM   2284  CG  TRP A 412     -35.389  -4.831 -28.757  1.00 98.67           C  
ATOM   2285  CD1 TRP A 412     -35.124  -3.672 -29.437  1.00 98.67           C  
ATOM   2286  CD2 TRP A 412     -36.292  -5.579 -29.579  1.00 98.67           C  
ATOM   2287  NE1 TRP A 412     -35.799  -3.657 -30.635  1.00 95.61           N  
ATOM   2288  CE2 TRP A 412     -36.523  -4.815 -30.750  1.00 96.80           C  
ATOM   2289  CE3 TRP A 412     -36.926  -6.823 -29.445  1.00 97.11           C  
ATOM   2290  CZ2 TRP A 412     -37.358  -5.257 -31.781  1.00 97.64           C  
ATOM   2291  CZ3 TRP A 412     -37.757  -7.264 -30.473  1.00 98.67           C  
ATOM   2292  CH2 TRP A 412     -37.963  -6.480 -31.627  1.00 98.67           C  
ATOM   2293  N   GLY A 413     -37.028  -5.788 -25.667  1.00 85.38           N  
ATOM   2294  CA  GLY A 413     -38.405  -6.055 -25.312  1.00 75.81           C  
ATOM   2295  C   GLY A 413     -38.574  -5.694 -23.851  1.00 70.17           C  
ATOM   2296  O   GLY A 413     -37.924  -4.771 -23.363  1.00 71.57           O  
ATOM   2297  N   PRO A 414     -39.443  -6.393 -23.121  1.00 66.88           N  
ATOM   2298  CA  PRO A 414     -39.627  -6.076 -21.704  1.00 69.35           C  
ATOM   2299  C   PRO A 414     -38.478  -6.702 -20.926  1.00 73.72           C  
ATOM   2300  O   PRO A 414     -38.274  -6.406 -19.746  1.00 68.90           O  
ATOM   2301  CB  PRO A 414     -40.962  -6.727 -21.383  1.00 75.96           C  
ATOM   2302  CG  PRO A 414     -40.912  -7.966 -22.238  1.00 83.05           C  
ATOM   2303  CD  PRO A 414     -40.372  -7.448 -23.557  1.00 70.62           C  
ATOM   2304  N   GLY A 415     -37.743  -7.576 -21.617  1.00 71.13           N  
ATOM   2305  CA  GLY A 415     -36.600  -8.265 -21.041  1.00 68.58           C  
ATOM   2306  C   GLY A 415     -36.665  -8.594 -19.562  1.00 66.94           C  
ATOM   2307  O   GLY A 415     -35.788  -8.200 -18.792  1.00 64.04           O  
ATOM   2308  N   ALA A 416     -37.697  -9.318 -19.154  1.00 69.08           N  
ATOM   2309  CA  ALA A 416     -37.840  -9.688 -17.757  1.00 76.58           C  
ATOM   2310  C   ALA A 416     -36.660 -10.566 -17.367  1.00 79.46           C  
ATOM   2311  O   ALA A 416     -36.176 -10.515 -16.236  1.00 80.40           O  
ATOM   2312  CB  ALA A 416     -39.143 -10.435 -17.545  1.00 84.25           C  
ATOM   2313  N   ALA A 417     -36.199 -11.372 -18.315  1.00 81.67           N  
ATOM   2314  CA  ALA A 417     -35.068 -12.262 -18.081  1.00 87.39           C  
ATOM   2315  C   ALA A 417     -33.774 -11.520 -18.395  1.00 87.36           C  
ATOM   2316  O   ALA A 417     -32.907 -11.360 -17.534  1.00 90.41           O  
ATOM   2317  CB  ALA A 417     -35.187 -13.503 -18.958  1.00 85.13           C  
ATOM   2318  N   LYS A 418     -33.661 -11.069 -19.639  1.00 86.02           N  
ATOM   2319  CA  LYS A 418     -32.489 -10.333 -20.094  1.00 76.27           C  
ATOM   2320  C   LYS A 418     -32.095  -9.205 -19.153  1.00 66.23           C  
ATOM   2321  O   LYS A 418     -30.913  -8.951 -18.964  1.00 71.01           O  
ATOM   2322  CB  LYS A 418     -32.741  -9.747 -21.488  1.00 81.01           C  
ATOM   2323  CG  LYS A 418     -31.718  -8.703 -21.917  1.00 80.86           C  
ATOM   2324  CD  LYS A 418     -30.839  -9.204 -23.044  1.00 90.59           C  
ATOM   2325  CE  LYS A 418     -31.638  -9.376 -24.321  1.00 98.37           C  
ATOM   2326  NZ  LYS A 418     -30.794  -9.891 -25.437  1.00 98.67           N  
ATOM   2327  N   SER A 419     -33.076  -8.535 -18.557  1.00 62.91           N  
ATOM   2328  CA  SER A 419     -32.776  -7.411 -17.673  1.00 63.84           C  
ATOM   2329  C   SER A 419     -33.521  -7.351 -16.337  1.00 61.41           C  
ATOM   2330  O   SER A 419     -33.040  -6.754 -15.372  1.00 52.05           O  
ATOM   2331  CB  SER A 419     -33.009  -6.109 -18.438  1.00 64.94           C  
ATOM   2332  OG  SER A 419     -32.759  -4.987 -17.616  1.00 89.42           O  
ATOM   2333  N   GLY A 420     -34.697  -7.958 -16.277  1.00 56.26           N  
ATOM   2334  CA  GLY A 420     -35.463  -7.929 -15.046  1.00 69.23           C  
ATOM   2335  C   GLY A 420     -34.776  -8.567 -13.850  1.00 77.90           C  
ATOM   2336  O   GLY A 420     -34.328  -7.864 -12.936  1.00 66.82           O  
ATOM   2337  N   VAL A 421     -34.706  -9.899 -13.859  1.00 86.10           N  
ATOM   2338  CA  VAL A 421     -34.090 -10.679 -12.785  1.00 87.86           C  
ATOM   2339  C   VAL A 421     -32.801 -10.043 -12.278  1.00 87.04           C  
ATOM   2340  O   VAL A 421     -32.576  -9.959 -11.067  1.00 80.04           O  
ATOM   2341  CB  VAL A 421     -33.769 -12.107 -13.256  1.00 88.14           C  
ATOM   2342  CG1 VAL A 421     -33.397 -12.971 -12.065  1.00 93.94           C  
ATOM   2343  CG2 VAL A 421     -34.957 -12.686 -13.997  1.00 83.96           C  
ATOM   2344  N   GLY A 422     -31.957  -9.607 -13.211  1.00 84.32           N  
ATOM   2345  CA  GLY A 422     -30.704  -8.975 -12.839  1.00 78.42           C  
ATOM   2346  C   GLY A 422     -30.919  -7.761 -11.951  1.00 69.35           C  
ATOM   2347  O   GLY A 422     -30.608  -7.784 -10.759  1.00 55.33           O  
ATOM   2348  N   THR A 423     -31.457  -6.696 -12.536  1.00 62.31           N  
ATOM   2349  CA  THR A 423     -31.708  -5.468 -11.796  1.00 49.53           C  
ATOM   2350  C   THR A 423     -32.488  -5.777 -10.531  1.00 49.03           C  
ATOM   2351  O   THR A 423     -32.341  -5.097  -9.511  1.00 32.55           O  
ATOM   2352  CB  THR A 423     -32.508  -4.466 -12.646  1.00 51.93           C  
ATOM   2353  OG1 THR A 423     -31.730  -4.061 -13.779  1.00 33.56           O  
ATOM   2354  CG2 THR A 423     -32.856  -3.243 -11.822  1.00 48.62           C  
ATOM   2355  N   ALA A 424     -33.319  -6.810 -10.616  1.00 50.83           N  
ATOM   2356  CA  ALA A 424     -34.141  -7.242  -9.493  1.00 66.14           C  
ATOM   2357  C   ALA A 424     -33.238  -7.659  -8.339  1.00 69.97           C  
ATOM   2358  O   ALA A 424     -33.423  -7.241  -7.186  1.00 60.66           O  
ATOM   2359  CB  ALA A 424     -35.018  -8.407  -9.923  1.00 70.08           C  
ATOM   2360  N   LEU A 425     -32.261  -8.497  -8.670  1.00 78.94           N  
ATOM   2361  CA  LEU A 425     -31.291  -8.990  -7.701  1.00 82.56           C  
ATOM   2362  C   LEU A 425     -30.397  -7.841  -7.226  1.00 83.17           C  
ATOM   2363  O   LEU A 425     -30.169  -7.671  -6.026  1.00 80.75           O  
ATOM   2364  CB  LEU A 425     -30.422 -10.081  -8.340  1.00 82.25           C  
ATOM   2365  CG  LEU A 425     -31.078 -11.396  -8.764  1.00 75.11           C  
ATOM   2366  CD1 LEU A 425     -30.115 -12.192  -9.619  1.00 71.53           C  
ATOM   2367  CD2 LEU A 425     -31.478 -12.184  -7.531  1.00 78.01           C  
ATOM   2368  N   LEU A 426     -29.898  -7.055  -8.180  1.00 82.48           N  
ATOM   2369  CA  LEU A 426     -29.023  -5.931  -7.877  1.00 77.89           C  
ATOM   2370  C   LEU A 426     -29.610  -5.108  -6.745  1.00 82.77           C  
ATOM   2371  O   LEU A 426     -28.940  -4.834  -5.749  1.00 87.08           O  
ATOM   2372  CB  LEU A 426     -28.855  -5.042  -9.109  1.00 68.90           C  
ATOM   2373  CG  LEU A 426     -27.519  -4.303  -9.211  1.00 63.29           C  
ATOM   2374  CD1 LEU A 426     -27.619  -3.249 -10.293  1.00 60.42           C  
ATOM   2375  CD2 LEU A 426     -27.157  -3.665  -7.883  1.00 65.39           C  
ATOM   2376  N   LEU A 427     -30.868  -4.717  -6.911  1.00 84.16           N  
ATOM   2377  CA  LEU A 427     -31.568  -3.920  -5.914  1.00 80.13           C  
ATOM   2378  C   LEU A 427     -31.702  -4.668  -4.599  1.00 76.57           C  
ATOM   2379  O   LEU A 427     -31.178  -4.227  -3.574  1.00 78.89           O  
ATOM   2380  CB  LEU A 427     -32.952  -3.539  -6.437  1.00 84.37           C  
ATOM   2381  CG  LEU A 427     -32.954  -2.551  -7.602  1.00 79.29           C  
ATOM   2382  CD1 LEU A 427     -34.237  -2.673  -8.398  1.00 78.07           C  
ATOM   2383  CD2 LEU A 427     -32.770  -1.149  -7.054  1.00 79.57           C  
ATOM   2384  N   LYS A 428     -32.397  -5.803  -4.634  1.00 73.63           N  
ATOM   2385  CA  LYS A 428     -32.613  -6.605  -3.435  1.00 77.71           C  
ATOM   2386  C   LYS A 428     -31.319  -6.979  -2.728  1.00 75.52           C  
ATOM   2387  O   LYS A 428     -31.267  -7.065  -1.491  1.00 72.31           O  
ATOM   2388  CB  LYS A 428     -33.398  -7.869  -3.789  1.00 78.34           C  
ATOM   2389  CG  LYS A 428     -34.836  -7.582  -4.171  1.00 90.49           C  
ATOM   2390  CD  LYS A 428     -35.518  -6.743  -3.081  1.00 98.12           C  
ATOM   2391  CE  LYS A 428     -36.884  -6.220  -3.522  1.00 98.67           C  
ATOM   2392  NZ  LYS A 428     -37.425  -5.189  -2.584  1.00 94.26           N  
ATOM   2393  N   LEU A 429     -30.276  -7.181  -3.526  1.00 70.46           N  
ATOM   2394  CA  LEU A 429     -28.969  -7.555  -3.018  1.00 65.07           C  
ATOM   2395  C   LEU A 429     -28.277  -6.362  -2.357  1.00 64.64           C  
ATOM   2396  O   LEU A 429     -27.550  -6.515  -1.377  1.00 62.70           O  
ATOM   2397  CB  LEU A 429     -28.129  -8.113  -4.168  1.00 56.12           C  
ATOM   2398  CG  LEU A 429     -26.984  -9.065  -3.832  1.00 61.46           C  
ATOM   2399  CD1 LEU A 429     -27.382 -10.012  -2.703  1.00 65.20           C  
ATOM   2400  CD2 LEU A 429     -26.617  -9.835  -5.095  1.00 56.48           C  
ATOM   2401  N   ALA A 430     -28.513  -5.171  -2.889  1.00 64.67           N  
ATOM   2402  CA  ALA A 430     -27.922  -3.970  -2.321  1.00 64.08           C  
ATOM   2403  C   ALA A 430     -28.684  -3.639  -1.044  1.00 70.29           C  
ATOM   2404  O   ALA A 430     -28.107  -3.185  -0.052  1.00 64.12           O  
ATOM   2405  CB  ALA A 430     -28.023  -2.818  -3.312  1.00 59.39           C  
ATOM   2406  N   GLN A 431     -29.990  -3.887  -1.083  1.00 75.76           N  
ATOM   2407  CA  GLN A 431     -30.862  -3.625   0.052  1.00 87.60           C  
ATOM   2408  C   GLN A 431     -30.402  -4.391   1.276  1.00 95.63           C  
ATOM   2409  O   GLN A 431     -30.420  -3.869   2.395  1.00 98.67           O  
ATOM   2410  CB  GLN A 431     -32.301  -4.022  -0.283  1.00 88.18           C  
ATOM   2411  CG  GLN A 431     -33.275  -3.880   0.881  1.00 98.14           C  
ATOM   2412  CD  GLN A 431     -34.719  -4.115   0.469  1.00 98.67           C  
ATOM   2413  OE1 GLN A 431     -35.038  -5.102  -0.199  1.00 98.62           O  
ATOM   2414  NE2 GLN A 431     -35.601  -3.209   0.872  1.00 98.67           N  
ATOM   2415  N   MET A 432     -29.980  -5.631   1.060  1.00 95.54           N  
ATOM   2416  CA  MET A 432     -29.537  -6.479   2.157  1.00 94.08           C  
ATOM   2417  C   MET A 432     -28.238  -6.059   2.836  1.00 89.69           C  
ATOM   2418  O   MET A 432     -28.206  -5.816   4.046  1.00 88.90           O  
ATOM   2419  CB  MET A 432     -29.400  -7.923   1.682  1.00 88.76           C  
ATOM   2420  CG  MET A 432     -30.703  -8.569   1.298  1.00 88.91           C  
ATOM   2421  SD  MET A 432     -30.479 -10.328   1.107  1.00 95.84           S  
ATOM   2422  CE  MET A 432     -30.092 -10.436  -0.637  1.00 88.14           C  
ATOM   2423  N   PHE A 433     -27.163  -5.979   2.061  1.00 82.58           N  
ATOM   2424  CA  PHE A 433     -25.877  -5.624   2.635  1.00 78.48           C  
ATOM   2425  C   PHE A 433     -25.898  -4.314   3.406  1.00 80.48           C  
ATOM   2426  O   PHE A 433     -25.349  -4.223   4.506  1.00 79.93           O  
ATOM   2427  CB  PHE A 433     -24.802  -5.625   1.545  1.00 69.36           C  
ATOM   2428  CG  PHE A 433     -24.449  -7.004   1.070  1.00 58.33           C  
ATOM   2429  CD1 PHE A 433     -25.136  -7.591   0.009  1.00 52.30           C  
ATOM   2430  CD2 PHE A 433     -23.491  -7.751   1.743  1.00 51.53           C  
ATOM   2431  CE1 PHE A 433     -24.880  -8.907  -0.374  1.00 40.18           C  
ATOM   2432  CE2 PHE A 433     -23.228  -9.063   1.371  1.00 53.89           C  
ATOM   2433  CZ  PHE A 433     -23.927  -9.643   0.308  1.00 49.44           C  
ATOM   2434  N   SER A 434     -26.540  -3.301   2.845  1.00 83.74           N  
ATOM   2435  CA  SER A 434     -26.623  -2.026   3.535  1.00 84.63           C  
ATOM   2436  C   SER A 434     -27.272  -2.301   4.885  1.00 85.75           C  
ATOM   2437  O   SER A 434     -26.762  -1.897   5.928  1.00 80.38           O  
ATOM   2438  CB  SER A 434     -27.480  -1.052   2.732  1.00 87.22           C  
ATOM   2439  OG  SER A 434     -28.699  -1.669   2.359  1.00 79.87           O  
ATOM   2440  N   ASP A 435     -28.392  -3.018   4.851  1.00 88.66           N  
ATOM   2441  CA  ASP A 435     -29.127  -3.346   6.066  1.00 89.40           C  
ATOM   2442  C   ASP A 435     -28.211  -4.070   7.040  1.00 86.49           C  
ATOM   2443  O   ASP A 435     -28.098  -3.680   8.203  1.00 80.21           O  
ATOM   2444  CB  ASP A 435     -30.339  -4.226   5.734  1.00 94.04           C  
ATOM   2445  CG  ASP A 435     -31.446  -4.124   6.780  1.00 98.67           C  
ATOM   2446  OD1 ASP A 435     -32.038  -3.028   6.915  1.00 98.67           O  
ATOM   2447  OD2 ASP A 435     -31.727  -5.132   7.468  1.00 98.67           O  
ATOM   2448  N   MET A 436     -27.555  -5.122   6.558  1.00 81.95           N  
ATOM   2449  CA  MET A 436     -26.648  -5.898   7.392  1.00 79.50           C  
ATOM   2450  C   MET A 436     -25.594  -5.029   8.052  1.00 76.84           C  
ATOM   2451  O   MET A 436     -25.222  -5.260   9.202  1.00 75.93           O  
ATOM   2452  CB  MET A 436     -25.944  -6.976   6.573  1.00 82.94           C  
ATOM   2453  CG  MET A 436     -26.810  -8.152   6.182  1.00 92.17           C  
ATOM   2454  SD  MET A 436     -25.762  -9.580   5.815  1.00 98.67           S  
ATOM   2455  CE  MET A 436     -25.472  -9.362   4.060  1.00 90.98           C  
ATOM   2456  N   VAL A 437     -25.108  -4.035   7.317  1.00 74.22           N  
ATOM   2457  CA  VAL A 437     -24.086  -3.139   7.837  1.00 76.76           C  
ATOM   2458  C   VAL A 437     -24.591  -2.245   8.968  1.00 79.34           C  
ATOM   2459  O   VAL A 437     -23.901  -2.052   9.972  1.00 75.32           O  
ATOM   2460  CB  VAL A 437     -23.513  -2.240   6.721  1.00 73.30           C  
ATOM   2461  CG1 VAL A 437     -22.499  -1.261   7.309  1.00 67.29           C  
ATOM   2462  CG2 VAL A 437     -22.868  -3.093   5.650  1.00 61.33           C  
ATOM   2463  N   LEU A 438     -25.792  -1.698   8.798  1.00 84.17           N  
ATOM   2464  CA  LEU A 438     -26.378  -0.812   9.801  1.00 86.78           C  
ATOM   2465  C   LEU A 438     -26.988  -1.547  10.991  1.00 80.47           C  
ATOM   2466  O   LEU A 438     -26.632  -1.289  12.144  1.00 73.28           O  
ATOM   2467  CB  LEU A 438     -27.457   0.088   9.171  1.00 89.90           C  
ATOM   2468  CG  LEU A 438     -27.057   1.288   8.300  1.00 97.67           C  
ATOM   2469  CD1 LEU A 438     -26.036   2.139   9.044  1.00 98.67           C  
ATOM   2470  CD2 LEU A 438     -26.490   0.813   6.972  1.00 98.67           C  
ATOM   2471  N   LYS A 439     -27.901  -2.468  10.707  1.00 75.72           N  
ATOM   2472  CA  LYS A 439     -28.589  -3.208  11.754  1.00 81.94           C  
ATOM   2473  C   LYS A 439     -27.881  -4.437  12.337  1.00 85.92           C  
ATOM   2474  O   LYS A 439     -27.774  -4.575  13.562  1.00 84.60           O  
ATOM   2475  CB  LYS A 439     -29.976  -3.623  11.248  1.00 84.77           C  
ATOM   2476  CG  LYS A 439     -30.874  -2.459  10.855  1.00 95.64           C  
ATOM   2477  CD  LYS A 439     -32.223  -2.949  10.346  1.00 98.67           C  
ATOM   2478  CE  LYS A 439     -33.097  -1.795   9.869  1.00 98.67           C  
ATOM   2479  NZ  LYS A 439     -34.405  -2.267   9.318  1.00 98.67           N  
ATOM   2480  N   ASP A 440     -27.389  -5.318  11.470  1.00 89.45           N  
ATOM   2481  CA  ASP A 440     -26.756  -6.561  11.908  1.00 87.89           C  
ATOM   2482  C   ASP A 440     -25.290  -6.557  12.338  1.00 87.26           C  
ATOM   2483  O   ASP A 440     -24.787  -7.576  12.811  1.00 86.97           O  
ATOM   2484  CB  ASP A 440     -26.981  -7.622  10.836  1.00 88.70           C  
ATOM   2485  CG  ASP A 440     -28.447  -7.770  10.483  1.00 91.18           C  
ATOM   2486  OD1 ASP A 440     -29.250  -8.046  11.402  1.00 95.62           O  
ATOM   2487  OD2 ASP A 440     -28.801  -7.602   9.298  1.00 85.73           O  
ATOM   2488  N   GLY A 441     -24.606  -5.430  12.174  1.00 91.01           N  
ATOM   2489  CA  GLY A 441     -23.214  -5.341  12.594  1.00 95.37           C  
ATOM   2490  C   GLY A 441     -22.144  -5.850  11.642  1.00 92.07           C  
ATOM   2491  O   GLY A 441     -20.988  -5.996  12.030  1.00 91.04           O  
ATOM   2492  N   PHE A 442     -22.527  -6.118  10.400  1.00 89.58           N  
ATOM   2493  CA  PHE A 442     -21.603  -6.604   9.376  1.00 81.11           C  
ATOM   2494  C   PHE A 442     -20.599  -5.507   9.028  1.00 72.70           C  
ATOM   2495  O   PHE A 442     -20.982  -4.423   8.607  1.00 75.66           O  
ATOM   2496  CB  PHE A 442     -22.420  -7.016   8.147  1.00 83.60           C  
ATOM   2497  CG  PHE A 442     -21.600  -7.367   6.947  1.00 76.35           C  
ATOM   2498  CD1 PHE A 442     -20.335  -7.921   7.081  1.00 66.07           C  
ATOM   2499  CD2 PHE A 442     -22.134  -7.203   5.668  1.00 76.62           C  
ATOM   2500  CE1 PHE A 442     -19.617  -8.310   5.958  1.00 75.06           C  
ATOM   2501  CE2 PHE A 442     -21.425  -7.590   4.537  1.00 71.81           C  
ATOM   2502  CZ  PHE A 442     -20.164  -8.145   4.681  1.00 76.88           C  
ATOM   2503  N   GLN A 443     -19.313  -5.782   9.203  1.00 70.02           N  
ATOM   2504  CA  GLN A 443     -18.290  -4.775   8.919  1.00 65.31           C  
ATOM   2505  C   GLN A 443     -17.343  -5.109   7.763  1.00 63.17           C  
ATOM   2506  O   GLN A 443     -16.149  -5.325   7.975  1.00 41.97           O  
ATOM   2507  CB  GLN A 443     -17.454  -4.510  10.171  1.00 69.69           C  
ATOM   2508  CG  GLN A 443     -18.219  -3.916  11.345  1.00 88.41           C  
ATOM   2509  CD  GLN A 443     -17.344  -3.750  12.589  1.00 98.40           C  
ATOM   2510  OE1 GLN A 443     -16.325  -3.058  12.560  1.00 96.50           O  
ATOM   2511  NE2 GLN A 443     -17.743  -4.389  13.685  1.00 98.67           N  
ATOM   2512  N   PRO A 444     -17.859  -5.134   6.523  1.00 65.62           N  
ATOM   2513  CA  PRO A 444     -17.052  -5.437   5.336  1.00 59.55           C  
ATOM   2514  C   PRO A 444     -15.707  -4.710   5.368  1.00 60.34           C  
ATOM   2515  O   PRO A 444     -15.661  -3.482   5.390  1.00 63.87           O  
ATOM   2516  CB  PRO A 444     -17.928  -4.937   4.190  1.00 50.64           C  
ATOM   2517  CG  PRO A 444     -19.290  -5.173   4.686  1.00 58.76           C  
ATOM   2518  CD  PRO A 444     -19.225  -4.742   6.136  1.00 67.31           C  
ATOM   2519  N   SER A 445     -14.612  -5.458   5.365  1.00 58.20           N  
ATOM   2520  CA  SER A 445     -13.299  -4.830   5.395  1.00 63.59           C  
ATOM   2521  C   SER A 445     -13.015  -4.050   4.125  1.00 63.02           C  
ATOM   2522  O   SER A 445     -12.145  -3.185   4.111  1.00 63.40           O  
ATOM   2523  CB  SER A 445     -12.210  -5.874   5.609  1.00 74.47           C  
ATOM   2524  OG  SER A 445     -12.251  -6.376   6.933  1.00 93.56           O  
ATOM   2525  N   ARG A 446     -13.738  -4.365   3.055  1.00 63.29           N  
ATOM   2526  CA  ARG A 446     -13.568  -3.663   1.783  1.00 64.88           C  
ATOM   2527  C   ARG A 446     -14.925  -3.254   1.253  1.00 62.69           C  
ATOM   2528  O   ARG A 446     -15.887  -4.004   1.352  1.00 75.61           O  
ATOM   2529  CB  ARG A 446     -12.845  -4.541   0.761  1.00 66.97           C  
ATOM   2530  CG  ARG A 446     -11.378  -4.739   1.091  1.00 73.04           C  
ATOM   2531  CD  ARG A 446     -10.664  -5.601   0.070  1.00 51.24           C  
ATOM   2532  NE  ARG A 446      -9.953  -6.680   0.738  1.00 46.97           N  
ATOM   2533  CZ  ARG A 446     -10.557  -7.692   1.342  1.00 47.38           C  
ATOM   2534  NH1 ARG A 446     -11.882  -7.758   1.353  1.00 50.56           N  
ATOM   2535  NH2 ARG A 446      -9.839  -8.626   1.947  1.00 47.37           N  
ATOM   2536  N   SER A 447     -14.998  -2.057   0.690  1.00 65.03           N  
ATOM   2537  CA  SER A 447     -16.256  -1.537   0.180  1.00 65.74           C  
ATOM   2538  C   SER A 447     -16.874  -2.325  -0.974  1.00 62.84           C  
ATOM   2539  O   SER A 447     -16.180  -2.990  -1.745  1.00 61.51           O  
ATOM   2540  CB  SER A 447     -16.077  -0.068  -0.208  1.00 65.61           C  
ATOM   2541  OG  SER A 447     -14.848   0.121  -0.884  1.00 75.83           O  
ATOM   2542  N   ILE A 448     -18.198  -2.248  -1.058  1.00 55.14           N  
ATOM   2543  CA  ILE A 448     -18.977  -2.913  -2.089  1.00 48.06           C  
ATOM   2544  C   ILE A 448     -19.583  -1.797  -2.923  1.00 54.25           C  
ATOM   2545  O   ILE A 448     -20.003  -0.775  -2.370  1.00 47.19           O  
ATOM   2546  CB  ILE A 448     -20.125  -3.695  -1.480  1.00 38.68           C  
ATOM   2547  CG1 ILE A 448     -19.603  -4.587  -0.362  1.00 26.36           C  
ATOM   2548  CG2 ILE A 448     -20.833  -4.488  -2.552  1.00 44.48           C  
ATOM   2549  CD1 ILE A 448     -20.694  -5.218   0.456  1.00 41.23           C  
ATOM   2550  N   ILE A 449     -19.634  -1.988  -4.241  1.00 58.51           N  
ATOM   2551  CA  ILE A 449     -20.189  -0.978  -5.147  1.00 56.56           C  
ATOM   2552  C   ILE A 449     -21.101  -1.595  -6.201  1.00 51.44           C  
ATOM   2553  O   ILE A 449     -20.627  -2.199  -7.156  1.00 53.80           O  
ATOM   2554  CB  ILE A 449     -19.062  -0.178  -5.861  1.00 46.32           C  
ATOM   2555  CG1 ILE A 449     -19.652   0.680  -6.974  1.00 36.43           C  
ATOM   2556  CG2 ILE A 449     -18.035  -1.114  -6.446  1.00 48.64           C  
ATOM   2557  CD1 ILE A 449     -18.607   1.384  -7.785  1.00 47.83           C  
ATOM   2558  N   PHE A 450     -22.410  -1.434  -6.022  1.00 44.44           N  
ATOM   2559  CA  PHE A 450     -23.382  -1.981  -6.959  1.00 43.08           C  
ATOM   2560  C   PHE A 450     -23.506  -1.053  -8.155  1.00 46.05           C  
ATOM   2561  O   PHE A 450     -23.391   0.162  -8.003  1.00 47.47           O  
ATOM   2562  CB  PHE A 450     -24.734  -2.124  -6.279  1.00 46.85           C  
ATOM   2563  CG  PHE A 450     -24.668  -2.788  -4.943  1.00 46.12           C  
ATOM   2564  CD1 PHE A 450     -24.237  -2.089  -3.827  1.00 47.12           C  
ATOM   2565  CD2 PHE A 450     -25.023  -4.117  -4.799  1.00 49.75           C  
ATOM   2566  CE1 PHE A 450     -24.159  -2.707  -2.576  1.00 49.66           C  
ATOM   2567  CE2 PHE A 450     -24.946  -4.741  -3.550  1.00 57.35           C  
ATOM   2568  CZ  PHE A 450     -24.513  -4.031  -2.437  1.00 37.61           C  
ATOM   2569  N   ALA A 451     -23.742  -1.613  -9.342  1.00 49.05           N  
ATOM   2570  CA  ALA A 451     -23.855  -0.794 -10.550  1.00 63.55           C  
ATOM   2571  C   ALA A 451     -24.825  -1.360 -11.570  1.00 61.08           C  
ATOM   2572  O   ALA A 451     -24.691  -2.507 -11.979  1.00 65.39           O  
ATOM   2573  CB  ALA A 451     -22.480  -0.625 -11.199  1.00 56.74           C  
ATOM   2574  N   SER A 452     -25.789  -0.542 -11.987  1.00 56.65           N  
ATOM   2575  CA  SER A 452     -26.783  -0.959 -12.972  1.00 60.19           C  
ATOM   2576  C   SER A 452     -26.465  -0.295 -14.305  1.00 57.46           C  
ATOM   2577  O   SER A 452     -26.826   0.858 -14.536  1.00 59.06           O  
ATOM   2578  CB  SER A 452     -28.191  -0.561 -12.516  1.00 63.87           C  
ATOM   2579  OG  SER A 452     -29.180  -1.176 -13.324  1.00 75.65           O  
ATOM   2580  N   TRP A 453     -25.789  -1.030 -15.181  1.00 56.38           N  
ATOM   2581  CA  TRP A 453     -25.398  -0.497 -16.481  1.00 58.12           C  
ATOM   2582  C   TRP A 453     -26.578  -0.302 -17.413  1.00 53.82           C  
ATOM   2583  O   TRP A 453     -27.693  -0.695 -17.099  1.00 54.84           O  
ATOM   2584  CB  TRP A 453     -24.373  -1.417 -17.146  1.00 60.37           C  
ATOM   2585  CG  TRP A 453     -23.398  -1.989 -16.179  1.00 50.32           C  
ATOM   2586  CD1 TRP A 453     -23.429  -3.233 -15.640  1.00 57.11           C  
ATOM   2587  CD2 TRP A 453     -22.305  -1.309 -15.563  1.00 45.92           C  
ATOM   2588  NE1 TRP A 453     -22.430  -3.372 -14.719  1.00 63.56           N  
ATOM   2589  CE2 TRP A 453     -21.723  -2.203 -14.650  1.00 56.87           C  
ATOM   2590  CE3 TRP A 453     -21.765  -0.026 -15.688  1.00 56.44           C  
ATOM   2591  CZ2 TRP A 453     -20.625  -1.859 -13.860  1.00 61.20           C  
ATOM   2592  CZ3 TRP A 453     -20.674   0.318 -14.901  1.00 59.70           C  
ATOM   2593  CH2 TRP A 453     -20.117  -0.597 -13.997  1.00 53.46           C  
ATOM   2594  N   SER A 454     -26.318   0.312 -18.561  1.00 53.48           N  
ATOM   2595  CA  SER A 454     -27.350   0.569 -19.557  1.00 55.71           C  
ATOM   2596  C   SER A 454     -26.740   0.390 -20.932  1.00 48.85           C  
ATOM   2597  O   SER A 454     -25.540   0.188 -21.055  1.00 43.19           O  
ATOM   2598  CB  SER A 454     -27.890   1.994 -19.409  1.00 78.10           C  
ATOM   2599  OG  SER A 454     -28.878   2.281 -20.387  1.00 96.91           O  
ATOM   2600  N   ALA A 455     -27.569   0.467 -21.967  1.00 53.98           N  
ATOM   2601  CA  ALA A 455     -27.096   0.298 -23.337  1.00 53.34           C  
ATOM   2602  C   ALA A 455     -26.330  -1.008 -23.441  1.00 54.79           C  
ATOM   2603  O   ALA A 455     -25.426  -1.143 -24.264  1.00 44.79           O  
ATOM   2604  CB  ALA A 455     -26.198   1.449 -23.725  1.00 50.83           C  
ATOM   2605  N   GLY A 456     -26.704  -1.961 -22.593  1.00 55.07           N  
ATOM   2606  CA  GLY A 456     -26.052  -3.254 -22.573  1.00 59.18           C  
ATOM   2607  C   GLY A 456     -26.368  -4.146 -23.754  1.00 62.81           C  
ATOM   2608  O   GLY A 456     -25.562  -5.004 -24.109  1.00 66.27           O  
ATOM   2609  N   ASP A 457     -27.534  -3.962 -24.364  1.00 66.67           N  
ATOM   2610  CA  ASP A 457     -27.909  -4.787 -25.510  1.00 64.01           C  
ATOM   2611  C   ASP A 457     -27.008  -4.527 -26.710  1.00 52.77           C  
ATOM   2612  O   ASP A 457     -27.067  -5.248 -27.704  1.00 37.04           O  
ATOM   2613  CB  ASP A 457     -29.374  -4.544 -25.908  1.00 81.35           C  
ATOM   2614  CG  ASP A 457     -30.313  -5.643 -25.414  1.00 89.92           C  
ATOM   2615  OD1 ASP A 457     -30.023  -6.833 -25.656  1.00 98.36           O  
ATOM   2616  OD2 ASP A 457     -31.347  -5.321 -24.796  1.00 88.59           O  
ATOM   2617  N   PHE A 458     -26.164  -3.509 -26.618  1.00 40.92           N  
ATOM   2618  CA  PHE A 458     -25.293  -3.194 -27.732  1.00 53.79           C  
ATOM   2619  C   PHE A 458     -23.840  -3.497 -27.442  1.00 58.37           C  
ATOM   2620  O   PHE A 458     -22.948  -2.937 -28.075  1.00 64.41           O  
ATOM   2621  CB  PHE A 458     -25.446  -1.727 -28.119  1.00 67.53           C  
ATOM   2622  CG  PHE A 458     -26.856  -1.330 -28.436  1.00 75.82           C  
ATOM   2623  CD1 PHE A 458     -27.805  -1.197 -27.423  1.00 82.35           C  
ATOM   2624  CD2 PHE A 458     -27.242  -1.105 -29.753  1.00 80.12           C  
ATOM   2625  CE1 PHE A 458     -29.123  -0.848 -27.720  1.00 81.34           C  
ATOM   2626  CE2 PHE A 458     -28.556  -0.757 -30.061  1.00 86.01           C  
ATOM   2627  CZ  PHE A 458     -29.498  -0.627 -29.043  1.00 85.71           C  
ATOM   2628  N   GLY A 459     -23.602  -4.387 -26.484  1.00 59.38           N  
ATOM   2629  CA  GLY A 459     -22.237  -4.757 -26.150  1.00 66.69           C  
ATOM   2630  C   GLY A 459     -21.734  -4.227 -24.824  1.00 64.46           C  
ATOM   2631  O   GLY A 459     -20.557  -3.890 -24.679  1.00 65.23           O  
ATOM   2632  N   SER A 460     -22.626  -4.155 -23.846  1.00 64.31           N  
ATOM   2633  CA  SER A 460     -22.256  -3.663 -22.531  1.00 64.36           C  
ATOM   2634  C   SER A 460     -21.757  -2.226 -22.640  1.00 64.95           C  
ATOM   2635  O   SER A 460     -21.054  -1.741 -21.755  1.00 69.76           O  
ATOM   2636  CB  SER A 460     -21.165  -4.552 -21.946  1.00 61.42           C  
ATOM   2637  OG  SER A 460     -21.526  -5.916 -22.071  1.00 54.33           O  
ATOM   2638  N   VAL A 461     -22.138  -1.556 -23.730  1.00 68.24           N  
ATOM   2639  CA  VAL A 461     -21.741  -0.173 -23.999  1.00 60.95           C  
ATOM   2640  C   VAL A 461     -21.715   0.693 -22.745  1.00 60.39           C  
ATOM   2641  O   VAL A 461     -20.881   1.582 -22.611  1.00 56.63           O  
ATOM   2642  CB  VAL A 461     -22.681   0.487 -25.021  1.00 49.23           C  
ATOM   2643  CG1 VAL A 461     -22.112   1.814 -25.460  1.00 50.64           C  
ATOM   2644  CG2 VAL A 461     -22.857  -0.409 -26.210  1.00 43.77           C  
ATOM   2645  N   GLY A 462     -22.634   0.431 -21.826  1.00 63.43           N  
ATOM   2646  CA  GLY A 462     -22.670   1.206 -20.604  1.00 58.82           C  
ATOM   2647  C   GLY A 462     -21.505   0.862 -19.704  1.00 55.26           C  
ATOM   2648  O   GLY A 462     -20.696   1.725 -19.378  1.00 42.74           O  
ATOM   2649  N   ALA A 463     -21.416  -0.405 -19.308  1.00 60.49           N  
ATOM   2650  CA  ALA A 463     -20.343  -0.862 -18.433  1.00 54.64           C  
ATOM   2651  C   ALA A 463     -18.965  -0.736 -19.085  1.00 47.35           C  
ATOM   2652  O   ALA A 463     -18.003  -0.340 -18.444  1.00 50.43           O  
ATOM   2653  CB  ALA A 463     -20.599  -2.297 -18.016  1.00 45.95           C  
ATOM   2654  N   THR A 464     -18.869  -1.063 -20.363  1.00 44.14           N  
ATOM   2655  CA  THR A 464     -17.593  -0.979 -21.044  1.00 46.70           C  
ATOM   2656  C   THR A 464     -17.014   0.435 -21.017  1.00 52.80           C  
ATOM   2657  O   THR A 464     -15.888   0.632 -20.554  1.00 57.90           O  
ATOM   2658  CB  THR A 464     -17.705  -1.433 -22.514  1.00 47.65           C  
ATOM   2659  OG1 THR A 464     -18.458  -2.648 -22.590  1.00 56.45           O  
ATOM   2660  CG2 THR A 464     -16.326  -1.687 -23.086  1.00 53.92           C  
ATOM   2661  N   GLU A 465     -17.772   1.420 -21.505  1.00 56.94           N  
ATOM   2662  CA  GLU A 465     -17.283   2.799 -21.545  1.00 50.63           C  
ATOM   2663  C   GLU A 465     -16.978   3.336 -20.148  1.00 50.16           C  
ATOM   2664  O   GLU A 465     -16.311   4.354 -20.000  1.00 59.87           O  
ATOM   2665  CB  GLU A 465     -18.275   3.715 -22.276  1.00 45.86           C  
ATOM   2666  CG  GLU A 465     -18.543   3.347 -23.754  1.00 45.37           C  
ATOM   2667  CD  GLU A 465     -17.418   3.705 -24.743  1.00 29.79           C  
ATOM   2668  OE1 GLU A 465     -17.605   3.524 -25.951  1.00  2.69           O  
ATOM   2669  OE2 GLU A 465     -16.337   4.154 -24.354  1.00  4.32           O  
ATOM   2670  N   TRP A 466     -17.472   2.664 -19.117  1.00 49.76           N  
ATOM   2671  CA  TRP A 466     -17.151   3.087 -17.763  1.00 48.84           C  
ATOM   2672  C   TRP A 466     -15.703   2.653 -17.595  1.00 51.43           C  
ATOM   2673  O   TRP A 466     -14.833   3.455 -17.265  1.00 58.57           O  
ATOM   2674  CB  TRP A 466     -18.004   2.352 -16.740  1.00 47.54           C  
ATOM   2675  CG  TRP A 466     -17.675   2.695 -15.309  1.00 49.27           C  
ATOM   2676  CD1 TRP A 466     -17.865   3.899 -14.693  1.00 56.99           C  
ATOM   2677  CD2 TRP A 466     -17.174   1.807 -14.300  1.00 49.24           C  
ATOM   2678  NE1 TRP A 466     -17.525   3.813 -13.366  1.00 51.02           N  
ATOM   2679  CE2 TRP A 466     -17.098   2.540 -13.096  1.00 48.18           C  
ATOM   2680  CE3 TRP A 466     -16.787   0.462 -14.294  1.00 57.77           C  
ATOM   2681  CZ2 TRP A 466     -16.654   1.973 -11.893  1.00 39.28           C  
ATOM   2682  CZ3 TRP A 466     -16.343  -0.104 -13.088  1.00 62.71           C  
ATOM   2683  CH2 TRP A 466     -16.283   0.655 -11.909  1.00 35.34           C  
ATOM   2684  N   LEU A 467     -15.462   1.368 -17.839  1.00 50.24           N  
ATOM   2685  CA  LEU A 467     -14.131   0.792 -17.744  1.00 46.05           C  
ATOM   2686  C   LEU A 467     -13.196   1.608 -18.626  1.00 51.89           C  
ATOM   2687  O   LEU A 467     -12.118   2.001 -18.188  1.00 52.09           O  
ATOM   2688  CB  LEU A 467     -14.148  -0.663 -18.221  1.00 48.79           C  
ATOM   2689  CG  LEU A 467     -15.151  -1.632 -17.591  1.00 33.59           C  
ATOM   2690  CD1 LEU A 467     -15.115  -2.921 -18.370  1.00 45.78           C  
ATOM   2691  CD2 LEU A 467     -14.834  -1.887 -16.131  1.00 21.59           C  
ATOM   2692  N   GLU A 468     -13.611   1.856 -19.867  1.00 49.04           N  
ATOM   2693  CA  GLU A 468     -12.807   2.650 -20.797  1.00 49.41           C  
ATOM   2694  C   GLU A 468     -12.261   3.867 -20.021  1.00 54.63           C  
ATOM   2695  O   GLU A 468     -11.184   4.395 -20.323  1.00 38.38           O  
ATOM   2696  CB  GLU A 468     -13.680   3.139 -21.982  1.00 50.80           C  
ATOM   2697  CG  GLU A 468     -13.709   2.264 -23.263  1.00 35.86           C  
ATOM   2698  CD  GLU A 468     -14.616   2.831 -24.388  1.00 24.68           C  
ATOM   2699  OE1 GLU A 468     -14.313   3.840 -25.033  1.00  2.00           O  
ATOM   2700  OE2 GLU A 468     -15.684   2.275 -24.646  1.00  2.00           O  
ATOM   2701  N   GLY A 469     -13.024   4.279 -19.008  1.00 56.48           N  
ATOM   2702  CA  GLY A 469     -12.687   5.432 -18.191  1.00 55.72           C  
ATOM   2703  C   GLY A 469     -11.502   5.324 -17.258  1.00 57.23           C  
ATOM   2704  O   GLY A 469     -10.848   6.330 -16.986  1.00 64.69           O  
ATOM   2705  N   TYR A 470     -11.238   4.127 -16.743  1.00 53.26           N  
ATOM   2706  CA  TYR A 470     -10.101   3.909 -15.849  1.00 53.47           C  
ATOM   2707  C   TYR A 470      -9.142   2.921 -16.519  1.00 59.33           C  
ATOM   2708  O   TYR A 470      -8.758   1.908 -15.933  1.00 57.86           O  
ATOM   2709  CB  TYR A 470     -10.568   3.342 -14.510  1.00 35.78           C  
ATOM   2710  CG  TYR A 470     -11.497   4.240 -13.734  1.00 30.23           C  
ATOM   2711  CD1 TYR A 470     -12.811   4.418 -14.132  1.00 37.09           C  
ATOM   2712  CD2 TYR A 470     -11.068   4.889 -12.580  1.00 55.49           C  
ATOM   2713  CE1 TYR A 470     -13.683   5.216 -13.402  1.00 44.07           C  
ATOM   2714  CE2 TYR A 470     -11.929   5.696 -11.839  1.00 57.39           C  
ATOM   2715  CZ  TYR A 470     -13.239   5.853 -12.258  1.00 54.61           C  
ATOM   2716  OH  TYR A 470     -14.110   6.641 -11.535  1.00 56.92           O  
ATOM   2717  N   LEU A 471      -8.757   3.245 -17.751  1.00 63.11           N  
ATOM   2718  CA  LEU A 471      -7.890   2.402 -18.565  1.00 64.42           C  
ATOM   2719  C   LEU A 471      -6.653   1.833 -17.905  1.00 60.16           C  
ATOM   2720  O   LEU A 471      -6.142   0.803 -18.349  1.00 65.98           O  
ATOM   2721  CB  LEU A 471      -7.467   3.143 -19.836  1.00 69.51           C  
ATOM   2722  CG  LEU A 471      -6.596   2.330 -20.798  1.00 72.43           C  
ATOM   2723  CD1 LEU A 471      -7.353   1.109 -21.266  1.00 79.22           C  
ATOM   2724  CD2 LEU A 471      -6.202   3.182 -21.979  1.00 83.45           C  
ATOM   2725  N   SER A 472      -6.161   2.478 -16.855  1.00 53.88           N  
ATOM   2726  CA  SER A 472      -4.955   1.970 -16.212  1.00 56.83           C  
ATOM   2727  C   SER A 472      -4.926   2.097 -14.704  1.00 46.66           C  
ATOM   2728  O   SER A 472      -3.852   2.140 -14.109  1.00 49.65           O  
ATOM   2729  CB  SER A 472      -3.726   2.669 -16.799  1.00 63.37           C  
ATOM   2730  OG  SER A 472      -3.867   4.080 -16.741  1.00 63.72           O  
ATOM   2731  N   SER A 473      -6.098   2.128 -14.084  1.00 42.08           N  
ATOM   2732  CA  SER A 473      -6.164   2.279 -12.642  1.00 44.08           C  
ATOM   2733  C   SER A 473      -7.283   1.501 -11.982  1.00 42.06           C  
ATOM   2734  O   SER A 473      -7.241   1.263 -10.783  1.00 53.88           O  
ATOM   2735  CB  SER A 473      -6.295   3.762 -12.282  1.00 39.98           C  
ATOM   2736  OG  SER A 473      -7.369   4.377 -12.974  1.00 39.36           O  
ATOM   2737  N   LEU A 474      -8.283   1.096 -12.753  1.00 38.78           N  
ATOM   2738  CA  LEU A 474      -9.400   0.366 -12.174  1.00 39.14           C  
ATOM   2739  C   LEU A 474      -8.948  -0.815 -11.320  1.00 44.01           C  
ATOM   2740  O   LEU A 474      -9.487  -1.045 -10.236  1.00 27.81           O  
ATOM   2741  CB  LEU A 474     -10.345  -0.131 -13.270  1.00 40.98           C  
ATOM   2742  CG  LEU A 474     -11.516  -0.972 -12.753  1.00 31.21           C  
ATOM   2743  CD1 LEU A 474     -12.351  -0.173 -11.774  1.00  2.00           C  
ATOM   2744  CD2 LEU A 474     -12.342  -1.431 -13.931  1.00 28.91           C  
ATOM   2745  N   HIS A 475      -7.957  -1.559 -11.804  1.00 47.06           N  
ATOM   2746  CA  HIS A 475      -7.479  -2.720 -11.068  1.00 45.02           C  
ATOM   2747  C   HIS A 475      -6.891  -2.316  -9.736  1.00 40.17           C  
ATOM   2748  O   HIS A 475      -6.763  -3.137  -8.839  1.00 26.20           O  
ATOM   2749  CB  HIS A 475      -6.435  -3.497 -11.870  1.00 58.33           C  
ATOM   2750  CG  HIS A 475      -5.161  -2.750 -12.085  1.00 61.04           C  
ATOM   2751  ND1 HIS A 475      -4.895  -2.058 -13.243  1.00 65.71           N  
ATOM   2752  CD2 HIS A 475      -4.091  -2.566 -11.279  1.00 58.31           C  
ATOM   2753  CE1 HIS A 475      -3.712  -1.480 -13.144  1.00 64.87           C  
ATOM   2754  NE2 HIS A 475      -3.203  -1.772 -11.961  1.00 55.39           N  
ATOM   2755  N   LEU A 476      -6.511  -1.052  -9.622  1.00 36.98           N  
ATOM   2756  CA  LEU A 476      -5.961  -0.532  -8.382  1.00 44.48           C  
ATOM   2757  C   LEU A 476      -7.130  -0.276  -7.429  1.00 48.22           C  
ATOM   2758  O   LEU A 476      -6.944  -0.064  -6.230  1.00 48.50           O  
ATOM   2759  CB  LEU A 476      -5.232   0.784  -8.652  1.00 43.46           C  
ATOM   2760  CG  LEU A 476      -3.786   0.749  -9.120  1.00 47.80           C  
ATOM   2761  CD1 LEU A 476      -3.441   2.017  -9.861  1.00 52.41           C  
ATOM   2762  CD2 LEU A 476      -2.894   0.592  -7.909  1.00 70.40           C  
ATOM   2763  N   LYS A 477      -8.339  -0.322  -7.980  1.00 47.26           N  
ATOM   2764  CA  LYS A 477      -9.544  -0.039  -7.222  1.00 44.69           C  
ATOM   2765  C   LYS A 477     -10.499  -1.218  -7.054  1.00 45.03           C  
ATOM   2766  O   LYS A 477     -10.812  -1.612  -5.935  1.00 50.36           O  
ATOM   2767  CB  LYS A 477     -10.271   1.129  -7.892  1.00 58.71           C  
ATOM   2768  CG  LYS A 477      -9.455   2.419  -7.944  1.00 49.10           C  
ATOM   2769  CD  LYS A 477      -9.991   3.368  -9.000  1.00 43.47           C  
ATOM   2770  CE  LYS A 477      -9.349   4.728  -8.863  1.00 52.70           C  
ATOM   2771  NZ  LYS A 477      -7.893   4.580  -8.596  1.00 48.47           N  
ATOM   2772  N   ALA A 478     -10.980  -1.764  -8.166  1.00 49.12           N  
ATOM   2773  CA  ALA A 478     -11.900  -2.898  -8.125  1.00 45.35           C  
ATOM   2774  C   ALA A 478     -11.095  -4.182  -8.183  1.00 42.63           C  
ATOM   2775  O   ALA A 478     -10.320  -4.372  -9.110  1.00 48.72           O  
ATOM   2776  CB  ALA A 478     -12.841  -2.844  -9.298  1.00 31.73           C  
ATOM   2777  N   PHE A 479     -11.283  -5.069  -7.210  1.00 46.35           N  
ATOM   2778  CA  PHE A 479     -10.531  -6.313  -7.201  1.00 45.57           C  
ATOM   2779  C   PHE A 479     -11.293  -7.540  -7.669  1.00 49.53           C  
ATOM   2780  O   PHE A 479     -10.721  -8.616  -7.776  1.00 55.10           O  
ATOM   2781  CB  PHE A 479      -9.935  -6.556  -5.810  1.00 51.33           C  
ATOM   2782  CG  PHE A 479     -10.947  -6.803  -4.735  1.00 41.01           C  
ATOM   2783  CD1 PHE A 479     -11.571  -8.029  -4.620  1.00 54.43           C  
ATOM   2784  CD2 PHE A 479     -11.226  -5.827  -3.797  1.00 52.28           C  
ATOM   2785  CE1 PHE A 479     -12.451  -8.284  -3.579  1.00 52.92           C  
ATOM   2786  CE2 PHE A 479     -12.103  -6.072  -2.759  1.00 59.51           C  
ATOM   2787  CZ  PHE A 479     -12.713  -7.304  -2.650  1.00 57.51           C  
ATOM   2788  N   THR A 480     -12.581  -7.374  -7.949  1.00 61.12           N  
ATOM   2789  CA  THR A 480     -13.433  -8.466  -8.425  1.00 68.16           C  
ATOM   2790  C   THR A 480     -14.767  -7.949  -8.943  1.00 65.27           C  
ATOM   2791  O   THR A 480     -15.392  -7.085  -8.326  1.00 74.48           O  
ATOM   2792  CB  THR A 480     -13.739  -9.487  -7.317  1.00 72.00           C  
ATOM   2793  OG1 THR A 480     -12.553 -10.224  -7.002  1.00 83.34           O  
ATOM   2794  CG2 THR A 480     -14.819 -10.455  -7.771  1.00 69.15           C  
ATOM   2795  N   TYR A 481     -15.215  -8.490 -10.067  1.00 54.98           N  
ATOM   2796  CA  TYR A 481     -16.481  -8.062 -10.630  1.00 48.54           C  
ATOM   2797  C   TYR A 481     -17.465  -9.209 -10.751  1.00 49.17           C  
ATOM   2798  O   TYR A 481     -17.227 -10.163 -11.481  1.00 56.19           O  
ATOM   2799  CB  TYR A 481     -16.261  -7.447 -12.003  1.00 40.60           C  
ATOM   2800  CG  TYR A 481     -17.536  -7.054 -12.691  1.00 36.51           C  
ATOM   2801  CD1 TYR A 481     -18.299  -5.995 -12.220  1.00 49.60           C  
ATOM   2802  CD2 TYR A 481     -18.005  -7.767 -13.795  1.00 34.35           C  
ATOM   2803  CE1 TYR A 481     -19.505  -5.655 -12.823  1.00 58.20           C  
ATOM   2804  CE2 TYR A 481     -19.210  -7.439 -14.409  1.00 40.48           C  
ATOM   2805  CZ  TYR A 481     -19.959  -6.384 -13.915  1.00 47.82           C  
ATOM   2806  OH  TYR A 481     -21.176  -6.079 -14.481  1.00 37.77           O  
ATOM   2807  N   ILE A 482     -18.566  -9.120 -10.016  1.00 49.22           N  
ATOM   2808  CA  ILE A 482     -19.609 -10.140 -10.064  1.00 47.51           C  
ATOM   2809  C   ILE A 482     -20.614  -9.612 -11.084  1.00 47.95           C  
ATOM   2810  O   ILE A 482     -20.611  -8.426 -11.396  1.00 51.29           O  
ATOM   2811  CB  ILE A 482     -20.300 -10.312  -8.685  1.00 50.10           C  
ATOM   2812  CG1 ILE A 482     -19.278 -10.767  -7.642  1.00 25.41           C  
ATOM   2813  CG2 ILE A 482     -21.437 -11.329  -8.785  1.00 45.75           C  
ATOM   2814  CD1 ILE A 482     -19.870 -10.977  -6.276  1.00 19.88           C  
ATOM   2815  N   ASN A 483     -21.472 -10.472 -11.606  1.00 47.73           N  
ATOM   2816  CA  ASN A 483     -22.428 -10.028 -12.605  1.00 51.41           C  
ATOM   2817  C   ASN A 483     -23.718 -10.814 -12.453  1.00 49.52           C  
ATOM   2818  O   ASN A 483     -23.717 -12.036 -12.495  1.00 58.11           O  
ATOM   2819  CB  ASN A 483     -21.818 -10.230 -13.989  1.00 63.45           C  
ATOM   2820  CG  ASN A 483     -22.682  -9.696 -15.087  1.00 77.75           C  
ATOM   2821  OD1 ASN A 483     -23.694 -10.294 -15.437  1.00 95.57           O  
ATOM   2822  ND2 ASN A 483     -22.295  -8.554 -15.639  1.00 90.32           N  
ATOM   2823  N   LEU A 484     -24.826 -10.109 -12.287  1.00 43.11           N  
ATOM   2824  CA  LEU A 484     -26.102 -10.772 -12.086  1.00 33.04           C  
ATOM   2825  C   LEU A 484     -26.961 -10.965 -13.323  1.00 44.19           C  
ATOM   2826  O   LEU A 484     -28.043 -11.539 -13.227  1.00 50.52           O  
ATOM   2827  CB  LEU A 484     -26.885 -10.014 -11.029  1.00 23.54           C  
ATOM   2828  CG  LEU A 484     -26.015  -9.767  -9.798  1.00 31.26           C  
ATOM   2829  CD1 LEU A 484     -26.719  -8.896  -8.787  1.00 38.14           C  
ATOM   2830  CD2 LEU A 484     -25.657 -11.102  -9.189  1.00 34.14           C  
ATOM   2831  N   ASP A 485     -26.490 -10.497 -14.478  1.00 53.22           N  
ATOM   2832  CA  ASP A 485     -27.242 -10.645 -15.727  1.00 65.12           C  
ATOM   2833  C   ASP A 485     -27.667 -12.086 -15.961  1.00 68.23           C  
ATOM   2834  O   ASP A 485     -26.929 -13.014 -15.641  1.00 76.43           O  
ATOM   2835  CB  ASP A 485     -26.412 -10.185 -16.928  1.00 77.24           C  
ATOM   2836  CG  ASP A 485     -26.189  -8.692 -16.950  1.00 91.91           C  
ATOM   2837  OD1 ASP A 485     -27.164  -7.949 -16.725  1.00 95.37           O  
ATOM   2838  OD2 ASP A 485     -25.044  -8.258 -17.202  1.00 98.67           O  
ATOM   2839  N   LYS A 486     -28.857 -12.260 -16.529  1.00 66.04           N  
ATOM   2840  CA  LYS A 486     -29.401 -13.581 -16.826  1.00 54.60           C  
ATOM   2841  C   LYS A 486     -29.090 -14.604 -15.741  1.00 51.80           C  
ATOM   2842  O   LYS A 486     -28.699 -15.726 -16.034  1.00 48.44           O  
ATOM   2843  CB  LYS A 486     -28.854 -14.075 -18.170  1.00 48.85           C  
ATOM   2844  CG  LYS A 486     -29.418 -13.346 -19.374  1.00 55.42           C  
ATOM   2845  CD  LYS A 486     -29.095 -14.088 -20.667  1.00 72.91           C  
ATOM   2846  CE  LYS A 486     -27.784 -13.637 -21.292  1.00 74.45           C  
ATOM   2847  NZ  LYS A 486     -27.892 -12.277 -21.905  1.00 75.28           N  
ATOM   2848  N   ALA A 487     -29.270 -14.218 -14.486  1.00 51.14           N  
ATOM   2849  CA  ALA A 487     -28.977 -15.121 -13.380  1.00 59.16           C  
ATOM   2850  C   ALA A 487     -29.949 -16.293 -13.290  1.00 62.88           C  
ATOM   2851  O   ALA A 487     -29.554 -17.409 -12.945  1.00 69.13           O  
ATOM   2852  CB  ALA A 487     -28.966 -14.350 -12.064  1.00 65.28           C  
ATOM   2853  N   VAL A 488     -31.218 -16.049 -13.603  1.00 59.79           N  
ATOM   2854  CA  VAL A 488     -32.222 -17.102 -13.533  1.00 51.14           C  
ATOM   2855  C   VAL A 488     -32.854 -17.342 -14.890  1.00 48.00           C  
ATOM   2856  O   VAL A 488     -33.514 -16.467 -15.429  1.00 51.13           O  
ATOM   2857  CB  VAL A 488     -33.345 -16.746 -12.534  1.00 43.15           C  
ATOM   2858  CG1 VAL A 488     -34.347 -17.879 -12.467  1.00 43.77           C  
ATOM   2859  CG2 VAL A 488     -32.760 -16.472 -11.152  1.00 33.96           C  
ATOM   2860  N   LEU A 489     -32.640 -18.529 -15.441  1.00 52.62           N  
ATOM   2861  CA  LEU A 489     -33.202 -18.896 -16.738  1.00 67.90           C  
ATOM   2862  C   LEU A 489     -33.780 -20.312 -16.728  1.00 77.35           C  
ATOM   2863  O   LEU A 489     -34.390 -20.749 -17.706  1.00 76.34           O  
ATOM   2864  CB  LEU A 489     -32.139 -18.806 -17.832  1.00 69.53           C  
ATOM   2865  CG  LEU A 489     -31.840 -17.437 -18.436  1.00 78.81           C  
ATOM   2866  CD1 LEU A 489     -31.352 -16.487 -17.358  1.00 91.10           C  
ATOM   2867  CD2 LEU A 489     -30.793 -17.592 -19.532  1.00 80.93           C  
ATOM   2868  N   GLY A 490     -33.580 -21.026 -15.623  1.00 84.64           N  
ATOM   2869  CA  GLY A 490     -34.087 -22.385 -15.514  1.00 78.47           C  
ATOM   2870  C   GLY A 490     -33.954 -22.937 -14.107  1.00 81.08           C  
ATOM   2871  O   GLY A 490     -33.885 -22.178 -13.139  1.00 66.36           O  
ATOM   2872  N   THR A 491     -33.920 -24.260 -13.988  1.00 85.64           N  
ATOM   2873  CA  THR A 491     -33.792 -24.901 -12.684  1.00 93.70           C  
ATOM   2874  C   THR A 491     -33.093 -26.246 -12.775  1.00 97.37           C  
ATOM   2875  O   THR A 491     -33.142 -27.037 -11.835  1.00 98.67           O  
ATOM   2876  CB  THR A 491     -35.169 -25.134 -12.030  1.00 95.94           C  
ATOM   2877  OG1 THR A 491     -36.084 -25.643 -13.010  1.00 91.17           O  
ATOM   2878  CG2 THR A 491     -35.700 -23.847 -11.433  1.00 97.30           C  
ATOM   2879  N   SER A 492     -32.444 -26.509 -13.902  1.00 97.15           N  
ATOM   2880  CA  SER A 492     -31.755 -27.777 -14.087  1.00 98.67           C  
ATOM   2881  C   SER A 492     -30.270 -27.694 -13.759  1.00 98.67           C  
ATOM   2882  O   SER A 492     -29.801 -28.266 -12.768  1.00 98.67           O  
ATOM   2883  CB  SER A 492     -31.938 -28.272 -15.526  1.00 98.67           C  
ATOM   2884  OG  SER A 492     -33.298 -28.580 -15.794  1.00 98.67           O  
ATOM   2885  N   ASN A 493     -29.536 -26.969 -14.594  1.00 98.67           N  
ATOM   2886  CA  ASN A 493     -28.099 -26.827 -14.419  1.00 98.18           C  
ATOM   2887  C   ASN A 493     -27.707 -25.581 -13.636  1.00 93.55           C  
ATOM   2888  O   ASN A 493     -28.558 -24.831 -13.158  1.00 98.67           O  
ATOM   2889  CB  ASN A 493     -27.419 -26.796 -15.790  1.00 98.67           C  
ATOM   2890  CG  ASN A 493     -27.949 -27.866 -16.726  1.00 98.67           C  
ATOM   2891  OD1 ASN A 493     -27.944 -29.058 -16.403  1.00 92.10           O  
ATOM   2892  ND2 ASN A 493     -28.411 -27.444 -17.897  1.00 96.63           N  
ATOM   2893  N   PHE A 494     -26.400 -25.382 -13.502  1.00 88.73           N  
ATOM   2894  CA  PHE A 494     -25.858 -24.222 -12.811  1.00 83.53           C  
ATOM   2895  C   PHE A 494     -24.510 -23.869 -13.417  1.00 83.05           C  
ATOM   2896  O   PHE A 494     -23.473 -24.035 -12.788  1.00 87.14           O  
ATOM   2897  CB  PHE A 494     -25.687 -24.487 -11.317  1.00 71.49           C  
ATOM   2898  CG  PHE A 494     -25.190 -23.297 -10.558  1.00 61.10           C  
ATOM   2899  CD1 PHE A 494     -25.973 -22.157 -10.451  1.00 63.38           C  
ATOM   2900  CD2 PHE A 494     -23.936 -23.304  -9.967  1.00 60.20           C  
ATOM   2901  CE1 PHE A 494     -25.511 -21.034  -9.761  1.00 66.98           C  
ATOM   2902  CE2 PHE A 494     -23.464 -22.189  -9.276  1.00 64.65           C  
ATOM   2903  CZ  PHE A 494     -24.254 -21.053  -9.172  1.00 62.95           C  
ATOM   2904  N   LYS A 495     -24.537 -23.399 -14.655  1.00 86.23           N  
ATOM   2905  CA  LYS A 495     -23.325 -23.002 -15.357  1.00 89.88           C  
ATOM   2906  C   LYS A 495     -22.638 -21.896 -14.546  1.00 84.56           C  
ATOM   2907  O   LYS A 495     -23.298 -21.157 -13.818  1.00 81.00           O  
ATOM   2908  CB  LYS A 495     -23.696 -22.490 -16.759  1.00 97.73           C  
ATOM   2909  CG  LYS A 495     -22.524 -22.017 -17.616  1.00 98.67           C  
ATOM   2910  CD  LYS A 495     -22.987 -21.484 -18.985  1.00 98.67           C  
ATOM   2911  CE  LYS A 495     -23.709 -20.131 -18.898  1.00 98.67           C  
ATOM   2912  NZ  LYS A 495     -22.827 -19.003 -18.459  1.00 98.25           N  
ATOM   2913  N   VAL A 496     -21.316 -21.802 -14.657  1.00 77.03           N  
ATOM   2914  CA  VAL A 496     -20.544 -20.780 -13.950  1.00 62.73           C  
ATOM   2915  C   VAL A 496     -19.316 -20.448 -14.764  1.00 57.47           C  
ATOM   2916  O   VAL A 496     -18.562 -21.337 -15.139  1.00 54.04           O  
ATOM   2917  CB  VAL A 496     -20.059 -21.258 -12.564  1.00 54.63           C  
ATOM   2918  CG1 VAL A 496     -19.063 -20.270 -11.997  1.00 30.18           C  
ATOM   2919  CG2 VAL A 496     -21.230 -21.394 -11.618  1.00 52.31           C  
ATOM   2920  N   SER A 497     -19.119 -19.168 -15.041  1.00 55.02           N  
ATOM   2921  CA  SER A 497     -17.959 -18.734 -15.803  1.00 57.13           C  
ATOM   2922  C   SER A 497     -17.206 -17.701 -14.978  1.00 52.72           C  
ATOM   2923  O   SER A 497     -17.805 -16.795 -14.398  1.00 52.30           O  
ATOM   2924  CB  SER A 497     -18.387 -18.124 -17.145  1.00 63.74           C  
ATOM   2925  OG  SER A 497     -19.217 -19.011 -17.874  1.00 69.84           O  
ATOM   2926  N   ALA A 498     -15.890 -17.845 -14.913  1.00 48.96           N  
ATOM   2927  CA  ALA A 498     -15.092 -16.907 -14.152  1.00 52.79           C  
ATOM   2928  C   ALA A 498     -13.597 -17.046 -14.396  1.00 59.79           C  
ATOM   2929  O   ALA A 498     -13.139 -17.928 -15.120  1.00 57.77           O  
ATOM   2930  CB  ALA A 498     -15.388 -17.069 -12.682  1.00 49.67           C  
ATOM   2931  N   SER A 499     -12.840 -16.141 -13.790  1.00 62.49           N  
ATOM   2932  CA  SER A 499     -11.398 -16.163 -13.902  1.00 56.26           C  
ATOM   2933  C   SER A 499     -10.900 -17.162 -12.877  1.00 48.15           C  
ATOM   2934  O   SER A 499     -11.379 -17.199 -11.744  1.00 38.31           O  
ATOM   2935  CB  SER A 499     -10.813 -14.790 -13.595  1.00 62.83           C  
ATOM   2936  OG  SER A 499      -9.432 -14.901 -13.301  1.00 85.32           O  
ATOM   2937  N   PRO A 500      -9.925 -17.986 -13.259  1.00 36.22           N  
ATOM   2938  CA  PRO A 500      -9.410 -18.968 -12.310  1.00 35.87           C  
ATOM   2939  C   PRO A 500      -9.160 -18.395 -10.917  1.00 35.46           C  
ATOM   2940  O   PRO A 500      -9.117 -19.140  -9.951  1.00 29.36           O  
ATOM   2941  CB  PRO A 500      -8.130 -19.456 -12.984  1.00 26.41           C  
ATOM   2942  CG  PRO A 500      -7.723 -18.304 -13.868  1.00 29.97           C  
ATOM   2943  CD  PRO A 500      -9.045 -17.879 -14.435  1.00 43.91           C  
ATOM   2944  N   LEU A 501      -9.007 -17.078 -10.809  1.00 30.09           N  
ATOM   2945  CA  LEU A 501      -8.750 -16.459  -9.515  1.00 41.69           C  
ATOM   2946  C   LEU A 501      -9.914 -16.595  -8.551  1.00 48.50           C  
ATOM   2947  O   LEU A 501      -9.752 -16.446  -7.340  1.00 48.37           O  
ATOM   2948  CB  LEU A 501      -8.436 -14.977  -9.671  1.00 52.40           C  
ATOM   2949  CG  LEU A 501      -7.129 -14.562 -10.325  1.00 55.48           C  
ATOM   2950  CD1 LEU A 501      -6.970 -13.054 -10.179  1.00 67.03           C  
ATOM   2951  CD2 LEU A 501      -5.974 -15.277  -9.653  1.00 67.63           C  
ATOM   2952  N   LEU A 502     -11.095 -16.862  -9.089  1.00 55.29           N  
ATOM   2953  CA  LEU A 502     -12.278 -17.006  -8.254  1.00 59.43           C  
ATOM   2954  C   LEU A 502     -12.755 -18.450  -8.230  1.00 60.96           C  
ATOM   2955  O   LEU A 502     -13.857 -18.743  -7.764  1.00 60.03           O  
ATOM   2956  CB  LEU A 502     -13.394 -16.110  -8.784  1.00 56.38           C  
ATOM   2957  CG  LEU A 502     -13.117 -14.612  -8.714  1.00 43.04           C  
ATOM   2958  CD1 LEU A 502     -14.082 -13.870  -9.628  1.00 43.01           C  
ATOM   2959  CD2 LEU A 502     -13.246 -14.146  -7.269  1.00 51.61           C  
ATOM   2960  N   TYR A 503     -11.916 -19.351  -8.726  1.00 64.52           N  
ATOM   2961  CA  TYR A 503     -12.270 -20.762  -8.787  1.00 63.74           C  
ATOM   2962  C   TYR A 503     -12.659 -21.386  -7.455  1.00 53.77           C  
ATOM   2963  O   TYR A 503     -13.710 -22.014  -7.339  1.00 52.19           O  
ATOM   2964  CB  TYR A 503     -11.132 -21.575  -9.394  1.00 71.13           C  
ATOM   2965  CG  TYR A 503     -11.493 -23.027  -9.494  1.00 69.25           C  
ATOM   2966  CD1 TYR A 503     -12.466 -23.458 -10.392  1.00 64.10           C  
ATOM   2967  CD2 TYR A 503     -10.933 -23.960  -8.630  1.00 71.22           C  
ATOM   2968  CE1 TYR A 503     -12.879 -24.783 -10.418  1.00 69.37           C  
ATOM   2969  CE2 TYR A 503     -11.340 -25.290  -8.650  1.00 75.54           C  
ATOM   2970  CZ  TYR A 503     -12.316 -25.695  -9.542  1.00 67.69           C  
ATOM   2971  OH  TYR A 503     -12.749 -26.999  -9.531  1.00 73.87           O  
ATOM   2972  N   THR A 504     -11.806 -21.226  -6.456  1.00 44.20           N  
ATOM   2973  CA  THR A 504     -12.076 -21.794  -5.143  1.00 46.80           C  
ATOM   2974  C   THR A 504     -13.279 -21.155  -4.438  1.00 54.94           C  
ATOM   2975  O   THR A 504     -13.909 -21.775  -3.576  1.00 51.36           O  
ATOM   2976  CB  THR A 504     -10.828 -21.697  -4.249  1.00 32.05           C  
ATOM   2977  OG1 THR A 504      -9.769 -22.441  -4.860  1.00 43.83           O  
ATOM   2978  CG2 THR A 504     -11.099 -22.268  -2.867  1.00 17.30           C  
ATOM   2979  N   LEU A 505     -13.603 -19.917  -4.800  1.00 58.27           N  
ATOM   2980  CA  LEU A 505     -14.749 -19.252  -4.194  1.00 52.64           C  
ATOM   2981  C   LEU A 505     -16.007 -19.854  -4.796  1.00 48.72           C  
ATOM   2982  O   LEU A 505     -16.955 -20.187  -4.092  1.00 55.47           O  
ATOM   2983  CB  LEU A 505     -14.719 -17.749  -4.474  1.00 51.59           C  
ATOM   2984  CG  LEU A 505     -15.916 -16.926  -3.980  1.00 44.82           C  
ATOM   2985  CD1 LEU A 505     -16.071 -17.041  -2.463  1.00 33.07           C  
ATOM   2986  CD2 LEU A 505     -15.710 -15.475  -4.390  1.00 43.90           C  
ATOM   2987  N   ILE A 506     -16.011 -19.990  -6.113  1.00 47.15           N  
ATOM   2988  CA  ILE A 506     -17.157 -20.564  -6.784  1.00 52.85           C  
ATOM   2989  C   ILE A 506     -17.376 -21.934  -6.166  1.00 64.16           C  
ATOM   2990  O   ILE A 506     -18.486 -22.270  -5.753  1.00 68.89           O  
ATOM   2991  CB  ILE A 506     -16.900 -20.695  -8.293  1.00 42.84           C  
ATOM   2992  CG1 ILE A 506     -16.606 -19.314  -8.869  1.00 36.24           C  
ATOM   2993  CG2 ILE A 506     -18.107 -21.283  -8.986  1.00 40.25           C  
ATOM   2994  CD1 ILE A 506     -16.316 -19.318 -10.328  1.00 50.46           C  
ATOM   2995  N   GLU A 507     -16.300 -22.708  -6.073  1.00 65.56           N  
ATOM   2996  CA  GLU A 507     -16.374 -24.048  -5.509  1.00 70.31           C  
ATOM   2997  C   GLU A 507     -16.954 -24.045  -4.099  1.00 61.94           C  
ATOM   2998  O   GLU A 507     -18.101 -24.416  -3.896  1.00 59.66           O  
ATOM   2999  CB  GLU A 507     -14.985 -24.701  -5.495  1.00 83.03           C  
ATOM   3000  CG  GLU A 507     -14.995 -26.195  -5.166  1.00 92.59           C  
ATOM   3001  CD  GLU A 507     -13.598 -26.782  -4.994  1.00 90.42           C  
ATOM   3002  OE1 GLU A 507     -12.944 -26.485  -3.972  1.00 86.10           O  
ATOM   3003  OE2 GLU A 507     -13.156 -27.540  -5.884  1.00 89.03           O  
ATOM   3004  N   LYS A 508     -16.161 -23.617  -3.126  1.00 58.15           N  
ATOM   3005  CA  LYS A 508     -16.611 -23.600  -1.743  1.00 71.74           C  
ATOM   3006  C   LYS A 508     -17.997 -22.998  -1.533  1.00 74.31           C  
ATOM   3007  O   LYS A 508     -18.675 -23.324  -0.559  1.00 80.31           O  
ATOM   3008  CB  LYS A 508     -15.586 -22.876  -0.861  1.00 81.71           C  
ATOM   3009  CG  LYS A 508     -14.558 -23.808  -0.231  1.00 91.44           C  
ATOM   3010  CD  LYS A 508     -13.828 -24.636  -1.284  1.00 96.23           C  
ATOM   3011  CE  LYS A 508     -13.035 -25.776  -0.661  1.00 85.49           C  
ATOM   3012  NZ  LYS A 508     -13.913 -26.759   0.027  1.00 88.49           N  
ATOM   3013  N   THR A 509     -18.424 -22.125  -2.439  1.00 70.49           N  
ATOM   3014  CA  THR A 509     -19.742 -21.512  -2.304  1.00 61.61           C  
ATOM   3015  C   THR A 509     -20.815 -22.487  -2.778  1.00 59.76           C  
ATOM   3016  O   THR A 509     -21.853 -22.635  -2.126  1.00 43.41           O  
ATOM   3017  CB  THR A 509     -19.838 -20.184  -3.103  1.00 59.74           C  
ATOM   3018  OG1 THR A 509     -19.152 -19.142  -2.393  1.00 39.15           O  
ATOM   3019  CG2 THR A 509     -21.289 -19.785  -3.300  1.00 53.86           C  
ATOM   3020  N   MET A 510     -20.558 -23.155  -3.904  1.00 59.47           N  
ATOM   3021  CA  MET A 510     -21.503 -24.129  -4.439  1.00 56.73           C  
ATOM   3022  C   MET A 510     -21.629 -25.277  -3.442  1.00 59.33           C  
ATOM   3023  O   MET A 510     -22.437 -26.186  -3.607  1.00 61.22           O  
ATOM   3024  CB  MET A 510     -21.027 -24.667  -5.785  1.00 33.21           C  
ATOM   3025  CG  MET A 510     -20.857 -23.610  -6.833  1.00  5.98           C  
ATOM   3026  SD  MET A 510     -20.827 -24.383  -8.446  1.00 54.43           S  
ATOM   3027  CE  MET A 510     -19.281 -25.245  -8.420  1.00 56.54           C  
ATOM   3028  N   GLN A 511     -20.812 -25.221  -2.402  1.00 63.25           N  
ATOM   3029  CA  GLN A 511     -20.821 -26.232  -1.366  1.00 65.44           C  
ATOM   3030  C   GLN A 511     -21.611 -25.712  -0.187  1.00 71.67           C  
ATOM   3031  O   GLN A 511     -21.815 -26.434   0.788  1.00 71.11           O  
ATOM   3032  CB  GLN A 511     -19.398 -26.543  -0.909  1.00 70.75           C  
ATOM   3033  CG  GLN A 511     -18.632 -27.485  -1.810  1.00 81.73           C  
ATOM   3034  CD  GLN A 511     -17.228 -27.741  -1.305  1.00 88.85           C  
ATOM   3035  OE1 GLN A 511     -16.982 -27.741  -0.099  1.00 93.95           O  
ATOM   3036  NE2 GLN A 511     -16.299 -27.976  -2.224  1.00 96.08           N  
ATOM   3037  N   ASN A 512     -22.042 -24.454  -0.278  1.00 74.51           N  
ATOM   3038  CA  ASN A 512     -22.815 -23.819   0.792  1.00 86.00           C  
ATOM   3039  C   ASN A 512     -24.245 -23.480   0.377  1.00 80.45           C  
ATOM   3040  O   ASN A 512     -25.135 -23.360   1.226  1.00 76.17           O  
ATOM   3041  CB  ASN A 512     -22.121 -22.534   1.263  1.00 93.66           C  
ATOM   3042  CG  ASN A 512     -20.887 -22.801   2.112  1.00 86.50           C  
ATOM   3043  OD1 ASN A 512     -20.981 -23.258   3.255  1.00 74.03           O  
ATOM   3044  ND2 ASN A 512     -19.720 -22.509   1.554  1.00 85.61           N  
ATOM   3045  N   VAL A 513     -24.458 -23.323  -0.927  1.00 76.78           N  
ATOM   3046  CA  VAL A 513     -25.776 -22.986  -1.451  1.00 73.32           C  
ATOM   3047  C   VAL A 513     -26.518 -24.208  -1.991  1.00 75.49           C  
ATOM   3048  O   VAL A 513     -25.989 -24.957  -2.814  1.00 65.85           O  
ATOM   3049  CB  VAL A 513     -25.667 -21.936  -2.570  1.00 66.57           C  
ATOM   3050  CG1 VAL A 513     -27.049 -21.563  -3.069  1.00 65.71           C  
ATOM   3051  CG2 VAL A 513     -24.943 -20.712  -2.058  1.00 46.01           C  
ATOM   3052  N   LYS A 514     -27.748 -24.395  -1.519  1.00 77.05           N  
ATOM   3053  CA  LYS A 514     -28.575 -25.520  -1.936  1.00 73.23           C  
ATOM   3054  C   LYS A 514     -29.512 -25.127  -3.059  1.00 66.41           C  
ATOM   3055  O   LYS A 514     -30.153 -24.082  -3.002  1.00 61.56           O  
ATOM   3056  CB  LYS A 514     -29.388 -26.051  -0.751  1.00 76.86           C  
ATOM   3057  CG  LYS A 514     -28.525 -26.590   0.378  1.00 94.26           C  
ATOM   3058  CD  LYS A 514     -29.334 -27.327   1.439  1.00 98.67           C  
ATOM   3059  CE  LYS A 514     -30.107 -26.383   2.348  1.00 98.67           C  
ATOM   3060  NZ  LYS A 514     -30.794 -27.133   3.444  1.00 98.67           N  
ATOM   3061  N   HIS A 515     -29.582 -25.976  -4.079  1.00 66.05           N  
ATOM   3062  CA  HIS A 515     -30.436 -25.751  -5.240  1.00 70.74           C  
ATOM   3063  C   HIS A 515     -31.832 -25.345  -4.769  1.00 79.80           C  
ATOM   3064  O   HIS A 515     -32.317 -25.829  -3.747  1.00 77.99           O  
ATOM   3065  CB  HIS A 515     -30.493 -27.033  -6.076  1.00 58.48           C  
ATOM   3066  CG  HIS A 515     -31.148 -26.871  -7.414  1.00 74.95           C  
ATOM   3067  ND1 HIS A 515     -30.627 -27.425  -8.563  1.00 88.60           N  
ATOM   3068  CD2 HIS A 515     -32.296 -26.257  -7.782  1.00 76.79           C  
ATOM   3069  CE1 HIS A 515     -31.423 -27.157  -9.582  1.00 78.62           C  
ATOM   3070  NE2 HIS A 515     -32.444 -26.449  -9.135  1.00 81.94           N  
ATOM   3071  N   PRO A 516     -32.483 -24.420  -5.490  1.00 92.26           N  
ATOM   3072  CA  PRO A 516     -33.827 -23.994  -5.085  1.00 95.32           C  
ATOM   3073  C   PRO A 516     -34.883 -25.102  -5.178  1.00 94.57           C  
ATOM   3074  O   PRO A 516     -35.749 -25.222  -4.306  1.00 90.61           O  
ATOM   3075  CB  PRO A 516     -34.114 -22.822  -6.029  1.00 98.56           C  
ATOM   3076  CG  PRO A 516     -33.274 -23.143  -7.243  1.00 92.89           C  
ATOM   3077  CD  PRO A 516     -31.990 -23.596  -6.609  1.00 88.69           C  
ATOM   3078  N   VAL A 517     -34.799 -25.907  -6.234  1.00 92.22           N  
ATOM   3079  CA  VAL A 517     -35.734 -27.010  -6.463  1.00 86.16           C  
ATOM   3080  C   VAL A 517     -35.314 -28.259  -5.670  1.00 88.36           C  
ATOM   3081  O   VAL A 517     -36.047 -28.731  -4.791  1.00 90.48           O  
ATOM   3082  CB  VAL A 517     -35.804 -27.351  -7.973  1.00 83.49           C  
ATOM   3083  CG1 VAL A 517     -36.876 -28.400  -8.224  1.00 80.88           C  
ATOM   3084  CG2 VAL A 517     -36.084 -26.083  -8.786  1.00 72.67           C  
ATOM   3085  N   THR A 518     -34.134 -28.788  -5.993  1.00 86.24           N  
ATOM   3086  CA  THR A 518     -33.569 -29.962  -5.322  1.00 81.77           C  
ATOM   3087  C   THR A 518     -33.122 -29.549  -3.925  1.00 77.23           C  
ATOM   3088  O   THR A 518     -32.514 -28.500  -3.763  1.00 90.91           O  
ATOM   3089  CB  THR A 518     -32.320 -30.468  -6.072  1.00 81.59           C  
ATOM   3090  OG1 THR A 518     -32.658 -30.741  -7.436  1.00 76.10           O  
ATOM   3091  CG2 THR A 518     -31.755 -31.713  -5.405  1.00 74.73           C  
ATOM   3092  N   GLY A 519     -33.401 -30.359  -2.914  1.00 70.63           N  
ATOM   3093  CA  GLY A 519     -32.973 -29.982  -1.578  1.00 78.54           C  
ATOM   3094  C   GLY A 519     -31.463 -30.085  -1.387  1.00 86.34           C  
ATOM   3095  O   GLY A 519     -30.919 -29.652  -0.365  1.00 79.94           O  
ATOM   3096  N   GLN A 520     -30.785 -30.644  -2.388  1.00 92.20           N  
ATOM   3097  CA  GLN A 520     -29.335 -30.851  -2.346  1.00 96.34           C  
ATOM   3098  C   GLN A 520     -28.485 -29.634  -2.711  1.00 95.38           C  
ATOM   3099  O   GLN A 520     -28.971 -28.692  -3.336  1.00 98.67           O  
ATOM   3100  CB  GLN A 520     -28.959 -32.012  -3.271  1.00 98.67           C  
ATOM   3101  CG  GLN A 520     -29.655 -33.324  -2.933  1.00 98.67           C  
ATOM   3102  CD  GLN A 520     -29.298 -34.428  -3.907  1.00 98.67           C  
ATOM   3103  OE1 GLN A 520     -29.481 -34.281  -5.119  1.00 98.67           O  
ATOM   3104  NE2 GLN A 520     -28.787 -35.541  -3.383  1.00 98.67           N  
ATOM   3105  N   PHE A 521     -27.207 -29.676  -2.327  1.00 93.97           N  
ATOM   3106  CA  PHE A 521     -26.269 -28.589  -2.604  1.00 74.72           C  
ATOM   3107  C   PHE A 521     -25.912 -28.516  -4.086  1.00 73.43           C  
ATOM   3108  O   PHE A 521     -25.991 -29.510  -4.811  1.00 63.23           O  
ATOM   3109  CB  PHE A 521     -24.987 -28.757  -1.787  1.00 65.79           C  
ATOM   3110  CG  PHE A 521     -25.193 -28.693  -0.303  1.00 68.05           C  
ATOM   3111  CD1 PHE A 521     -25.789 -29.747   0.383  1.00 83.67           C  
ATOM   3112  CD2 PHE A 521     -24.775 -27.585   0.418  1.00 74.49           C  
ATOM   3113  CE1 PHE A 521     -25.961 -29.692   1.774  1.00 86.43           C  
ATOM   3114  CE2 PHE A 521     -24.942 -27.518   1.808  1.00 78.42           C  
ATOM   3115  CZ  PHE A 521     -25.535 -28.571   2.485  1.00 79.93           C  
ATOM   3116  N   LEU A 522     -25.512 -27.324  -4.520  1.00 75.30           N  
ATOM   3117  CA  LEU A 522     -25.145 -27.070  -5.914  1.00 78.40           C  
ATOM   3118  C   LEU A 522     -23.933 -27.866  -6.390  1.00 77.35           C  
ATOM   3119  O   LEU A 522     -23.888 -28.295  -7.541  1.00 68.73           O  
ATOM   3120  CB  LEU A 522     -24.867 -25.571  -6.118  1.00 87.49           C  
ATOM   3121  CG  LEU A 522     -26.021 -24.574  -5.949  1.00 81.75           C  
ATOM   3122  CD1 LEU A 522     -25.496 -23.154  -5.897  1.00 74.40           C  
ATOM   3123  CD2 LEU A 522     -26.981 -24.734  -7.103  1.00 97.66           C  
ATOM   3124  N   TYR A 523     -22.960 -28.056  -5.498  1.00 81.75           N  
ATOM   3125  CA  TYR A 523     -21.720 -28.772  -5.804  1.00 88.62           C  
ATOM   3126  C   TYR A 523     -21.834 -30.286  -5.986  1.00 94.43           C  
ATOM   3127  O   TYR A 523     -22.285 -30.998  -5.085  1.00 98.67           O  
ATOM   3128  CB  TYR A 523     -20.683 -28.494  -4.714  1.00 87.66           C  
ATOM   3129  CG  TYR A 523     -19.301 -28.986  -5.071  1.00 95.24           C  
ATOM   3130  CD1 TYR A 523     -18.720 -28.639  -6.288  1.00 94.63           C  
ATOM   3131  CD2 TYR A 523     -18.564 -29.782  -4.192  1.00 94.52           C  
ATOM   3132  CE1 TYR A 523     -17.449 -29.064  -6.626  1.00 94.66           C  
ATOM   3133  CE2 TYR A 523     -17.279 -30.214  -4.523  1.00 95.09           C  
ATOM   3134  CZ  TYR A 523     -16.731 -29.848  -5.746  1.00 96.77           C  
ATOM   3135  OH  TYR A 523     -15.464 -30.256  -6.099  1.00 89.69           O  
ATOM   3136  N   GLN A 524     -21.403 -30.776  -7.148  1.00 95.37           N  
ATOM   3137  CA  GLN A 524     -21.445 -32.206  -7.432  1.00 97.16           C  
ATOM   3138  C   GLN A 524     -20.334 -32.920  -6.668  1.00 94.80           C  
ATOM   3139  O   GLN A 524     -19.185 -32.967  -7.112  1.00 93.18           O  
ATOM   3140  CB  GLN A 524     -21.297 -32.463  -8.933  1.00 98.31           C  
ATOM   3141  CG  GLN A 524     -22.572 -32.239  -9.736  1.00 98.67           C  
ATOM   3142  CD  GLN A 524     -22.475 -32.810 -11.140  1.00 98.67           C  
ATOM   3143  OE1 GLN A 524     -22.166 -33.994 -11.324  1.00 98.67           O  
ATOM   3144  NE2 GLN A 524     -22.743 -31.976 -12.140  1.00 98.67           N  
ATOM   3145  N   ASP A 525     -20.699 -33.482  -5.519  1.00 91.37           N  
ATOM   3146  CA  ASP A 525     -19.770 -34.177  -4.632  1.00 86.44           C  
ATOM   3147  C   ASP A 525     -18.934 -35.300  -5.248  1.00 83.81           C  
ATOM   3148  O   ASP A 525     -17.959 -35.751  -4.646  1.00 74.20           O  
ATOM   3149  CB  ASP A 525     -20.542 -34.722  -3.431  1.00 87.87           C  
ATOM   3150  CG  ASP A 525     -19.951 -34.275  -2.109  1.00 98.07           C  
ATOM   3151  OD1 ASP A 525     -18.819 -34.698  -1.791  1.00 98.67           O  
ATOM   3152  OD2 ASP A 525     -20.613 -33.496  -1.388  1.00 98.67           O  
ATOM   3153  N   SER A 526     -19.302 -35.745  -6.443  1.00 89.02           N  
ATOM   3154  CA  SER A 526     -18.572 -36.828  -7.099  1.00 86.01           C  
ATOM   3155  C   SER A 526     -17.292 -36.405  -7.812  1.00 79.81           C  
ATOM   3156  O   SER A 526     -16.590 -37.239  -8.373  1.00 81.77           O  
ATOM   3157  CB  SER A 526     -19.490 -37.559  -8.091  1.00 94.38           C  
ATOM   3158  OG  SER A 526     -20.068 -36.665  -9.029  1.00 98.67           O  
ATOM   3159  N   ASN A 527     -16.973 -35.118  -7.786  1.00 77.82           N  
ATOM   3160  CA  ASN A 527     -15.766 -34.653  -8.454  1.00 80.15           C  
ATOM   3161  C   ASN A 527     -14.836 -33.914  -7.501  1.00 80.87           C  
ATOM   3162  O   ASN A 527     -15.197 -33.635  -6.357  1.00 87.18           O  
ATOM   3163  CB  ASN A 527     -16.134 -33.722  -9.608  1.00 85.96           C  
ATOM   3164  CG  ASN A 527     -17.342 -34.205 -10.384  1.00 79.88           C  
ATOM   3165  OD1 ASN A 527     -17.428 -35.371 -10.762  1.00 70.67           O  
ATOM   3166  ND2 ASN A 527     -18.283 -33.302 -10.632  1.00 86.92           N  
ATOM   3167  N   TRP A 528     -13.627 -33.621  -7.974  1.00 73.86           N  
ATOM   3168  CA  TRP A 528     -12.648 -32.874  -7.191  1.00 72.15           C  
ATOM   3169  C   TRP A 528     -12.267 -31.711  -8.084  1.00 74.21           C  
ATOM   3170  O   TRP A 528     -11.638 -30.747  -7.647  1.00 75.93           O  
ATOM   3171  CB  TRP A 528     -11.399 -33.712  -6.875  1.00 63.56           C  
ATOM   3172  CG  TRP A 528     -10.621 -34.115  -8.087  1.00 60.58           C  
ATOM   3173  CD1 TRP A 528     -10.804 -35.239  -8.844  1.00 60.31           C  
ATOM   3174  CD2 TRP A 528      -9.579 -33.367  -8.726  1.00 58.93           C  
ATOM   3175  NE1 TRP A 528      -9.944 -35.236  -9.916  1.00 49.23           N  
ATOM   3176  CE2 TRP A 528      -9.182 -34.098  -9.868  1.00 54.76           C  
ATOM   3177  CE3 TRP A 528      -8.946 -32.150  -8.448  1.00 55.40           C  
ATOM   3178  CZ2 TRP A 528      -8.182 -33.648 -10.731  1.00 49.87           C  
ATOM   3179  CZ3 TRP A 528      -7.952 -31.706  -9.306  1.00 53.51           C  
ATOM   3180  CH2 TRP A 528      -7.581 -32.454 -10.435  1.00 49.32           C  
ATOM   3181  N   ALA A 529     -12.663 -31.828  -9.350  1.00 70.26           N  
ATOM   3182  CA  ALA A 529     -12.398 -30.814 -10.359  1.00 69.13           C  
ATOM   3183  C   ALA A 529     -13.709 -30.420 -10.999  1.00 66.70           C  
ATOM   3184  O   ALA A 529     -14.225 -31.144 -11.844  1.00 51.95           O  
ATOM   3185  CB  ALA A 529     -11.451 -31.355 -11.419  1.00 69.30           C  
ATOM   3186  N   SER A 530     -14.233 -29.269 -10.587  1.00 75.19           N  
ATOM   3187  CA  SER A 530     -15.497 -28.734 -11.099  1.00 81.91           C  
ATOM   3188  C   SER A 530     -15.322 -28.084 -12.478  1.00 73.56           C  
ATOM   3189  O   SER A 530     -14.202 -27.814 -12.917  1.00 78.44           O  
ATOM   3190  CB  SER A 530     -16.054 -27.694 -10.118  1.00 90.84           C  
ATOM   3191  OG  SER A 530     -15.854 -28.102  -8.774  1.00 92.77           O  
ATOM   3192  N   LYS A 531     -16.433 -27.821 -13.156  1.00 61.38           N  
ATOM   3193  CA  LYS A 531     -16.368 -27.213 -14.472  1.00 59.74           C  
ATOM   3194  C   LYS A 531     -16.602 -25.723 -14.425  1.00 57.83           C  
ATOM   3195  O   LYS A 531     -17.617 -25.266 -13.897  1.00 58.27           O  
ATOM   3196  CB  LYS A 531     -17.404 -27.842 -15.405  1.00 72.60           C  
ATOM   3197  CG  LYS A 531     -17.561 -27.126 -16.747  1.00 79.41           C  
ATOM   3198  CD  LYS A 531     -18.638 -27.796 -17.606  1.00 96.57           C  
ATOM   3199  CE  LYS A 531     -18.940 -26.998 -18.875  1.00 98.67           C  
ATOM   3200  NZ  LYS A 531     -19.972 -27.643 -19.749  1.00 95.51           N  
ATOM   3201  N   VAL A 532     -15.660 -24.964 -14.971  1.00 50.85           N  
ATOM   3202  CA  VAL A 532     -15.803 -23.519 -15.025  1.00 42.86           C  
ATOM   3203  C   VAL A 532     -15.645 -23.128 -16.475  1.00 46.14           C  
ATOM   3204  O   VAL A 532     -14.725 -23.582 -17.145  1.00 48.34           O  
ATOM   3205  CB  VAL A 532     -14.768 -22.791 -14.173  1.00 43.50           C  
ATOM   3206  CG1 VAL A 532     -14.950 -21.296 -14.333  1.00 51.03           C  
ATOM   3207  CG2 VAL A 532     -14.946 -23.164 -12.708  1.00 42.56           C  
ATOM   3208  N   GLU A 533     -16.561 -22.293 -16.948  1.00 53.32           N  
ATOM   3209  CA  GLU A 533     -16.601 -21.861 -18.338  1.00 66.40           C  
ATOM   3210  C   GLU A 533     -15.888 -20.539 -18.580  1.00 63.97           C  
ATOM   3211  O   GLU A 533     -15.755 -19.725 -17.675  1.00 72.54           O  
ATOM   3212  CB  GLU A 533     -18.067 -21.756 -18.763  1.00 80.14           C  
ATOM   3213  CG  GLU A 533     -18.329 -21.962 -20.235  1.00 94.12           C  
ATOM   3214  CD  GLU A 533     -19.755 -22.408 -20.491  1.00 98.67           C  
ATOM   3215  OE1 GLU A 533     -20.129 -23.489 -19.983  1.00 98.67           O  
ATOM   3216  OE2 GLU A 533     -20.498 -21.681 -21.191  1.00 98.67           O  
ATOM   3217  N   LYS A 534     -15.426 -20.334 -19.807  1.00 56.84           N  
ATOM   3218  CA  LYS A 534     -14.729 -19.105 -20.170  1.00 72.54           C  
ATOM   3219  C   LYS A 534     -15.746 -17.987 -20.416  1.00 82.07           C  
ATOM   3220  O   LYS A 534     -16.869 -18.258 -20.840  1.00 94.38           O  
ATOM   3221  CB  LYS A 534     -13.891 -19.350 -21.430  1.00 73.23           C  
ATOM   3222  CG  LYS A 534     -12.664 -20.209 -21.184  1.00 64.87           C  
ATOM   3223  CD  LYS A 534     -12.270 -21.044 -22.401  1.00 75.32           C  
ATOM   3224  CE  LYS A 534     -11.838 -20.206 -23.591  1.00 72.94           C  
ATOM   3225  NZ  LYS A 534     -11.389 -21.083 -24.718  1.00 78.03           N  
ATOM   3226  N   LEU A 535     -15.368 -16.737 -20.143  1.00 77.58           N  
ATOM   3227  CA  LEU A 535     -16.282 -15.614 -20.368  1.00 67.08           C  
ATOM   3228  C   LEU A 535     -16.344 -15.290 -21.855  1.00 67.85           C  
ATOM   3229  O   LEU A 535     -15.315 -15.244 -22.534  1.00 59.87           O  
ATOM   3230  CB  LEU A 535     -15.831 -14.365 -19.605  1.00 69.16           C  
ATOM   3231  CG  LEU A 535     -15.891 -14.350 -18.074  1.00 52.70           C  
ATOM   3232  CD1 LEU A 535     -17.287 -14.662 -17.628  1.00 54.74           C  
ATOM   3233  CD2 LEU A 535     -14.924 -15.362 -17.500  1.00 60.08           C  
ATOM   3234  N   THR A 536     -17.554 -15.062 -22.352  1.00 69.72           N  
ATOM   3235  CA  THR A 536     -17.770 -14.751 -23.762  1.00 83.42           C  
ATOM   3236  C   THR A 536     -17.944 -13.268 -24.083  1.00 84.75           C  
ATOM   3237  O   THR A 536     -18.408 -12.471 -23.260  1.00 83.66           O  
ATOM   3238  CB  THR A 536     -19.003 -15.490 -24.315  1.00 92.04           C  
ATOM   3239  OG1 THR A 536     -20.038 -15.503 -23.323  1.00 98.67           O  
ATOM   3240  CG2 THR A 536     -18.650 -16.905 -24.707  1.00 93.60           C  
ATOM   3241  N   LEU A 537     -17.581 -12.925 -25.312  1.00 83.58           N  
ATOM   3242  CA  LEU A 537     -17.665 -11.568 -25.826  1.00 73.72           C  
ATOM   3243  C   LEU A 537     -18.984 -10.903 -25.481  1.00 65.10           C  
ATOM   3244  O   LEU A 537     -19.086  -9.686 -25.481  1.00 69.01           O  
ATOM   3245  CB  LEU A 537     -17.507 -11.594 -27.345  1.00 74.89           C  
ATOM   3246  CG  LEU A 537     -16.736 -10.467 -28.029  1.00 76.44           C  
ATOM   3247  CD1 LEU A 537     -17.360  -9.142 -27.662  1.00 70.44           C  
ATOM   3248  CD2 LEU A 537     -15.263 -10.516 -27.624  1.00 77.72           C  
ATOM   3249  N   ASP A 538     -20.002 -11.698 -25.186  1.00 63.52           N  
ATOM   3250  CA  ASP A 538     -21.303 -11.127 -24.877  1.00 71.58           C  
ATOM   3251  C   ASP A 538     -21.653 -11.117 -23.402  1.00 73.06           C  
ATOM   3252  O   ASP A 538     -22.815 -11.315 -23.042  1.00 78.38           O  
ATOM   3253  CB  ASP A 538     -22.405 -11.865 -25.641  1.00 81.47           C  
ATOM   3254  CG  ASP A 538     -22.603 -13.287 -25.152  1.00 90.10           C  
ATOM   3255  OD1 ASP A 538     -21.756 -14.151 -25.464  1.00 98.40           O  
ATOM   3256  OD2 ASP A 538     -23.603 -13.539 -24.449  1.00 87.76           O  
ATOM   3257  N   ASN A 539     -20.662 -10.894 -22.543  1.00 62.31           N  
ATOM   3258  CA  ASN A 539     -20.938 -10.842 -21.114  1.00 57.20           C  
ATOM   3259  C   ASN A 539     -20.225  -9.684 -20.439  1.00 54.07           C  
ATOM   3260  O   ASN A 539     -19.001  -9.636 -20.412  1.00 45.65           O  
ATOM   3261  CB  ASN A 539     -20.551 -12.149 -20.432  1.00 47.61           C  
ATOM   3262  CG  ASN A 539     -21.058 -12.223 -18.998  1.00 61.28           C  
ATOM   3263  OD1 ASN A 539     -20.974 -13.265 -18.347  1.00 52.37           O  
ATOM   3264  ND2 ASN A 539     -21.588 -11.108 -18.497  1.00 67.50           N  
ATOM   3265  N   ALA A 540     -21.014  -8.762 -19.887  1.00 58.08           N  
ATOM   3266  CA  ALA A 540     -20.503  -7.581 -19.206  1.00 48.57           C  
ATOM   3267  C   ALA A 540     -19.277  -7.908 -18.381  1.00 47.51           C  
ATOM   3268  O   ALA A 540     -18.403  -7.066 -18.193  1.00 55.20           O  
ATOM   3269  CB  ALA A 540     -21.582  -6.982 -18.326  1.00 47.26           C  
ATOM   3270  N   ALA A 541     -19.210  -9.133 -17.884  1.00 39.71           N  
ATOM   3271  CA  ALA A 541     -18.063  -9.540 -17.095  1.00 38.84           C  
ATOM   3272  C   ALA A 541     -16.814  -9.675 -17.979  1.00 40.33           C  
ATOM   3273  O   ALA A 541     -15.706  -9.380 -17.548  1.00 46.37           O  
ATOM   3274  CB  ALA A 541     -18.360 -10.843 -16.394  1.00 35.86           C  
ATOM   3275  N   PHE A 542     -16.992 -10.103 -19.221  1.00 37.05           N  
ATOM   3276  CA  PHE A 542     -15.863 -10.267 -20.121  1.00 44.07           C  
ATOM   3277  C   PHE A 542     -14.986  -9.030 -20.200  1.00 44.02           C  
ATOM   3278  O   PHE A 542     -13.772  -9.122 -20.046  1.00 50.05           O  
ATOM   3279  CB  PHE A 542     -16.346 -10.618 -21.525  1.00 61.98           C  
ATOM   3280  CG  PHE A 542     -15.239 -10.756 -22.531  1.00 57.07           C  
ATOM   3281  CD1 PHE A 542     -14.334 -11.802 -22.443  1.00 63.73           C  
ATOM   3282  CD2 PHE A 542     -15.109  -9.846 -23.568  1.00 54.01           C  
ATOM   3283  CE1 PHE A 542     -13.319 -11.939 -23.375  1.00 66.38           C  
ATOM   3284  CE2 PHE A 542     -14.095  -9.977 -24.502  1.00 65.11           C  
ATOM   3285  CZ  PHE A 542     -13.199 -11.023 -24.407  1.00 62.85           C  
ATOM   3286  N   PRO A 543     -15.582  -7.852 -20.462  1.00 49.73           N  
ATOM   3287  CA  PRO A 543     -14.754  -6.646 -20.544  1.00 50.58           C  
ATOM   3288  C   PRO A 543     -13.953  -6.408 -19.272  1.00 50.53           C  
ATOM   3289  O   PRO A 543     -12.759  -6.119 -19.342  1.00 57.77           O  
ATOM   3290  CB  PRO A 543     -15.772  -5.542 -20.805  1.00 45.67           C  
ATOM   3291  CG  PRO A 543     -16.824  -6.245 -21.589  1.00 44.29           C  
ATOM   3292  CD  PRO A 543     -16.976  -7.543 -20.827  1.00 43.62           C  
ATOM   3293  N   PHE A 544     -14.607  -6.533 -18.118  1.00 48.59           N  
ATOM   3294  CA  PHE A 544     -13.932  -6.325 -16.838  1.00 46.77           C  
ATOM   3295  C   PHE A 544     -12.666  -7.166 -16.708  1.00 51.41           C  
ATOM   3296  O   PHE A 544     -11.664  -6.715 -16.145  1.00 57.76           O  
ATOM   3297  CB  PHE A 544     -14.852  -6.663 -15.673  1.00 40.78           C  
ATOM   3298  CG  PHE A 544     -15.636  -5.502 -15.156  1.00 34.56           C  
ATOM   3299  CD1 PHE A 544     -16.771  -5.067 -15.811  1.00 26.74           C  
ATOM   3300  CD2 PHE A 544     -15.252  -4.869 -13.981  1.00 37.64           C  
ATOM   3301  CE1 PHE A 544     -17.516  -4.022 -15.299  1.00 51.50           C  
ATOM   3302  CE2 PHE A 544     -15.986  -3.827 -13.461  1.00 37.84           C  
ATOM   3303  CZ  PHE A 544     -17.120  -3.401 -14.119  1.00 57.68           C  
ATOM   3304  N   LEU A 545     -12.720  -8.387 -17.233  1.00 46.09           N  
ATOM   3305  CA  LEU A 545     -11.592  -9.307 -17.169  1.00 37.33           C  
ATOM   3306  C   LEU A 545     -10.634  -9.267 -18.353  1.00 39.90           C  
ATOM   3307  O   LEU A 545      -9.423  -9.300 -18.168  1.00 38.99           O  
ATOM   3308  CB  LEU A 545     -12.104 -10.730 -17.011  1.00 31.42           C  
ATOM   3309  CG  LEU A 545     -11.085 -11.818 -17.315  1.00 17.65           C  
ATOM   3310  CD1 LEU A 545      -9.919 -11.736 -16.350  1.00 34.09           C  
ATOM   3311  CD2 LEU A 545     -11.770 -13.152 -17.197  1.00 39.54           C  
ATOM   3312  N   ALA A 546     -11.171  -9.208 -19.564  1.00 45.78           N  
ATOM   3313  CA  ALA A 546     -10.341  -9.190 -20.761  1.00 46.10           C  
ATOM   3314  C   ALA A 546      -9.784  -7.830 -21.139  1.00 46.72           C  
ATOM   3315  O   ALA A 546      -8.820  -7.763 -21.905  1.00 41.04           O  
ATOM   3316  CB  ALA A 546     -11.113  -9.751 -21.929  1.00 48.06           C  
ATOM   3317  N   TYR A 547     -10.380  -6.759 -20.610  1.00 46.03           N  
ATOM   3318  CA  TYR A 547      -9.948  -5.389 -20.907  1.00 42.15           C  
ATOM   3319  C   TYR A 547      -9.396  -4.595 -19.732  1.00 43.52           C  
ATOM   3320  O   TYR A 547      -8.388  -3.905 -19.863  1.00 44.74           O  
ATOM   3321  CB  TYR A 547     -11.103  -4.599 -21.495  1.00 42.57           C  
ATOM   3322  CG  TYR A 547     -10.818  -3.125 -21.667  1.00 39.54           C  
ATOM   3323  CD1 TYR A 547     -10.012  -2.663 -22.706  1.00 38.88           C  
ATOM   3324  CD2 TYR A 547     -11.378  -2.192 -20.803  1.00 38.61           C  
ATOM   3325  CE1 TYR A 547      -9.777  -1.305 -22.882  1.00 47.18           C  
ATOM   3326  CE2 TYR A 547     -11.149  -0.831 -20.968  1.00 48.03           C  
ATOM   3327  CZ  TYR A 547     -10.351  -0.394 -22.008  1.00 52.71           C  
ATOM   3328  OH  TYR A 547     -10.141   0.956 -22.163  1.00 65.65           O  
ATOM   3329  N   SER A 548     -10.075  -4.671 -18.593  1.00 42.54           N  
ATOM   3330  CA  SER A 548      -9.646  -3.946 -17.405  1.00 50.33           C  
ATOM   3331  C   SER A 548      -8.794  -4.768 -16.453  1.00 45.48           C  
ATOM   3332  O   SER A 548      -8.279  -4.243 -15.472  1.00 48.99           O  
ATOM   3333  CB  SER A 548     -10.860  -3.403 -16.654  1.00 60.78           C  
ATOM   3334  OG  SER A 548     -11.545  -2.445 -17.444  1.00 88.06           O  
ATOM   3335  N   GLY A 549      -8.647  -6.054 -16.735  1.00 36.00           N  
ATOM   3336  CA  GLY A 549      -7.833  -6.895 -15.878  1.00 49.58           C  
ATOM   3337  C   GLY A 549      -8.399  -7.127 -14.483  1.00 49.00           C  
ATOM   3338  O   GLY A 549      -7.656  -7.243 -13.506  1.00 48.24           O  
ATOM   3339  N   ILE A 550      -9.720  -7.193 -14.386  1.00 35.84           N  
ATOM   3340  CA  ILE A 550     -10.369  -7.426 -13.111  1.00 23.26           C  
ATOM   3341  C   ILE A 550     -10.925  -8.837 -13.129  1.00 27.33           C  
ATOM   3342  O   ILE A 550     -11.632  -9.218 -14.059  1.00 37.01           O  
ATOM   3343  CB  ILE A 550     -11.550  -6.472 -12.906  1.00 33.53           C  
ATOM   3344  CG1 ILE A 550     -11.109  -5.030 -13.132  1.00 36.14           C  
ATOM   3345  CG2 ILE A 550     -12.113  -6.647 -11.513  1.00 29.83           C  
ATOM   3346  CD1 ILE A 550     -10.118  -4.534 -12.121  1.00 35.36           C  
ATOM   3347  N   PRO A 551     -10.608  -9.646 -12.112  1.00 43.95           N  
ATOM   3348  CA  PRO A 551     -11.149 -11.005 -12.120  1.00 42.06           C  
ATOM   3349  C   PRO A 551     -12.671 -10.921 -11.974  1.00 42.97           C  
ATOM   3350  O   PRO A 551     -13.182 -10.144 -11.159  1.00 43.95           O  
ATOM   3351  CB  PRO A 551     -10.461 -11.650 -10.921  1.00 28.11           C  
ATOM   3352  CG  PRO A 551     -10.272 -10.517  -9.988  1.00 20.27           C  
ATOM   3353  CD  PRO A 551      -9.804  -9.406 -10.904  1.00 49.00           C  
ATOM   3354  N   ALA A 552     -13.400 -11.708 -12.760  1.00 41.16           N  
ATOM   3355  CA  ALA A 552     -14.856 -11.653 -12.706  1.00 40.98           C  
ATOM   3356  C   ALA A 552     -15.574 -12.984 -12.807  1.00 42.46           C  
ATOM   3357  O   ALA A 552     -15.232 -13.823 -13.632  1.00 55.04           O  
ATOM   3358  CB  ALA A 552     -15.364 -10.734 -13.798  1.00 40.21           C  
ATOM   3359  N   VAL A 553     -16.594 -13.154 -11.974  1.00 39.57           N  
ATOM   3360  CA  VAL A 553     -17.398 -14.368 -11.971  1.00 46.52           C  
ATOM   3361  C   VAL A 553     -18.718 -14.061 -12.667  1.00 51.80           C  
ATOM   3362  O   VAL A 553     -19.060 -12.903 -12.851  1.00 55.03           O  
ATOM   3363  CB  VAL A 553     -17.696 -14.833 -10.534  1.00 40.10           C  
ATOM   3364  CG1 VAL A 553     -18.582 -13.824  -9.835  1.00 27.31           C  
ATOM   3365  CG2 VAL A 553     -18.356 -16.186 -10.557  1.00 45.47           C  
ATOM   3366  N   SER A 554     -19.463 -15.091 -13.049  1.00 56.40           N  
ATOM   3367  CA  SER A 554     -20.742 -14.888 -13.718  1.00 63.15           C  
ATOM   3368  C   SER A 554     -21.571 -16.178 -13.737  1.00 68.91           C  
ATOM   3369  O   SER A 554     -21.485 -16.968 -14.677  1.00 76.07           O  
ATOM   3370  CB  SER A 554     -20.496 -14.394 -15.144  1.00 58.24           C  
ATOM   3371  OG  SER A 554     -21.713 -14.147 -15.820  1.00 74.22           O  
ATOM   3372  N   PHE A 555     -22.385 -16.391 -12.706  1.00 68.56           N  
ATOM   3373  CA  PHE A 555     -23.182 -17.612 -12.636  1.00 78.71           C  
ATOM   3374  C   PHE A 555     -24.525 -17.550 -13.353  1.00 84.26           C  
ATOM   3375  O   PHE A 555     -25.004 -16.477 -13.718  1.00 82.90           O  
ATOM   3376  CB  PHE A 555     -23.385 -18.024 -11.178  1.00 77.57           C  
ATOM   3377  CG  PHE A 555     -24.051 -16.988 -10.352  1.00 68.85           C  
ATOM   3378  CD1 PHE A 555     -25.414 -16.766 -10.467  1.00 68.27           C  
ATOM   3379  CD2 PHE A 555     -23.310 -16.214  -9.472  1.00 69.54           C  
ATOM   3380  CE1 PHE A 555     -26.033 -15.785  -9.716  1.00 78.10           C  
ATOM   3381  CE2 PHE A 555     -23.916 -15.228  -8.714  1.00 80.69           C  
ATOM   3382  CZ  PHE A 555     -25.282 -15.010  -8.835  1.00 85.07           C  
ATOM   3383  N   CYS A 556     -25.127 -18.723 -13.535  1.00 87.67           N  
ATOM   3384  CA  CYS A 556     -26.394 -18.858 -14.242  1.00 82.83           C  
ATOM   3385  C   CYS A 556     -27.144 -20.137 -13.888  1.00 81.04           C  
ATOM   3386  O   CYS A 556     -26.587 -21.227 -13.998  1.00 94.42           O  
ATOM   3387  CB  CYS A 556     -26.126 -18.883 -15.746  1.00 76.73           C  
ATOM   3388  SG  CYS A 556     -27.610 -19.150 -16.761  1.00 85.89           S  
ATOM   3389  N   PHE A 557     -28.399 -20.019 -13.465  1.00 72.67           N  
ATOM   3390  CA  PHE A 557     -29.176 -21.220 -13.184  1.00 67.46           C  
ATOM   3391  C   PHE A 557     -29.738 -21.657 -14.536  1.00 74.79           C  
ATOM   3392  O   PHE A 557     -30.929 -21.902 -14.704  1.00 79.69           O  
ATOM   3393  CB  PHE A 557     -30.300 -20.939 -12.196  1.00 54.94           C  
ATOM   3394  CG  PHE A 557     -29.919 -21.183 -10.766  1.00 41.69           C  
ATOM   3395  CD1 PHE A 557     -29.636 -20.124  -9.911  1.00 50.92           C  
ATOM   3396  CD2 PHE A 557     -29.856 -22.473 -10.272  1.00 32.13           C  
ATOM   3397  CE1 PHE A 557     -29.298 -20.346  -8.579  1.00 44.15           C  
ATOM   3398  CE2 PHE A 557     -29.520 -22.710  -8.942  1.00 44.38           C  
ATOM   3399  CZ  PHE A 557     -29.241 -21.645  -8.093  1.00 54.12           C  
ATOM   3400  N   CYS A 558     -28.824 -21.735 -15.493  1.00 80.17           N  
ATOM   3401  CA  CYS A 558     -29.075 -22.112 -16.876  1.00 80.43           C  
ATOM   3402  C   CYS A 558     -29.827 -23.430 -17.117  1.00 79.65           C  
ATOM   3403  O   CYS A 558     -30.157 -24.159 -16.184  1.00 72.05           O  
ATOM   3404  CB  CYS A 558     -27.724 -22.144 -17.602  1.00 85.72           C  
ATOM   3405  SG  CYS A 558     -27.113 -20.525 -18.188  1.00 98.10           S  
ATOM   3406  N   GLU A 559     -30.093 -23.707 -18.394  1.00 87.20           N  
ATOM   3407  CA  GLU A 559     -30.782 -24.923 -18.847  1.00 91.79           C  
ATOM   3408  C   GLU A 559     -30.031 -25.461 -20.061  1.00 92.11           C  
ATOM   3409  O   GLU A 559     -29.303 -24.713 -20.714  1.00 92.47           O  
ATOM   3410  CB  GLU A 559     -32.219 -24.616 -19.267  1.00 96.60           C  
ATOM   3411  CG  GLU A 559     -33.201 -24.425 -18.118  1.00 98.67           C  
ATOM   3412  CD  GLU A 559     -33.481 -25.718 -17.359  1.00 98.67           C  
ATOM   3413  OE1 GLU A 559     -33.669 -26.770 -18.019  1.00 98.67           O  
ATOM   3414  OE2 GLU A 559     -33.529 -25.678 -16.109  1.00 97.70           O  
ATOM   3415  N   ASP A 560     -30.210 -26.743 -20.374  1.00 92.79           N  
ATOM   3416  CA  ASP A 560     -29.517 -27.338 -21.521  1.00 97.64           C  
ATOM   3417  C   ASP A 560     -29.798 -26.538 -22.790  1.00 96.22           C  
ATOM   3418  O   ASP A 560     -28.966 -26.477 -23.704  1.00 83.27           O  
ATOM   3419  CB  ASP A 560     -29.951 -28.795 -21.735  1.00 98.67           C  
ATOM   3420  CG  ASP A 560     -29.511 -29.715 -20.606  1.00 98.67           C  
ATOM   3421  OD1 ASP A 560     -30.018 -29.560 -19.473  1.00 98.67           O  
ATOM   3422  OD2 ASP A 560     -28.656 -30.594 -20.854  1.00 98.67           O  
ATOM   3423  N   THR A 561     -30.984 -25.940 -22.836  1.00 98.67           N  
ATOM   3424  CA  THR A 561     -31.401 -25.127 -23.973  1.00 98.67           C  
ATOM   3425  C   THR A 561     -31.545 -23.692 -23.487  1.00 98.67           C  
ATOM   3426  O   THR A 561     -32.136 -23.441 -22.429  1.00 96.95           O  
ATOM   3427  CB  THR A 561     -32.772 -25.574 -24.540  1.00 98.67           C  
ATOM   3428  OG1 THR A 561     -32.742 -26.971 -24.852  1.00 98.67           O  
ATOM   3429  CG2 THR A 561     -33.100 -24.791 -25.806  1.00 97.96           C  
ATOM   3430  N   ASP A 562     -31.006 -22.755 -24.258  1.00 98.67           N  
ATOM   3431  CA  ASP A 562     -31.082 -21.341 -23.907  1.00 98.67           C  
ATOM   3432  C   ASP A 562     -32.506 -20.806 -24.018  1.00 97.43           C  
ATOM   3433  O   ASP A 562     -33.255 -21.180 -24.926  1.00 94.14           O  
ATOM   3434  CB  ASP A 562     -30.154 -20.521 -24.808  1.00 98.67           C  
ATOM   3435  CG  ASP A 562     -30.035 -21.101 -26.203  1.00 98.63           C  
ATOM   3436  OD1 ASP A 562     -31.074 -21.506 -26.767  1.00 94.50           O  
ATOM   3437  OD2 ASP A 562     -28.901 -21.146 -26.734  1.00 95.82           O  
ATOM   3438  N   TYR A 563     -32.867 -19.935 -23.077  1.00 97.72           N  
ATOM   3439  CA  TYR A 563     -34.186 -19.305 -23.040  1.00 93.87           C  
ATOM   3440  C   TYR A 563     -34.503 -18.823 -24.455  1.00 95.65           C  
ATOM   3441  O   TYR A 563     -33.686 -18.165 -25.093  1.00 98.34           O  
ATOM   3442  CB  TYR A 563     -34.149 -18.113 -22.095  1.00 89.46           C  
ATOM   3443  CG  TYR A 563     -35.477 -17.701 -21.520  1.00 76.30           C  
ATOM   3444  CD1 TYR A 563     -35.985 -18.322 -20.386  1.00 72.27           C  
ATOM   3445  CD2 TYR A 563     -36.180 -16.629 -22.055  1.00 76.81           C  
ATOM   3446  CE1 TYR A 563     -37.155 -17.875 -19.786  1.00 72.78           C  
ATOM   3447  CE2 TYR A 563     -37.350 -16.173 -21.466  1.00 80.22           C  
ATOM   3448  CZ  TYR A 563     -37.828 -16.796 -20.329  1.00 77.25           C  
ATOM   3449  OH  TYR A 563     -38.957 -16.309 -19.717  1.00 83.92           O  
ATOM   3450  N   PRO A 564     -35.699 -19.142 -24.961  1.00 97.98           N  
ATOM   3451  CA  PRO A 564     -36.100 -18.738 -26.312  1.00 91.38           C  
ATOM   3452  C   PRO A 564     -36.523 -17.282 -26.460  1.00 90.51           C  
ATOM   3453  O   PRO A 564     -36.045 -16.572 -27.344  1.00 82.16           O  
ATOM   3454  CB  PRO A 564     -37.245 -19.690 -26.614  1.00 95.75           C  
ATOM   3455  CG  PRO A 564     -37.914 -19.800 -25.272  1.00 98.67           C  
ATOM   3456  CD  PRO A 564     -36.746 -19.959 -24.319  1.00 92.77           C  
ATOM   3457  N   TYR A 565     -37.426 -16.855 -25.584  1.00 92.88           N  
ATOM   3458  CA  TYR A 565     -37.968 -15.496 -25.592  1.00 97.44           C  
ATOM   3459  C   TYR A 565     -36.914 -14.418 -25.355  1.00 97.39           C  
ATOM   3460  O   TYR A 565     -37.196 -13.224 -25.498  1.00 93.28           O  
ATOM   3461  CB  TYR A 565     -39.039 -15.366 -24.508  1.00 94.38           C  
ATOM   3462  CG  TYR A 565     -40.058 -16.483 -24.482  1.00 95.68           C  
ATOM   3463  CD1 TYR A 565     -40.829 -16.713 -23.340  1.00 98.67           C  
ATOM   3464  CD2 TYR A 565     -40.253 -17.313 -25.589  1.00 97.54           C  
ATOM   3465  CE1 TYR A 565     -41.761 -17.738 -23.294  1.00 95.09           C  
ATOM   3466  CE2 TYR A 565     -41.185 -18.343 -25.555  1.00 98.67           C  
ATOM   3467  CZ  TYR A 565     -41.933 -18.549 -24.401  1.00 98.67           C  
ATOM   3468  OH  TYR A 565     -42.839 -19.579 -24.346  1.00 98.67           O  
ATOM   3469  N   LEU A 566     -35.710 -14.848 -24.990  1.00 96.78           N  
ATOM   3470  CA  LEU A 566     -34.600 -13.950 -24.680  1.00 91.19           C  
ATOM   3471  C   LEU A 566     -34.517 -12.642 -25.469  1.00 89.86           C  
ATOM   3472  O   LEU A 566     -34.827 -11.576 -24.933  1.00 94.37           O  
ATOM   3473  CB  LEU A 566     -33.275 -14.709 -24.793  1.00 87.64           C  
ATOM   3474  CG  LEU A 566     -32.230 -14.319 -23.748  1.00 81.10           C  
ATOM   3475  CD1 LEU A 566     -32.845 -14.356 -22.348  1.00 75.93           C  
ATOM   3476  CD2 LEU A 566     -31.051 -15.272 -23.845  1.00 83.25           C  
ATOM   3477  N   GLY A 567     -34.105 -12.711 -26.730  1.00 86.13           N  
ATOM   3478  CA  GLY A 567     -33.991 -11.494 -27.521  1.00 91.30           C  
ATOM   3479  C   GLY A 567     -35.257 -11.004 -28.212  1.00 93.13           C  
ATOM   3480  O   GLY A 567     -35.184 -10.263 -29.196  1.00 89.25           O  
ATOM   3481  N   THR A 568     -36.422 -11.393 -27.704  1.00 95.27           N  
ATOM   3482  CA  THR A 568     -37.672 -10.974 -28.325  1.00 93.16           C  
ATOM   3483  C   THR A 568     -38.693 -10.378 -27.364  1.00 94.88           C  
ATOM   3484  O   THR A 568     -38.567 -10.496 -26.141  1.00 96.52           O  
ATOM   3485  CB  THR A 568     -38.345 -12.136 -29.057  1.00 86.51           C  
ATOM   3486  OG1 THR A 568     -39.489 -11.639 -29.761  1.00 82.60           O  
ATOM   3487  CG2 THR A 568     -38.791 -13.209 -28.064  1.00 79.36           C  
ATOM   3488  N   THR A 569     -39.714  -9.754 -27.948  1.00 96.21           N  
ATOM   3489  CA  THR A 569     -40.794  -9.103 -27.207  1.00 97.20           C  
ATOM   3490  C   THR A 569     -41.546 -10.043 -26.274  1.00 97.76           C  
ATOM   3491  O   THR A 569     -42.503  -9.634 -25.609  1.00 92.31           O  
ATOM   3492  CB  THR A 569     -41.825  -8.494 -28.173  1.00 95.72           C  
ATOM   3493  OG1 THR A 569     -42.434  -9.540 -28.940  1.00 97.64           O  
ATOM   3494  CG2 THR A 569     -41.153  -7.524 -29.125  1.00 98.67           C  
ATOM   3495  N   MET A 570     -41.110 -11.296 -26.222  1.00 97.91           N  
ATOM   3496  CA  MET A 570     -41.777 -12.287 -25.396  1.00 97.31           C  
ATOM   3497  C   MET A 570     -41.149 -12.470 -24.014  1.00 96.07           C  
ATOM   3498  O   MET A 570     -41.651 -13.241 -23.192  1.00 98.67           O  
ATOM   3499  CB  MET A 570     -41.812 -13.618 -26.153  1.00 94.79           C  
ATOM   3500  CG  MET A 570     -43.066 -14.437 -25.912  1.00 98.67           C  
ATOM   3501  SD  MET A 570     -43.369 -15.564 -27.286  1.00 98.67           S  
ATOM   3502  CE  MET A 570     -44.310 -14.498 -28.408  1.00 97.11           C  
ATOM   3503  N   ASP A 571     -40.062 -11.750 -23.755  1.00 90.51           N  
ATOM   3504  CA  ASP A 571     -39.365 -11.836 -22.472  1.00 93.83           C  
ATOM   3505  C   ASP A 571     -40.205 -11.224 -21.344  1.00 89.84           C  
ATOM   3506  O   ASP A 571     -39.706 -10.431 -20.546  1.00 96.30           O  
ATOM   3507  CB  ASP A 571     -38.018 -11.105 -22.565  1.00 98.67           C  
ATOM   3508  CG  ASP A 571     -37.083 -11.432 -21.403  1.00 98.67           C  
ATOM   3509  OD1 ASP A 571     -37.573 -11.848 -20.330  1.00 95.10           O  
ATOM   3510  OD2 ASP A 571     -35.856 -11.262 -21.564  1.00 93.39           O  
ATOM   3511  N   THR A 572     -41.475 -11.600 -21.270  1.00 86.77           N  
ATOM   3512  CA  THR A 572     -42.367 -11.063 -20.250  1.00 85.22           C  
ATOM   3513  C   THR A 572     -42.263 -11.792 -18.918  1.00 78.84           C  
ATOM   3514  O   THR A 572     -41.884 -12.962 -18.869  1.00 72.64           O  
ATOM   3515  CB  THR A 572     -43.830 -11.134 -20.711  1.00 97.79           C  
ATOM   3516  OG1 THR A 572     -44.213 -12.509 -20.881  1.00 98.67           O  
ATOM   3517  CG2 THR A 572     -44.006 -10.383 -22.035  1.00 98.67           C  
ATOM   3518  N   TYR A 573     -42.614 -11.088 -17.842  1.00 72.90           N  
ATOM   3519  CA  TYR A 573     -42.581 -11.660 -16.500  1.00 74.55           C  
ATOM   3520  C   TYR A 573     -43.554 -12.815 -16.424  1.00 80.75           C  
ATOM   3521  O   TYR A 573     -43.428 -13.696 -15.571  1.00 71.06           O  
ATOM   3522  CB  TYR A 573     -42.986 -10.626 -15.459  1.00 80.03           C  
ATOM   3523  CG  TYR A 573     -43.339 -11.246 -14.126  1.00 83.60           C  
ATOM   3524  CD1 TYR A 573     -42.356 -11.564 -13.195  1.00 94.42           C  
ATOM   3525  CD2 TYR A 573     -44.657 -11.550 -13.815  1.00 84.70           C  
ATOM   3526  CE1 TYR A 573     -42.684 -12.171 -11.980  1.00 91.57           C  
ATOM   3527  CE2 TYR A 573     -44.993 -12.156 -12.614  1.00 89.17           C  
ATOM   3528  CZ  TYR A 573     -44.008 -12.465 -11.701  1.00 89.32           C  
ATOM   3529  OH  TYR A 573     -44.365 -13.071 -10.518  1.00 88.87           O  
ATOM   3530  N   LYS A 574     -44.547 -12.788 -17.306  1.00 91.98           N  
ATOM   3531  CA  LYS A 574     -45.544 -13.843 -17.345  1.00 96.40           C  
ATOM   3532  C   LYS A 574     -44.963 -15.105 -17.964  1.00 91.46           C  
ATOM   3533  O   LYS A 574     -44.706 -16.083 -17.262  1.00 82.94           O  
ATOM   3534  CB  LYS A 574     -46.784 -13.394 -18.130  1.00 98.67           C  
ATOM   3535  CG  LYS A 574     -47.735 -12.510 -17.325  1.00 98.67           C  
ATOM   3536  CD  LYS A 574     -49.136 -12.530 -17.919  1.00 98.67           C  
ATOM   3537  CE  LYS A 574     -50.154 -11.896 -16.980  1.00 97.09           C  
ATOM   3538  NZ  LYS A 574     -51.556 -12.090 -17.461  1.00 97.42           N  
ATOM   3539  N   GLU A 575     -44.740 -15.080 -19.275  1.00 96.07           N  
ATOM   3540  CA  GLU A 575     -44.196 -16.252 -19.948  1.00 98.67           C  
ATOM   3541  C   GLU A 575     -42.976 -16.811 -19.223  1.00 98.36           C  
ATOM   3542  O   GLU A 575     -42.624 -17.980 -19.411  1.00 97.51           O  
ATOM   3543  CB  GLU A 575     -43.866 -15.941 -21.421  1.00 98.67           C  
ATOM   3544  CG  GLU A 575     -45.103 -15.896 -22.349  1.00 98.67           C  
ATOM   3545  CD  GLU A 575     -45.917 -17.201 -22.353  1.00 98.67           C  
ATOM   3546  OE1 GLU A 575     -45.349 -18.252 -22.722  1.00 98.67           O  
ATOM   3547  OE2 GLU A 575     -47.120 -17.173 -21.992  1.00 92.83           O  
ATOM   3548  N   LEU A 576     -42.341 -15.989 -18.387  1.00 91.79           N  
ATOM   3549  CA  LEU A 576     -41.184 -16.452 -17.624  1.00 88.23           C  
ATOM   3550  C   LEU A 576     -41.695 -17.355 -16.513  1.00 83.39           C  
ATOM   3551  O   LEU A 576     -41.469 -18.566 -16.521  1.00 82.10           O  
ATOM   3552  CB  LEU A 576     -40.407 -15.287 -16.993  1.00 83.34           C  
ATOM   3553  CG  LEU A 576     -39.256 -15.724 -16.067  1.00 75.35           C  
ATOM   3554  CD1 LEU A 576     -38.105 -16.249 -16.907  1.00 59.01           C  
ATOM   3555  CD2 LEU A 576     -38.778 -14.564 -15.207  1.00 80.51           C  
ATOM   3556  N   ILE A 577     -42.398 -16.751 -15.564  1.00 79.29           N  
ATOM   3557  CA  ILE A 577     -42.940 -17.482 -14.432  1.00 83.72           C  
ATOM   3558  C   ILE A 577     -43.865 -18.633 -14.877  1.00 87.73           C  
ATOM   3559  O   ILE A 577     -44.146 -19.553 -14.099  1.00 75.06           O  
ATOM   3560  CB  ILE A 577     -43.680 -16.509 -13.482  1.00 87.25           C  
ATOM   3561  CG1 ILE A 577     -44.011 -17.203 -12.157  1.00 86.61           C  
ATOM   3562  CG2 ILE A 577     -44.922 -15.970 -14.168  1.00 94.12           C  
ATOM   3563  CD1 ILE A 577     -44.580 -16.269 -11.095  1.00 78.42           C  
ATOM   3564  N   GLU A 578     -44.333 -18.584 -16.125  1.00 92.72           N  
ATOM   3565  CA  GLU A 578     -45.187 -19.655 -16.644  1.00 96.51           C  
ATOM   3566  C   GLU A 578     -44.230 -20.790 -16.991  1.00 98.67           C  
ATOM   3567  O   GLU A 578     -44.625 -21.956 -17.065  1.00 98.67           O  
ATOM   3568  CB  GLU A 578     -45.961 -19.230 -17.921  1.00 96.55           C  
ATOM   3569  CG  GLU A 578     -47.135 -20.198 -18.298  1.00 85.19           C  
ATOM   3570  CD  GLU A 578     -47.842 -19.907 -19.637  1.00 64.12           C  
ATOM   3571  OE1 GLU A 578     -48.273 -18.752 -19.873  1.00 44.70           O  
ATOM   3572  OE2 GLU A 578     -47.986 -20.861 -20.439  1.00 51.87           O  
ATOM   3573  N   ARG A 579     -42.963 -20.433 -17.187  1.00 95.74           N  
ATOM   3574  CA  ARG A 579     -41.932 -21.400 -17.537  1.00 95.65           C  
ATOM   3575  C   ARG A 579     -40.947 -21.691 -16.416  1.00 95.04           C  
ATOM   3576  O   ARG A 579     -39.960 -22.393 -16.634  1.00 97.96           O  
ATOM   3577  CB  ARG A 579     -41.151 -20.909 -18.751  1.00 92.40           C  
ATOM   3578  CG  ARG A 579     -41.918 -20.968 -20.059  1.00 98.67           C  
ATOM   3579  CD  ARG A 579     -41.095 -20.335 -21.168  1.00 98.67           C  
ATOM   3580  NE  ARG A 579     -39.698 -20.766 -21.110  1.00 98.67           N  
ATOM   3581  CZ  ARG A 579     -39.267 -21.981 -21.434  1.00 97.30           C  
ATOM   3582  NH1 ARG A 579     -40.122 -22.902 -21.850  1.00 95.66           N  
ATOM   3583  NH2 ARG A 579     -37.980 -22.280 -21.330  1.00 98.37           N  
ATOM   3584  N   ILE A 580     -41.204 -21.162 -15.225  1.00 94.28           N  
ATOM   3585  CA  ILE A 580     -40.301 -21.386 -14.097  1.00 95.34           C  
ATOM   3586  C   ILE A 580     -41.002 -21.084 -12.764  1.00 91.66           C  
ATOM   3587  O   ILE A 580     -40.495 -20.346 -11.919  1.00 82.08           O  
ATOM   3588  CB  ILE A 580     -39.018 -20.521 -14.269  1.00 98.67           C  
ATOM   3589  CG1 ILE A 580     -37.951 -20.928 -13.255  1.00 96.37           C  
ATOM   3590  CG2 ILE A 580     -39.359 -19.042 -14.136  1.00 98.67           C  
ATOM   3591  CD1 ILE A 580     -36.592 -20.309 -13.545  1.00 91.53           C  
ATOM   3592  N   PRO A 581     -42.176 -21.701 -12.559  1.00 94.49           N  
ATOM   3593  CA  PRO A 581     -43.066 -21.601 -11.397  1.00 94.55           C  
ATOM   3594  C   PRO A 581     -42.504 -21.047 -10.093  1.00 87.24           C  
ATOM   3595  O   PRO A 581     -43.086 -20.134  -9.513  1.00 83.77           O  
ATOM   3596  CB  PRO A 581     -43.575 -23.027 -11.250  1.00 98.67           C  
ATOM   3597  CG  PRO A 581     -43.789 -23.408 -12.679  1.00 98.67           C  
ATOM   3598  CD  PRO A 581     -42.532 -22.886 -13.366  1.00 96.37           C  
ATOM   3599  N   GLU A 582     -41.391 -21.596  -9.622  1.00 86.38           N  
ATOM   3600  CA  GLU A 582     -40.806 -21.126  -8.369  1.00 94.96           C  
ATOM   3601  C   GLU A 582     -39.706 -20.081  -8.576  1.00 94.51           C  
ATOM   3602  O   GLU A 582     -38.750 -20.007  -7.803  1.00 98.06           O  
ATOM   3603  CB  GLU A 582     -40.267 -22.315  -7.560  1.00 97.65           C  
ATOM   3604  CG  GLU A 582     -39.316 -23.220  -8.331  1.00 97.69           C  
ATOM   3605  CD  GLU A 582     -40.028 -24.093  -9.344  1.00 98.67           C  
ATOM   3606  OE1 GLU A 582     -40.683 -25.076  -8.930  1.00 98.67           O  
ATOM   3607  OE2 GLU A 582     -39.937 -23.788 -10.554  1.00 98.67           O  
ATOM   3608  N   LEU A 583     -39.856 -19.268  -9.617  1.00 86.41           N  
ATOM   3609  CA  LEU A 583     -38.892 -18.219  -9.934  1.00 71.50           C  
ATOM   3610  C   LEU A 583     -38.371 -17.498  -8.699  1.00 63.35           C  
ATOM   3611  O   LEU A 583     -37.237 -17.042  -8.687  1.00 61.15           O  
ATOM   3612  CB  LEU A 583     -39.522 -17.186 -10.876  1.00 78.33           C  
ATOM   3613  CG  LEU A 583     -38.667 -15.960 -11.220  1.00 70.63           C  
ATOM   3614  CD1 LEU A 583     -37.470 -16.390 -12.035  1.00 61.13           C  
ATOM   3615  CD2 LEU A 583     -39.481 -14.955 -12.007  1.00 57.88           C  
ATOM   3616  N   ASN A 584     -39.197 -17.384  -7.664  1.00 62.47           N  
ATOM   3617  CA  ASN A 584     -38.762 -16.702  -6.452  1.00 71.28           C  
ATOM   3618  C   ASN A 584     -37.619 -17.459  -5.779  1.00 76.26           C  
ATOM   3619  O   ASN A 584     -36.547 -16.900  -5.564  1.00 82.93           O  
ATOM   3620  CB  ASN A 584     -39.924 -16.542  -5.469  1.00 73.03           C  
ATOM   3621  CG  ASN A 584     -39.608 -15.561  -4.353  1.00 67.35           C  
ATOM   3622  OD1 ASN A 584     -39.507 -14.350  -4.575  1.00 70.50           O  
ATOM   3623  ND2 ASN A 584     -39.439 -16.079  -3.148  1.00 61.07           N  
ATOM   3624  N   LYS A 585     -37.841 -18.726  -5.446  1.00 80.05           N  
ATOM   3625  CA  LYS A 585     -36.800 -19.535  -4.804  1.00 81.42           C  
ATOM   3626  C   LYS A 585     -35.510 -19.572  -5.623  1.00 74.68           C  
ATOM   3627  O   LYS A 585     -34.411 -19.469  -5.076  1.00 69.24           O  
ATOM   3628  CB  LYS A 585     -37.290 -20.968  -4.585  1.00 95.37           C  
ATOM   3629  CG  LYS A 585     -38.132 -21.180  -3.333  1.00 98.67           C  
ATOM   3630  CD  LYS A 585     -37.298 -21.034  -2.058  1.00 98.67           C  
ATOM   3631  CE  LYS A 585     -38.069 -21.518  -0.816  1.00 98.67           C  
ATOM   3632  NZ  LYS A 585     -38.383 -22.988  -0.841  1.00 98.67           N  
ATOM   3633  N   VAL A 586     -35.649 -19.737  -6.933  1.00 67.49           N  
ATOM   3634  CA  VAL A 586     -34.496 -19.776  -7.818  1.00 63.82           C  
ATOM   3635  C   VAL A 586     -33.717 -18.470  -7.699  1.00 64.12           C  
ATOM   3636  O   VAL A 586     -32.538 -18.473  -7.360  1.00 69.14           O  
ATOM   3637  CB  VAL A 586     -34.922 -19.954  -9.280  1.00 62.57           C  
ATOM   3638  CG1 VAL A 586     -33.700 -20.128 -10.156  1.00 62.15           C  
ATOM   3639  CG2 VAL A 586     -35.842 -21.141  -9.402  1.00 69.36           C  
ATOM   3640  N   ALA A 587     -34.380 -17.354  -7.983  1.00 61.70           N  
ATOM   3641  CA  ALA A 587     -33.741 -16.051  -7.893  1.00 59.08           C  
ATOM   3642  C   ALA A 587     -33.075 -15.908  -6.538  1.00 66.71           C  
ATOM   3643  O   ALA A 587     -31.987 -15.347  -6.434  1.00 73.40           O  
ATOM   3644  CB  ALA A 587     -34.766 -14.946  -8.084  1.00 69.34           C  
ATOM   3645  N   ARG A 588     -33.730 -16.416  -5.499  1.00 71.89           N  
ATOM   3646  CA  ARG A 588     -33.184 -16.339  -4.151  1.00 69.64           C  
ATOM   3647  C   ARG A 588     -31.817 -16.996  -4.102  1.00 70.56           C  
ATOM   3648  O   ARG A 588     -30.851 -16.399  -3.621  1.00 71.45           O  
ATOM   3649  CB  ARG A 588     -34.138 -17.000  -3.152  1.00 74.74           C  
ATOM   3650  CG  ARG A 588     -33.560 -17.195  -1.763  1.00 87.66           C  
ATOM   3651  CD  ARG A 588     -32.885 -18.559  -1.642  1.00 98.67           C  
ATOM   3652  NE  ARG A 588     -32.190 -18.740  -0.368  1.00 97.75           N  
ATOM   3653  CZ  ARG A 588     -32.768 -18.632   0.824  1.00 98.67           C  
ATOM   3654  NH1 ARG A 588     -34.060 -18.341   0.916  1.00 96.67           N  
ATOM   3655  NH2 ARG A 588     -32.052 -18.817   1.929  1.00 98.67           N  
ATOM   3656  N   ALA A 589     -31.734 -18.222  -4.609  1.00 74.94           N  
ATOM   3657  CA  ALA A 589     -30.468 -18.948  -4.624  1.00 77.86           C  
ATOM   3658  C   ALA A 589     -29.412 -18.089  -5.317  1.00 76.88           C  
ATOM   3659  O   ALA A 589     -28.355 -17.813  -4.744  1.00 80.92           O  
ATOM   3660  CB  ALA A 589     -30.631 -20.280  -5.351  1.00 71.32           C  
ATOM   3661  N   ALA A 590     -29.708 -17.664  -6.545  1.00 72.35           N  
ATOM   3662  CA  ALA A 590     -28.792 -16.827  -7.308  1.00 63.44           C  
ATOM   3663  C   ALA A 590     -28.361 -15.643  -6.445  1.00 55.03           C  
ATOM   3664  O   ALA A 590     -27.188 -15.280  -6.391  1.00 55.15           O  
ATOM   3665  CB  ALA A 590     -29.472 -16.336  -8.588  1.00 55.00           C  
ATOM   3666  N   ALA A 591     -29.315 -15.044  -5.753  1.00 45.63           N  
ATOM   3667  CA  ALA A 591     -29.005 -13.918  -4.904  1.00 51.87           C  
ATOM   3668  C   ALA A 591     -28.187 -14.365  -3.709  1.00 55.37           C  
ATOM   3669  O   ALA A 591     -27.584 -13.543  -3.027  1.00 58.31           O  
ATOM   3670  CB  ALA A 591     -30.271 -13.262  -4.442  1.00 66.98           C  
ATOM   3671  N   GLU A 592     -28.170 -15.664  -3.438  1.00 64.71           N  
ATOM   3672  CA  GLU A 592     -27.393 -16.163  -2.310  1.00 74.39           C  
ATOM   3673  C   GLU A 592     -25.936 -16.406  -2.705  1.00 72.01           C  
ATOM   3674  O   GLU A 592     -25.018 -15.976  -1.996  1.00 63.83           O  
ATOM   3675  CB  GLU A 592     -28.010 -17.447  -1.736  1.00 80.57           C  
ATOM   3676  CG  GLU A 592     -27.181 -18.062  -0.606  1.00 96.98           C  
ATOM   3677  CD  GLU A 592     -27.986 -18.948   0.341  1.00 98.67           C  
ATOM   3678  OE1 GLU A 592     -28.809 -19.762  -0.141  1.00 93.29           O  
ATOM   3679  OE2 GLU A 592     -27.781 -18.832   1.574  1.00 97.41           O  
ATOM   3680  N   VAL A 593     -25.713 -17.087  -3.830  1.00 72.49           N  
ATOM   3681  CA  VAL A 593     -24.343 -17.334  -4.273  1.00 72.89           C  
ATOM   3682  C   VAL A 593     -23.683 -15.979  -4.517  1.00 71.70           C  
ATOM   3683  O   VAL A 593     -22.517 -15.773  -4.180  1.00 70.95           O  
ATOM   3684  CB  VAL A 593     -24.281 -18.193  -5.573  1.00 62.16           C  
ATOM   3685  CG1 VAL A 593     -25.058 -19.476  -5.381  1.00 66.54           C  
ATOM   3686  CG2 VAL A 593     -24.812 -17.434  -6.744  1.00 43.56           C  
ATOM   3687  N   ALA A 594     -24.444 -15.049  -5.086  1.00 69.85           N  
ATOM   3688  CA  ALA A 594     -23.938 -13.712  -5.352  1.00 61.93           C  
ATOM   3689  C   ALA A 594     -23.584 -13.054  -4.023  1.00 58.87           C  
ATOM   3690  O   ALA A 594     -22.553 -12.397  -3.898  1.00 60.59           O  
ATOM   3691  CB  ALA A 594     -24.991 -12.891  -6.083  1.00 61.31           C  
ATOM   3692  N   GLY A 595     -24.441 -13.254  -3.029  1.00 54.57           N  
ATOM   3693  CA  GLY A 595     -24.218 -12.664  -1.725  1.00 49.73           C  
ATOM   3694  C   GLY A 595     -22.977 -13.177  -1.035  1.00 50.22           C  
ATOM   3695  O   GLY A 595     -22.149 -12.393  -0.563  1.00 37.69           O  
ATOM   3696  N   GLN A 596     -22.841 -14.498  -0.963  1.00 58.71           N  
ATOM   3697  CA  GLN A 596     -21.675 -15.083  -0.309  1.00 68.57           C  
ATOM   3698  C   GLN A 596     -20.387 -14.603  -0.962  1.00 68.27           C  
ATOM   3699  O   GLN A 596     -19.421 -14.284  -0.267  1.00 61.07           O  
ATOM   3700  CB  GLN A 596     -21.746 -16.612  -0.333  1.00 69.16           C  
ATOM   3701  CG  GLN A 596     -22.635 -17.186   0.750  1.00 74.08           C  
ATOM   3702  CD  GLN A 596     -22.539 -18.688   0.836  1.00 75.73           C  
ATOM   3703  OE1 GLN A 596     -21.448 -19.257   0.754  1.00 70.59           O  
ATOM   3704  NE2 GLN A 596     -23.680 -19.343   1.015  1.00 82.50           N  
ATOM   3705  N   PHE A 597     -20.379 -14.553  -2.295  1.00 69.91           N  
ATOM   3706  CA  PHE A 597     -19.211 -14.076  -3.028  1.00 58.15           C  
ATOM   3707  C   PHE A 597     -18.787 -12.763  -2.382  1.00 60.20           C  
ATOM   3708  O   PHE A 597     -17.630 -12.590  -1.993  1.00 53.63           O  
ATOM   3709  CB  PHE A 597     -19.560 -13.819  -4.495  1.00 45.75           C  
ATOM   3710  CG  PHE A 597     -19.595 -15.054  -5.347  1.00 52.04           C  
ATOM   3711  CD1 PHE A 597     -19.591 -16.320  -4.777  1.00 57.66           C  
ATOM   3712  CD2 PHE A 597     -19.666 -14.945  -6.730  1.00 53.44           C  
ATOM   3713  CE1 PHE A 597     -19.657 -17.458  -5.575  1.00 57.24           C  
ATOM   3714  CE2 PHE A 597     -19.732 -16.074  -7.533  1.00 51.13           C  
ATOM   3715  CZ  PHE A 597     -19.730 -17.332  -6.955  1.00 54.23           C  
ATOM   3716  N   VAL A 598     -19.748 -11.851  -2.260  1.00 57.64           N  
ATOM   3717  CA  VAL A 598     -19.504 -10.543  -1.674  1.00 51.11           C  
ATOM   3718  C   VAL A 598     -19.059 -10.643  -0.220  1.00 51.79           C  
ATOM   3719  O   VAL A 598     -18.048 -10.051   0.156  1.00 47.58           O  
ATOM   3720  CB  VAL A 598     -20.760  -9.646  -1.772  1.00 42.15           C  
ATOM   3721  CG1 VAL A 598     -20.484  -8.297  -1.166  1.00 45.70           C  
ATOM   3722  CG2 VAL A 598     -21.158  -9.469  -3.214  1.00 37.17           C  
ATOM   3723  N   ILE A 599     -19.796 -11.384   0.604  1.00 52.66           N  
ATOM   3724  CA  ILE A 599     -19.401 -11.507   2.005  1.00 58.34           C  
ATOM   3725  C   ILE A 599     -17.979 -12.050   2.071  1.00 60.03           C  
ATOM   3726  O   ILE A 599     -17.124 -11.504   2.761  1.00 55.40           O  
ATOM   3727  CB  ILE A 599     -20.304 -12.473   2.791  1.00 56.98           C  
ATOM   3728  CG1 ILE A 599     -21.763 -12.029   2.700  1.00 61.41           C  
ATOM   3729  CG2 ILE A 599     -19.858 -12.507   4.251  1.00 46.06           C  
ATOM   3730  CD1 ILE A 599     -22.725 -12.966   3.408  1.00 60.19           C  
ATOM   3731  N   LYS A 600     -17.742 -13.131   1.335  1.00 67.64           N  
ATOM   3732  CA  LYS A 600     -16.437 -13.775   1.295  1.00 73.39           C  
ATOM   3733  C   LYS A 600     -15.317 -12.851   0.838  1.00 75.40           C  
ATOM   3734  O   LYS A 600     -14.266 -12.788   1.475  1.00 89.88           O  
ATOM   3735  CB  LYS A 600     -16.475 -14.990   0.366  1.00 75.56           C  
ATOM   3736  CG  LYS A 600     -17.198 -16.201   0.921  1.00 72.92           C  
ATOM   3737  CD  LYS A 600     -16.459 -16.814   2.099  1.00 64.42           C  
ATOM   3738  CE  LYS A 600     -16.427 -18.333   1.962  1.00 69.74           C  
ATOM   3739  NZ  LYS A 600     -17.782 -18.901   1.686  1.00 60.73           N  
ATOM   3740  N   LEU A 601     -15.530 -12.145  -0.271  1.00 68.23           N  
ATOM   3741  CA  LEU A 601     -14.509 -11.248  -0.801  1.00 57.62           C  
ATOM   3742  C   LEU A 601     -14.273 -10.033   0.082  1.00 60.88           C  
ATOM   3743  O   LEU A 601     -13.433  -9.197  -0.243  1.00 55.76           O  
ATOM   3744  CB  LEU A 601     -14.882 -10.793  -2.215  1.00 48.49           C  
ATOM   3745  CG  LEU A 601     -14.947 -11.876  -3.299  1.00 44.30           C  
ATOM   3746  CD1 LEU A 601     -15.571 -11.332  -4.551  1.00 40.02           C  
ATOM   3747  CD2 LEU A 601     -13.561 -12.375  -3.609  1.00 48.29           C  
ATOM   3748  N   THR A 602     -14.996  -9.947   1.201  1.00 61.04           N  
ATOM   3749  CA  THR A 602     -14.860  -8.817   2.122  1.00 54.43           C  
ATOM   3750  C   THR A 602     -14.682  -9.185   3.601  1.00 59.77           C  
ATOM   3751  O   THR A 602     -13.851  -8.597   4.288  1.00 58.79           O  
ATOM   3752  CB  THR A 602     -16.069  -7.895   2.019  1.00 54.87           C  
ATOM   3753  OG1 THR A 602     -16.472  -7.776   0.647  1.00 40.18           O  
ATOM   3754  CG2 THR A 602     -15.711  -6.532   2.552  1.00 50.79           C  
ATOM   3755  N   HIS A 603     -15.481 -10.137   4.084  1.00 66.05           N  
ATOM   3756  CA  HIS A 603     -15.447 -10.613   5.475  1.00 74.83           C  
ATOM   3757  C   HIS A 603     -14.068 -10.595   6.135  1.00 83.46           C  
ATOM   3758  O   HIS A 603     -13.892  -9.967   7.183  1.00 76.81           O  
ATOM   3759  CB  HIS A 603     -16.050 -12.035   5.531  1.00 85.68           C  
ATOM   3760  CG  HIS A 603     -15.448 -12.943   6.571  1.00 79.52           C  
ATOM   3761  ND1 HIS A 603     -15.222 -14.284   6.338  1.00 63.29           N  
ATOM   3762  CD2 HIS A 603     -15.072 -12.719   7.854  1.00 68.75           C  
ATOM   3763  CE1 HIS A 603     -14.734 -14.847   7.429  1.00 62.91           C  
ATOM   3764  NE2 HIS A 603     -14.631 -13.920   8.364  1.00 69.01           N  
ATOM   3765  N   ASP A 604     -13.102 -11.282   5.520  1.00 92.69           N  
ATOM   3766  CA  ASP A 604     -11.746 -11.392   6.064  1.00 90.12           C  
ATOM   3767  C   ASP A 604     -10.779 -10.319   5.606  1.00 79.72           C  
ATOM   3768  O   ASP A 604     -11.017  -9.640   4.610  1.00 80.79           O  
ATOM   3769  CB  ASP A 604     -11.148 -12.759   5.726  1.00 93.41           C  
ATOM   3770  CG  ASP A 604     -12.094 -13.901   6.035  1.00 98.63           C  
ATOM   3771  OD1 ASP A 604     -12.980 -14.192   5.202  1.00 92.90           O  
ATOM   3772  OD2 ASP A 604     -11.958 -14.501   7.121  1.00 98.67           O  
ATOM   3773  N   VAL A 605      -9.673 -10.204   6.336  1.00 74.54           N  
ATOM   3774  CA  VAL A 605      -8.638  -9.219   6.048  1.00 75.09           C  
ATOM   3775  C   VAL A 605      -7.714  -9.596   4.887  1.00 73.46           C  
ATOM   3776  O   VAL A 605      -7.117  -8.722   4.256  1.00 73.51           O  
ATOM   3777  CB  VAL A 605      -7.775  -8.967   7.288  1.00 77.43           C  
ATOM   3778  CG1 VAL A 605      -7.092 -10.252   7.703  1.00 89.12           C  
ATOM   3779  CG2 VAL A 605      -6.759  -7.878   7.003  1.00 84.21           C  
ATOM   3780  N   GLU A 606      -7.590 -10.892   4.612  1.00 70.51           N  
ATOM   3781  CA  GLU A 606      -6.742 -11.359   3.520  1.00 67.62           C  
ATOM   3782  C   GLU A 606      -7.565 -11.368   2.244  1.00 55.68           C  
ATOM   3783  O   GLU A 606      -8.652 -11.934   2.219  1.00 66.48           O  
ATOM   3784  CB  GLU A 606      -6.230 -12.783   3.798  1.00 77.73           C  
ATOM   3785  CG  GLU A 606      -6.158 -13.157   5.281  1.00 94.85           C  
ATOM   3786  CD  GLU A 606      -7.475 -13.717   5.835  1.00 98.67           C  
ATOM   3787  OE1 GLU A 606      -7.743 -13.545   7.045  1.00 98.67           O  
ATOM   3788  OE2 GLU A 606      -8.239 -14.345   5.068  1.00 97.57           O  
ATOM   3789  N   LEU A 607      -7.064 -10.732   1.191  1.00 42.09           N  
ATOM   3790  CA  LEU A 607      -7.785 -10.716  -0.083  1.00 51.31           C  
ATOM   3791  C   LEU A 607      -7.704 -12.141  -0.645  1.00 57.82           C  
ATOM   3792  O   LEU A 607      -6.645 -12.586  -1.082  1.00 69.18           O  
ATOM   3793  CB  LEU A 607      -7.134  -9.706  -1.039  1.00 43.70           C  
ATOM   3794  CG  LEU A 607      -7.802  -9.336  -2.368  1.00 28.51           C  
ATOM   3795  CD1 LEU A 607      -7.777 -10.515  -3.288  1.00 41.97           C  
ATOM   3796  CD2 LEU A 607      -9.217  -8.882  -2.147  1.00 40.15           C  
ATOM   3797  N   ASN A 608      -8.825 -12.857  -0.631  1.00 55.43           N  
ATOM   3798  CA  ASN A 608      -8.841 -14.241  -1.090  1.00 56.50           C  
ATOM   3799  C   ASN A 608      -9.031 -14.508  -2.578  1.00 48.21           C  
ATOM   3800  O   ASN A 608     -10.140 -14.787  -3.022  1.00 43.22           O  
ATOM   3801  CB  ASN A 608      -9.892 -15.041  -0.307  1.00 65.16           C  
ATOM   3802  CG  ASN A 608      -9.528 -15.210   1.160  1.00 61.19           C  
ATOM   3803  OD1 ASN A 608      -8.399 -15.564   1.487  1.00 58.50           O  
ATOM   3804  ND2 ASN A 608     -10.489 -14.972   2.046  1.00 52.34           N  
ATOM   3805  N   LEU A 609      -7.942 -14.435  -3.341  1.00 41.05           N  
ATOM   3806  CA  LEU A 609      -7.979 -14.727  -4.767  1.00 40.17           C  
ATOM   3807  C   LEU A 609      -6.951 -15.817  -5.056  1.00 49.64           C  
ATOM   3808  O   LEU A 609      -5.840 -15.790  -4.527  1.00 53.77           O  
ATOM   3809  CB  LEU A 609      -7.675 -13.482  -5.593  1.00 29.81           C  
ATOM   3810  CG  LEU A 609      -8.785 -12.435  -5.600  1.00 32.23           C  
ATOM   3811  CD1 LEU A 609      -8.450 -11.323  -6.577  1.00 32.18           C  
ATOM   3812  CD2 LEU A 609     -10.090 -13.099  -5.984  1.00 43.52           C  
ATOM   3813  N   ASP A 610      -7.337 -16.783  -5.883  1.00 58.66           N  
ATOM   3814  CA  ASP A 610      -6.475 -17.908  -6.234  1.00 60.68           C  
ATOM   3815  C   ASP A 610      -5.377 -17.562  -7.231  1.00 57.08           C  
ATOM   3816  O   ASP A 610      -5.405 -18.035  -8.364  1.00 55.79           O  
ATOM   3817  CB  ASP A 610      -7.318 -19.043  -6.827  1.00 72.78           C  
ATOM   3818  CG  ASP A 610      -8.210 -19.717  -5.800  1.00 88.16           C  
ATOM   3819  OD1 ASP A 610      -9.009 -19.017  -5.136  1.00 93.98           O  
ATOM   3820  OD2 ASP A 610      -8.109 -20.959  -5.675  1.00 96.13           O  
ATOM   3821  N   TYR A 611      -4.398 -16.763  -6.827  1.00 55.89           N  
ATOM   3822  CA  TYR A 611      -3.337 -16.415  -7.764  1.00 54.77           C  
ATOM   3823  C   TYR A 611      -2.498 -17.637  -8.123  1.00 58.88           C  
ATOM   3824  O   TYR A 611      -1.652 -17.572  -9.014  1.00 64.71           O  
ATOM   3825  CB  TYR A 611      -2.454 -15.290  -7.202  1.00 43.02           C  
ATOM   3826  CG  TYR A 611      -1.902 -15.549  -5.826  1.00 41.01           C  
ATOM   3827  CD1 TYR A 611      -0.769 -16.333  -5.644  1.00 41.06           C  
ATOM   3828  CD2 TYR A 611      -2.550 -15.058  -4.697  1.00 41.90           C  
ATOM   3829  CE1 TYR A 611      -0.300 -16.630  -4.371  1.00 47.82           C  
ATOM   3830  CE2 TYR A 611      -2.094 -15.350  -3.424  1.00 50.40           C  
ATOM   3831  CZ  TYR A 611      -0.973 -16.140  -3.267  1.00 49.99           C  
ATOM   3832  OH  TYR A 611      -0.556 -16.475  -2.006  1.00 54.40           O  
ATOM   3833  N   GLU A 612      -2.752 -18.755  -7.442  1.00 61.18           N  
ATOM   3834  CA  GLU A 612      -2.016 -19.992  -7.686  1.00 57.79           C  
ATOM   3835  C   GLU A 612      -2.490 -20.598  -8.970  1.00 52.95           C  
ATOM   3836  O   GLU A 612      -1.693 -20.950  -9.825  1.00 59.63           O  
ATOM   3837  CB  GLU A 612      -2.265 -21.007  -6.583  1.00 54.12           C  
ATOM   3838  CG  GLU A 612      -2.163 -20.441  -5.198  1.00 83.10           C  
ATOM   3839  CD  GLU A 612      -2.580 -21.447  -4.158  1.00 98.67           C  
ATOM   3840  OE1 GLU A 612      -3.687 -22.007  -4.316  1.00 98.67           O  
ATOM   3841  OE2 GLU A 612      -1.812 -21.680  -3.193  1.00 98.67           O  
ATOM   3842  N   GLU A 613      -3.805 -20.718  -9.089  1.00 46.35           N  
ATOM   3843  CA  GLU A 613      -4.422 -21.316 -10.260  1.00 50.14           C  
ATOM   3844  C   GLU A 613      -3.777 -20.866 -11.578  1.00 47.76           C  
ATOM   3845  O   GLU A 613      -3.931 -21.535 -12.609  1.00 44.46           O  
ATOM   3846  CB  GLU A 613      -5.927 -21.021 -10.260  1.00 52.88           C  
ATOM   3847  CG  GLU A 613      -6.681 -21.461  -8.987  1.00 55.98           C  
ATOM   3848  CD  GLU A 613      -7.199 -22.898  -9.030  1.00 64.19           C  
ATOM   3849  OE1 GLU A 613      -7.022 -23.578 -10.071  1.00 49.54           O  
ATOM   3850  OE2 GLU A 613      -7.793 -23.338  -8.014  1.00 57.84           O  
ATOM   3851  N   TYR A 614      -3.046 -19.751 -11.553  1.00 34.29           N  
ATOM   3852  CA  TYR A 614      -2.392 -19.284 -12.772  1.00 36.32           C  
ATOM   3853  C   TYR A 614      -1.111 -20.033 -13.063  1.00 40.47           C  
ATOM   3854  O   TYR A 614      -0.623 -20.029 -14.188  1.00 43.79           O  
ATOM   3855  CB  TYR A 614      -2.102 -17.784 -12.723  1.00 36.30           C  
ATOM   3856  CG  TYR A 614      -3.140 -16.980 -13.472  1.00 47.13           C  
ATOM   3857  CD1 TYR A 614      -4.144 -16.296 -12.783  1.00 52.62           C  
ATOM   3858  CD2 TYR A 614      -3.183 -16.992 -14.871  1.00 22.03           C  
ATOM   3859  CE1 TYR A 614      -5.170 -15.655 -13.457  1.00 45.22           C  
ATOM   3860  CE2 TYR A 614      -4.203 -16.359 -15.556  1.00 27.64           C  
ATOM   3861  CZ  TYR A 614      -5.200 -15.693 -14.842  1.00 50.45           C  
ATOM   3862  OH  TYR A 614      -6.248 -15.083 -15.504  1.00 55.80           O  
ATOM   3863  N   ASN A 615      -0.548 -20.661 -12.037  1.00 56.86           N  
ATOM   3864  CA  ASN A 615       0.664 -21.449 -12.218  1.00 59.09           C  
ATOM   3865  C   ASN A 615       0.229 -22.579 -13.130  1.00 62.18           C  
ATOM   3866  O   ASN A 615       0.868 -22.874 -14.142  1.00 64.55           O  
ATOM   3867  CB  ASN A 615       1.139 -22.045 -10.886  1.00 64.47           C  
ATOM   3868  CG  ASN A 615       2.072 -21.127 -10.127  1.00 54.36           C  
ATOM   3869  OD1 ASN A 615       3.044 -20.612 -10.687  1.00 53.20           O  
ATOM   3870  ND2 ASN A 615       1.798 -20.936  -8.842  1.00 43.25           N  
ATOM   3871  N   SER A 616      -0.881 -23.202 -12.744  1.00 56.40           N  
ATOM   3872  CA  SER A 616      -1.455 -24.302 -13.484  1.00 54.77           C  
ATOM   3873  C   SER A 616      -1.770 -23.800 -14.875  1.00 50.97           C  
ATOM   3874  O   SER A 616      -1.284 -24.344 -15.866  1.00 56.96           O  
ATOM   3875  CB  SER A 616      -2.730 -24.776 -12.790  1.00 63.50           C  
ATOM   3876  OG  SER A 616      -2.481 -25.089 -11.426  1.00 39.73           O  
ATOM   3877  N   GLN A 617      -2.575 -22.747 -14.935  1.00 44.55           N  
ATOM   3878  CA  GLN A 617      -2.957 -22.156 -16.210  1.00 58.94           C  
ATOM   3879  C   GLN A 617      -1.765 -21.895 -17.113  1.00 60.48           C  
ATOM   3880  O   GLN A 617      -1.856 -22.021 -18.335  1.00 57.64           O  
ATOM   3881  CB  GLN A 617      -3.705 -20.845 -15.986  1.00 60.76           C  
ATOM   3882  CG  GLN A 617      -5.168 -21.041 -15.733  1.00 61.96           C  
ATOM   3883  CD  GLN A 617      -5.813 -21.840 -16.836  1.00 67.59           C  
ATOM   3884  OE1 GLN A 617      -5.707 -21.491 -18.014  1.00 70.65           O  
ATOM   3885  NE2 GLN A 617      -6.481 -22.923 -16.466  1.00 72.11           N  
ATOM   3886  N   LEU A 618      -0.644 -21.537 -16.502  1.00 60.90           N  
ATOM   3887  CA  LEU A 618       0.566 -21.236 -17.247  1.00 50.48           C  
ATOM   3888  C   LEU A 618       1.290 -22.520 -17.662  1.00 48.99           C  
ATOM   3889  O   LEU A 618       1.823 -22.607 -18.771  1.00 31.72           O  
ATOM   3890  CB  LEU A 618       1.464 -20.338 -16.389  1.00 51.41           C  
ATOM   3891  CG  LEU A 618       2.366 -19.319 -17.082  1.00 38.10           C  
ATOM   3892  CD1 LEU A 618       1.662 -18.740 -18.286  1.00 27.86           C  
ATOM   3893  CD2 LEU A 618       2.727 -18.219 -16.083  1.00 41.96           C  
ATOM   3894  N   LEU A 619       1.302 -23.516 -16.779  1.00 43.63           N  
ATOM   3895  CA  LEU A 619       1.951 -24.783 -17.084  1.00 38.00           C  
ATOM   3896  C   LEU A 619       1.220 -25.476 -18.220  1.00 44.32           C  
ATOM   3897  O   LEU A 619       1.842 -26.030 -19.129  1.00 45.85           O  
ATOM   3898  CB  LEU A 619       1.968 -25.694 -15.857  1.00 37.33           C  
ATOM   3899  CG  LEU A 619       2.102 -27.190 -16.157  1.00 23.51           C  
ATOM   3900  CD1 LEU A 619       2.869 -27.896 -15.068  1.00 25.64           C  
ATOM   3901  CD2 LEU A 619       0.721 -27.781 -16.317  1.00  9.40           C  
ATOM   3902  N   SER A 620      -0.105 -25.456 -18.160  1.00 42.76           N  
ATOM   3903  CA  SER A 620      -0.897 -26.075 -19.203  1.00 48.73           C  
ATOM   3904  C   SER A 620      -0.422 -25.538 -20.548  1.00 49.05           C  
ATOM   3905  O   SER A 620      -0.254 -26.294 -21.495  1.00 54.55           O  
ATOM   3906  CB  SER A 620      -2.376 -25.760 -19.002  1.00 60.17           C  
ATOM   3907  OG  SER A 620      -3.179 -26.460 -19.938  1.00 90.97           O  
ATOM   3908  N   PHE A 621      -0.200 -24.230 -20.622  1.00 53.38           N  
ATOM   3909  CA  PHE A 621       0.279 -23.598 -21.849  1.00 44.40           C  
ATOM   3910  C   PHE A 621       1.594 -24.236 -22.253  1.00 48.89           C  
ATOM   3911  O   PHE A 621       1.715 -24.790 -23.343  1.00 61.52           O  
ATOM   3912  CB  PHE A 621       0.497 -22.103 -21.625  1.00 35.34           C  
ATOM   3913  CG  PHE A 621       1.233 -21.417 -22.743  1.00 32.63           C  
ATOM   3914  CD1 PHE A 621       0.716 -21.397 -24.031  1.00 35.23           C  
ATOM   3915  CD2 PHE A 621       2.441 -20.771 -22.499  1.00 35.13           C  
ATOM   3916  CE1 PHE A 621       1.394 -20.737 -25.066  1.00 43.35           C  
ATOM   3917  CE2 PHE A 621       3.123 -20.115 -23.518  1.00 33.92           C  
ATOM   3918  CZ  PHE A 621       2.599 -20.098 -24.808  1.00 41.60           C  
ATOM   3919  N   VAL A 622       2.580 -24.156 -21.363  1.00 54.93           N  
ATOM   3920  CA  VAL A 622       3.898 -24.721 -21.621  1.00 55.06           C  
ATOM   3921  C   VAL A 622       3.761 -26.126 -22.178  1.00 62.08           C  
ATOM   3922  O   VAL A 622       4.414 -26.481 -23.163  1.00 67.46           O  
ATOM   3923  CB  VAL A 622       4.734 -24.787 -20.343  1.00 40.16           C  
ATOM   3924  CG1 VAL A 622       6.158 -25.201 -20.683  1.00 41.07           C  
ATOM   3925  CG2 VAL A 622       4.707 -23.452 -19.644  1.00 26.69           C  
ATOM   3926  N   ARG A 623       2.906 -26.924 -21.541  1.00 65.73           N  
ATOM   3927  CA  ARG A 623       2.668 -28.293 -21.982  1.00 71.88           C  
ATOM   3928  C   ARG A 623       2.221 -28.328 -23.443  1.00 74.76           C  
ATOM   3929  O   ARG A 623       2.955 -28.784 -24.320  1.00 78.98           O  
ATOM   3930  CB  ARG A 623       1.604 -28.943 -21.108  1.00 58.21           C  
ATOM   3931  CG  ARG A 623       2.094 -29.303 -19.736  1.00 56.91           C  
ATOM   3932  CD  ARG A 623       3.224 -30.309 -19.811  1.00 55.28           C  
ATOM   3933  NE  ARG A 623       3.577 -30.803 -18.487  1.00 59.06           N  
ATOM   3934  CZ  ARG A 623       2.769 -31.534 -17.723  1.00 65.94           C  
ATOM   3935  NH1 ARG A 623       1.557 -31.865 -18.154  1.00 57.16           N  
ATOM   3936  NH2 ARG A 623       3.169 -31.928 -16.518  1.00 74.67           N  
ATOM   3937  N   ASP A 624       1.014 -27.838 -23.693  1.00 74.26           N  
ATOM   3938  CA  ASP A 624       0.471 -27.805 -25.037  1.00 67.54           C  
ATOM   3939  C   ASP A 624       1.511 -27.273 -26.018  1.00 62.86           C  
ATOM   3940  O   ASP A 624       1.545 -27.693 -27.169  1.00 70.81           O  
ATOM   3941  CB  ASP A 624      -0.785 -26.932 -25.067  1.00 73.29           C  
ATOM   3942  CG  ASP A 624      -1.542 -27.031 -26.381  1.00 85.94           C  
ATOM   3943  OD1 ASP A 624      -2.676 -26.517 -26.452  1.00 98.67           O  
ATOM   3944  OD2 ASP A 624      -1.014 -27.615 -27.348  1.00 94.96           O  
ATOM   3945  N   LEU A 625       2.371 -26.368 -25.565  1.00 50.85           N  
ATOM   3946  CA  LEU A 625       3.389 -25.816 -26.449  1.00 54.71           C  
ATOM   3947  C   LEU A 625       4.491 -26.821 -26.745  1.00 59.04           C  
ATOM   3948  O   LEU A 625       5.063 -26.810 -27.831  1.00 67.80           O  
ATOM   3949  CB  LEU A 625       4.009 -24.547 -25.859  1.00 57.85           C  
ATOM   3950  CG  LEU A 625       5.063 -23.857 -26.739  1.00 56.05           C  
ATOM   3951  CD1 LEU A 625       4.466 -23.543 -28.100  1.00 54.40           C  
ATOM   3952  CD2 LEU A 625       5.548 -22.582 -26.071  1.00 56.02           C  
ATOM   3953  N   ASN A 626       4.793 -27.690 -25.790  1.00 54.58           N  
ATOM   3954  CA  ASN A 626       5.835 -28.687 -26.006  1.00 63.20           C  
ATOM   3955  C   ASN A 626       5.463 -29.755 -27.022  1.00 65.37           C  
ATOM   3956  O   ASN A 626       6.307 -30.555 -27.432  1.00 65.47           O  
ATOM   3957  CB  ASN A 626       6.215 -29.360 -24.694  1.00 75.66           C  
ATOM   3958  CG  ASN A 626       7.086 -28.484 -23.837  1.00 88.65           C  
ATOM   3959  OD1 ASN A 626       7.891 -27.706 -24.353  1.00 92.03           O  
ATOM   3960  ND2 ASN A 626       6.948 -28.609 -22.521  1.00 92.84           N  
ATOM   3961  N   GLN A 627       4.198 -29.782 -27.419  1.00 68.96           N  
ATOM   3962  CA  GLN A 627       3.749 -30.753 -28.406  1.00 77.23           C  
ATOM   3963  C   GLN A 627       4.245 -30.338 -29.797  1.00 79.05           C  
ATOM   3964  O   GLN A 627       4.068 -31.065 -30.783  1.00 80.33           O  
ATOM   3965  CB  GLN A 627       2.220 -30.853 -28.401  1.00 77.21           C  
ATOM   3966  CG  GLN A 627       1.649 -31.253 -27.062  1.00 71.82           C  
ATOM   3967  CD  GLN A 627       0.217 -31.720 -27.156  1.00 71.23           C  
ATOM   3968  OE1 GLN A 627      -0.663 -30.993 -27.612  1.00 75.11           O  
ATOM   3969  NE2 GLN A 627      -0.026 -32.943 -26.721  1.00 71.21           N  
ATOM   3970  N   TYR A 628       4.876 -29.170 -29.865  1.00 73.50           N  
ATOM   3971  CA  TYR A 628       5.398 -28.660 -31.123  1.00 69.83           C  
ATOM   3972  C   TYR A 628       6.892 -28.431 -31.012  1.00 73.77           C  
ATOM   3973  O   TYR A 628       7.494 -27.747 -31.847  1.00 68.24           O  
ATOM   3974  CB  TYR A 628       4.702 -27.350 -31.488  1.00 65.70           C  
ATOM   3975  CG  TYR A 628       3.200 -27.450 -31.437  1.00 63.34           C  
ATOM   3976  CD1 TYR A 628       2.530 -27.439 -30.218  1.00 61.11           C  
ATOM   3977  CD2 TYR A 628       2.451 -27.620 -32.604  1.00 62.43           C  
ATOM   3978  CE1 TYR A 628       1.148 -27.600 -30.153  1.00 70.81           C  
ATOM   3979  CE2 TYR A 628       1.066 -27.782 -32.552  1.00 67.75           C  
ATOM   3980  CZ  TYR A 628       0.419 -27.773 -31.318  1.00 71.98           C  
ATOM   3981  OH  TYR A 628      -0.951 -27.946 -31.232  1.00 59.04           O  
ATOM   3982  N   ARG A 629       7.489 -29.012 -29.973  1.00 80.72           N  
ATOM   3983  CA  ARG A 629       8.924 -28.876 -29.732  1.00 89.49           C  
ATOM   3984  C   ARG A 629       9.687 -29.203 -31.016  1.00 84.89           C  
ATOM   3985  O   ARG A 629      10.805 -28.725 -31.239  1.00 78.29           O  
ATOM   3986  CB  ARG A 629       9.360 -29.814 -28.597  1.00 94.50           C  
ATOM   3987  CG  ARG A 629      10.552 -29.309 -27.793  1.00 95.94           C  
ATOM   3988  CD  ARG A 629      10.861 -30.243 -26.636  1.00 98.67           C  
ATOM   3989  NE  ARG A 629       9.681 -30.513 -25.811  1.00 98.67           N  
ATOM   3990  CZ  ARG A 629       9.669 -31.324 -24.753  1.00 98.67           C  
ATOM   3991  NH1 ARG A 629      10.779 -31.953 -24.381  1.00 98.67           N  
ATOM   3992  NH2 ARG A 629       8.546 -31.512 -24.069  1.00 94.17           N  
ATOM   3993  N   ALA A 630       9.062 -30.018 -31.861  1.00 79.62           N  
ATOM   3994  CA  ALA A 630       9.655 -30.407 -33.123  1.00 71.67           C  
ATOM   3995  C   ALA A 630       9.735 -29.174 -34.007  1.00 71.68           C  
ATOM   3996  O   ALA A 630      10.804 -28.826 -34.502  1.00 71.26           O  
ATOM   3997  CB  ALA A 630       8.805 -31.471 -33.779  1.00 69.75           C  
ATOM   3998  N   ASP A 631       8.596 -28.516 -34.200  1.00 76.66           N  
ATOM   3999  CA  ASP A 631       8.549 -27.313 -35.022  1.00 76.65           C  
ATOM   4000  C   ASP A 631       9.447 -26.273 -34.396  1.00 74.42           C  
ATOM   4001  O   ASP A 631      10.222 -25.608 -35.086  1.00 76.33           O  
ATOM   4002  CB  ASP A 631       7.127 -26.762 -35.100  1.00 78.73           C  
ATOM   4003  CG  ASP A 631       6.230 -27.598 -35.975  1.00 88.99           C  
ATOM   4004  OD1 ASP A 631       6.500 -27.664 -37.192  1.00 90.94           O  
ATOM   4005  OD2 ASP A 631       5.262 -28.191 -35.447  1.00 94.52           O  
ATOM   4006  N   ILE A 632       9.339 -26.141 -33.077  1.00 65.77           N  
ATOM   4007  CA  ILE A 632      10.144 -25.173 -32.359  1.00 71.63           C  
ATOM   4008  C   ILE A 632      11.618 -25.403 -32.655  1.00 76.57           C  
ATOM   4009  O   ILE A 632      12.417 -24.462 -32.635  1.00 81.45           O  
ATOM   4010  CB  ILE A 632       9.914 -25.270 -30.838  1.00 67.37           C  
ATOM   4011  CG1 ILE A 632       8.451 -24.979 -30.510  1.00 71.49           C  
ATOM   4012  CG2 ILE A 632      10.786 -24.261 -30.115  1.00 78.15           C  
ATOM   4013  CD1 ILE A 632       8.006 -23.563 -30.840  1.00 71.88           C  
ATOM   4014  N   LYS A 633      11.972 -26.652 -32.947  1.00 81.53           N  
ATOM   4015  CA  LYS A 633      13.361 -26.999 -33.236  1.00 83.37           C  
ATOM   4016  C   LYS A 633      13.776 -26.683 -34.673  1.00 79.52           C  
ATOM   4017  O   LYS A 633      14.887 -26.202 -34.906  1.00 69.24           O  
ATOM   4018  CB  LYS A 633      13.613 -28.483 -32.939  1.00 90.04           C  
ATOM   4019  CG  LYS A 633      14.938 -28.749 -32.223  1.00 98.47           C  
ATOM   4020  CD  LYS A 633      16.140 -28.238 -33.019  1.00 97.69           C  
ATOM   4021  CE  LYS A 633      17.399 -28.151 -32.155  1.00 98.67           C  
ATOM   4022  NZ  LYS A 633      17.807 -29.460 -31.571  1.00 96.20           N  
ATOM   4023  N   GLU A 634      12.905 -26.964 -35.638  1.00 77.92           N  
ATOM   4024  CA  GLU A 634      13.249 -26.668 -37.018  1.00 78.75           C  
ATOM   4025  C   GLU A 634      13.638 -25.199 -37.064  1.00 74.31           C  
ATOM   4026  O   GLU A 634      14.586 -24.825 -37.755  1.00 68.08           O  
ATOM   4027  CB  GLU A 634      12.078 -26.975 -37.959  1.00 88.24           C  
ATOM   4028  CG  GLU A 634      11.987 -28.463 -38.346  1.00 98.47           C  
ATOM   4029  CD  GLU A 634      11.009 -28.747 -39.493  1.00 98.67           C  
ATOM   4030  OE1 GLU A 634      11.123 -28.097 -40.563  1.00 98.67           O  
ATOM   4031  OE2 GLU A 634      10.134 -29.633 -39.329  1.00 98.67           O  
ATOM   4032  N   MET A 635      12.910 -24.379 -36.307  1.00 74.27           N  
ATOM   4033  CA  MET A 635      13.198 -22.949 -36.209  1.00 79.91           C  
ATOM   4034  C   MET A 635      14.249 -22.859 -35.106  1.00 83.38           C  
ATOM   4035  O   MET A 635      14.218 -23.647 -34.164  1.00 87.76           O  
ATOM   4036  CB  MET A 635      11.946 -22.159 -35.803  1.00 73.04           C  
ATOM   4037  CG  MET A 635      10.777 -22.285 -36.768  1.00 71.07           C  
ATOM   4038  SD  MET A 635       9.298 -21.369 -36.269  1.00 68.15           S  
ATOM   4039  CE  MET A 635       8.338 -22.629 -35.449  1.00 57.87           C  
ATOM   4040  N   GLY A 636      15.175 -21.910 -35.218  1.00 87.62           N  
ATOM   4041  CA  GLY A 636      16.233 -21.783 -34.224  1.00 91.41           C  
ATOM   4042  C   GLY A 636      15.799 -21.573 -32.783  1.00 87.49           C  
ATOM   4043  O   GLY A 636      16.626 -21.611 -31.864  1.00 80.31           O  
ATOM   4044  N   LEU A 637      14.501 -21.370 -32.587  1.00 78.66           N  
ATOM   4045  CA  LEU A 637      13.931 -21.117 -31.271  1.00 62.90           C  
ATOM   4046  C   LEU A 637      14.402 -22.031 -30.150  1.00 59.10           C  
ATOM   4047  O   LEU A 637      14.433 -23.250 -30.296  1.00 51.43           O  
ATOM   4048  CB  LEU A 637      12.414 -21.152 -31.378  1.00 62.06           C  
ATOM   4049  CG  LEU A 637      11.911 -20.206 -32.471  1.00 64.57           C  
ATOM   4050  CD1 LEU A 637      10.395 -20.210 -32.487  1.00 68.69           C  
ATOM   4051  CD2 LEU A 637      12.444 -18.796 -32.231  1.00 57.90           C  
ATOM   4052  N   SER A 638      14.765 -21.417 -29.026  1.00 62.46           N  
ATOM   4053  CA  SER A 638      15.246 -22.146 -27.854  1.00 69.82           C  
ATOM   4054  C   SER A 638      14.122 -22.426 -26.881  1.00 65.65           C  
ATOM   4055  O   SER A 638      14.198 -23.371 -26.097  1.00 67.10           O  
ATOM   4056  CB  SER A 638      16.343 -21.356 -27.132  1.00 79.55           C  
ATOM   4057  OG  SER A 638      16.723 -22.000 -25.922  1.00 89.86           O  
ATOM   4058  N   LEU A 639      13.087 -21.594 -26.921  1.00 59.37           N  
ATOM   4059  CA  LEU A 639      11.939 -21.779 -26.043  1.00 59.96           C  
ATOM   4060  C   LEU A 639      12.361 -21.948 -24.574  1.00 61.79           C  
ATOM   4061  O   LEU A 639      11.583 -22.417 -23.746  1.00 50.15           O  
ATOM   4062  CB  LEU A 639      11.154 -23.014 -26.496  1.00 56.03           C  
ATOM   4063  CG  LEU A 639       9.774 -23.264 -25.892  1.00 55.59           C  
ATOM   4064  CD1 LEU A 639       8.693 -22.766 -26.854  1.00 48.87           C  
ATOM   4065  CD2 LEU A 639       9.603 -24.746 -25.624  1.00 45.45           C  
ATOM   4066  N   GLN A 640      13.594 -21.566 -24.259  1.00 63.90           N  
ATOM   4067  CA  GLN A 640      14.109 -21.679 -22.896  1.00 68.32           C  
ATOM   4068  C   GLN A 640      13.671 -20.499 -22.025  1.00 66.52           C  
ATOM   4069  O   GLN A 640      13.366 -20.665 -20.842  1.00 61.78           O  
ATOM   4070  CB  GLN A 640      15.642 -21.780 -22.936  1.00 75.30           C  
ATOM   4071  CG  GLN A 640      16.367 -21.525 -21.610  1.00 85.77           C  
ATOM   4072  CD  GLN A 640      16.179 -22.624 -20.573  1.00 90.36           C  
ATOM   4073  OE1 GLN A 640      16.427 -23.803 -20.841  1.00 79.38           O  
ATOM   4074  NE2 GLN A 640      15.756 -22.234 -19.373  1.00 80.77           N  
ATOM   4075  N   TRP A 641      13.637 -19.309 -22.616  1.00 62.14           N  
ATOM   4076  CA  TRP A 641      13.240 -18.107 -21.896  1.00 58.39           C  
ATOM   4077  C   TRP A 641      11.824 -18.196 -21.345  1.00 60.70           C  
ATOM   4078  O   TRP A 641      11.507 -17.592 -20.324  1.00 65.15           O  
ATOM   4079  CB  TRP A 641      13.351 -16.898 -22.810  1.00 52.27           C  
ATOM   4080  CG  TRP A 641      14.732 -16.389 -22.951  1.00 46.66           C  
ATOM   4081  CD1 TRP A 641      15.368 -15.522 -22.127  1.00 47.59           C  
ATOM   4082  CD2 TRP A 641      15.654 -16.704 -23.997  1.00 50.26           C  
ATOM   4083  NE1 TRP A 641      16.633 -15.266 -22.594  1.00 57.77           N  
ATOM   4084  CE2 TRP A 641      16.833 -15.980 -23.743  1.00 53.24           C  
ATOM   4085  CE3 TRP A 641      15.596 -17.528 -25.127  1.00 45.92           C  
ATOM   4086  CZ2 TRP A 641      17.948 -16.052 -24.579  1.00 70.10           C  
ATOM   4087  CZ3 TRP A 641      16.705 -17.600 -25.960  1.00 47.09           C  
ATOM   4088  CH2 TRP A 641      17.865 -16.866 -25.681  1.00 63.88           C  
ATOM   4089  N   LEU A 642      10.969 -18.944 -22.027  1.00 60.46           N  
ATOM   4090  CA  LEU A 642       9.596 -19.096 -21.580  1.00 53.62           C  
ATOM   4091  C   LEU A 642       9.551 -19.867 -20.271  1.00 53.39           C  
ATOM   4092  O   LEU A 642       8.874 -19.455 -19.333  1.00 53.06           O  
ATOM   4093  CB  LEU A 642       8.772 -19.823 -22.637  1.00 50.93           C  
ATOM   4094  CG  LEU A 642       7.332 -20.144 -22.246  1.00 52.68           C  
ATOM   4095  CD1 LEU A 642       6.608 -18.876 -21.897  1.00 54.58           C  
ATOM   4096  CD2 LEU A 642       6.636 -20.839 -23.390  1.00 70.83           C  
ATOM   4097  N   TYR A 643      10.271 -20.983 -20.203  1.00 46.75           N  
ATOM   4098  CA  TYR A 643      10.266 -21.776 -18.984  1.00 60.78           C  
ATOM   4099  C   TYR A 643      10.746 -20.918 -17.840  1.00 60.91           C  
ATOM   4100  O   TYR A 643      10.190 -20.954 -16.743  1.00 62.81           O  
ATOM   4101  CB  TYR A 643      11.184 -22.989 -19.093  1.00 77.00           C  
ATOM   4102  CG  TYR A 643      10.773 -24.016 -20.117  1.00 95.45           C  
ATOM   4103  CD1 TYR A 643      10.940 -23.774 -21.479  1.00 95.45           C  
ATOM   4104  CD2 TYR A 643      10.247 -25.250 -19.724  1.00 98.67           C  
ATOM   4105  CE1 TYR A 643      10.603 -24.734 -22.428  1.00 96.07           C  
ATOM   4106  CE2 TYR A 643       9.903 -26.218 -20.667  1.00 96.33           C  
ATOM   4107  CZ  TYR A 643      10.087 -25.951 -22.017  1.00 98.56           C  
ATOM   4108  OH  TYR A 643       9.772 -26.903 -22.959  1.00 98.64           O  
ATOM   4109  N   SER A 644      11.792 -20.147 -18.098  1.00 60.79           N  
ATOM   4110  CA  SER A 644      12.345 -19.293 -17.068  1.00 63.69           C  
ATOM   4111  C   SER A 644      11.253 -18.374 -16.531  1.00 63.89           C  
ATOM   4112  O   SER A 644      11.060 -18.268 -15.323  1.00 70.10           O  
ATOM   4113  CB  SER A 644      13.512 -18.491 -17.635  1.00 70.97           C  
ATOM   4114  OG  SER A 644      14.508 -19.364 -18.135  1.00 70.40           O  
ATOM   4115  N   ALA A 645      10.523 -17.722 -17.424  1.00 51.62           N  
ATOM   4116  CA  ALA A 645       9.459 -16.832 -16.992  1.00 43.69           C  
ATOM   4117  C   ALA A 645       8.464 -17.618 -16.152  1.00 45.29           C  
ATOM   4118  O   ALA A 645       8.209 -17.297 -14.994  1.00 19.71           O  
ATOM   4119  CB  ALA A 645       8.769 -16.236 -18.197  1.00 64.14           C  
ATOM   4120  N   ARG A 646       7.902 -18.660 -16.750  1.00 47.88           N  
ATOM   4121  CA  ARG A 646       6.932 -19.500 -16.065  1.00 46.78           C  
ATOM   4122  C   ARG A 646       7.427 -19.835 -14.661  1.00 39.82           C  
ATOM   4123  O   ARG A 646       6.646 -19.924 -13.715  1.00 21.40           O  
ATOM   4124  CB  ARG A 646       6.699 -20.783 -16.875  1.00 39.84           C  
ATOM   4125  CG  ARG A 646       6.503 -22.042 -16.040  1.00 57.33           C  
ATOM   4126  CD  ARG A 646       5.048 -22.314 -15.713  1.00 62.59           C  
ATOM   4127  NE  ARG A 646       4.889 -23.474 -14.835  1.00 71.07           N  
ATOM   4128  CZ  ARG A 646       5.503 -24.646 -14.998  1.00 77.11           C  
ATOM   4129  NH1 ARG A 646       6.340 -24.846 -16.013  1.00 68.31           N  
ATOM   4130  NH2 ARG A 646       5.274 -25.630 -14.142  1.00 79.79           N  
ATOM   4131  N   GLY A 647       8.736 -20.008 -14.534  1.00 33.57           N  
ATOM   4132  CA  GLY A 647       9.307 -20.352 -13.248  1.00 46.51           C  
ATOM   4133  C   GLY A 647       9.517 -19.121 -12.412  1.00 52.35           C  
ATOM   4134  O   GLY A 647       9.153 -19.077 -11.236  1.00 58.23           O  
ATOM   4135  N   ASP A 648      10.115 -18.110 -13.028  1.00 59.42           N  
ATOM   4136  CA  ASP A 648      10.372 -16.852 -12.344  1.00 58.35           C  
ATOM   4137  C   ASP A 648       9.041 -16.367 -11.768  1.00 50.83           C  
ATOM   4138  O   ASP A 648       9.016 -15.620 -10.800  1.00 58.29           O  
ATOM   4139  CB  ASP A 648      10.959 -15.815 -13.328  1.00 60.22           C  
ATOM   4140  CG  ASP A 648      12.479 -15.589 -13.149  1.00 52.07           C  
ATOM   4141  OD1 ASP A 648      13.257 -16.561 -13.044  1.00 31.93           O  
ATOM   4142  OD2 ASP A 648      12.913 -14.416 -13.138  1.00 45.30           O  
ATOM   4143  N   PHE A 649       7.934 -16.812 -12.359  1.00 41.18           N  
ATOM   4144  CA  PHE A 649       6.615 -16.418 -11.881  1.00 36.95           C  
ATOM   4145  C   PHE A 649       6.158 -17.330 -10.748  1.00 44.88           C  
ATOM   4146  O   PHE A 649       5.542 -16.874  -9.785  1.00 38.61           O  
ATOM   4147  CB  PHE A 649       5.593 -16.492 -13.011  1.00 36.48           C  
ATOM   4148  CG  PHE A 649       4.205 -16.123 -12.588  1.00 32.39           C  
ATOM   4149  CD1 PHE A 649       3.778 -14.817 -12.649  1.00 32.93           C  
ATOM   4150  CD2 PHE A 649       3.334 -17.080 -12.095  1.00 34.78           C  
ATOM   4151  CE1 PHE A 649       2.503 -14.468 -12.222  1.00 29.79           C  
ATOM   4152  CE2 PHE A 649       2.060 -16.737 -11.665  1.00 15.96           C  
ATOM   4153  CZ  PHE A 649       1.645 -15.438 -11.728  1.00  2.76           C  
ATOM   4154  N   PHE A 650       6.449 -18.622 -10.879  1.00 59.96           N  
ATOM   4155  CA  PHE A 650       6.070 -19.613  -9.874  1.00 53.42           C  
ATOM   4156  C   PHE A 650       6.651 -19.187  -8.536  1.00 45.44           C  
ATOM   4157  O   PHE A 650       5.932 -19.116  -7.545  1.00 46.82           O  
ATOM   4158  CB  PHE A 650       6.610 -20.995 -10.258  1.00 58.84           C  
ATOM   4159  CG  PHE A 650       5.898 -22.143  -9.589  1.00 60.49           C  
ATOM   4160  CD1 PHE A 650       5.048 -22.967 -10.317  1.00 53.85           C  
ATOM   4161  CD2 PHE A 650       6.098 -22.419  -8.243  1.00 67.89           C  
ATOM   4162  CE1 PHE A 650       4.418 -24.041  -9.716  1.00 37.76           C  
ATOM   4163  CE2 PHE A 650       5.466 -23.497  -7.633  1.00 56.98           C  
ATOM   4164  CZ  PHE A 650       4.629 -24.306  -8.369  1.00 46.66           C  
ATOM   4165  N   ARG A 651       7.952 -18.905  -8.504  1.00 38.13           N  
ATOM   4166  CA  ARG A 651       8.579 -18.467  -7.264  1.00 46.29           C  
ATOM   4167  C   ARG A 651       7.802 -17.279  -6.716  1.00 50.04           C  
ATOM   4168  O   ARG A 651       7.389 -17.273  -5.561  1.00 37.37           O  
ATOM   4169  CB  ARG A 651      10.037 -18.052  -7.493  1.00 62.88           C  
ATOM   4170  CG  ARG A 651      11.005 -19.209  -7.671  1.00 90.07           C  
ATOM   4171  CD  ARG A 651      12.460 -18.753  -7.553  1.00 95.84           C  
ATOM   4172  NE  ARG A 651      13.400 -19.875  -7.613  1.00 98.67           N  
ATOM   4173  CZ  ARG A 651      13.422 -20.895  -6.752  1.00 98.67           C  
ATOM   4174  NH1 ARG A 651      12.552 -20.954  -5.749  1.00 98.67           N  
ATOM   4175  NH2 ARG A 651      14.320 -21.862  -6.893  1.00 88.99           N  
ATOM   4176  N   ALA A 652       7.598 -16.275  -7.559  1.00 53.15           N  
ATOM   4177  CA  ALA A 652       6.862 -15.081  -7.169  1.00 57.91           C  
ATOM   4178  C   ALA A 652       5.628 -15.427  -6.344  1.00 49.40           C  
ATOM   4179  O   ALA A 652       5.402 -14.873  -5.273  1.00 55.15           O  
ATOM   4180  CB  ALA A 652       6.452 -14.311  -8.402  1.00 68.35           C  
ATOM   4181  N   THR A 653       4.826 -16.348  -6.850  1.00 46.78           N  
ATOM   4182  CA  THR A 653       3.618 -16.757  -6.156  1.00 47.04           C  
ATOM   4183  C   THR A 653       3.944 -17.525  -4.878  1.00 45.16           C  
ATOM   4184  O   THR A 653       3.208 -17.452  -3.897  1.00 38.92           O  
ATOM   4185  CB  THR A 653       2.762 -17.646  -7.054  1.00 50.82           C  
ATOM   4186  OG1 THR A 653       3.393 -18.928  -7.199  1.00 63.54           O  
ATOM   4187  CG2 THR A 653       2.611 -17.005  -8.428  1.00 51.22           C  
ATOM   4188  N   SER A 654       5.042 -18.271  -4.895  1.00 49.11           N  
ATOM   4189  CA  SER A 654       5.442 -19.044  -3.729  1.00 50.37           C  
ATOM   4190  C   SER A 654       5.862 -18.152  -2.579  1.00 54.85           C  
ATOM   4191  O   SER A 654       5.703 -18.519  -1.415  1.00 45.45           O  
ATOM   4192  CB  SER A 654       6.594 -19.978  -4.058  1.00 40.92           C  
ATOM   4193  OG  SER A 654       7.157 -20.464  -2.856  1.00 36.86           O  
ATOM   4194  N   ARG A 655       6.428 -16.994  -2.906  1.00 59.05           N  
ATOM   4195  CA  ARG A 655       6.852 -16.062  -1.875  1.00 61.45           C  
ATOM   4196  C   ARG A 655       5.588 -15.446  -1.331  1.00 56.18           C  
ATOM   4197  O   ARG A 655       5.316 -15.511  -0.138  1.00 58.27           O  
ATOM   4198  CB  ARG A 655       7.760 -14.968  -2.444  1.00 66.13           C  
ATOM   4199  CG  ARG A 655       9.163 -15.431  -2.789  1.00 80.17           C  
ATOM   4200  CD  ARG A 655      10.124 -14.253  -2.861  1.00 96.66           C  
ATOM   4201  NE  ARG A 655      11.494 -14.681  -3.141  1.00 98.67           N  
ATOM   4202  CZ  ARG A 655      11.988 -14.875  -4.361  1.00 98.67           C  
ATOM   4203  NH1 ARG A 655      11.223 -14.671  -5.432  1.00 98.67           N  
ATOM   4204  NH2 ARG A 655      13.245 -15.280  -4.509  1.00 97.25           N  
ATOM   4205  N   LEU A 656       4.803 -14.857  -2.218  1.00 51.60           N  
ATOM   4206  CA  LEU A 656       3.562 -14.245  -1.796  1.00 48.82           C  
ATOM   4207  C   LEU A 656       2.812 -15.248  -0.927  1.00 50.26           C  
ATOM   4208  O   LEU A 656       2.416 -14.938   0.195  1.00 52.39           O  
ATOM   4209  CB  LEU A 656       2.716 -13.867  -3.015  1.00 45.28           C  
ATOM   4210  CG  LEU A 656       1.288 -13.405  -2.742  1.00 25.26           C  
ATOM   4211  CD1 LEU A 656       1.304 -12.170  -1.863  1.00 33.92           C  
ATOM   4212  CD2 LEU A 656       0.597 -13.125  -4.060  1.00 40.87           C  
ATOM   4213  N   THR A 657       2.651 -16.465  -1.435  1.00 54.68           N  
ATOM   4214  CA  THR A 657       1.921 -17.482  -0.700  1.00 59.08           C  
ATOM   4215  C   THR A 657       2.570 -17.746   0.648  1.00 52.62           C  
ATOM   4216  O   THR A 657       1.938 -18.281   1.562  1.00 49.92           O  
ATOM   4217  CB  THR A 657       1.828 -18.784  -1.506  1.00 55.10           C  
ATOM   4218  OG1 THR A 657       0.827 -19.633  -0.932  1.00 64.73           O  
ATOM   4219  CG2 THR A 657       3.150 -19.501  -1.499  1.00 66.88           C  
ATOM   4220  N   THR A 658       3.834 -17.362   0.772  1.00 49.12           N  
ATOM   4221  CA  THR A 658       4.564 -17.552   2.022  1.00 52.22           C  
ATOM   4222  C   THR A 658       4.413 -16.317   2.897  1.00 60.96           C  
ATOM   4223  O   THR A 658       3.903 -16.403   4.018  1.00 60.67           O  
ATOM   4224  CB  THR A 658       6.065 -17.790   1.780  1.00 44.05           C  
ATOM   4225  OG1 THR A 658       6.259 -19.057   1.139  1.00 45.62           O  
ATOM   4226  CG2 THR A 658       6.815 -17.761   3.089  1.00 35.35           C  
ATOM   4227  N   ASP A 659       4.860 -15.173   2.374  1.00 67.57           N  
ATOM   4228  CA  ASP A 659       4.785 -13.904   3.094  1.00 67.99           C  
ATOM   4229  C   ASP A 659       3.456 -13.770   3.835  1.00 67.78           C  
ATOM   4230  O   ASP A 659       3.413 -13.288   4.968  1.00 69.15           O  
ATOM   4231  CB  ASP A 659       4.963 -12.715   2.134  1.00 66.19           C  
ATOM   4232  CG  ASP A 659       6.412 -12.522   1.677  1.00 69.14           C  
ATOM   4233  OD1 ASP A 659       7.348 -12.820   2.455  1.00 68.48           O  
ATOM   4234  OD2 ASP A 659       6.616 -12.043   0.538  1.00 60.93           O  
ATOM   4235  N   PHE A 660       2.373 -14.195   3.188  1.00 66.56           N  
ATOM   4236  CA  PHE A 660       1.046 -14.138   3.793  1.00 63.71           C  
ATOM   4237  C   PHE A 660       1.041 -14.902   5.102  1.00 64.93           C  
ATOM   4238  O   PHE A 660       0.740 -14.348   6.156  1.00 80.27           O  
ATOM   4239  CB  PHE A 660       0.005 -14.756   2.859  1.00 61.15           C  
ATOM   4240  CG  PHE A 660      -0.762 -13.751   2.053  1.00 75.55           C  
ATOM   4241  CD1 PHE A 660      -0.857 -13.875   0.673  1.00 75.83           C  
ATOM   4242  CD2 PHE A 660      -1.394 -12.681   2.675  1.00 76.48           C  
ATOM   4243  CE1 PHE A 660      -1.566 -12.947  -0.077  1.00 70.30           C  
ATOM   4244  CE2 PHE A 660      -2.105 -11.750   1.934  1.00 67.41           C  
ATOM   4245  CZ  PHE A 660      -2.191 -11.883   0.553  1.00 67.24           C  
ATOM   4246  N   GLY A 661       1.384 -16.183   5.023  1.00 67.64           N  
ATOM   4247  CA  GLY A 661       1.409 -17.024   6.203  1.00 71.91           C  
ATOM   4248  C   GLY A 661       2.194 -16.436   7.353  1.00 77.23           C  
ATOM   4249  O   GLY A 661       1.765 -16.520   8.502  1.00 69.64           O  
ATOM   4250  N   ASN A 662       3.338 -15.831   7.043  1.00 81.62           N  
ATOM   4251  CA  ASN A 662       4.194 -15.231   8.066  1.00 93.23           C  
ATOM   4252  C   ASN A 662       3.731 -13.860   8.570  1.00 94.87           C  
ATOM   4253  O   ASN A 662       4.204 -13.372   9.605  1.00 97.57           O  
ATOM   4254  CB  ASN A 662       5.625 -15.128   7.541  1.00 93.25           C  
ATOM   4255  CG  ASN A 662       6.180 -16.466   7.127  1.00 98.67           C  
ATOM   4256  OD1 ASN A 662       6.099 -17.443   7.878  1.00 98.67           O  
ATOM   4257  ND2 ASN A 662       6.754 -16.525   5.930  1.00 98.67           N  
ATOM   4258  N   ALA A 663       2.811 -13.240   7.839  1.00 89.69           N  
ATOM   4259  CA  ALA A 663       2.291 -11.940   8.228  1.00 80.39           C  
ATOM   4260  C   ALA A 663       1.084 -12.148   9.140  1.00 82.58           C  
ATOM   4261  O   ALA A 663       0.391 -13.165   9.037  1.00 83.00           O  
ATOM   4262  CB  ALA A 663       1.898 -11.150   6.992  1.00 65.93           C  
ATOM   4263  N   GLU A 664       0.844 -11.187  10.033  1.00 84.28           N  
ATOM   4264  CA  GLU A 664      -0.272 -11.259  10.977  1.00 87.00           C  
ATOM   4265  C   GLU A 664      -1.453 -10.437  10.508  1.00 84.16           C  
ATOM   4266  O   GLU A 664      -1.298  -9.299  10.075  1.00 83.38           O  
ATOM   4267  CB  GLU A 664       0.155 -10.754  12.355  1.00 94.06           C  
ATOM   4268  CG  GLU A 664       1.646 -10.550  12.495  1.00 98.67           C  
ATOM   4269  CD  GLU A 664       2.154  -9.442  11.601  1.00 97.57           C  
ATOM   4270  OE1 GLU A 664       1.735  -8.287  11.815  1.00 98.67           O  
ATOM   4271  OE2 GLU A 664       2.962  -9.725  10.687  1.00 89.53           O  
ATOM   4272  N   LYS A 665      -2.641 -11.019  10.613  1.00 86.37           N  
ATOM   4273  CA  LYS A 665      -3.867 -10.354  10.199  1.00 89.52           C  
ATOM   4274  C   LYS A 665      -4.147  -9.134  11.075  1.00 92.42           C  
ATOM   4275  O   LYS A 665      -5.277  -8.663  11.158  1.00 97.80           O  
ATOM   4276  CB  LYS A 665      -5.026 -11.350  10.276  1.00 97.48           C  
ATOM   4277  CG  LYS A 665      -4.760 -12.618   9.474  1.00 98.67           C  
ATOM   4278  CD  LYS A 665      -5.825 -13.691   9.672  1.00 98.67           C  
ATOM   4279  CE  LYS A 665      -5.466 -14.938   8.858  1.00 98.67           C  
ATOM   4280  NZ  LYS A 665      -6.411 -16.078   9.042  1.00 98.67           N  
ATOM   4281  N   THR A 666      -3.105  -8.626  11.724  1.00 97.41           N  
ATOM   4282  CA  THR A 666      -3.234  -7.466  12.592  1.00 94.64           C  
ATOM   4283  C   THR A 666      -2.409  -6.288  12.088  1.00 94.67           C  
ATOM   4284  O   THR A 666      -2.711  -5.141  12.407  1.00 98.67           O  
ATOM   4285  CB  THR A 666      -2.799  -7.797  14.026  1.00 95.97           C  
ATOM   4286  OG1 THR A 666      -3.616  -8.856  14.533  1.00 92.31           O  
ATOM   4287  CG2 THR A 666      -2.952  -6.580  14.927  1.00 98.67           C  
ATOM   4288  N   ASP A 667      -1.367  -6.563  11.309  1.00 93.72           N  
ATOM   4289  CA  ASP A 667      -0.540  -5.487  10.773  1.00 92.77           C  
ATOM   4290  C   ASP A 667      -1.166  -4.962   9.487  1.00 89.39           C  
ATOM   4291  O   ASP A 667      -0.741  -5.317   8.387  1.00 82.99           O  
ATOM   4292  CB  ASP A 667       0.875  -5.975  10.479  1.00 95.27           C  
ATOM   4293  CG  ASP A 667       1.821  -4.839  10.139  1.00 98.67           C  
ATOM   4294  OD1 ASP A 667       1.465  -4.008   9.278  1.00 98.67           O  
ATOM   4295  OD2 ASP A 667       2.921  -4.777  10.733  1.00 98.67           O  
ATOM   4296  N   ARG A 668      -2.177  -4.113   9.646  1.00 91.09           N  
ATOM   4297  CA  ARG A 668      -2.899  -3.523   8.530  1.00 69.74           C  
ATOM   4298  C   ARG A 668      -1.931  -3.146   7.420  1.00 54.53           C  
ATOM   4299  O   ARG A 668      -2.290  -3.185   6.244  1.00 46.56           O  
ATOM   4300  CB  ARG A 668      -3.652  -2.279   9.002  1.00 84.12           C  
ATOM   4301  CG  ARG A 668      -4.930  -1.967   8.227  1.00 98.67           C  
ATOM   4302  CD  ARG A 668      -5.257  -0.469   8.295  1.00 98.67           C  
ATOM   4303  NE  ARG A 668      -5.131   0.076   9.649  1.00 98.67           N  
ATOM   4304  CZ  ARG A 668      -5.114   1.376   9.936  1.00 98.67           C  
ATOM   4305  NH1 ARG A 668      -5.214   2.276   8.966  1.00 98.67           N  
ATOM   4306  NH2 ARG A 668      -4.991   1.776  11.196  1.00 91.56           N  
ATOM   4307  N   PHE A 669      -0.704  -2.800   7.797  1.00 37.26           N  
ATOM   4308  CA  PHE A 669       0.310  -2.409   6.825  1.00 38.95           C  
ATOM   4309  C   PHE A 669       0.887  -3.538   5.977  1.00 44.66           C  
ATOM   4310  O   PHE A 669       0.816  -3.493   4.746  1.00 54.78           O  
ATOM   4311  CB  PHE A 669       1.450  -1.672   7.522  1.00 22.91           C  
ATOM   4312  CG  PHE A 669       2.599  -1.328   6.616  1.00 26.80           C  
ATOM   4313  CD1 PHE A 669       3.545  -2.279   6.283  1.00 44.48           C  
ATOM   4314  CD2 PHE A 669       2.745  -0.048   6.109  1.00 45.72           C  
ATOM   4315  CE1 PHE A 669       4.621  -1.965   5.465  1.00 47.21           C  
ATOM   4316  CE2 PHE A 669       3.819   0.274   5.287  1.00 48.66           C  
ATOM   4317  CZ  PHE A 669       4.758  -0.692   4.970  1.00 48.39           C  
ATOM   4318  N   VAL A 670       1.474  -4.540   6.625  1.00 57.29           N  
ATOM   4319  CA  VAL A 670       2.078  -5.660   5.898  1.00 62.82           C  
ATOM   4320  C   VAL A 670       1.043  -6.432   5.105  1.00 56.21           C  
ATOM   4321  O   VAL A 670       1.359  -7.036   4.089  1.00 47.06           O  
ATOM   4322  CB  VAL A 670       2.787  -6.660   6.841  1.00 66.77           C  
ATOM   4323  CG1 VAL A 670       3.811  -5.941   7.695  1.00 82.47           C  
ATOM   4324  CG2 VAL A 670       1.767  -7.372   7.705  1.00 82.00           C  
ATOM   4325  N   MET A 671      -0.194  -6.424   5.581  1.00 56.36           N  
ATOM   4326  CA  MET A 671      -1.253  -7.128   4.885  1.00 51.60           C  
ATOM   4327  C   MET A 671      -1.630  -6.342   3.650  1.00 56.71           C  
ATOM   4328  O   MET A 671      -1.796  -6.904   2.563  1.00 57.89           O  
ATOM   4329  CB  MET A 671      -2.469  -7.292   5.790  1.00 51.63           C  
ATOM   4330  CG  MET A 671      -2.313  -8.382   6.812  1.00 58.08           C  
ATOM   4331  SD  MET A 671      -2.052  -9.953   5.988  1.00 62.10           S  
ATOM   4332  CE  MET A 671      -3.704 -10.472   5.753  1.00 51.15           C  
ATOM   4333  N   LYS A 672      -1.757  -5.030   3.815  1.00 54.16           N  
ATOM   4334  CA  LYS A 672      -2.126  -4.184   2.698  1.00 55.16           C  
ATOM   4335  C   LYS A 672      -1.091  -4.351   1.603  1.00 52.07           C  
ATOM   4336  O   LYS A 672      -1.440  -4.462   0.427  1.00 42.32           O  
ATOM   4337  CB  LYS A 672      -2.216  -2.721   3.144  1.00 62.01           C  
ATOM   4338  CG  LYS A 672      -2.973  -1.806   2.178  1.00 82.65           C  
ATOM   4339  CD  LYS A 672      -2.038  -1.079   1.223  1.00 83.37           C  
ATOM   4340  CE  LYS A 672      -2.809  -0.171   0.273  1.00 74.54           C  
ATOM   4341  NZ  LYS A 672      -1.899   0.549  -0.668  1.00 65.70           N  
ATOM   4342  N   LYS A 673       0.182  -4.399   1.992  1.00 57.28           N  
ATOM   4343  CA  LYS A 673       1.254  -4.545   1.016  1.00 52.12           C  
ATOM   4344  C   LYS A 673       1.156  -5.850   0.254  1.00 35.09           C  
ATOM   4345  O   LYS A 673       1.579  -5.923  -0.892  1.00 41.82           O  
ATOM   4346  CB  LYS A 673       2.628  -4.438   1.680  1.00 58.81           C  
ATOM   4347  CG  LYS A 673       3.772  -4.577   0.686  1.00 79.36           C  
ATOM   4348  CD  LYS A 673       5.143  -4.380   1.328  1.00 91.35           C  
ATOM   4349  CE  LYS A 673       5.377  -2.933   1.741  1.00 89.75           C  
ATOM   4350  NZ  LYS A 673       6.797  -2.679   2.131  1.00 81.19           N  
ATOM   4351  N   LEU A 674       0.585  -6.872   0.883  1.00 33.64           N  
ATOM   4352  CA  LEU A 674       0.432  -8.180   0.242  1.00 41.37           C  
ATOM   4353  C   LEU A 674      -0.802  -8.217  -0.646  1.00 46.28           C  
ATOM   4354  O   LEU A 674      -0.715  -8.534  -1.830  1.00 55.63           O  
ATOM   4355  CB  LEU A 674       0.314  -9.284   1.290  1.00 41.86           C  
ATOM   4356  CG  LEU A 674       1.452  -9.440   2.289  1.00 19.92           C  
ATOM   4357  CD1 LEU A 674       1.133 -10.588   3.193  1.00  4.68           C  
ATOM   4358  CD2 LEU A 674       2.761  -9.674   1.564  1.00 27.64           C  
ATOM   4359  N   ASN A 675      -1.955  -7.904  -0.070  1.00 45.10           N  
ATOM   4360  CA  ASN A 675      -3.192  -7.895  -0.839  1.00 54.01           C  
ATOM   4361  C   ASN A 675      -3.034  -7.106  -2.141  1.00 56.03           C  
ATOM   4362  O   ASN A 675      -3.633  -7.443  -3.167  1.00 53.07           O  
ATOM   4363  CB  ASN A 675      -4.327  -7.290  -0.010  1.00 55.69           C  
ATOM   4364  CG  ASN A 675      -4.819  -8.223   1.066  1.00 55.06           C  
ATOM   4365  OD1 ASN A 675      -5.099  -9.389   0.804  1.00 49.19           O  
ATOM   4366  ND2 ASN A 675      -4.939  -7.713   2.285  1.00 67.18           N  
ATOM   4367  N   ASP A 676      -2.231  -6.049  -2.096  1.00 50.12           N  
ATOM   4368  CA  ASP A 676      -2.020  -5.239  -3.274  1.00 46.66           C  
ATOM   4369  C   ASP A 676      -1.329  -6.069  -4.330  1.00 47.52           C  
ATOM   4370  O   ASP A 676      -1.645  -5.965  -5.515  1.00 61.68           O  
ATOM   4371  CB  ASP A 676      -1.183  -4.010  -2.938  1.00 47.93           C  
ATOM   4372  CG  ASP A 676      -1.992  -2.928  -2.260  1.00 61.46           C  
ATOM   4373  OD1 ASP A 676      -3.070  -2.572  -2.780  1.00 76.54           O  
ATOM   4374  OD2 ASP A 676      -1.546  -2.424  -1.212  1.00 65.50           O  
ATOM   4375  N   ARG A 677      -0.386  -6.901  -3.907  1.00 44.49           N  
ATOM   4376  CA  ARG A 677       0.332  -7.742  -4.854  1.00 47.54           C  
ATOM   4377  C   ARG A 677      -0.661  -8.704  -5.499  1.00 42.12           C  
ATOM   4378  O   ARG A 677      -0.659  -8.890  -6.710  1.00 50.66           O  
ATOM   4379  CB  ARG A 677       1.456  -8.501  -4.145  1.00 40.90           C  
ATOM   4380  CG  ARG A 677       2.435  -7.581  -3.428  1.00 61.49           C  
ATOM   4381  CD  ARG A 677       3.868  -7.857  -3.828  1.00 60.78           C  
ATOM   4382  NE  ARG A 677       4.272  -9.213  -3.470  1.00 83.16           N  
ATOM   4383  CZ  ARG A 677       4.594  -9.603  -2.240  1.00 89.02           C  
ATOM   4384  NH1 ARG A 677       4.567  -8.729  -1.239  1.00 82.40           N  
ATOM   4385  NH2 ARG A 677       4.935 -10.869  -2.008  1.00 81.55           N  
ATOM   4386  N   VAL A 678      -1.524  -9.296  -4.685  1.00 35.76           N  
ATOM   4387  CA  VAL A 678      -2.536 -10.222  -5.171  1.00 29.52           C  
ATOM   4388  C   VAL A 678      -3.401  -9.514  -6.194  1.00 38.34           C  
ATOM   4389  O   VAL A 678      -3.740 -10.068  -7.242  1.00 38.45           O  
ATOM   4390  CB  VAL A 678      -3.456 -10.663  -4.037  1.00 25.34           C  
ATOM   4391  CG1 VAL A 678      -4.533 -11.563  -4.564  1.00 23.08           C  
ATOM   4392  CG2 VAL A 678      -2.657 -11.350  -2.966  1.00 48.64           C  
ATOM   4393  N   MET A 679      -3.752  -8.275  -5.865  1.00 45.31           N  
ATOM   4394  CA  MET A 679      -4.600  -7.439  -6.702  1.00 49.20           C  
ATOM   4395  C   MET A 679      -3.966  -7.079  -8.048  1.00 55.95           C  
ATOM   4396  O   MET A 679      -4.654  -6.601  -8.951  1.00 61.73           O  
ATOM   4397  CB  MET A 679      -4.964  -6.175  -5.921  1.00 40.19           C  
ATOM   4398  CG  MET A 679      -6.365  -5.672  -6.164  1.00 50.71           C  
ATOM   4399  SD  MET A 679      -6.853  -4.487  -4.899  1.00 64.97           S  
ATOM   4400  CE  MET A 679      -7.347  -5.579  -3.611  1.00 56.61           C  
ATOM   4401  N   ARG A 680      -2.661  -7.316  -8.182  1.00 57.66           N  
ATOM   4402  CA  ARG A 680      -1.944  -7.017  -9.421  1.00 60.40           C  
ATOM   4403  C   ARG A 680      -1.976  -8.202 -10.369  1.00 55.57           C  
ATOM   4404  O   ARG A 680      -2.028  -8.027 -11.583  1.00 51.62           O  
ATOM   4405  CB  ARG A 680      -0.475  -6.696  -9.142  1.00 76.93           C  
ATOM   4406  CG  ARG A 680      -0.205  -5.549  -8.187  1.00 91.80           C  
ATOM   4407  CD  ARG A 680       1.296  -5.387  -8.024  1.00 85.70           C  
ATOM   4408  NE  ARG A 680       1.647  -4.544  -6.892  1.00 84.84           N  
ATOM   4409  CZ  ARG A 680       2.886  -4.408  -6.437  1.00 92.78           C  
ATOM   4410  NH1 ARG A 680       3.881  -5.054  -7.022  1.00 94.22           N  
ATOM   4411  NH2 ARG A 680       3.131  -3.639  -5.385  1.00 98.67           N  
ATOM   4412  N   VAL A 681      -1.932  -9.402  -9.793  1.00 57.40           N  
ATOM   4413  CA  VAL A 681      -1.916 -10.662 -10.538  1.00 50.73           C  
ATOM   4414  C   VAL A 681      -2.734 -10.725 -11.823  1.00 47.56           C  
ATOM   4415  O   VAL A 681      -2.188 -10.969 -12.899  1.00 50.32           O  
ATOM   4416  CB  VAL A 681      -2.357 -11.835  -9.648  1.00 34.03           C  
ATOM   4417  CG1 VAL A 681      -2.263 -13.134 -10.426  1.00 24.73           C  
ATOM   4418  CG2 VAL A 681      -1.481 -11.903  -8.420  1.00 49.65           C  
ATOM   4419  N   GLU A 682      -4.039 -10.519 -11.717  1.00 43.89           N  
ATOM   4420  CA  GLU A 682      -4.896 -10.583 -12.894  1.00 47.71           C  
ATOM   4421  C   GLU A 682      -4.560  -9.546 -13.965  1.00 46.29           C  
ATOM   4422  O   GLU A 682      -4.385  -9.887 -15.126  1.00 37.94           O  
ATOM   4423  CB  GLU A 682      -6.363 -10.422 -12.487  1.00 61.95           C  
ATOM   4424  CG  GLU A 682      -7.347 -10.664 -13.626  1.00 53.67           C  
ATOM   4425  CD  GLU A 682      -7.442 -12.126 -14.001  1.00 49.81           C  
ATOM   4426  OE1 GLU A 682      -7.801 -12.936 -13.123  1.00 65.13           O  
ATOM   4427  OE2 GLU A 682      -7.163 -12.468 -15.166  1.00 15.75           O  
ATOM   4428  N   TYR A 683      -4.480  -8.280 -13.574  1.00 49.74           N  
ATOM   4429  CA  TYR A 683      -4.191  -7.211 -14.521  1.00 44.92           C  
ATOM   4430  C   TYR A 683      -2.897  -7.422 -15.303  1.00 41.85           C  
ATOM   4431  O   TYR A 683      -2.858  -7.243 -16.515  1.00 37.30           O  
ATOM   4432  CB  TYR A 683      -4.132  -5.865 -13.788  1.00 49.76           C  
ATOM   4433  CG  TYR A 683      -3.692  -4.716 -14.665  1.00 33.48           C  
ATOM   4434  CD1 TYR A 683      -4.542  -4.183 -15.621  1.00 31.98           C  
ATOM   4435  CD2 TYR A 683      -2.402  -4.208 -14.577  1.00 39.05           C  
ATOM   4436  CE1 TYR A 683      -4.116  -3.176 -16.475  1.00 39.74           C  
ATOM   4437  CE2 TYR A 683      -1.962  -3.203 -15.422  1.00 38.24           C  
ATOM   4438  CZ  TYR A 683      -2.825  -2.689 -16.374  1.00 49.19           C  
ATOM   4439  OH  TYR A 683      -2.406  -1.698 -17.241  1.00 50.81           O  
ATOM   4440  N   HIS A 684      -1.838  -7.817 -14.611  1.00 48.13           N  
ATOM   4441  CA  HIS A 684      -0.545  -8.007 -15.257  1.00 42.88           C  
ATOM   4442  C   HIS A 684      -0.440  -9.103 -16.311  1.00 40.57           C  
ATOM   4443  O   HIS A 684       0.635  -9.334 -16.853  1.00 48.16           O  
ATOM   4444  CB  HIS A 684       0.538  -8.189 -14.194  1.00 32.35           C  
ATOM   4445  CG  HIS A 684       0.979  -6.903 -13.566  1.00 23.84           C  
ATOM   4446  ND1 HIS A 684       1.714  -5.960 -14.250  1.00 19.76           N  
ATOM   4447  CD2 HIS A 684       0.774  -6.397 -12.327  1.00 29.00           C  
ATOM   4448  CE1 HIS A 684       1.944  -4.928 -13.459  1.00 26.25           C  
ATOM   4449  NE2 HIS A 684       1.383  -5.167 -12.288  1.00 33.63           N  
ATOM   4450  N   PHE A 685      -1.540  -9.780 -16.606  1.00 32.57           N  
ATOM   4451  CA  PHE A 685      -1.501 -10.792 -17.646  1.00 28.09           C  
ATOM   4452  C   PHE A 685      -2.105 -10.216 -18.908  1.00 34.69           C  
ATOM   4453  O   PHE A 685      -2.496 -10.951 -19.819  1.00 41.78           O  
ATOM   4454  CB  PHE A 685      -2.252 -12.048 -17.246  1.00 17.30           C  
ATOM   4455  CG  PHE A 685      -1.403 -13.043 -16.532  1.00 36.70           C  
ATOM   4456  CD1 PHE A 685      -1.614 -13.324 -15.185  1.00 52.14           C  
ATOM   4457  CD2 PHE A 685      -0.360 -13.674 -17.191  1.00 39.57           C  
ATOM   4458  CE1 PHE A 685      -0.795 -14.214 -14.504  1.00 41.70           C  
ATOM   4459  CE2 PHE A 685       0.466 -14.567 -16.518  1.00 43.21           C  
ATOM   4460  CZ  PHE A 685       0.248 -14.835 -15.173  1.00 46.02           C  
ATOM   4461  N   LEU A 686      -2.195  -8.887 -18.940  1.00 32.56           N  
ATOM   4462  CA  LEU A 686      -2.701  -8.165 -20.099  1.00 40.02           C  
ATOM   4463  C   LEU A 686      -1.454  -7.721 -20.876  1.00 43.61           C  
ATOM   4464  O   LEU A 686      -0.636  -6.966 -20.356  1.00 38.53           O  
ATOM   4465  CB  LEU A 686      -3.515  -6.943 -19.654  1.00 47.47           C  
ATOM   4466  CG  LEU A 686      -4.830  -7.167 -18.900  1.00 50.99           C  
ATOM   4467  CD1 LEU A 686      -5.376  -5.854 -18.373  1.00 54.11           C  
ATOM   4468  CD2 LEU A 686      -5.836  -7.799 -19.824  1.00 58.30           C  
ATOM   4469  N   SER A 687      -1.300  -8.198 -22.108  1.00 47.21           N  
ATOM   4470  CA  SER A 687      -0.136  -7.848 -22.909  1.00 45.66           C  
ATOM   4471  C   SER A 687       0.186  -6.370 -22.907  1.00 46.98           C  
ATOM   4472  O   SER A 687      -0.532  -5.563 -23.487  1.00 47.86           O  
ATOM   4473  CB  SER A 687      -0.318  -8.284 -24.353  1.00 51.30           C  
ATOM   4474  OG  SER A 687       0.737  -7.758 -25.137  1.00 57.94           O  
ATOM   4475  N   PRO A 688       1.282  -5.989 -22.251  1.00 51.11           N  
ATOM   4476  CA  PRO A 688       1.648  -4.578 -22.221  1.00 54.08           C  
ATOM   4477  C   PRO A 688       2.351  -4.175 -23.510  1.00 47.81           C  
ATOM   4478  O   PRO A 688       3.132  -3.234 -23.531  1.00 57.63           O  
ATOM   4479  CB  PRO A 688       2.555  -4.490 -20.999  1.00 51.83           C  
ATOM   4480  CG  PRO A 688       3.242  -5.787 -21.015  1.00 43.01           C  
ATOM   4481  CD  PRO A 688       2.117  -6.761 -21.318  1.00 54.58           C  
ATOM   4482  N   TYR A 689       2.076  -4.890 -24.589  1.00 41.28           N  
ATOM   4483  CA  TYR A 689       2.708  -4.566 -25.855  1.00 48.83           C  
ATOM   4484  C   TYR A 689       1.689  -4.292 -26.961  1.00 52.05           C  
ATOM   4485  O   TYR A 689       2.060  -4.130 -28.121  1.00 54.89           O  
ATOM   4486  CB  TYR A 689       3.664  -5.695 -26.275  1.00 60.50           C  
ATOM   4487  CG  TYR A 689       4.796  -5.956 -25.297  1.00 55.15           C  
ATOM   4488  CD1 TYR A 689       4.648  -6.857 -24.252  1.00 55.74           C  
ATOM   4489  CD2 TYR A 689       5.998  -5.261 -25.392  1.00 58.23           C  
ATOM   4490  CE1 TYR A 689       5.671  -7.056 -23.321  1.00 59.65           C  
ATOM   4491  CE2 TYR A 689       7.023  -5.450 -24.469  1.00 48.45           C  
ATOM   4492  CZ  TYR A 689       6.853  -6.342 -23.435  1.00 53.86           C  
ATOM   4493  OH  TYR A 689       7.844  -6.470 -22.488  1.00 48.96           O  
ATOM   4494  N   VAL A 690       0.411  -4.242 -26.597  1.00 53.36           N  
ATOM   4495  CA  VAL A 690      -0.667  -3.986 -27.554  1.00 52.18           C  
ATOM   4496  C   VAL A 690      -1.527  -2.832 -27.071  1.00 56.10           C  
ATOM   4497  O   VAL A 690      -1.901  -2.775 -25.902  1.00 57.60           O  
ATOM   4498  CB  VAL A 690      -1.577  -5.207 -27.722  1.00 50.91           C  
ATOM   4499  CG1 VAL A 690      -0.827  -6.325 -28.409  1.00 60.44           C  
ATOM   4500  CG2 VAL A 690      -2.069  -5.672 -26.368  1.00 47.71           C  
ATOM   4501  N   SER A 691      -1.867  -1.923 -27.975  1.00 54.85           N  
ATOM   4502  CA  SER A 691      -2.667  -0.766 -27.596  1.00 58.90           C  
ATOM   4503  C   SER A 691      -4.158  -1.021 -27.437  1.00 50.52           C  
ATOM   4504  O   SER A 691      -4.794  -1.603 -28.304  1.00 69.12           O  
ATOM   4505  CB  SER A 691      -2.462   0.355 -28.608  1.00 71.48           C  
ATOM   4506  OG  SER A 691      -3.348   1.428 -28.340  1.00 94.83           O  
ATOM   4507  N   PRO A 692      -4.741  -0.573 -26.323  1.00 38.18           N  
ATOM   4508  CA  PRO A 692      -6.167  -0.759 -26.075  1.00 41.41           C  
ATOM   4509  C   PRO A 692      -6.993  -0.215 -27.228  1.00 51.81           C  
ATOM   4510  O   PRO A 692      -8.046  -0.749 -27.564  1.00 66.13           O  
ATOM   4511  CB  PRO A 692      -6.395   0.032 -24.796  1.00 32.45           C  
ATOM   4512  CG  PRO A 692      -5.116  -0.152 -24.078  1.00 50.86           C  
ATOM   4513  CD  PRO A 692      -4.092   0.054 -25.163  1.00 50.64           C  
ATOM   4514  N   LYS A 693      -6.502   0.856 -27.833  1.00 58.16           N  
ATOM   4515  CA  LYS A 693      -7.195   1.488 -28.938  1.00 60.44           C  
ATOM   4516  C   LYS A 693      -7.285   0.540 -30.129  1.00 63.71           C  
ATOM   4517  O   LYS A 693      -8.239   0.599 -30.899  1.00 78.60           O  
ATOM   4518  CB  LYS A 693      -6.456   2.763 -29.339  1.00 62.20           C  
ATOM   4519  CG  LYS A 693      -7.178   3.635 -30.352  1.00 72.52           C  
ATOM   4520  CD  LYS A 693      -6.193   4.238 -31.359  1.00 82.97           C  
ATOM   4521  CE  LYS A 693      -5.033   4.956 -30.672  1.00 81.12           C  
ATOM   4522  NZ  LYS A 693      -3.931   5.342 -31.607  1.00 69.35           N  
ATOM   4523  N   GLU A 694      -6.293  -0.333 -30.277  1.00 63.53           N  
ATOM   4524  CA  GLU A 694      -6.258  -1.281 -31.393  1.00 73.34           C  
ATOM   4525  C   GLU A 694      -6.880  -2.627 -31.032  1.00 73.20           C  
ATOM   4526  O   GLU A 694      -7.769  -3.116 -31.727  1.00 78.55           O  
ATOM   4527  CB  GLU A 694      -4.811  -1.512 -31.861  1.00 80.79           C  
ATOM   4528  CG  GLU A 694      -4.043  -0.257 -32.285  1.00 90.91           C  
ATOM   4529  CD  GLU A 694      -4.723   0.510 -33.416  1.00 98.67           C  
ATOM   4530  OE1 GLU A 694      -5.070  -0.111 -34.449  1.00 98.67           O  
ATOM   4531  OE2 GLU A 694      -4.905   1.741 -33.274  1.00 98.67           O  
ATOM   4532  N   SER A 695      -6.393  -3.225 -29.950  1.00 73.15           N  
ATOM   4533  CA  SER A 695      -6.881  -4.518 -29.481  1.00 69.80           C  
ATOM   4534  C   SER A 695      -7.210  -4.412 -28.002  1.00 63.62           C  
ATOM   4535  O   SER A 695      -6.386  -4.723 -27.155  1.00 65.89           O  
ATOM   4536  CB  SER A 695      -5.814  -5.594 -29.690  1.00 76.46           C  
ATOM   4537  OG  SER A 695      -5.541  -5.787 -31.066  1.00 84.64           O  
ATOM   4538  N   PRO A 696      -8.429  -3.981 -27.677  1.00 58.77           N  
ATOM   4539  CA  PRO A 696      -8.924  -3.808 -26.311  1.00 60.16           C  
ATOM   4540  C   PRO A 696      -8.846  -4.991 -25.354  1.00 57.97           C  
ATOM   4541  O   PRO A 696      -8.675  -4.790 -24.155  1.00 62.29           O  
ATOM   4542  CB  PRO A 696     -10.353  -3.332 -26.527  1.00 60.82           C  
ATOM   4543  CG  PRO A 696     -10.719  -3.966 -27.819  1.00 78.52           C  
ATOM   4544  CD  PRO A 696      -9.497  -3.713 -28.644  1.00 66.31           C  
ATOM   4545  N   PHE A 697      -8.974  -6.213 -25.859  1.00 55.74           N  
ATOM   4546  CA  PHE A 697      -8.907  -7.385 -24.983  1.00 55.88           C  
ATOM   4547  C   PHE A 697      -7.483  -7.931 -24.927  1.00 50.27           C  
ATOM   4548  O   PHE A 697      -7.161  -8.943 -25.542  1.00 44.87           O  
ATOM   4549  CB  PHE A 697      -9.894  -8.440 -25.471  1.00 56.42           C  
ATOM   4550  CG  PHE A 697     -11.301  -7.919 -25.603  1.00 59.73           C  
ATOM   4551  CD1 PHE A 697     -11.968  -7.970 -26.819  1.00 55.00           C  
ATOM   4552  CD2 PHE A 697     -11.950  -7.350 -24.509  1.00 62.95           C  
ATOM   4553  CE1 PHE A 697     -13.251  -7.465 -26.947  1.00 48.56           C  
ATOM   4554  CE2 PHE A 697     -13.239  -6.839 -24.631  1.00 53.92           C  
ATOM   4555  CZ  PHE A 697     -13.885  -6.899 -25.852  1.00 51.54           C  
ATOM   4556  N   ARG A 698      -6.647  -7.236 -24.160  1.00 50.67           N  
ATOM   4557  CA  ARG A 698      -5.233  -7.554 -24.012  1.00 48.47           C  
ATOM   4558  C   ARG A 698      -4.879  -8.767 -23.189  1.00 46.36           C  
ATOM   4559  O   ARG A 698      -3.762  -9.258 -23.283  1.00 47.49           O  
ATOM   4560  CB  ARG A 698      -4.485  -6.358 -23.424  1.00 44.82           C  
ATOM   4561  CG  ARG A 698      -4.546  -5.092 -24.260  1.00 55.10           C  
ATOM   4562  CD  ARG A 698      -3.779  -3.960 -23.595  1.00 53.69           C  
ATOM   4563  NE  ARG A 698      -4.421  -3.520 -22.360  1.00 67.10           N  
ATOM   4564  CZ  ARG A 698      -3.809  -2.824 -21.406  1.00 70.04           C  
ATOM   4565  NH1 ARG A 698      -2.532  -2.491 -21.540  1.00 65.70           N  
ATOM   4566  NH2 ARG A 698      -4.475  -2.457 -20.317  1.00 60.54           N  
ATOM   4567  N   HIS A 699      -5.802  -9.258 -22.379  1.00 43.24           N  
ATOM   4568  CA  HIS A 699      -5.485 -10.410 -21.545  1.00 46.77           C  
ATOM   4569  C   HIS A 699      -4.906 -11.573 -22.341  1.00 43.10           C  
ATOM   4570  O   HIS A 699      -5.614 -12.207 -23.114  1.00 51.89           O  
ATOM   4571  CB  HIS A 699      -6.724 -10.886 -20.807  1.00 49.37           C  
ATOM   4572  CG  HIS A 699      -6.416 -11.673 -19.578  1.00 39.78           C  
ATOM   4573  ND1 HIS A 699      -6.174 -11.077 -18.363  1.00 44.81           N  
ATOM   4574  CD2 HIS A 699      -6.291 -13.003 -19.380  1.00 44.56           C  
ATOM   4575  CE1 HIS A 699      -5.917 -12.008 -17.464  1.00 54.90           C  
ATOM   4576  NE2 HIS A 699      -5.983 -13.186 -18.055  1.00 50.74           N  
ATOM   4577  N   VAL A 700      -3.625 -11.865 -22.142  1.00 37.73           N  
ATOM   4578  CA  VAL A 700      -2.992 -12.959 -22.873  1.00 34.60           C  
ATOM   4579  C   VAL A 700      -3.770 -14.282 -22.787  1.00 36.34           C  
ATOM   4580  O   VAL A 700      -3.754 -15.070 -23.730  1.00 32.45           O  
ATOM   4581  CB  VAL A 700      -1.518 -13.206 -22.399  1.00 27.29           C  
ATOM   4582  CG1 VAL A 700      -0.629 -12.037 -22.792  1.00 26.38           C  
ATOM   4583  CG2 VAL A 700      -1.471 -13.393 -20.911  1.00 31.55           C  
ATOM   4584  N   PHE A 701      -4.468 -14.510 -21.675  1.00 30.64           N  
ATOM   4585  CA  PHE A 701      -5.226 -15.749 -21.490  1.00 36.40           C  
ATOM   4586  C   PHE A 701      -6.668 -15.754 -22.009  1.00 39.57           C  
ATOM   4587  O   PHE A 701      -7.091 -16.698 -22.671  1.00 54.98           O  
ATOM   4588  CB  PHE A 701      -5.277 -16.146 -20.010  1.00 39.57           C  
ATOM   4589  CG  PHE A 701      -4.002 -16.728 -19.473  1.00 31.11           C  
ATOM   4590  CD1 PHE A 701      -2.904 -15.926 -19.206  1.00 40.48           C  
ATOM   4591  CD2 PHE A 701      -3.921 -18.076 -19.180  1.00 42.27           C  
ATOM   4592  CE1 PHE A 701      -1.748 -16.457 -18.651  1.00 40.86           C  
ATOM   4593  CE2 PHE A 701      -2.767 -18.614 -18.624  1.00 46.31           C  
ATOM   4594  CZ  PHE A 701      -1.683 -17.803 -18.359  1.00 40.05           C  
ATOM   4595  N   TRP A 702      -7.433 -14.715 -21.705  1.00 39.49           N  
ATOM   4596  CA  TRP A 702      -8.825 -14.686 -22.123  1.00 41.91           C  
ATOM   4597  C   TRP A 702      -9.158 -13.636 -23.176  1.00 45.87           C  
ATOM   4598  O   TRP A 702     -10.289 -13.564 -23.648  1.00 47.76           O  
ATOM   4599  CB  TRP A 702      -9.690 -14.468 -20.889  1.00 37.18           C  
ATOM   4600  CG  TRP A 702      -9.143 -15.152 -19.701  1.00 45.33           C  
ATOM   4601  CD1 TRP A 702      -8.823 -14.583 -18.508  1.00 68.75           C  
ATOM   4602  CD2 TRP A 702      -8.852 -16.544 -19.571  1.00 56.62           C  
ATOM   4603  NE1 TRP A 702      -8.350 -15.536 -17.635  1.00 68.23           N  
ATOM   4604  CE2 TRP A 702      -8.360 -16.750 -18.264  1.00 63.13           C  
ATOM   4605  CE3 TRP A 702      -8.959 -17.641 -20.431  1.00 65.32           C  
ATOM   4606  CZ2 TRP A 702      -7.981 -18.010 -17.796  1.00 60.95           C  
ATOM   4607  CZ3 TRP A 702      -8.580 -18.898 -19.964  1.00 66.12           C  
ATOM   4608  CH2 TRP A 702      -8.098 -19.069 -18.658  1.00 59.52           C  
ATOM   4609  N   GLY A 703      -8.178 -12.827 -23.550  1.00 45.13           N  
ATOM   4610  CA  GLY A 703      -8.425 -11.785 -24.528  1.00 51.40           C  
ATOM   4611  C   GLY A 703      -8.776 -12.290 -25.909  1.00 50.54           C  
ATOM   4612  O   GLY A 703      -9.315 -13.379 -26.060  1.00 48.99           O  
ATOM   4613  N   SER A 704      -8.476 -11.475 -26.914  1.00 55.79           N  
ATOM   4614  CA  SER A 704      -8.730 -11.812 -28.304  1.00 59.81           C  
ATOM   4615  C   SER A 704      -7.755 -10.993 -29.115  1.00 61.79           C  
ATOM   4616  O   SER A 704      -7.713  -9.772 -28.990  1.00 65.33           O  
ATOM   4617  CB  SER A 704     -10.152 -11.440 -28.701  1.00 72.16           C  
ATOM   4618  OG  SER A 704     -11.097 -12.138 -27.914  1.00 97.22           O  
ATOM   4619  N   GLY A 705      -6.967 -11.667 -29.942  1.00 60.55           N  
ATOM   4620  CA  GLY A 705      -5.985 -10.977 -30.760  1.00 64.36           C  
ATOM   4621  C   GLY A 705      -4.767 -11.856 -30.947  1.00 63.62           C  
ATOM   4622  O   GLY A 705      -4.729 -12.967 -30.430  1.00 65.78           O  
ATOM   4623  N   SER A 706      -3.773 -11.379 -31.680  1.00 65.80           N  
ATOM   4624  CA  SER A 706      -2.580 -12.181 -31.893  1.00 73.20           C  
ATOM   4625  C   SER A 706      -1.724 -12.233 -30.621  1.00 70.57           C  
ATOM   4626  O   SER A 706      -0.845 -13.089 -30.483  1.00 64.34           O  
ATOM   4627  CB  SER A 706      -1.763 -11.615 -33.055  1.00 78.62           C  
ATOM   4628  OG  SER A 706      -1.240 -10.340 -32.737  1.00 92.60           O  
ATOM   4629  N   HIS A 707      -1.989 -11.321 -29.691  1.00 65.16           N  
ATOM   4630  CA  HIS A 707      -1.241 -11.268 -28.435  1.00 63.32           C  
ATOM   4631  C   HIS A 707      -1.697 -12.392 -27.507  1.00 62.61           C  
ATOM   4632  O   HIS A 707      -0.992 -12.767 -26.573  1.00 63.50           O  
ATOM   4633  CB  HIS A 707      -1.450  -9.913 -27.760  1.00 58.51           C  
ATOM   4634  CG  HIS A 707      -2.888  -9.580 -27.524  1.00 62.12           C  
ATOM   4635  ND1 HIS A 707      -3.785  -9.404 -28.553  1.00 62.30           N  
ATOM   4636  CD2 HIS A 707      -3.597  -9.446 -26.379  1.00 62.81           C  
ATOM   4637  CE1 HIS A 707      -4.986  -9.180 -28.052  1.00 64.57           C  
ATOM   4638  NE2 HIS A 707      -4.901  -9.201 -26.734  1.00 41.28           N  
ATOM   4639  N   THR A 708      -2.891 -12.913 -27.784  1.00 59.47           N  
ATOM   4640  CA  THR A 708      -3.502 -14.006 -27.034  1.00 50.61           C  
ATOM   4641  C   THR A 708      -2.559 -15.197 -26.960  1.00 52.12           C  
ATOM   4642  O   THR A 708      -1.900 -15.540 -27.940  1.00 50.95           O  
ATOM   4643  CB  THR A 708      -4.805 -14.457 -27.721  1.00 55.68           C  
ATOM   4644  OG1 THR A 708      -5.851 -13.531 -27.415  1.00 74.04           O  
ATOM   4645  CG2 THR A 708      -5.208 -15.840 -27.282  1.00 62.25           C  
ATOM   4646  N   LEU A 709      -2.490 -15.827 -25.796  1.00 51.96           N  
ATOM   4647  CA  LEU A 709      -1.620 -16.985 -25.629  1.00 49.36           C  
ATOM   4648  C   LEU A 709      -2.180 -18.086 -26.529  1.00 49.17           C  
ATOM   4649  O   LEU A 709      -1.447 -18.665 -27.324  1.00 54.41           O  
ATOM   4650  CB  LEU A 709      -1.579 -17.418 -24.152  1.00 50.84           C  
ATOM   4651  CG  LEU A 709      -0.235 -17.787 -23.506  1.00 32.36           C  
ATOM   4652  CD1 LEU A 709       0.817 -16.750 -23.832  1.00 33.89           C  
ATOM   4653  CD2 LEU A 709      -0.411 -17.877 -22.007  1.00 31.19           C  
ATOM   4654  N   PRO A 710      -3.489 -18.383 -26.420  1.00 51.95           N  
ATOM   4655  CA  PRO A 710      -4.093 -19.417 -27.259  1.00 54.29           C  
ATOM   4656  C   PRO A 710      -3.830 -19.157 -28.735  1.00 57.60           C  
ATOM   4657  O   PRO A 710      -3.587 -20.079 -29.519  1.00 61.92           O  
ATOM   4658  CB  PRO A 710      -5.569 -19.303 -26.911  1.00 50.48           C  
ATOM   4659  CG  PRO A 710      -5.521 -19.037 -25.468  1.00 61.71           C  
ATOM   4660  CD  PRO A 710      -4.432 -17.984 -25.360  1.00 59.97           C  
ATOM   4661  N   ALA A 711      -3.878 -17.887 -29.106  1.00 58.30           N  
ATOM   4662  CA  ALA A 711      -3.644 -17.492 -30.482  1.00 65.04           C  
ATOM   4663  C   ALA A 711      -2.266 -17.932 -30.974  1.00 67.25           C  
ATOM   4664  O   ALA A 711      -2.087 -18.198 -32.158  1.00 69.44           O  
ATOM   4665  CB  ALA A 711      -3.786 -15.987 -30.615  1.00 73.15           C  
ATOM   4666  N   LEU A 712      -1.295 -17.996 -30.067  1.00 66.90           N  
ATOM   4667  CA  LEU A 712       0.062 -18.406 -30.424  1.00 60.46           C  
ATOM   4668  C   LEU A 712       0.049 -19.846 -30.930  1.00 62.38           C  
ATOM   4669  O   LEU A 712       0.479 -20.127 -32.050  1.00 63.10           O  
ATOM   4670  CB  LEU A 712       0.987 -18.281 -29.204  1.00 62.52           C  
ATOM   4671  CG  LEU A 712       2.468 -18.664 -29.320  1.00 56.07           C  
ATOM   4672  CD1 LEU A 712       3.234 -18.104 -28.133  1.00 49.29           C  
ATOM   4673  CD2 LEU A 712       2.617 -20.171 -29.368  1.00 65.30           C  
ATOM   4674  N   LEU A 713      -0.444 -20.757 -30.101  1.00 58.77           N  
ATOM   4675  CA  LEU A 713      -0.517 -22.152 -30.483  1.00 53.43           C  
ATOM   4676  C   LEU A 713      -1.308 -22.241 -31.777  1.00 59.90           C  
ATOM   4677  O   LEU A 713      -0.870 -22.859 -32.749  1.00 64.43           O  
ATOM   4678  CB  LEU A 713      -1.227 -22.956 -29.399  1.00 47.16           C  
ATOM   4679  CG  LEU A 713      -0.580 -22.902 -28.016  1.00 46.61           C  
ATOM   4680  CD1 LEU A 713      -1.496 -23.567 -27.007  1.00 45.89           C  
ATOM   4681  CD2 LEU A 713       0.784 -23.576 -28.045  1.00 42.26           C  
ATOM   4682  N   GLU A 714      -2.467 -21.595 -31.783  1.00 56.14           N  
ATOM   4683  CA  GLU A 714      -3.351 -21.611 -32.939  1.00 59.84           C  
ATOM   4684  C   GLU A 714      -2.664 -21.273 -34.261  1.00 56.37           C  
ATOM   4685  O   GLU A 714      -3.125 -21.676 -35.321  1.00 40.69           O  
ATOM   4686  CB  GLU A 714      -4.529 -20.665 -32.699  1.00 73.49           C  
ATOM   4687  CG  GLU A 714      -5.797 -21.005 -33.493  1.00 96.07           C  
ATOM   4688  CD  GLU A 714      -6.256 -22.450 -33.298  1.00 98.67           C  
ATOM   4689  OE1 GLU A 714      -5.642 -23.357 -33.903  1.00 98.67           O  
ATOM   4690  OE2 GLU A 714      -7.225 -22.682 -32.539  1.00 98.67           O  
ATOM   4691  N   ASN A 715      -1.567 -20.531 -34.200  1.00 64.20           N  
ATOM   4692  CA  ASN A 715      -0.839 -20.174 -35.408  1.00 68.38           C  
ATOM   4693  C   ASN A 715       0.189 -21.259 -35.661  1.00 72.45           C  
ATOM   4694  O   ASN A 715       0.389 -21.689 -36.796  1.00 81.96           O  
ATOM   4695  CB  ASN A 715      -0.136 -18.822 -35.235  1.00 75.97           C  
ATOM   4696  CG  ASN A 715       0.661 -18.407 -36.469  1.00 85.33           C  
ATOM   4697  OD1 ASN A 715       0.167 -18.493 -37.593  1.00 95.25           O  
ATOM   4698  ND2 ASN A 715       1.891 -17.943 -36.259  1.00 83.22           N  
ATOM   4699  N   LEU A 716       0.829 -21.709 -34.586  1.00 72.82           N  
ATOM   4700  CA  LEU A 716       1.850 -22.742 -34.673  1.00 65.73           C  
ATOM   4701  C   LEU A 716       1.277 -24.030 -35.228  1.00 75.51           C  
ATOM   4702  O   LEU A 716       1.953 -24.733 -35.971  1.00 87.90           O  
ATOM   4703  CB  LEU A 716       2.447 -23.015 -33.299  1.00 44.18           C  
ATOM   4704  CG  LEU A 716       3.776 -23.753 -33.349  1.00 31.90           C  
ATOM   4705  CD1 LEU A 716       4.797 -22.882 -34.049  1.00 48.11           C  
ATOM   4706  CD2 LEU A 716       4.241 -24.076 -31.952  1.00 44.55           C  
ATOM   4707  N   LYS A 717       0.036 -24.346 -34.866  1.00 77.31           N  
ATOM   4708  CA  LYS A 717      -0.596 -25.564 -35.360  1.00 78.67           C  
ATOM   4709  C   LYS A 717      -0.482 -25.624 -36.883  1.00 74.82           C  
ATOM   4710  O   LYS A 717      -0.241 -26.684 -37.461  1.00 78.75           O  
ATOM   4711  CB  LYS A 717      -2.082 -25.619 -34.970  1.00 73.71           C  
ATOM   4712  CG  LYS A 717      -2.374 -25.788 -33.486  1.00 79.88           C  
ATOM   4713  CD  LYS A 717      -3.861 -26.094 -33.263  1.00 86.28           C  
ATOM   4714  CE  LYS A 717      -4.289 -25.956 -31.788  1.00 91.90           C  
ATOM   4715  NZ  LYS A 717      -3.639 -26.918 -30.842  1.00 88.13           N  
ATOM   4716  N   LEU A 718      -0.639 -24.469 -37.520  1.00 68.33           N  
ATOM   4717  CA  LEU A 718      -0.588 -24.362 -38.976  1.00 73.72           C  
ATOM   4718  C   LEU A 718       0.772 -24.696 -39.590  1.00 79.71           C  
ATOM   4719  O   LEU A 718       0.880 -24.926 -40.800  1.00 82.54           O  
ATOM   4720  CB  LEU A 718      -1.000 -22.953 -39.399  1.00 65.76           C  
ATOM   4721  CG  LEU A 718      -2.299 -22.432 -38.790  1.00 57.72           C  
ATOM   4722  CD1 LEU A 718      -2.556 -21.045 -39.336  1.00 66.06           C  
ATOM   4723  CD2 LEU A 718      -3.464 -23.367 -39.106  1.00 50.80           C  
ATOM   4724  N   ARG A 719       1.807 -24.711 -38.758  1.00 83.99           N  
ATOM   4725  CA  ARG A 719       3.162 -25.011 -39.213  1.00 83.19           C  
ATOM   4726  C   ARG A 719       3.205 -26.350 -39.948  1.00 81.78           C  
ATOM   4727  O   ARG A 719       3.743 -26.449 -41.055  1.00 69.06           O  
ATOM   4728  CB  ARG A 719       4.107 -25.036 -38.005  1.00 85.85           C  
ATOM   4729  CG  ARG A 719       5.587 -25.203 -38.321  1.00 87.53           C  
ATOM   4730  CD  ARG A 719       6.078 -24.161 -39.316  1.00 89.52           C  
ATOM   4731  NE  ARG A 719       7.497 -23.848 -39.162  1.00 87.29           N  
ATOM   4732  CZ  ARG A 719       8.461 -24.753 -39.026  1.00 91.84           C  
ATOM   4733  NH1 ARG A 719       8.169 -26.046 -39.018  1.00 93.09           N  
ATOM   4734  NH2 ARG A 719       9.723 -24.366 -38.907  1.00 93.26           N  
ATOM   4735  N   LYS A 720       2.621 -27.370 -39.321  1.00 79.59           N  
ATOM   4736  CA  LYS A 720       2.572 -28.718 -39.880  1.00 86.49           C  
ATOM   4737  C   LYS A 720       1.896 -28.806 -41.253  1.00 98.19           C  
ATOM   4738  O   LYS A 720       2.291 -29.624 -42.090  1.00 98.67           O  
ATOM   4739  CB  LYS A 720       1.854 -29.652 -38.905  1.00 84.39           C  
ATOM   4740  CG  LYS A 720       2.552 -29.795 -37.567  1.00 98.67           C  
ATOM   4741  CD  LYS A 720       1.778 -30.717 -36.626  1.00 98.67           C  
ATOM   4742  CE  LYS A 720       2.488 -30.876 -35.276  1.00 98.67           C  
ATOM   4743  NZ  LYS A 720       1.714 -31.706 -34.303  1.00 98.67           N  
ATOM   4744  N   GLN A 721       0.880 -27.972 -41.481  1.00 98.67           N  
ATOM   4745  CA  GLN A 721       0.146 -27.961 -42.748  1.00 96.73           C  
ATOM   4746  C   GLN A 721       1.027 -27.670 -43.960  1.00 97.09           C  
ATOM   4747  O   GLN A 721       0.531 -27.595 -45.084  1.00 98.67           O  
ATOM   4748  CB  GLN A 721      -0.993 -26.939 -42.694  1.00 91.86           C  
ATOM   4749  CG  GLN A 721      -2.263 -27.452 -42.041  1.00 94.20           C  
ATOM   4750  CD  GLN A 721      -3.340 -26.380 -41.936  1.00 98.67           C  
ATOM   4751  OE1 GLN A 721      -3.609 -25.649 -42.900  1.00 98.67           O  
ATOM   4752  NE2 GLN A 721      -3.972 -26.288 -40.765  1.00 98.67           N  
ATOM   4753  N   ASN A 722       2.327 -27.510 -43.713  1.00 98.67           N  
ATOM   4754  CA  ASN A 722       3.339 -27.233 -44.740  1.00 98.67           C  
ATOM   4755  C   ASN A 722       3.017 -26.108 -45.731  1.00 98.67           C  
ATOM   4756  O   ASN A 722       3.850 -25.780 -46.582  1.00 98.67           O  
ATOM   4757  CB  ASN A 722       3.694 -28.521 -45.512  1.00 98.67           C  
ATOM   4758  CG  ASN A 722       2.537 -29.050 -46.358  1.00 98.67           C  
ATOM   4759  OD1 ASN A 722       2.023 -28.355 -47.241  1.00 98.67           O  
ATOM   4760  ND2 ASN A 722       2.129 -30.292 -46.095  1.00 97.30           N  
ATOM   4761  N   ASN A 723       1.825 -25.519 -45.620  1.00 98.67           N  
ATOM   4762  CA  ASN A 723       1.422 -24.423 -46.507  1.00 98.67           C  
ATOM   4763  C   ASN A 723       1.904 -23.080 -45.936  1.00 98.67           C  
ATOM   4764  O   ASN A 723       2.670 -23.044 -44.965  1.00 97.46           O  
ATOM   4765  CB  ASN A 723      -0.106 -24.410 -46.697  1.00 97.45           C  
ATOM   4766  CG  ASN A 723      -0.869 -24.236 -45.387  1.00 98.67           C  
ATOM   4767  OD1 ASN A 723      -2.103 -24.187 -45.376  1.00 98.67           O  
ATOM   4768  ND2 ASN A 723      -0.139 -24.142 -44.277  1.00 98.67           N  
ATOM   4769  N   GLY A 724       1.457 -21.983 -46.542  1.00 98.67           N  
ATOM   4770  CA  GLY A 724       1.873 -20.669 -46.080  1.00 98.67           C  
ATOM   4771  C   GLY A 724       1.040 -20.116 -44.938  1.00 98.67           C  
ATOM   4772  O   GLY A 724       1.383 -19.077 -44.369  1.00 93.73           O  
ATOM   4773  N   ALA A 725      -0.046 -20.814 -44.605  1.00 98.67           N  
ATOM   4774  CA  ALA A 725      -0.956 -20.406 -43.531  1.00 90.20           C  
ATOM   4775  C   ALA A 725      -0.236 -19.971 -42.255  1.00 83.01           C  
ATOM   4776  O   ALA A 725      -0.752 -19.160 -41.485  1.00 83.01           O  
ATOM   4777  CB  ALA A 725      -1.929 -21.543 -43.221  1.00 90.38           C  
ATOM   4778  N   PHE A 726       0.952 -20.515 -42.031  1.00 78.63           N  
ATOM   4779  CA  PHE A 726       1.740 -20.177 -40.854  1.00 84.56           C  
ATOM   4780  C   PHE A 726       2.615 -18.947 -41.110  1.00 90.71           C  
ATOM   4781  O   PHE A 726       3.465 -18.956 -42.004  1.00 98.67           O  
ATOM   4782  CB  PHE A 726       2.623 -21.372 -40.476  1.00 88.61           C  
ATOM   4783  CG  PHE A 726       3.625 -21.083 -39.390  1.00 87.95           C  
ATOM   4784  CD1 PHE A 726       3.214 -20.864 -38.080  1.00 91.26           C  
ATOM   4785  CD2 PHE A 726       4.989 -21.059 -39.677  1.00 89.92           C  
ATOM   4786  CE1 PHE A 726       4.147 -20.630 -37.071  1.00 91.54           C  
ATOM   4787  CE2 PHE A 726       5.930 -20.826 -38.677  1.00 91.00           C  
ATOM   4788  CZ  PHE A 726       5.508 -20.612 -37.372  1.00 93.63           C  
ATOM   4789  N   ASN A 727       2.394 -17.883 -40.340  1.00 89.78           N  
ATOM   4790  CA  ASN A 727       3.201 -16.672 -40.474  1.00 84.44           C  
ATOM   4791  C   ASN A 727       4.323 -16.852 -39.459  1.00 78.97           C  
ATOM   4792  O   ASN A 727       4.092 -16.764 -38.252  1.00 70.88           O  
ATOM   4793  CB  ASN A 727       2.382 -15.416 -40.134  1.00 84.50           C  
ATOM   4794  CG  ASN A 727       3.181 -14.126 -40.326  1.00 97.64           C  
ATOM   4795  OD1 ASN A 727       4.402 -14.122 -40.152  1.00 98.67           O  
ATOM   4796  ND2 ASN A 727       2.498 -13.030 -40.661  1.00 98.67           N  
ATOM   4797  N   GLU A 728       5.532 -17.119 -39.947  1.00 77.25           N  
ATOM   4798  CA  GLU A 728       6.664 -17.335 -39.056  1.00 80.44           C  
ATOM   4799  C   GLU A 728       7.080 -16.087 -38.296  1.00 82.93           C  
ATOM   4800  O   GLU A 728       7.293 -16.139 -37.087  1.00 79.42           O  
ATOM   4801  CB  GLU A 728       7.864 -17.886 -39.830  1.00 83.77           C  
ATOM   4802  CG  GLU A 728       9.044 -18.242 -38.935  1.00 85.39           C  
ATOM   4803  CD  GLU A 728      10.093 -19.075 -39.647  1.00 94.24           C  
ATOM   4804  OE1 GLU A 728       9.756 -20.187 -40.113  1.00 92.84           O  
ATOM   4805  OE2 GLU A 728      11.254 -18.620 -39.737  1.00 98.67           O  
ATOM   4806  N   THR A 729       7.199 -14.966 -38.997  1.00 84.78           N  
ATOM   4807  CA  THR A 729       7.598 -13.734 -38.332  1.00 80.33           C  
ATOM   4808  C   THR A 729       6.614 -13.419 -37.220  1.00 69.80           C  
ATOM   4809  O   THR A 729       7.011 -12.980 -36.146  1.00 67.86           O  
ATOM   4810  CB  THR A 729       7.662 -12.556 -39.309  1.00 82.91           C  
ATOM   4811  OG1 THR A 729       8.433 -12.935 -40.458  1.00 91.85           O  
ATOM   4812  CG2 THR A 729       8.338 -11.364 -38.647  1.00 91.95           C  
ATOM   4813  N   LEU A 730       5.333 -13.658 -37.475  1.00 61.18           N  
ATOM   4814  CA  LEU A 730       4.307 -13.415 -36.471  1.00 61.68           C  
ATOM   4815  C   LEU A 730       4.566 -14.276 -35.241  1.00 65.42           C  
ATOM   4816  O   LEU A 730       4.576 -13.779 -34.111  1.00 62.67           O  
ATOM   4817  CB  LEU A 730       2.920 -13.730 -37.027  1.00 63.99           C  
ATOM   4818  CG  LEU A 730       1.780 -13.782 -36.004  1.00 70.69           C  
ATOM   4819  CD1 LEU A 730       1.791 -12.536 -35.153  1.00 76.12           C  
ATOM   4820  CD2 LEU A 730       0.454 -13.915 -36.725  1.00 84.79           C  
ATOM   4821  N   PHE A 731       4.771 -15.572 -35.461  1.00 69.97           N  
ATOM   4822  CA  PHE A 731       5.045 -16.483 -34.351  1.00 72.07           C  
ATOM   4823  C   PHE A 731       6.229 -15.957 -33.551  1.00 69.51           C  
ATOM   4824  O   PHE A 731       6.102 -15.630 -32.370  1.00 64.84           O  
ATOM   4825  CB  PHE A 731       5.378 -17.887 -34.861  1.00 60.67           C  
ATOM   4826  CG  PHE A 731       5.677 -18.871 -33.763  1.00 49.57           C  
ATOM   4827  CD1 PHE A 731       4.662 -19.328 -32.927  1.00 48.82           C  
ATOM   4828  CD2 PHE A 731       6.968 -19.332 -33.559  1.00 34.51           C  
ATOM   4829  CE1 PHE A 731       4.927 -20.230 -31.905  1.00 33.90           C  
ATOM   4830  CE2 PHE A 731       7.242 -20.233 -32.540  1.00 41.35           C  
ATOM   4831  CZ  PHE A 731       6.219 -20.684 -31.711  1.00 38.70           C  
ATOM   4832  N   ARG A 732       7.380 -15.881 -34.208  1.00 71.03           N  
ATOM   4833  CA  ARG A 732       8.592 -15.394 -33.573  1.00 84.54           C  
ATOM   4834  C   ARG A 732       8.285 -14.333 -32.525  1.00 85.21           C  
ATOM   4835  O   ARG A 732       8.722 -14.446 -31.376  1.00 86.11           O  
ATOM   4836  CB  ARG A 732       9.549 -14.836 -34.629  1.00 90.56           C  
ATOM   4837  CG  ARG A 732      10.416 -15.895 -35.285  1.00 95.10           C  
ATOM   4838  CD  ARG A 732      11.813 -15.924 -34.679  1.00 92.73           C  
ATOM   4839  NE  ARG A 732      12.554 -17.114 -35.087  1.00 98.67           N  
ATOM   4840  CZ  ARG A 732      12.686 -17.532 -36.345  1.00 98.67           C  
ATOM   4841  NH1 ARG A 732      12.125 -16.855 -37.341  1.00 95.26           N  
ATOM   4842  NH2 ARG A 732      13.377 -18.635 -36.611  1.00 98.67           N  
ATOM   4843  N   ASN A 733       7.528 -13.309 -32.918  1.00 80.97           N  
ATOM   4844  CA  ASN A 733       7.170 -12.246 -31.988  1.00 73.04           C  
ATOM   4845  C   ASN A 733       6.216 -12.782 -30.938  1.00 62.98           C  
ATOM   4846  O   ASN A 733       6.492 -12.693 -29.742  1.00 54.53           O  
ATOM   4847  CB  ASN A 733       6.520 -11.071 -32.716  1.00 75.42           C  
ATOM   4848  CG  ASN A 733       7.473 -10.381 -33.666  1.00 81.82           C  
ATOM   4849  OD1 ASN A 733       8.633 -10.138 -33.334  1.00 79.28           O  
ATOM   4850  ND2 ASN A 733       6.982 -10.045 -34.854  1.00 92.35           N  
ATOM   4851  N   GLN A 734       5.097 -13.338 -31.390  1.00 52.71           N  
ATOM   4852  CA  GLN A 734       4.111 -13.899 -30.481  1.00 50.13           C  
ATOM   4853  C   GLN A 734       4.807 -14.563 -29.305  1.00 53.08           C  
ATOM   4854  O   GLN A 734       4.572 -14.215 -28.151  1.00 63.42           O  
ATOM   4855  CB  GLN A 734       3.243 -14.916 -31.212  1.00 39.00           C  
ATOM   4856  CG  GLN A 734       2.297 -14.286 -32.201  1.00 46.00           C  
ATOM   4857  CD  GLN A 734       1.530 -15.302 -33.016  1.00 54.15           C  
ATOM   4858  OE1 GLN A 734       2.100 -15.998 -33.849  1.00 49.30           O  
ATOM   4859  NE2 GLN A 734       0.226 -15.393 -32.777  1.00 57.61           N  
ATOM   4860  N   LEU A 735       5.686 -15.508 -29.603  1.00 52.09           N  
ATOM   4861  CA  LEU A 735       6.414 -16.208 -28.562  1.00 45.68           C  
ATOM   4862  C   LEU A 735       7.232 -15.195 -27.781  1.00 46.12           C  
ATOM   4863  O   LEU A 735       7.047 -15.038 -26.576  1.00 43.22           O  
ATOM   4864  CB  LEU A 735       7.322 -17.262 -29.193  1.00 49.99           C  
ATOM   4865  CG  LEU A 735       8.095 -18.223 -28.299  1.00 49.66           C  
ATOM   4866  CD1 LEU A 735       8.651 -19.340 -29.156  1.00 37.56           C  
ATOM   4867  CD2 LEU A 735       9.215 -17.492 -27.576  1.00 63.47           C  
ATOM   4868  N   ALA A 736       8.122 -14.498 -28.479  1.00 52.96           N  
ATOM   4869  CA  ALA A 736       8.988 -13.496 -27.857  1.00 60.40           C  
ATOM   4870  C   ALA A 736       8.273 -12.614 -26.834  1.00 54.81           C  
ATOM   4871  O   ALA A 736       8.666 -12.558 -25.667  1.00 56.24           O  
ATOM   4872  CB  ALA A 736       9.627 -12.626 -28.927  1.00 72.89           C  
ATOM   4873  N   LEU A 737       7.229 -11.920 -27.269  1.00 45.74           N  
ATOM   4874  CA  LEU A 737       6.494 -11.060 -26.359  1.00 45.32           C  
ATOM   4875  C   LEU A 737       5.728 -11.864 -25.310  1.00 45.31           C  
ATOM   4876  O   LEU A 737       5.893 -11.637 -24.113  1.00 57.68           O  
ATOM   4877  CB  LEU A 737       5.556 -10.150 -27.148  1.00 39.71           C  
ATOM   4878  CG  LEU A 737       6.308  -9.179 -28.064  1.00 38.61           C  
ATOM   4879  CD1 LEU A 737       5.321  -8.426 -28.918  1.00 44.40           C  
ATOM   4880  CD2 LEU A 737       7.137  -8.207 -27.251  1.00 26.03           C  
ATOM   4881  N   ALA A 738       4.905 -12.809 -25.748  1.00 40.22           N  
ATOM   4882  CA  ALA A 738       4.146 -13.630 -24.812  1.00 42.83           C  
ATOM   4883  C   ALA A 738       5.057 -14.123 -23.695  1.00 40.67           C  
ATOM   4884  O   ALA A 738       4.597 -14.469 -22.610  1.00 39.22           O  
ATOM   4885  CB  ALA A 738       3.536 -14.813 -25.527  1.00 49.17           C  
ATOM   4886  N   THR A 739       6.354 -14.172 -23.971  1.00 41.22           N  
ATOM   4887  CA  THR A 739       7.299 -14.611 -22.963  1.00 50.66           C  
ATOM   4888  C   THR A 739       7.484 -13.466 -21.984  1.00 49.40           C  
ATOM   4889  O   THR A 739       7.203 -13.594 -20.792  1.00 53.79           O  
ATOM   4890  CB  THR A 739       8.672 -14.978 -23.576  1.00 48.59           C  
ATOM   4891  OG1 THR A 739       8.522 -16.070 -24.491  1.00 45.99           O  
ATOM   4892  CG2 THR A 739       9.640 -15.400 -22.480  1.00 47.60           C  
ATOM   4893  N   TRP A 740       7.944 -12.335 -22.494  1.00 50.89           N  
ATOM   4894  CA  TRP A 740       8.160 -11.180 -21.647  1.00 58.33           C  
ATOM   4895  C   TRP A 740       6.889 -10.739 -20.921  1.00 53.47           C  
ATOM   4896  O   TRP A 740       6.960 -10.102 -19.867  1.00 58.39           O  
ATOM   4897  CB  TRP A 740       8.756 -10.030 -22.467  1.00 56.35           C  
ATOM   4898  CG  TRP A 740      10.155 -10.326 -22.915  1.00 52.05           C  
ATOM   4899  CD1 TRP A 740      10.582 -10.504 -24.193  1.00 46.57           C  
ATOM   4900  CD2 TRP A 740      11.294 -10.560 -22.075  1.00 60.84           C  
ATOM   4901  NE1 TRP A 740      11.912 -10.843 -24.207  1.00 49.22           N  
ATOM   4902  CE2 TRP A 740      12.372 -10.885 -22.918  1.00 61.39           C  
ATOM   4903  CE3 TRP A 740      11.504 -10.528 -20.688  1.00 65.47           C  
ATOM   4904  CZ2 TRP A 740      13.648 -11.179 -22.424  1.00 70.83           C  
ATOM   4905  CZ3 TRP A 740      12.772 -10.818 -20.195  1.00 63.77           C  
ATOM   4906  CH2 TRP A 740      13.826 -11.140 -21.063  1.00 69.14           C  
ATOM   4907  N   THR A 741       5.727 -11.080 -21.463  1.00 41.76           N  
ATOM   4908  CA  THR A 741       4.488 -10.707 -20.798  1.00 42.51           C  
ATOM   4909  C   THR A 741       4.458 -11.487 -19.499  1.00 39.68           C  
ATOM   4910  O   THR A 741       4.288 -10.928 -18.422  1.00 41.58           O  
ATOM   4911  CB  THR A 741       3.252 -11.100 -21.608  1.00 49.05           C  
ATOM   4912  OG1 THR A 741       3.356 -10.566 -22.932  1.00 60.14           O  
ATOM   4913  CG2 THR A 741       1.996 -10.553 -20.944  1.00 45.13           C  
ATOM   4914  N   ILE A 742       4.629 -12.796 -19.624  1.00 39.15           N  
ATOM   4915  CA  ILE A 742       4.637 -13.685 -18.477  1.00 37.84           C  
ATOM   4916  C   ILE A 742       5.772 -13.282 -17.555  1.00 34.23           C  
ATOM   4917  O   ILE A 742       5.586 -13.144 -16.353  1.00 35.33           O  
ATOM   4918  CB  ILE A 742       4.834 -15.143 -18.920  1.00 30.40           C  
ATOM   4919  CG1 ILE A 742       3.660 -15.565 -19.804  1.00 24.54           C  
ATOM   4920  CG2 ILE A 742       4.960 -16.040 -17.709  1.00 39.25           C  
ATOM   4921  CD1 ILE A 742       3.783 -16.943 -20.373  1.00 32.75           C  
ATOM   4922  N   GLN A 743       6.950 -13.084 -18.133  1.00 35.72           N  
ATOM   4923  CA  GLN A 743       8.118 -12.688 -17.362  1.00 45.97           C  
ATOM   4924  C   GLN A 743       7.745 -11.487 -16.495  1.00 48.65           C  
ATOM   4925  O   GLN A 743       7.865 -11.514 -15.261  1.00 44.63           O  
ATOM   4926  CB  GLN A 743       9.254 -12.290 -18.303  1.00 50.51           C  
ATOM   4927  CG  GLN A 743      10.626 -12.858 -17.949  1.00 67.48           C  
ATOM   4928  CD  GLN A 743      10.906 -12.884 -16.461  1.00 58.65           C  
ATOM   4929  OE1 GLN A 743      10.537 -11.967 -15.734  1.00 66.34           O  
ATOM   4930  NE2 GLN A 743      11.578 -13.936 -16.005  1.00 55.90           N  
ATOM   4931  N   GLY A 744       7.288 -10.431 -17.162  1.00 48.79           N  
ATOM   4932  CA  GLY A 744       6.900  -9.222 -16.462  1.00 51.71           C  
ATOM   4933  C   GLY A 744       5.914  -9.498 -15.350  1.00 48.92           C  
ATOM   4934  O   GLY A 744       6.064  -8.990 -14.240  1.00 51.06           O  
ATOM   4935  N   ALA A 745       4.902 -10.302 -15.649  1.00 46.56           N  
ATOM   4936  CA  ALA A 745       3.891 -10.646 -14.661  1.00 48.87           C  
ATOM   4937  C   ALA A 745       4.590 -11.123 -13.409  1.00 45.63           C  
ATOM   4938  O   ALA A 745       4.111 -10.905 -12.290  1.00 45.91           O
[truncated: 1,267,894 more chars]
