# Supplementary material for: Proteome-wide prediction of targets for aspirin: new insight into the molecular mechanism of aspirin
Source: PeerJ. 2016 Mar 10;4:e1791. doi: 10.7717/peerj.1791 (PMC4793309; doi:10.7717/peerj.1791)
Supplement: File S1 — The raw data contains all strucures of the identified 79 proteins. The Protocols show how to prepare protein strucure and run CDOCKER. [file peerj-04-1791-s004.zip › 79_protein_strucures/1WIO.pdb]

ATOM      1  N   LYS A   1      80.345  60.565  88.673  1.00 22.00           N  
ATOM      2  CA  LYS A   1      80.689  61.463  89.810  1.00 22.00           C  
ATOM      3  C   LYS A   1      79.712  61.187  90.939  1.00 22.00           C  
ATOM      4  O   LYS A   1      79.222  60.067  91.064  1.00 22.00           O  
ATOM      5  CB  LYS A   1      80.621  62.930  89.366  1.00 22.00           C  
ATOM      6  CG  LYS A   1      81.933  63.486  88.774  1.00 22.00           C  
ATOM      7  CD  LYS A   1      82.427  64.662  89.650  1.00 22.00           C  
ATOM      8  CE  LYS A   1      83.942  64.932  89.603  1.00 22.00           C  
ATOM      9  NZ  LYS A   1      84.252  66.228  90.311  1.00 22.00           N  
ATOM     10  N   LYS A   2      79.381  62.212  91.713  1.00 22.00           N  
ATOM     11  CA  LYS A   2      78.466  62.063  92.834  1.00 22.00           C  
ATOM     12  C   LYS A   2      77.059  61.772  92.314  1.00 22.00           C  
ATOM     13  O   LYS A   2      76.441  62.615  91.665  1.00 22.00           O  
ATOM     14  CB  LYS A   2      78.521  63.323  93.729  1.00 22.00           C  
ATOM     15  CG  LYS A   2      79.818  64.123  93.499  1.00 22.00           C  
ATOM     16  CD  LYS A   2      80.198  65.218  94.518  1.00 22.00           C  
ATOM     17  CE  LYS A   2      79.394  65.206  95.799  1.00 22.00           C  
ATOM     18  NZ  LYS A   2      80.118  64.329  96.772  1.00 22.00           N  
ATOM     19  N   VAL A   3      76.627  60.527  92.499  1.00 22.00           N  
ATOM     20  CA  VAL A   3      75.314  60.087  92.071  1.00 22.00           C  
ATOM     21  C   VAL A   3      74.565  59.705  93.331  1.00 22.00           C  
ATOM     22  O   VAL A   3      74.793  58.639  93.895  1.00 22.00           O  
ATOM     23  CB  VAL A   3      75.380  58.849  91.150  1.00 22.00           C  
ATOM     24  CG1 VAL A   3      74.522  59.066  89.920  1.00 22.00           C  
ATOM     25  CG2 VAL A   3      76.806  58.530  90.754  1.00 22.00           C  
ATOM     26  N   VAL A   4      73.739  60.622  93.816  1.00 22.00           N  
ATOM     27  CA  VAL A   4      72.957  60.396  95.014  1.00 22.00           C  
ATOM     28  C   VAL A   4      71.517  60.223  94.618  1.00 22.00           C  
ATOM     29  O   VAL A   4      71.039  60.904  93.719  1.00 22.00           O  
ATOM     30  CB  VAL A   4      73.017  61.593  95.919  1.00 22.00           C  
ATOM     31  CG1 VAL A   4      72.519  61.214  97.293  1.00 22.00           C  
ATOM     32  CG2 VAL A   4      74.427  62.150  95.945  1.00 22.00           C  
ATOM     33  N   LEU A   5      70.814  59.339  95.305  1.00 22.00           N  
ATOM     34  CA  LEU A   5      69.412  59.095  95.008  1.00 22.00           C  
ATOM     35  C   LEU A   5      68.555  59.787  96.046  1.00 22.00           C  
ATOM     36  O   LEU A   5      69.042  60.150  97.112  1.00 22.00           O  
ATOM     37  CB  LEU A   5      69.144  57.612  95.045  1.00 22.00           C  
ATOM     38  CG  LEU A   5      70.287  56.841  94.399  1.00 22.00           C  
ATOM     39  CD1 LEU A   5      70.063  55.332  94.486  1.00 22.00           C  
ATOM     40  CD2 LEU A   5      70.410  57.295  92.970  1.00 22.00           C  
ATOM     41  N   GLY A   6      67.273  59.943  95.757  1.00 22.00           N  
ATOM     42  CA  GLY A   6      66.397  60.615  96.695  1.00 22.00           C  
ATOM     43  C   GLY A   6      64.985  60.107  96.568  1.00 22.00           C  
ATOM     44  O   GLY A   6      64.676  59.402  95.621  1.00 22.00           O  
ATOM     45  N   LYS A   7      64.110  60.480  97.488  1.00 22.00           N  
ATOM     46  CA  LYS A   7      62.736  60.006  97.434  1.00 22.00           C  
ATOM     47  C   LYS A   7      61.811  61.189  97.171  1.00 22.00           C  
ATOM     48  O   LYS A   7      62.136  62.318  97.539  1.00 22.00           O  
ATOM     49  CB  LYS A   7      62.403  59.294  98.745  1.00 22.00           C  
ATOM     50  CG  LYS A   7      63.476  58.287  99.181  1.00 22.00           C  
ATOM     51  CD  LYS A   7      63.208  57.711 100.554  1.00 22.00           C  
ATOM     52  CE  LYS A   7      62.968  56.237 100.448  1.00 22.00           C  
ATOM     53  NZ  LYS A   7      61.993  55.868 101.480  1.00 22.00           N  
ATOM     54  N   LYS A   8      60.701  60.953  96.480  1.00 22.00           N  
ATOM     55  CA  LYS A   8      59.774  62.036  96.171  1.00 22.00           C  
ATOM     56  C   LYS A   8      59.267  62.683  97.433  1.00 22.00           C  
ATOM     57  O   LYS A   8      58.892  61.991  98.370  1.00 22.00           O  
ATOM     58  CB  LYS A   8      58.576  61.541  95.368  1.00 22.00           C  
ATOM     59  CG  LYS A   8      57.498  62.614  95.123  1.00 22.00           C  
ATOM     60  CD  LYS A   8      56.260  62.022  94.448  1.00 22.00           C  
ATOM     61  CE  LYS A   8      55.163  63.043  94.302  1.00 22.00           C  
ATOM     62  NZ  LYS A   8      54.753  63.186  92.886  1.00 22.00           N  
ATOM     63  N   GLY A   9      59.283  64.009  97.462  1.00 22.00           N  
ATOM     64  CA  GLY A   9      58.804  64.732  98.622  1.00 22.00           C  
ATOM     65  C   GLY A   9      59.683  64.617  99.846  1.00 22.00           C  
ATOM     66  O   GLY A   9      59.477  65.334 100.816  1.00 22.00           O  
ATOM     67  N   ASP A  10      60.633  63.693  99.817  1.00 22.00           N  
ATOM     68  CA  ASP A  10      61.563  63.483 100.922  1.00 22.00           C  
ATOM     69  C   ASP A  10      62.495  64.682 100.815  1.00 22.00           C  
ATOM     70  O   ASP A  10      62.053  65.772 100.465  1.00 22.00           O  
ATOM     71  CB  ASP A  10      62.356  62.186 100.682  1.00 22.00           C  
ATOM     72  CG  ASP A  10      62.899  61.563 101.970  1.00 22.00           C  
ATOM     73  OD1 ASP A  10      63.005  62.321 102.976  1.00 22.00           O  
ATOM     74  OD2 ASP A  10      63.189  60.326 101.972  1.00 22.00           O  
ATOM     75  N   THR A  11      63.761  64.528 101.172  1.00 22.00           N  
ATOM     76  CA  THR A  11      64.708  65.627 101.025  1.00 22.00           C  
ATOM     77  C   THR A  11      66.027  64.935 100.833  1.00 22.00           C  
ATOM     78  O   THR A  11      66.080  63.709 100.914  1.00 22.00           O  
ATOM     79  CB  THR A  11      64.792  66.522 102.268  1.00 22.00           C  
ATOM     80  OG1 THR A  11      65.934  66.153 103.073  1.00 22.00           O  
ATOM     81  CG2 THR A  11      63.533  66.388 103.114  1.00 22.00           C  
ATOM     82  N   VAL A  12      67.081  65.698 100.561  1.00 22.00           N  
ATOM     83  CA  VAL A  12      68.418  65.129 100.385  1.00 22.00           C  
ATOM     84  C   VAL A  12      69.418  66.213 100.586  1.00 22.00           C  
ATOM     85  O   VAL A  12      69.107  67.384 100.388  1.00 22.00           O  
ATOM     86  CB  VAL A  12      68.684  64.614  98.976  1.00 22.00           C  
ATOM     87  CG1 VAL A  12      68.088  63.232  98.772  1.00 22.00           C  
ATOM     88  CG2 VAL A  12      68.179  65.615  97.956  1.00 22.00           C  
ATOM     89  N   GLU A  13      70.630  65.816 100.945  1.00 22.00           N  
ATOM     90  CA  GLU A  13      71.693  66.776 101.160  1.00 22.00           C  
ATOM     91  C   GLU A  13      72.905  66.549 100.277  1.00 22.00           C  
ATOM     92  O   GLU A  13      73.571  65.514 100.353  1.00 22.00           O  
ATOM     93  CB  GLU A  13      72.124  66.787 102.616  1.00 22.00           C  
ATOM     94  CG  GLU A  13      73.176  67.834 102.881  1.00 22.00           C  
ATOM     95  CD  GLU A  13      73.695  67.813 104.290  1.00 22.00           C  
ATOM     96  OE1 GLU A  13      73.228  66.965 105.075  1.00 22.00           O  
ATOM     97  OE2 GLU A  13      74.574  68.645 104.616  1.00 22.00           O  
ATOM     98  N   LEU A  14      73.201  67.560  99.474  1.00 22.00           N  
ATOM     99  CA  LEU A  14      74.317  67.523  98.560  1.00 22.00           C  
ATOM    100  C   LEU A  14      75.509  68.086  99.245  1.00 22.00           C  
ATOM    101  O   LEU A  14      75.475  69.214  99.725  1.00 22.00           O  
ATOM    102  CB  LEU A  14      74.036  68.377  97.342  1.00 22.00           C  
ATOM    103  CG  LEU A  14      73.674  67.549  96.132  1.00 22.00           C  
ATOM    104  CD1 LEU A  14      72.776  66.387  96.508  1.00 22.00           C  
ATOM    105  CD2 LEU A  14      73.003  68.459  95.163  1.00 22.00           C  
ATOM    106  N   THR A  15      76.551  67.285  99.321  1.00 22.00           N  
ATOM    107  CA  THR A  15      77.750  67.743  99.940  1.00 22.00           C  
ATOM    108  C   THR A  15      78.586  68.638  99.072  1.00 22.00           C  
ATOM    109  O   THR A  15      78.464  68.656  97.846  1.00 22.00           O  
ATOM    110  CB  THR A  15      78.563  66.618 100.463  1.00 22.00           C  
ATOM    111  OG1 THR A  15      78.193  65.398  99.825  1.00 22.00           O  
ATOM    112  CG2 THR A  15      78.257  66.486 101.830  1.00 22.00           C  
ATOM    113  N   CYS A  16      79.448  69.382  99.735  1.00 22.00           N  
ATOM    114  CA  CYS A  16      80.306  70.322  99.074  1.00 22.00           C  
ATOM    115  C   CYS A  16      81.097  71.003 100.160  1.00 22.00           C  
ATOM    116  O   CYS A  16      80.544  71.526 101.129  1.00 22.00           O  
ATOM    117  CB  CYS A  16      79.465  71.350  98.328  1.00 22.00           C  
ATOM    118  SG  CYS A  16      80.265  72.929  98.133  1.00 22.00           S  
ATOM    119  N   THR A  17      82.395  70.807 100.085  1.00 22.00           N  
ATOM    120  CA  THR A  17      83.324  71.392 101.004  1.00 22.00           C  
ATOM    121  C   THR A  17      84.535  71.595 100.124  1.00 22.00           C  
ATOM    122  O   THR A  17      84.433  71.553  98.880  1.00 22.00           O  
ATOM    123  CB  THR A  17      83.670  70.421 102.137  1.00 22.00           C  
ATOM    124  OG1 THR A  17      82.487  69.755 102.578  1.00 22.00           O  
ATOM    125  CG2 THR A  17      84.231  71.173 103.305  1.00 22.00           C  
ATOM    126  N   ALA A  18      85.695  71.716 100.762  1.00 22.00           N  
ATOM    127  CA  ALA A  18      86.961  71.941 100.081  1.00 22.00           C  
ATOM    128  C   ALA A  18      87.971  72.177 101.215  1.00 22.00           C  
ATOM    129  O   ALA A  18      87.607  72.124 102.399  1.00 22.00           O  
ATOM    130  CB  ALA A  18      86.861  73.184  99.193  1.00 22.00           C  
ATOM    131  N   SER A  19      89.238  72.402 100.885  1.00 22.00           N  
ATOM    132  CA  SER A  19      90.209  72.675 101.935  1.00 22.00           C  
ATOM    133  C   SER A  19      89.890  74.098 102.377  1.00 22.00           C  
ATOM    134  O   SER A  19      88.741  74.514 102.265  1.00 22.00           O  
ATOM    135  CB  SER A  19      91.633  72.545 101.404  1.00 22.00           C  
ATOM    136  OG  SER A  19      92.216  71.354 101.892  1.00 22.00           O  
ATOM    137  N   GLN A  20      90.869  74.857 102.844  1.00 22.00           N  
ATOM    138  CA  GLN A  20      90.640  76.235 103.285  1.00 22.00           C  
ATOM    139  C   GLN A  20      89.567  76.417 104.372  1.00 22.00           C  
ATOM    140  O   GLN A  20      89.635  77.352 105.151  1.00 22.00           O  
ATOM    141  CB  GLN A  20      90.417  77.200 102.101  1.00 22.00           C  
ATOM    142  CG  GLN A  20      89.119  77.064 101.279  1.00 22.00           C  
ATOM    143  CD  GLN A  20      89.208  76.072 100.089  1.00 22.00           C  
ATOM    144  OE1 GLN A  20      90.231  75.415  99.865  1.00 22.00           O  
ATOM    145  NE2 GLN A  20      88.108  75.932  99.365  1.00 22.00           N  
ATOM    146  N   LYS A  21      88.576  75.532 104.412  1.00 22.00           N  
ATOM    147  CA  LYS A  21      87.504  75.516 105.409  1.00 22.00           C  
ATOM    148  C   LYS A  21      86.812  76.799 105.920  1.00 22.00           C  
ATOM    149  O   LYS A  21      85.838  76.710 106.665  1.00 22.00           O  
ATOM    150  CB  LYS A  21      88.020  74.722 106.610  1.00 22.00           C  
ATOM    151  CG  LYS A  21      86.956  74.312 107.593  1.00 22.00           C  
ATOM    152  CD  LYS A  21      87.515  74.298 108.958  1.00 22.00           C  
ATOM    153  CE  LYS A  21      87.161  75.575 109.667  1.00 22.00           C  
ATOM    154  NZ  LYS A  21      88.268  75.968 110.626  1.00 22.00           N  
ATOM    155  N   LYS A  22      87.247  77.976 105.485  1.00 22.00           N  
ATOM    156  CA  LYS A  22      86.668  79.230 105.978  1.00 22.00           C  
ATOM    157  C   LYS A  22      85.460  79.678 105.146  1.00 22.00           C  
ATOM    158  O   LYS A  22      85.296  79.236 104.005  1.00 22.00           O  
ATOM    159  CB  LYS A  22      87.747  80.327 106.004  1.00 22.00           C  
ATOM    160  CG  LYS A  22      88.293  80.676 104.616  1.00 22.00           C  
ATOM    161  CD  LYS A  22      89.812  80.606 104.532  1.00 22.00           C  
ATOM    162  CE  LYS A  22      90.282  80.756 103.083  1.00 22.00           C  
ATOM    163  NZ  LYS A  22      91.744  80.506 102.965  1.00 22.00           N  
ATOM    164  N   SER A  23      84.614  80.540 105.717  1.00 22.00           N  
ATOM    165  CA  SER A  23      83.429  81.041 105.013  1.00 22.00           C  
ATOM    166  C   SER A  23      83.855  81.727 103.735  1.00 22.00           C  
ATOM    167  O   SER A  23      84.319  82.859 103.765  1.00 22.00           O  
ATOM    168  CB  SER A  23      82.669  82.039 105.885  1.00 22.00           C  
ATOM    169  OG  SER A  23      81.289  81.720 105.913  1.00 22.00           O  
ATOM    170  N   ILE A  24      83.732  81.031 102.618  1.00 22.00           N  
ATOM    171  CA  ILE A  24      84.131  81.594 101.338  1.00 22.00           C  
ATOM    172  C   ILE A  24      82.978  81.528 100.350  1.00 22.00           C  
ATOM    173  O   ILE A  24      81.938  80.958 100.666  1.00 22.00           O  
ATOM    174  CB  ILE A  24      85.350  80.837 100.752  1.00 22.00           C  
ATOM    175  CG1 ILE A  24      85.071  79.329 100.717  1.00 22.00           C  
ATOM    176  CG2 ILE A  24      86.614  81.161 101.559  1.00 22.00           C  
ATOM    177  CD1 ILE A  24      86.209  78.487 100.229  1.00 22.00           C  
ATOM    178  N   GLN A  25      83.145  82.143  99.177  1.00 22.00           N  
ATOM    179  CA  GLN A  25      82.100  82.130  98.148  1.00 22.00           C  
ATOM    180  C   GLN A  25      81.928  80.716  97.659  1.00 22.00           C  
ATOM    181  O   GLN A  25      82.852  79.899  97.720  1.00 22.00           O  
ATOM    182  CB  GLN A  25      82.471  82.973  96.906  1.00 22.00           C  
ATOM    183  CG  GLN A  25      81.736  84.285  96.716  1.00 22.00           C  
ATOM    184  CD  GLN A  25      80.765  84.453  95.544  1.00 22.00           C  
ATOM    185  OE1 GLN A  25      81.172  84.639  94.379  1.00 22.00           O  
ATOM    186  NE2 GLN A  25      79.481  84.625  95.895  1.00 22.00           N  
ATOM    187  N   PHE A  26      80.723  80.442  97.193  1.00 22.00           N  
ATOM    188  CA  PHE A  26      80.384  79.162  96.614  1.00 22.00           C  
ATOM    189  C   PHE A  26      79.063  79.368  95.887  1.00 22.00           C  
ATOM    190  O   PHE A  26      78.360  80.360  96.119  1.00 22.00           O  
ATOM    191  CB  PHE A  26      80.248  78.080  97.697  1.00 22.00           C  
ATOM    192  CG  PHE A  26      79.025  78.220  98.542  1.00 22.00           C  
ATOM    193  CD1 PHE A  26      79.041  79.001  99.683  1.00 22.00           C  
ATOM    194  CD2 PHE A  26      77.840  77.608  98.169  1.00 22.00           C  
ATOM    195  CE1 PHE A  26      77.893  79.186 100.436  1.00 22.00           C  
ATOM    196  CE2 PHE A  26      76.679  77.791  98.919  1.00 22.00           C  
ATOM    197  CZ  PHE A  26      76.710  78.579 100.058  1.00 22.00           C  
ATOM    198  N   HIS A  27      78.764  78.486  94.948  1.00 22.00           N  
ATOM    199  CA  HIS A  27      77.515  78.588  94.241  1.00 22.00           C  
ATOM    200  C   HIS A  27      77.138  77.321  93.522  1.00 22.00           C  
ATOM    201  O   HIS A  27      77.934  76.713  92.812  1.00 22.00           O  
ATOM    202  CB  HIS A  27      77.462  79.827  93.324  1.00 22.00           C  
ATOM    203  CG  HIS A  27      78.658  80.001  92.434  1.00 22.00           C  
ATOM    204  ND1 HIS A  27      79.308  81.210  92.281  1.00 22.00           N  
ATOM    205  CD2 HIS A  27      79.295  79.136  91.601  1.00 22.00           C  
ATOM    206  CE1 HIS A  27      80.286  81.085  91.400  1.00 22.00           C  
ATOM    207  NE2 HIS A  27      80.297  79.826  90.976  1.00 22.00           N  
ATOM    208  N   TRP A  28      75.937  76.877  93.834  1.00 22.00           N  
ATOM    209  CA  TRP A  28      75.358  75.684  93.269  1.00 22.00           C  
ATOM    210  C   TRP A  28      74.600  76.042  92.005  1.00 22.00           C  
ATOM    211  O   TRP A  28      73.657  76.845  92.044  1.00 22.00           O  
ATOM    212  CB  TRP A  28      74.326  75.109  94.226  1.00 22.00           C  
ATOM    213  CG  TRP A  28      74.840  74.281  95.283  1.00 22.00           C  
ATOM    214  CD1 TRP A  28      74.850  74.578  96.605  1.00 22.00           C  
ATOM    215  CD2 TRP A  28      75.362  72.970  95.161  1.00 22.00           C  
ATOM    216  NE1 TRP A  28      75.322  73.517  97.323  1.00 22.00           N  
ATOM    217  CE2 TRP A  28      75.624  72.484  96.447  1.00 22.00           C  
ATOM    218  CE3 TRP A  28      75.575  72.103  94.078  1.00 22.00           C  
ATOM    219  CZ2 TRP A  28      76.147  71.229  96.706  1.00 22.00           C  
ATOM    220  CZ3 TRP A  28      76.089  70.851  94.322  1.00 22.00           C  
ATOM    221  CH2 TRP A  28      76.346  70.414  95.626  1.00 22.00           C  
ATOM    222  N   LYS A  29      74.986  75.433  90.895  1.00 22.00           N  
ATOM    223  CA  LYS A  29      74.289  75.644  89.641  1.00 22.00           C  
ATOM    224  C   LYS A  29      74.056  74.293  88.979  1.00 22.00           C  
ATOM    225  O   LYS A  29      74.884  73.393  89.086  1.00 22.00           O  
ATOM    226  CB  LYS A  29      75.075  76.582  88.728  1.00 22.00           C  
ATOM    227  CG  LYS A  29      76.590  76.428  88.802  1.00 22.00           C  
ATOM    228  CD  LYS A  29      77.238  77.053  87.597  1.00 22.00           C  
ATOM    229  CE  LYS A  29      76.563  78.367  87.276  1.00 22.00           C  
ATOM    230  NZ  LYS A  29      77.510  79.492  87.315  1.00 22.00           N  
ATOM    231  N   ASN A  30      72.904  74.130  88.341  1.00 22.00           N  
ATOM    232  CA  ASN A  30      72.600  72.865  87.681  1.00 22.00           C  
ATOM    233  C   ASN A  30      73.280  72.821  86.323  1.00 22.00           C  
ATOM    234  O   ASN A  30      73.837  73.819  85.873  1.00 22.00           O  
ATOM    235  CB  ASN A  30      71.083  72.660  87.533  1.00 22.00           C  
ATOM    236  CG  ASN A  30      70.434  73.659  86.599  1.00 22.00           C  
ATOM    237  OD1 ASN A  30      71.110  74.423  85.923  1.00 22.00           O  
ATOM    238  ND2 ASN A  30      69.110  73.661  86.564  1.00 22.00           N  
ATOM    239  N   SER A  31      73.195  71.688  85.638  1.00 22.00           N  
ATOM    240  CA  SER A  31      73.831  71.568  84.329  1.00 22.00           C  
ATOM    241  C   SER A  31      73.392  72.687  83.374  1.00 22.00           C  
ATOM    242  O   SER A  31      74.030  72.923  82.346  1.00 22.00           O  
ATOM    243  CB  SER A  31      73.533  70.200  83.709  1.00 22.00           C  
ATOM    244  OG  SER A  31      72.148  70.058  83.451  1.00 22.00           O  
ATOM    245  N   ASN A  32      72.325  73.400  83.724  1.00 22.00           N  
ATOM    246  CA  ASN A  32      71.828  74.466  82.857  1.00 22.00           C  
ATOM    247  C   ASN A  32      72.458  75.790  83.200  1.00 22.00           C  
ATOM    248  O   ASN A  32      71.976  76.844  82.784  1.00 22.00           O  
ATOM    249  CB  ASN A  32      70.309  74.579  82.971  1.00 22.00           C  
ATOM    250  CG  ASN A  32      69.604  73.274  82.660  1.00 22.00           C  
ATOM    251  OD1 ASN A  32      68.786  72.787  83.441  1.00 22.00           O  
ATOM    252  ND2 ASN A  32      69.948  72.684  81.532  1.00 22.00           N  
ATOM    253  N   GLN A  33      73.529  75.714  83.977  1.00 22.00           N  
ATOM    254  CA  GLN A  33      74.261  76.868  84.455  1.00 22.00           C  
ATOM    255  C   GLN A  33      73.443  77.921  85.184  1.00 22.00           C  
ATOM    256  O   GLN A  33      73.845  79.070  85.339  1.00 22.00           O  
ATOM    257  CB  GLN A  33      75.127  77.419  83.372  1.00 22.00           C  
ATOM    258  CG  GLN A  33      75.959  76.324  82.853  1.00 22.00           C  
ATOM    259  CD  GLN A  33      76.746  75.475  83.923  1.00 22.00           C  
ATOM    260  OE1 GLN A  33      76.752  75.709  85.175  1.00 22.00           O  
ATOM    261  NE2 GLN A  33      77.473  74.507  83.375  1.00 22.00           N  
ATOM    262  N   ILE A  34      72.365  77.443  85.790  1.00 22.00           N  
ATOM    263  CA  ILE A  34      71.493  78.289  86.570  1.00 22.00           C  
ATOM    264  C   ILE A  34      71.867  78.087  88.025  1.00 22.00           C  
ATOM    265  O   ILE A  34      72.042  76.959  88.506  1.00 22.00           O  
ATOM    266  CB  ILE A  34      70.014  77.951  86.391  1.00 22.00           C  
ATOM    267  CG1 ILE A  34      69.659  77.961  84.909  1.00 22.00           C  
ATOM    268  CG2 ILE A  34      69.151  78.997  87.151  1.00 22.00           C  
ATOM    269  CD1 ILE A  34      68.262  77.472  84.614  1.00 22.00           C  
ATOM    270  N   LYS A  35      71.931  79.206  88.722  1.00 22.00           N  
ATOM    271  CA  LYS A  35      72.308  79.269  90.123  1.00 22.00           C  
ATOM    272  C   LYS A  35      71.185  78.927  91.100  1.00 22.00           C  
ATOM    273  O   LYS A  35      70.232  79.669  91.265  1.00 22.00           O  
ATOM    274  CB  LYS A  35      72.923  80.656  90.367  1.00 22.00           C  
ATOM    275  CG  LYS A  35      73.937  81.004  89.231  1.00 22.00           C  
ATOM    276  CD  LYS A  35      74.730  82.308  89.423  1.00 22.00           C  
ATOM    277  CE  LYS A  35      76.251  82.034  89.591  1.00 22.00           C  
ATOM    278  NZ  LYS A  35      76.679  82.077  91.024  1.00 22.00           N  
ATOM    279  N   ILE A  36      71.296  77.766  91.710  1.00 22.00           N  
ATOM    280  CA  ILE A  36      70.317  77.318  92.661  1.00 22.00           C  
ATOM    281  C   ILE A  36      70.294  78.310  93.796  1.00 22.00           C  
ATOM    282  O   ILE A  36      69.306  78.973  94.020  1.00 22.00           O  
ATOM    283  CB  ILE A  36      70.704  75.964  93.232  1.00 22.00           C  
ATOM    284  CG1 ILE A  36      70.950  74.962  92.097  1.00 22.00           C  
ATOM    285  CG2 ILE A  36      69.637  75.486  94.193  1.00 22.00           C  
ATOM    286  CD1 ILE A  36      69.819  74.000  91.815  1.00 22.00           C  
ATOM    287  N   LEU A  37      71.404  78.423  94.504  1.00 22.00           N  
ATOM    288  CA  LEU A  37      71.515  79.340  95.635  1.00 22.00           C  
ATOM    289  C   LEU A  37      72.985  79.684  95.800  1.00 22.00           C  
ATOM    290  O   LEU A  37      73.856  78.879  95.450  1.00 22.00           O  
ATOM    291  CB  LEU A  37      70.967  78.699  96.926  1.00 22.00           C  
ATOM    292  CG  LEU A  37      71.623  77.455  97.558  1.00 22.00           C  
ATOM    293  CD1 LEU A  37      72.973  77.764  98.220  1.00 22.00           C  
ATOM    294  CD2 LEU A  37      70.670  76.890  98.605  1.00 22.00           C  
ATOM    295  N   GLY A  38      73.270  80.849  96.362  1.00 22.00           N  
ATOM    296  CA  GLY A  38      74.651  81.247  96.542  1.00 22.00           C  
ATOM    297  C   GLY A  38      74.813  82.060  97.801  1.00 22.00           C  
ATOM    298  O   GLY A  38      73.873  82.170  98.587  1.00 22.00           O  
ATOM    299  N   ASN A  39      75.977  82.660  97.994  1.00 22.00           N  
ATOM    300  CA  ASN A  39      76.186  83.442  99.193  1.00 22.00           C  
ATOM    301  C   ASN A  39      76.776  84.801  98.931  1.00 22.00           C  
ATOM    302  O   ASN A  39      77.168  85.136  97.806  1.00 22.00           O  
ATOM    303  CB  ASN A  39      77.071  82.689 100.194  1.00 22.00           C  
ATOM    304  CG  ASN A  39      78.514  82.534  99.717  1.00 22.00           C  
ATOM    305  OD1 ASN A  39      78.795  82.502  98.518  1.00 22.00           O  
ATOM    306  ND2 ASN A  39      79.430  82.429 100.667  1.00 22.00           N  
ATOM    307  N   GLN A  40      76.814  85.570 100.014  1.00 22.00           N  
ATOM    308  CA  GLN A  40      77.349  86.921 100.069  1.00 22.00           C  
ATOM    309  C   GLN A  40      77.409  87.232 101.576  1.00 22.00           C  
ATOM    310  O   GLN A  40      76.577  87.961 102.120  1.00 22.00           O  
ATOM    311  CB  GLN A  40      76.417  87.893  99.330  1.00 22.00           C  
ATOM    312  N   GLY A  41      78.385  86.635 102.253  1.00 22.00           N  
ATOM    313  CA  GLY A  41      78.512  86.826 103.684  1.00 22.00           C  
ATOM    314  C   GLY A  41      77.494  85.915 104.327  1.00 22.00           C  
ATOM    315  O   GLY A  41      77.187  84.858 103.782  1.00 22.00           O  
ATOM    316  N   SER A  42      76.918  86.342 105.440  1.00 22.00           N  
ATOM    317  CA  SER A  42      75.926  85.532 106.134  1.00 22.00           C  
ATOM    318  C   SER A  42      74.659  85.443 105.311  1.00 22.00           C  
ATOM    319  O   SER A  42      73.881  84.495 105.436  1.00 22.00           O  
ATOM    320  CB  SER A  42      75.587  86.162 107.489  1.00 22.00           C  
ATOM    321  OG  SER A  42      75.167  87.516 107.343  1.00 22.00           O  
ATOM    322  N   PHE A  43      74.476  86.440 104.457  1.00 22.00           N  
ATOM    323  CA  PHE A  43      73.293  86.537 103.621  1.00 22.00           C  
ATOM    324  C   PHE A  43      73.256  85.426 102.568  1.00 22.00           C  
ATOM    325  O   PHE A  43      74.018  85.444 101.589  1.00 22.00           O  
ATOM    326  CB  PHE A  43      73.216  87.909 102.927  1.00 22.00           C  
ATOM    327  CG  PHE A  43      73.549  89.097 103.818  1.00 22.00           C  
ATOM    328  CD1 PHE A  43      73.999  88.937 105.127  1.00 22.00           C  
ATOM    329  CD2 PHE A  43      73.459  90.387 103.307  1.00 22.00           C  
ATOM    330  CE1 PHE A  43      74.356  90.029 105.902  1.00 22.00           C  
ATOM    331  CE2 PHE A  43      73.815  91.489 104.084  1.00 22.00           C  
ATOM    332  CZ  PHE A  43      74.266  91.307 105.381  1.00 22.00           C  
ATOM    333  N   LEU A  44      72.406  84.432 102.817  1.00 22.00           N  
ATOM    334  CA  LEU A  44      72.217  83.310 101.904  1.00 22.00           C  
ATOM    335  C   LEU A  44      71.245  83.708 100.787  1.00 22.00           C  
ATOM    336  O   LEU A  44      70.167  84.263 101.036  1.00 22.00           O  
ATOM    337  CB  LEU A  44      71.678  82.091 102.644  1.00 22.00           C  
ATOM    338  CG  LEU A  44      71.112  81.021 101.708  1.00 22.00           C  
ATOM    339  CD1 LEU A  44      72.210  80.431 100.840  1.00 22.00           C  
ATOM    340  CD2 LEU A  44      70.436  79.941 102.522  1.00 22.00           C  
ATOM    341  N   THR A  45      71.610  83.362  99.560  1.00 22.00           N  
ATOM    342  CA  THR A  45      70.809  83.703  98.396  1.00 22.00           C  
ATOM    343  C   THR A  45      70.453  82.471  97.560  1.00 22.00           C  
ATOM    344  O   THR A  45      71.041  81.401  97.739  1.00 22.00           O  
ATOM    345  CB  THR A  45      71.555  84.731  97.525  1.00 22.00           C  
ATOM    346  OG1 THR A  45      72.827  84.191  97.138  1.00 22.00           O  
ATOM    347  CG2 THR A  45      71.760  86.042  98.304  1.00 22.00           C  
ATOM    348  N   LYS A  46      69.499  82.649  96.643  1.00 22.00           N  
ATOM    349  CA  LYS A  46      69.006  81.589  95.758  1.00 22.00           C  
ATOM    350  C   LYS A  46      68.908  82.134  94.346  1.00 22.00           C  
ATOM    351  O   LYS A  46      69.244  83.290  94.107  1.00 22.00           O  
ATOM    352  CB  LYS A  46      67.612  81.165  96.204  1.00 22.00           C  
ATOM    353  CG  LYS A  46      67.248  79.744  95.848  1.00 22.00           C  
ATOM    354  CD  LYS A  46      67.055  78.944  97.099  1.00 22.00           C  
ATOM    355  CE  LYS A  46      66.127  79.733  98.000  1.00 22.00           C  
ATOM    356  NZ  LYS A  46      65.647  78.979  99.180  1.00 22.00           N  
ATOM    357  N   GLY A  47      68.385  81.328  93.430  1.00 22.00           N  
ATOM    358  CA  GLY A  47      68.258  81.773  92.055  1.00 22.00           C  
ATOM    359  C   GLY A  47      66.851  81.750  91.495  1.00 22.00           C  
ATOM    360  O   GLY A  47      65.914  81.390  92.199  1.00 22.00           O  
ATOM    361  N   PRO A  48      66.677  82.125  90.215  1.00 22.00           N  
ATOM    362  CA  PRO A  48      65.405  82.172  89.490  1.00 22.00           C  
ATOM    363  C   PRO A  48      64.916  80.760  89.154  1.00 22.00           C  
ATOM    364  O   PRO A  48      63.733  80.544  88.865  1.00 22.00           O  
ATOM    365  CB  PRO A  48      65.785  82.909  88.216  1.00 22.00           C  
ATOM    366  CG  PRO A  48      67.133  82.347  87.943  1.00 22.00           C  
ATOM    367  CD  PRO A  48      67.795  82.437  89.306  1.00 22.00           C  
ATOM    368  N   SER A  49      65.850  79.812  89.196  1.00 22.00           N  
ATOM    369  CA  SER A  49      65.588  78.412  88.902  1.00 22.00           C  
ATOM    370  C   SER A  49      64.326  77.876  89.557  1.00 22.00           C  
ATOM    371  O   SER A  49      63.969  78.264  90.673  1.00 22.00           O  
ATOM    372  CB  SER A  49      66.760  77.558  89.376  1.00 22.00           C  
ATOM    373  OG  SER A  49      66.891  77.596  90.791  1.00 22.00           O  
ATOM    374  N   LYS A  50      63.709  76.907  88.893  1.00 22.00           N  
ATOM    375  CA  LYS A  50      62.503  76.275  89.416  1.00 22.00           C  
ATOM    376  C   LYS A  50      62.678  75.757  90.852  1.00 22.00           C  
ATOM    377  O   LYS A  50      61.719  75.729  91.626  1.00 22.00           O  
ATOM    378  CB  LYS A  50      62.094  75.115  88.513  1.00 22.00           C  
ATOM    379  CG  LYS A  50      61.454  75.512  87.182  1.00 22.00           C  
ATOM    380  CD  LYS A  50      61.018  74.247  86.420  1.00 22.00           C  
ATOM    381  CE  LYS A  50      62.227  73.366  86.081  1.00 22.00           C  
ATOM    382  NZ  LYS A  50      62.155  71.941  86.587  1.00 22.00           N  
ATOM    383  N   LEU A  51      63.915  75.394  91.198  1.00 22.00           N  
ATOM    384  CA  LEU A  51      64.248  74.864  92.518  1.00 22.00           C  
ATOM    385  C   LEU A  51      64.103  75.867  93.643  1.00 22.00           C  
ATOM    386  O   LEU A  51      63.857  75.492  94.785  1.00 22.00           O  
ATOM    387  CB  LEU A  51      65.665  74.310  92.525  1.00 22.00           C  
ATOM    388  CG  LEU A  51      65.748  72.960  93.205  1.00 22.00           C  
ATOM    389  CD1 LEU A  51      64.668  72.051  92.656  1.00 22.00           C  
ATOM    390  CD2 LEU A  51      67.098  72.388  92.967  1.00 22.00           C  
ATOM    391  N   ASN A  52      64.275  77.140  93.316  1.00 22.00           N  
ATOM    392  CA  ASN A  52      64.170  78.245  94.265  1.00 22.00           C  
ATOM    393  C   ASN A  52      63.909  77.952  95.758  1.00 22.00           C  
ATOM    394  O   ASN A  52      64.719  77.342  96.459  1.00 22.00           O  
ATOM    395  CB  ASN A  52      63.135  79.244  93.745  1.00 22.00           C  
ATOM    396  CG  ASN A  52      63.120  80.540  94.542  1.00 22.00           C  
ATOM    397  OD1 ASN A  52      62.399  80.667  95.540  1.00 22.00           O  
ATOM    398  ND2 ASN A  52      63.911  81.512  94.093  1.00 22.00           N  
ATOM    399  N   ASP A  53      62.737  78.358  96.203  1.00 22.00           N  
ATOM    400  CA  ASP A  53      62.293  78.249  97.570  1.00 22.00           C  
ATOM    401  C   ASP A  53      62.136  76.852  98.137  1.00 22.00           C  
ATOM    402  O   ASP A  53      61.252  76.610  98.956  1.00 22.00           O  
ATOM    403  CB  ASP A  53      60.985  78.995  97.665  1.00 22.00           C  
ATOM    404  CG  ASP A  53      60.152  78.805  96.433  1.00 22.00           C  
ATOM    405  OD1 ASP A  53      60.274  77.729  95.797  1.00 22.00           O  
ATOM    406  OD2 ASP A  53      59.419  79.743  96.075  1.00 22.00           O  
ATOM    407  N   ARG A  54      62.934  75.912  97.662  1.00 22.00           N  
ATOM    408  CA  ARG A  54      62.880  74.568  98.203  1.00 22.00           C  
ATOM    409  C   ARG A  54      64.317  74.126  98.440  1.00 22.00           C  
ATOM    410  O   ARG A  54      64.588  73.020  98.909  1.00 22.00           O  
ATOM    411  CB  ARG A  54      62.167  73.616  97.240  1.00 22.00           C  
ATOM    412  CG  ARG A  54      61.201  72.664  97.941  1.00 22.00           C  
ATOM    413  CD  ARG A  54      60.633  71.604  97.017  1.00 22.00           C  
ATOM    414  NE  ARG A  54      60.195  72.142  95.733  1.00 22.00           N  
ATOM    415  CZ  ARG A  54      60.688  71.723  94.576  1.00 22.00           C  
ATOM    416  NH1 ARG A  54      61.614  70.770  94.576  1.00 22.00           N  
ATOM    417  NH2 ARG A  54      60.284  72.261  93.434  1.00 22.00           N  
ATOM    418  N   ALA A  55      65.237  75.021  98.120  1.00 22.00           N  
ATOM    419  CA  ALA A  55      66.648  74.759  98.281  1.00 22.00           C  
ATOM    420  C   ALA A  55      67.090  75.516  99.508  1.00 22.00           C  
ATOM    421  O   ALA A  55      66.466  76.503  99.876  1.00 22.00           O  
ATOM    422  CB  ALA A  55      67.382  75.264  97.079  1.00 22.00           C  
ATOM    423  N   ASP A  56      68.174  75.083 100.134  1.00 22.00           N  
ATOM    424  CA  ASP A  56      68.646  75.765 101.320  1.00 22.00           C  
ATOM    425  C   ASP A  56      70.040  75.253 101.636  1.00 22.00           C  
ATOM    426  O   ASP A  56      70.394  74.140 101.260  1.00 22.00           O  
ATOM    427  CB  ASP A  56      67.688  75.431 102.464  1.00 22.00           C  
ATOM    428  CG  ASP A  56      67.869  76.312 103.675  1.00 22.00           C  
ATOM    429  OD1 ASP A  56      68.958  76.280 104.304  1.00 22.00           O  
ATOM    430  OD2 ASP A  56      66.880  77.002 104.021  1.00 22.00           O  
ATOM    431  N   SER A  57      70.830  76.082 102.307  1.00 22.00           N  
ATOM    432  CA  SER A  57      72.186  75.722 102.705  1.00 22.00           C  
ATOM    433  C   SER A  57      72.324  76.071 104.183  1.00 22.00           C  
ATOM    434  O   SER A  57      71.681  77.005 104.669  1.00 22.00           O  
ATOM    435  CB  SER A  57      73.221  76.494 101.880  1.00 22.00           C  
ATOM    436  OG  SER A  57      74.533  76.039 102.163  1.00 22.00           O  
ATOM    437  N   ARG A  58      73.138  75.307 104.902  1.00 22.00           N  
ATOM    438  CA  ARG A  58      73.346  75.537 106.329  1.00 22.00           C  
ATOM    439  C   ARG A  58      74.434  76.557 106.632  1.00 22.00           C  
ATOM    440  O   ARG A  58      75.614  76.217 106.718  1.00 22.00           O  
ATOM    441  CB  ARG A  58      73.703  74.242 107.033  1.00 22.00           C  
ATOM    442  CG  ARG A  58      72.744  73.131 106.832  1.00 22.00           C  
ATOM    443  CD  ARG A  58      73.137  72.067 107.792  1.00 22.00           C  
ATOM    444  NE  ARG A  58      73.417  70.787 107.155  1.00 22.00           N  
ATOM    445  CZ  ARG A  58      72.881  69.643 107.570  1.00 22.00           C  
ATOM    446  NH1 ARG A  58      72.044  69.629 108.607  1.00 22.00           N  
ATOM    447  NH2 ARG A  58      73.239  68.498 107.025  1.00 22.00           N  
ATOM    448  N   ARG A  59      74.020  77.783 106.917  1.00 22.00           N  
ATOM    449  CA  ARG A  59      74.968  78.850 107.221  1.00 22.00           C  
ATOM    450  C   ARG A  59      75.918  78.497 108.368  1.00 22.00           C  
ATOM    451  O   ARG A  59      77.101  78.828 108.324  1.00 22.00           O  
ATOM    452  CB  ARG A  59      74.229  80.164 107.492  1.00 22.00           C  
ATOM    453  CG  ARG A  59      73.636  80.778 106.249  1.00 22.00           C  
ATOM    454  CD  ARG A  59      72.616  81.811 106.600  1.00 22.00           C  
ATOM    455  NE  ARG A  59      71.291  81.428 106.123  1.00 22.00           N  
ATOM    456  CZ  ARG A  59      70.530  80.471 106.660  1.00 22.00           C  
ATOM    457  NH1 ARG A  59      70.954  79.772 107.711  1.00 22.00           N  
ATOM    458  NH2 ARG A  59      69.331  80.206 106.133  1.00 22.00           N  
ATOM    459  N   SER A  60      75.419  77.815 109.392  1.00 22.00           N  
ATOM    460  CA  SER A  60      76.291  77.443 110.495  1.00 22.00           C  
ATOM    461  C   SER A  60      77.406  76.552 109.932  1.00 22.00           C  
ATOM    462  O   SER A  60      78.576  76.919 109.948  1.00 22.00           O  
ATOM    463  CB  SER A  60      75.492  76.762 111.633  1.00 22.00           C  
ATOM    464  OG  SER A  60      74.563  75.791 111.163  1.00 22.00           O  
ATOM    465  N   LEU A  61      77.021  75.457 109.298  1.00 22.00           N  
ATOM    466  CA  LEU A  61      77.997  74.564 108.723  1.00 22.00           C  
ATOM    467  C   LEU A  61      78.854  75.290 107.693  1.00 22.00           C  
ATOM    468  O   LEU A  61      79.857  74.752 107.251  1.00 22.00           O  
ATOM    469  CB  LEU A  61      77.307  73.368 108.075  1.00 22.00           C  
ATOM    470  CG  LEU A  61      76.954  72.166 108.932  1.00 22.00           C  
ATOM    471  CD1 LEU A  61      76.474  71.023 108.053  1.00 22.00           C  
ATOM    472  CD2 LEU A  61      78.191  71.778 109.668  1.00 22.00           C  
ATOM    473  N   TRP A  62      78.466  76.505 107.309  1.00 22.00           N  
ATOM    474  CA  TRP A  62      79.237  77.278 106.337  1.00 22.00           C  
ATOM    475  C   TRP A  62      80.635  77.587 106.872  1.00 22.00           C  
ATOM    476  O   TRP A  62      81.632  77.426 106.178  1.00 22.00           O  
ATOM    477  CB  TRP A  62      78.553  78.613 106.021  1.00 22.00           C  
ATOM    478  CG  TRP A  62      77.506  78.589 104.954  1.00 22.00           C  
ATOM    479  CD1 TRP A  62      77.112  77.517 104.221  1.00 22.00           C  
ATOM    480  CD2 TRP A  62      76.760  79.717 104.454  1.00 22.00           C  
ATOM    481  NE1 TRP A  62      76.177  77.899 103.284  1.00 22.00           N  
ATOM    482  CE2 TRP A  62      75.932  79.239 103.415  1.00 22.00           C  
ATOM    483  CE3 TRP A  62      76.701  81.080 104.796  1.00 22.00           C  
ATOM    484  CZ2 TRP A  62      75.063  80.084 102.692  1.00 22.00           C  
ATOM    485  CZ3 TRP A  62      75.834  81.921 104.075  1.00 22.00           C  
ATOM    486  CH2 TRP A  62      75.024  81.414 103.043  1.00 22.00           C  
ATOM    487  N   ASP A  63      80.698  78.080 108.098  1.00 22.00           N  
ATOM    488  CA  ASP A  63      81.963  78.430 108.728  1.00 22.00           C  
ATOM    489  C   ASP A  63      83.011  77.334 108.652  1.00 22.00           C  
ATOM    490  O   ASP A  63      84.180  77.634 108.523  1.00 22.00           O  
ATOM    491  CB  ASP A  63      81.725  78.778 110.184  1.00 22.00           C  
ATOM    492  CG  ASP A  63      82.123  80.191 110.514  1.00 22.00           C  
ATOM    493  OD1 ASP A  63      83.337  80.447 110.538  1.00 22.00           O  
ATOM    494  OD2 ASP A  63      81.229  81.041 110.751  1.00 22.00           O  
ATOM    495  N   GLN A  64      82.576  76.076 108.763  1.00 22.00           N  
ATOM    496  CA  GLN A  64      83.441  74.877 108.712  1.00 22.00           C  
ATOM    497  C   GLN A  64      83.712  74.299 107.309  1.00 22.00           C  
ATOM    498  O   GLN A  64      84.009  73.104 107.145  1.00 22.00           O  
ATOM    499  CB  GLN A  64      82.833  73.763 109.553  1.00 22.00           C  
ATOM    500  CG  GLN A  64      83.026  73.916 111.001  1.00 22.00           C  
ATOM    501  CD  GLN A  64      82.367  72.819 111.754  1.00 22.00           C  
ATOM    502  OE1 GLN A  64      82.898  71.728 111.866  1.00 22.00           O  
ATOM    503  NE2 GLN A  64      81.193  73.091 112.278  1.00 22.00           N  
ATOM    504  N   GLY A  65      83.568  75.124 106.290  1.00 22.00           N  
ATOM    505  CA  GLY A  65      83.813  74.635 104.956  1.00 22.00           C  
ATOM    506  C   GLY A  65      82.605  74.124 104.192  1.00 22.00           C  
ATOM    507  O   GLY A  65      82.602  74.232 102.962  1.00 22.00           O  
ATOM    508  N   ASN A  66      81.610  73.522 104.844  1.00 22.00           N  
ATOM    509  CA  ASN A  66      80.471  73.068 104.048  1.00 22.00           C  
ATOM    510  C   ASN A  66      79.643  74.197 103.553  1.00 22.00           C  
ATOM    511  O   ASN A  66      79.292  75.115 104.286  1.00 22.00           O  
ATOM    512  CB  ASN A  66      79.527  72.108 104.754  1.00 22.00           C  
ATOM    513  CG  ASN A  66      80.235  70.977 105.352  1.00 22.00           C  
ATOM    514  OD1 ASN A  66      80.648  71.085 106.464  1.00 22.00           O  
ATOM    515  ND2 ASN A  66      80.447  69.918 104.607  1.00 22.00           N  
ATOM    516  N   PHE A  67      79.245  74.015 102.309  1.00 22.00           N  
ATOM    517  CA  PHE A  67      78.396  74.922 101.567  1.00 22.00           C  
ATOM    518  C   PHE A  67      77.398  73.904 101.019  1.00 22.00           C  
ATOM    519  O   PHE A  67      77.247  73.753  99.818  1.00 22.00           O  
ATOM    520  CB  PHE A  67      79.256  75.569 100.471  1.00 22.00           C  
ATOM    521  CG  PHE A  67      80.515  76.222 100.998  1.00 22.00           C  
ATOM    522  CD1 PHE A  67      80.440  77.327 101.830  1.00 22.00           C  
ATOM    523  CD2 PHE A  67      81.770  75.726 100.676  1.00 22.00           C  
ATOM    524  CE1 PHE A  67      81.592  77.931 102.342  1.00 22.00           C  
ATOM    525  CE2 PHE A  67      82.931  76.327 101.187  1.00 22.00           C  
ATOM    526  CZ  PHE A  67      82.832  77.431 102.019  1.00 22.00           C  
ATOM    527  N   PRO A  68      76.698  73.197 101.921  1.00 22.00           N  
ATOM    528  CA  PRO A  68      75.715  72.158 101.637  1.00 22.00           C  
ATOM    529  C   PRO A  68      74.461  72.634 100.932  1.00 22.00           C  
ATOM    530  O   PRO A  68      74.035  73.769 101.147  1.00 22.00           O  
ATOM    531  CB  PRO A  68      75.384  71.653 103.030  1.00 22.00           C  
ATOM    532  CG  PRO A  68      75.290  72.906 103.750  1.00 22.00           C  
ATOM    533  CD  PRO A  68      76.529  73.642 103.313  1.00 22.00           C  
ATOM    534  N   LEU A  69      73.840  71.728 100.167  1.00 22.00           N  
ATOM    535  CA  LEU A  69      72.611  72.011  99.425  1.00 22.00           C  
ATOM    536  C   LEU A  69      71.504  71.110  99.945  1.00 22.00           C  
ATOM    537  O   LEU A  69      71.587  69.891  99.808  1.00 22.00           O  
ATOM    538  CB  LEU A  69      72.813  71.759  97.921  1.00 22.00           C  
ATOM    539  CG  LEU A  69      71.662  72.096  96.963  1.00 22.00           C  
ATOM    540  CD1 LEU A  69      71.286  73.557  97.069  1.00 22.00           C  
ATOM    541  CD2 LEU A  69      72.052  71.768  95.550  1.00 22.00           C  
ATOM    542  N   ILE A  70      70.466  71.704 100.518  1.00 22.00           N  
ATOM    543  CA  ILE A  70      69.360  70.930 101.038  1.00 22.00           C  
ATOM    544  C   ILE A  70      68.140  71.193 100.176  1.00 22.00           C  
ATOM    545  O   ILE A  70      67.737  72.341  99.983  1.00 22.00           O  
ATOM    546  CB  ILE A  70      69.091  71.253 102.535  1.00 22.00           C  
ATOM    547  CG1 ILE A  70      69.372  70.011 103.403  1.00 22.00           C  
ATOM    548  CG2 ILE A  70      67.655  71.692 102.748  1.00 22.00           C  
ATOM    549  CD1 ILE A  70      69.252  70.205 104.918  1.00 22.00           C  
ATOM    550  N   ILE A  71      67.621  70.134  99.569  1.00 22.00           N  
ATOM    551  CA  ILE A  71      66.444  70.251  98.722  1.00 22.00           C  
ATOM    552  C   ILE A  71      65.324  69.576  99.481  1.00 22.00           C  
ATOM    553  O   ILE A  71      65.446  68.410  99.887  1.00 22.00           O  
ATOM    554  CB  ILE A  71      66.608  69.551  97.336  1.00 22.00           C  
ATOM    555  CG1 ILE A  71      67.755  70.168  96.532  1.00 22.00           C  
ATOM    556  CG2 ILE A  71      65.329  69.701  96.531  1.00 22.00           C  
ATOM    557  CD1 ILE A  71      68.165  69.363  95.342  1.00 22.00           C  
ATOM    558  N   LYS A  72      64.270  70.345  99.727  1.00 22.00           N  
ATOM    559  CA  LYS A  72      63.085  69.877 100.439  1.00 22.00           C  
ATOM    560  C   LYS A  72      62.159  69.313  99.381  1.00 22.00           C  
ATOM    561  O   LYS A  72      62.573  69.130  98.240  1.00 22.00           O  
ATOM    562  CB  LYS A  72      62.406  71.045 101.151  1.00 22.00           C  
ATOM    563  CG  LYS A  72      63.369  71.890 101.954  1.00 22.00           C  
ATOM    564  CD  LYS A  72      62.780  73.223 102.352  1.00 22.00           C  
ATOM    565  CE  LYS A  72      63.876  74.285 102.389  1.00 22.00           C  
ATOM    566  NZ  LYS A  72      63.402  75.580 102.924  1.00 22.00           N  
ATOM    567  N   ASN A  73      60.902  69.104  99.752  1.00 22.00           N  
ATOM    568  CA  ASN A  73      59.873  68.556  98.882  1.00 22.00           C  
ATOM    569  C   ASN A  73      60.320  68.174  97.479  1.00 22.00           C  
ATOM    570  O   ASN A  73      59.937  68.798  96.487  1.00 22.00           O  
ATOM    571  CB  ASN A  73      58.705  69.518  98.864  1.00 22.00           C  
ATOM    572  CG  ASN A  73      58.249  69.864 100.261  1.00 22.00           C  
ATOM    573  OD1 ASN A  73      58.515  70.960 100.759  1.00 22.00           O  
ATOM    574  ND2 ASN A  73      57.639  68.890 100.940  1.00 22.00           N  
ATOM    575  N   LEU A  74      61.127  67.115  97.429  1.00 22.00           N  
ATOM    576  CA  LEU A  74      61.715  66.583  96.205  1.00 22.00           C  
ATOM    577  C   LEU A  74      60.798  66.364  95.014  1.00 22.00           C  
ATOM    578  O   LEU A  74      59.994  65.439  95.011  1.00 22.00           O  
ATOM    579  CB  LEU A  74      62.464  65.284  96.505  1.00 22.00           C  
ATOM    580  CG  LEU A  74      63.909  65.507  96.912  1.00 22.00           C  
ATOM    581  CD1 LEU A  74      64.602  64.191  97.142  1.00 22.00           C  
ATOM    582  CD2 LEU A  74      64.596  66.275  95.821  1.00 22.00           C  
ATOM    583  N   LYS A  75      60.923  67.219  94.005  1.00 22.00           N  
ATOM    584  CA  LYS A  75      60.138  67.094  92.786  1.00 22.00           C  
ATOM    585  C   LYS A  75      60.886  66.129  91.873  1.00 22.00           C  
ATOM    586  O   LYS A  75      62.081  66.273  91.657  1.00 22.00           O  
ATOM    587  CB  LYS A  75      59.983  68.458  92.106  1.00 22.00           C  
ATOM    588  CG  LYS A  75      58.528  68.895  91.913  1.00 22.00           C  
ATOM    589  CD  LYS A  75      58.382  70.394  91.556  1.00 22.00           C  
ATOM    590  CE  LYS A  75      57.496  71.154  92.595  1.00 22.00           C  
ATOM    591  NZ  LYS A  75      57.229  72.602  92.277  1.00 22.00           N  
ATOM    592  N   ILE A  76      60.177  65.134  91.358  1.00 22.00           N  
ATOM    593  CA  ILE A  76      60.747  64.105  90.477  1.00 22.00           C  
ATOM    594  C   ILE A  76      61.669  64.744  89.456  1.00 22.00           C  
ATOM    595  O   ILE A  76      62.782  64.288  89.184  1.00 22.00           O  
ATOM    596  CB  ILE A  76      59.632  63.354  89.707  1.00 22.00           C  
ATOM    597  CG1 ILE A  76      58.402  63.117  90.604  1.00 22.00           C  
ATOM    598  CG2 ILE A  76      60.160  62.017  89.192  1.00 22.00           C  
ATOM    599  CD1 ILE A  76      57.425  64.324  90.744  1.00 22.00           C  
ATOM    600  N   GLU A  77      61.199  65.871  88.958  1.00 22.00           N  
ATOM    601  CA  GLU A  77      61.903  66.643  87.963  1.00 22.00           C  
ATOM    602  C   GLU A  77      63.069  67.432  88.551  1.00 22.00           C  
ATOM    603  O   GLU A  77      63.443  68.482  88.030  1.00 22.00           O  
ATOM    604  CB  GLU A  77      60.904  67.551  87.225  1.00 22.00           C  
ATOM    605  CG  GLU A  77      59.891  68.233  88.137  1.00 22.00           C  
ATOM    606  CD  GLU A  77      58.535  68.431  87.476  1.00 22.00           C  
ATOM    607  OE1 GLU A  77      57.858  67.414  87.184  1.00 22.00           O  
ATOM    608  OE2 GLU A  77      58.147  69.603  87.268  1.00 22.00           O  
ATOM    609  N   ASP A  78      63.613  66.954  89.664  1.00 22.00           N  
ATOM    610  CA  ASP A  78      64.760  67.620  90.270  1.00 22.00           C  
ATOM    611  C   ASP A  78      65.983  66.838  89.820  1.00 22.00           C  
ATOM    612  O   ASP A  78      67.117  67.259  90.026  1.00 22.00           O  
ATOM    613  CB  ASP A  78      64.676  67.622  91.802  1.00 22.00           C  
ATOM    614  CG  ASP A  78      63.603  68.566  92.353  1.00 22.00           C  
ATOM    615  OD1 ASP A  78      63.024  69.372  91.594  1.00 22.00           O  
ATOM    616  OD2 ASP A  78      63.347  68.497  93.575  1.00 22.00           O  
ATOM    617  N   SER A  79      65.734  65.664  89.251  1.00 22.00           N  
ATOM    618  CA  SER A  79      66.802  64.814  88.753  1.00 22.00           C  
ATOM    619  C   SER A  79      67.693  65.546  87.748  1.00 22.00           C  
ATOM    620  O   SER A  79      67.329  65.697  86.586  1.00 22.00           O  
ATOM    621  CB  SER A  79      66.214  63.566  88.099  1.00 22.00           C  
ATOM    622  OG  SER A  79      65.576  62.726  89.040  1.00 22.00           O  
ATOM    623  N   ASP A  80      68.877  65.961  88.191  1.00 22.00           N  
ATOM    624  CA  ASP A  80      69.808  66.675  87.334  1.00 22.00           C  
ATOM    625  C   ASP A  80      71.233  66.542  87.878  1.00 22.00           C  
ATOM    626  O   ASP A  80      71.483  65.864  88.875  1.00 22.00           O  
ATOM    627  CB  ASP A  80      69.398  68.152  87.322  1.00 22.00           C  
ATOM    628  CG  ASP A  80      69.907  68.906  86.119  1.00 22.00           C  
ATOM    629  OD1 ASP A  80      70.772  68.376  85.394  1.00 22.00           O  
ATOM    630  OD2 ASP A  80      69.435  70.048  85.909  1.00 22.00           O  
ATOM    631  N   THR A  81      72.174  67.140  87.164  1.00 22.00           N  
ATOM    632  CA  THR A  81      73.561  67.169  87.562  1.00 22.00           C  
ATOM    633  C   THR A  81      73.788  68.610  88.033  1.00 22.00           C  
ATOM    634  O   THR A  81      73.695  69.542  87.223  1.00 22.00           O  
ATOM    635  CB  THR A  81      74.463  66.873  86.352  1.00 22.00           C  
ATOM    636  OG1 THR A  81      74.052  65.637  85.763  1.00 22.00           O  
ATOM    637  CG2 THR A  81      75.926  66.761  86.763  1.00 22.00           C  
ATOM    638  N   TYR A  82      73.944  68.790  89.348  1.00 22.00           N  
ATOM    639  CA  TYR A  82      74.200  70.092  89.962  1.00 22.00           C  
ATOM    640  C   TYR A  82      75.704  70.212  90.163  1.00 22.00           C  
ATOM    641  O   TYR A  82      76.394  69.214  90.365  1.00 22.00           O  
ATOM    642  CB  TYR A  82      73.529  70.180  91.320  1.00 22.00           C  
ATOM    643  CG  TYR A  82      72.057  69.951  91.280  1.00 22.00           C  
ATOM    644  CD1 TYR A  82      71.537  68.732  90.888  1.00 22.00           C  
ATOM    645  CD2 TYR A  82      71.185  70.944  91.660  1.00 22.00           C  
ATOM    646  CE1 TYR A  82      70.180  68.511  90.867  1.00 22.00           C  
ATOM    647  CE2 TYR A  82      69.829  70.739  91.643  1.00 22.00           C  
ATOM    648  CZ  TYR A  82      69.330  69.516  91.250  1.00 22.00           C  
ATOM    649  OH  TYR A  82      67.969  69.318  91.224  1.00 22.00           O  
ATOM    650  N   ILE A  83      76.214  71.432  90.152  1.00 22.00           N  
ATOM    651  CA  ILE A  83      77.638  71.642  90.322  1.00 22.00           C  
ATOM    652  C   ILE A  83      77.846  72.606  91.462  1.00 22.00           C  
ATOM    653  O   ILE A  83      77.101  73.575  91.617  1.00 22.00           O  
ATOM    654  CB  ILE A  83      78.271  72.293  89.091  1.00 22.00           C  
ATOM    655  CG1 ILE A  83      78.028  71.449  87.840  1.00 22.00           C  
ATOM    656  CG2 ILE A  83      79.754  72.452  89.310  1.00 22.00           C  
ATOM    657  CD1 ILE A  83      78.412  72.170  86.530  1.00 22.00           C  
ATOM    658  N   CYS A  84      78.827  72.323  92.298  1.00 22.00           N  
ATOM    659  CA  CYS A  84      79.101  73.243  93.368  1.00 22.00           C  
ATOM    660  C   CYS A  84      80.443  73.868  93.073  1.00 22.00           C  
ATOM    661  O   CYS A  84      81.500  73.225  93.234  1.00 22.00           O  
ATOM    662  CB  CYS A  84      79.089  72.571  94.728  1.00 22.00           C  
ATOM    663  SG  CYS A  84      78.320  73.649  95.932  1.00 22.00           S  
ATOM    664  N   GLU A  85      80.361  75.056  92.473  1.00 22.00           N  
ATOM    665  CA  GLU A  85      81.531  75.835  92.129  1.00 22.00           C  
ATOM    666  C   GLU A  85      81.986  76.600  93.364  1.00 22.00           C  
ATOM    667  O   GLU A  85      81.399  77.621  93.759  1.00 22.00           O  
ATOM    668  CB  GLU A  85      81.263  76.780  90.954  1.00 22.00           C  
ATOM    669  CG  GLU A  85      81.320  76.164  89.530  1.00 22.00           C  
ATOM    670  CD  GLU A  85      81.248  77.252  88.422  1.00 22.00           C  
ATOM    671  OE1 GLU A  85      81.042  78.437  88.774  1.00 22.00           O  
ATOM    672  OE2 GLU A  85      81.412  76.948  87.209  1.00 22.00           O  
ATOM    673  N   VAL A  86      82.999  76.012  93.995  1.00 22.00           N  
ATOM    674  CA  VAL A  86      83.665  76.500  95.212  1.00 22.00           C  
ATOM    675  C   VAL A  86      85.002  77.063  94.745  1.00 22.00           C  
ATOM    676  O   VAL A  86      85.455  76.736  93.669  1.00 22.00           O  
ATOM    677  CB  VAL A  86      83.985  75.321  96.191  1.00 22.00           C  
ATOM    678  CG1 VAL A  86      84.626  75.842  97.459  1.00 22.00           C  
ATOM    679  CG2 VAL A  86      82.730  74.509  96.499  1.00 22.00           C  
ATOM    680  N   GLU A  87      85.627  77.850  95.599  1.00 22.00           N  
ATOM    681  CA  GLU A  87      86.908  78.521  95.408  1.00 22.00           C  
ATOM    682  C   GLU A  87      87.962  78.335  94.277  1.00 22.00           C  
ATOM    683  O   GLU A  87      89.027  78.933  94.406  1.00 22.00           O  
ATOM    684  CB  GLU A  87      87.605  78.497  96.778  1.00 22.00           C  
ATOM    685  CG  GLU A  87      88.741  79.532  97.046  1.00 22.00           C  
ATOM    686  CD  GLU A  87      88.462  80.981  96.536  1.00 22.00           C  
ATOM    687  OE1 GLU A  87      87.257  81.374  96.399  1.00 22.00           O  
ATOM    688  OE2 GLU A  87      89.482  81.700  96.262  1.00 22.00           O  
ATOM    689  N   ASP A  88      87.716  77.511  93.239  1.00 22.00           N  
ATOM    690  CA  ASP A  88      88.614  77.242  92.075  1.00 22.00           C  
ATOM    691  C   ASP A  88      88.428  75.786  91.577  1.00 22.00           C  
ATOM    692  O   ASP A  88      89.354  75.191  91.029  1.00 22.00           O  
ATOM    693  CB  ASP A  88      90.126  77.450  92.387  1.00 22.00           C  
ATOM    694  CG  ASP A  88      90.558  78.924  92.396  1.00 22.00           C  
ATOM    695  OD1 ASP A  88      89.990  79.739  91.627  1.00 22.00           O  
ATOM    696  OD2 ASP A  88      91.456  79.250  93.219  1.00 22.00           O  
ATOM    697  N   GLN A  89      87.250  75.204  91.776  1.00 22.00           N  
ATOM    698  CA  GLN A  89      87.037  73.826  91.354  1.00 22.00           C  
ATOM    699  C   GLN A  89      85.536  73.535  91.203  1.00 22.00           C  
ATOM    700  O   GLN A  89      84.685  74.303  91.670  1.00 22.00           O  
ATOM    701  CB  GLN A  89      87.666  72.880  92.372  1.00 22.00           C  
ATOM    702  CG  GLN A  89      87.432  71.386  92.108  1.00 22.00           C  
ATOM    703  CD  GLN A  89      87.349  70.605  93.393  1.00 22.00           C  
ATOM    704  OE1 GLN A  89      87.516  69.364  93.405  1.00 22.00           O  
ATOM    705  NE2 GLN A  89      87.075  71.321  94.504  1.00 22.00           N  
ATOM    706  N   LYS A  90      85.208  72.415  90.570  1.00 22.00           N  
ATOM    707  CA  LYS A  90      83.817  72.062  90.370  1.00 22.00           C  
ATOM    708  C   LYS A  90      83.462  70.645  90.826  1.00 22.00           C  
ATOM    709  O   LYS A  90      84.224  69.699  90.640  1.00 22.00           O  
ATOM    710  CB  LYS A  90      83.439  72.283  88.898  1.00 22.00           C  
ATOM    711  CG  LYS A  90      83.691  73.715  88.388  1.00 22.00           C  
ATOM    712  CD  LYS A  90      83.472  73.893  86.867  1.00 22.00           C  
ATOM    713  CE  LYS A  90      82.009  73.786  86.450  1.00 22.00           C  
ATOM    714  NZ  LYS A  90      81.754  74.227  85.055  1.00 22.00           N  
ATOM    715  N   GLU A  91      82.328  70.542  91.508  1.00 22.00           N  
ATOM    716  CA  GLU A  91      81.803  69.271  91.986  1.00 22.00           C  
ATOM    717  C   GLU A  91      80.542  68.928  91.195  1.00 22.00           C  
ATOM    718  O   GLU A  91      79.570  69.684  91.205  1.00 22.00           O  
ATOM    719  CB  GLU A  91      81.448  69.378  93.464  1.00 22.00           C  
ATOM    720  CG  GLU A  91      82.639  69.399  94.415  1.00 22.00           C  
ATOM    721  CD  GLU A  91      83.029  68.001  94.935  1.00 22.00           C  
ATOM    722  OE1 GLU A  91      83.789  67.282  94.224  1.00 22.00           O  
ATOM    723  OE2 GLU A  91      82.572  67.642  96.060  1.00 22.00           O  
ATOM    724  N   GLU A  92      80.598  67.827  90.456  1.00 22.00           N  
ATOM    725  CA  GLU A  92      79.470  67.357  89.652  1.00 22.00           C  
ATOM    726  C   GLU A  92      78.659  66.334  90.466  1.00 22.00           C  
ATOM    727  O   GLU A  92      79.196  65.309  90.893  1.00 22.00           O  
ATOM    728  CB  GLU A  92      79.972  66.712  88.340  1.00 22.00           C  
ATOM    729  CG  GLU A  92      79.765  67.551  87.058  1.00 22.00           C  
ATOM    730  CD  GLU A  92      80.284  66.862  85.769  1.00 22.00           C  
ATOM    731  OE1 GLU A  92      81.522  66.820  85.556  1.00 22.00           O  
ATOM    732  OE2 GLU A  92      79.458  66.384  84.957  1.00 22.00           O  
ATOM    733  N   VAL A  93      77.369  66.603  90.661  1.00 22.00           N  
ATOM    734  CA  VAL A  93      76.493  65.710  91.421  1.00 22.00           C  
ATOM    735  C   VAL A  93      75.150  65.487  90.732  1.00 22.00           C  
ATOM    736  O   VAL A  93      74.393  66.421  90.507  1.00 22.00           O  
ATOM    737  CB  VAL A  93      76.168  66.272  92.809  1.00 22.00           C  
ATOM    738  CG1 VAL A  93      75.601  65.173  93.683  1.00 22.00           C  
ATOM    739  CG2 VAL A  93      77.385  66.902  93.447  1.00 22.00           C  
ATOM    740  N   GLN A  94      74.843  64.246  90.410  1.00 22.00           N  
ATOM    741  CA  GLN A  94      73.584  63.940  89.768  1.00 22.00           C  
ATOM    742  C   GLN A  94      72.693  63.330  90.830  1.00 22.00           C  
ATOM    743  O   GLN A  94      73.063  62.359  91.482  1.00 22.00           O  
ATOM    744  CB  GLN A  94      73.805  62.956  88.620  1.00 22.00           C  
ATOM    745  CG  GLN A  94      72.588  62.719  87.744  1.00 22.00           C  
ATOM    746  CD  GLN A  94      72.866  61.764  86.579  1.00 22.00           C  
ATOM    747  OE1 GLN A  94      72.931  60.553  86.763  1.00 22.00           O  
ATOM    748  NE2 GLN A  94      73.035  62.316  85.385  1.00 22.00           N  
ATOM    749  N   LEU A  95      71.544  63.948  91.042  1.00 22.00           N  
ATOM    750  CA  LEU A  95      70.571  63.508  92.030  1.00 22.00           C  
ATOM    751  C   LEU A  95      69.425  62.820  91.320  1.00 22.00           C  
ATOM    752  O   LEU A  95      68.576  63.480  90.757  1.00 22.00           O  
ATOM    753  CB  LEU A  95      70.029  64.738  92.751  1.00 22.00           C  
ATOM    754  CG  LEU A  95      69.056  64.620  93.921  1.00 22.00           C  
ATOM    755  CD1 LEU A  95      69.799  64.058  95.136  1.00 22.00           C  
ATOM    756  CD2 LEU A  95      68.490  65.997  94.242  1.00 22.00           C  
ATOM    757  N   LEU A  96      69.372  61.503  91.348  1.00 22.00           N  
ATOM    758  CA  LEU A  96      68.288  60.815  90.665  1.00 22.00           C  
ATOM    759  C   LEU A  96      67.251  60.381  91.690  1.00 22.00           C  
ATOM    760  O   LEU A  96      67.545  59.587  92.588  1.00 22.00           O  
ATOM    761  CB  LEU A  96      68.829  59.597  89.918  1.00 22.00           C  
ATOM    762  CG  LEU A  96      70.048  59.884  89.056  1.00 22.00           C  
ATOM    763  CD1 LEU A  96      70.651  58.606  88.537  1.00 22.00           C  
ATOM    764  CD2 LEU A  96      69.616  60.787  87.934  1.00 22.00           C  
ATOM    765  N   VAL A  97      66.044  60.916  91.579  1.00 22.00           N  
ATOM    766  CA  VAL A  97      64.980  60.558  92.510  1.00 22.00           C  
ATOM    767  C   VAL A  97      64.280  59.285  92.054  1.00 22.00           C  
ATOM    768  O   VAL A  97      64.671  58.688  91.047  1.00 22.00           O  
ATOM    769  CB  VAL A  97      63.940  61.678  92.659  1.00 22.00           C  
ATOM    770  CG1 VAL A  97      63.726  61.987  94.102  1.00 22.00           C  
ATOM    771  CG2 VAL A  97      64.388  62.926  91.959  1.00 22.00           C  
ATOM    772  N   PHE A  98      63.317  58.826  92.846  1.00 22.00           N  
ATOM    773  CA  PHE A  98      62.539  57.635  92.537  1.00 22.00           C  
ATOM    774  C   PHE A  98      61.260  57.710  93.350  1.00 22.00           C  
ATOM    775  O   PHE A  98      61.123  58.583  94.211  1.00 22.00           O  
ATOM    776  CB  PHE A  98      63.318  56.367  92.883  1.00 22.00           C  
ATOM    777  CG  PHE A  98      64.447  56.088  91.951  1.00 22.00           C  
ATOM    778  CD1 PHE A  98      64.207  55.573  90.703  1.00 22.00           C  
ATOM    779  CD2 PHE A  98      65.746  56.375  92.302  1.00 22.00           C  
ATOM    780  CE1 PHE A  98      65.253  55.354  89.817  1.00 22.00           C  
ATOM    781  CE2 PHE A  98      66.784  56.161  91.424  1.00 22.00           C  
ATOM    782  CZ  PHE A  98      66.540  55.652  90.187  1.00 22.00           C  
ATOM    783  N   GLY A  99      60.316  56.820  93.062  1.00 22.00           N  
ATOM    784  CA  GLY A  99      59.060  56.822  93.792  1.00 22.00           C  
ATOM    785  C   GLY A  99      58.239  55.555  93.625  1.00 22.00           C  
ATOM    786  O   GLY A  99      57.465  55.435  92.653  1.00 22.00           O  
ATOM    787  N   LEU A 100      58.419  54.613  94.559  1.00 22.00           N  
ATOM    788  CA  LEU A 100      57.708  53.327  94.551  1.00 22.00           C  
ATOM    789  C   LEU A 100      56.266  53.521  94.999  1.00 22.00           C  
ATOM    790  O   LEU A 100      56.020  54.114  96.051  1.00 22.00           O  
ATOM    791  CB  LEU A 100      58.392  52.344  95.492  1.00 22.00           C  
ATOM    792  CG  LEU A 100      57.923  50.907  95.342  1.00 22.00           C  
ATOM    793  CD1 LEU A 100      58.842  50.215  94.393  1.00 22.00           C  
ATOM    794  CD2 LEU A 100      57.960  50.205  96.665  1.00 22.00           C  
ATOM    795  N   THR A 101      55.317  52.994  94.233  1.00 22.00           N  
ATOM    796  CA  THR A 101      53.921  53.160  94.595  1.00 22.00           C  
ATOM    797  C   THR A 101      52.947  52.057  94.171  1.00 22.00           C  
ATOM    798  O   THR A 101      53.120  51.375  93.145  1.00 22.00           O  
ATOM    799  CB  THR A 101      53.407  54.517  94.122  1.00 22.00           C  
ATOM    800  OG1 THR A 101      52.755  55.153  95.222  1.00 22.00           O  
ATOM    801  CG2 THR A 101      52.420  54.377  92.956  1.00 22.00           C  
ATOM    802  N   ALA A 102      51.929  51.871  94.999  1.00 22.00           N  
ATOM    803  CA  ALA A 102      50.908  50.893  94.737  1.00 22.00           C  
ATOM    804  C   ALA A 102      49.676  51.727  94.413  1.00 22.00           C  
ATOM    805  O   ALA A 102      49.416  52.723  95.086  1.00 22.00           O  
ATOM    806  CB  ALA A 102      50.682  50.052  95.973  1.00 22.00           C  
ATOM    807  N   ASN A 103      49.015  51.421  93.296  1.00 22.00           N  
ATOM    808  CA  ASN A 103      47.778  52.122  92.920  1.00 22.00           C  
ATOM    809  C   ASN A 103      46.507  51.492  93.522  1.00 22.00           C  
ATOM    810  O   ASN A 103      45.590  52.199  93.945  1.00 22.00           O  
ATOM    811  CB  ASN A 103      47.580  52.218  91.399  1.00 22.00           C  
ATOM    812  CG  ASN A 103      48.644  51.513  90.618  1.00 22.00           C  
ATOM    813  OD1 ASN A 103      49.538  52.158  90.067  1.00 22.00           O  
ATOM    814  ND2 ASN A 103      48.537  50.186  90.507  1.00 22.00           N  
ATOM    815  N   SER A 104      46.477  50.162  93.604  1.00 22.00           N  
ATOM    816  CA  SER A 104      45.335  49.384  94.130  1.00 22.00           C  
ATOM    817  C   SER A 104      44.953  49.572  95.587  1.00 22.00           C  
ATOM    818  O   SER A 104      44.017  48.963  96.071  1.00 22.00           O  
ATOM    819  CB  SER A 104      45.548  47.881  93.859  1.00 22.00           C  
ATOM    820  OG  SER A 104      46.928  47.525  93.911  1.00 22.00           O  
ATOM    821  N   ASP A 105      45.670  50.462  96.241  1.00 22.00           N  
ATOM    822  CA  ASP A 105      45.528  50.819  97.640  1.00 22.00           C  
ATOM    823  C   ASP A 105      44.337  50.415  98.546  1.00 22.00           C  
ATOM    824  O   ASP A 105      43.819  49.312  98.462  1.00 22.00           O  
ATOM    825  CB  ASP A 105      45.713  52.311  97.767  1.00 22.00           C  
ATOM    826  CG  ASP A 105      46.938  52.828  97.070  1.00 22.00           C  
ATOM    827  OD1 ASP A 105      48.009  52.862  97.727  1.00 22.00           O  
ATOM    828  OD2 ASP A 105      46.809  53.266  95.894  1.00 22.00           O  
ATOM    829  N   THR A 106      43.943  51.354  99.425  1.00 22.00           N  
ATOM    830  CA  THR A 106      42.902  51.245 100.474  1.00 22.00           C  
ATOM    831  C   THR A 106      41.924  50.077 100.653  1.00 22.00           C  
ATOM    832  O   THR A 106      40.890  49.988  99.979  1.00 22.00           O  
ATOM    833  CB  THR A 106      42.110  52.568 100.709  1.00 22.00           C  
ATOM    834  OG1 THR A 106      43.015  53.655 100.932  1.00 22.00           O  
ATOM    835  CG2 THR A 106      41.306  52.446 101.983  1.00 22.00           C  
ATOM    836  N   HIS A 107      42.165  49.389 101.780  1.00 22.00           N  
ATOM    837  CA  HIS A 107      41.421  48.219 102.257  1.00 22.00           C  
ATOM    838  C   HIS A 107      41.623  47.015 101.328  1.00 22.00           C  
ATOM    839  O   HIS A 107      40.762  46.712 100.493  1.00 22.00           O  
ATOM    840  CB  HIS A 107      39.915  48.530 102.437  1.00 22.00           C  
ATOM    841  CG  HIS A 107      39.617  49.533 103.533  1.00 22.00           C  
ATOM    842  ND1 HIS A 107      39.238  50.835 103.253  1.00 22.00           N  
ATOM    843  CD2 HIS A 107      39.599  49.412 104.867  1.00 22.00           C  
ATOM    844  CE1 HIS A 107      39.004  51.461 104.383  1.00 22.00           C  
ATOM    845  NE2 HIS A 107      39.208  50.638 105.384  1.00 22.00           N  
ATOM    846  N   LEU A 108      42.777  46.351 101.451  1.00 22.00           N  
ATOM    847  CA  LEU A 108      43.048  45.187 100.617  1.00 22.00           C  
ATOM    848  C   LEU A 108      42.699  43.909 101.323  1.00 22.00           C  
ATOM    849  O   LEU A 108      43.219  43.619 102.386  1.00 22.00           O  
ATOM    850  CB  LEU A 108      44.502  45.140 100.206  1.00 22.00           C  
ATOM    851  CG  LEU A 108      44.820  46.382  99.406  1.00 22.00           C  
ATOM    852  CD1 LEU A 108      45.621  47.364 100.295  1.00 22.00           C  
ATOM    853  CD2 LEU A 108      45.549  45.971  98.105  1.00 22.00           C  
ATOM    854  N   LEU A 109      41.796  43.149 100.740  1.00 22.00           N  
ATOM    855  CA  LEU A 109      41.416  41.898 101.328  1.00 22.00           C  
ATOM    856  C   LEU A 109      42.263  40.943 100.541  1.00 22.00           C  
ATOM    857  O   LEU A 109      43.071  41.356  99.732  1.00 22.00           O  
ATOM    858  CB  LEU A 109      39.948  41.601 101.068  1.00 22.00           C  
ATOM    859  CG  LEU A 109      38.930  42.703 101.359  1.00 22.00           C  
ATOM    860  CD1 LEU A 109      38.914  43.727 100.220  1.00 22.00           C  
ATOM    861  CD2 LEU A 109      37.549  42.085 101.516  1.00 22.00           C  
ATOM    862  N   GLN A 110      42.127  39.679 100.869  1.00 22.00           N  
ATOM    863  CA  GLN A 110      42.787  38.551 100.255  1.00 22.00           C  
ATOM    864  C   GLN A 110      42.721  38.459  98.735  1.00 22.00           C  
ATOM    865  O   GLN A 110      41.723  38.834  98.119  1.00 22.00           O  
ATOM    866  CB  GLN A 110      42.001  37.405 100.796  1.00 22.00           C  
ATOM    867  CG  GLN A 110      42.472  36.050 100.746  1.00 22.00           C  
ATOM    868  CD  GLN A 110      41.981  35.356 102.025  1.00 22.00           C  
ATOM    869  OE1 GLN A 110      41.265  34.331 101.997  1.00 22.00           O  
ATOM    870  NE2 GLN A 110      42.337  35.954 103.160  1.00 22.00           N  
ATOM    871  N   GLY A 111      43.723  37.785  98.176  1.00 22.00           N  
ATOM    872  CA  GLY A 111      43.799  37.543  96.754  1.00 22.00           C  
ATOM    873  C   GLY A 111      44.039  38.776  95.943  1.00 22.00           C  
ATOM    874  O   GLY A 111      45.113  38.937  95.383  1.00 22.00           O  
ATOM    875  N   GLN A 112      43.054  39.664  95.938  1.00 22.00           N  
ATOM    876  CA  GLN A 112      43.122  40.891  95.170  1.00 22.00           C  
ATOM    877  C   GLN A 112      44.522  41.446  95.077  1.00 22.00           C  
ATOM    878  O   GLN A 112      45.020  42.091  95.991  1.00 22.00           O  
ATOM    879  CB  GLN A 112      42.145  41.916  95.712  1.00 22.00           C  
ATOM    880  CG  GLN A 112      40.775  41.784  95.091  1.00 22.00           C  
ATOM    881  CD  GLN A 112      39.722  42.555  95.842  1.00 22.00           C  
ATOM    882  OE1 GLN A 112      39.098  42.016  96.750  1.00 22.00           O  
ATOM    883  NE2 GLN A 112      39.524  43.824  95.481  1.00 22.00           N  
ATOM    884  N   SER A 113      45.150  41.121  93.953  1.00 22.00           N  
ATOM    885  CA  SER A 113      46.512  41.495  93.635  1.00 22.00           C  
ATOM    886  C   SER A 113      46.952  42.890  94.037  1.00 22.00           C  
ATOM    887  O   SER A 113      46.143  43.823  94.168  1.00 22.00           O  
ATOM    888  CB  SER A 113      46.786  41.240  92.149  1.00 22.00           C  
ATOM    889  OG  SER A 113      46.392  39.921  91.765  1.00 22.00           O  
ATOM    890  N   LEU A 114      48.245  42.989  94.302  1.00 22.00           N  
ATOM    891  CA  LEU A 114      48.882  44.227  94.698  1.00 22.00           C  
ATOM    892  C   LEU A 114      49.828  44.542  93.577  1.00 22.00           C  
ATOM    893  O   LEU A 114      50.519  43.651  93.101  1.00 22.00           O  
ATOM    894  CB  LEU A 114      49.676  44.000  95.974  1.00 22.00           C  
ATOM    895  CG  LEU A 114      50.703  45.067  96.341  1.00 22.00           C  
ATOM    896  CD1 LEU A 114      50.002  46.329  96.840  1.00 22.00           C  
ATOM    897  CD2 LEU A 114      51.657  44.497  97.382  1.00 22.00           C  
ATOM    898  N   THR A 115      49.869  45.809  93.170  1.00 22.00           N  
ATOM    899  CA  THR A 115      50.734  46.268  92.073  1.00 22.00           C  
ATOM    900  C   THR A 115      51.720  47.369  92.501  1.00 22.00           C  
ATOM    901  O   THR A 115      51.337  48.316  93.197  1.00 22.00           O  
ATOM    902  CB  THR A 115      49.883  46.719  90.821  1.00 22.00           C  
ATOM    903  OG1 THR A 115      50.242  48.047  90.438  1.00 22.00           O  
ATOM    904  CG2 THR A 115      48.403  46.737  91.123  1.00 22.00           C  
ATOM    905  N   LEU A 116      52.963  47.283  92.038  1.00 22.00           N  
ATOM    906  CA  LEU A 116      53.954  48.277  92.415  1.00 22.00           C  
ATOM    907  C   LEU A 116      54.642  48.827  91.199  1.00 22.00           C  
ATOM    908  O   LEU A 116      55.483  48.168  90.596  1.00 22.00           O  
ATOM    909  CB  LEU A 116      54.977  47.693  93.403  1.00 22.00           C  
ATOM    910  CG  LEU A 116      54.589  47.533  94.881  1.00 22.00           C  
ATOM    911  CD1 LEU A 116      55.707  46.875  95.657  1.00 22.00           C  
ATOM    912  CD2 LEU A 116      54.249  48.875  95.490  1.00 22.00           C  
ATOM    913  N   THR A 117      54.204  50.012  90.799  1.00 22.00           N  
ATOM    914  CA  THR A 117      54.758  50.722  89.648  1.00 22.00           C  
ATOM    915  C   THR A 117      55.759  51.748  90.195  1.00 22.00           C  
ATOM    916  O   THR A 117      55.636  52.189  91.340  1.00 22.00           O  
ATOM    917  CB  THR A 117      53.615  51.384  88.815  1.00 22.00           C  
ATOM    918  OG1 THR A 117      52.577  50.419  88.595  1.00 22.00           O  
ATOM    919  CG2 THR A 117      54.114  51.831  87.444  1.00 22.00           C  
ATOM    920  N   LEU A 118      56.751  52.119  89.397  1.00 22.00           N  
ATOM    921  CA  LEU A 118      57.764  53.041  89.876  1.00 22.00           C  
ATOM    922  C   LEU A 118      57.953  54.329  89.082  1.00 22.00           C  
ATOM    923  O   LEU A 118      57.757  54.341  87.869  1.00 22.00           O  
ATOM    924  CB  LEU A 118      59.097  52.312  89.905  1.00 22.00           C  
ATOM    925  CG  LEU A 118      60.077  52.995  90.831  1.00 22.00           C  
ATOM    926  CD1 LEU A 118      60.099  52.230  92.103  1.00 22.00           C  
ATOM    927  CD2 LEU A 118      61.424  53.022  90.225  1.00 22.00           C  
ATOM    928  N   GLU A 119      58.345  55.405  89.769  1.00 22.00           N  
ATOM    929  CA  GLU A 119      58.644  56.691  89.118  1.00 22.00           C  
ATOM    930  C   GLU A 119      60.162  56.802  89.101  1.00 22.00           C  
ATOM    931  O   GLU A 119      60.838  56.375  90.051  1.00 22.00           O  
ATOM    932  CB  GLU A 119      58.107  57.887  89.899  1.00 22.00           C  
ATOM    933  CG  GLU A 119      56.663  58.233  89.674  1.00 22.00           C  
ATOM    934  CD  GLU A 119      56.282  59.537  90.353  1.00 22.00           C  
ATOM    935  OE1 GLU A 119      56.458  59.656  91.594  1.00 22.00           O  
ATOM    936  OE2 GLU A 119      55.807  60.441  89.636  1.00 22.00           O  
ATOM    937  N   SER A 120      60.695  57.391  88.044  1.00 22.00           N  
ATOM    938  CA  SER A 120      62.137  57.544  87.912  1.00 22.00           C  
ATOM    939  C   SER A 120      62.468  58.568  86.836  1.00 22.00           C  
ATOM    940  O   SER A 120      61.626  58.890  85.988  1.00 22.00           O  
ATOM    941  CB  SER A 120      62.769  56.212  87.501  1.00 22.00           C  
ATOM    942  OG  SER A 120      62.199  55.138  88.216  1.00 22.00           O  
ATOM    943  N   PRO A 121      63.673  59.133  86.888  1.00 22.00           N  
ATOM    944  CA  PRO A 121      64.062  60.123  85.881  1.00 22.00           C  
ATOM    945  C   PRO A 121      63.999  59.422  84.530  1.00 22.00           C  
ATOM    946  O   PRO A 121      64.548  58.339  84.368  1.00 22.00           O  
ATOM    947  CB  PRO A 121      65.479  60.479  86.295  1.00 22.00           C  
ATOM    948  CG  PRO A 121      65.938  59.268  87.060  1.00 22.00           C  
ATOM    949  CD  PRO A 121      64.750  58.926  87.862  1.00 22.00           C  
ATOM    950  N   PRO A 122      63.356  60.060  83.546  1.00 22.00           N  
ATOM    951  CA  PRO A 122      63.163  59.579  82.177  1.00 22.00           C  
ATOM    952  C   PRO A 122      64.261  58.642  81.739  1.00 22.00           C  
ATOM    953  O   PRO A 122      64.037  57.490  81.346  1.00 22.00           O  
ATOM    954  CB  PRO A 122      63.218  60.866  81.374  1.00 22.00           C  
ATOM    955  CG  PRO A 122      62.587  61.822  82.265  1.00 22.00           C  
ATOM    956  CD  PRO A 122      63.221  61.519  83.581  1.00 22.00           C  
ATOM    957  N   GLY A 123      65.475  59.157  81.838  1.00 22.00           N  
ATOM    958  CA  GLY A 123      66.593  58.379  81.405  1.00 22.00           C  
ATOM    959  C   GLY A 123      67.478  57.562  82.292  1.00 22.00           C  
ATOM    960  O   GLY A 123      68.633  57.599  82.068  1.00 22.00           O  
ATOM    961  N   SER A 124      66.982  56.822  83.249  1.00 22.00           N  
ATOM    962  CA  SER A 124      67.885  55.988  84.042  1.00 22.00           C  
ATOM    963  C   SER A 124      67.101  54.763  84.336  1.00 22.00           C  
ATOM    964  O   SER A 124      65.888  54.771  84.156  1.00 22.00           O  
ATOM    965  CB  SER A 124      68.401  56.581  85.360  1.00 22.00           C  
ATOM    966  OG  SER A 124      68.012  57.890  85.664  1.00 22.00           O  
ATOM    967  N   SER A 125      67.747  53.699  84.763  1.00 22.00           N  
ATOM    968  CA  SER A 125      66.948  52.539  85.043  1.00 22.00           C  
ATOM    969  C   SER A 125      67.038  51.973  86.433  1.00 22.00           C  
ATOM    970  O   SER A 125      68.089  52.002  87.069  1.00 22.00           O  
ATOM    971  CB  SER A 125      67.153  51.458  83.982  1.00 22.00           C  
ATOM    972  OG  SER A 125      66.147  51.546  82.972  1.00 22.00           O  
ATOM    973  N   PRO A 126      65.890  51.642  86.990  1.00 22.00           N  
ATOM    974  CA  PRO A 126      65.825  51.104  88.342  1.00 22.00           C  
ATOM    975  C   PRO A 126      65.600  49.586  88.241  1.00 22.00           C  
ATOM    976  O   PRO A 126      65.541  49.027  87.150  1.00 22.00           O  
ATOM    977  CB  PRO A 126      64.606  51.790  88.896  1.00 22.00           C  
ATOM    978  CG  PRO A 126      63.670  51.740  87.734  1.00 22.00           C  
ATOM    979  CD  PRO A 126      64.553  52.100  86.556  1.00 22.00           C  
ATOM    980  N   SER A 127      65.474  48.957  89.403  1.00 22.00           N  
ATOM    981  CA  SER A 127      65.213  47.532  89.546  1.00 22.00           C  
ATOM    982  C   SER A 127      64.666  47.486  90.935  1.00 22.00           C  
ATOM    983  O   SER A 127      65.176  48.157  91.815  1.00 22.00           O  
ATOM    984  CB  SER A 127      66.495  46.709  89.501  1.00 22.00           C  
ATOM    985  OG  SER A 127      66.831  46.369  88.168  1.00 22.00           O  
ATOM    986  N   VAL A 128      63.618  46.725  91.152  1.00 22.00           N  
ATOM    987  CA  VAL A 128      63.062  46.689  92.473  1.00 22.00           C  
ATOM    988  C   VAL A 128      62.999  45.296  93.057  1.00 22.00           C  
ATOM    989  O   VAL A 128      62.583  44.359  92.398  1.00 22.00           O  
ATOM    990  CB  VAL A 128      61.706  47.374  92.481  1.00 22.00           C  
ATOM    991  CG1 VAL A 128      61.165  47.430  93.866  1.00 22.00           C  
ATOM    992  CG2 VAL A 128      61.840  48.785  91.928  1.00 22.00           C  
ATOM    993  N   GLN A 129      63.529  45.170  94.266  1.00 22.00           N  
ATOM    994  CA  GLN A 129      63.581  43.930  95.033  1.00 22.00           C  
ATOM    995  C   GLN A 129      62.650  44.147  96.230  1.00 22.00           C  
ATOM    996  O   GLN A 129      63.025  44.778  97.215  1.00 22.00           O  
ATOM    997  CB  GLN A 129      65.036  43.714  95.505  1.00 22.00           C  
ATOM    998  CG  GLN A 129      65.220  42.764  96.710  1.00 22.00           C  
ATOM    999  CD  GLN A 129      66.594  42.874  97.384  1.00 22.00           C  
ATOM   1000  OE1 GLN A 129      66.816  43.821  98.167  1.00 22.00           O  
ATOM   1001  NE2 GLN A 129      67.451  41.865  97.203  1.00 22.00           N  
ATOM   1002  N   CYS A 130      61.401  43.744  96.123  1.00 22.00           N  
ATOM   1003  CA  CYS A 130      60.536  43.965  97.252  1.00 22.00           C  
ATOM   1004  C   CYS A 130      60.634  42.824  98.228  1.00 22.00           C  
ATOM   1005  O   CYS A 130      60.199  41.717  97.941  1.00 22.00           O  
ATOM   1006  CB  CYS A 130      59.103  44.176  96.796  1.00 22.00           C  
ATOM   1007  SG  CYS A 130      58.875  45.638  95.769  1.00 22.00           S  
ATOM   1008  N   ARG A 131      61.330  43.061  99.331  1.00 22.00           N  
ATOM   1009  CA  ARG A 131      61.439  42.044 100.377  1.00 22.00           C  
ATOM   1010  C   ARG A 131      60.103  42.113 101.134  1.00 22.00           C  
ATOM   1011  O   ARG A 131      59.583  43.203 101.399  1.00 22.00           O  
ATOM   1012  CB  ARG A 131      62.608  42.331 101.349  1.00 22.00           C  
ATOM   1013  CG  ARG A 131      64.037  42.138 100.787  1.00 22.00           C  
ATOM   1014  CD  ARG A 131      65.133  42.626 101.775  1.00 22.00           C  
ATOM   1015  NE  ARG A 131      66.460  42.753 101.145  1.00 22.00           N  
ATOM   1016  CZ  ARG A 131      67.163  43.889 101.039  1.00 22.00           C  
ATOM   1017  NH1 ARG A 131      66.691  45.034 101.526  1.00 22.00           N  
ATOM   1018  NH2 ARG A 131      68.344  43.880 100.423  1.00 22.00           N  
ATOM   1019  N   SER A 132      59.512  40.964 101.411  1.00 22.00           N  
ATOM   1020  CA  SER A 132      58.246  40.931 102.131  1.00 22.00           C  
ATOM   1021  C   SER A 132      58.450  41.011 103.659  1.00 22.00           C  
ATOM   1022  O   SER A 132      59.586  40.883 104.156  1.00 22.00           O  
ATOM   1023  CB  SER A 132      57.472  39.669 101.734  1.00 22.00           C  
ATOM   1024  OG  SER A 132      58.359  38.668 101.297  1.00 22.00           O  
ATOM   1025  N   PRO A 133      57.354  41.247 104.426  1.00 22.00           N  
ATOM   1026  CA  PRO A 133      57.528  41.325 105.883  1.00 22.00           C  
ATOM   1027  C   PRO A 133      57.933  39.948 106.343  1.00 22.00           C  
ATOM   1028  O   PRO A 133      58.525  39.781 107.393  1.00 22.00           O  
ATOM   1029  CB  PRO A 133      56.124  41.654 106.388  1.00 22.00           C  
ATOM   1030  CG  PRO A 133      55.441  42.240 105.211  1.00 22.00           C  
ATOM   1031  CD  PRO A 133      55.936  41.402 104.072  1.00 22.00           C  
ATOM   1032  N   ARG A 134      57.582  38.954 105.544  1.00 22.00           N  
ATOM   1033  CA  ARG A 134      57.926  37.596 105.859  1.00 22.00           C  
ATOM   1034  C   ARG A 134      58.287  36.850 104.602  1.00 22.00           C  
ATOM   1035  O   ARG A 134      57.418  36.584 103.765  1.00 22.00           O  
ATOM   1036  CB  ARG A 134      56.777  36.913 106.584  1.00 22.00           C  
ATOM   1037  CG  ARG A 134      57.132  36.545 108.013  1.00 22.00           C  
ATOM   1038  CD  ARG A 134      55.896  36.248 108.862  1.00 22.00           C  
ATOM   1039  NE  ARG A 134      55.807  37.112 110.049  1.00 22.00           N  
ATOM   1040  CZ  ARG A 134      55.445  38.403 110.039  1.00 22.00           C  
ATOM   1041  NH1 ARG A 134      55.119  39.011 108.899  1.00 22.00           N  
ATOM   1042  NH2 ARG A 134      55.358  39.088 111.181  1.00 22.00           N  
ATOM   1043  N   GLY A 135      59.587  36.606 104.440  1.00 22.00           N  
ATOM   1044  CA  GLY A 135      60.093  35.864 103.297  1.00 22.00           C  
ATOM   1045  C   GLY A 135      60.050  36.482 101.904  1.00 22.00           C  
ATOM   1046  O   GLY A 135      60.362  37.657 101.721  1.00 22.00           O  
ATOM   1047  N   LYS A 136      59.802  35.621 100.916  1.00 22.00           N  
ATOM   1048  CA  LYS A 136      59.706  35.972  99.497  1.00 22.00           C  
ATOM   1049  C   LYS A 136      60.453  37.240  99.001  1.00 22.00           C  
ATOM   1050  O   LYS A 136      59.972  38.362  99.155  1.00 22.00           O  
ATOM   1051  CB  LYS A 136      58.215  35.993  99.089  1.00 22.00           C  
ATOM   1052  CG  LYS A 136      57.899  36.963  97.924  1.00 22.00           C  
ATOM   1053  CD  LYS A 136      56.539  36.776  97.238  1.00 22.00           C  
ATOM   1054  CE  LYS A 136      55.297  37.087  98.094  1.00 22.00           C  
ATOM   1055  NZ  LYS A 136      54.571  35.840  98.498  1.00 22.00           N  
ATOM   1056  N   ASN A 137      61.639  37.073  98.419  1.00 22.00           N  
ATOM   1057  CA  ASN A 137      62.367  38.238  97.918  1.00 22.00           C  
ATOM   1058  C   ASN A 137      61.838  38.524  96.542  1.00 22.00           C  
ATOM   1059  O   ASN A 137      62.539  38.299  95.546  1.00 22.00           O  
ATOM   1060  CB  ASN A 137      63.877  37.982  97.838  1.00 22.00           C  
ATOM   1061  CG  ASN A 137      64.595  38.286  99.143  1.00 22.00           C  
ATOM   1062  OD1 ASN A 137      65.536  39.082  99.174  1.00 22.00           O  
ATOM   1063  ND2 ASN A 137      64.153  37.653 100.227  1.00 22.00           N  
ATOM   1064  N   ILE A 138      60.585  38.973  96.485  1.00 22.00           N  
ATOM   1065  CA  ILE A 138      59.946  39.276  95.211  1.00 22.00           C  
ATOM   1066  C   ILE A 138      60.608  40.508  94.574  1.00 22.00           C  
ATOM   1067  O   ILE A 138      60.758  41.555  95.220  1.00 22.00           O  
ATOM   1068  CB  ILE A 138      58.402  39.446  95.366  1.00 22.00           C  
ATOM   1069  CG1 ILE A 138      57.725  39.504  93.984  1.00 22.00           C  
ATOM   1070  CG2 ILE A 138      58.078  40.683  96.171  1.00 22.00           C  
ATOM   1071  CD1 ILE A 138      56.181  39.365  94.002  1.00 22.00           C  
ATOM   1072  N   GLN A 139      61.047  40.348  93.322  1.00 22.00           N  
ATOM   1073  CA  GLN A 139      61.729  41.411  92.586  1.00 22.00           C  
ATOM   1074  C   GLN A 139      61.172  41.516  91.184  1.00 22.00           C  
ATOM   1075  O   GLN A 139      60.596  40.554  90.685  1.00 22.00           O  
ATOM   1076  CB  GLN A 139      63.273  41.213  92.564  1.00 22.00           C  
ATOM   1077  CG  GLN A 139      63.737  39.790  92.388  1.00 22.00           C  
ATOM   1078  CD  GLN A 139      64.388  39.537  91.048  1.00 22.00           C  
ATOM   1079  OE1 GLN A 139      65.627  39.240  91.076  1.00 22.00           O  
ATOM   1080  NE2 GLN A 139      63.642  39.413  90.006  1.00 22.00           N  
ATOM   1081  N   GLY A 140      61.359  42.678  90.555  1.00 22.00           N  
ATOM   1082  CA  GLY A 140      60.861  42.916  89.207  1.00 22.00           C  
ATOM   1083  C   GLY A 140      61.540  44.076  88.489  1.00 22.00           C  
ATOM   1084  O   GLY A 140      62.715  44.358  88.749  1.00 22.00           O  
ATOM   1085  N   GLY A 141      60.806  44.750  87.594  1.00 22.00           N  
ATOM   1086  CA  GLY A 141      61.363  45.866  86.831  1.00 22.00           C  
ATOM   1087  C   GLY A 141      60.889  47.235  87.279  1.00 22.00           C  
ATOM   1088  O   GLY A 141      60.931  47.540  88.465  1.00 22.00           O  
ATOM   1089  N   LYS A 142      60.433  48.065  86.342  1.00 22.00           N  
ATOM   1090  CA  LYS A 142      59.924  49.399  86.689  1.00 22.00           C  
ATOM   1091  C   LYS A 142      58.575  49.159  87.350  1.00 22.00           C  
ATOM   1092  O   LYS A 142      57.858  50.089  87.736  1.00 22.00           O  
ATOM   1093  CB  LYS A 142      59.703  50.242  85.421  1.00 22.00           C  
ATOM   1094  CG  LYS A 142      58.688  49.614  84.440  1.00 22.00           C  
ATOM   1095  CD  LYS A 142      57.969  50.635  83.533  1.00 22.00           C  
ATOM   1096  CE  LYS A 142      57.125  49.934  82.454  1.00 22.00           C  
ATOM   1097  NZ  LYS A 142      57.745  49.891  81.068  1.00 22.00           N  
ATOM   1098  N   THR A 143      58.237  47.882  87.424  1.00 22.00           N  
ATOM   1099  CA  THR A 143      57.006  47.443  87.973  1.00 22.00           C  
ATOM   1100  C   THR A 143      57.067  45.992  88.382  1.00 22.00           C  
ATOM   1101  O   THR A 143      57.657  45.149  87.696  1.00 22.00           O  
ATOM   1102  CB  THR A 143      55.911  47.660  86.940  1.00 22.00           C  
ATOM   1103  OG1 THR A 143      55.060  48.725  87.399  1.00 22.00           O  
ATOM   1104  CG2 THR A 143      55.117  46.351  86.625  1.00 22.00           C  
ATOM   1105  N   LEU A 144      56.475  45.726  89.533  1.00 22.00           N  
ATOM   1106  CA  LEU A 144      56.380  44.388  90.070  1.00 22.00           C  
ATOM   1107  C   LEU A 144      55.177  44.410  90.994  1.00 22.00           C  
ATOM   1108  O   LEU A 144      55.007  45.332  91.799  1.00 22.00           O  
ATOM   1109  CB  LEU A 144      57.651  43.989  90.817  1.00 22.00           C  
ATOM   1110  CG  LEU A 144      57.917  44.582  92.192  1.00 22.00           C  
ATOM   1111  CD1 LEU A 144      57.724  43.509  93.236  1.00 22.00           C  
ATOM   1112  CD2 LEU A 144      59.330  45.121  92.234  1.00 22.00           C  
ATOM   1113  N   SER A 145      54.311  43.421  90.808  1.00 22.00           N  
ATOM   1114  CA  SER A 145      53.082  43.283  91.579  1.00 22.00           C  
ATOM   1115  C   SER A 145      53.024  41.929  92.300  1.00 22.00           C  
ATOM   1116  O   SER A 145      53.517  40.906  91.794  1.00 22.00           O  
ATOM   1117  CB  SER A 145      51.874  43.426  90.646  1.00 22.00           C  
ATOM   1118  OG  SER A 145      51.948  44.629  89.886  1.00 22.00           O  
ATOM   1119  N   VAL A 146      52.476  41.952  93.510  1.00 22.00           N  
ATOM   1120  CA  VAL A 146      52.326  40.751  94.308  1.00 22.00           C  
ATOM   1121  C   VAL A 146      50.998  40.122  93.854  1.00 22.00           C  
ATOM   1122  O   VAL A 146      49.982  40.827  93.741  1.00 22.00           O  
ATOM   1123  CB  VAL A 146      52.319  41.080  95.829  1.00 22.00           C  
ATOM   1124  CG1 VAL A 146      52.164  39.812  96.646  1.00 22.00           C  
ATOM   1125  CG2 VAL A 146      53.607  41.785  96.218  1.00 22.00           C  
ATOM   1126  N   SER A 147      51.061  38.834  93.494  1.00 22.00           N  
ATOM   1127  CA  SER A 147      49.911  38.046  93.021  1.00 22.00           C  
ATOM   1128  C   SER A 147      48.664  38.143  93.922  1.00 22.00           C  
ATOM   1129  O   SER A 147      48.022  39.191  93.997  1.00 22.00           O  
ATOM   1130  CB  SER A 147      50.323  36.574  92.792  1.00 22.00           C  
ATOM   1131  OG  SER A 147      50.829  35.953  93.966  1.00 22.00           O  
ATOM   1132  N   GLN A 148      48.264  37.050  94.554  1.00 22.00           N  
ATOM   1133  CA  GLN A 148      47.112  37.141  95.421  1.00 22.00           C  
ATOM   1134  C   GLN A 148      47.649  37.099  96.820  1.00 22.00           C  
ATOM   1135  O   GLN A 148      48.224  36.103  97.245  1.00 22.00           O  
ATOM   1136  CB  GLN A 148      46.119  36.017  95.158  1.00 22.00           C  
ATOM   1137  CG  GLN A 148      46.593  34.998  94.154  1.00 22.00           C  
ATOM   1138  CD  GLN A 148      46.637  33.621  94.736  1.00 22.00           C  
ATOM   1139  OE1 GLN A 148      47.715  33.077  94.974  1.00 22.00           O  
ATOM   1140  NE2 GLN A 148      45.457  33.043  94.991  1.00 22.00           N  
ATOM   1141  N   LEU A 149      47.464  38.190  97.541  1.00 22.00           N  
ATOM   1142  CA  LEU A 149      47.979  38.287  98.894  1.00 22.00           C  
ATOM   1143  C   LEU A 149      47.390  37.281  99.898  1.00 22.00           C  
ATOM   1144  O   LEU A 149      46.167  37.167 100.054  1.00 22.00           O  
ATOM   1145  CB  LEU A 149      47.790  39.718  99.406  1.00 22.00           C  
ATOM   1146  CG  LEU A 149      48.465  40.901  98.707  1.00 22.00           C  
ATOM   1147  CD1 LEU A 149      47.447  41.848  98.114  1.00 22.00           C  
ATOM   1148  CD2 LEU A 149      49.273  41.638  99.724  1.00 22.00           C  
ATOM   1149  N   GLU A 150      48.276  36.540 100.560  1.00 22.00           N  
ATOM   1150  CA  GLU A 150      47.894  35.564 101.584  1.00 22.00           C  
ATOM   1151  C   GLU A 150      48.263  36.154 102.927  1.00 22.00           C  
ATOM   1152  O   GLU A 150      49.406  36.556 103.117  1.00 22.00           O  
ATOM   1153  CB  GLU A 150      48.653  34.244 101.423  1.00 22.00           C  
ATOM   1154  CG  GLU A 150      48.105  33.329 100.335  1.00 22.00           C  
ATOM   1155  CD  GLU A 150      48.408  31.845 100.583  1.00 22.00           C  
ATOM   1156  OE1 GLU A 150      47.783  31.231 101.490  1.00 22.00           O  
ATOM   1157  OE2 GLU A 150      49.270  31.298  99.853  1.00 22.00           O  
ATOM   1158  N   LEU A 151      47.321  36.121 103.868  1.00 22.00           N  
ATOM   1159  CA  LEU A 151      47.486  36.677 105.216  1.00 22.00           C  
ATOM   1160  C   LEU A 151      48.884  37.120 105.651  1.00 22.00           C  
ATOM   1161  O   LEU A 151      49.132  38.317 105.811  1.00 22.00           O  
ATOM   1162  CB  LEU A 151      46.960  35.702 106.259  1.00 22.00           C  
ATOM   1163  CG  LEU A 151      46.570  36.128 107.691  1.00 22.00           C  
ATOM   1164  CD1 LEU A 151      47.352  37.314 108.236  1.00 22.00           C  
ATOM   1165  CD2 LEU A 151      45.086  36.434 107.728  1.00 22.00           C  
ATOM   1166  N   GLN A 152      49.785  36.152 105.847  1.00 22.00           N  
ATOM   1167  CA  GLN A 152      51.163  36.391 106.328  1.00 22.00           C  
ATOM   1168  C   GLN A 152      51.962  37.501 105.633  1.00 22.00           C  
ATOM   1169  O   GLN A 152      52.965  37.989 106.149  1.00 22.00           O  
ATOM   1170  CB  GLN A 152      51.958  35.072 106.352  1.00 22.00           C  
ATOM   1171  CG  GLN A 152      52.665  34.705 105.053  1.00 22.00           C  
ATOM   1172  CD  GLN A 152      54.179  34.914 105.136  1.00 22.00           C  
ATOM   1173  OE1 GLN A 152      54.821  34.456 106.078  1.00 22.00           O  
ATOM   1174  NE2 GLN A 152      54.752  35.563 104.131  1.00 22.00           N  
ATOM   1175  N   ASP A 153      51.508  37.901 104.458  1.00 22.00           N  
ATOM   1176  CA  ASP A 153      52.169  38.959 103.732  1.00 22.00           C  
ATOM   1177  C   ASP A 153      51.615  40.294 104.200  1.00 22.00           C  
ATOM   1178  O   ASP A 153      51.642  41.273 103.472  1.00 22.00           O  
ATOM   1179  CB  ASP A 153      51.905  38.804 102.229  1.00 22.00           C  
ATOM   1180  CG  ASP A 153      52.631  37.621 101.623  1.00 22.00           C  
ATOM   1181  OD1 ASP A 153      53.809  37.383 101.996  1.00 22.00           O  
ATOM   1182  OD2 ASP A 153      52.023  36.945 100.757  1.00 22.00           O  
ATOM   1183  N   SER A 154      51.118  40.346 105.421  1.00 22.00           N  
ATOM   1184  CA  SER A 154      50.531  41.567 105.932  1.00 22.00           C  
ATOM   1185  C   SER A 154      51.641  42.313 106.639  1.00 22.00           C  
ATOM   1186  O   SER A 154      52.537  41.684 107.170  1.00 22.00           O  
ATOM   1187  CB  SER A 154      49.458  41.172 106.942  1.00 22.00           C  
ATOM   1188  OG  SER A 154      48.350  42.038 106.941  1.00 22.00           O  
ATOM   1189  N   GLY A 155      51.671  43.634 106.566  1.00 22.00           N  
ATOM   1190  CA  GLY A 155      52.689  44.339 107.316  1.00 22.00           C  
ATOM   1191  C   GLY A 155      53.453  45.461 106.666  1.00 22.00           C  
ATOM   1192  O   GLY A 155      52.893  46.412 106.121  1.00 22.00           O  
ATOM   1193  N   THR A 156      54.759  45.367 106.741  1.00 22.00           N  
ATOM   1194  CA  THR A 156      55.555  46.406 106.162  1.00 22.00           C  
ATOM   1195  C   THR A 156      56.589  45.699 105.321  1.00 22.00           C  
ATOM   1196  O   THR A 156      57.247  44.757 105.778  1.00 22.00           O  
ATOM   1197  CB  THR A 156      56.161  47.288 107.268  1.00 22.00           C  
ATOM   1198  OG1 THR A 156      55.927  48.670 106.960  1.00 22.00           O  
ATOM   1199  CG2 THR A 156      57.647  47.044 107.435  1.00 22.00           C  
ATOM   1200  N   TRP A 157      56.584  46.023 104.039  1.00 22.00           N  
ATOM   1201  CA  TRP A 157      57.527  45.452 103.096  1.00 22.00           C  
ATOM   1202  C   TRP A 157      58.749  46.380 103.085  1.00 22.00           C  
ATOM   1203  O   TRP A 157      58.853  47.325 103.873  1.00 22.00           O  
ATOM   1204  CB  TRP A 157      56.908  45.397 101.682  1.00 22.00           C  
ATOM   1205  CG  TRP A 157      55.770  44.415 101.480  1.00 22.00           C  
ATOM   1206  CD1 TRP A 157      54.552  44.445 102.066  1.00 22.00           C  
ATOM   1207  CD2 TRP A 157      55.767  43.287 100.601  1.00 22.00           C  
ATOM   1208  NE1 TRP A 157      53.774  43.400 101.621  1.00 22.00           N  
ATOM   1209  CE2 TRP A 157      54.493  42.669 100.718  1.00 22.00           C  
ATOM   1210  CE3 TRP A 157      56.695  42.727  99.715  1.00 22.00           C  
ATOM   1211  CZ2 TRP A 157      54.132  41.535 100.007  1.00 22.00           C  
ATOM   1212  CZ3 TRP A 157      56.338  41.592  99.001  1.00 22.00           C  
ATOM   1213  CH2 TRP A 157      55.063  41.015  99.151  1.00 22.00           C  
ATOM   1214  N   THR A 158      59.705  46.061 102.228  1.00 22.00           N  
ATOM   1215  CA  THR A 158      60.906  46.871 102.086  1.00 22.00           C  
ATOM   1216  C   THR A 158      61.523  46.715 100.666  1.00 22.00           C  
ATOM   1217  O   THR A 158      62.546  46.050 100.474  1.00 22.00           O  
ATOM   1218  CB  THR A 158      61.930  46.545 103.199  1.00 22.00           C  
ATOM   1219  OG1 THR A 158      61.359  45.596 104.112  1.00 22.00           O  
ATOM   1220  CG2 THR A 158      62.287  47.808 103.963  1.00 22.00           C  
ATOM   1221  N   CYS A 159      60.871  47.324  99.673  1.00 22.00           N  
ATOM   1222  CA  CYS A 159      61.313  47.269  98.290  1.00 22.00           C  
ATOM   1223  C   CYS A 159      62.529  48.144  98.132  1.00 22.00           C  
ATOM   1224  O   CYS A 159      62.569  49.242  98.670  1.00 22.00           O  
ATOM   1225  CB  CYS A 159      60.255  47.846  97.381  1.00 22.00           C  
ATOM   1226  SG  CYS A 159      58.646  47.293  97.737  1.00 22.00           S  
ATOM   1227  N   THR A 160      63.464  47.713  97.302  1.00 22.00           N  
ATOM   1228  CA  THR A 160      64.669  48.482  97.068  1.00 22.00           C  
ATOM   1229  C   THR A 160      64.816  48.866  95.611  1.00 22.00           C  
ATOM   1230  O   THR A 160      64.780  48.008  94.733  1.00 22.00           O  
ATOM   1231  CB  THR A 160      65.918  47.703  97.478  1.00 22.00           C  
ATOM   1232  OG1 THR A 160      65.832  47.346  98.868  1.00 22.00           O  
ATOM   1233  CG2 THR A 160      67.151  48.557  97.248  1.00 22.00           C  
ATOM   1234  N   VAL A 161      64.929  50.164  95.361  1.00 22.00           N  
ATOM   1235  CA  VAL A 161      65.116  50.695  94.014  1.00 22.00           C  
ATOM   1236  C   VAL A 161      66.593  50.759  93.652  1.00 22.00           C  
ATOM   1237  O   VAL A 161      67.284  51.742  93.939  1.00 22.00           O  
ATOM   1238  CB  VAL A 161      64.549  52.082  93.895  1.00 22.00           C  
ATOM   1239  CG1 VAL A 161      65.015  52.734  92.603  1.00 22.00           C  
ATOM   1240  CG2 VAL A 161      63.069  51.988  93.931  1.00 22.00           C  
ATOM   1241  N   LEU A 162      67.072  49.715  92.995  1.00 22.00           N  
ATOM   1242  CA  LEU A 162      68.466  49.660  92.622  1.00 22.00           C  
ATOM   1243  C   LEU A 162      68.661  50.421  91.343  1.00 22.00           C  
ATOM   1244  O   LEU A 162      67.994  50.160  90.349  1.00 22.00           O  
ATOM   1245  CB  LEU A 162      68.951  48.216  92.444  1.00 22.00           C  
ATOM   1246  CG  LEU A 162      70.450  48.052  92.122  1.00 22.00           C  
ATOM   1247  CD1 LEU A 162      70.818  46.552  92.244  1.00 22.00           C  
ATOM   1248  CD2 LEU A 162      70.819  48.600  90.709  1.00 22.00           C  
ATOM   1249  N   GLN A 163      69.710  51.226  91.338  1.00 22.00           N  
ATOM   1250  CA  GLN A 163      70.090  52.021  90.192  1.00 22.00           C  
ATOM   1251  C   GLN A 163      71.546  52.347  90.470  1.00 22.00           C  
ATOM   1252  O   GLN A 163      71.870  52.844  91.554  1.00 22.00           O  
ATOM   1253  CB  GLN A 163      69.250  53.291  90.141  1.00 22.00           C  
ATOM   1254  CG  GLN A 163      70.064  54.544  90.008  1.00 22.00           C  
ATOM   1255  CD  GLN A 163      70.139  55.017  88.624  1.00 22.00           C  
ATOM   1256  OE1 GLN A 163      71.201  55.000  88.002  1.00 22.00           O  
ATOM   1257  NE2 GLN A 163      69.005  55.439  88.104  1.00 22.00           N  
ATOM   1258  N   ASN A 164      72.437  52.015  89.539  1.00 22.00           N  
ATOM   1259  CA  ASN A 164      73.854  52.332  89.746  1.00 22.00           C  
ATOM   1260  C   ASN A 164      74.413  51.513  90.919  1.00 22.00           C  
ATOM   1261  O   ASN A 164      73.766  50.586  91.422  1.00 22.00           O  
ATOM   1262  CB  ASN A 164      73.999  53.841  90.039  1.00 22.00           C  
ATOM   1263  CG  ASN A 164      75.141  54.472  89.300  1.00 22.00           C  
ATOM   1264  OD1 ASN A 164      76.268  54.501  89.800  1.00 22.00           O  
ATOM   1265  ND2 ASN A 164      74.870  54.967  88.090  1.00 22.00           N  
ATOM   1266  N   GLN A 165      75.618  51.865  91.354  1.00 22.00           N  
ATOM   1267  CA  GLN A 165      76.233  51.150  92.472  1.00 22.00           C  
ATOM   1268  C   GLN A 165      75.635  51.689  93.773  1.00 22.00           C  
ATOM   1269  O   GLN A 165      76.140  51.426  94.889  1.00 22.00           O  
ATOM   1270  CB  GLN A 165      77.788  51.208  92.427  1.00 22.00           C  
ATOM   1271  CG  GLN A 165      78.504  52.294  93.337  1.00 22.00           C  
ATOM   1272  CD  GLN A 165      80.031  52.409  93.067  1.00 22.00           C  
ATOM   1273  OE1 GLN A 165      80.486  52.085  91.945  1.00 22.00           O  
ATOM   1274  NE2 GLN A 165      80.800  52.913  94.053  1.00 22.00           N  
ATOM   1275  N   LYS A 166      74.543  52.438  93.574  1.00 22.00           N  
ATOM   1276  CA  LYS A 166      73.731  53.071  94.603  1.00 22.00           C  
ATOM   1277  C   LYS A 166      72.380  52.327  94.596  1.00 22.00           C  
ATOM   1278  O   LYS A 166      72.121  51.533  93.687  1.00 22.00           O  
ATOM   1279  CB  LYS A 166      73.528  54.556  94.265  1.00 22.00           C  
ATOM   1280  CG  LYS A 166      74.546  55.476  94.873  1.00 22.00           C  
ATOM   1281  CD  LYS A 166      75.964  55.268  94.258  1.00 22.00           C  
ATOM   1282  CE  LYS A 166      77.050  55.718  95.223  1.00 22.00           C  
ATOM   1283  NZ  LYS A 166      76.279  55.717  96.539  1.00 22.00           N  
ATOM   1284  N   LYS A 167      71.597  52.478  95.661  1.00 22.00           N  
ATOM   1285  CA  LYS A 167      70.288  51.844  95.768  1.00 22.00           C  
ATOM   1286  C   LYS A 167      69.506  52.610  96.812  1.00 22.00           C  
ATOM   1287  O   LYS A 167      70.108  53.157  97.730  1.00 22.00           O  
ATOM   1288  CB  LYS A 167      70.403  50.367  96.175  1.00 22.00           C  
ATOM   1289  CG  LYS A 167      71.352  50.107  97.313  1.00 22.00           C  
ATOM   1290  CD  LYS A 167      71.333  48.658  97.767  1.00 22.00           C  
ATOM   1291  CE  LYS A 167      70.167  48.425  98.727  1.00 22.00           C  
ATOM   1292  NZ  LYS A 167      70.501  47.616  99.950  1.00 22.00           N  
ATOM   1293  N   VAL A 168      68.195  52.731  96.622  1.00 22.00           N  
ATOM   1294  CA  VAL A 168      67.349  53.439  97.568  1.00 22.00           C  
ATOM   1295  C   VAL A 168      66.205  52.541  97.999  1.00 22.00           C  
ATOM   1296  O   VAL A 168      65.495  51.992  97.163  1.00 22.00           O  
ATOM   1297  CB  VAL A 168      66.809  54.751  96.999  1.00 22.00           C  
ATOM   1298  CG1 VAL A 168      65.990  54.494  95.776  1.00 22.00           C  
ATOM   1299  CG2 VAL A 168      65.985  55.462  98.033  1.00 22.00           C  
ATOM   1300  N   GLU A 169      66.111  52.326  99.311  1.00 22.00           N  
ATOM   1301  CA  GLU A 169      65.088  51.481  99.950  1.00 22.00           C  
ATOM   1302  C   GLU A 169      63.759  52.214  99.978  1.00 22.00           C  
ATOM   1303  O   GLU A 169      63.723  53.448  99.915  1.00 22.00           O  
ATOM   1304  CB  GLU A 169      65.472  51.156 101.406  1.00 22.00           C  
ATOM   1305  CG  GLU A 169      65.957  49.711 101.711  1.00 22.00           C  
ATOM   1306  CD  GLU A 169      66.393  49.544 103.190  1.00 22.00           C  
ATOM   1307  OE1 GLU A 169      65.847  50.267 104.077  1.00 22.00           O  
ATOM   1308  OE2 GLU A 169      67.288  48.697 103.464  1.00 22.00           O  
ATOM   1309  N   PHE A 170      62.677  51.447 100.082  1.00 22.00           N  
ATOM   1310  CA  PHE A 170      61.327  52.003 100.149  1.00 22.00           C  
ATOM   1311  C   PHE A 170      60.463  51.225 101.153  1.00 22.00           C  
ATOM   1312  O   PHE A 170      60.454  49.991 101.139  1.00 22.00           O  
ATOM   1313  CB  PHE A 170      60.685  51.994  98.760  1.00 22.00           C  
ATOM   1314  CG  PHE A 170      60.929  53.246  97.971  1.00 22.00           C  
ATOM   1315  CD1 PHE A 170      60.497  54.479  98.454  1.00 22.00           C  
ATOM   1316  CD2 PHE A 170      61.645  53.214  96.787  1.00 22.00           C  
ATOM   1317  CE1 PHE A 170      60.746  55.650  97.746  1.00 22.00           C  
ATOM   1318  CE2 PHE A 170      61.896  54.388  96.078  1.00 22.00           C  
ATOM   1319  CZ  PHE A 170      61.461  55.603  96.571  1.00 22.00           C  
ATOM   1320  N   LYS A 171      59.741  51.925 102.027  1.00 22.00           N  
ATOM   1321  CA  LYS A 171      58.916  51.218 103.007  1.00 22.00           C  
ATOM   1322  C   LYS A 171      57.438  51.354 102.762  1.00 22.00           C  
ATOM   1323  O   LYS A 171      56.803  52.299 103.207  1.00 22.00           O  
ATOM   1324  CB  LYS A 171      59.253  51.644 104.434  1.00 22.00           C  
ATOM   1325  CG  LYS A 171      59.877  50.533 105.261  1.00 22.00           C  
ATOM   1326  CD  LYS A 171      60.170  50.986 106.675  1.00 22.00           C  
ATOM   1327  CE  LYS A 171      61.177  50.037 107.291  1.00 22.00           C  
ATOM   1328  NZ  LYS A 171      62.584  50.392 106.899  1.00 22.00           N  
ATOM   1329  N   ILE A 172      56.884  50.397 102.047  1.00 22.00           N  
ATOM   1330  CA  ILE A 172      55.473  50.442 101.758  1.00 22.00           C  
ATOM   1331  C   ILE A 172      54.773  49.499 102.732  1.00 22.00           C  
ATOM   1332  O   ILE A 172      55.341  48.478 103.122  1.00 22.00           O  
ATOM   1333  CB  ILE A 172      55.208  50.033 100.316  1.00 22.00           C  
ATOM   1334  CG1 ILE A 172      53.911  50.662  99.829  1.00 22.00           C  
ATOM   1335  CG2 ILE A 172      55.157  48.537 100.189  1.00 22.00           C  
ATOM   1336  CD1 ILE A 172      53.998  52.156  99.712  1.00 22.00           C  
ATOM   1337  N   ASP A 173      53.563  49.853 103.151  1.00 22.00           N  
ATOM   1338  CA  ASP A 173      52.802  49.042 104.095  1.00 22.00           C  
ATOM   1339  C   ASP A 173      51.693  48.331 103.357  1.00 22.00           C  
ATOM   1340  O   ASP A 173      51.006  48.956 102.547  1.00 22.00           O  
ATOM   1341  CB  ASP A 173      52.205  49.942 105.159  1.00 22.00           C  
ATOM   1342  CG  ASP A 173      53.261  50.640 105.977  1.00 22.00           C  
ATOM   1343  OD1 ASP A 173      54.187  51.233 105.382  1.00 22.00           O  
ATOM   1344  OD2 ASP A 173      53.174  50.591 107.222  1.00 22.00           O  
ATOM   1345  N   ILE A 174      51.521  47.031 103.616  1.00 22.00           N  
ATOM   1346  CA  ILE A 174      50.476  46.229 102.956  1.00 22.00           C  
ATOM   1347  C   ILE A 174      49.789  45.260 103.917  1.00 22.00           C  
ATOM   1348  O   ILE A 174      50.350  44.245 104.313  1.00 22.00           O  
ATOM   1349  CB  ILE A 174      51.044  45.467 101.748  1.00 22.00           C  
ATOM   1350  CG1 ILE A 174      51.454  46.455 100.658  1.00 22.00           C  
ATOM   1351  CG2 ILE A 174      50.013  44.541 101.181  1.00 22.00           C  
ATOM   1352  CD1 ILE A 174      52.747  46.101  99.991  1.00 22.00           C  
ATOM   1353  N   VAL A 175      48.561  45.583 104.284  1.00 22.00           N  
ATOM   1354  CA  VAL A 175      47.829  44.763 105.214  1.00 22.00           C  
ATOM   1355  C   VAL A 175      46.693  44.035 104.521  1.00 22.00           C  
ATOM   1356  O   VAL A 175      45.838  44.661 103.910  1.00 22.00           O  
ATOM   1357  CB  VAL A 175      47.341  45.625 106.368  1.00 22.00           C  
ATOM   1358  CG1 VAL A 175      45.837  45.586 106.494  1.00 22.00           C  
ATOM   1359  CG2 VAL A 175      47.980  45.155 107.623  1.00 22.00           C  
ATOM   1360  N   VAL A 176      46.685  42.713 104.643  1.00 22.00           N  
ATOM   1361  CA  VAL A 176      45.677  41.855 104.018  1.00 22.00           C  
ATOM   1362  C   VAL A 176      44.538  41.485 104.940  1.00 22.00           C  
ATOM   1363  O   VAL A 176      44.709  40.633 105.791  1.00 22.00           O  
ATOM   1364  CB  VAL A 176      46.293  40.520 103.602  1.00 22.00           C  
ATOM   1365  CG1 VAL A 176      45.251  39.637 102.904  1.00 22.00           C  
ATOM   1366  CG2 VAL A 176      47.516  40.760 102.745  1.00 22.00           C  
ATOM   1367  N   LEU A 177      43.355  42.036 104.727  1.00 22.00           N  
ATOM   1368  CA  LEU A 177      42.229  41.697 105.583  1.00 22.00           C  
ATOM   1369  C   LEU A 177      41.883  40.295 105.172  1.00 22.00           C  
ATOM   1370  O   LEU A 177      42.190  39.904 104.045  1.00 22.00           O  
ATOM   1371  CB  LEU A 177      41.042  42.600 105.287  1.00 22.00           C  
ATOM   1372  CG  LEU A 177      39.955  42.744 106.357  1.00 22.00           C  
ATOM   1373  CD1 LEU A 177      38.985  43.839 105.909  1.00 22.00           C  
ATOM   1374  CD2 LEU A 177      39.213  41.438 106.642  1.00 22.00           C  
ATOM   1375  N   ALA A 178      41.287  39.529 106.084  1.00 22.00           N  
ATOM   1376  CA  ALA A 178      40.895  38.157 105.795  1.00 22.00           C  
ATOM   1377  C   ALA A 178      40.518  37.348 106.999  1.00 22.00           C  
ATOM   1378  O   ALA A 178      40.727  37.790 108.135  1.00 22.00           O  
ATOM   1379  CB  ALA A 178      41.992  37.485 105.198  1.00 22.00           C  
ATOM   1380  N   PHE A 179      40.078  36.109 106.724  1.00 22.00           N  
ATOM   1381  CA  PHE A 179      39.719  35.171 107.779  1.00 22.00           C  
ATOM   1382  C   PHE A 179      41.010  34.572 108.334  1.00 22.00           C  
ATOM   1383  O   PHE A 179      42.063  34.598 107.688  1.00 22.00           O  
ATOM   1384  CB  PHE A 179      38.756  34.087 107.284  1.00 22.00           C  
ATOM   1385  CG  PHE A 179      37.337  34.550 107.185  1.00 22.00           C  
ATOM   1386  CD1 PHE A 179      36.595  34.813 108.328  1.00 22.00           C  
ATOM   1387  CD2 PHE A 179      36.744  34.749 105.952  1.00 22.00           C  
ATOM   1388  CE1 PHE A 179      35.270  35.273 108.244  1.00 22.00           C  
ATOM   1389  CE2 PHE A 179      35.425  35.208 105.856  1.00 22.00           C  
ATOM   1390  CZ  PHE A 179      34.689  35.471 107.010  1.00 22.00           C  
ATOM   1391  N   GLN A 180      40.902  34.068 109.556  1.00 22.00           N  
ATOM   1392  CA  GLN A 180      41.994  33.482 110.334  1.00 22.00           C  
ATOM   1393  C   GLN A 180      41.837  31.946 110.367  1.00 22.00           C  
ATOM   1394  O   GLN A 180      42.156  31.295 111.353  1.00 22.00           O  
ATOM   1395  CB  GLN A 180      41.920  34.140 111.741  1.00 22.00           C  
ATOM   1396  CG  GLN A 180      42.530  33.444 112.974  1.00 22.00           C  
ATOM   1397  CD  GLN A 180      44.044  33.566 113.072  1.00 22.00           C  
ATOM   1398  OE1 GLN A 180      44.716  32.663 113.577  1.00 22.00           O  
ATOM   1399  NE2 GLN A 180      44.596  34.698 112.634  1.00 22.00           N  
ATOM   1400  N   LYS A 181      41.384  31.367 109.260  1.00 22.00           N  
ATOM   1401  CA  LYS A 181      41.171  29.920 109.178  1.00 22.00           C  
ATOM   1402  C   LYS A 181      40.783  29.515 107.757  1.00 22.00           C  
ATOM   1403  O   LYS A 181      40.119  30.272 107.054  1.00 22.00           O  
ATOM   1404  CB  LYS A 181      40.079  29.465 110.160  1.00 22.00           C  
ATOM   1405  CG  LYS A 181      40.122  27.970 110.496  1.00 22.00           C  
ATOM   1406  CD  LYS A 181      41.551  27.603 110.891  1.00 22.00           C  
ATOM   1407  CE  LYS A 181      41.670  26.512 111.965  1.00 22.00           C  
ATOM   1408  NZ  LYS A 181      43.130  26.241 112.213  1.00 22.00           N  
ATOM   1409  N   ALA A 182      41.211  28.328 107.337  1.00 22.00           N  
ATOM   1410  CA  ALA A 182      40.916  27.851 105.992  1.00 22.00           C  
ATOM   1411  C   ALA A 182      39.727  26.921 106.045  1.00 22.00           C  
ATOM   1412  O   ALA A 182      38.624  27.305 105.681  1.00 22.00           O  
ATOM   1413  CB  ALA A 182      42.127  27.139 105.387  1.00 22.00           C  
ATOM   1414  N   SER A 183      39.956  25.704 106.518  1.00 22.00           N  
ATOM   1415  CA  SER A 183      38.901  24.704 106.632  1.00 22.00           C  
ATOM   1416  C   SER A 183      38.683  24.438 108.115  1.00 22.00           C  
ATOM   1417  O   SER A 183      39.540  23.886 108.801  1.00 22.00           O  
ATOM   1418  CB  SER A 183      39.297  23.405 105.886  1.00 22.00           C  
ATOM   1419  OG  SER A 183      38.210  22.505 105.701  1.00 22.00           O  
ATOM   1420  N   SER A 184      37.593  24.944 108.649  1.00 22.00           N  
ATOM   1421  CA  SER A 184      37.331  24.686 110.044  1.00 22.00           C  
ATOM   1422  C   SER A 184      36.665  23.342 109.994  1.00 22.00           C  
ATOM   1423  O   SER A 184      36.074  22.982 108.976  1.00 22.00           O  
ATOM   1424  CB  SER A 184      36.381  25.729 110.610  1.00 22.00           C  
ATOM   1425  OG  SER A 184      36.814  27.023 110.241  1.00 22.00           O  
ATOM   1426  N   ILE A 185      36.828  22.551 111.032  1.00 22.00           N  
ATOM   1427  CA  ILE A 185      36.180  21.264 111.024  1.00 22.00           C  
ATOM   1428  C   ILE A 185      35.705  20.894 112.437  1.00 22.00           C  
ATOM   1429  O   ILE A 185      36.407  21.135 113.434  1.00 22.00           O  
ATOM   1430  CB  ILE A 185      37.109  20.195 110.380  1.00 22.00           C  
ATOM   1431  CG1 ILE A 185      36.709  19.932 108.910  1.00 22.00           C  
ATOM   1432  CG2 ILE A 185      37.039  18.887 111.133  1.00 22.00           C  
ATOM   1433  CD1 ILE A 185      37.439  18.678 108.262  1.00 22.00           C  
ATOM   1434  N   VAL A 186      34.474  20.391 112.520  1.00 22.00           N  
ATOM   1435  CA  VAL A 186      33.885  19.994 113.799  1.00 22.00           C  
ATOM   1436  C   VAL A 186      33.382  18.566 113.719  1.00 22.00           C  
ATOM   1437  O   VAL A 186      32.664  18.184 112.794  1.00 22.00           O  
ATOM   1438  CB  VAL A 186      32.723  20.921 114.219  1.00 22.00           C  
ATOM   1439  CG1 VAL A 186      32.199  20.527 115.588  1.00 22.00           C  
ATOM   1440  CG2 VAL A 186      33.193  22.367 114.246  1.00 22.00           C  
ATOM   1441  N   TYR A 187      33.806  17.777 114.692  1.00 22.00           N  
ATOM   1442  CA  TYR A 187      33.437  16.383 114.781  1.00 22.00           C  
ATOM   1443  C   TYR A 187      32.474  16.275 115.957  1.00 22.00           C  
ATOM   1444  O   TYR A 187      32.835  16.593 117.091  1.00 22.00           O  
ATOM   1445  CB  TYR A 187      34.682  15.550 115.070  1.00 22.00           C  
ATOM   1446  CG  TYR A 187      35.761  15.595 114.008  1.00 22.00           C  
ATOM   1447  CD1 TYR A 187      35.563  14.993 112.770  1.00 22.00           C  
ATOM   1448  CD2 TYR A 187      37.002  16.187 114.261  1.00 22.00           C  
ATOM   1449  CE1 TYR A 187      36.567  14.967 111.816  1.00 22.00           C  
ATOM   1450  CE2 TYR A 187      38.009  16.174 113.308  1.00 22.00           C  
ATOM   1451  CZ  TYR A 187      37.785  15.557 112.090  1.00 22.00           C  
ATOM   1452  OH  TYR A 187      38.781  15.510 111.151  1.00 22.00           O  
ATOM   1453  N   LYS A 188      31.226  15.916 115.683  1.00 22.00           N  
ATOM   1454  CA  LYS A 188      30.239  15.765 116.745  1.00 22.00           C  
ATOM   1455  C   LYS A 188      29.428  14.488 116.531  1.00 22.00           C  
ATOM   1456  O   LYS A 188      29.664  13.751 115.574  1.00 22.00           O  
ATOM   1457  CB  LYS A 188      29.322  16.991 116.839  1.00 22.00           C  
ATOM   1458  CG  LYS A 188      29.995  18.254 117.336  1.00 22.00           C  
ATOM   1459  CD  LYS A 188      30.455  18.174 118.771  1.00 22.00           C  
ATOM   1460  CE  LYS A 188      31.206  19.442 119.099  1.00 22.00           C  
ATOM   1461  NZ  LYS A 188      31.828  19.552 120.460  1.00 22.00           N  
ATOM   1462  N   LYS A 189      28.461  14.244 117.410  1.00 22.00           N  
ATOM   1463  CA  LYS A 189      27.637  13.040 117.345  1.00 22.00           C  
ATOM   1464  C   LYS A 189      26.150  13.305 117.528  1.00 22.00           C  
ATOM   1465  O   LYS A 189      25.766  14.082 118.396  1.00 22.00           O  
ATOM   1466  CB  LYS A 189      28.089  12.051 118.421  1.00 22.00           C  
ATOM   1467  N   GLU A 190      25.338  12.590 116.747  1.00 22.00           N  
ATOM   1468  CA  GLU A 190      23.879  12.672 116.763  1.00 22.00           C  
ATOM   1469  C   GLU A 190      23.375  13.215 118.086  1.00 22.00           C  
ATOM   1470  O   GLU A 190      23.202  12.479 119.036  1.00 22.00           O  
ATOM   1471  CB  GLU A 190      23.283  11.276 116.482  1.00 22.00           C  
ATOM   1472  CG  GLU A 190      21.736  11.194 116.404  1.00 22.00           C  
ATOM   1473  CD  GLU A 190      21.204   9.842 115.875  1.00 22.00           C  
ATOM   1474  OE1 GLU A 190      21.735   8.784 116.283  1.00 22.00           O  
ATOM   1475  OE2 GLU A 190      20.250   9.835 115.056  1.00 22.00           O  
ATOM   1476  N   GLY A 191      23.249  14.529 118.172  1.00 22.00           N  
ATOM   1477  CA  GLY A 191      22.787  15.131 119.406  1.00 22.00           C  
ATOM   1478  C   GLY A 191      23.585  16.354 119.827  1.00 22.00           C  
ATOM   1479  O   GLY A 191      23.015  17.454 119.944  1.00 22.00           O  
ATOM   1480  N   GLU A 192      24.890  16.166 120.055  1.00 22.00           N  
ATOM   1481  CA  GLU A 192      25.790  17.256 120.472  1.00 22.00           C  
ATOM   1482  C   GLU A 192      25.512  18.562 119.712  1.00 22.00           C  
ATOM   1483  O   GLU A 192      25.485  18.624 118.485  1.00 22.00           O  
ATOM   1484  CB  GLU A 192      27.279  16.856 120.358  1.00 22.00           C  
ATOM   1485  CG  GLU A 192      27.680  15.615 121.184  1.00 22.00           C  
ATOM   1486  CD  GLU A 192      29.034  14.990 120.768  1.00 22.00           C  
ATOM   1487  OE1 GLU A 192      29.639  15.458 119.773  1.00 22.00           O  
ATOM   1488  OE2 GLU A 192      29.487  14.021 121.431  1.00 22.00           O  
ATOM   1489  N   GLN A 193      25.212  19.581 120.492  1.00 22.00           N  
ATOM   1490  CA  GLN A 193      24.904  20.913 120.030  1.00 22.00           C  
ATOM   1491  C   GLN A 193      26.178  21.508 119.406  1.00 22.00           C  
ATOM   1492  O   GLN A 193      27.151  21.805 120.116  1.00 22.00           O  
ATOM   1493  CB  GLN A 193      24.452  21.635 121.288  1.00 22.00           C  
ATOM   1494  CG  GLN A 193      24.039  22.996 121.214  1.00 22.00           C  
ATOM   1495  CD  GLN A 193      24.565  23.838 122.348  1.00 22.00           C  
ATOM   1496  OE1 GLN A 193      24.343  25.036 122.332  1.00 22.00           O  
ATOM   1497  NE2 GLN A 193      25.256  23.246 123.333  1.00 22.00           N  
ATOM   1498  N   VAL A 194      26.165  21.625 118.073  1.00 22.00           N  
ATOM   1499  CA  VAL A 194      27.301  22.128 117.280  1.00 22.00           C  
ATOM   1500  C   VAL A 194      27.451  23.631 117.270  1.00 22.00           C  
ATOM   1501  O   VAL A 194      26.480  24.374 117.171  1.00 22.00           O  
ATOM   1502  CB  VAL A 194      27.245  21.683 115.771  1.00 22.00           C  
ATOM   1503  CG1 VAL A 194      28.561  22.011 115.055  1.00 22.00           C  
ATOM   1504  CG2 VAL A 194      26.947  20.211 115.655  1.00 22.00           C  
ATOM   1505  N   GLU A 195      28.701  24.054 117.261  1.00 22.00           N  
ATOM   1506  CA  GLU A 195      29.034  25.457 117.221  1.00 22.00           C  
ATOM   1507  C   GLU A 195      30.126  25.584 116.151  1.00 22.00           C  
ATOM   1508  O   GLU A 195      30.832  24.605 115.865  1.00 22.00           O  
ATOM   1509  CB  GLU A 195      29.549  25.908 118.586  1.00 22.00           C  
ATOM   1510  CG  GLU A 195      28.994  27.246 119.048  1.00 22.00           C  
ATOM   1511  CD  GLU A 195      30.030  28.346 119.030  1.00 22.00           C  
ATOM   1512  OE1 GLU A 195      30.491  28.710 117.939  1.00 22.00           O  
ATOM   1513  OE2 GLU A 195      30.380  28.852 120.113  1.00 22.00           O  
ATOM   1514  N   PHE A 196      30.203  26.759 115.524  1.00 22.00           N  
ATOM   1515  CA  PHE A 196      31.186  27.072 114.484  1.00 22.00           C  
ATOM   1516  C   PHE A 196      31.702  28.474 114.773  1.00 22.00           C  
ATOM   1517  O   PHE A 196      30.971  29.310 115.331  1.00 22.00           O  
ATOM   1518  CB  PHE A 196      30.535  27.127 113.107  1.00 22.00           C  
ATOM   1519  CG  PHE A 196      29.890  25.857 112.676  1.00 22.00           C  
ATOM   1520  CD1 PHE A 196      30.647  24.792 112.224  1.00 22.00           C  
ATOM   1521  CD2 PHE A 196      28.516  25.752 112.633  1.00 22.00           C  
ATOM   1522  CE1 PHE A 196      30.022  23.639 111.730  1.00 22.00           C  
ATOM   1523  CE2 PHE A 196      27.897  24.608 112.143  1.00 22.00           C  
ATOM   1524  CZ  PHE A 196      28.643  23.556 111.690  1.00 22.00           C  
ATOM   1525  N   SER A 197      32.902  28.777 114.303  1.00 22.00           N  
ATOM   1526  CA  SER A 197      33.449  30.089 114.554  1.00 22.00           C  
ATOM   1527  C   SER A 197      34.512  30.474 113.567  1.00 22.00           C  
ATOM   1528  O   SER A 197      35.485  29.742 113.369  1.00 22.00           O  
ATOM   1529  CB  SER A 197      34.024  30.174 115.959  1.00 22.00           C  
ATOM   1530  OG  SER A 197      33.775  31.447 116.526  1.00 22.00           O  
ATOM   1531  N   PHE A 198      34.307  31.654 112.987  1.00 22.00           N  
ATOM   1532  CA  PHE A 198      35.197  32.261 112.006  1.00 22.00           C  
ATOM   1533  C   PHE A 198      35.382  33.726 112.419  1.00 22.00           C  
ATOM   1534  O   PHE A 198      34.425  34.500 112.455  1.00 22.00           O  
ATOM   1535  CB  PHE A 198      34.583  32.192 110.597  1.00 22.00           C  
ATOM   1536  CG  PHE A 198      33.343  31.329 110.499  1.00 22.00           C  
ATOM   1537  CD1 PHE A 198      33.437  29.953 110.346  1.00 22.00           C  
ATOM   1538  CD2 PHE A 198      32.080  31.899 110.559  1.00 22.00           C  
ATOM   1539  CE1 PHE A 198      32.298  29.167 110.249  1.00 22.00           C  
ATOM   1540  CE2 PHE A 198      30.937  31.111 110.461  1.00 22.00           C  
ATOM   1541  CZ  PHE A 198      31.051  29.745 110.307  1.00 22.00           C  
ATOM   1542  N   PRO A 199      36.592  34.085 112.854  1.00 22.00           N  
ATOM   1543  CA  PRO A 199      36.981  35.431 113.297  1.00 22.00           C  
ATOM   1544  C   PRO A 199      37.659  36.273 112.206  1.00 22.00           C  
ATOM   1545  O   PRO A 199      38.125  35.727 111.212  1.00 22.00           O  
ATOM   1546  CB  PRO A 199      37.944  35.132 114.427  1.00 22.00           C  
ATOM   1547  CG  PRO A 199      38.654  33.930 113.912  1.00 22.00           C  
ATOM   1548  CD  PRO A 199      37.568  33.082 113.303  1.00 22.00           C  
ATOM   1549  N   LEU A 200      37.766  37.584 112.430  1.00 22.00           N  
ATOM   1550  CA  LEU A 200      38.392  38.510 111.466  1.00 22.00           C  
ATOM   1551  C   LEU A 200      39.626  39.271 112.042  1.00 22.00           C  
ATOM   1552  O   LEU A 200      40.667  38.651 112.263  1.00 22.00           O  
ATOM   1553  CB  LEU A 200      37.342  39.482 110.914  1.00 22.00           C  
ATOM   1554  CG  LEU A 200      36.490  39.015 109.735  1.00 22.00           C  
ATOM   1555  CD1 LEU A 200      35.749  40.222 109.242  1.00 22.00           C  
ATOM   1556  CD2 LEU A 200      37.333  38.436 108.596  1.00 22.00           C  
ATOM   1557  N   ALA A 201      39.537  40.604 112.191  1.00 22.00           N  
ATOM   1558  CA  ALA A 201      40.593  41.469 112.783  1.00 22.00           C  
ATOM   1559  C   ALA A 201      40.079  42.914 112.961  1.00 22.00           C  
ATOM   1560  O   ALA A 201      40.570  43.842 112.355  1.00 22.00           O  
ATOM   1561  CB  ALA A 201      41.881  41.455 111.936  1.00 22.00           C  
ATOM   1562  N   PHE A 202      39.065  43.077 113.803  1.00 22.00           N  
ATOM   1563  CA  PHE A 202      38.406  44.353 114.115  1.00 22.00           C  
ATOM   1564  C   PHE A 202      37.956  45.455 113.084  1.00 22.00           C  
ATOM   1565  O   PHE A 202      36.844  45.515 112.885  1.00 22.00           O  
ATOM   1566  CB  PHE A 202      38.905  44.945 115.428  1.00 22.00           C  
ATOM   1567  CG  PHE A 202      38.410  44.210 116.668  1.00 22.00           C  
ATOM   1568  CD1 PHE A 202      39.108  43.107 117.172  1.00 22.00           C  
ATOM   1569  CD2 PHE A 202      37.260  44.629 117.344  1.00 22.00           C  
ATOM   1570  CE1 PHE A 202      38.686  42.445 118.347  1.00 22.00           C  
ATOM   1571  CE2 PHE A 202      36.835  43.977 118.512  1.00 22.00           C  
ATOM   1572  CZ  PHE A 202      37.547  42.887 119.017  1.00 22.00           C  
ATOM   1573  N   THR A 203      38.730  46.304 112.446  1.00 22.00           N  
ATOM   1574  CA  THR A 203      38.157  47.304 111.516  1.00 22.00           C  
ATOM   1575  C   THR A 203      36.845  48.068 111.778  1.00 22.00           C  
ATOM   1576  O   THR A 203      35.939  47.627 112.482  1.00 22.00           O  
ATOM   1577  CB  THR A 203      38.107  46.824 109.985  1.00 22.00           C  
ATOM   1578  OG1 THR A 203      37.618  45.475 109.850  1.00 22.00           O  
ATOM   1579  CG2 THR A 203      39.485  46.985 109.319  1.00 22.00           C  
ATOM   1580  N   VAL A 204      36.796  49.254 111.197  1.00 22.00           N  
ATOM   1581  CA  VAL A 204      35.639  50.148 111.236  1.00 22.00           C  
ATOM   1582  C   VAL A 204      35.479  50.398 109.731  1.00 22.00           C  
ATOM   1583  O   VAL A 204      36.135  49.719 108.930  1.00 22.00           O  
ATOM   1584  CB  VAL A 204      35.926  51.525 111.943  1.00 22.00           C  
ATOM   1585  CG1 VAL A 204      34.623  52.247 112.263  1.00 22.00           C  
ATOM   1586  CG2 VAL A 204      36.729  51.347 113.195  1.00 22.00           C  
ATOM   1587  N   GLU A 205      34.648  51.374 109.363  1.00 22.00           N  
ATOM   1588  CA  GLU A 205      34.349  51.785 107.987  1.00 22.00           C  
ATOM   1589  C   GLU A 205      32.818  51.907 107.972  1.00 22.00           C  
ATOM   1590  O   GLU A 205      32.125  51.432 108.886  1.00 22.00           O  
ATOM   1591  CB  GLU A 205      34.882  50.772 106.929  1.00 22.00           C  
ATOM   1592  CG  GLU A 205      34.227  50.766 105.552  1.00 22.00           C  
ATOM   1593  CD  GLU A 205      34.284  52.098 104.839  1.00 22.00           C  
ATOM   1594  OE1 GLU A 205      35.345  52.763 104.931  1.00 22.00           O  
ATOM   1595  OE2 GLU A 205      33.258  52.472 104.208  1.00 22.00           O  
ATOM   1596  N   LYS A 206      32.325  52.652 106.999  1.00 22.00           N  
ATOM   1597  CA  LYS A 206      30.906  52.882 106.841  1.00 22.00           C  
ATOM   1598  C   LYS A 206      30.123  51.666 106.361  1.00 22.00           C  
ATOM   1599  O   LYS A 206      30.490  50.518 106.609  1.00 22.00           O  
ATOM   1600  CB  LYS A 206      30.699  54.045 105.871  1.00 22.00           C  
ATOM   1601  CG  LYS A 206      30.634  55.413 106.538  1.00 22.00           C  
ATOM   1602  CD  LYS A 206      30.343  56.488 105.504  1.00 22.00           C  
ATOM   1603  CE  LYS A 206      30.034  57.848 106.139  1.00 22.00           C  
ATOM   1604  NZ  LYS A 206      29.805  58.843 105.037  1.00 22.00           N  
ATOM   1605  N   LEU A 207      28.963  51.973 105.779  1.00 22.00           N  
ATOM   1606  CA  LEU A 207      28.056  50.982 105.177  1.00 22.00           C  
ATOM   1607  C   LEU A 207      29.002  49.859 104.562  1.00 22.00           C  
ATOM   1608  O   LEU A 207      29.450  49.982 103.408  1.00 22.00           O  
ATOM   1609  CB  LEU A 207      27.257  51.772 104.080  1.00 22.00           C  
ATOM   1610  CG  LEU A 207      27.213  53.340 104.249  1.00 22.00           C  
ATOM   1611  CD1 LEU A 207      26.786  54.085 102.983  1.00 22.00           C  
ATOM   1612  CD2 LEU A 207      26.351  53.787 105.459  1.00 22.00           C  
ATOM   1613  N   THR A 208      29.316  48.797 105.332  1.00 22.00           N  
ATOM   1614  CA  THR A 208      30.275  47.817 104.811  1.00 22.00           C  
ATOM   1615  C   THR A 208      30.168  46.307 104.612  1.00 22.00           C  
ATOM   1616  O   THR A 208      31.121  45.762 104.081  1.00 22.00           O  
ATOM   1617  CB  THR A 208      31.745  47.919 105.421  1.00 22.00           C  
ATOM   1618  OG1 THR A 208      31.819  48.718 106.618  1.00 22.00           O  
ATOM   1619  CG2 THR A 208      32.730  48.378 104.377  1.00 22.00           C  
ATOM   1620  N   GLY A 209      29.128  45.591 104.989  1.00 22.00           N  
ATOM   1621  CA  GLY A 209      29.248  44.164 104.730  1.00 22.00           C  
ATOM   1622  C   GLY A 209      28.123  43.180 104.939  1.00 22.00           C  
ATOM   1623  O   GLY A 209      27.286  43.324 105.843  1.00 22.00           O  
ATOM   1624  N   SER A 210      28.150  42.126 104.128  1.00 22.00           N  
ATOM   1625  CA  SER A 210      27.156  41.073 104.173  1.00 22.00           C  
ATOM   1626  C   SER A 210      27.421  40.009 103.138  1.00 22.00           C  
ATOM   1627  O   SER A 210      27.961  40.279 102.073  1.00 22.00           O  
ATOM   1628  CB  SER A 210      25.742  41.622 103.993  1.00 22.00           C  
ATOM   1629  OG  SER A 210      25.632  42.401 102.814  1.00 22.00           O  
ATOM   1630  N   GLY A 211      27.075  38.789 103.501  1.00 22.00           N  
ATOM   1631  CA  GLY A 211      27.244  37.656 102.620  1.00 22.00           C  
ATOM   1632  C   GLY A 211      26.418  36.507 103.167  1.00 22.00           C  
ATOM   1633  O   GLY A 211      25.372  36.725 103.802  1.00 22.00           O  
ATOM   1634  N   GLU A 212      26.896  35.285 102.964  1.00 22.00           N  
ATOM   1635  CA  GLU A 212      26.180  34.129 103.444  1.00 22.00           C  
ATOM   1636  C   GLU A 212      27.010  32.865 103.356  1.00 22.00           C  
ATOM   1637  O   GLU A 212      28.047  32.823 102.692  1.00 22.00           O  
ATOM   1638  CB  GLU A 212      24.870  33.953 102.679  1.00 22.00           C  
ATOM   1639  CG  GLU A 212      25.024  33.627 101.213  1.00 22.00           C  
ATOM   1640  CD  GLU A 212      23.716  33.184 100.591  1.00 22.00           C  
ATOM   1641  OE1 GLU A 212      22.818  32.739 101.346  1.00 22.00           O  
ATOM   1642  OE2 GLU A 212      23.592  33.278  99.347  1.00 22.00           O  
ATOM   1643  N   LEU A 213      26.517  31.833 104.029  1.00 22.00           N  
ATOM   1644  CA  LEU A 213      27.144  30.524 104.091  1.00 22.00           C  
ATOM   1645  C   LEU A 213      26.335  29.573 103.217  1.00 22.00           C  
ATOM   1646  O   LEU A 213      25.108  29.606 103.262  1.00 22.00           O  
ATOM   1647  CB  LEU A 213      27.108  30.023 105.530  1.00 22.00           C  
ATOM   1648  CG  LEU A 213      27.453  28.553 105.731  1.00 22.00           C  
ATOM   1649  CD1 LEU A 213      28.884  28.317 105.391  1.00 22.00           C  
ATOM   1650  CD2 LEU A 213      27.214  28.161 107.144  1.00 22.00           C  
ATOM   1651  N   TRP A 214      27.022  28.742 102.431  1.00 22.00           N  
ATOM   1652  CA  TRP A 214      26.392  27.765 101.538  1.00 22.00           C  
ATOM   1653  C   TRP A 214      26.780  26.386 102.039  1.00 22.00           C  
ATOM   1654  O   TRP A 214      27.897  26.197 102.517  1.00 22.00           O  
ATOM   1655  CB  TRP A 214      26.889  27.951 100.104  1.00 22.00           C  
ATOM   1656  CG  TRP A 214      26.650  29.342  99.546  1.00 22.00           C  
ATOM   1657  CD1 TRP A 214      26.803  30.543 100.203  1.00 22.00           C  
ATOM   1658  CD2 TRP A 214      26.171  29.671  98.232  1.00 22.00           C  
ATOM   1659  NE1 TRP A 214      26.436  31.595  99.388  1.00 22.00           N  
ATOM   1660  CE2 TRP A 214      26.029  31.085  98.178  1.00 22.00           C  
ATOM   1661  CE3 TRP A 214      25.839  28.910  97.103  1.00 22.00           C  
ATOM   1662  CZ2 TRP A 214      25.573  31.755  97.040  1.00 22.00           C  
ATOM   1663  CZ3 TRP A 214      25.384  29.569  95.970  1.00 22.00           C  
ATOM   1664  CH2 TRP A 214      25.248  30.981  95.952  1.00 22.00           C  
ATOM   1665  N   TRP A 215      25.866  25.425 101.950  1.00 22.00           N  
ATOM   1666  CA  TRP A 215      26.152  24.073 102.439  1.00 22.00           C  
ATOM   1667  C   TRP A 215      25.806  22.948 101.464  1.00 22.00           C  
ATOM   1668  O   TRP A 215      24.773  22.974 100.780  1.00 22.00           O  
ATOM   1669  CB  TRP A 215      25.420  23.822 103.778  1.00 22.00           C  
ATOM   1670  CG  TRP A 215      25.957  22.647 104.577  1.00 22.00           C  
ATOM   1671  CD1 TRP A 215      26.082  21.360 104.149  1.00 22.00           C  
ATOM   1672  CD2 TRP A 215      26.545  22.687 105.894  1.00 22.00           C  
ATOM   1673  NE1 TRP A 215      26.730  20.604 105.093  1.00 22.00           N  
ATOM   1674  CE2 TRP A 215      27.026  21.390 106.173  1.00 22.00           C  
ATOM   1675  CE3 TRP A 215      26.712  23.695 106.854  1.00 22.00           C  
ATOM   1676  CZ2 TRP A 215      27.671  21.073 107.376  1.00 22.00           C  
ATOM   1677  CZ3 TRP A 215      27.356  23.372 108.056  1.00 22.00           C  
ATOM   1678  CH2 TRP A 215      27.825  22.073 108.298  1.00 22.00           C  
ATOM   1679  N   GLN A 216      26.692  21.961 101.414  1.00 22.00           N  
ATOM   1680  CA  GLN A 216      26.486  20.798 100.581  1.00 22.00           C  
ATOM   1681  C   GLN A 216      26.321  19.663 101.566  1.00 22.00           C  
ATOM   1682  O   GLN A 216      27.305  19.134 102.098  1.00 22.00           O  
ATOM   1683  CB  GLN A 216      27.687  20.480  99.698  1.00 22.00           C  
ATOM   1684  CG  GLN A 216      28.737  21.553  99.520  1.00 22.00           C  
ATOM   1685  CD  GLN A 216      29.979  20.973  98.845  1.00 22.00           C  
ATOM   1686  OE1 GLN A 216      30.263  19.786  98.992  1.00 22.00           O  
ATOM   1687  NE2 GLN A 216      30.677  21.783  98.059  1.00 22.00           N  
ATOM   1688  N   ALA A 217      25.070  19.386 101.905  1.00 22.00           N  
ATOM   1689  CA  ALA A 217      24.767  18.307 102.828  1.00 22.00           C  
ATOM   1690  C   ALA A 217      25.154  17.003 102.126  1.00 22.00           C  
ATOM   1691  O   ALA A 217      25.098  16.905 100.889  1.00 22.00           O  
ATOM   1692  CB  ALA A 217      23.280  18.309 103.174  1.00 22.00           C  
ATOM   1693  N   GLU A 218      25.598  16.024 102.906  1.00 22.00           N  
ATOM   1694  CA  GLU A 218      25.980  14.733 102.354  1.00 22.00           C  
ATOM   1695  C   GLU A 218      24.769  14.024 101.769  1.00 22.00           C  
ATOM   1696  O   GLU A 218      23.742  13.832 102.438  1.00 22.00           O  
ATOM   1697  CB  GLU A 218      26.619  13.874 103.420  1.00 22.00           C  
ATOM   1698  CG  GLU A 218      26.998  12.531 102.926  1.00 22.00           C  
ATOM   1699  CD  GLU A 218      27.924  11.853 103.887  1.00 22.00           C  
ATOM   1700  OE1 GLU A 218      27.425  11.288 104.896  1.00 22.00           O  
ATOM   1701  OE2 GLU A 218      29.153  11.920 103.645  1.00 22.00           O  
ATOM   1702  N   ARG A 219      24.911  13.636 100.508  1.00 22.00           N  
ATOM   1703  CA  ARG A 219      23.856  12.964  99.740  1.00 22.00           C  
ATOM   1704  C   ARG A 219      22.692  13.886  99.405  1.00 22.00           C  
ATOM   1705  O   ARG A 219      22.269  13.927  98.247  1.00 22.00           O  
ATOM   1706  CB  ARG A 219      23.341  11.701 100.431  1.00 22.00           C  
ATOM   1707  CG  ARG A 219      24.307  10.526 100.370  1.00 22.00           C  
ATOM   1708  CD  ARG A 219      24.838  10.223 101.756  1.00 22.00           C  
ATOM   1709  NE  ARG A 219      25.685   9.034 101.782  1.00 22.00           N  
ATOM   1710  CZ  ARG A 219      25.357   7.892 102.387  1.00 22.00           C  
ATOM   1711  NH1 ARG A 219      24.181   7.772 103.023  1.00 22.00           N  
ATOM   1712  NH2 ARG A 219      26.223   6.876 102.379  1.00 22.00           N  
ATOM   1713  N   ALA A 220      22.167  14.594 100.411  1.00 22.00           N  
ATOM   1714  CA  ALA A 220      21.072  15.544 100.217  1.00 22.00           C  
ATOM   1715  C   ALA A 220      21.518  16.714  99.333  1.00 22.00           C  
ATOM   1716  O   ALA A 220      21.787  17.828  99.817  1.00 22.00           O  
ATOM   1717  CB  ALA A 220      20.550  16.060 101.556  1.00 22.00           C  
ATOM   1718  N   SER A 221      21.540  16.427  98.023  1.00 22.00           N  
ATOM   1719  CA  SER A 221      21.904  17.343  96.926  1.00 22.00           C  
ATOM   1720  C   SER A 221      20.997  18.564  97.012  1.00 22.00           C  
ATOM   1721  O   SER A 221      21.152  19.525  96.244  1.00 22.00           O  
ATOM   1722  CB  SER A 221      21.650  16.624  95.587  1.00 22.00           C  
ATOM   1723  OG  SER A 221      22.574  16.971  94.574  1.00 22.00           O  
ATOM   1724  N   SER A 222      19.985  18.427  97.879  1.00 22.00           N  
ATOM   1725  CA  SER A 222      18.971  19.428  98.192  1.00 22.00           C  
ATOM   1726  C   SER A 222      19.737  20.665  98.698  1.00 22.00           C  
ATOM   1727  O   SER A 222      19.704  21.008  99.903  1.00 22.00           O  
ATOM   1728  CB  SER A 222      18.014  18.868  99.278  1.00 22.00           C  
ATOM   1729  OG  SER A 222      17.727  17.482  99.074  1.00 22.00           O  
ATOM   1730  N   SER A 223      20.441  21.307  97.759  1.00 22.00           N  
ATOM   1731  CA  SER A 223      21.247  22.482  98.050  1.00 22.00           C  
ATOM   1732  C   SER A 223      20.424  23.763  98.017  1.00 22.00           C  
ATOM   1733  O   SER A 223      19.187  23.712  98.019  1.00 22.00           O  
ATOM   1734  CB  SER A 223      22.451  22.552  97.109  1.00 22.00           C  
ATOM   1735  OG  SER A 223      23.634  22.157  97.791  1.00 22.00           O  
ATOM   1736  N   LYS A 224      21.109  24.903  97.968  1.00 22.00           N  
ATOM   1737  CA  LYS A 224      20.448  26.208  97.992  1.00 22.00           C  
ATOM   1738  C   LYS A 224      20.057  26.409  99.456  1.00 22.00           C  
ATOM   1739  O   LYS A 224      19.373  27.365  99.838  1.00 22.00           O  
ATOM   1740  CB  LYS A 224      19.196  26.254  97.102  1.00 22.00           C  
ATOM   1741  CG  LYS A 224      19.429  26.465  95.623  1.00 22.00           C  
ATOM   1742  CD  LYS A 224      18.298  25.760  94.894  1.00 22.00           C  
ATOM   1743  CE  LYS A 224      18.028  26.334  93.498  1.00 22.00           C  
ATOM   1744  NZ  LYS A 224      16.875  25.604  92.926  1.00 22.00           N  
ATOM   1745  N   SER A 225      20.568  25.523 100.290  1.00 22.00           N  
ATOM   1746  CA  SER A 225      20.262  25.597 101.685  1.00 22.00           C  
ATOM   1747  C   SER A 225      21.238  26.617 102.217  1.00 22.00           C  
ATOM   1748  O   SER A 225      22.397  26.601 101.818  1.00 22.00           O  
ATOM   1749  CB  SER A 225      20.498  24.224 102.316  1.00 22.00           C  
ATOM   1750  OG  SER A 225      20.906  23.282 101.336  1.00 22.00           O  
ATOM   1751  N   TRP A 226      20.754  27.585 102.987  1.00 22.00           N  
ATOM   1752  CA  TRP A 226      21.653  28.567 103.578  1.00 22.00           C  
ATOM   1753  C   TRP A 226      21.127  29.487 104.681  1.00 22.00           C  
ATOM   1754  O   TRP A 226      20.053  29.264 105.258  1.00 22.00           O  
ATOM   1755  CB  TRP A 226      22.352  29.397 102.507  1.00 22.00           C  
ATOM   1756  CG  TRP A 226      21.663  29.480 101.211  1.00 22.00           C  
ATOM   1757  CD1 TRP A 226      20.498  30.125 100.952  1.00 22.00           C  
ATOM   1758  CD2 TRP A 226      22.159  29.007  99.964  1.00 22.00           C  
ATOM   1759  NE1 TRP A 226      20.251  30.109  99.602  1.00 22.00           N  
ATOM   1760  CE2 TRP A 226      21.251  29.435  98.968  1.00 22.00           C  
ATOM   1761  CE3 TRP A 226      23.286  28.262  99.579  1.00 22.00           C  
ATOM   1762  CZ2 TRP A 226      21.440  29.148  97.615  1.00 22.00           C  
ATOM   1763  CZ3 TRP A 226      23.465  27.975  98.254  1.00 22.00           C  
ATOM   1764  CH2 TRP A 226      22.546  28.417  97.280  1.00 22.00           C  
ATOM   1765  N   ILE A 227      21.938  30.495 104.994  1.00 22.00           N  
ATOM   1766  CA  ILE A 227      21.638  31.495 106.002  1.00 22.00           C  
ATOM   1767  C   ILE A 227      22.299  32.768 105.473  1.00 22.00           C  
ATOM   1768  O   ILE A 227      23.436  32.704 105.009  1.00 22.00           O  
ATOM   1769  CB  ILE A 227      22.247  31.115 107.360  1.00 22.00           C  
ATOM   1770  CG1 ILE A 227      22.043  32.256 108.340  1.00 22.00           C  
ATOM   1771  CG2 ILE A 227      23.717  30.783 107.214  1.00 22.00           C  
ATOM   1772  CD1 ILE A 227      22.306  31.892 109.750  1.00 22.00           C  
ATOM   1773  N   THR A 228      21.580  33.892 105.488  1.00 22.00           N  
ATOM   1774  CA  THR A 228      22.135  35.155 104.995  1.00 22.00           C  
ATOM   1775  C   THR A 228      22.276  36.189 106.104  1.00 22.00           C  
ATOM   1776  O   THR A 228      21.360  36.347 106.919  1.00 22.00           O  
ATOM   1777  CB  THR A 228      21.256  35.742 103.898  1.00 22.00           C  
ATOM   1778  OG1 THR A 228      20.344  34.732 103.427  1.00 22.00           O  
ATOM   1779  CG2 THR A 228      22.110  36.242 102.741  1.00 22.00           C  
ATOM   1780  N   PHE A 229      23.399  36.913 106.114  1.00 22.00           N  
ATOM   1781  CA  PHE A 229      23.661  37.924 107.147  1.00 22.00           C  
ATOM   1782  C   PHE A 229      24.280  39.262 106.689  1.00 22.00           C  
ATOM   1783  O   PHE A 229      25.047  39.328 105.721  1.00 22.00           O  
ATOM   1784  CB  PHE A 229      24.439  37.319 108.351  1.00 22.00           C  
ATOM   1785  CG  PHE A 229      25.900  37.009 108.077  1.00 22.00           C  
ATOM   1786  CD1 PHE A 229      26.356  36.721 106.792  1.00 22.00           C  
ATOM   1787  CD2 PHE A 229      26.823  37.013 109.115  1.00 22.00           C  
ATOM   1788  CE1 PHE A 229      27.709  36.459 106.558  1.00 22.00           C  
ATOM   1789  CE2 PHE A 229      28.171  36.750 108.875  1.00 22.00           C  
ATOM   1790  CZ  PHE A 229      28.611  36.472 107.602  1.00 22.00           C  
ATOM   1791  N   ASP A 230      23.840  40.329 107.346  1.00 22.00           N  
ATOM   1792  CA  ASP A 230      24.283  41.681 107.088  1.00 22.00           C  
ATOM   1793  C   ASP A 230      25.021  42.117 108.321  1.00 22.00           C  
ATOM   1794  O   ASP A 230      24.620  41.795 109.441  1.00 22.00           O  
ATOM   1795  CB  ASP A 230      23.079  42.580 106.898  1.00 22.00           C  
ATOM   1796  CG  ASP A 230      23.298  43.620 105.833  1.00 22.00           C  
ATOM   1797  OD1 ASP A 230      23.239  43.277 104.630  1.00 22.00           O  
ATOM   1798  OD2 ASP A 230      23.508  44.793 106.194  1.00 22.00           O  
ATOM   1799  N   LEU A 231      26.095  42.855 108.108  1.00 22.00           N  
ATOM   1800  CA  LEU A 231      26.951  43.343 109.183  1.00 22.00           C  
ATOM   1801  C   LEU A 231      27.171  44.853 109.071  1.00 22.00           C  
ATOM   1802  O   LEU A 231      27.079  45.418 107.986  1.00 22.00           O  
ATOM   1803  CB  LEU A 231      28.343  42.672 109.123  1.00 22.00           C  
ATOM   1804  CG  LEU A 231      28.765  41.351 109.780  1.00 22.00           C  
ATOM   1805  CD1 LEU A 231      28.519  40.179 108.857  1.00 22.00           C  
ATOM   1806  CD2 LEU A 231      30.247  41.407 110.101  1.00 22.00           C  
ATOM   1807  N   LYS A 232      27.425  45.496 110.207  1.00 22.00           N  
ATOM   1808  CA  LYS A 232      27.738  46.922 110.292  1.00 22.00           C  
ATOM   1809  C   LYS A 232      28.407  47.011 111.644  1.00 22.00           C  
ATOM   1810  O   LYS A 232      27.794  46.651 112.637  1.00 22.00           O  
ATOM   1811  CB  LYS A 232      26.494  47.800 110.365  1.00 22.00           C  
ATOM   1812  CG  LYS A 232      25.413  47.510 109.373  1.00 22.00           C  
ATOM   1813  CD  LYS A 232      24.073  47.646 110.073  1.00 22.00           C  
ATOM   1814  CE  LYS A 232      23.068  46.699 109.463  1.00 22.00           C  
ATOM   1815  NZ  LYS A 232      23.606  45.308 109.404  1.00 22.00           N  
ATOM   1816  N   ASN A 233      29.645  47.495 111.690  1.00 22.00           N  
ATOM   1817  CA  ASN A 233      30.404  47.621 112.945  1.00 22.00           C  
ATOM   1818  C   ASN A 233      30.221  46.375 113.803  1.00 22.00           C  
ATOM   1819  O   ASN A 233      30.016  45.299 113.249  1.00 22.00           O  
ATOM   1820  CB  ASN A 233      30.059  48.923 113.711  1.00 22.00           C  
ATOM   1821  CG  ASN A 233      28.702  48.891 114.402  1.00 22.00           C  
ATOM   1822  OD1 ASN A 233      28.600  48.587 115.593  1.00 22.00           O  
ATOM   1823  ND2 ASN A 233      27.664  49.250 113.666  1.00 22.00           N  
ATOM   1824  N   LYS A 234      30.348  46.483 115.124  1.00 22.00           N  
ATOM   1825  CA  LYS A 234      30.141  45.314 115.969  1.00 22.00           C  
ATOM   1826  C   LYS A 234      28.632  45.075 116.062  1.00 22.00           C  
ATOM   1827  O   LYS A 234      28.020  45.217 117.133  1.00 22.00           O  
ATOM   1828  CB  LYS A 234      30.771  45.486 117.354  1.00 22.00           C  
ATOM   1829  CG  LYS A 234      32.148  46.118 117.313  1.00 22.00           C  
ATOM   1830  CD  LYS A 234      33.328  45.265 117.812  1.00 22.00           C  
ATOM   1831  CE  LYS A 234      33.189  44.551 119.187  1.00 22.00           C  
ATOM   1832  NZ  LYS A 234      34.372  44.911 120.084  1.00 22.00           N  
ATOM   1833  N   GLU A 235      28.039  44.812 114.895  1.00 22.00           N  
ATOM   1834  CA  GLU A 235      26.623  44.514 114.754  1.00 22.00           C  
ATOM   1835  C   GLU A 235      26.509  43.585 113.548  1.00 22.00           C  
ATOM   1836  O   GLU A 235      27.126  43.807 112.503  1.00 22.00           O  
ATOM   1837  CB  GLU A 235      25.819  45.792 114.530  1.00 22.00           C  
ATOM   1838  CG  GLU A 235      24.870  46.141 115.670  1.00 22.00           C  
ATOM   1839  CD  GLU A 235      24.755  47.651 115.898  1.00 22.00           C  
ATOM   1840  OE1 GLU A 235      25.283  48.421 115.046  1.00 22.00           O  
ATOM   1841  OE2 GLU A 235      24.153  48.057 116.932  1.00 22.00           O  
ATOM   1842  N   VAL A 236      25.824  42.475 113.766  1.00 22.00           N  
ATOM   1843  CA  VAL A 236      25.606  41.445 112.752  1.00 22.00           C  
ATOM   1844  C   VAL A 236      24.143  41.115 112.872  1.00 22.00           C  
ATOM   1845  O   VAL A 236      23.563  41.266 113.952  1.00 22.00           O  
ATOM   1846  CB  VAL A 236      26.338  40.153 113.104  1.00 22.00           C  
ATOM   1847  CG1 VAL A 236      26.466  39.261 111.892  1.00 22.00           C  
ATOM   1848  CG2 VAL A 236      27.672  40.461 113.696  1.00 22.00           C  
ATOM   1849  N   SER A 237      23.549  40.633 111.796  1.00 22.00           N  
ATOM   1850  CA  SER A 237      22.145  40.311 111.821  1.00 22.00           C  
ATOM   1851  C   SER A 237      21.850  39.510 110.604  1.00 22.00           C  
ATOM   1852  O   SER A 237      22.448  39.747 109.569  1.00 22.00           O  
ATOM   1853  CB  SER A 237      21.338  41.598 111.790  1.00 22.00           C  
ATOM   1854  OG  SER A 237      22.206  42.678 111.523  1.00 22.00           O  
ATOM   1855  N   VAL A 238      20.990  38.510 110.757  1.00 22.00           N  
ATOM   1856  CA  VAL A 238      20.596  37.645 109.653  1.00 22.00           C  
ATOM   1857  C   VAL A 238      19.695  38.444 108.764  1.00 22.00           C  
ATOM   1858  O   VAL A 238      18.703  39.022 109.206  1.00 22.00           O  
ATOM   1859  CB  VAL A 238      19.877  36.353 110.118  1.00 22.00           C  
ATOM   1860  CG1 VAL A 238      19.441  36.468 111.557  1.00 22.00           C  
ATOM   1861  CG2 VAL A 238      18.675  36.053 109.234  1.00 22.00           C  
ATOM   1862  N   LYS A 239      20.109  38.526 107.513  1.00 22.00           N  
ATOM   1863  CA  LYS A 239      19.367  39.247 106.507  1.00 22.00           C  
ATOM   1864  C   LYS A 239      18.014  38.576 106.456  1.00 22.00           C  
ATOM   1865  O   LYS A 239      16.969  39.189 106.662  1.00 22.00           O  
ATOM   1866  CB  LYS A 239      20.069  39.113 105.144  1.00 22.00           C  
ATOM   1867  N   ARG A 240      18.078  37.270 106.324  1.00 22.00           N  
ATOM   1868  CA  ARG A 240      16.902  36.458 106.209  1.00 22.00           C  
ATOM   1869  C   ARG A 240      17.476  35.113 105.842  1.00 22.00           C  
ATOM   1870  O   ARG A 240      18.704  34.941 105.776  1.00 22.00           O  
ATOM   1871  CB  ARG A 240      16.015  36.955 105.066  1.00 22.00           C  
ATOM   1872  N   VAL A 241      16.581  34.180 105.550  1.00 22.00           N  
ATOM   1873  CA  VAL A 241      16.948  32.819 105.185  1.00 22.00           C  
ATOM   1874  C   VAL A 241      17.391  32.154 106.506  1.00 22.00           C  
ATOM   1875  O   VAL A 241      17.328  32.787 107.552  1.00 22.00           O  
ATOM   1876  CB  VAL A 241      18.027  32.812 104.022  1.00 22.00           C  
ATOM   1877  CG1 VAL A 241      18.139  31.436 103.392  1.00 22.00           C  
ATOM   1878  CG2 VAL A 241      17.646  33.837 102.914  1.00 22.00           C  
ATOM   1879  N   THR A 242      17.637  30.851 106.457  1.00 22.00           N  
ATOM   1880  CA  THR A 242      18.056  29.979 107.561  1.00 22.00           C  
ATOM   1881  C   THR A 242      17.221  28.784 107.183  1.00 22.00           C  
ATOM   1882  O   THR A 242      17.608  28.002 106.316  1.00 22.00           O  
ATOM   1883  CB  THR A 242      17.613  30.418 109.005  1.00 22.00           C  
ATOM   1884  OG1 THR A 242      18.268  31.633 109.394  1.00 22.00           O  
ATOM   1885  CG2 THR A 242      17.960  29.318 110.029  1.00 22.00           C  
ATOM   1886  N   GLN A 243      15.998  28.751 107.716  1.00 22.00           N  
ATOM   1887  CA  GLN A 243      15.046  27.687 107.427  1.00 22.00           C  
ATOM   1888  C   GLN A 243      15.741  26.369 107.667  1.00 22.00           C  
ATOM   1889  O   GLN A 243      16.733  26.329 108.401  1.00 22.00           O  
ATOM   1890  CB  GLN A 243      14.717  27.779 105.953  1.00 22.00           C  
ATOM   1891  CG  GLN A 243      13.343  27.499 105.574  1.00 22.00           C  
ATOM   1892  CD  GLN A 243      13.126  26.215 104.778  1.00 22.00           C  
ATOM   1893  OE1 GLN A 243      13.172  25.113 105.344  1.00 22.00           O  
ATOM   1894  NE2 GLN A 243      12.749  26.362 103.486  1.00 22.00           N  
ATOM   1895  N   ASP A 244      15.147  25.290 107.154  1.00 22.00           N  
ATOM   1896  CA  ASP A 244      15.778  23.971 107.220  1.00 22.00           C  
ATOM   1897  C   ASP A 244      16.120  23.768 108.721  1.00 22.00           C  
ATOM   1898  O   ASP A 244      15.195  23.492 109.486  1.00 22.00           O  
ATOM   1899  CB  ASP A 244      16.983  23.989 106.244  1.00 22.00           C  
ATOM   1900  CG  ASP A 244      16.611  23.613 104.787  1.00 22.00           C  
ATOM   1901  OD1 ASP A 244      15.566  24.086 104.252  1.00 22.00           O  
ATOM   1902  OD2 ASP A 244      17.399  22.841 104.162  1.00 22.00           O  
ATOM   1903  N   PRO A 245      17.416  23.765 109.140  1.00 22.00           N  
ATOM   1904  CA  PRO A 245      17.580  23.606 110.591  1.00 22.00           C  
ATOM   1905  C   PRO A 245      17.437  24.940 111.331  1.00 22.00           C  
ATOM   1906  O   PRO A 245      17.486  26.027 110.740  1.00 22.00           O  
ATOM   1907  CB  PRO A 245      18.995  23.092 110.746  1.00 22.00           C  
ATOM   1908  CG  PRO A 245      19.644  23.369 109.457  1.00 22.00           C  
ATOM   1909  CD  PRO A 245      18.616  23.259 108.450  1.00 22.00           C  
ATOM   1910  N   LYS A 246      17.395  24.838 112.653  1.00 22.00           N  
ATOM   1911  CA  LYS A 246      17.249  25.998 113.527  1.00 22.00           C  
ATOM   1912  C   LYS A 246      18.572  26.768 113.755  1.00 22.00           C  
ATOM   1913  O   LYS A 246      18.803  27.235 114.871  1.00 22.00           O  
ATOM   1914  CB  LYS A 246      16.681  25.528 114.880  1.00 22.00           C  
ATOM   1915  CG  LYS A 246      16.071  26.607 115.737  1.00 22.00           C  
ATOM   1916  CD  LYS A 246      14.828  27.092 115.067  1.00 22.00           C  
ATOM   1917  CE  LYS A 246      13.687  27.133 116.052  1.00 22.00           C  
ATOM   1918  NZ  LYS A 246      12.417  27.575 115.407  1.00 22.00           N  
ATOM   1919  N   LEU A 247      19.395  26.977 112.717  1.00 22.00           N  
ATOM   1920  CA  LEU A 247      20.684  27.675 112.929  1.00 22.00           C  
ATOM   1921  C   LEU A 247      20.538  29.060 113.515  1.00 22.00           C  
ATOM   1922  O   LEU A 247      19.932  29.939 112.918  1.00 22.00           O  
ATOM   1923  CB  LEU A 247      21.545  27.845 111.662  1.00 22.00           C  
ATOM   1924  CG  LEU A 247      21.517  27.086 110.341  1.00 22.00           C  
ATOM   1925  CD1 LEU A 247      22.805  27.293 109.586  1.00 22.00           C  
ATOM   1926  CD2 LEU A 247      21.369  25.655 110.620  1.00 22.00           C  
ATOM   1927  N   GLN A 248      21.147  29.288 114.660  1.00 22.00           N  
ATOM   1928  CA  GLN A 248      21.052  30.602 115.245  1.00 22.00           C  
ATOM   1929  C   GLN A 248      22.350  31.328 115.090  1.00 22.00           C  
ATOM   1930  O   GLN A 248      23.421  30.728 115.106  1.00 22.00           O  
ATOM   1931  CB  GLN A 248      20.651  30.548 116.705  1.00 22.00           C  
ATOM   1932  CG  GLN A 248      19.162  30.668 116.918  1.00 22.00           C  
ATOM   1933  CD  GLN A 248      18.809  30.845 118.384  1.00 22.00           C  
ATOM   1934  OE1 GLN A 248      19.637  30.643 119.273  1.00 22.00           O  
ATOM   1935  NE2 GLN A 248      17.584  31.270 118.638  1.00 22.00           N  
ATOM   1936  N   MET A 249      22.250  32.640 114.967  1.00 22.00           N  
ATOM   1937  CA  MET A 249      23.427  33.455 114.779  1.00 22.00           C  
ATOM   1938  C   MET A 249      23.513  34.547 115.821  1.00 22.00           C  
ATOM   1939  O   MET A 249      22.504  34.944 116.398  1.00 22.00           O  
ATOM   1940  CB  MET A 249      23.447  34.039 113.366  1.00 22.00           C  
ATOM   1941  CG  MET A 249      24.796  34.571 113.038  1.00 22.00           C  
ATOM   1942  SD  MET A 249      25.175  34.669 111.356  1.00 22.00           S  
ATOM   1943  CE  MET A 249      25.671  33.119 110.941  1.00 22.00           C  
ATOM   1944  N   GLY A 250      24.728  35.019 116.055  1.00 22.00           N  
ATOM   1945  CA  GLY A 250      24.933  36.054 117.037  1.00 22.00           C  
ATOM   1946  C   GLY A 250      24.668  37.493 116.628  1.00 22.00           C  
ATOM   1947  O   GLY A 250      24.593  37.873 115.456  1.00 22.00           O  
ATOM   1948  N   LYS A 251      24.567  38.319 117.654  1.00 22.00           N  
ATOM   1949  CA  LYS A 251      24.328  39.733 117.470  1.00 22.00           C  
ATOM   1950  C   LYS A 251      25.700  40.377 117.458  1.00 22.00           C  
ATOM   1951  O   LYS A 251      25.844  41.526 117.066  1.00 22.00           O  
ATOM   1952  CB  LYS A 251      23.574  40.306 118.687  1.00 22.00           C  
ATOM   1953  CG  LYS A 251      22.174  40.800 118.497  1.00 22.00           C  
ATOM   1954  CD  LYS A 251      21.569  41.152 119.835  1.00 22.00           C  
ATOM   1955  CE  LYS A 251      21.502  39.929 120.794  1.00 22.00           C  
ATOM   1956  NZ  LYS A 251      22.800  39.652 121.448  1.00 22.00           N  
ATOM   1957  N   LYS A 252      26.700  39.642 117.931  1.00 22.00           N  
ATOM   1958  CA  LYS A 252      28.037  40.181 118.074  1.00 22.00           C  
ATOM   1959  C   LYS A 252      29.100  39.726 117.081  1.00 22.00           C  
ATOM   1960  O   LYS A 252      29.271  38.535 116.843  1.00 22.00           O  
ATOM   1961  CB  LYS A 252      28.472  39.952 119.521  1.00 22.00           C  
ATOM   1962  CG  LYS A 252      27.425  40.496 120.515  1.00 22.00           C  
ATOM   1963  CD  LYS A 252      27.583  39.931 121.919  1.00 22.00           C  
ATOM   1964  CE  LYS A 252      26.371  40.296 122.788  1.00 22.00           C  
ATOM   1965  NZ  LYS A 252      26.580  39.943 124.226  1.00 22.00           N  
ATOM   1966  N   LEU A 253      29.873  40.690 116.594  1.00 22.00           N  
ATOM   1967  CA  LEU A 253      30.930  40.478 115.618  1.00 22.00           C  
ATOM   1968  C   LEU A 253      31.751  39.195 115.526  1.00 22.00           C  
ATOM   1969  O   LEU A 253      32.234  38.866 114.449  1.00 22.00           O  
ATOM   1970  CB  LEU A 253      31.866  41.669 115.628  1.00 22.00           C  
ATOM   1971  CG  LEU A 253      31.515  42.763 114.627  1.00 22.00           C  
ATOM   1972  CD1 LEU A 253      32.622  42.877 113.587  1.00 22.00           C  
ATOM   1973  CD2 LEU A 253      30.197  42.485 113.953  1.00 22.00           C  
ATOM   1974  N   PRO A 254      31.989  38.495 116.640  1.00 22.00           N  
ATOM   1975  CA  PRO A 254      32.773  37.260 116.536  1.00 22.00           C  
ATOM   1976  C   PRO A 254      31.970  36.046 116.069  1.00 22.00           C  
ATOM   1977  O   PRO A 254      32.105  34.986 116.651  1.00 22.00           O  
ATOM   1978  CB  PRO A 254      33.277  37.055 117.962  1.00 22.00           C  
ATOM   1979  CG  PRO A 254      33.285  38.425 118.527  1.00 22.00           C  
ATOM   1980  CD  PRO A 254      32.001  38.987 118.022  1.00 22.00           C  
ATOM   1981  N   LEU A 255      31.088  36.228 115.086  1.00 22.00           N  
ATOM   1982  CA  LEU A 255      30.242  35.181 114.481  1.00 22.00           C  
ATOM   1983  C   LEU A 255      30.250  33.731 115.027  1.00 22.00           C  
ATOM   1984  O   LEU A 255      31.269  33.037 115.009  1.00 22.00           O  
ATOM   1985  CB  LEU A 255      30.519  35.117 112.967  1.00 22.00           C  
ATOM   1986  CG  LEU A 255      30.021  36.076 111.874  1.00 22.00           C  
ATOM   1987  CD1 LEU A 255      30.450  37.501 112.126  1.00 22.00           C  
ATOM   1988  CD2 LEU A 255      30.580  35.594 110.534  1.00 22.00           C  
ATOM   1989  N   HIS A 256      29.081  33.243 115.423  1.00 22.00           N  
ATOM   1990  CA  HIS A 256      28.980  31.877 115.925  1.00 22.00           C  
ATOM   1991  C   HIS A 256      27.845  31.204 115.222  1.00 22.00           C  
ATOM   1992  O   HIS A 256      26.688  31.371 115.606  1.00 22.00           O  
ATOM   1993  CB  HIS A 256      28.694  31.848 117.417  1.00 22.00           C  
ATOM   1994  CG  HIS A 256      29.796  32.407 118.243  1.00 22.00           C  
ATOM   1995  ND1 HIS A 256      29.669  33.570 118.972  1.00 22.00           N  
ATOM   1996  CD2 HIS A 256      31.074  31.994 118.404  1.00 22.00           C  
ATOM   1997  CE1 HIS A 256      30.825  33.849 119.545  1.00 22.00           C  
ATOM   1998  NE2 HIS A 256      31.694  32.909 119.215  1.00 22.00           N  
ATOM   1999  N   LEU A 257      28.157  30.469 114.167  1.00 22.00           N  
ATOM   2000  CA  LEU A 257      27.113  29.774 113.434  1.00 22.00           C  
ATOM   2001  C   LEU A 257      26.755  28.615 114.350  1.00 22.00           C  
ATOM   2002  O   LEU A 257      27.560  27.700 114.532  1.00 22.00           O  
ATOM   2003  CB  LEU A 257      27.640  29.277 112.077  1.00 22.00           C  
ATOM   2004  CG  LEU A 257      26.711  29.025 110.880  1.00 22.00           C  
ATOM   2005  CD1 LEU A 257      26.847  27.594 110.444  1.00 22.00           C  
ATOM   2006  CD2 LEU A 257      25.274  29.349 111.190  1.00 22.00           C  
ATOM   2007  N   THR A 258      25.610  28.719 115.014  1.00 22.00           N  
ATOM   2008  CA  THR A 258      25.188  27.675 115.920  1.00 22.00           C  
ATOM   2009  C   THR A 258      24.224  26.638 115.334  1.00 22.00           C  
ATOM   2010  O   THR A 258      23.287  26.956 114.593  1.00 22.00           O  
ATOM   2011  CB  THR A 258      24.663  28.289 117.222  1.00 22.00           C  
ATOM   2012  OG1 THR A 258      23.606  29.216 116.933  1.00 22.00           O  
ATOM   2013  CG2 THR A 258      25.813  29.015 117.933  1.00 22.00           C  
ATOM   2014  N   LEU A 259      24.492  25.380 115.648  1.00 22.00           N  
ATOM   2015  CA  LEU A 259      23.680  24.276 115.169  1.00 22.00           C  
ATOM   2016  C   LEU A 259      23.086  23.630 116.397  1.00 22.00           C  
ATOM   2017  O   LEU A 259      23.814  22.986 117.140  1.00 22.00           O  
ATOM   2018  CB  LEU A 259      24.592  23.280 114.467  1.00 22.00           C  
ATOM   2019  CG  LEU A 259      24.195  22.648 113.140  1.00 22.00           C  
ATOM   2020  CD1 LEU A 259      25.439  22.517 112.254  1.00 22.00           C  
ATOM   2021  CD2 LEU A 259      23.486  21.309 113.355  1.00 22.00           C  
ATOM   2022  N   PRO A 260      21.786  23.852 116.678  1.00 22.00           N  
ATOM   2023  CA  PRO A 260      21.162  23.249 117.855  1.00 22.00           C  
ATOM   2024  C   PRO A 260      21.597  21.777 118.014  1.00 22.00           C  
ATOM   2025  O   PRO A 260      22.638  21.572 118.453  1.00 22.00           O  
ATOM   2026  CB  PRO A 260      19.684  23.428 117.577  1.00 22.00           C  
ATOM   2027  CG  PRO A 260      19.706  24.859 116.999  1.00 22.00           C  
ATOM   2028  CD  PRO A 260      20.812  24.680 115.950  1.00 22.00           C  
ATOM   2029  N   GLN A 261      20.907  20.755 117.572  1.00 22.00           N  
ATOM   2030  CA  GLN A 261      21.427  19.405 117.809  1.00 22.00           C  
ATOM   2031  C   GLN A 261      22.120  18.818 116.579  1.00 22.00           C  
ATOM   2032  O   GLN A 261      21.564  18.866 115.487  1.00 22.00           O  
ATOM   2033  CB  GLN A 261      20.259  18.528 118.214  1.00 22.00           C  
ATOM   2034  CG  GLN A 261      19.011  18.809 117.367  1.00 22.00           C  
ATOM   2035  CD  GLN A 261      17.757  18.133 117.900  1.00 22.00           C  
ATOM   2036  OE1 GLN A 261      17.619  17.891 119.103  1.00 22.00           O  
ATOM   2037  NE2 GLN A 261      16.829  17.834 117.006  1.00 22.00           N  
ATOM   2038  N   ALA A 262      23.312  18.253 116.752  1.00 22.00           N  
ATOM   2039  CA  ALA A 262      24.036  17.662 115.630  1.00 22.00           C  
ATOM   2040  C   ALA A 262      23.316  16.453 115.077  1.00 22.00           C  
ATOM   2041  O   ALA A 262      23.681  15.323 115.372  1.00 22.00           O  
ATOM   2042  CB  ALA A 262      25.430  17.253 116.049  1.00 22.00           C  
ATOM   2043  N   LEU A 263      22.291  16.676 114.280  1.00 22.00           N  
ATOM   2044  CA  LEU A 263      21.558  15.561 113.722  1.00 22.00           C  
ATOM   2045  C   LEU A 263      22.405  15.081 112.571  1.00 22.00           C  
ATOM   2046  O   LEU A 263      23.164  15.844 112.013  1.00 22.00           O  
ATOM   2047  CB  LEU A 263      20.169  16.008 113.295  1.00 22.00           C  
ATOM   2048  CG  LEU A 263      19.421  16.708 114.434  1.00 22.00           C  
ATOM   2049  CD1 LEU A 263      17.969  16.945 114.046  1.00 22.00           C  
ATOM   2050  CD2 LEU A 263      19.501  15.861 115.697  1.00 22.00           C  
ATOM   2051  N   PRO A 264      22.305  13.804 112.216  1.00 22.00           N  
ATOM   2052  CA  PRO A 264      23.059  13.151 111.129  1.00 22.00           C  
ATOM   2053  C   PRO A 264      23.038  13.753 109.711  1.00 22.00           C  
ATOM   2054  O   PRO A 264      24.048  13.711 109.008  1.00 22.00           O  
ATOM   2055  CB  PRO A 264      22.480  11.737 111.118  1.00 22.00           C  
ATOM   2056  CG  PRO A 264      21.976  11.549 112.544  1.00 22.00           C  
ATOM   2057  CD  PRO A 264      21.342  12.878 112.828  1.00 22.00           C  
ATOM   2058  N   GLN A 265      21.902  14.303 109.290  1.00 22.00           N  
ATOM   2059  CA  GLN A 265      21.774  14.868 107.946  1.00 22.00           C  
ATOM   2060  C   GLN A 265      22.494  16.184 107.737  1.00 22.00           C  
ATOM   2061  O   GLN A 265      22.668  16.618 106.613  1.00 22.00           O  
ATOM   2062  CB  GLN A 265      20.296  15.000 107.538  1.00 22.00           C  
ATOM   2063  CG  GLN A 265      19.396  15.840 108.458  1.00 22.00           C  
ATOM   2064  CD  GLN A 265      18.926  15.097 109.702  1.00 22.00           C  
ATOM   2065  OE1 GLN A 265      19.637  15.019 110.701  1.00 22.00           O  
ATOM   2066  NE2 GLN A 265      17.718  14.562 109.647  1.00 22.00           N  
ATOM   2067  N   TYR A 266      22.965  16.779 108.823  1.00 22.00           N  
ATOM   2068  CA  TYR A 266      23.659  18.060 108.796  1.00 22.00           C  
ATOM   2069  C   TYR A 266      25.163  17.942 108.644  1.00 22.00           C  
ATOM   2070  O   TYR A 266      25.920  18.756 109.188  1.00 22.00           O  
ATOM   2071  CB  TYR A 266      23.365  18.808 110.079  1.00 22.00           C  
ATOM   2072  CG  TYR A 266      21.899  19.008 110.311  1.00 22.00           C  
ATOM   2073  CD1 TYR A 266      21.011  17.913 110.367  1.00 22.00           C  
ATOM   2074  CD2 TYR A 266      21.388  20.289 110.450  1.00 22.00           C  
ATOM   2075  CE1 TYR A 266      19.646  18.105 110.551  1.00 22.00           C  
ATOM   2076  CE2 TYR A 266      20.052  20.486 110.629  1.00 22.00           C  
ATOM   2077  CZ  TYR A 266      19.175  19.406 110.678  1.00 22.00           C  
ATOM   2078  OH  TYR A 266      17.822  19.641 110.840  1.00 22.00           O  
ATOM   2079  N   ALA A 267      25.593  16.912 107.927  1.00 22.00           N  
ATOM   2080  CA  ALA A 267      27.008  16.692 107.713  1.00 22.00           C  
ATOM   2081  C   ALA A 267      27.428  16.974 106.283  1.00 22.00           C  
ATOM   2082  O   ALA A 267      26.750  16.592 105.338  1.00 22.00           O  
ATOM   2083  CB  ALA A 267      27.366  15.296 108.095  1.00 22.00           C  
ATOM   2084  N   GLY A 268      28.547  17.668 106.137  1.00 22.00           N  
ATOM   2085  CA  GLY A 268      29.047  18.006 104.819  1.00 22.00           C  
ATOM   2086  C   GLY A 268      29.938  19.241 104.814  1.00 22.00           C  
ATOM   2087  O   GLY A 268      30.379  19.718 105.870  1.00 22.00           O  
ATOM   2088  N   SER A 269      30.219  19.741 103.613  1.00 22.00           N  
ATOM   2089  CA  SER A 269      31.070  20.921 103.429  1.00 22.00           C  
ATOM   2090  C   SER A 269      30.265  22.221 103.389  1.00 22.00           C  
ATOM   2091  O   SER A 269      29.024  22.209 103.412  1.00 22.00           O  
ATOM   2092  CB  SER A 269      31.917  20.781 102.154  1.00 22.00           C  
ATOM   2093  OG  SER A 269      32.526  19.494 102.094  1.00 22.00           O  
ATOM   2094  N   GLY A 270      30.973  23.337 103.282  1.00 22.00           N  
ATOM   2095  CA  GLY A 270      30.304  24.615 103.268  1.00 22.00           C  
ATOM   2096  C   GLY A 270      31.308  25.721 103.099  1.00 22.00           C  
ATOM   2097  O   GLY A 270      32.453  25.602 103.521  1.00 22.00           O  
ATOM   2098  N   ASN A 271      30.885  26.784 102.436  1.00 22.00           N  
ATOM   2099  CA  ASN A 271      31.740  27.927 102.182  1.00 22.00           C  
ATOM   2100  C   ASN A 271      31.029  29.110 102.790  1.00 22.00           C  
ATOM   2101  O   ASN A 271      29.844  29.303 102.551  1.00 22.00           O  
ATOM   2102  CB  ASN A 271      31.885  28.178 100.674  1.00 22.00           C  
ATOM   2103  CG  ASN A 271      32.235  26.907  99.878  1.00 22.00           C  
ATOM   2104  OD1 ASN A 271      31.617  25.855 100.068  1.00 22.00           O  
ATOM   2105  ND2 ASN A 271      33.193  27.014  98.952  1.00 22.00           N  
ATOM   2106  N   LEU A 272      31.713  29.836 103.659  1.00 22.00           N  
ATOM   2107  CA  LEU A 272      31.138  31.021 104.282  1.00 22.00           C  
ATOM   2108  C   LEU A 272      31.807  32.172 103.542  1.00 22.00           C  
ATOM   2109  O   LEU A 272      33.001  32.425 103.699  1.00 22.00           O  
ATOM   2110  CB  LEU A 272      31.456  31.066 105.781  1.00 22.00           C  
ATOM   2111  CG  LEU A 272      30.770  32.169 106.577  1.00 22.00           C  
ATOM   2112  CD1 LEU A 272      29.676  31.583 107.411  1.00 22.00           C  
ATOM   2113  CD2 LEU A 272      31.775  32.879 107.452  1.00 22.00           C  
ATOM   2114  N   THR A 273      31.052  32.797 102.654  1.00 22.00           N  
ATOM   2115  CA  THR A 273      31.586  33.895 101.868  1.00 22.00           C  
ATOM   2116  C   THR A 273      31.204  35.233 102.506  1.00 22.00           C  
ATOM   2117  O   THR A 273      30.024  35.517 102.749  1.00 22.00           O  
ATOM   2118  CB  THR A 273      31.041  33.877 100.408  1.00 22.00           C  
ATOM   2119  OG1 THR A 273      30.440  32.621 100.128  1.00 22.00           O  
ATOM   2120  CG2 THR A 273      32.136  34.106  99.366  1.00 22.00           C  
ATOM   2121  N   LEU A 274      32.229  36.014 102.776  1.00 22.00           N  
ATOM   2122  CA  LEU A 274      32.076  37.371 103.312  1.00 22.00           C  
ATOM   2123  C   LEU A 274      32.514  38.341 102.223  1.00 22.00           C  
ATOM   2124  O   LEU A 274      33.473  38.079 101.484  1.00 22.00           O  
ATOM   2125  CB  LEU A 274      32.966  37.572 104.544  1.00 22.00           C  
ATOM   2126  CG  LEU A 274      32.380  38.561 105.554  1.00 22.00           C  
ATOM   2127  CD1 LEU A 274      31.549  37.881 106.643  1.00 22.00           C  
ATOM   2128  CD2 LEU A 274      33.452  39.366 106.293  1.00 22.00           C  
ATOM   2129  N   ALA A 275      31.803  39.434 102.133  1.00 22.00           N  
ATOM   2130  CA  ALA A 275      32.096  40.463 101.136  1.00 22.00           C  
ATOM   2131  C   ALA A 275      31.613  41.822 101.639  1.00 22.00           C  
ATOM   2132  O   ALA A 275      30.406  42.051 101.797  1.00 22.00           O  
ATOM   2133  CB  ALA A 275      31.387  40.133  99.821  1.00 22.00           C  
ATOM   2134  N   LEU A 276      32.582  42.684 101.883  1.00 22.00           N  
ATOM   2135  CA  LEU A 276      32.328  44.053 102.355  1.00 22.00           C  
ATOM   2136  C   LEU A 276      32.797  45.038 101.299  1.00 22.00           C  
ATOM   2137  O   LEU A 276      32.791  44.745 100.094  1.00 22.00           O  
ATOM   2138  CB  LEU A 276      33.061  44.312 103.662  1.00 22.00           C  
ATOM   2139  CG  LEU A 276      34.381  43.558 103.767  1.00 22.00           C  
ATOM   2140  CD1 LEU A 276      34.803  43.301 105.214  1.00 22.00           C  
ATOM   2141  CD2 LEU A 276      34.343  42.186 103.092  1.00 22.00           C  
ATOM   2142  N   GLU A 277      33.223  46.217 101.726  1.00 22.00           N  
ATOM   2143  CA  GLU A 277      33.621  47.186 100.723  1.00 22.00           C  
ATOM   2144  C   GLU A 277      34.295  48.467 101.203  1.00 22.00           C  
ATOM   2145  O   GLU A 277      34.861  48.517 102.311  1.00 22.00           O  
ATOM   2146  CB  GLU A 277      32.402  47.697  99.980  1.00 22.00           C  
ATOM   2147  CG  GLU A 277      31.644  48.754 100.781  1.00 22.00           C  
ATOM   2148  CD  GLU A 277      30.522  49.411  99.988  1.00 22.00           C  
ATOM   2149  OE1 GLU A 277      29.712  48.683  99.301  1.00 22.00           O  
ATOM   2150  OE2 GLU A 277      30.387  50.693 100.008  1.00 22.00           O  
ATOM   2151  N   ALA A 278      34.106  49.339 100.236  1.00 22.00           N  
ATOM   2152  CA  ALA A 278      34.638  50.686 100.067  1.00 22.00           C  
ATOM   2153  C   ALA A 278      35.157  50.640  98.635  1.00 22.00           C  
ATOM   2154  O   ALA A 278      34.911  51.559  97.838  1.00 22.00           O  
ATOM   2155  CB  ALA A 278      35.738  50.954 101.092  1.00 22.00           C  
ATOM   2156  N   LYS A 279      35.805  49.502  98.476  1.00 22.00           N  
ATOM   2157  CA  LYS A 279      36.402  48.957  97.254  1.00 22.00           C  
ATOM   2158  C   LYS A 279      36.466  47.443  97.501  1.00 22.00           C  
ATOM   2159  O   LYS A 279      37.536  46.887  97.788  1.00 22.00           O  
ATOM   2160  CB  LYS A 279      37.786  49.567  97.010  1.00 22.00           C  
ATOM   2161  CG  LYS A 279      37.899  50.252  95.642  1.00 22.00           C  
ATOM   2162  CD  LYS A 279      39.205  49.930  94.908  1.00 22.00           C  
ATOM   2163  CE  LYS A 279      39.391  50.754  93.629  1.00 22.00           C  
ATOM   2164  NZ  LYS A 279      40.663  50.478  92.945  1.00 22.00           N  
ATOM   2165  N   THR A 280      35.275  46.888  97.395  1.00 22.00           N  
ATOM   2166  CA  THR A 280      34.940  45.480  97.675  1.00 22.00           C  
ATOM   2167  C   THR A 280      36.030  44.457  97.340  1.00 22.00           C  
ATOM   2168  O   THR A 280      37.168  44.820  97.003  1.00 22.00           O  
ATOM   2169  CB  THR A 280      33.705  45.049  96.882  1.00 22.00           C  
ATOM   2170  OG1 THR A 280      34.079  44.665  95.568  1.00 22.00           O  
ATOM   2171  CG2 THR A 280      32.655  46.153  96.758  1.00 22.00           C  
ATOM   2172  N   GLY A 281      35.523  43.246  97.483  1.00 22.00           N  
ATOM   2173  CA  GLY A 281      36.197  41.951  97.327  1.00 22.00           C  
ATOM   2174  C   GLY A 281      35.353  40.981  98.154  1.00 22.00           C  
ATOM   2175  O   GLY A 281      34.429  41.393  98.869  1.00 22.00           O  
ATOM   2176  N   LYS A 282      35.639  39.706  98.074  1.00 22.00           N  
ATOM   2177  CA  LYS A 282      34.864  38.731  98.854  1.00 22.00           C  
ATOM   2178  C   LYS A 282      35.774  37.659  99.445  1.00 22.00           C  
ATOM   2179  O   LYS A 282      36.497  36.962  98.716  1.00 22.00           O  
ATOM   2180  CB  LYS A 282      33.788  38.070  97.984  1.00 22.00           C  
ATOM   2181  CG  LYS A 282      34.024  38.245  96.483  1.00 22.00           C  
ATOM   2182  CD  LYS A 282      32.989  39.150  95.802  1.00 22.00           C  
ATOM   2183  CE  LYS A 282      33.416  39.609  94.400  1.00 22.00           C  
ATOM   2184  NZ  LYS A 282      32.983  38.690  93.334  1.00 22.00           N  
ATOM   2185  N   LEU A 283      35.699  37.585 100.760  1.00 22.00           N  
ATOM   2186  CA  LEU A 283      36.441  36.602 101.549  1.00 22.00           C  
ATOM   2187  C   LEU A 283      35.703  35.279 101.501  1.00 22.00           C  
ATOM   2188  O   LEU A 283      34.498  35.230 101.244  1.00 22.00           O  
ATOM   2189  CB  LEU A 283      36.511  37.024 103.024  1.00 22.00           C  
ATOM   2190  CG  LEU A 283      36.956  38.468 103.235  1.00 22.00           C  
ATOM   2191  CD1 LEU A 283      36.798  38.929 104.689  1.00 22.00           C  
ATOM   2192  CD2 LEU A 283      38.424  38.690 102.876  1.00 22.00           C  
ATOM   2193  N   HIS A 284      36.442  34.243 101.741  1.00 22.00           N  
ATOM   2194  CA  HIS A 284      35.898  32.893 101.809  1.00 22.00           C  
ATOM   2195  C   HIS A 284      36.654  32.162 102.871  1.00 22.00           C  
ATOM   2196  O   HIS A 284      37.797  32.506 103.166  1.00 22.00           O  
ATOM   2197  CB  HIS A 284      36.144  32.116 100.516  1.00 22.00           C  
ATOM   2198  CG  HIS A 284      35.816  32.874  99.239  1.00 22.00           C  
ATOM   2199  ND1 HIS A 284      36.600  33.929  98.788  1.00 22.00           N  
ATOM   2200  CD2 HIS A 284      34.819  32.716  98.337  1.00 22.00           C  
ATOM   2201  CE1 HIS A 284      36.081  34.362  97.653  1.00 22.00           C  
ATOM   2202  NE2 HIS A 284      35.020  33.647  97.369  1.00 22.00           N  
ATOM   2203  N   GLN A 285      36.012  31.164 103.442  1.00 22.00           N  
ATOM   2204  CA  GLN A 285      36.621  30.322 104.454  1.00 22.00           C  
ATOM   2205  C   GLN A 285      35.708  29.120 104.555  1.00 22.00           C  
ATOM   2206  O   GLN A 285      34.491  29.233 104.565  1.00 22.00           O  
ATOM   2207  CB  GLN A 285      36.850  31.075 105.763  1.00 22.00           C  
ATOM   2208  CG  GLN A 285      35.936  30.818 106.843  1.00 22.00           C  
ATOM   2209  CD  GLN A 285      36.438  29.889 107.903  1.00 22.00           C  
ATOM   2210  OE1 GLN A 285      36.203  30.151 109.067  1.00 22.00           O  
ATOM   2211  NE2 GLN A 285      37.077  28.793 107.538  1.00 22.00           N  
ATOM   2212  N   GLU A 286      36.321  27.961 104.473  1.00 22.00           N  
ATOM   2213  CA  GLU A 286      35.628  26.692 104.451  1.00 22.00           C  
ATOM   2214  C   GLU A 286      35.032  26.217 105.775  1.00 22.00           C  
ATOM   2215  O   GLU A 286      35.551  26.539 106.837  1.00 22.00           O  
ATOM   2216  CB  GLU A 286      36.606  25.669 103.905  1.00 22.00           C  
ATOM   2217  CG  GLU A 286      36.182  24.254 104.117  1.00 22.00           C  
ATOM   2218  CD  GLU A 286      35.889  23.543 102.826  1.00 22.00           C  
ATOM   2219  OE1 GLU A 286      36.805  23.463 101.972  1.00 22.00           O  
ATOM   2220  OE2 GLU A 286      34.749  23.051 102.678  1.00 22.00           O  
ATOM   2221  N   VAL A 287      33.958  25.437 105.707  1.00 22.00           N  
ATOM   2222  CA  VAL A 287      33.298  24.895 106.899  1.00 22.00           C  
ATOM   2223  C   VAL A 287      32.878  23.460 106.619  1.00 22.00           C  
ATOM   2224  O   VAL A 287      32.439  23.155 105.516  1.00 22.00           O  
ATOM   2225  CB  VAL A 287      32.040  25.717 107.294  1.00 22.00           C  
ATOM   2226  CG1 VAL A 287      31.115  24.907 108.184  1.00 22.00           C  
ATOM   2227  CG2 VAL A 287      32.446  26.963 108.031  1.00 22.00           C  
ATOM   2228  N   ASN A 288      33.014  22.587 107.619  1.00 22.00           N  
ATOM   2229  CA  ASN A 288      32.662  21.162 107.500  1.00 22.00           C  
ATOM   2230  C   ASN A 288      32.136  20.537 108.809  1.00 22.00           C  
ATOM   2231  O   ASN A 288      32.673  20.784 109.897  1.00 22.00           O  
ATOM   2232  CB  ASN A 288      33.878  20.337 107.062  1.00 22.00           C  
ATOM   2233  CG  ASN A 288      34.625  20.950 105.901  1.00 22.00           C  
ATOM   2234  OD1 ASN A 288      34.449  20.542 104.755  1.00 22.00           O  
ATOM   2235  ND2 ASN A 288      35.489  21.917 106.197  1.00 22.00           N  
ATOM   2236  N   LEU A 289      31.158  19.646 108.677  1.00 22.00           N  
ATOM   2237  CA  LEU A 289      30.573  18.970 109.837  1.00 22.00           C  
ATOM   2238  C   LEU A 289      30.373  17.457 109.642  1.00 22.00           C  
ATOM   2239  O   LEU A 289      29.822  17.002 108.627  1.00 22.00           O  
ATOM   2240  CB  LEU A 289      29.249  19.626 110.227  1.00 22.00           C  
ATOM   2241  CG  LEU A 289      28.555  19.160 111.511  1.00 22.00           C  
ATOM   2242  CD1 LEU A 289      29.455  19.382 112.730  1.00 22.00           C  
ATOM   2243  CD2 LEU A 289      27.254  19.914 111.656  1.00 22.00           C  
ATOM   2244  N   VAL A 290      30.848  16.700 110.634  1.00 22.00           N  
ATOM   2245  CA  VAL A 290      30.792  15.236 110.678  1.00 22.00           C  
ATOM   2246  C   VAL A 290      29.913  14.814 111.841  1.00 22.00           C  
ATOM   2247  O   VAL A 290      29.879  15.492 112.865  1.00 22.00           O  
ATOM   2248  CB  VAL A 290      32.203  14.611 110.924  1.00 22.00           C  
ATOM   2249  CG1 VAL A 290      32.089  12.985 110.928  1.00 22.00           C  
ATOM   2250  CG2 VAL A 290      33.295  15.259 109.919  1.00 22.00           C  
ATOM   2251  N   VAL A 291      29.205  13.700 111.690  1.00 22.00           N  
ATOM   2252  CA  VAL A 291      28.338  13.210 112.757  1.00 22.00           C  
ATOM   2253  C   VAL A 291      28.532  11.707 112.963  1.00 22.00           C  
ATOM   2254  O   VAL A 291      28.811  10.972 112.018  1.00 22.00           O  
ATOM   2255  CB  VAL A 291      26.834  13.477 112.467  1.00 22.00           C  
ATOM   2256  CG1 VAL A 291      26.001  13.166 113.692  1.00 22.00           C  
ATOM   2257  CG2 VAL A 291      26.614  14.906 112.078  1.00 22.00           C  
ATOM   2258  N   MET A 292      28.423  11.277 114.215  1.00 22.00           N  
ATOM   2259  CA  MET A 292      28.567   9.880 114.590  1.00 22.00           C  
ATOM   2260  C   MET A 292      27.282   9.451 115.327  1.00 22.00           C  
ATOM   2261  O   MET A 292      26.780  10.185 116.174  1.00 22.00           O  
ATOM   2262  CB  MET A 292      29.793   9.752 115.487  1.00 22.00           C  
ATOM   2263  CG  MET A 292      30.071   8.369 115.991  1.00 22.00           C  
ATOM   2264  SD  MET A 292      31.479   8.326 117.130  1.00 22.00           S  
ATOM   2265  CE  MET A 292      32.598   7.425 116.151  1.00 22.00           C  
ATOM   2266  N   ARG A 293      26.739   8.285 114.988  1.00 22.00           N  
ATOM   2267  CA  ARG A 293      25.503   7.788 115.609  1.00 22.00           C  
ATOM   2268  C   ARG A 293      25.615   6.361 116.166  1.00 22.00           C  
ATOM   2269  O   ARG A 293      25.435   5.373 115.450  1.00 22.00           O  
ATOM   2270  CB  ARG A 293      24.339   7.862 114.605  1.00 22.00           C  
ATOM   2271  N   ALA A 294      25.880   6.261 117.458  1.00 22.00           N  
ATOM   2272  CA  ALA A 294      26.020   4.967 118.109  1.00 22.00           C  
ATOM   2273  C   ALA A 294      24.651   4.511 118.635  1.00 22.00           C  
ATOM   2274  O   ALA A 294      24.146   5.029 119.644  1.00 22.00           O  
ATOM   2275  CB  ALA A 294      27.044   5.054 119.245  1.00 22.00           C  
ATOM   2276  N   THR A 295      24.051   3.535 117.964  1.00 22.00           N  
ATOM   2277  CA  THR A 295      22.742   3.060 118.383  1.00 22.00           C  
ATOM   2278  C   THR A 295      22.474   1.549 118.140  1.00 22.00           C  
ATOM   2279  O   THR A 295      22.490   1.060 116.990  1.00 22.00           O  
ATOM   2280  CB  THR A 295      21.642   3.955 117.773  1.00 22.00           C  
ATOM   2281  OG1 THR A 295      21.246   4.965 118.736  1.00 22.00           O  
ATOM   2282  CG2 THR A 295      20.440   3.106 117.287  1.00 22.00           C  
ATOM   2283  N   GLN A 296      22.250   0.824 119.242  1.00 22.00           N  
ATOM   2284  CA  GLN A 296      21.976  -0.610 119.238  1.00 22.00           C  
ATOM   2285  C   GLN A 296      20.585  -0.804 118.647  1.00 22.00           C  
ATOM   2286  O   GLN A 296      19.614  -0.189 119.107  1.00 22.00           O  
ATOM   2287  CB  GLN A 296      22.017  -1.155 120.665  1.00 22.00           C  
ATOM   2288  CG  GLN A 296      21.777  -2.643 120.805  1.00 22.00           C  
ATOM   2289  CD  GLN A 296      21.599  -3.089 122.280  1.00 22.00           C  
ATOM   2290  OE1 GLN A 296      22.400  -3.863 122.820  1.00 22.00           O  
ATOM   2291  NE2 GLN A 296      20.533  -2.613 122.922  1.00 22.00           N  
ATOM   2292  N   LEU A 297      20.505  -1.646 117.618  1.00 22.00           N  
ATOM   2293  CA  LEU A 297      19.252  -1.945 116.918  1.00 22.00           C  
ATOM   2294  C   LEU A 297      18.247  -2.476 117.938  1.00 22.00           C  
ATOM   2295  O   LEU A 297      17.319  -1.775 118.361  1.00 22.00           O  
ATOM   2296  CB  LEU A 297      19.513  -3.018 115.852  1.00 22.00           C  
ATOM   2297  CG  LEU A 297      20.736  -2.684 115.011  1.00 22.00           C  
ATOM   2298  CD1 LEU A 297      21.240  -3.904 114.283  1.00 22.00           C  
ATOM   2299  CD2 LEU A 297      20.373  -1.558 114.069  1.00 22.00           C  
ATOM   2300  N   GLN A 298      18.418  -3.752 118.263  1.00 22.00           N  
ATOM   2301  CA  GLN A 298      17.601  -4.441 119.243  1.00 22.00           C  
ATOM   2302  C   GLN A 298      18.675  -5.032 120.154  1.00 22.00           C  
ATOM   2303  O   GLN A 298      19.520  -4.296 120.660  1.00 22.00           O  
ATOM   2304  CB  GLN A 298      16.734  -5.531 118.578  1.00 22.00           C  
ATOM   2305  CG  GLN A 298      17.044  -5.870 117.102  1.00 22.00           C  
ATOM   2306  CD  GLN A 298      18.117  -6.942 116.950  1.00 22.00           C  
ATOM   2307  OE1 GLN A 298      18.562  -7.558 117.902  1.00 22.00           O  
ATOM   2308  NE2 GLN A 298      18.545  -7.145 115.716  1.00 22.00           N  
ATOM   2309  N   LYS A 299      18.698  -6.354 120.309  1.00 22.00           N  
ATOM   2310  CA  LYS A 299      19.724  -7.008 121.125  1.00 22.00           C  
ATOM   2311  C   LYS A 299      21.086  -6.922 120.405  1.00 22.00           C  
ATOM   2312  O   LYS A 299      22.100  -7.381 120.930  1.00 22.00           O  
ATOM   2313  CB  LYS A 299      19.365  -8.482 121.409  1.00 22.00           C  
ATOM   2314  CG  LYS A 299      18.446  -9.175 120.384  1.00 22.00           C  
ATOM   2315  CD  LYS A 299      16.970  -8.834 120.622  1.00 22.00           C  
ATOM   2316  CE  LYS A 299      16.068  -9.618 119.684  1.00 22.00           C  
ATOM   2317  NZ  LYS A 299      14.980  -8.787 119.110  1.00 22.00           N  
ATOM   2318  N   ASN A 300      21.084  -6.372 119.184  1.00 22.00           N  
ATOM   2319  CA  ASN A 300      22.296  -6.215 118.380  1.00 22.00           C  
ATOM   2320  C   ASN A 300      22.466  -4.748 117.995  1.00 22.00           C  
ATOM   2321  O   ASN A 300      21.471  -4.063 117.759  1.00 22.00           O  
ATOM   2322  CB  ASN A 300      22.242  -7.119 117.147  1.00 22.00           C  
ATOM   2323  CG  ASN A 300      22.035  -8.585 117.518  1.00 22.00           C  
ATOM   2324  OD1 ASN A 300      22.991  -9.335 117.727  1.00 22.00           O  
ATOM   2325  ND2 ASN A 300      20.773  -8.988 117.636  1.00 22.00           N  
ATOM   2326  N   LEU A 301      23.724  -4.295 117.912  1.00 22.00           N  
ATOM   2327  CA  LEU A 301      24.074  -2.893 117.631  1.00 22.00           C  
ATOM   2328  C   LEU A 301      24.815  -2.503 116.335  1.00 22.00           C  
ATOM   2329  O   LEU A 301      25.245  -3.351 115.538  1.00 22.00           O  
ATOM   2330  CB  LEU A 301      24.829  -2.298 118.844  1.00 22.00           C  
ATOM   2331  CG  LEU A 301      26.281  -2.703 119.197  1.00 22.00           C  
ATOM   2332  CD1 LEU A 301      27.298  -1.832 118.501  1.00 22.00           C  
ATOM   2333  CD2 LEU A 301      26.495  -2.558 120.680  1.00 22.00           C  
ATOM   2334  N   THR A 302      25.019  -1.186 116.222  1.00 22.00           N  
ATOM   2335  CA  THR A 302      25.681  -0.503 115.105  1.00 22.00           C  
ATOM   2336  C   THR A 302      25.924   1.010 115.353  1.00 22.00           C  
ATOM   2337  O   THR A 302      25.284   1.648 116.186  1.00 22.00           O  
ATOM   2338  CB  THR A 302      24.842  -0.662 113.810  1.00 22.00           C  
ATOM   2339  OG1 THR A 302      25.492  -1.606 112.946  1.00 22.00           O  
ATOM   2340  CG2 THR A 302      24.630   0.676 113.081  1.00 22.00           C  
ATOM   2341  N   CYS A 303      26.848   1.579 114.603  1.00 22.00           N  
ATOM   2342  CA  CYS A 303      27.137   2.987 114.729  1.00 22.00           C  
ATOM   2343  C   CYS A 303      27.687   3.418 113.385  1.00 22.00           C  
ATOM   2344  O   CYS A 303      28.241   2.598 112.641  1.00 22.00           O  
ATOM   2345  CB  CYS A 303      28.157   3.236 115.832  1.00 22.00           C  
ATOM   2346  SG  CYS A 303      28.275   4.959 116.384  1.00 22.00           S  
ATOM   2347  N   GLU A 304      27.521   4.699 113.073  1.00 22.00           N  
ATOM   2348  CA  GLU A 304      27.967   5.262 111.800  1.00 22.00           C  
ATOM   2349  C   GLU A 304      28.328   6.747 111.830  1.00 22.00           C  
ATOM   2350  O   GLU A 304      27.670   7.560 112.476  1.00 22.00           O  
ATOM   2351  CB  GLU A 304      26.934   5.001 110.696  1.00 22.00           C  
ATOM   2352  CG  GLU A 304      25.492   5.307 111.072  1.00 22.00           C  
ATOM   2353  CD  GLU A 304      24.747   4.078 111.574  1.00 22.00           C  
ATOM   2354  OE1 GLU A 304      24.324   3.265 110.719  1.00 22.00           O  
ATOM   2355  OE2 GLU A 304      24.589   3.926 112.814  1.00 22.00           O  
ATOM   2356  N   VAL A 305      29.376   7.079 111.084  1.00 22.00           N  
ATOM   2357  CA  VAL A 305      29.911   8.434 110.973  1.00 22.00           C  
ATOM   2358  C   VAL A 305      29.613   9.041 109.586  1.00 22.00           C  
ATOM   2359  O   VAL A 305      30.042   8.544 108.543  1.00 22.00           O  
ATOM   2360  CB  VAL A 305      31.428   8.416 111.315  1.00 22.00           C  
ATOM   2361  CG1 VAL A 305      32.225   9.135 110.292  1.00 22.00           C  
ATOM   2362  CG2 VAL A 305      31.666   9.023 112.682  1.00 22.00           C  
ATOM   2363  N   TRP A 306      28.844  10.110 109.589  1.00 22.00           N  
ATOM   2364  CA  TRP A 306      28.447  10.768 108.369  1.00 22.00           C  
ATOM   2365  C   TRP A 306      29.271  12.010 108.166  1.00 22.00           C  
ATOM   2366  O   TRP A 306      29.886  12.505 109.108  1.00 22.00           O  
ATOM   2367  CB  TRP A 306      27.002  11.214 108.502  1.00 22.00           C  
ATOM   2368  CG  TRP A 306      26.044  10.138 108.861  1.00 22.00           C  
ATOM   2369  CD1 TRP A 306      25.668   9.747 110.121  1.00 22.00           C  
ATOM   2370  CD2 TRP A 306      25.277   9.344 107.947  1.00 22.00           C  
ATOM   2371  NE1 TRP A 306      24.709   8.765 110.041  1.00 22.00           N  
ATOM   2372  CE2 TRP A 306      24.450   8.502 108.720  1.00 22.00           C  
ATOM   2373  CE3 TRP A 306      25.209   9.270 106.551  1.00 22.00           C  
ATOM   2374  CZ2 TRP A 306      23.560   7.592 108.136  1.00 22.00           C  
ATOM   2375  CZ3 TRP A 306      24.324   8.368 105.973  1.00 22.00           C  
ATOM   2376  CH2 TRP A 306      23.512   7.542 106.765  1.00 22.00           C  
ATOM   2377  N   GLY A 307      29.181  12.565 106.960  1.00 22.00           N  
ATOM   2378  CA  GLY A 307      29.876  13.795 106.616  1.00 22.00           C  
ATOM   2379  C   GLY A 307      31.179  13.652 105.860  1.00 22.00           C  
ATOM   2380  O   GLY A 307      31.349  12.747 105.048  1.00 22.00           O  
ATOM   2381  N   PRO A 308      32.099  14.599 106.059  1.00 22.00           N  
ATOM   2382  CA  PRO A 308      33.410  14.611 105.416  1.00 22.00           C  
ATOM   2383  C   PRO A 308      34.420  13.757 106.153  1.00 22.00           C  
ATOM   2384  O   PRO A 308      35.210  14.258 106.950  1.00 22.00           O  
ATOM   2385  CB  PRO A 308      33.792  16.086 105.480  1.00 22.00           C  
ATOM   2386  CG  PRO A 308      33.202  16.515 106.764  1.00 22.00           C  
ATOM   2387  CD  PRO A 308      31.829  15.887 106.712  1.00 22.00           C  
ATOM   2388  N   THR A 309      34.370  12.457 105.929  1.00 22.00           N  
ATOM   2389  CA  THR A 309      35.313  11.559 106.567  1.00 22.00           C  
ATOM   2390  C   THR A 309      36.422  11.267 105.569  1.00 22.00           C  
ATOM   2391  O   THR A 309      36.219  11.443 104.368  1.00 22.00           O  
ATOM   2392  CB  THR A 309      34.613  10.274 106.995  1.00 22.00           C  
ATOM   2393  OG1 THR A 309      33.947   9.670 105.880  1.00 22.00           O  
ATOM   2394  CG2 THR A 309      33.596  10.606 108.008  1.00 22.00           C  
ATOM   2395  N   SER A 310      37.589  10.851 106.047  1.00 22.00           N  
ATOM   2396  CA  SER A 310      38.708  10.545 105.158  1.00 22.00           C  
ATOM   2397  C   SER A 310      38.819   9.060 104.808  1.00 22.00           C  
ATOM   2398  O   SER A 310      38.619   8.202 105.665  1.00 22.00           O  
ATOM   2399  CB  SER A 310      40.024  10.984 105.802  1.00 22.00           C  
ATOM   2400  OG  SER A 310      41.001   9.964 105.679  1.00 22.00           O  
ATOM   2401  N   PRO A 311      39.200   8.735 103.554  1.00 22.00           N  
ATOM   2402  CA  PRO A 311      39.334   7.314 103.184  1.00 22.00           C  
ATOM   2403  C   PRO A 311      40.583   6.685 103.856  1.00 22.00           C  
ATOM   2404  O   PRO A 311      41.025   5.572 103.521  1.00 22.00           O  
ATOM   2405  CB  PRO A 311      39.440   7.362 101.646  1.00 22.00           C  
ATOM   2406  CG  PRO A 311      39.955   8.750 101.354  1.00 22.00           C  
ATOM   2407  CD  PRO A 311      39.226   9.601 102.357  1.00 22.00           C  
ATOM   2408  N   LYS A 312      41.145   7.455 104.787  1.00 22.00           N  
ATOM   2409  CA  LYS A 312      42.312   7.094 105.563  1.00 22.00           C  
ATOM   2410  C   LYS A 312      41.893   6.709 106.992  1.00 22.00           C  
ATOM   2411  O   LYS A 312      42.617   5.985 107.687  1.00 22.00           O  
ATOM   2412  CB  LYS A 312      43.256   8.300 105.641  1.00 22.00           C  
ATOM   2413  CG  LYS A 312      44.264   8.466 104.529  1.00 22.00           C  
ATOM   2414  CD  LYS A 312      43.670   8.776 103.160  1.00 22.00           C  
ATOM   2415  CE  LYS A 312      43.535   7.483 102.315  1.00 22.00           C  
ATOM   2416  NZ  LYS A 312      44.806   6.651 102.314  1.00 22.00           N  
ATOM   2417  N   LEU A 313      40.712   7.155 107.420  1.00 22.00           N  
ATOM   2418  CA  LEU A 313      40.267   6.884 108.777  1.00 22.00           C  
ATOM   2419  C   LEU A 313      39.782   5.480 109.035  1.00 22.00           C  
ATOM   2420  O   LEU A 313      39.583   4.701 108.130  1.00 22.00           O  
ATOM   2421  CB  LEU A 313      39.192   7.877 109.253  1.00 22.00           C  
ATOM   2422  CG  LEU A 313      38.520   9.012 108.487  1.00 22.00           C  
ATOM   2423  CD1 LEU A 313      37.018   8.770 108.445  1.00 22.00           C  
ATOM   2424  CD2 LEU A 313      38.813  10.336 109.181  1.00 22.00           C  
ATOM   2425  N   MET A 314      39.514   5.209 110.301  1.00 22.00           N  
ATOM   2426  CA  MET A 314      39.038   3.914 110.753  1.00 22.00           C  
ATOM   2427  C   MET A 314      37.890   4.172 111.739  1.00 22.00           C  
ATOM   2428  O   MET A 314      37.733   5.284 112.284  1.00 22.00           O  
ATOM   2429  CB  MET A 314      40.154   3.126 111.475  1.00 22.00           C  
ATOM   2430  CG  MET A 314      41.397   2.695 110.630  1.00 22.00           C  
ATOM   2431  SD  MET A 314      41.262   1.230 109.485  1.00 22.00           S  
ATOM   2432  CE  MET A 314      42.128  -0.051 110.351  1.00 22.00           C  
ATOM   2433  N   LEU A 315      37.094   3.136 111.955  1.00 22.00           N  
ATOM   2434  CA  LEU A 315      35.969   3.173 112.880  1.00 22.00           C  
ATOM   2435  C   LEU A 315      36.211   1.906 113.657  1.00 22.00           C  
ATOM   2436  O   LEU A 315      36.867   0.975 113.178  1.00 22.00           O  
ATOM   2437  CB  LEU A 315      34.597   3.074 112.171  1.00 22.00           C  
ATOM   2438  CG  LEU A 315      33.314   3.659 112.823  1.00 22.00           C  
ATOM   2439  CD1 LEU A 315      32.107   2.788 112.524  1.00 22.00           C  
ATOM   2440  CD2 LEU A 315      33.448   3.816 114.322  1.00 22.00           C  
ATOM   2441  N   SER A 316      35.771   1.913 114.895  1.00 22.00           N  
ATOM   2442  CA  SER A 316      35.930   0.750 115.727  1.00 22.00           C  
ATOM   2443  C   SER A 316      34.857   0.756 116.787  1.00 22.00           C  
ATOM   2444  O   SER A 316      34.343   1.815 117.160  1.00 22.00           O  
ATOM   2445  CB  SER A 316      37.320   0.721 116.388  1.00 22.00           C  
ATOM   2446  OG  SER A 316      38.122   1.827 116.022  1.00 22.00           O  
ATOM   2447  N   LEU A 317      34.466  -0.440 117.203  1.00 22.00           N  
ATOM   2448  CA  LEU A 317      33.474  -0.609 118.240  1.00 22.00           C  
ATOM   2449  C   LEU A 317      33.969  -1.670 119.189  1.00 22.00           C  
ATOM   2450  O   LEU A 317      34.333  -2.768 118.774  1.00 22.00           O  
ATOM   2451  CB  LEU A 317      32.126  -0.993 117.647  1.00 22.00           C  
ATOM   2452  CG  LEU A 317      31.267   0.224 117.319  1.00 22.00           C  
ATOM   2453  CD1 LEU A 317      30.064  -0.203 116.497  1.00 22.00           C  
ATOM   2454  CD2 LEU A 317      30.854   0.908 118.629  1.00 22.00           C  
ATOM   2455  N   LYS A 318      34.071  -1.289 120.453  1.00 22.00           N  
ATOM   2456  CA  LYS A 318      34.532  -2.176 121.494  1.00 22.00           C  
ATOM   2457  C   LYS A 318      33.729  -1.806 122.714  1.00 22.00           C  
ATOM   2458  O   LYS A 318      33.136  -0.729 122.781  1.00 22.00           O  
ATOM   2459  CB  LYS A 318      36.025  -1.957 121.775  1.00 22.00           C  
ATOM   2460  CG  LYS A 318      36.335  -0.675 122.523  1.00 22.00           C  
ATOM   2461  CD  LYS A 318      37.763  -0.612 122.999  1.00 22.00           C  
ATOM   2462  CE  LYS A 318      37.860   0.501 124.013  1.00 22.00           C  
ATOM   2463  NZ  LYS A 318      39.196   1.078 124.206  1.00 22.00           N  
ATOM   2464  N   LEU A 319      33.710  -2.710 123.675  1.00 22.00           N  
ATOM   2465  CA  LEU A 319      32.996  -2.493 124.915  1.00 22.00           C  
ATOM   2466  C   LEU A 319      33.886  -1.842 125.981  1.00 22.00           C  
ATOM   2467  O   LEU A 319      33.589  -1.921 127.178  1.00 22.00           O  
ATOM   2468  CB  LEU A 319      32.442  -3.830 125.401  1.00 22.00           C  
ATOM   2469  CG  LEU A 319      33.401  -5.022 125.335  1.00 22.00           C  
ATOM   2470  CD1 LEU A 319      34.371  -4.935 126.522  1.00 22.00           C  
ATOM   2471  CD2 LEU A 319      32.568  -6.338 125.333  1.00 22.00           C  
ATOM   2472  N   GLU A 320      34.974  -1.210 125.537  1.00 22.00           N  
ATOM   2473  CA  GLU A 320      35.937  -0.540 126.421  1.00 22.00           C  
ATOM   2474  C   GLU A 320      36.826  -1.505 127.213  1.00 22.00           C  
ATOM   2475  O   GLU A 320      38.043  -1.413 127.156  1.00 22.00           O  
ATOM   2476  CB  GLU A 320      35.232   0.502 127.318  1.00 22.00           C  
ATOM   2477  CG  GLU A 320      35.733   0.614 128.736  1.00 22.00           C  
ATOM   2478  CD  GLU A 320      34.838  -0.142 129.731  1.00 22.00           C  
ATOM   2479  OE1 GLU A 320      33.830   0.487 130.184  1.00 22.00           O  
ATOM   2480  OE2 GLU A 320      35.138  -1.342 130.038  1.00 22.00           O  
ATOM   2481  N   ASN A 321      36.210  -2.410 127.961  1.00 22.00           N  
ATOM   2482  CA  ASN A 321      36.937  -3.403 128.758  1.00 22.00           C  
ATOM   2483  C   ASN A 321      38.062  -4.056 127.979  1.00 22.00           C  
ATOM   2484  O   ASN A 321      39.255  -3.868 128.259  1.00 22.00           O  
ATOM   2485  CB  ASN A 321      35.972  -4.526 129.154  1.00 22.00           C  
ATOM   2486  CG  ASN A 321      35.583  -4.504 130.635  1.00 22.00           C  
ATOM   2487  OD1 ASN A 321      36.443  -4.556 131.538  1.00 22.00           O  
ATOM   2488  ND2 ASN A 321      34.272  -4.497 130.891  1.00 22.00           N  
ATOM   2489  N   LYS A 322      37.633  -4.864 127.014  1.00 22.00           N  
ATOM   2490  CA  LYS A 322      38.518  -5.622 126.149  1.00 22.00           C  
ATOM   2491  C   LYS A 322      38.818  -4.825 124.860  1.00 22.00           C  
ATOM   2492  O   LYS A 322      38.146  -3.829 124.559  1.00 22.00           O  
ATOM   2493  CB  LYS A 322      37.866  -6.985 125.832  1.00 22.00           C  
ATOM   2494  CG  LYS A 322      37.245  -7.715 127.066  1.00 22.00           C  
ATOM   2495  CD  LYS A 322      36.590  -9.066 126.687  1.00 22.00           C  
ATOM   2496  CE  LYS A 322      36.378  -9.979 127.903  1.00 22.00           C  
ATOM   2497  NZ  LYS A 322      35.853 -11.327 127.518  1.00 22.00           N  
ATOM   2498  N   GLU A 323      39.777  -5.304 124.073  1.00 22.00           N  
ATOM   2499  CA  GLU A 323      40.179  -4.634 122.837  1.00 22.00           C  
ATOM   2500  C   GLU A 323      39.203  -4.864 121.673  1.00 22.00           C  
ATOM   2501  O   GLU A 323      38.215  -5.579 121.822  1.00 22.00           O  
ATOM   2502  CB  GLU A 323      41.605  -5.062 122.458  1.00 22.00           C  
ATOM   2503  CG  GLU A 323      42.621  -5.007 123.637  1.00 22.00           C  
ATOM   2504  CD  GLU A 323      43.383  -3.669 123.784  1.00 22.00           C  
ATOM   2505  OE1 GLU A 323      44.032  -3.209 122.819  1.00 22.00           O  
ATOM   2506  OE2 GLU A 323      43.384  -3.091 124.888  1.00 22.00           O  
ATOM   2507  N   ALA A 324      39.489  -4.225 120.537  1.00 22.00           N  
ATOM   2508  CA  ALA A 324      38.684  -4.271 119.300  1.00 22.00           C  
ATOM   2509  C   ALA A 324      37.596  -5.320 119.088  1.00 22.00           C  
ATOM   2510  O   ALA A 324      37.865  -6.451 118.708  1.00 22.00           O  
ATOM   2511  CB  ALA A 324      39.595  -4.235 118.071  1.00 22.00           C  
ATOM   2512  N   LYS A 325      36.347  -4.907 119.227  1.00 22.00           N  
ATOM   2513  CA  LYS A 325      35.253  -5.834 119.010  1.00 22.00           C  
ATOM   2514  C   LYS A 325      35.020  -5.901 117.500  1.00 22.00           C  
ATOM   2515  O   LYS A 325      34.471  -6.874 116.980  1.00 22.00           O  
ATOM   2516  CB  LYS A 325      34.000  -5.353 119.747  1.00 22.00           C  
ATOM   2517  N   VAL A 326      35.463  -4.852 116.811  1.00 22.00           N  
ATOM   2518  CA  VAL A 326      35.354  -4.718 115.354  1.00 22.00           C  
ATOM   2519  C   VAL A 326      36.117  -3.475 114.926  1.00 22.00           C  
ATOM   2520  O   VAL A 326      35.826  -2.366 115.374  1.00 22.00           O  
ATOM   2521  CB  VAL A 326      33.885  -4.573 114.855  1.00 22.00           C  
ATOM   2522  CG1 VAL A 326      33.279  -3.223 115.261  1.00 22.00           C  
ATOM   2523  CG2 VAL A 326      33.844  -4.733 113.345  1.00 22.00           C  
ATOM   2524  N   SER A 327      37.111  -3.657 114.078  1.00 22.00           N  
ATOM   2525  CA  SER A 327      37.905  -2.530 113.615  1.00 22.00           C  
ATOM   2526  C   SER A 327      37.723  -2.495 112.089  1.00 22.00           C  
ATOM   2527  O   SER A 327      37.564  -3.555 111.469  1.00 22.00           O  
ATOM   2528  CB  SER A 327      39.374  -2.727 114.040  1.00 22.00           C  
ATOM   2529  OG  SER A 327      40.133  -1.528 113.938  1.00 22.00           O  
ATOM   2530  N   LYS A 328      37.691  -1.300 111.492  1.00 22.00           N  
ATOM   2531  CA  LYS A 328      37.483  -1.190 110.042  1.00 22.00           C  
ATOM   2532  C   LYS A 328      37.707   0.219 109.481  1.00 22.00           C  
ATOM   2533  O   LYS A 328      37.845   1.192 110.224  1.00 22.00           O  
ATOM   2534  CB  LYS A 328      36.059  -1.650 109.698  1.00 22.00           C  
ATOM   2535  CG  LYS A 328      35.943  -2.660 108.570  1.00 22.00           C  
ATOM   2536  CD  LYS A 328      34.587  -3.378 108.646  1.00 22.00           C  
ATOM   2537  CE  LYS A 328      34.400  -4.437 107.546  1.00 22.00           C  
ATOM   2538  NZ  LYS A 328      34.294  -3.897 106.147  1.00 22.00           N  
ATOM   2539  N   ARG A 329      37.687   0.315 108.157  1.00 22.00           N  
ATOM   2540  CA  ARG A 329      37.892   1.572 107.458  1.00 22.00           C  
ATOM   2541  C   ARG A 329      36.641   1.973 106.661  1.00 22.00           C  
ATOM   2542  O   ARG A 329      36.570   1.751 105.444  1.00 22.00           O  
ATOM   2543  CB  ARG A 329      39.111   1.436 106.535  1.00 22.00           C  
ATOM   2544  CG  ARG A 329      40.319   2.218 107.002  1.00 22.00           C  
ATOM   2545  CD  ARG A 329      41.624   1.623 106.521  1.00 22.00           C  
ATOM   2546  NE  ARG A 329      42.642   2.621 106.148  1.00 22.00           N  
ATOM   2547  CZ  ARG A 329      42.720   3.220 104.948  1.00 22.00           C  
ATOM   2548  NH1 ARG A 329      41.826   2.945 103.983  1.00 22.00           N  
ATOM   2549  NH2 ARG A 329      43.783   3.954 104.631  1.00 22.00           N  
ATOM   2550  N   GLU A 330      35.624   2.482 107.358  1.00 22.00           N  
ATOM   2551  CA  GLU A 330      34.380   2.908 106.714  1.00 22.00           C  
ATOM   2552  C   GLU A 330      33.475   3.649 107.680  1.00 22.00           C  
ATOM   2553  O   GLU A 330      33.752   3.702 108.884  1.00 22.00           O  
ATOM   2554  CB  GLU A 330      33.639   1.736 106.057  1.00 22.00           C  
ATOM   2555  CG  GLU A 330      33.768   0.411 106.776  1.00 22.00           C  
ATOM   2556  CD  GLU A 330      33.746  -0.760 105.816  1.00 22.00           C  
ATOM   2557  OE1 GLU A 330      32.620  -1.221 105.494  1.00 22.00           O  
ATOM   2558  OE2 GLU A 330      34.847  -1.219 105.401  1.00 22.00           O  
ATOM   2559  N   LYS A 331      32.357   4.147 107.163  1.00 22.00           N  
ATOM   2560  CA  LYS A 331      31.451   4.949 107.965  1.00 22.00           C  
ATOM   2561  C   LYS A 331      30.212   4.305 108.530  1.00 22.00           C  
ATOM   2562  O   LYS A 331      29.461   4.941 109.246  1.00 22.00           O  
ATOM   2563  CB  LYS A 331      31.104   6.216 107.206  1.00 22.00           C  
ATOM   2564  CG  LYS A 331      31.117   6.047 105.704  1.00 22.00           C  
ATOM   2565  CD  LYS A 331      30.951   7.405 105.065  1.00 22.00           C  
ATOM   2566  CE  LYS A 331      29.734   8.120 105.668  1.00 22.00           C  
ATOM   2567  NZ  LYS A 331      29.631   9.519 105.197  1.00 22.00           N  
ATOM   2568  N   ALA A 332      30.017   3.030 108.259  1.00 22.00           N  
ATOM   2569  CA  ALA A 332      28.849   2.336 108.794  1.00 22.00           C  
ATOM   2570  C   ALA A 332      29.181   0.898 109.148  1.00 22.00           C  
ATOM   2571  O   ALA A 332      28.905  -0.033 108.370  1.00 22.00           O  
ATOM   2572  CB  ALA A 332      27.698   2.379 107.820  1.00 22.00           C  
ATOM   2573  N   VAL A 333      29.819   0.738 110.305  1.00 22.00           N  
ATOM   2574  CA  VAL A 333      30.208  -0.564 110.808  1.00 22.00           C  
ATOM   2575  C   VAL A 333      29.091  -1.091 111.702  1.00 22.00           C  
ATOM   2576  O   VAL A 333      28.229  -0.328 112.169  1.00 22.00           O  
ATOM   2577  CB  VAL A 333      31.574  -0.488 111.554  1.00 22.00           C  
ATOM   2578  CG1 VAL A 333      31.497  -1.157 112.916  1.00 22.00           C  
ATOM   2579  CG2 VAL A 333      32.661  -1.152 110.719  1.00 22.00           C  
ATOM   2580  N   TRP A 334      29.140  -2.394 111.956  1.00 22.00           N  
ATOM   2581  CA  TRP A 334      28.148  -3.072 112.774  1.00 22.00           C  
ATOM   2582  C   TRP A 334      28.795  -4.111 113.710  1.00 22.00           C  
ATOM   2583  O   TRP A 334      29.834  -4.718 113.398  1.00 22.00           O  
ATOM   2584  CB  TRP A 334      27.101  -3.757 111.871  1.00 22.00           C  
ATOM   2585  CG  TRP A 334      27.627  -4.955 111.123  1.00 22.00           C  
ATOM   2586  CD1 TRP A 334      27.563  -6.265 111.529  1.00 22.00           C  
ATOM   2587  CD2 TRP A 334      28.378  -4.953 109.902  1.00 22.00           C  
ATOM   2588  NE1 TRP A 334      28.243  -7.072 110.645  1.00 22.00           N  
ATOM   2589  CE2 TRP A 334      28.747  -6.301 109.630  1.00 22.00           C  
ATOM   2590  CE3 TRP A 334      28.784  -3.942 108.999  1.00 22.00           C  
ATOM   2591  CZ2 TRP A 334      29.516  -6.667 108.498  1.00 22.00           C  
ATOM   2592  CZ3 TRP A 334      29.559  -4.306 107.866  1.00 22.00           C  
ATOM   2593  CH2 TRP A 334      29.906  -5.659 107.631  1.00 22.00           C  
ATOM   2594  N   VAL A 335      28.181  -4.301 114.866  1.00 22.00           N  
ATOM   2595  CA  VAL A 335      28.669  -5.280 115.806  1.00 22.00           C  
ATOM   2596  C   VAL A 335      27.408  -6.020 116.232  1.00 22.00           C  
ATOM   2597  O   VAL A 335      26.606  -5.494 117.014  1.00 22.00           O  
ATOM   2598  CB  VAL A 335      29.355  -4.651 117.036  1.00 22.00           C  
ATOM   2599  CG1 VAL A 335      30.108  -5.719 117.802  1.00 22.00           C  
ATOM   2600  CG2 VAL A 335      30.296  -3.563 116.617  1.00 22.00           C  
ATOM   2601  N   LEU A 336      27.168  -7.159 115.584  1.00 22.00           N  
ATOM   2602  CA  LEU A 336      26.036  -8.032 115.880  1.00 22.00           C  
ATOM   2603  C   LEU A 336      26.401  -8.840 117.137  1.00 22.00           C  
ATOM   2604  O   LEU A 336      27.522  -9.320 117.275  1.00 22.00           O  
ATOM   2605  CB  LEU A 336      25.769  -8.952 114.665  1.00 22.00           C  
ATOM   2606  CG  LEU A 336      25.745 -10.476 114.845  1.00 22.00           C  
ATOM   2607  CD1 LEU A 336      24.971 -11.142 113.744  1.00 22.00           C  
ATOM   2608  CD2 LEU A 336      27.144 -11.017 114.857  1.00 22.00           C  
ATOM   2609  N   ASN A 337      25.466  -8.906 118.074  1.00 22.00           N  
ATOM   2610  CA  ASN A 337      25.639  -9.629 119.347  1.00 22.00           C  
ATOM   2611  C   ASN A 337      26.632  -8.960 120.333  1.00 22.00           C  
ATOM   2612  O   ASN A 337      27.806  -9.343 120.400  1.00 22.00           O  
ATOM   2613  CB  ASN A 337      26.033 -11.129 119.149  1.00 22.00           C  
ATOM   2614  CG  ASN A 337      25.029 -12.111 119.840  1.00 22.00           C  
ATOM   2615  OD1 ASN A 337      24.378 -11.666 120.801  1.00 22.00           O  
ATOM   2616  ND2 ASN A 337      25.156 -13.468 119.599  1.00 22.00           N  
ATOM   2617  N   PRO A 338      26.195  -7.913 121.054  1.00 22.00           N  
ATOM   2618  CA  PRO A 338      27.154  -7.309 121.982  1.00 22.00           C  
ATOM   2619  C   PRO A 338      27.042  -7.893 123.410  1.00 22.00           C  
ATOM   2620  O   PRO A 338      26.142  -8.685 123.675  1.00 22.00           O  
ATOM   2621  CB  PRO A 338      26.777  -5.836 121.934  1.00 22.00           C  
ATOM   2622  CG  PRO A 338      25.295  -5.827 121.612  1.00 22.00           C  
ATOM   2623  CD  PRO A 338      24.925  -7.170 121.010  1.00 22.00           C  
ATOM   2624  N   GLU A 339      28.015  -7.616 124.291  1.00 22.00           N  
ATOM   2625  CA  GLU A 339      27.912  -8.068 125.713  1.00 22.00           C  
ATOM   2626  C   GLU A 339      27.861  -6.799 126.552  1.00 22.00           C  
ATOM   2627  O   GLU A 339      28.424  -5.770 126.163  1.00 22.00           O  
ATOM   2628  CB  GLU A 339      29.138  -8.779 126.290  1.00 22.00           C  
ATOM   2629  CG  GLU A 339      29.857  -9.750 125.515  1.00 22.00           C  
ATOM   2630  CD  GLU A 339      31.381  -9.509 125.448  1.00 22.00           C  
ATOM   2631  OE1 GLU A 339      32.125  -9.672 126.466  1.00 22.00           O  
ATOM   2632  OE2 GLU A 339      31.824  -9.246 124.308  1.00 22.00           O  
ATOM   2633  N   ALA A 340      27.354  -6.916 127.767  1.00 22.00           N  
ATOM   2634  CA  ALA A 340      27.288  -5.760 128.632  1.00 22.00           C  
ATOM   2635  C   ALA A 340      28.628  -5.037 128.830  1.00 22.00           C  
ATOM   2636  O   ALA A 340      29.704  -5.668 129.000  1.00 22.00           O  
ATOM   2637  CB  ALA A 340      26.644  -6.169 130.004  1.00 22.00           C  
ATOM   2638  N   GLY A 341      28.563  -3.716 128.697  1.00 22.00           N  
ATOM   2639  CA  GLY A 341      29.740  -2.868 128.855  1.00 22.00           C  
ATOM   2640  C   GLY A 341      29.376  -1.536 128.248  1.00 22.00           C  
ATOM   2641  O   GLY A 341      28.456  -1.515 127.425  1.00 22.00           O  
ATOM   2642  N   MET A 342      29.979  -0.429 128.694  1.00 22.00           N  
ATOM   2643  CA  MET A 342      29.656   0.857 128.091  1.00 22.00           C  
ATOM   2644  C   MET A 342      30.558   1.042 126.897  1.00 22.00           C  
ATOM   2645  O   MET A 342      31.664   1.563 127.012  1.00 22.00           O  
ATOM   2646  CB  MET A 342      29.779   2.029 129.063  1.00 22.00           C  
ATOM   2647  CG  MET A 342      29.018   1.768 130.348  1.00 22.00           C  
ATOM   2648  SD  MET A 342      28.004   3.088 131.049  1.00 22.00           S  
ATOM   2649  CE  MET A 342      28.990   3.528 132.549  1.00 22.00           C  
ATOM   2650  N   TRP A 343      30.059   0.542 125.768  1.00 22.00           N  
ATOM   2651  CA  TRP A 343      30.693   0.563 124.450  1.00 22.00           C  
ATOM   2652  C   TRP A 343      31.087   1.933 123.905  1.00 22.00           C  
ATOM   2653  O   TRP A 343      30.348   2.917 124.036  1.00 22.00           O  
ATOM   2654  CB  TRP A 343      29.789  -0.138 123.428  1.00 22.00           C  
ATOM   2655  CG  TRP A 343      29.727  -1.623 123.593  1.00 22.00           C  
ATOM   2656  CD1 TRP A 343      29.242  -2.308 124.671  1.00 22.00           C  
ATOM   2657  CD2 TRP A 343      30.179  -2.601 122.656  1.00 22.00           C  
ATOM   2658  NE1 TRP A 343      29.363  -3.653 124.460  1.00 22.00           N  
ATOM   2659  CE2 TRP A 343      29.936  -3.864 123.240  1.00 22.00           C  
ATOM   2660  CE3 TRP A 343      30.762  -2.530 121.384  1.00 22.00           C  
ATOM   2661  CZ2 TRP A 343      30.267  -5.062 122.588  1.00 22.00           C  
ATOM   2662  CZ3 TRP A 343      31.083  -3.710 120.738  1.00 22.00           C  
ATOM   2663  CH2 TRP A 343      30.834  -4.967 121.345  1.00 22.00           C  
ATOM   2664  N   GLN A 344      32.218   1.952 123.205  1.00 22.00           N  
ATOM   2665  CA  GLN A 344      32.753   3.165 122.624  1.00 22.00           C  
ATOM   2666  C   GLN A 344      32.943   2.993 121.139  1.00 22.00           C  
ATOM   2667  O   GLN A 344      33.556   2.026 120.701  1.00 22.00           O  
ATOM   2668  CB  GLN A 344      34.100   3.489 123.257  1.00 22.00           C  
ATOM   2669  CG  GLN A 344      34.075   3.487 124.780  1.00 22.00           C  
ATOM   2670  CD  GLN A 344      35.350   4.038 125.389  1.00 22.00           C  
ATOM   2671  OE1 GLN A 344      35.993   3.383 126.215  1.00 22.00           O  
ATOM   2672  NE2 GLN A 344      35.705   5.259 125.005  1.00 22.00           N  
ATOM   2673  N   CYS A 345      32.387   3.928 120.376  1.00 22.00           N  
ATOM   2674  CA  CYS A 345      32.512   3.945 118.921  1.00 22.00           C  
ATOM   2675  C   CYS A 345      33.679   4.900 118.689  1.00 22.00           C  
ATOM   2676  O   CYS A 345      33.732   5.968 119.320  1.00 22.00           O  
ATOM   2677  CB  CYS A 345      31.255   4.515 118.254  1.00 22.00           C  
ATOM   2678  SG  CYS A 345      31.321   4.517 116.433  1.00 22.00           S  
ATOM   2679  N   LEU A 346      34.604   4.527 117.802  1.00 22.00           N  
ATOM   2680  CA  LEU A 346      35.780   5.345 117.540  1.00 22.00           C  
ATOM   2681  C   LEU A 346      36.088   5.646 116.081  1.00 22.00           C  
ATOM   2682  O   LEU A 346      36.223   4.740 115.271  1.00 22.00           O  
ATOM   2683  CB  LEU A 346      37.010   4.710 118.202  1.00 22.00           C  
ATOM   2684  CG  LEU A 346      37.144   4.688 119.743  1.00 22.00           C  
ATOM   2685  CD1 LEU A 346      36.157   3.718 120.413  1.00 22.00           C  
ATOM   2686  CD2 LEU A 346      38.582   4.307 120.118  1.00 22.00           C  
ATOM   2687  N   LEU A 347      36.248   6.931 115.782  1.00 22.00           N  
ATOM   2688  CA  LEU A 347      36.566   7.416 114.444  1.00 22.00           C  
ATOM   2689  C   LEU A 347      37.924   8.119 114.632  1.00 22.00           C  
ATOM   2690  O   LEU A 347      38.096   8.869 115.595  1.00 22.00           O  
ATOM   2691  CB  LEU A 347      35.484   8.422 114.003  1.00 22.00           C  
ATOM   2692  CG  LEU A 347      35.349   8.858 112.541  1.00 22.00           C  
ATOM   2693  CD1 LEU A 347      36.430   9.840 112.153  1.00 22.00           C  
ATOM   2694  CD2 LEU A 347      35.387   7.635 111.657  1.00 22.00           C  
ATOM   2695  N   SER A 348      38.887   7.886 113.739  1.00 22.00           N  
ATOM   2696  CA  SER A 348      40.226   8.493 113.857  1.00 22.00           C  
ATOM   2697  C   SER A 348      40.902   8.712 112.464  1.00 22.00           C  
ATOM   2698  O   SER A 348      40.271   9.277 111.563  1.00 22.00           O  
ATOM   2699  CB  SER A 348      41.044   7.631 114.864  1.00 22.00           C  
ATOM   2700  OG  SER A 348      42.402   8.019 115.059  1.00 22.00           O  
ATOM   2701  N   ASP A 349      42.172   8.327 112.333  1.00 22.00           N  
ATOM   2702  CA  ASP A 349      42.999   8.421 111.125  1.00 22.00           C  
ATOM   2703  C   ASP A 349      44.395   8.382 111.737  1.00 22.00           C  
ATOM   2704  O   ASP A 349      44.666   9.092 112.722  1.00 22.00           O  
ATOM   2705  CB  ASP A 349      42.816   9.787 110.431  1.00 22.00           C  
ATOM   2706  CG  ASP A 349      43.783  10.010 109.262  1.00 22.00           C  
ATOM   2707  OD1 ASP A 349      44.709   9.199 109.069  1.00 22.00           O  
ATOM   2708  OD2 ASP A 349      43.584  10.999 108.525  1.00 22.00           O  
ATOM   2709  N   SER A 350      45.274   7.544 111.199  1.00 22.00           N  
ATOM   2710  CA  SER A 350      46.631   7.445 111.734  1.00 22.00           C  
ATOM   2711  C   SER A 350      46.656   6.871 113.176  1.00 22.00           C  
ATOM   2712  O   SER A 350      47.069   5.711 113.380  1.00 22.00           O  
ATOM   2713  CB  SER A 350      47.346   8.820 111.675  1.00 22.00           C  
ATOM   2714  OG  SER A 350      46.560   9.842 111.047  1.00 22.00           O  
ATOM   2715  N   GLY A 351      46.171   7.649 114.150  1.00 22.00           N  
ATOM   2716  CA  GLY A 351      46.161   7.193 115.524  1.00 22.00           C  
ATOM   2717  C   GLY A 351      45.318   7.999 116.495  1.00 22.00           C  
ATOM   2718  O   GLY A 351      44.520   7.424 117.233  1.00 22.00           O  
ATOM   2719  N   GLN A 352      45.487   9.318 116.505  1.00 22.00           N  
ATOM   2720  CA  GLN A 352      44.753  10.189 117.427  1.00 22.00           C  
ATOM   2721  C   GLN A 352      43.259  10.127 117.199  1.00 22.00           C  
ATOM   2722  O   GLN A 352      42.768  10.356 116.099  1.00 22.00           O  
ATOM   2723  CB  GLN A 352      45.243  11.645 117.344  1.00 22.00           C  
ATOM   2724  CG  GLN A 352      44.724  12.562 118.489  1.00 22.00           C  
ATOM   2725  CD  GLN A 352      45.168  14.042 118.362  1.00 22.00           C  
ATOM   2726  OE1 GLN A 352      45.837  14.422 117.393  1.00 22.00           O  
ATOM   2727  NE2 GLN A 352      44.767  14.876 119.325  1.00 22.00           N  
ATOM   2728  N   VAL A 353      42.553   9.818 118.272  1.00 22.00           N  
ATOM   2729  CA  VAL A 353      41.097   9.678 118.282  1.00 22.00           C  
ATOM   2730  C   VAL A 353      40.310  10.911 117.852  1.00 22.00           C  
ATOM   2731  O   VAL A 353      40.411  11.988 118.453  1.00 22.00           O  
ATOM   2732  CB  VAL A 353      40.569   9.301 119.696  1.00 22.00           C  
ATOM   2733  CG1 VAL A 353      39.205   8.615 119.604  1.00 22.00           C  
ATOM   2734  CG2 VAL A 353      41.582   8.442 120.463  1.00 22.00           C  
ATOM   2735  N   LEU A 354      39.493  10.733 116.829  1.00 22.00           N  
ATOM   2736  CA  LEU A 354      38.673  11.824 116.354  1.00 22.00           C  
ATOM   2737  C   LEU A 354      37.342  11.810 117.105  1.00 22.00           C  
ATOM   2738  O   LEU A 354      37.194  12.506 118.104  1.00 22.00           O  
ATOM   2739  CB  LEU A 354      38.461  11.759 114.820  1.00 22.00           C  
ATOM   2740  CG  LEU A 354      39.507  12.268 113.799  1.00 22.00           C  
ATOM   2741  CD1 LEU A 354      39.011  12.123 112.371  1.00 22.00           C  
ATOM   2742  CD2 LEU A 354      39.809  13.717 114.060  1.00 22.00           C  
ATOM   2743  N   LEU A 355      36.428  10.936 116.691  1.00 22.00           N  
ATOM   2744  CA  LEU A 355      35.098  10.865 117.285  1.00 22.00           C  
ATOM   2745  C   LEU A 355      34.917   9.732 118.255  1.00 22.00           C  
ATOM   2746  O   LEU A 355      35.287   8.606 117.950  1.00 22.00           O  
ATOM   2747  CB  LEU A 355      34.066  10.741 116.184  1.00 22.00           C  
ATOM   2748  CG  LEU A 355      33.738  12.067 115.511  1.00 22.00           C  
ATOM   2749  CD1 LEU A 355      33.414  11.873 114.017  1.00 22.00           C  
ATOM   2750  CD2 LEU A 355      32.595  12.729 116.307  1.00 22.00           C  
ATOM   2751  N   GLU A 356      34.303  10.018 119.399  1.00 22.00           N  
ATOM   2752  CA  GLU A 356      34.093   9.003 120.440  1.00 22.00           C  
ATOM   2753  C   GLU A 356      32.676   9.119 120.954  1.00 22.00           C  
ATOM   2754  O   GLU A 356      32.298  10.155 121.502  1.00 22.00           O  
ATOM   2755  CB  GLU A 356      35.069   9.253 121.597  1.00 22.00           C  
ATOM   2756  CG  GLU A 356      35.357   8.092 122.577  1.00 22.00           C  
ATOM   2757  CD  GLU A 356      36.669   8.339 123.363  1.00 22.00           C  
ATOM   2758  OE1 GLU A 356      37.339   9.376 123.091  1.00 22.00           O  
ATOM   2759  OE2 GLU A 356      37.039   7.505 124.228  1.00 22.00           O  
ATOM   2760  N   SER A 357      31.902   8.048 120.827  1.00 22.00           N  
ATOM   2761  CA  SER A 357      30.507   8.054 121.291  1.00 22.00           C  
ATOM   2762  C   SER A 357      30.159   6.817 122.085  1.00 22.00           C  
ATOM   2763  O   SER A 357      30.041   5.719 121.529  1.00 22.00           O  
ATOM   2764  CB  SER A 357      29.561   8.198 120.102  1.00 22.00           C  
ATOM   2765  OG  SER A 357      29.748   9.442 119.467  1.00 22.00           O  
ATOM   2766  N   ASN A 358      29.954   7.026 123.378  1.00 22.00           N  
ATOM   2767  CA  ASN A 358      29.611   5.945 124.311  1.00 22.00           C  
ATOM   2768  C   ASN A 358      28.132   5.470 124.385  1.00 22.00           C  
ATOM   2769  O   ASN A 358      27.215   6.288 124.246  1.00 22.00           O  
ATOM   2770  CB  ASN A 358      30.095   6.318 125.705  1.00 22.00           C  
ATOM   2771  CG  ASN A 358      31.548   6.057 125.903  1.00 22.00           C  
ATOM   2772  OD1 ASN A 358      32.374   6.412 125.067  1.00 22.00           O  
ATOM   2773  ND2 ASN A 358      31.868   5.368 126.989  1.00 22.00           N  
ATOM   2774  N   ILE A 359      27.933   4.194 124.726  1.00 22.00           N  
ATOM   2775  CA  ILE A 359      26.615   3.620 124.757  1.00 22.00           C  
ATOM   2776  C   ILE A 359      26.692   2.275 125.495  1.00 22.00           C  
ATOM   2777  O   ILE A 359      27.712   1.582 125.362  1.00 22.00           O  
ATOM   2778  CB  ILE A 359      26.102   3.364 123.317  1.00 22.00           C  
ATOM   2779  CG1 ILE A 359      24.656   2.889 123.276  1.00 22.00           C  
ATOM   2780  CG2 ILE A 359      27.063   2.410 122.547  1.00 22.00           C  
ATOM   2781  CD1 ILE A 359      23.653   4.009 123.443  1.00 22.00           C  
ATOM   2782  N   LYS A 360      25.674   1.875 126.277  1.00 22.00           N  
ATOM   2783  CA  LYS A 360      25.717   0.581 126.988  1.00 22.00           C  
ATOM   2784  C   LYS A 360      24.848  -0.553 126.327  1.00 22.00           C  
ATOM   2785  O   LYS A 360      23.882  -0.297 125.623  1.00 22.00           O  
ATOM   2786  CB  LYS A 360      25.262   0.734 128.451  1.00 22.00           C  
ATOM   2787  CG  LYS A 360      25.807   1.872 129.265  1.00 22.00           C  
ATOM   2788  CD  LYS A 360      25.029   2.031 130.582  1.00 22.00           C  
ATOM   2789  CE  LYS A 360      24.659   0.700 131.341  1.00 22.00           C  
ATOM   2790  NZ  LYS A 360      24.268   1.024 132.788  1.00 22.00           N  
ATOM   2791  N   VAL A 361      25.141  -1.791 126.743  1.00 22.00           N  
ATOM   2792  CA  VAL A 361      24.447  -3.045 126.303  1.00 22.00           C  
ATOM   2793  C   VAL A 361      23.789  -3.592 127.589  1.00 22.00           C  
ATOM   2794  O   VAL A 361      24.438  -3.422 128.603  1.00 22.00           O  
ATOM   2795  CB  VAL A 361      25.319  -4.010 125.534  1.00 22.00           C  
ATOM   2796  CG1 VAL A 361      24.561  -5.200 125.071  1.00 22.00           C  
ATOM   2797  CG2 VAL A 361      26.120  -3.402 124.431  1.00 22.00           C  
ATOM   2798  N   LEU A 362      22.671  -4.267 127.511  1.00 22.00           N  
ATOM   2799  CA  LEU A 362      21.934  -4.758 128.607  1.00 22.00           C  
ATOM   2800  C   LEU A 362      22.193  -6.144 129.261  1.00 22.00           C  
ATOM   2801  O   LEU A 362      22.710  -6.194 130.370  1.00 22.00           O  
ATOM   2802  CB  LEU A 362      20.414  -4.601 128.393  1.00 22.00           C  
ATOM   2803  CG  LEU A 362      20.079  -3.669 127.198  1.00 22.00           C  
ATOM   2804  CD1 LEU A 362      18.723  -3.856 126.550  1.00 22.00           C  
ATOM   2805  CD2 LEU A 362      20.328  -2.270 127.639  1.00 22.00           C  
ATOM   2806  N   PRO A 363      21.834  -7.272 128.570  1.00 22.00           N  
ATOM   2807  CA  PRO A 363      22.087  -8.567 129.256  1.00 22.00           C  
ATOM   2808  C   PRO A 363      23.491  -8.954 129.697  1.00 22.00           C  
ATOM   2809  O   PRO A 363      24.482  -8.788 128.968  1.00 22.00           O  
ATOM   2810  CB  PRO A 363      21.465  -9.612 128.237  1.00 22.00           C  
ATOM   2811  CG  PRO A 363      20.572  -8.758 127.350  1.00 22.00           C  
ATOM   2812  CD  PRO A 363      21.387  -7.432 127.233  1.00 22.00           C  
TER    2813      PRO A 363                                                      
ATOM   2814  N   LYS B   1      93.642 -51.592 114.754  1.00 22.00           N  
ATOM   2815  CA  LYS B   1      92.895 -52.409 113.768  1.00 22.00           C  
ATOM   2816  C   LYS B   1      91.405 -52.090 113.822  1.00 22.00           C  
ATOM   2817  O   LYS B   1      91.025 -50.947 114.083  1.00 22.00           O  
ATOM   2818  CB  LYS B   1      93.158 -53.898 113.994  1.00 22.00           C  
ATOM   2819  CG  LYS B   1      94.344 -54.421 113.208  1.00 22.00           C  
ATOM   2820  CD  LYS B   1      93.986 -55.744 112.560  1.00 22.00           C  
ATOM   2821  CE  LYS B   1      94.845 -56.039 111.342  1.00 22.00           C  
ATOM   2822  NZ  LYS B   1      94.531 -57.385 110.779  1.00 22.00           N  
ATOM   2823  N   LYS B   2      90.568 -53.100 113.621  1.00 22.00           N  
ATOM   2824  CA  LYS B   2      89.128 -52.908 113.626  1.00 22.00           C  
ATOM   2825  C   LYS B   2      88.691 -52.579 115.053  1.00 22.00           C  
ATOM   2826  O   LYS B   2      88.813 -53.410 115.954  1.00 22.00           O  
ATOM   2827  CB  LYS B   2      88.458 -54.177 113.085  1.00 22.00           C  
ATOM   2828  CG  LYS B   2      89.239 -54.724 111.889  1.00 22.00           C  
ATOM   2829  CD  LYS B   2      88.824 -56.102 111.364  1.00 22.00           C  
ATOM   2830  CE  LYS B   2      87.343 -56.189 111.044  1.00 22.00           C  
ATOM   2831  NZ  LYS B   2      86.938 -55.160 110.061  1.00 22.00           N  
ATOM   2832  N   VAL B   3      88.314 -51.323 115.272  1.00 22.00           N  
ATOM   2833  CA  VAL B   3      87.869 -50.859 116.582  1.00 22.00           C  
ATOM   2834  C   VAL B   3      86.429 -50.424 116.417  1.00 22.00           C  
ATOM   2835  O   VAL B   3      86.150 -49.322 115.943  1.00 22.00           O  
ATOM   2836  CB  VAL B   3      88.678 -49.637 117.071  1.00 22.00           C  
ATOM   2837  CG1 VAL B   3      89.067 -49.812 118.549  1.00 22.00           C  
ATOM   2838  CG2 VAL B   3      89.902 -49.387 116.177  1.00 22.00           C  
ATOM   2839  N   VAL B   4      85.517 -51.314 116.758  1.00 22.00           N  
ATOM   2840  CA  VAL B   4      84.103 -51.035 116.625  1.00 22.00           C  
ATOM   2841  C   VAL B   4      83.514 -50.810 118.002  1.00 22.00           C  
ATOM   2842  O   VAL B   4      83.865 -51.503 118.950  1.00 22.00           O  
ATOM   2843  CB  VAL B   4      83.377 -52.217 115.986  1.00 22.00           C  
ATOM   2844  CG1 VAL B   4      82.025 -51.784 115.482  1.00 22.00           C  
ATOM   2845  CG2 VAL B   4      84.211 -52.812 114.879  1.00 22.00           C  
ATOM   2846  N   LEU B   5      82.596 -49.865 118.113  1.00 22.00           N  
ATOM   2847  CA  LEU B   5      81.987 -49.582 119.391  1.00 22.00           C  
ATOM   2848  C   LEU B   5      80.641 -50.285 119.481  1.00 22.00           C  
ATOM   2849  O   LEU B   5      80.100 -50.702 118.464  1.00 22.00           O  
ATOM   2850  CB  LEU B   5      81.836 -48.078 119.535  1.00 22.00           C  
ATOM   2851  CG  LEU B   5      83.113 -47.330 119.160  1.00 22.00           C  
ATOM   2852  CD1 LEU B   5      82.939 -45.841 119.354  1.00 22.00           C  
ATOM   2853  CD2 LEU B   5      84.261 -47.837 120.000  1.00 22.00           C  
ATOM   2854  N   GLY B   6      80.100 -50.403 120.692  1.00 22.00           N  
ATOM   2855  CA  GLY B   6      78.811 -51.056 120.884  1.00 22.00           C  
ATOM   2856  C   GLY B   6      78.026 -50.456 122.039  1.00 22.00           C  
ATOM   2857  O   GLY B   6      78.599 -49.784 122.895  1.00 22.00           O  
ATOM   2858  N   LYS B   7      76.727 -50.714 122.093  1.00 22.00           N  
ATOM   2859  CA  LYS B   7      75.909 -50.163 123.159  1.00 22.00           C  
ATOM   2860  C   LYS B   7      75.516 -51.290 124.072  1.00 22.00           C  
ATOM   2861  O   LYS B   7      75.346 -52.403 123.603  1.00 22.00           O  
ATOM   2862  CB  LYS B   7      74.677 -49.503 122.557  1.00 22.00           C  
ATOM   2863  CG  LYS B   7      75.022 -48.453 121.526  1.00 22.00           C  
ATOM   2864  CD  LYS B   7      73.800 -47.951 120.844  1.00 22.00           C  
ATOM   2865  CE  LYS B   7      73.789 -46.465 120.979  1.00 22.00           C  
ATOM   2866  NZ  LYS B   7      72.445 -45.954 121.278  1.00 22.00           N  
ATOM   2867  N   LYS B   8      75.402 -51.028 125.369  1.00 22.00           N  
ATOM   2868  CA  LYS B   8      75.037 -52.088 126.309  1.00 22.00           C  
ATOM   2869  C   LYS B   8      73.701 -52.725 125.936  1.00 22.00           C  
ATOM   2870  O   LYS B   8      72.759 -52.018 125.563  1.00 22.00           O  
ATOM   2871  CB  LYS B   8      74.971 -51.563 127.757  1.00 22.00           C  
ATOM   2872  CG  LYS B   8      74.540 -52.622 128.809  1.00 22.00           C  
ATOM   2873  CD  LYS B   8      74.149 -51.988 130.157  1.00 22.00           C  
ATOM   2874  CE  LYS B   8      73.518 -53.004 131.119  1.00 22.00           C  
ATOM   2875  NZ  LYS B   8      74.386 -53.190 132.318  1.00 22.00           N  
ATOM   2876  N   GLY B   9      73.651 -54.058 125.984  1.00 22.00           N  
ATOM   2877  CA  GLY B   9      72.434 -54.790 125.686  1.00 22.00           C  
ATOM   2878  C   GLY B   9      72.029 -54.746 124.232  1.00 22.00           C  
ATOM   2879  O   GLY B   9      71.212 -55.552 123.789  1.00 22.00           O  
ATOM   2880  N   ASP B  10      72.611 -53.811 123.492  1.00 22.00           N  
ATOM   2881  CA  ASP B  10      72.326 -53.633 122.071  1.00 22.00           C  
ATOM   2882  C   ASP B  10      72.888 -54.871 121.392  1.00 22.00           C  
ATOM   2883  O   ASP B  10      72.799 -55.975 121.928  1.00 22.00           O  
ATOM   2884  CB  ASP B  10      73.046 -52.366 121.566  1.00 22.00           C  
ATOM   2885  CG  ASP B  10      72.321 -51.696 120.413  1.00 22.00           C  
ATOM   2886  OD1 ASP B  10      72.080 -52.385 119.391  1.00 22.00           O  
ATOM   2887  OD2 ASP B  10      71.971 -50.493 120.547  1.00 22.00           O  
ATOM   2888  N   THR B  11      73.440 -54.709 120.204  1.00 22.00           N  
ATOM   2889  CA  THR B  11      74.032 -55.832 119.496  1.00 22.00           C  
ATOM   2890  C   THR B  11      75.037 -55.179 118.586  1.00 22.00           C  
ATOM   2891  O   THR B  11      75.103 -53.955 118.555  1.00 22.00           O  
ATOM   2892  CB  THR B  11      72.971 -56.631 118.682  1.00 22.00           C  
ATOM   2893  OG1 THR B  11      73.294 -56.612 117.272  1.00 22.00           O  
ATOM   2894  CG2 THR B  11      71.572 -56.020 118.855  1.00 22.00           C  
ATOM   2895  N   VAL B  12      75.878 -55.965 117.924  1.00 22.00           N  
ATOM   2896  CA  VAL B  12      76.864 -55.417 116.986  1.00 22.00           C  
ATOM   2897  C   VAL B  12      77.256 -56.516 116.060  1.00 22.00           C  
ATOM   2898  O   VAL B  12      77.088 -57.677 116.398  1.00 22.00           O  
ATOM   2899  CB  VAL B  12      78.161 -54.969 117.670  1.00 22.00           C  
ATOM   2900  CG1 VAL B  12      78.020 -53.570 118.225  1.00 22.00           C  
ATOM   2901  CG2 VAL B  12      78.562 -55.960 118.752  1.00 22.00           C  
ATOM   2902  N   GLU B  13      77.771 -56.176 114.894  1.00 22.00           N  
ATOM   2903  CA  GLU B  13      78.191 -57.233 114.007  1.00 22.00           C  
ATOM   2904  C   GLU B  13      79.632 -57.078 113.632  1.00 22.00           C  
ATOM   2905  O   GLU B  13      80.044 -56.017 113.215  1.00 22.00           O  
ATOM   2906  CB  GLU B  13      77.343 -57.274 112.753  1.00 22.00           C  
ATOM   2907  CG  GLU B  13      77.743 -58.383 111.766  1.00 22.00           C  
ATOM   2908  CD  GLU B  13      76.951 -58.309 110.474  1.00 22.00           C  
ATOM   2909  OE1 GLU B  13      76.023 -57.473 110.395  1.00 22.00           O  
ATOM   2910  OE2 GLU B  13      77.246 -59.080 109.539  1.00 22.00           O  
ATOM   2911  N   LEU B  14      80.397 -58.141 113.818  1.00 22.00           N  
ATOM   2912  CA  LEU B  14      81.798 -58.136 113.482  1.00 22.00           C  
ATOM   2913  C   LEU B  14      81.965 -58.707 112.104  1.00 22.00           C  
ATOM   2914  O   LEU B  14      81.447 -59.764 111.783  1.00 22.00           O  
ATOM   2915  CB  LEU B  14      82.604 -58.952 114.479  1.00 22.00           C  
ATOM   2916  CG  LEU B  14      83.417 -58.081 115.421  1.00 22.00           C  
ATOM   2917  CD1 LEU B  14      82.623 -56.870 115.896  1.00 22.00           C  
ATOM   2918  CD2 LEU B  14      83.825 -58.950 116.559  1.00 22.00           C  
ATOM   2919  N   THR B  15      82.626 -57.949 111.261  1.00 22.00           N  
ATOM   2920  CA  THR B  15      82.857 -58.402 109.937  1.00 22.00           C  
ATOM   2921  C   THR B  15      83.979 -59.391 109.865  1.00 22.00           C  
ATOM   2922  O   THR B  15      84.846 -59.445 110.748  1.00 22.00           O  
ATOM   2923  CB  THR B  15      83.186 -57.280 109.040  1.00 22.00           C  
ATOM   2924  OG1 THR B  15      83.419 -56.095 109.804  1.00 22.00           O  
ATOM   2925  CG2 THR B  15      82.081 -57.068 108.175  1.00 22.00           C  
ATOM   2926  N   CYS B  16      83.984 -60.125 108.760  1.00 22.00           N  
ATOM   2927  CA  CYS B  16      84.972 -61.145 108.515  1.00 22.00           C  
ATOM   2928  C   CYS B  16      84.626 -61.791 107.211  1.00 22.00           C  
ATOM   2929  O   CYS B  16      83.518 -62.296 107.035  1.00 22.00           O  
ATOM   2930  CB  CYS B  16      84.917 -62.214 109.611  1.00 22.00           C  
ATOM   2931  SG  CYS B  16      85.568 -63.837 109.144  1.00 22.00           S  
ATOM   2932  N   THR B  17      85.512 -61.651 106.249  1.00 22.00           N  
ATOM   2933  CA  THR B  17      85.311 -62.297 104.968  1.00 22.00           C  
ATOM   2934  C   THR B  17      86.713 -62.690 104.513  1.00 22.00           C  
ATOM   2935  O   THR B  17      87.533 -63.057 105.349  1.00 22.00           O  
ATOM   2936  CB  THR B  17      84.645 -61.356 103.977  1.00 22.00           C  
ATOM   2937  OG1 THR B  17      83.526 -60.725 104.604  1.00 22.00           O  
ATOM   2938  CG2 THR B  17      84.129 -62.131 102.796  1.00 22.00           C  
ATOM   2939  N   ALA B  18      87.024 -62.514 103.230  1.00 22.00           N  
ATOM   2940  CA  ALA B  18      88.328 -62.837 102.664  1.00 22.00           C  
ATOM   2941  C   ALA B  18      88.030 -63.094 101.208  1.00 22.00           C  
ATOM   2942  O   ALA B  18      86.889 -62.941 100.771  1.00 22.00           O  
ATOM   2943  CB  ALA B  18      88.908 -64.100 103.284  1.00 22.00           C  
ATOM   2944  N   SER B  19      89.034 -63.478 100.440  1.00 22.00           N  
ATOM   2945  CA  SER B  19      88.763 -63.774  99.050  1.00 22.00           C  
ATOM   2946  C   SER B  19      88.179 -65.186  99.065  1.00 22.00           C  
ATOM   2947  O   SER B  19      87.525 -65.553 100.041  1.00 22.00           O  
ATOM   2948  CB  SER B  19      90.033 -63.661  98.208  1.00 22.00           C  
ATOM   2949  OG  SER B  19      89.966 -62.517  97.357  1.00 22.00           O  
ATOM   2950  N   GLN B  20      88.377 -65.964  98.001  1.00 22.00           N  
ATOM   2951  CA  GLN B  20      87.868 -67.341  97.907  1.00 22.00           C  
ATOM   2952  C   GLN B  20      86.350 -67.521  98.091  1.00 22.00           C  
ATOM   2953  O   GLN B  20      85.775 -68.470  97.578  1.00 22.00           O  
ATOM   2954  CB  GLN B  20      88.682 -68.318  98.798  1.00 22.00           C  
ATOM   2955  CG  GLN B  20      88.571 -68.209 100.366  1.00 22.00           C  
ATOM   2956  CD  GLN B  20      89.505 -67.168 101.051  1.00 22.00           C  
ATOM   2957  OE1 GLN B  20      90.277 -66.452 100.405  1.00 22.00           O  
ATOM   2958  NE2 GLN B  20      89.378 -67.053 102.359  1.00 22.00           N  
ATOM   2959  N   LYS B  21      85.717 -66.570  98.776  1.00 22.00           N  
ATOM   2960  CA  LYS B  21      84.280 -66.498  99.055  1.00 22.00           C  
ATOM   2961  C   LYS B  21      83.375 -67.743  99.250  1.00 22.00           C  
ATOM   2962  O   LYS B  21      82.176 -67.610  99.473  1.00 22.00           O  
ATOM   2963  CB  LYS B  21      83.679 -65.545  98.015  1.00 22.00           C  
ATOM   2964  CG  LYS B  21      82.221 -65.223  98.139  1.00 22.00           C  
ATOM   2965  CD  LYS B  21      81.573 -65.419  96.823  1.00 22.00           C  
ATOM   2966  CE  LYS B  21      81.027 -66.820  96.714  1.00 22.00           C  
ATOM   2967  NZ  LYS B  21      80.593 -66.975  95.294  1.00 22.00           N  
ATOM   2968  N   LYS B  22      83.938 -68.940  99.261  1.00 22.00           N  
ATOM   2969  CA  LYS B  22      83.127 -70.142  99.420  1.00 22.00           C  
ATOM   2970  C   LYS B  22      83.014 -70.534 100.896  1.00 22.00           C  
ATOM   2971  O   LYS B  22      83.812 -70.089 101.730  1.00 22.00           O  
ATOM   2972  CB  LYS B  22      83.755 -71.284  98.606  1.00 22.00           C  
ATOM   2973  CG  LYS B  22      85.216 -71.623  98.984  1.00 22.00           C  
ATOM   2974  CD  LYS B  22      86.178 -71.660  97.778  1.00 22.00           C  
ATOM   2975  CE  LYS B  22      87.619 -71.814  98.251  1.00 22.00           C  
ATOM   2976  NZ  LYS B  22      88.614 -71.614  97.174  1.00 22.00           N  
ATOM   2977  N   SER B  23      82.012 -71.343 101.227  1.00 22.00           N  
ATOM   2978  CA  SER B  23      81.835 -71.805 102.607  1.00 22.00           C  
ATOM   2979  C   SER B  23      83.089 -72.539 103.087  1.00 22.00           C  
ATOM   2980  O   SER B  23      83.273 -73.727 102.805  1.00 22.00           O  
ATOM   2981  CB  SER B  23      80.643 -72.764 102.702  1.00 22.00           C  
ATOM   2982  OG  SER B  23      79.568 -72.195 103.418  1.00 22.00           O  
ATOM   2983  N   ILE B  24      83.951 -71.839 103.810  1.00 22.00           N  
ATOM   2984  CA  ILE B  24      85.176 -72.453 104.304  1.00 22.00           C  
ATOM   2985  C   ILE B  24      85.254 -72.377 105.817  1.00 22.00           C  
ATOM   2986  O   ILE B  24      84.454 -71.679 106.450  1.00 22.00           O  
ATOM   2987  CB  ILE B  24      86.415 -71.799 103.690  1.00 22.00           C  
ATOM   2988  CG1 ILE B  24      86.301 -70.287 103.797  1.00 22.00           C  
ATOM   2989  CG2 ILE B  24      86.554 -72.190 102.242  1.00 22.00           C  
ATOM   2990  CD1 ILE B  24      87.478 -69.542 103.227  1.00 22.00           C  
ATOM   2991  N   GLN B  25      86.215 -73.084 106.404  1.00 22.00           N  
ATOM   2992  CA  GLN B  25      86.349 -73.082 107.852  1.00 22.00           C  
ATOM   2993  C   GLN B  25      86.808 -71.710 108.354  1.00 22.00           C  
ATOM   2994  O   GLN B  25      87.504 -70.969 107.650  1.00 22.00           O  
ATOM   2995  CB  GLN B  25      87.268 -74.229 108.317  1.00 22.00           C  
ATOM   2996  CG  GLN B  25      87.763 -74.073 109.749  1.00 22.00           C  
ATOM   2997  CD  GLN B  25      87.600 -75.269 110.750  1.00 22.00           C  
ATOM   2998  OE1 GLN B  25      88.616 -75.895 111.058  1.00 22.00           O  
ATOM   2999  NE2 GLN B  25      86.423 -75.493 111.319  1.00 22.00           N  
ATOM   3000  N   PHE B  26      86.313 -71.343 109.527  1.00 22.00           N  
ATOM   3001  CA  PHE B  26      86.655 -70.080 110.152  1.00 22.00           C  
ATOM   3002  C   PHE B  26      86.415 -70.250 111.647  1.00 22.00           C  
ATOM   3003  O   PHE B  26      85.756 -71.207 112.075  1.00 22.00           O  
ATOM   3004  CB  PHE B  26      85.778 -68.950 109.602  1.00 22.00           C  
ATOM   3005  CG  PHE B  26      84.359 -69.014 110.062  1.00 22.00           C  
ATOM   3006  CD1 PHE B  26      83.435 -69.792 109.392  1.00 22.00           C  
ATOM   3007  CD2 PHE B  26      83.946 -68.310 111.181  1.00 22.00           C  
ATOM   3008  CE1 PHE B  26      82.119 -69.866 109.842  1.00 22.00           C  
ATOM   3009  CE2 PHE B  26      82.641 -68.383 111.628  1.00 22.00           C  
ATOM   3010  CZ  PHE B  26      81.730 -69.155 110.965  1.00 22.00           C  
ATOM   3011  N   HIS B  27      87.017 -69.369 112.441  1.00 22.00           N  
ATOM   3012  CA  HIS B  27      86.852 -69.397 113.894  1.00 22.00           C  
ATOM   3013  C   HIS B  27      87.225 -68.098 114.611  1.00 22.00           C  
ATOM   3014  O   HIS B  27      88.316 -67.551 114.433  1.00 22.00           O  
ATOM   3015  CB  HIS B  27      87.527 -70.632 114.549  1.00 22.00           C  
ATOM   3016  CG  HIS B  27      88.953 -70.882 114.115  1.00 22.00           C  
ATOM   3017  ND1 HIS B  27      89.391 -72.112 113.668  1.00 22.00           N  
ATOM   3018  CD2 HIS B  27      90.030 -70.066 114.081  1.00 22.00           C  
ATOM   3019  CE1 HIS B  27      90.677 -72.037 113.362  1.00 22.00           C  
ATOM   3020  NE2 HIS B  27      91.086 -70.810 113.606  1.00 22.00           N  
ATOM   3021  N   TRP B  28      86.248 -67.581 115.347  1.00 22.00           N  
ATOM   3022  CA  TRP B  28      86.364 -66.362 116.125  1.00 22.00           C  
ATOM   3023  C   TRP B  28      86.854 -66.664 117.532  1.00 22.00           C  
ATOM   3024  O   TRP B  28      86.140 -67.284 118.326  1.00 22.00           O  
ATOM   3025  CB  TRP B  28      85.007 -65.736 116.296  1.00 22.00           C  
ATOM   3026  CG  TRP B  28      84.557 -64.959 115.200  1.00 22.00           C  
ATOM   3027  CD1 TRP B  28      83.535 -65.233 114.401  1.00 22.00           C  
ATOM   3028  CD2 TRP B  28      85.010 -63.651 114.864  1.00 22.00           C  
ATOM   3029  NE1 TRP B  28      83.267 -64.188 113.566  1.00 22.00           N  
ATOM   3030  CE2 TRP B  28      84.187 -63.192 113.825  1.00 22.00           C  
ATOM   3031  CE3 TRP B  28      86.033 -62.829 115.311  1.00 22.00           C  
ATOM   3032  CZ2 TRP B  28      84.317 -61.933 113.244  1.00 22.00           C  
ATOM   3033  CZ3 TRP B  28      86.190 -61.569 114.726  1.00 22.00           C  
ATOM   3034  CH2 TRP B  28      85.326 -61.137 113.714  1.00 22.00           C  
ATOM   3035  N   LYS B  29      88.037 -66.177 117.867  1.00 22.00           N  
ATOM   3036  CA  LYS B  29      88.585 -66.388 119.193  1.00 22.00           C  
ATOM   3037  C   LYS B  29      88.951 -65.024 119.742  1.00 22.00           C  
ATOM   3038  O   LYS B  29      89.225 -64.114 118.969  1.00 22.00           O  
ATOM   3039  CB  LYS B  29      89.820 -67.310 119.146  1.00 22.00           C  
ATOM   3040  CG  LYS B  29      90.523 -67.423 117.775  1.00 22.00           C  
ATOM   3041  CD  LYS B  29      91.970 -67.871 117.909  1.00 22.00           C  
ATOM   3042  CE  LYS B  29      92.073 -69.093 118.771  1.00 22.00           C  
ATOM   3043  NZ  LYS B  29      92.298 -70.348 118.031  1.00 22.00           N  
ATOM   3044  N   ASN B  30      88.851 -64.846 121.057  1.00 22.00           N  
ATOM   3045  CA  ASN B  30      89.205 -63.562 121.676  1.00 22.00           C  
ATOM   3046  C   ASN B  30      90.683 -63.592 122.000  1.00 22.00           C  
ATOM   3047  O   ASN B  30      91.308 -64.643 121.946  1.00 22.00           O  
ATOM   3048  CB  ASN B  30      88.411 -63.311 122.948  1.00 22.00           C  
ATOM   3049  CG  ASN B  30      88.708 -64.302 124.004  1.00 22.00           C  
ATOM   3050  OD1 ASN B  30      89.636 -65.089 123.883  1.00 22.00           O  
ATOM   3051  ND2 ASN B  30      87.917 -64.293 125.051  1.00 22.00           N  
ATOM   3052  N   SER B  31      91.224 -62.468 122.435  1.00 22.00           N  
ATOM   3053  CA  SER B  31      92.642 -62.413 122.742  1.00 22.00           C  
ATOM   3054  C   SER B  31      93.052 -63.512 123.705  1.00 22.00           C  
ATOM   3055  O   SER B  31      94.226 -63.724 123.951  1.00 22.00           O  
ATOM   3056  CB  SER B  31      92.991 -61.066 123.351  1.00 22.00           C  
ATOM   3057  OG  SER B  31      92.342 -60.915 124.608  1.00 22.00           O  
ATOM   3058  N   ASN B  32      92.081 -64.192 124.279  1.00 22.00           N  
ATOM   3059  CA  ASN B  32      92.400 -65.244 125.210  1.00 22.00           C  
ATOM   3060  C   ASN B  32      92.440 -66.578 124.508  1.00 22.00           C  
ATOM   3061  O   ASN B  32      92.406 -67.640 125.140  1.00 22.00           O  
ATOM   3062  CB  ASN B  32      91.384 -65.267 126.333  1.00 22.00           C  
ATOM   3063  CG  ASN B  32      91.288 -63.935 127.037  1.00 22.00           C  
ATOM   3064  OD1 ASN B  32      90.224 -63.323 127.095  1.00 22.00           O  
ATOM   3065  ND2 ASN B  32      92.409 -63.463 127.553  1.00 22.00           N  
ATOM   3066  N   GLN B  33      92.522 -66.518 123.190  1.00 22.00           N  
ATOM   3067  CA  GLN B  33      92.570 -67.705 122.376  1.00 22.00           C  
ATOM   3068  C   GLN B  33      91.427 -68.657 122.601  1.00 22.00           C  
ATOM   3069  O   GLN B  33      91.502 -69.840 122.287  1.00 22.00           O  
ATOM   3070  CB  GLN B  33      93.927 -68.375 122.470  1.00 22.00           C  
ATOM   3071  CG  GLN B  33      95.014 -67.493 121.923  1.00 22.00           C  
ATOM   3072  CD  GLN B  33      94.591 -66.585 120.733  1.00 22.00           C  
ATOM   3073  OE1 GLN B  33      93.460 -66.639 120.153  1.00 22.00           O  
ATOM   3074  NE2 GLN B  33      95.477 -65.615 120.491  1.00 22.00           N  
ATOM   3075  N   ILE B  34      90.317 -68.109 123.067  1.00 22.00           N  
ATOM   3076  CA  ILE B  34      89.144 -68.929 123.302  1.00 22.00           C  
ATOM   3077  C   ILE B  34      88.212 -68.800 122.114  1.00 22.00           C  
ATOM   3078  O   ILE B  34      87.961 -67.694 121.637  1.00 22.00           O  
ATOM   3079  CB  ILE B  34      88.417 -68.562 124.587  1.00 22.00           C  
ATOM   3080  CG1 ILE B  34      89.377 -68.708 125.782  1.00 22.00           C  
ATOM   3081  CG2 ILE B  34      87.203 -69.485 124.742  1.00 22.00           C  
ATOM   3082  CD1 ILE B  34      88.841 -68.176 127.102  1.00 22.00           C  
ATOM   3083  N   LYS B  35      87.685 -69.933 121.662  1.00 22.00           N  
ATOM   3084  CA  LYS B  35      86.819 -69.991 120.488  1.00 22.00           C  
ATOM   3085  C   LYS B  35      85.385 -69.625 120.750  1.00 22.00           C  
ATOM   3086  O   LYS B  35      84.647 -70.381 121.353  1.00 22.00           O  
ATOM   3087  CB  LYS B  35      86.978 -71.362 119.814  1.00 22.00           C  
ATOM   3088  CG  LYS B  35      88.489 -71.718 119.785  1.00 22.00           C  
ATOM   3089  CD  LYS B  35      88.943 -73.017 119.123  1.00 22.00           C  
ATOM   3090  CE  LYS B  35      89.472 -72.726 117.706  1.00 22.00           C  
ATOM   3091  NZ  LYS B  35      88.549 -72.747 116.522  1.00 22.00           N  
ATOM   3092  N   ILE B  36      85.023 -68.435 120.293  1.00 22.00           N  
ATOM   3093  CA  ILE B  36      83.687 -67.902 120.444  1.00 22.00           C  
ATOM   3094  C   ILE B  36      82.728 -68.869 119.801  1.00 22.00           C  
ATOM   3095  O   ILE B  36      81.900 -69.466 120.455  1.00 22.00           O  
ATOM   3096  CB  ILE B  36      83.552 -66.550 119.730  1.00 22.00           C  
ATOM   3097  CG1 ILE B  36      84.631 -65.571 120.201  1.00 22.00           C  
ATOM   3098  CG2 ILE B  36      82.174 -65.983 119.973  1.00 22.00           C  
ATOM   3099  CD1 ILE B  36      84.179 -64.623 121.305  1.00 22.00           C  
ATOM   3100  N   LEU B  37      82.848 -69.015 118.497  1.00 22.00           N  
ATOM   3101  CA  LEU B  37      81.990 -69.909 117.753  1.00 22.00           C  
ATOM   3102  C   LEU B  37      82.767 -70.282 116.516  1.00 22.00           C  
ATOM   3103  O   LEU B  37      83.647 -69.534 116.093  1.00 22.00           O  
ATOM   3104  CB  LEU B  37      80.681 -69.206 117.380  1.00 22.00           C  
ATOM   3105  CG  LEU B  37      80.685 -67.955 116.495  1.00 22.00           C  
ATOM   3106  CD1 LEU B  37      80.938 -68.306 115.049  1.00 22.00           C  
ATOM   3107  CD2 LEU B  37      79.348 -67.259 116.595  1.00 22.00           C  
ATOM   3108  N   GLY B  38      82.455 -71.424 115.928  1.00 22.00           N  
ATOM   3109  CA  GLY B  38      83.165 -71.840 114.733  1.00 22.00           C  
ATOM   3110  C   GLY B  38      82.227 -72.619 113.839  1.00 22.00           C  
ATOM   3111  O   GLY B  38      81.014 -72.645 114.117  1.00 22.00           O  
ATOM   3112  N   ASN B  39      82.759 -73.282 112.808  1.00 22.00           N  
ATOM   3113  CA  ASN B  39      81.917 -74.060 111.902  1.00 22.00           C  
ATOM   3114  C   ASN B  39      82.461 -75.438 111.561  1.00 22.00           C  
ATOM   3115  O   ASN B  39      83.607 -75.771 111.865  1.00 22.00           O  
ATOM   3116  CB  ASN B  39      81.680 -73.304 110.607  1.00 22.00           C  
ATOM   3117  CG  ASN B  39      82.927 -73.187 109.786  1.00 22.00           C  
ATOM   3118  OD1 ASN B  39      84.041 -73.199 110.317  1.00 22.00           O  
ATOM   3119  ND2 ASN B  39      82.758 -73.109 108.480  1.00 22.00           N  
ATOM   3120  N   GLN B  40      81.592 -76.228 110.938  1.00 22.00           N  
ATOM   3121  CA  GLN B  40      81.878 -77.584 110.476  1.00 22.00           C  
ATOM   3122  C   GLN B  40      80.678 -77.902 109.589  1.00 22.00           C  
ATOM   3123  O   GLN B  40      79.737 -78.587 109.991  1.00 22.00           O  
ATOM   3124  CB  GLN B  40      81.972 -78.572 111.639  1.00 22.00           C  
ATOM   3125  N   GLY B  41      80.707 -77.332 108.386  1.00 22.00           N  
ATOM   3126  CA  GLY B  41      79.630 -77.500 107.427  1.00 22.00           C  
ATOM   3127  C   GLY B  41      78.556 -76.497 107.798  1.00 22.00           C  
ATOM   3128  O   GLY B  41      78.845 -75.425 108.345  1.00 22.00           O  
ATOM   3129  N   SER B  42      77.310 -76.863 107.554  1.00 22.00           N  
ATOM   3130  CA  SER B  42      76.205 -75.990 107.888  1.00 22.00           C  
ATOM   3131  C   SER B  42      76.065 -75.916 109.407  1.00 22.00           C  
ATOM   3132  O   SER B  42      75.493 -74.972 109.939  1.00 22.00           O  
ATOM   3133  CB  SER B  42      74.922 -76.557 107.291  1.00 22.00           C  
ATOM   3134  OG  SER B  42      74.762 -77.924 107.648  1.00 22.00           O  
ATOM   3135  N   PHE B  43      76.602 -76.919 110.093  1.00 22.00           N  
ATOM   3136  CA  PHE B  43      76.513 -77.014 111.536  1.00 22.00           C  
ATOM   3137  C   PHE B  43      77.346 -75.936 112.197  1.00 22.00           C  
ATOM   3138  O   PHE B  43      78.570 -76.006 112.157  1.00 22.00           O  
ATOM   3139  CB  PHE B  43      77.019 -78.373 112.003  1.00 22.00           C  
ATOM   3140  CG  PHE B  43      76.417 -79.538 111.283  1.00 22.00           C  
ATOM   3141  CD1 PHE B  43      75.619 -79.372 110.166  1.00 22.00           C  
ATOM   3142  CD2 PHE B  43      76.677 -80.817 111.715  1.00 22.00           C  
ATOM   3143  CE1 PHE B  43      75.104 -80.462 109.486  1.00 22.00           C  
ATOM   3144  CE2 PHE B  43      76.169 -81.907 111.047  1.00 22.00           C  
ATOM   3145  CZ  PHE B  43      75.377 -81.730 109.930  1.00 22.00           C  
ATOM   3146  N   LEU B  44      76.684 -74.921 112.754  1.00 22.00           N  
ATOM   3147  CA  LEU B  44      77.355 -73.820 113.452  1.00 22.00           C  
ATOM   3148  C   LEU B  44      77.635 -74.190 114.883  1.00 22.00           C  
ATOM   3149  O   LEU B  44      76.768 -74.699 115.579  1.00 22.00           O  
ATOM   3150  CB  LEU B  44      76.507 -72.556 113.443  1.00 22.00           C  
ATOM   3151  CG  LEU B  44      76.967 -71.465 114.414  1.00 22.00           C  
ATOM   3152  CD1 LEU B  44      78.337 -70.980 114.014  1.00 22.00           C  
ATOM   3153  CD2 LEU B  44      75.967 -70.309 114.449  1.00 22.00           C  
ATOM   3154  N   THR B  45      78.827 -73.849 115.336  1.00 22.00           N  
ATOM   3155  CA  THR B  45      79.247 -74.169 116.683  1.00 22.00           C  
ATOM   3156  C   THR B  45      79.731 -72.931 117.429  1.00 22.00           C  
ATOM   3157  O   THR B  45      80.048 -71.917 116.813  1.00 22.00           O  
ATOM   3158  CB  THR B  45      80.353 -75.231 116.665  1.00 22.00           C  
ATOM   3159  OG1 THR B  45      81.486 -74.724 115.952  1.00 22.00           O  
ATOM   3160  CG2 THR B  45      79.863 -76.512 115.999  1.00 22.00           C  
ATOM   3161  N   LYS B  46      79.809 -73.052 118.754  1.00 22.00           N  
ATOM   3162  CA  LYS B  46      80.208 -71.983 119.671  1.00 22.00           C  
ATOM   3163  C   LYS B  46      81.248 -72.527 120.631  1.00 22.00           C  
ATOM   3164  O   LYS B  46      81.511 -73.721 120.607  1.00 22.00           O  
ATOM   3165  CB  LYS B  46      79.019 -71.605 120.515  1.00 22.00           C  
ATOM   3166  CG  LYS B  46      79.108 -70.239 121.061  1.00 22.00           C  
ATOM   3167  CD  LYS B  46      78.088 -69.442 120.323  1.00 22.00           C  
ATOM   3168  CE  LYS B  46      76.750 -70.051 120.684  1.00 22.00           C  
ATOM   3169  NZ  LYS B  46      75.602 -69.268 120.228  1.00 22.00           N  
ATOM   3170  N   GLY B  47      81.733 -71.695 121.554  1.00 22.00           N  
ATOM   3171  CA  GLY B  47      82.735 -72.115 122.528  1.00 22.00           C  
ATOM   3172  C   GLY B  47      82.342 -72.056 124.006  1.00 22.00           C  
ATOM   3173  O   GLY B  47      81.247 -71.595 124.352  1.00 22.00           O  
ATOM   3174  N   PRO B  48      83.193 -72.566 124.899  1.00 22.00           N  
ATOM   3175  CA  PRO B  48      82.974 -72.588 126.337  1.00 22.00           C  
ATOM   3176  C   PRO B  48      82.973 -71.168 126.920  1.00 22.00           C  
ATOM   3177  O   PRO B  48      82.451 -70.926 128.011  1.00 22.00           O  
ATOM   3178  CB  PRO B  48      84.160 -73.395 126.831  1.00 22.00           C  
ATOM   3179  CG  PRO B  48      85.245 -72.940 125.921  1.00 22.00           C  
ATOM   3180  CD  PRO B  48      84.564 -73.031 124.586  1.00 22.00           C  
ATOM   3181  N   SER B  49      83.565 -70.238 126.167  1.00 22.00           N  
ATOM   3182  CA  SER B  49      83.685 -68.828 126.545  1.00 22.00           C  
ATOM   3183  C   SER B  49      82.408 -68.257 127.118  1.00 22.00           C  
ATOM   3184  O   SER B  49      81.316 -68.607 126.674  1.00 22.00           O  
ATOM   3185  CB  SER B  49      84.049 -67.990 125.314  1.00 22.00           C  
ATOM   3186  OG  SER B  49      82.998 -67.996 124.354  1.00 22.00           O  
ATOM   3187  N   LYS B  50      82.553 -67.304 128.029  1.00 22.00           N  
ATOM   3188  CA  LYS B  50      81.389 -66.647 128.632  1.00 22.00           C  
ATOM   3189  C   LYS B  50      80.426 -66.111 127.564  1.00 22.00           C  
ATOM   3190  O   LYS B  50      79.224 -66.015 127.788  1.00 22.00           O  
ATOM   3191  CB  LYS B  50      81.820 -65.460 129.497  1.00 22.00           C  
ATOM   3192  CG  LYS B  50      82.460 -65.787 130.846  1.00 22.00           C  
ATOM   3193  CD  LYS B  50      82.758 -64.462 131.556  1.00 22.00           C  
ATOM   3194  CE  LYS B  50      83.854 -63.703 130.800  1.00 22.00           C  
ATOM   3195  NZ  LYS B  50      83.609 -62.230 130.558  1.00 22.00           N  
ATOM   3196  N   LEU B  51      80.971 -65.758 126.402  1.00 22.00           N  
ATOM   3197  CA  LEU B  51      80.177 -65.204 125.313  1.00 22.00           C  
ATOM   3198  C   LEU B  51      79.182 -66.190 124.734  1.00 22.00           C  
ATOM   3199  O   LEU B  51      78.144 -65.795 124.241  1.00 22.00           O  
ATOM   3200  CB  LEU B  51      81.093 -64.656 124.225  1.00 22.00           C  
ATOM   3201  CG  LEU B  51      80.710 -63.272 123.731  1.00 22.00           C  
ATOM   3202  CD1 LEU B  51      80.412 -62.364 124.894  1.00 22.00           C  
ATOM   3203  CD2 LEU B  51      81.822 -62.724 122.879  1.00 22.00           C  
ATOM   3204  N   ASN B  52      79.491 -67.472 124.850  1.00 22.00           N  
ATOM   3205  CA  ASN B  52      78.657 -68.561 124.369  1.00 22.00           C  
ATOM   3206  C   ASN B  52      77.309 -68.236 123.676  1.00 22.00           C  
ATOM   3207  O   ASN B  52      77.283 -67.671 122.588  1.00 22.00           O  
ATOM   3208  CB  ASN B  52      78.432 -69.535 125.522  1.00 22.00           C  
ATOM   3209  CG  ASN B  52      77.794 -70.820 125.079  1.00 22.00           C  
ATOM   3210  OD1 ASN B  52      76.576 -70.936 124.996  1.00 22.00           O  
ATOM   3211  ND2 ASN B  52      78.610 -71.784 124.776  1.00 22.00           N  
ATOM   3212  N   ASP B  53      76.203 -68.557 124.334  1.00 22.00           N  
ATOM   3213  CA  ASP B  53      74.842 -68.390 123.821  1.00 22.00           C  
ATOM   3214  C   ASP B  53      74.348 -66.991 123.568  1.00 22.00           C  
ATOM   3215  O   ASP B  53      73.178 -66.719 123.778  1.00 22.00           O  
ATOM   3216  CB  ASP B  53      73.883 -69.030 124.800  1.00 22.00           C  
ATOM   3217  CG  ASP B  53      74.237 -68.688 126.238  1.00 22.00           C  
ATOM   3218  OD1 ASP B  53      74.931 -67.657 126.454  1.00 22.00           O  
ATOM   3219  OD2 ASP B  53      73.873 -69.470 127.146  1.00 22.00           O  
ATOM   3220  N   ARG B  54      75.239 -66.083 123.203  1.00 22.00           N  
ATOM   3221  CA  ARG B  54      74.836 -64.724 122.896  1.00 22.00           C  
ATOM   3222  C   ARG B  54      75.570 -64.303 121.635  1.00 22.00           C  
ATOM   3223  O   ARG B  54      75.468 -63.170 121.192  1.00 22.00           O  
ATOM   3224  CB  ARG B  54      75.168 -63.781 124.049  1.00 22.00           C  
ATOM   3225  CG  ARG B  54      74.089 -62.743 124.321  1.00 22.00           C  
ATOM   3226  CD  ARG B  54      74.581 -61.654 125.253  1.00 22.00           C  
ATOM   3227  NE  ARG B  54      75.290 -62.189 126.415  1.00 22.00           N  
ATOM   3228  CZ  ARG B  54      76.513 -61.808 126.781  1.00 22.00           C  
ATOM   3229  NH1 ARG B  54      77.133 -60.880 126.074  1.00 22.00           N  
ATOM   3230  NH2 ARG B  54      77.123 -62.378 127.820  1.00 22.00           N  
ATOM   3231  N   ALA B  55      76.351 -65.220 121.090  1.00 22.00           N  
ATOM   3232  CA  ALA B  55      77.084 -64.962 119.874  1.00 22.00           C  
ATOM   3233  C   ALA B  55      76.377 -65.787 118.810  1.00 22.00           C  
ATOM   3234  O   ALA B  55      75.725 -66.786 119.126  1.00 22.00           O  
ATOM   3235  CB  ALA B  55      78.506 -65.395 120.028  1.00 22.00           C  
ATOM   3236  N   ASP B  56      76.505 -65.374 117.553  1.00 22.00           N  
ATOM   3237  CA  ASP B  56      75.848 -66.061 116.454  1.00 22.00           C  
ATOM   3238  C   ASP B  56      76.471 -65.620 115.141  1.00 22.00           C  
ATOM   3239  O   ASP B  56      77.026 -64.540 115.052  1.00 22.00           O  
ATOM   3240  CB  ASP B  56      74.364 -65.701 116.475  1.00 22.00           C  
ATOM   3241  CG  ASP B  56      73.536 -66.605 115.618  1.00 22.00           C  
ATOM   3242  OD1 ASP B  56      73.061 -67.632 116.140  1.00 22.00           O  
ATOM   3243  OD2 ASP B  56      73.348 -66.273 114.433  1.00 22.00           O  
ATOM   3244  N   SER B  57      76.420 -66.477 114.138  1.00 22.00           N  
ATOM   3245  CA  SER B  57      76.964 -66.140 112.842  1.00 22.00           C  
ATOM   3246  C   SER B  57      75.865 -66.462 111.832  1.00 22.00           C  
ATOM   3247  O   SER B  57      75.050 -67.365 112.052  1.00 22.00           O  
ATOM   3248  CB  SER B  57      78.215 -66.954 112.573  1.00 22.00           C  
ATOM   3249  OG  SER B  57      78.815 -66.539 111.369  1.00 22.00           O  
ATOM   3250  N   ARG B  58      75.805 -65.713 110.743  1.00 22.00           N  
ATOM   3251  CA  ARG B  58      74.773 -65.946 109.746  1.00 22.00           C  
ATOM   3252  C   ARG B  58      75.158 -66.996 108.703  1.00 22.00           C  
ATOM   3253  O   ARG B  58      75.844 -66.688 107.723  1.00 22.00           O  
ATOM   3254  CB  ARG B  58      74.466 -64.649 109.040  1.00 22.00           C  
ATOM   3255  CG  ARG B  58      74.126 -63.525 109.944  1.00 22.00           C  
ATOM   3256  CD  ARG B  58      73.548 -62.436 109.099  1.00 22.00           C  
ATOM   3257  NE  ARG B  58      74.329 -61.200 109.117  1.00 22.00           N  
ATOM   3258  CZ  ARG B  58      73.780 -60.001 109.215  1.00 22.00           C  
ATOM   3259  NH1 ARG B  58      72.447 -59.890 109.287  1.00 22.00           N  
ATOM   3260  NH2 ARG B  58      74.544 -58.924 109.127  1.00 22.00           N  
ATOM   3261  N   ARG B  59      74.641 -68.210 108.851  1.00 22.00           N  
ATOM   3262  CA  ARG B  59      74.959 -69.287 107.908  1.00 22.00           C  
ATOM   3263  C   ARG B  59      74.664 -68.959 106.435  1.00 22.00           C  
ATOM   3264  O   ARG B  59      75.413 -69.356 105.538  1.00 22.00           O  
ATOM   3265  CB  ARG B  59      74.267 -70.580 108.332  1.00 22.00           C  
ATOM   3266  CG  ARG B  59      74.854 -71.191 109.578  1.00 22.00           C  
ATOM   3267  CD  ARG B  59      73.913 -72.198 110.169  1.00 22.00           C  
ATOM   3268  NE  ARG B  59      73.508 -71.789 111.504  1.00 22.00           N  
ATOM   3269  CZ  ARG B  59      72.716 -70.756 111.766  1.00 22.00           C  
ATOM   3270  NH1 ARG B  59      72.230 -70.004 110.789  1.00 22.00           N  
ATOM   3271  NH2 ARG B  59      72.418 -70.460 113.020  1.00 22.00           N  
ATOM   3272  N   SER B  60      73.581 -68.233 106.177  1.00 22.00           N  
ATOM   3273  CA  SER B  60      73.264 -67.869 104.813  1.00 22.00           C  
ATOM   3274  C   SER B  60      74.439 -67.048 104.316  1.00 22.00           C  
ATOM   3275  O   SER B  60      75.177 -67.488 103.439  1.00 22.00           O  
ATOM   3276  CB  SER B  60      71.957 -67.081 104.751  1.00 22.00           C  
ATOM   3277  OG  SER B  60      71.935 -66.038 105.697  1.00 22.00           O  
ATOM   3278  N   LEU B  61      74.715 -65.944 104.995  1.00 22.00           N  
ATOM   3279  CA  LEU B  61      75.827 -65.108 104.602  1.00 22.00           C  
ATOM   3280  C   LEU B  61      77.154 -65.844 104.595  1.00 22.00           C  
ATOM   3281  O   LEU B  61      78.163 -65.259 104.224  1.00 22.00           O  
ATOM   3282  CB  LEU B  61      75.945 -63.897 105.502  1.00 22.00           C  
ATOM   3283  CG  LEU B  61      75.128 -62.673 105.149  1.00 22.00           C  
ATOM   3284  CD1 LEU B  61      75.602 -61.512 105.998  1.00 22.00           C  
ATOM   3285  CD2 LEU B  61      75.323 -62.345 103.694  1.00 22.00           C  
ATOM   3286  N   TRP B  62      77.163 -67.105 105.029  1.00 22.00           N  
ATOM   3287  CA  TRP B  62      78.383 -67.919 105.049  1.00 22.00           C  
ATOM   3288  C   TRP B  62      78.803 -68.260 103.631  1.00 22.00           C  
ATOM   3289  O   TRP B  62      79.977 -68.172 103.256  1.00 22.00           O  
ATOM   3290  CB  TRP B  62      78.166 -69.236 105.809  1.00 22.00           C  
ATOM   3291  CG  TRP B  62      78.394 -69.188 107.289  1.00 22.00           C  
ATOM   3292  CD1 TRP B  62      78.730 -68.107 108.028  1.00 22.00           C  
ATOM   3293  CD2 TRP B  62      78.316 -70.287 108.204  1.00 22.00           C  
ATOM   3294  NE1 TRP B  62      78.876 -68.455 109.342  1.00 22.00           N  
ATOM   3295  CE2 TRP B  62      78.615 -69.795 109.481  1.00 22.00           C  
ATOM   3296  CE3 TRP B  62      78.018 -71.650 108.069  1.00 22.00           C  
ATOM   3297  CZ2 TRP B  62      78.629 -70.602 110.618  1.00 22.00           C  
ATOM   3298  CZ3 TRP B  62      78.033 -72.461 109.205  1.00 22.00           C  
ATOM   3299  CH2 TRP B  62      78.334 -71.931 110.458  1.00 22.00           C  
ATOM   3300  N   ASP B  63      77.835 -68.698 102.849  1.00 22.00           N  
ATOM   3301  CA  ASP B  63      78.101 -69.067 101.473  1.00 22.00           C  
ATOM   3302  C   ASP B  63      78.856 -68.013 100.667  1.00 22.00           C  
ATOM   3303  O   ASP B  63      79.679 -68.356  99.815  1.00 22.00           O  
ATOM   3304  CB  ASP B  63      76.791 -69.411 100.775  1.00 22.00           C  
ATOM   3305  CG  ASP B  63      76.729 -70.859 100.352  1.00 22.00           C  
ATOM   3306  OD1 ASP B  63      77.432 -71.207  99.372  1.00 22.00           O  
ATOM   3307  OD2 ASP B  63      76.007 -71.643 101.013  1.00 22.00           O  
ATOM   3308  N   GLN B  64      78.533 -66.744 100.925  1.00 22.00           N  
ATOM   3309  CA  GLN B  64      79.135 -65.580 100.257  1.00 22.00           C  
ATOM   3310  C   GLN B  64      80.427 -65.040 100.878  1.00 22.00           C  
ATOM   3311  O   GLN B  64      80.750 -63.860 100.713  1.00 22.00           O  
ATOM   3312  CB  GLN B  64      78.132 -64.429 100.211  1.00 22.00           C  
ATOM   3313  CG  GLN B  64      77.080 -64.547  99.160  1.00 22.00           C  
ATOM   3314  CD  GLN B  64      76.104 -63.397  99.209  1.00 22.00           C  
ATOM   3315  OE1 GLN B  64      76.349 -62.337  98.671  1.00 22.00           O  
ATOM   3316  NE2 GLN B  64      74.990 -63.606  99.846  1.00 22.00           N  
ATOM   3317  N   GLY B  65      81.150 -65.868 101.613  1.00 22.00           N  
ATOM   3318  CA  GLY B  65      82.381 -65.392 102.201  1.00 22.00           C  
ATOM   3319  C   GLY B  65      82.279 -64.845 103.604  1.00 22.00           C  
ATOM   3320  O   GLY B  65      83.272 -64.880 104.337  1.00 22.00           O  
ATOM   3321  N   ASN B  66      81.152 -64.253 103.985  1.00 22.00           N  
ATOM   3322  CA  ASN B  66      81.070 -63.771 105.364  1.00 22.00           C  
ATOM   3323  C   ASN B  66      80.934 -64.876 106.346  1.00 22.00           C  
ATOM   3324  O   ASN B  66      80.114 -65.763 106.220  1.00 22.00           O  
ATOM   3325  CB  ASN B  66      79.897 -62.886 105.636  1.00 22.00           C  
ATOM   3326  CG  ASN B  66      79.888 -61.706 104.793  1.00 22.00           C  
ATOM   3327  OD1 ASN B  66      79.031 -61.607 103.968  1.00 22.00           O  
ATOM   3328  ND2 ASN B  66      80.838 -60.798 104.961  1.00 22.00           N  
ATOM   3329  N   PHE B  67      81.670 -64.687 107.413  1.00 22.00           N  
ATOM   3330  CA  PHE B  67      81.695 -65.579 108.534  1.00 22.00           C  
ATOM   3331  C   PHE B  67      81.591 -64.552 109.670  1.00 22.00           C  
ATOM   3332  O   PHE B  67      82.490 -64.440 110.492  1.00 22.00           O  
ATOM   3333  CB  PHE B  67      83.046 -66.289 108.527  1.00 22.00           C  
ATOM   3334  CG  PHE B  67      83.383 -66.963 107.202  1.00 22.00           C  
ATOM   3335  CD1 PHE B  67      82.624 -68.030 106.736  1.00 22.00           C  
ATOM   3336  CD2 PHE B  67      84.467 -66.541 106.433  1.00 22.00           C  
ATOM   3337  CE1 PHE B  67      82.943 -68.684 105.535  1.00 22.00           C  
ATOM   3338  CE2 PHE B  67      84.792 -67.188 105.229  1.00 22.00           C  
ATOM   3339  CZ  PHE B  67      84.018 -68.258 104.784  1.00 22.00           C  
ATOM   3340  N   PRO B  68      80.478 -63.791 109.719  1.00 22.00           N  
ATOM   3341  CA  PRO B  68      80.149 -62.738 110.678  1.00 22.00           C  
ATOM   3342  C   PRO B  68      79.900 -63.205 112.095  1.00 22.00           C  
ATOM   3343  O   PRO B  68      79.357 -64.285 112.315  1.00 22.00           O  
ATOM   3344  CB  PRO B  68      78.877 -62.172 110.102  1.00 22.00           C  
ATOM   3345  CG  PRO B  68      78.172 -63.413 109.778  1.00 22.00           C  
ATOM   3346  CD  PRO B  68      79.244 -64.200 109.028  1.00 22.00           C  
ATOM   3347  N   LEU B  69      80.176 -62.304 113.040  1.00 22.00           N  
ATOM   3348  CA  LEU B  69      80.002 -62.551 114.477  1.00 22.00           C  
ATOM   3349  C   LEU B  69      78.967 -61.598 115.059  1.00 22.00           C  
ATOM   3350  O   LEU B  69      79.236 -60.408 115.188  1.00 22.00           O  
ATOM   3351  CB  LEU B  69      81.318 -62.327 115.208  1.00 22.00           C  
ATOM   3352  CG  LEU B  69      81.246 -62.565 116.709  1.00 22.00           C  
ATOM   3353  CD1 LEU B  69      80.786 -63.979 117.005  1.00 22.00           C  
ATOM   3354  CD2 LEU B  69      82.606 -62.316 117.293  1.00 22.00           C  
ATOM   3355  N   ILE B  70      77.817 -62.123 115.458  1.00 22.00           N  
ATOM   3356  CA  ILE B  70      76.768 -61.286 115.996  1.00 22.00           C  
ATOM   3357  C   ILE B  70      76.719 -61.530 117.474  1.00 22.00           C  
ATOM   3358  O   ILE B  70      76.663 -62.675 117.901  1.00 22.00           O  
ATOM   3359  CB  ILE B  70      75.385 -61.562 115.314  1.00 22.00           C  
ATOM   3360  CG1 ILE B  70      74.911 -60.294 114.586  1.00 22.00           C  
ATOM   3361  CG2 ILE B  70      74.330 -61.983 116.317  1.00 22.00           C  
ATOM   3362  CD1 ILE B  70      73.580 -60.408 113.838  1.00 22.00           C  
ATOM   3363  N   ILE B  71      76.881 -60.461 118.249  1.00 22.00           N  
ATOM   3364  CA  ILE B  71      76.821 -60.537 119.705  1.00 22.00           C  
ATOM   3365  C   ILE B  71      75.580 -59.767 120.105  1.00 22.00           C  
ATOM   3366  O   ILE B  71      75.434 -58.583 119.810  1.00 22.00           O  
ATOM   3367  CB  ILE B  71      78.036 -59.903 120.407  1.00 22.00           C  
ATOM   3368  CG1 ILE B  71      79.341 -60.596 119.998  1.00 22.00           C  
ATOM   3369  CG2 ILE B  71      77.871 -60.053 121.890  1.00 22.00           C  
ATOM   3370  CD1 ILE B  71      80.608 -59.868 120.446  1.00 22.00           C  
ATOM   3371  N   LYS B  72      74.660 -60.481 120.723  1.00 22.00           N  
ATOM   3372  CA  LYS B  72      73.400 -59.918 121.171  1.00 22.00           C  
ATOM   3373  C   LYS B  72      73.692 -59.277 122.530  1.00 22.00           C  
ATOM   3374  O   LYS B  72      74.849 -58.989 122.837  1.00 22.00           O  
ATOM   3375  CB  LYS B  72      72.362 -61.046 121.308  1.00 22.00           C  
ATOM   3376  CG  LYS B  72      72.305 -61.984 120.104  1.00 22.00           C  
ATOM   3377  CD  LYS B  72      71.603 -63.303 120.399  1.00 22.00           C  
ATOM   3378  CE  LYS B  72      72.173 -64.397 119.509  1.00 22.00           C  
ATOM   3379  NZ  LYS B  72      71.409 -65.656 119.604  1.00 22.00           N  
ATOM   3380  N   ASN B  73      72.655 -59.147 123.356  1.00 22.00           N  
ATOM   3381  CA  ASN B  73      72.713 -58.561 124.686  1.00 22.00           C  
ATOM   3382  C   ASN B  73      74.110 -58.280 125.186  1.00 22.00           C  
ATOM   3383  O   ASN B  73      74.648 -58.986 126.027  1.00 22.00           O  
ATOM   3384  CB  ASN B  73      71.946 -59.461 125.633  1.00 22.00           C  
ATOM   3385  CG  ASN B  73      70.547 -59.769 125.110  1.00 22.00           C  
ATOM   3386  OD1 ASN B  73      70.292 -60.846 124.550  1.00 22.00           O  
ATOM   3387  ND2 ASN B  73      69.659 -58.788 125.210  1.00 22.00           N  
ATOM   3388  N   LEU B  74      74.685 -57.231 124.615  1.00 22.00           N  
ATOM   3389  CA  LEU B  74      76.035 -56.771 124.903  1.00 22.00           C  
ATOM   3390  C   LEU B  74      76.425 -56.498 126.343  1.00 22.00           C  
ATOM   3391  O   LEU B  74      76.030 -55.497 126.935  1.00 22.00           O  
ATOM   3392  CB  LEU B  74      76.347 -55.540 124.066  1.00 22.00           C  
ATOM   3393  CG  LEU B  74      76.925 -55.840 122.688  1.00 22.00           C  
ATOM   3394  CD1 LEU B  74      77.138 -54.568 121.900  1.00 22.00           C  
ATOM   3395  CD2 LEU B  74      78.229 -56.557 122.873  1.00 22.00           C  
ATOM   3396  N   LYS B  75      77.228 -57.390 126.900  1.00 22.00           N  
ATOM   3397  CA  LYS B  75      77.705 -57.229 128.264  1.00 22.00           C  
ATOM   3398  C   LYS B  75      78.902 -56.286 128.189  1.00 22.00           C  
ATOM   3399  O   LYS B  75      79.748 -56.400 127.300  1.00 22.00           O  
ATOM   3400  CB  LYS B  75      78.117 -58.587 128.860  1.00 22.00           C  
ATOM   3401  CG  LYS B  75      77.334 -59.012 130.103  1.00 22.00           C  
ATOM   3402  CD  LYS B  75      77.517 -60.510 130.426  1.00 22.00           C  
ATOM   3403  CE  LYS B  75      76.161 -61.250 130.534  1.00 22.00           C  
ATOM   3404  NZ  LYS B  75      76.209 -62.707 130.918  1.00 22.00           N  
ATOM   3405  N   ILE B  76      78.926 -55.318 129.094  1.00 22.00           N  
ATOM   3406  CA  ILE B  76      80.001 -54.331 129.171  1.00 22.00           C  
ATOM   3407  C   ILE B  76      81.335 -55.046 129.101  1.00 22.00           C  
ATOM   3408  O   ILE B  76      82.260 -54.612 128.421  1.00 22.00           O  
ATOM   3409  CB  ILE B  76      79.967 -53.550 130.498  1.00 22.00           C  
ATOM   3410  CG1 ILE B  76      78.526 -53.183 130.886  1.00 22.00           C  
ATOM   3411  CG2 ILE B  76      80.822 -52.302 130.373  1.00 22.00           C  
ATOM   3412  CD1 ILE B  76      77.759 -54.284 131.616  1.00 22.00           C  
ATOM   3413  N   GLU B  77      81.385 -56.190 129.764  1.00 22.00           N  
ATOM   3414  CA  GLU B  77      82.571 -57.018 129.812  1.00 22.00           C  
ATOM   3415  C   GLU B  77      82.817 -57.836 128.539  1.00 22.00           C  
ATOM   3416  O   GLU B  77      83.418 -58.916 128.593  1.00 22.00           O  
ATOM   3417  CB  GLU B  77      82.519 -57.916 131.048  1.00 22.00           C  
ATOM   3418  CG  GLU B  77      81.150 -58.485 131.375  1.00 22.00           C  
ATOM   3419  CD  GLU B  77      80.962 -58.683 132.877  1.00 22.00           C  
ATOM   3420  OE1 GLU B  77      80.802 -57.671 133.587  1.00 22.00           O  
ATOM   3421  OE2 GLU B  77      80.994 -59.832 133.360  1.00 22.00           O  
ATOM   3422  N   ASP B  78      82.323 -57.339 127.403  1.00 22.00           N  
ATOM   3423  CA  ASP B  78      82.527 -58.000 126.109  1.00 22.00           C  
ATOM   3424  C   ASP B  78      83.672 -57.285 125.405  1.00 22.00           C  
ATOM   3425  O   ASP B  78      84.206 -57.764 124.411  1.00 22.00           O  
ATOM   3426  CB  ASP B  78      81.269 -57.932 125.232  1.00 22.00           C  
ATOM   3427  CG  ASP B  78      80.137 -58.822 125.732  1.00 22.00           C  
ATOM   3428  OD1 ASP B  78      80.342 -59.652 126.644  1.00 22.00           O  
ATOM   3429  OD2 ASP B  78      79.023 -58.689 125.197  1.00 22.00           O  
ATOM   3430  N   SER B  79      84.015 -56.111 125.916  1.00 22.00           N  
ATOM   3431  CA  SER B  79      85.086 -55.313 125.356  1.00 22.00           C  
ATOM   3432  C   SER B  79      86.383 -56.082 125.313  1.00 22.00           C  
ATOM   3433  O   SER B  79      87.067 -56.200 126.322  1.00 22.00           O  
ATOM   3434  CB  SER B  79      85.271 -54.042 126.174  1.00 22.00           C  
ATOM   3435  OG  SER B  79      84.129 -53.195 126.100  1.00 22.00           O  
ATOM   3436  N   ASP B  80      86.722 -56.579 124.131  1.00 22.00           N  
ATOM   3437  CA  ASP B  80      87.935 -57.361 123.932  1.00 22.00           C  
ATOM   3438  C   ASP B  80      88.393 -57.224 122.484  1.00 22.00           C  
ATOM   3439  O   ASP B  80      87.803 -56.488 121.706  1.00 22.00           O  
ATOM   3440  CB  ASP B  80      87.625 -58.839 124.201  1.00 22.00           C  
ATOM   3441  CG  ASP B  80      88.858 -59.657 124.590  1.00 22.00           C  
ATOM   3442  OD1 ASP B  80      89.997 -59.297 124.235  1.00 22.00           O  
ATOM   3443  OD2 ASP B  80      88.683 -60.684 125.273  1.00 22.00           O  
ATOM   3444  N   THR B  81      89.503 -57.874 122.164  1.00 22.00           N  
ATOM   3445  CA  THR B  81      90.056 -57.915 120.832  1.00 22.00           C  
ATOM   3446  C   THR B  81      89.804 -59.357 120.371  1.00 22.00           C  
ATOM   3447  O   THR B  81      90.365 -60.308 120.929  1.00 22.00           O  
ATOM   3448  CB  THR B  81      91.562 -57.621 120.897  1.00 22.00           C  
ATOM   3449  OG1 THR B  81      91.758 -56.348 121.523  1.00 22.00           O  
ATOM   3450  CG2 THR B  81      92.191 -57.623 119.522  1.00 22.00           C  
ATOM   3451  N   TYR B  82      88.841 -59.516 119.470  1.00 22.00           N  
ATOM   3452  CA  TYR B  82      88.493 -60.814 118.907  1.00 22.00           C  
ATOM   3453  C   TYR B  82      89.295 -60.988 117.611  1.00 22.00           C  
ATOM   3454  O   TYR B  82      89.721 -60.011 116.980  1.00 22.00           O  
ATOM   3455  CB  TYR B  82      86.994 -60.882 118.591  1.00 22.00           C  
ATOM   3456  CG  TYR B  82      86.085 -60.590 119.749  1.00 22.00           C  
ATOM   3457  CD1 TYR B  82      86.194 -59.412 120.463  1.00 22.00           C  
ATOM   3458  CD2 TYR B  82      85.121 -61.505 120.137  1.00 22.00           C  
ATOM   3459  CE1 TYR B  82      85.362 -59.142 121.529  1.00 22.00           C  
ATOM   3460  CE2 TYR B  82      84.280 -61.251 121.201  1.00 22.00           C  
ATOM   3461  CZ  TYR B  82      84.413 -60.071 121.890  1.00 22.00           C  
ATOM   3462  OH  TYR B  82      83.590 -59.816 122.958  1.00 22.00           O  
ATOM   3463  N   ILE B  83      89.509 -62.229 117.217  1.00 22.00           N  
ATOM   3464  CA  ILE B  83      90.252 -62.496 116.009  1.00 22.00           C  
ATOM   3465  C   ILE B  83      89.401 -63.433 115.184  1.00 22.00           C  
ATOM   3466  O   ILE B  83      88.721 -64.299 115.730  1.00 22.00           O  
ATOM   3467  CB  ILE B  83      91.595 -63.225 116.297  1.00 22.00           C  
ATOM   3468  CG1 ILE B  83      92.469 -62.407 117.240  1.00 22.00           C  
ATOM   3469  CG2 ILE B  83      92.357 -63.478 115.000  1.00 22.00           C  
ATOM   3470  CD1 ILE B  83      93.742 -63.139 117.682  1.00 22.00           C  
ATOM   3471  N   CYS B  84      89.356 -63.211 113.881  1.00 22.00           N  
ATOM   3472  CA  CYS B  84      88.626 -64.127 113.047  1.00 22.00           C  
ATOM   3473  C   CYS B  84      89.675 -64.784 112.199  1.00 22.00           C  
ATOM   3474  O   CYS B  84      90.244 -64.174 111.292  1.00 22.00           O  
ATOM   3475  CB  CYS B  84      87.578 -63.447 112.191  1.00 22.00           C  
ATOM   3476  SG  CYS B  84      86.157 -64.549 111.973  1.00 22.00           S  
ATOM   3477  N   GLU B  85      90.062 -65.965 112.647  1.00 22.00           N  
ATOM   3478  CA  GLU B  85      91.053 -66.746 111.949  1.00 22.00           C  
ATOM   3479  C   GLU B  85      90.336 -67.512 110.836  1.00 22.00           C  
ATOM   3480  O   GLU B  85      89.630 -68.496 111.080  1.00 22.00           O  
ATOM   3481  CB  GLU B  85      91.783 -67.705 112.914  1.00 22.00           C  
ATOM   3482  CG  GLU B  85      93.106 -67.221 113.572  1.00 22.00           C  
ATOM   3483  CD  GLU B  85      93.669 -68.259 114.564  1.00 22.00           C  
ATOM   3484  OE1 GLU B  85      93.610 -69.481 114.247  1.00 22.00           O  
ATOM   3485  OE2 GLU B  85      94.145 -67.865 115.665  1.00 22.00           O  
ATOM   3486  N   VAL B  86      90.474 -66.981 109.626  1.00 22.00           N  
ATOM   3487  CA  VAL B  86      89.891 -67.539 108.402  1.00 22.00           C  
ATOM   3488  C   VAL B  86      91.060 -68.100 107.585  1.00 22.00           C  
ATOM   3489  O   VAL B  86      92.208 -67.760 107.846  1.00 22.00           O  
ATOM   3490  CB  VAL B  86      89.219 -66.431 107.546  1.00 22.00           C  
ATOM   3491  CG1 VAL B  86      88.564 -67.024 106.295  1.00 22.00           C  
ATOM   3492  CG2 VAL B  86      88.204 -65.645 108.371  1.00 22.00           C  
ATOM   3493  N   GLU B  87      90.724 -68.897 106.576  1.00 22.00           N  
ATOM   3494  CA  GLU B  87      91.615 -69.564 105.628  1.00 22.00           C  
ATOM   3495  C   GLU B  87      93.152 -69.419 105.460  1.00 22.00           C  
ATOM   3496  O   GLU B  87      93.682 -70.035 104.539  1.00 22.00           O  
ATOM   3497  CB  GLU B  87      90.929 -69.529 104.249  1.00 22.00           C  
ATOM   3498  CG  GLU B  87      91.394 -70.569 103.181  1.00 22.00           C  
ATOM   3499  CD  GLU B  87      91.667 -72.003 103.728  1.00 22.00           C  
ATOM   3500  OE1 GLU B  87      91.181 -72.361 104.853  1.00 22.00           O  
ATOM   3501  OE2 GLU B  87      92.391 -72.749 103.004  1.00 22.00           O  
ATOM   3502  N   ASP B  88      93.857 -68.647 106.304  1.00 22.00           N  
ATOM   3503  CA  ASP B  88      95.328 -68.455 106.264  1.00 22.00           C  
ATOM   3504  C   ASP B  88      95.643 -67.020 106.704  1.00 22.00           C  
ATOM   3505  O   ASP B  88      96.665 -66.478 106.286  1.00 22.00           O  
ATOM   3506  CB  ASP B  88      95.976 -68.665 104.849  1.00 22.00           C  
ATOM   3507  CG  ASP B  88      96.266 -70.153 104.495  1.00 22.00           C  
ATOM   3508  OD1 ASP B  88      96.532 -70.987 105.389  1.00 22.00           O  
ATOM   3509  OD2 ASP B  88      96.200 -70.480 103.293  1.00 22.00           O  
ATOM   3510  N   GLN B  89      94.821 -66.415 107.564  1.00 22.00           N  
ATOM   3511  CA  GLN B  89      95.081 -65.042 107.978  1.00 22.00           C  
ATOM   3512  C   GLN B  89      94.289 -64.668 109.223  1.00 22.00           C  
ATOM   3513  O   GLN B  89      93.248 -65.268 109.500  1.00 22.00           O  
ATOM   3514  CB  GLN B  89      94.705 -64.101 106.844  1.00 22.00           C  
ATOM   3515  CG  GLN B  89      94.787 -62.611 107.195  1.00 22.00           C  
ATOM   3516  CD  GLN B  89      93.769 -61.826 106.410  1.00 22.00           C  
ATOM   3517  OE1 GLN B  89      93.999 -60.652 106.058  1.00 22.00           O  
ATOM   3518  NE2 GLN B  89      92.632 -62.483 106.100  1.00 22.00           N  
ATOM   3519  N   LYS B  90      94.691 -63.580 109.877  1.00 22.00           N  
ATOM   3520  CA  LYS B  90      94.009 -63.154 111.089  1.00 22.00           C  
ATOM   3521  C   LYS B  90      93.476 -61.726 111.097  1.00 22.00           C  
ATOM   3522  O   LYS B  90      94.153 -60.785 110.693  1.00 22.00           O  
ATOM   3523  CB  LYS B  90      94.924 -63.384 112.301  1.00 22.00           C  
ATOM   3524  CG  LYS B  90      95.376 -64.856 112.480  1.00 22.00           C  
ATOM   3525  CD  LYS B  90      96.422 -65.066 113.602  1.00 22.00           C  
ATOM   3526  CE  LYS B  90      95.838 -64.911 115.018  1.00 22.00           C  
ATOM   3527  NZ  LYS B  90      96.807 -65.310 116.095  1.00 22.00           N  
ATOM   3528  N   GLU B  91      92.239 -61.584 111.555  1.00 22.00           N  
ATOM   3529  CA  GLU B  91      91.595 -60.279 111.663  1.00 22.00           C  
ATOM   3530  C   GLU B  91      91.458 -59.886 113.156  1.00 22.00           C  
ATOM   3531  O   GLU B  91      90.783 -60.570 113.933  1.00 22.00           O  
ATOM   3532  CB  GLU B  91      90.209 -60.325 110.993  1.00 22.00           C  
ATOM   3533  CG  GLU B  91      90.221 -60.356 109.471  1.00 22.00           C  
ATOM   3534  CD  GLU B  91      90.211 -58.957 108.847  1.00 22.00           C  
ATOM   3535  OE1 GLU B  91      89.116 -58.401 108.621  1.00 22.00           O  
ATOM   3536  OE2 GLU B  91      91.292 -58.408 108.569  1.00 22.00           O  
ATOM   3537  N   GLU B  92      92.144 -58.828 113.570  1.00 22.00           N  
ATOM   3538  CA  GLU B  92      92.063 -58.360 114.955  1.00 22.00           C  
ATOM   3539  C   GLU B  92      90.946 -57.318 115.053  1.00 22.00           C  
ATOM   3540  O   GLU B  92      90.960 -56.316 114.333  1.00 22.00           O  
ATOM   3541  CB  GLU B  92      93.394 -57.714 115.380  1.00 22.00           C  
ATOM   3542  CG  GLU B  92      94.283 -58.533 116.326  1.00 22.00           C  
ATOM   3543  CD  GLU B  92      95.598 -57.830 116.689  1.00 22.00           C  
ATOM   3544  OE1 GLU B  92      96.539 -57.830 115.866  1.00 22.00           O  
ATOM   3545  OE2 GLU B  92      95.697 -57.293 117.811  1.00 22.00           O  
ATOM   3546  N   VAL B  93      90.002 -57.527 115.961  1.00 22.00           N  
ATOM   3547  CA  VAL B  93      88.907 -56.582 116.137  1.00 22.00           C  
ATOM   3548  C   VAL B  93      88.668 -56.309 117.616  1.00 22.00           C  
ATOM   3549  O   VAL B  93      88.387 -57.225 118.378  1.00 22.00           O  
ATOM   3550  CB  VAL B  93      87.589 -57.118 115.566  1.00 22.00           C  
ATOM   3551  CG1 VAL B  93      86.570 -56.005 115.456  1.00 22.00           C  
ATOM   3552  CG2 VAL B  93      87.809 -57.769 114.235  1.00 22.00           C  
ATOM   3553  N   GLN B  94      88.793 -55.057 118.031  1.00 22.00           N  
ATOM   3554  CA  GLN B  94      88.555 -54.705 119.416  1.00 22.00           C  
ATOM   3555  C   GLN B  94      87.197 -54.007 119.485  1.00 22.00           C  
ATOM   3556  O   GLN B  94      86.969 -52.999 118.806  1.00 22.00           O  
ATOM   3557  CB  GLN B  94      89.669 -53.802 119.938  1.00 22.00           C  
ATOM   3558  CG  GLN B  94      89.574 -53.514 121.414  1.00 22.00           C  
ATOM   3559  CD  GLN B  94      90.665 -52.581 121.894  1.00 22.00           C  
ATOM   3560  OE1 GLN B  94      90.599 -51.375 121.674  1.00 22.00           O  
ATOM   3561  NE2 GLN B  94      91.673 -53.135 122.557  1.00 22.00           N  
ATOM   3562  N   LEU B  95      86.284 -54.603 120.248  1.00 22.00           N  
ATOM   3563  CA  LEU B  95      84.928 -54.098 120.436  1.00 22.00           C  
ATOM   3564  C   LEU B  95      84.864 -53.380 121.786  1.00 22.00           C  
ATOM   3565  O   LEU B  95      84.967 -54.012 122.826  1.00 22.00           O  
ATOM   3566  CB  LEU B  95      83.951 -55.279 120.416  1.00 22.00           C  
ATOM   3567  CG  LEU B  95      82.444 -55.055 120.459  1.00 22.00           C  
ATOM   3568  CD1 LEU B  95      81.974 -54.433 119.164  1.00 22.00           C  
ATOM   3569  CD2 LEU B  95      81.762 -56.391 120.683  1.00 22.00           C  
ATOM   3570  N   LEU B  96      84.754 -52.059 121.780  1.00 22.00           N  
ATOM   3571  CA  LEU B  96      84.678 -51.318 123.031  1.00 22.00           C  
ATOM   3572  C   LEU B  96      83.260 -50.802 123.184  1.00 22.00           C  
ATOM   3573  O   LEU B  96      82.803 -49.959 122.413  1.00 22.00           O  
ATOM   3574  CB  LEU B  96      85.665 -50.161 123.028  1.00 22.00           C  
ATOM   3575  CG  LEU B  96      87.080 -50.603 122.665  1.00 22.00           C  
ATOM   3576  CD1 LEU B  96      87.982 -49.392 122.559  1.00 22.00           C  
ATOM   3577  CD2 LEU B  96      87.601 -51.588 123.683  1.00 22.00           C  
ATOM   3578  N   VAL B  97      82.549 -51.333 124.164  1.00 22.00           N  
ATOM   3579  CA  VAL B  97      81.168 -50.928 124.398  1.00 22.00           C  
ATOM   3580  C   VAL B  97      81.134 -49.645 125.238  1.00 22.00           C  
ATOM   3581  O   VAL B  97      82.184 -49.130 125.622  1.00 22.00           O  
ATOM   3582  CB  VAL B  97      80.391 -52.031 125.151  1.00 22.00           C  
ATOM   3583  CG1 VAL B  97      78.974 -52.095 124.667  1.00 22.00           C  
ATOM   3584  CG2 VAL B  97      81.058 -53.381 124.995  1.00 22.00           C  
ATOM   3585  N   PHE B  98      79.934 -49.124 125.498  1.00 22.00           N  
ATOM   3586  CA  PHE B  98      79.741 -47.921 126.312  1.00 22.00           C  
ATOM   3587  C   PHE B  98      78.311 -47.929 126.854  1.00 22.00           C  
ATOM   3588  O   PHE B  98      77.494 -48.759 126.436  1.00 22.00           O  
ATOM   3589  CB  PHE B  98      79.989 -46.654 125.485  1.00 22.00           C  
ATOM   3590  CG  PHE B  98      81.435 -46.403 125.171  1.00 22.00           C  
ATOM   3591  CD1 PHE B  98      82.277 -45.854 126.127  1.00 22.00           C  
ATOM   3592  CD2 PHE B  98      81.963 -46.749 123.935  1.00 22.00           C  
ATOM   3593  CE1 PHE B  98      83.627 -45.653 125.861  1.00 22.00           C  
ATOM   3594  CE2 PHE B  98      83.311 -46.555 123.657  1.00 22.00           C  
ATOM   3595  CZ  PHE B  98      84.144 -46.009 124.626  1.00 22.00           C  
ATOM   3596  N   GLY B  99      78.016 -47.026 127.791  1.00 22.00           N  
ATOM   3597  CA  GLY B  99      76.680 -46.954 128.375  1.00 22.00           C  
ATOM   3598  C   GLY B  99      76.333 -45.646 129.085  1.00 22.00           C  
ATOM   3599  O   GLY B  99      76.523 -45.515 130.291  1.00 22.00           O  
ATOM   3600  N   LEU B 100      75.808 -44.682 128.333  1.00 22.00           N  
ATOM   3601  CA  LEU B 100      75.424 -43.381 128.866  1.00 22.00           C  
ATOM   3602  C   LEU B 100      74.141 -43.506 129.695  1.00 22.00           C  
ATOM   3603  O   LEU B 100      73.114 -43.981 129.187  1.00 22.00           O  
ATOM   3604  CB  LEU B 100      75.186 -42.424 127.708  1.00 22.00           C  
ATOM   3605  CG  LEU B 100      75.020 -40.962 128.086  1.00 22.00           C  
ATOM   3606  CD1 LEU B 100      76.326 -40.285 127.806  1.00 22.00           C  
ATOM   3607  CD2 LEU B 100      73.900 -40.311 127.300  1.00 22.00           C  
ATOM   3608  N   THR B 101      74.161 -43.002 130.929  1.00 22.00           N  
ATOM   3609  CA  THR B 101      72.981 -43.104 131.787  1.00 22.00           C  
ATOM   3610  C   THR B 101      72.728 -41.960 132.771  1.00 22.00           C  
ATOM   3611  O   THR B 101      73.649 -41.321 133.287  1.00 22.00           O  
ATOM   3612  CB  THR B 101      72.982 -44.446 132.549  1.00 22.00           C  
ATOM   3613  OG1 THR B 101      71.686 -45.053 132.440  1.00 22.00           O  
ATOM   3614  CG2 THR B 101      73.316 -44.254 134.019  1.00 22.00           C  
ATOM   3615  N   ALA B 102      71.455 -41.716 133.024  1.00 22.00           N  
ATOM   3616  CA  ALA B 102      71.045 -40.688 133.948  1.00 22.00           C  
ATOM   3617  C   ALA B 102      70.546 -41.469 135.151  1.00 22.00           C  
ATOM   3618  O   ALA B 102      69.770 -42.405 134.963  1.00 22.00           O  
ATOM   3619  CB  ALA B 102      69.910 -39.889 133.332  1.00 22.00           C  
ATOM   3620  N   ASN B 103      71.075 -41.188 136.346  1.00 22.00           N  
ATOM   3621  CA  ASN B 103      70.615 -41.887 137.566  1.00 22.00           C  
ATOM   3622  C   ASN B 103      69.421 -41.208 138.216  1.00 22.00           C  
ATOM   3623  O   ASN B 103      68.511 -41.865 138.731  1.00 22.00           O  
ATOM   3624  CB  ASN B 103      71.707 -42.007 138.653  1.00 22.00           C  
ATOM   3625  CG  ASN B 103      73.007 -41.307 138.284  1.00 22.00           C  
ATOM   3626  OD1 ASN B 103      73.941 -41.937 137.775  1.00 22.00           O  
ATOM   3627  ND2 ASN B 103      73.084 -40.008 138.558  1.00 22.00           N  
ATOM   3628  N   SER B 104      69.417 -39.882 138.155  1.00 22.00           N  
ATOM   3629  CA  SER B 104      68.372 -39.048 138.749  1.00 22.00           C  
ATOM   3630  C   SER B 104      66.942 -39.161 138.147  1.00 22.00           C  
ATOM   3631  O   SER B 104      66.032 -38.423 138.548  1.00 22.00           O  
ATOM   3632  CB  SER B 104      68.853 -37.585 138.743  1.00 22.00           C  
ATOM   3633  OG  SER B 104      69.624 -37.307 137.576  1.00 22.00           O  
ATOM   3634  N   ASP B 105      66.762 -40.140 137.266  1.00 22.00           N  
ATOM   3635  CA  ASP B 105      65.534 -40.441 136.531  1.00 22.00           C  
ATOM   3636  C   ASP B 105      64.115 -39.979 136.912  1.00 22.00           C  
ATOM   3637  O   ASP B 105      63.906 -38.884 137.424  1.00 22.00           O  
ATOM   3638  CB  ASP B 105      65.504 -41.933 136.276  1.00 22.00           C  
ATOM   3639  CG  ASP B 105      66.808 -42.438 135.715  1.00 22.00           C  
ATOM   3640  OD1 ASP B 105      67.687 -42.800 136.537  1.00 22.00           O  
ATOM   3641  OD2 ASP B 105      66.943 -42.473 134.459  1.00 22.00           O  
ATOM   3642  N   THR B 106      63.140 -40.833 136.566  1.00 22.00           N  
ATOM   3643  CA  THR B 106      61.672 -40.659 136.737  1.00 22.00           C  
ATOM   3644  C   THR B 106      60.968 -39.471 137.440  1.00 22.00           C  
ATOM   3645  O   THR B 106      60.905 -39.370 138.680  1.00 22.00           O  
ATOM   3646  CB  THR B 106      60.942 -42.019 137.089  1.00 22.00           C  
ATOM   3647  OG1 THR B 106      61.244 -42.994 136.074  1.00 22.00           O  
ATOM   3648  CG2 THR B 106      59.408 -41.856 137.100  1.00 22.00           C  
ATOM   3649  N   HIS B 107      60.255 -38.747 136.564  1.00 22.00           N  
ATOM   3650  CA  HIS B 107      59.451 -37.560 136.840  1.00 22.00           C  
ATOM   3651  C   HIS B 107      60.359 -36.389 137.213  1.00 22.00           C  
ATOM   3652  O   HIS B 107      60.496 -36.072 138.403  1.00 22.00           O  
ATOM   3653  CB  HIS B 107      58.401 -37.837 137.942  1.00 22.00           C  
ATOM   3654  CG  HIS B 107      57.323 -38.811 137.535  1.00 22.00           C  
ATOM   3655  ND1 HIS B 107      57.290 -40.124 137.990  1.00 22.00           N  
ATOM   3656  CD2 HIS B 107      56.238 -38.675 136.746  1.00 22.00           C  
ATOM   3657  CE1 HIS B 107      56.236 -40.740 137.487  1.00 22.00           C  
ATOM   3658  NE2 HIS B 107      55.576 -39.885 136.726  1.00 22.00           N  
ATOM   3659  N   LEU B 108      60.991 -35.766 136.211  1.00 22.00           N  
ATOM   3660  CA  LEU B 108      61.872 -34.634 136.477  1.00 22.00           C  
ATOM   3661  C   LEU B 108      61.160 -33.326 136.245  1.00 22.00           C  
ATOM   3662  O   LEU B 108      60.701 -33.044 135.142  1.00 22.00           O  
ATOM   3663  CB  LEU B 108      63.120 -34.695 135.615  1.00 22.00           C  
ATOM   3664  CG  LEU B 108      63.881 -35.959 135.947  1.00 22.00           C  
ATOM   3665  CD1 LEU B 108      63.701 -36.956 134.808  1.00 22.00           C  
ATOM   3666  CD2 LEU B 108      65.337 -35.627 136.195  1.00 22.00           C  
ATOM   3667  N   LEU B 109      61.044 -32.542 137.309  1.00 22.00           N  
ATOM   3668  CA  LEU B 109      60.404 -31.234 137.252  1.00 22.00           C  
ATOM   3669  C   LEU B 109      61.553 -30.316 137.036  1.00 22.00           C  
ATOM   3670  O   LEU B 109      62.657 -30.783 136.851  1.00 22.00           O  
ATOM   3671  CB  LEU B 109      59.707 -30.928 138.581  1.00 22.00           C  
ATOM   3672  CG  LEU B 109      58.775 -31.979 139.226  1.00 22.00           C  
ATOM   3673  CD1 LEU B 109      59.592 -33.053 139.953  1.00 22.00           C  
ATOM   3674  CD2 LEU B 109      57.831 -31.307 140.190  1.00 22.00           C  
ATOM   3675  N   GLN B 110      61.299 -29.023 137.001  1.00 22.00           N  
ATOM   3676  CA  GLN B 110      62.367 -28.057 136.829  1.00 22.00           C  
ATOM   3677  C   GLN B 110      63.415 -27.893 137.903  1.00 22.00           C  
ATOM   3678  O   GLN B 110      63.178 -28.201 139.075  1.00 22.00           O  
ATOM   3679  CB  GLN B 110      61.767 -26.745 136.401  1.00 22.00           C  
ATOM   3680  CG  GLN B 110      61.152 -25.833 137.303  1.00 22.00           C  
ATOM   3681  CD  GLN B 110      60.398 -24.833 136.502  1.00 22.00           C  
ATOM   3682  OE1 GLN B 110      60.160 -23.716 136.968  1.00 22.00           O  
ATOM   3683  NE2 GLN B 110      60.012 -25.179 135.205  1.00 22.00           N  
ATOM   3684  N   GLY B 111      64.519 -27.303 137.457  1.00 22.00           N  
ATOM   3685  CA  GLY B 111      65.655 -27.030 138.305  1.00 22.00           C  
ATOM   3686  C   GLY B 111      66.431 -28.278 138.627  1.00 22.00           C  
ATOM   3687  O   GLY B 111      67.573 -28.413 138.216  1.00 22.00           O  
ATOM   3688  N   GLN B 112      65.781 -29.210 139.315  1.00 22.00           N  
ATOM   3689  CA  GLN B 112      66.408 -30.459 139.702  1.00 22.00           C  
ATOM   3690  C   GLN B 112      67.321 -31.009 138.617  1.00 22.00           C  
ATOM   3691  O   GLN B 112      66.897 -31.520 137.575  1.00 22.00           O  
ATOM   3692  CB  GLN B 112      65.363 -31.466 140.162  1.00 22.00           C  
ATOM   3693  CG  GLN B 112      64.944 -31.206 141.566  1.00 22.00           C  
ATOM   3694  CD  GLN B 112      63.678 -31.913 141.931  1.00 22.00           C  
ATOM   3695  OE1 GLN B 112      62.606 -31.320 141.877  1.00 22.00           O  
ATOM   3696  NE2 GLN B 112      63.790 -33.179 142.351  1.00 22.00           N  
ATOM   3697  N   SER B 113      68.597 -30.759 138.851  1.00 22.00           N  
ATOM   3698  CA  SER B 113      69.657 -31.146 137.959  1.00 22.00           C  
ATOM   3699  C   SER B 113      69.522 -32.528 137.373  1.00 22.00           C  
ATOM   3700  O   SER B 113      68.854 -33.393 137.929  1.00 22.00           O  
ATOM   3701  CB  SER B 113      70.992 -30.991 138.674  1.00 22.00           C  
ATOM   3702  OG  SER B 113      71.096 -29.698 139.257  1.00 22.00           O  
ATOM   3703  N   LEU B 114      70.123 -32.701 136.207  1.00 22.00           N  
ATOM   3704  CA  LEU B 114      70.147 -33.970 135.490  1.00 22.00           C  
ATOM   3705  C   LEU B 114      71.612 -34.364 135.404  1.00 22.00           C  
ATOM   3706  O   LEU B 114      72.454 -33.541 135.060  1.00 22.00           O  
ATOM   3707  CB  LEU B 114      69.597 -33.781 134.084  1.00 22.00           C  
ATOM   3708  CG  LEU B 114      69.923 -34.887 133.097  1.00 22.00           C  
ATOM   3709  CD1 LEU B 114      69.079 -36.100 133.388  1.00 22.00           C  
ATOM   3710  CD2 LEU B 114      69.684 -34.367 131.709  1.00 22.00           C  
ATOM   3711  N   THR B 115      71.921 -35.621 135.680  1.00 22.00           N  
ATOM   3712  CA  THR B 115      73.313 -36.063 135.647  1.00 22.00           C  
ATOM   3713  C   THR B 115      73.536 -37.173 134.632  1.00 22.00           C  
ATOM   3714  O   THR B 115      72.696 -38.069 134.499  1.00 22.00           O  
ATOM   3715  CB  THR B 115      73.803 -36.539 137.058  1.00 22.00           C  
ATOM   3716  OG1 THR B 115      73.803 -37.983 137.129  1.00 22.00           O  
ATOM   3717  CG2 THR B 115      72.890 -35.992 138.182  1.00 22.00           C  
ATOM   3718  N   LEU B 116      74.693 -37.155 133.973  1.00 22.00           N  
ATOM   3719  CA  LEU B 116      75.001 -38.189 132.991  1.00 22.00           C  
ATOM   3720  C   LEU B 116      76.384 -38.790 133.234  1.00 22.00           C  
ATOM   3721  O   LEU B 116      77.413 -38.167 132.975  1.00 22.00           O  
ATOM   3722  CB  LEU B 116      74.861 -37.670 131.547  1.00 22.00           C  
ATOM   3723  CG  LEU B 116      73.452 -37.537 130.955  1.00 22.00           C  
ATOM   3724  CD1 LEU B 116      73.495 -36.901 129.589  1.00 22.00           C  
ATOM   3725  CD2 LEU B 116      72.797 -38.892 130.874  1.00 22.00           C  
ATOM   3726  N   THR B 117      76.382 -39.970 133.842  1.00 22.00           N  
ATOM   3727  CA  THR B 117      77.600 -40.714 134.129  1.00 22.00           C  
ATOM   3728  C   THR B 117      77.736 -41.765 133.007  1.00 22.00           C  
ATOM   3729  O   THR B 117      76.738 -42.135 132.369  1.00 22.00           O  
ATOM   3730  CB  THR B 117      77.508 -41.348 135.543  1.00 22.00           C  
ATOM   3731  OG1 THR B 117      77.014 -40.364 136.468  1.00 22.00           O  
ATOM   3732  CG2 THR B 117      78.872 -41.821 136.015  1.00 22.00           C  
ATOM   3733  N   LEU B 118      78.950 -42.238 132.744  1.00 22.00           N  
ATOM   3734  CA  LEU B 118      79.157 -43.201 131.659  1.00 22.00           C  
ATOM   3735  C   LEU B 118      79.844 -44.532 132.006  1.00 22.00           C  
ATOM   3736  O   LEU B 118      80.670 -44.603 132.904  1.00 22.00           O  
ATOM   3737  CB  LEU B 118      79.946 -42.522 130.563  1.00 22.00           C  
ATOM   3738  CG  LEU B 118      79.733 -43.216 129.251  1.00 22.00           C  
ATOM   3739  CD1 LEU B 118      78.706 -42.457 128.460  1.00 22.00           C  
ATOM   3740  CD2 LEU B 118      81.032 -43.263 128.543  1.00 22.00           C  
ATOM   3741  N   GLU B 119      79.475 -45.594 131.301  1.00 22.00           N  
ATOM   3742  CA  GLU B 119      80.082 -46.906 131.493  1.00 22.00           C  
ATOM   3743  C   GLU B 119      81.031 -47.107 130.327  1.00 22.00           C  
ATOM   3744  O   GLU B 119      80.683 -46.786 129.186  1.00 22.00           O  
ATOM   3745  CB  GLU B 119      79.040 -48.013 131.426  1.00 22.00           C  
ATOM   3746  CG  GLU B 119      78.322 -48.303 132.708  1.00 22.00           C  
ATOM   3747  CD  GLU B 119      77.480 -49.564 132.603  1.00 22.00           C  
ATOM   3748  OE1 GLU B 119      76.694 -49.673 131.632  1.00 22.00           O  
ATOM   3749  OE2 GLU B 119      77.610 -50.444 133.489  1.00 22.00           O  
ATOM   3750  N   SER B 120      82.195 -47.683 130.587  1.00 22.00           N  
ATOM   3751  CA  SER B 120      83.173 -47.916 129.532  1.00 22.00           C  
ATOM   3752  C   SER B 120      84.197 -48.950 129.941  1.00 22.00           C  
ATOM   3753  O   SER B 120      84.412 -49.183 131.134  1.00 22.00           O  
ATOM   3754  CB  SER B 120      83.932 -46.624 129.246  1.00 22.00           C  
ATOM   3755  OG  SER B 120      83.065 -45.508 129.294  1.00 22.00           O  
ATOM   3756  N   PRO B 121      84.832 -49.602 128.965  1.00 22.00           N  
ATOM   3757  CA  PRO B 121      85.845 -50.604 129.262  1.00 22.00           C  
ATOM   3758  C   PRO B 121      86.906 -49.922 130.104  1.00 22.00           C  
ATOM   3759  O   PRO B 121      87.412 -48.853 129.750  1.00 22.00           O  
ATOM   3760  CB  PRO B 121      86.370 -50.981 127.895  1.00 22.00           C  
ATOM   3761  CG  PRO B 121      86.054 -49.764 127.061  1.00 22.00           C  
ATOM   3762  CD  PRO B 121      84.685 -49.431 127.514  1.00 22.00           C  
ATOM   3763  N   PRO B 122      87.316 -50.594 131.179  1.00 22.00           N  
ATOM   3764  CA  PRO B 122      88.298 -50.152 132.169  1.00 22.00           C  
ATOM   3765  C   PRO B 122      89.310 -49.217 131.573  1.00 22.00           C  
ATOM   3766  O   PRO B 122      89.436 -48.053 131.972  1.00 22.00           O  
ATOM   3767  CB  PRO B 122      88.964 -51.463 132.590  1.00 22.00           C  
ATOM   3768  CG  PRO B 122      87.871 -52.444 132.458  1.00 22.00           C  
ATOM   3769  CD  PRO B 122      87.262 -52.066 131.138  1.00 22.00           C  
ATOM   3770  N   GLY B 123      90.037 -49.765 130.614  1.00 22.00           N  
ATOM   3771  CA  GLY B 123      91.040 -48.990 129.955  1.00 22.00           C  
ATOM   3772  C   GLY B 123      90.585 -48.596 128.580  1.00 22.00           C  
ATOM   3773  O   GLY B 123      90.480 -49.443 127.707  1.00 22.00           O  
ATOM   3774  N   SER B 124      90.137 -47.358 128.474  1.00 22.00           N  
ATOM   3775  CA  SER B 124      89.741 -46.717 127.215  1.00 22.00           C  
ATOM   3776  C   SER B 124      89.129 -45.420 127.683  1.00 22.00           C  
ATOM   3777  O   SER B 124      88.572 -45.377 128.785  1.00 22.00           O  
ATOM   3778  CB  SER B 124      88.661 -47.487 126.453  1.00 22.00           C  
ATOM   3779  OG  SER B 124      89.112 -48.575 125.678  1.00 22.00           O  
ATOM   3780  N   SER B 125      89.207 -44.364 126.892  1.00 22.00           N  
ATOM   3781  CA  SER B 125      88.584 -43.154 127.389  1.00 22.00           C  
ATOM   3782  C   SER B 125      87.549 -42.579 126.459  1.00 22.00           C  
ATOM   3783  O   SER B 125      87.655 -42.674 125.226  1.00 22.00           O  
ATOM   3784  CB  SER B 125      89.611 -42.115 127.835  1.00 22.00           C  
ATOM   3785  OG  SER B 125      89.575 -41.966 129.252  1.00 22.00           O  
ATOM   3786  N   PRO B 126      86.434 -42.134 127.059  1.00 22.00           N  
ATOM   3787  CA  PRO B 126      85.380 -41.536 126.269  1.00 22.00           C  
ATOM   3788  C   PRO B 126      85.366 -40.049 126.493  1.00 22.00           C  
ATOM   3789  O   PRO B 126      86.213 -39.484 127.184  1.00 22.00           O  
ATOM   3790  CB  PRO B 126      84.152 -42.171 126.885  1.00 22.00           C  
ATOM   3791  CG  PRO B 126      84.500 -42.110 128.317  1.00 22.00           C  
ATOM   3792  CD  PRO B 126      85.937 -42.549 128.371  1.00 22.00           C  
ATOM   3793  N   SER B 127      84.389 -39.427 125.867  1.00 22.00           N  
ATOM   3794  CA  SER B 127      84.151 -38.002 125.945  1.00 22.00           C  
ATOM   3795  C   SER B 127      82.706 -37.910 125.501  1.00 22.00           C  
ATOM   3796  O   SER B 127      82.274 -38.649 124.606  1.00 22.00           O  
ATOM   3797  CB  SER B 127      85.066 -37.257 124.973  1.00 22.00           C  
ATOM   3798  OG  SER B 127      85.984 -36.475 125.716  1.00 22.00           O  
ATOM   3799  N   VAL B 128      81.919 -37.087 126.161  1.00 22.00           N  
ATOM   3800  CA  VAL B 128      80.548 -37.013 125.736  1.00 22.00           C  
ATOM   3801  C   VAL B 128      80.126 -35.581 125.399  1.00 22.00           C  
ATOM   3802  O   VAL B 128      80.490 -34.628 126.086  1.00 22.00           O  
ATOM   3803  CB  VAL B 128      79.638 -37.721 126.760  1.00 22.00           C  
ATOM   3804  CG1 VAL B 128      78.209 -37.758 126.267  1.00 22.00           C  
ATOM   3805  CG2 VAL B 128      80.154 -39.145 127.006  1.00 22.00           C  
ATOM   3806  N   GLN B 129      79.489 -35.442 124.243  1.00 22.00           N  
ATOM   3807  CA  GLN B 129      78.986 -34.176 123.720  1.00 22.00           C  
ATOM   3808  C   GLN B 129      77.490 -34.346 123.719  1.00 22.00           C  
ATOM   3809  O   GLN B 129      76.938 -34.935 122.791  1.00 22.00           O  
ATOM   3810  CB  GLN B 129      79.479 -33.998 122.275  1.00 22.00           C  
ATOM   3811  CG  GLN B 129      78.677 -33.062 121.365  1.00 22.00           C  
ATOM   3812  CD  GLN B 129      78.960 -33.283 119.888  1.00 22.00           C  
ATOM   3813  OE1 GLN B 129      78.627 -34.306 119.304  1.00 22.00           O  
ATOM   3814  NE2 GLN B 129      79.583 -32.266 119.272  1.00 22.00           N  
ATOM   3815  N   CYS B 130      76.829 -33.927 124.780  1.00 22.00           N  
ATOM   3816  CA  CYS B 130      75.399 -34.089 124.793  1.00 22.00           C  
ATOM   3817  C   CYS B 130      74.681 -32.958 124.091  1.00 22.00           C  
ATOM   3818  O   CYS B 130      74.603 -31.856 124.615  1.00 22.00           O  
ATOM   3819  CB  CYS B 130      74.903 -34.246 126.219  1.00 22.00           C  
ATOM   3820  SG  CYS B 130      75.689 -35.614 127.085  1.00 22.00           S  
ATOM   3821  N   ARG B 131      74.239 -33.209 122.862  1.00 22.00           N  
ATOM   3822  CA  ARG B 131      73.495 -32.210 122.098  1.00 22.00           C  
ATOM   3823  C   ARG B 131      72.070 -32.190 122.674  1.00 22.00           C  
ATOM   3824  O   ARG B 131      71.484 -33.251 122.917  1.00 22.00           O  
ATOM   3825  CB  ARG B 131      73.458 -32.588 120.599  1.00 22.00           C  
ATOM   3826  CG  ARG B 131      74.800 -32.503 119.848  1.00 22.00           C  
ATOM   3827  CD  ARG B 131      74.652 -32.860 118.363  1.00 22.00           C  
ATOM   3828  NE  ARG B 131      75.949 -32.978 117.695  1.00 22.00           N  
ATOM   3829  CZ  ARG B 131      76.422 -34.110 117.171  1.00 22.00           C  
ATOM   3830  NH1 ARG B 131      75.698 -35.229 117.221  1.00 22.00           N  
ATOM   3831  NH2 ARG B 131      77.638 -34.138 116.630  1.00 22.00           N  
ATOM   3832  N   SER B 132      71.543 -30.998 122.945  1.00 22.00           N  
ATOM   3833  CA  SER B 132      70.191 -30.851 123.493  1.00 22.00           C  
ATOM   3834  C   SER B 132      69.123 -30.962 122.407  1.00 22.00           C  
ATOM   3835  O   SER B 132      69.425 -30.918 121.211  1.00 22.00           O  
ATOM   3836  CB  SER B 132      70.054 -29.487 124.179  1.00 22.00           C  
ATOM   3837  OG  SER B 132      71.294 -28.820 124.202  1.00 22.00           O  
ATOM   3838  N   PRO B 133      67.851 -31.123 122.811  1.00 22.00           N  
ATOM   3839  CA  PRO B 133      66.802 -31.220 121.787  1.00 22.00           C  
ATOM   3840  C   PRO B 133      66.715 -29.849 121.131  1.00 22.00           C  
ATOM   3841  O   PRO B 133      66.192 -29.695 120.032  1.00 22.00           O  
ATOM   3842  CB  PRO B 133      65.540 -31.508 122.603  1.00 22.00           C  
ATOM   3843  CG  PRO B 133      66.075 -32.141 123.872  1.00 22.00           C  
ATOM   3844  CD  PRO B 133      67.296 -31.320 124.162  1.00 22.00           C  
ATOM   3845  N   ARG B 134      67.199 -28.843 121.851  1.00 22.00           N  
ATOM   3846  CA  ARG B 134      67.213 -27.485 121.342  1.00 22.00           C  
ATOM   3847  C   ARG B 134      68.459 -26.760 121.831  1.00 22.00           C  
ATOM   3848  O   ARG B 134      68.610 -26.491 123.035  1.00 22.00           O  
ATOM   3849  CB  ARG B 134      65.947 -26.736 121.752  1.00 22.00           C  
ATOM   3850  CG  ARG B 134      65.097 -26.357 120.564  1.00 22.00           C  
ATOM   3851  CD  ARG B 134      63.725 -26.037 121.007  1.00 22.00           C  
ATOM   3852  NE  ARG B 134      62.749 -26.911 120.365  1.00 22.00           N  
ATOM   3853  CZ  ARG B 134      62.471 -28.166 120.745  1.00 22.00           C  
ATOM   3854  NH1 ARG B 134      63.101 -28.729 121.793  1.00 22.00           N  
ATOM   3855  NH2 ARG B 134      61.475 -28.822 120.134  1.00 22.00           N  
ATOM   3856  N   GLY B 135      69.381 -26.540 120.893  1.00 22.00           N  
ATOM   3857  CA  GLY B 135      70.632 -25.847 121.166  1.00 22.00           C  
ATOM   3858  C   GLY B 135      71.675 -26.537 122.049  1.00 22.00           C  
ATOM   3859  O   GLY B 135      71.977 -27.725 121.886  1.00 22.00           O  
ATOM   3860  N   LYS B 136      72.301 -25.729 122.907  1.00 22.00           N  
ATOM   3861  CA  LYS B 136      73.304 -26.142 123.898  1.00 22.00           C  
ATOM   3862  C   LYS B 136      74.133 -27.397 123.616  1.00 22.00           C  
ATOM   3863  O   LYS B 136      73.709 -28.493 123.957  1.00 22.00           O  
ATOM   3864  CB  LYS B 136      72.607 -26.318 125.264  1.00 22.00           C  
ATOM   3865  CG  LYS B 136      73.541 -26.356 126.439  1.00 22.00           C  
ATOM   3866  CD  LYS B 136      73.093 -27.151 127.678  1.00 22.00           C  
ATOM   3867  CE  LYS B 136      71.622 -27.081 128.146  1.00 22.00           C  
ATOM   3868  NZ  LYS B 136      71.015 -25.761 128.491  1.00 22.00           N  
ATOM   3869  N   ASN B 137      75.322 -27.249 123.037  1.00 22.00           N  
ATOM   3870  CA  ASN B 137      76.161 -28.419 122.804  1.00 22.00           C  
ATOM   3871  C   ASN B 137      76.947 -28.710 124.077  1.00 22.00           C  
ATOM   3872  O   ASN B 137      78.165 -28.534 124.125  1.00 22.00           O  
ATOM   3873  CB  ASN B 137      77.119 -28.194 121.643  1.00 22.00           C  
ATOM   3874  CG  ASN B 137      76.478 -28.475 120.305  1.00 22.00           C  
ATOM   3875  OD1 ASN B 137      76.953 -29.317 119.538  1.00 22.00           O  
ATOM   3876  ND2 ASN B 137      75.388 -27.774 120.010  1.00 22.00           N  
ATOM   3877  N   ILE B 138      76.237 -29.126 125.118  1.00 22.00           N  
ATOM   3878  CA  ILE B 138      76.857 -29.435 126.404  1.00 22.00           C  
ATOM   3879  C   ILE B 138      77.700 -30.701 126.308  1.00 22.00           C  
ATOM   3880  O   ILE B 138      77.232 -31.748 125.872  1.00 22.00           O  
ATOM   3881  CB  ILE B 138      75.773 -29.549 127.523  1.00 22.00           C  
ATOM   3882  CG1 ILE B 138      76.411 -29.544 128.920  1.00 22.00           C  
ATOM   3883  CG2 ILE B 138      74.885 -30.772 127.311  1.00 22.00           C  
ATOM   3884  CD1 ILE B 138      75.414 -29.237 130.062  1.00 22.00           C  
ATOM   3885  N   GLN B 139      78.964 -30.576 126.675  1.00 22.00           N  
ATOM   3886  CA  GLN B 139      79.884 -31.696 126.611  1.00 22.00           C  
ATOM   3887  C   GLN B 139      80.599 -31.805 127.930  1.00 22.00           C  
ATOM   3888  O   GLN B 139      80.622 -30.834 128.691  1.00 22.00           O  
ATOM   3889  CB  GLN B 139      80.872 -31.539 125.451  1.00 22.00           C  
ATOM   3890  CG  GLN B 139      81.199 -30.138 125.084  1.00 22.00           C  
ATOM   3891  CD  GLN B 139      82.636 -29.834 125.367  1.00 22.00           C  
ATOM   3892  OE1 GLN B 139      83.443 -29.622 124.437  1.00 22.00           O  
ATOM   3893  NE2 GLN B 139      82.984 -29.790 126.647  1.00 22.00           N  
ATOM   3894  N   GLY B 140      81.175 -32.978 128.194  1.00 22.00           N  
ATOM   3895  CA  GLY B 140      81.885 -33.230 129.439  1.00 22.00           C  
ATOM   3896  C   GLY B 140      82.833 -34.423 129.385  1.00 22.00           C  
ATOM   3897  O   GLY B 140      83.311 -34.807 128.303  1.00 22.00           O  
ATOM   3898  N   GLY B 141      83.101 -35.008 130.556  1.00 22.00           N  
ATOM   3899  CA  GLY B 141      84.010 -36.144 130.651  1.00 22.00           C  
ATOM   3900  C   GLY B 141      83.315 -37.493 130.731  1.00 22.00           C  
ATOM   3901  O   GLY B 141      82.438 -37.785 129.905  1.00 22.00           O  
ATOM   3902  N   LYS B 142      83.704 -38.318 131.714  1.00 22.00           N  
ATOM   3903  CA  LYS B 142      83.090 -39.636 131.920  1.00 22.00           C  
ATOM   3904  C   LYS B 142      81.766 -39.356 132.613  1.00 22.00           C  
ATOM   3905  O   LYS B 142      80.993 -40.255 132.951  1.00 22.00           O  
ATOM   3906  CB  LYS B 142      83.963 -40.504 132.818  1.00 22.00           C  
ATOM   3907  CG  LYS B 142      84.250 -39.836 134.115  1.00 22.00           C  
ATOM   3908  CD  LYS B 142      84.556 -40.825 135.214  1.00 22.00           C  
ATOM   3909  CE  LYS B 142      84.831 -40.062 136.519  1.00 22.00           C  
ATOM   3910  NZ  LYS B 142      86.247 -40.128 136.979  1.00 22.00           N  
ATOM   3911  N   THR B 143      81.524 -38.071 132.807  1.00 22.00           N  
ATOM   3912  CA  THR B 143      80.335 -37.583 133.445  1.00 22.00           C  
ATOM   3913  C   THR B 143      80.086 -36.127 133.105  1.00 22.00           C  
ATOM   3914  O   THR B 143      81.018 -35.315 133.071  1.00 22.00           O  
ATOM   3915  CB  THR B 143      80.448 -37.749 134.947  1.00 22.00           C  
ATOM   3916  OG1 THR B 143      79.596 -38.839 135.340  1.00 22.00           O  
ATOM   3917  CG2 THR B 143      80.089 -36.450 135.699  1.00 22.00           C  
ATOM   3918  N   LEU B 144      78.828 -35.824 132.812  1.00 22.00           N  
ATOM   3919  CA  LEU B 144      78.401 -34.474 132.495  1.00 22.00           C  
ATOM   3920  C   LEU B 144      76.934 -34.410 132.882  1.00 22.00           C  
ATOM   3921  O   LEU B 144      76.147 -35.284 132.538  1.00 22.00           O  
ATOM   3922  CB  LEU B 144      78.614 -34.163 131.010  1.00 22.00           C  
ATOM   3923  CG  LEU B 144      77.715 -34.823 129.976  1.00 22.00           C  
ATOM   3924  CD1 LEU B 144      76.750 -33.804 129.419  1.00 22.00           C  
ATOM   3925  CD2 LEU B 144      78.574 -35.368 128.884  1.00 22.00           C  
ATOM   3926  N   SER B 145      76.594 -33.406 133.669  1.00 22.00           N  
ATOM   3927  CA  SER B 145      75.233 -33.247 134.149  1.00 22.00           C  
ATOM   3928  C   SER B 145      74.693 -31.908 133.691  1.00 22.00           C  
ATOM   3929  O   SER B 145      75.463 -30.955 133.596  1.00 22.00           O  
ATOM   3930  CB  SER B 145      75.221 -33.290 135.687  1.00 22.00           C  
ATOM   3931  OG  SER B 145      75.809 -34.480 136.186  1.00 22.00           O  
ATOM   3932  N   VAL B 146      73.396 -31.850 133.378  1.00 22.00           N  
ATOM   3933  CA  VAL B 146      72.724 -30.616 132.960  1.00 22.00           C  
ATOM   3934  C   VAL B 146      72.281 -29.934 134.246  1.00 22.00           C  
ATOM   3935  O   VAL B 146      71.616 -30.549 135.063  1.00 22.00           O  
ATOM   3936  CB  VAL B 146      71.508 -30.913 132.074  1.00 22.00           C  
ATOM   3937  CG1 VAL B 146      70.809 -29.632 131.691  1.00 22.00           C  
ATOM   3938  CG2 VAL B 146      71.951 -31.631 130.825  1.00 22.00           C  
ATOM   3939  N   SER B 147      72.696 -28.685 134.435  1.00 22.00           N  
ATOM   3940  CA  SER B 147      72.390 -27.909 135.644  1.00 22.00           C  
ATOM   3941  C   SER B 147      70.920 -27.908 136.053  1.00 22.00           C  
ATOM   3942  O   SER B 147      70.427 -28.913 136.537  1.00 22.00           O  
ATOM   3943  CB  SER B 147      72.935 -26.478 135.516  1.00 22.00           C  
ATOM   3944  OG  SER B 147      72.449 -25.833 134.350  1.00 22.00           O  
ATOM   3945  N   GLN B 148      70.235 -26.774 135.940  1.00 22.00           N  
ATOM   3946  CA  GLN B 148      68.819 -26.741 136.284  1.00 22.00           C  
ATOM   3947  C   GLN B 148      68.007 -26.771 135.006  1.00 22.00           C  
ATOM   3948  O   GLN B 148      68.067 -25.843 134.201  1.00 22.00           O  
ATOM   3949  CB  GLN B 148      68.454 -25.520 137.133  1.00 22.00           C  
ATOM   3950  CG  GLN B 148      69.594 -24.607 137.499  1.00 22.00           C  
ATOM   3951  CD  GLN B 148      69.251 -23.180 137.146  1.00 22.00           C  
ATOM   3952  OE1 GLN B 148      69.878 -22.575 136.287  1.00 22.00           O  
ATOM   3953  NE2 GLN B 148      68.161 -22.678 137.726  1.00 22.00           N  
ATOM   3954  N   LEU B 149      67.250 -27.841 134.819  1.00 22.00           N  
ATOM   3955  CA  LEU B 149      66.467 -27.975 133.613  1.00 22.00           C  
ATOM   3956  C   LEU B 149      65.384 -26.916 133.417  1.00 22.00           C  
ATOM   3957  O   LEU B 149      64.537 -26.731 134.287  1.00 22.00           O  
ATOM   3958  CB  LEU B 149      65.851 -29.368 133.562  1.00 22.00           C  
ATOM   3959  CG  LEU B 149      66.820 -30.545 133.441  1.00 22.00           C  
ATOM   3960  CD1 LEU B 149      66.692 -31.466 134.652  1.00 22.00           C  
ATOM   3961  CD2 LEU B 149      66.553 -31.288 132.129  1.00 22.00           C  
ATOM   3962  N   GLU B 150      65.449 -26.191 132.300  1.00 22.00           N  
ATOM   3963  CA  GLU B 150      64.446 -25.179 131.960  1.00 22.00           C  
ATOM   3964  C   GLU B 150      63.631 -25.747 130.821  1.00 22.00           C  
ATOM   3965  O   GLU B 150      64.196 -26.153 129.801  1.00 22.00           O  
ATOM   3966  CB  GLU B 150      65.072 -23.862 131.483  1.00 22.00           C  
ATOM   3967  CG  GLU B 150      65.446 -22.895 132.598  1.00 22.00           C  
ATOM   3968  CD  GLU B 150      65.590 -21.440 132.139  1.00 22.00           C  
ATOM   3969  OE1 GLU B 150      64.543 -20.755 132.000  1.00 22.00           O  
ATOM   3970  OE2 GLU B 150      66.748 -20.992 131.953  1.00 22.00           O  
ATOM   3971  N   LEU B 151      62.310 -25.688 130.981  1.00 22.00           N  
ATOM   3972  CA  LEU B 151      61.310 -26.203 130.029  1.00 22.00           C  
ATOM   3973  C   LEU B 151      61.793 -26.680 128.650  1.00 22.00           C  
ATOM   3974  O   LEU B 151      61.754 -27.886 128.361  1.00 22.00           O  
ATOM   3975  CB  LEU B 151      60.197 -25.166 129.823  1.00 22.00           C  
ATOM   3976  CG  LEU B 151      58.799 -25.541 129.304  1.00 22.00           C  
ATOM   3977  CD1 LEU B 151      58.788 -26.661 128.280  1.00 22.00           C  
ATOM   3978  CD2 LEU B 151      57.971 -25.934 130.476  1.00 22.00           C  
ATOM   3979  N   GLN B 152      62.233 -25.726 127.815  1.00 22.00           N  
ATOM   3980  CA  GLN B 152      62.667 -25.977 126.431  1.00 22.00           C  
ATOM   3981  C   GLN B 152      63.635 -27.141 126.244  1.00 22.00           C  
ATOM   3982  O   GLN B 152      63.786 -27.660 125.127  1.00 22.00           O  
ATOM   3983  CB  GLN B 152      63.203 -24.688 125.778  1.00 22.00           C  
ATOM   3984  CG  GLN B 152      64.653 -24.342 126.081  1.00 22.00           C  
ATOM   3985  CD  GLN B 152      65.560 -24.485 124.848  1.00 22.00           C  
ATOM   3986  OE1 GLN B 152      65.270 -23.924 123.798  1.00 22.00           O  
ATOM   3987  NE2 GLN B 152      66.662 -25.232 124.983  1.00 22.00           N  
ATOM   3988  N   ASP B 153      64.280 -27.542 127.340  1.00 22.00           N  
ATOM   3989  CA  ASP B 153      65.221 -28.654 127.337  1.00 22.00           C  
ATOM   3990  C   ASP B 153      64.484 -29.969 127.538  1.00 22.00           C  
ATOM   3991  O   ASP B 153      65.037 -30.943 128.019  1.00 22.00           O  
ATOM   3992  CB  ASP B 153      66.266 -28.468 128.437  1.00 22.00           C  
ATOM   3993  CG  ASP B 153      67.189 -27.279 128.179  1.00 22.00           C  
ATOM   3994  OD1 ASP B 153      67.659 -27.117 127.025  1.00 22.00           O  
ATOM   3995  OD2 ASP B 153      67.449 -26.515 129.138  1.00 22.00           O  
ATOM   3996  N   SER B 154      63.232 -29.994 127.134  1.00 22.00           N  
ATOM   3997  CA  SER B 154      62.417 -31.169 127.265  1.00 22.00           C  
ATOM   3998  C   SER B 154      62.486 -31.911 125.941  1.00 22.00           C  
ATOM   3999  O   SER B 154      62.566 -31.274 124.896  1.00 22.00           O  
ATOM   4000  CB  SER B 154      60.992 -30.689 127.496  1.00 22.00           C  
ATOM   4001  OG  SER B 154      60.309 -31.449 128.471  1.00 22.00           O  
ATOM   4002  N   GLY B 155      62.535 -33.240 125.960  1.00 22.00           N  
ATOM   4003  CA  GLY B 155      62.538 -33.967 124.697  1.00 22.00           C  
ATOM   4004  C   GLY B 155      63.449 -35.164 124.515  1.00 22.00           C  
ATOM   4005  O   GLY B 155      63.386 -36.151 125.255  1.00 22.00           O  
ATOM   4006  N   THR B 156      64.271 -35.096 123.490  1.00 22.00           N  
ATOM   4007  CA  THR B 156      65.153 -36.179 123.214  1.00 22.00           C  
ATOM   4008  C   THR B 156      66.474 -35.526 122.962  1.00 22.00           C  
ATOM   4009  O   THR B 156      66.561 -34.591 122.185  1.00 22.00           O  
ATOM   4010  CB  THR B 156      64.644 -36.964 121.992  1.00 22.00           C  
ATOM   4011  OG1 THR B 156      64.261 -38.288 122.396  1.00 22.00           O  
ATOM   4012  CG2 THR B 156      65.682 -37.049 120.916  1.00 22.00           C  
ATOM   4013  N   TRP B 157      67.457 -35.886 123.767  1.00 22.00           N  
ATOM   4014  CA  TRP B 157      68.804 -35.359 123.596  1.00 22.00           C  
ATOM   4015  C   TRP B 157      69.527 -36.303 122.616  1.00 22.00           C  
ATOM   4016  O   TRP B 157      68.899 -37.168 121.986  1.00 22.00           O  
ATOM   4017  CB  TRP B 157      69.553 -35.305 124.944  1.00 22.00           C  
ATOM   4018  CG  TRP B 157      69.069 -34.246 125.917  1.00 22.00           C  
ATOM   4019  CD1 TRP B 157      67.840 -34.172 126.487  1.00 22.00           C  
ATOM   4020  CD2 TRP B 157      69.821 -33.145 126.456  1.00 22.00           C  
ATOM   4021  NE1 TRP B 157      67.779 -33.106 127.346  1.00 22.00           N  
ATOM   4022  CE2 TRP B 157      68.978 -32.465 127.347  1.00 22.00           C  
ATOM   4023  CE3 TRP B 157      71.132 -32.681 126.267  1.00 22.00           C  
ATOM   4024  CZ2 TRP B 157      69.395 -31.340 128.051  1.00 22.00           C  
ATOM   4025  CZ3 TRP B 157      71.543 -31.558 126.974  1.00 22.00           C  
ATOM   4026  CH2 TRP B 157      70.678 -30.904 127.854  1.00 22.00           C  
ATOM   4027  N   THR B 158      70.821 -36.072 122.416  1.00 22.00           N  
ATOM   4028  CA  THR B 158      71.621 -36.925 121.540  1.00 22.00           C  
ATOM   4029  C   THR B 158      73.115 -36.841 121.902  1.00 22.00           C  
ATOM   4030  O   THR B 158      73.921 -36.212 121.206  1.00 22.00           O  
ATOM   4031  CB  THR B 158      71.372 -36.585 120.053  1.00 22.00           C  
ATOM   4032  OG1 THR B 158      70.269 -35.654 119.930  1.00 22.00           O  
ATOM   4033  CG2 THR B 158      71.053 -37.865 119.285  1.00 22.00           C  
ATOM   4034  N   CYS B 159      73.467 -37.456 123.023  1.00 22.00           N  
ATOM   4035  CA  CYS B 159      74.833 -37.435 123.497  1.00 22.00           C  
ATOM   4036  C   CYS B 159      75.656 -38.329 122.633  1.00 22.00           C  
ATOM   4037  O   CYS B 159      75.170 -39.351 122.180  1.00 22.00           O  
ATOM   4038  CB  CYS B 159      74.905 -37.982 124.898  1.00 22.00           C  
ATOM   4039  SG  CYS B 159      73.622 -37.337 125.871  1.00 22.00           S  
ATOM   4040  N   THR B 160      76.927 -37.985 122.473  1.00 22.00           N  
ATOM   4041  CA  THR B 160      77.835 -38.790 121.676  1.00 22.00           C  
ATOM   4042  C   THR B 160      79.069 -39.202 122.480  1.00 22.00           C  
ATOM   4043  O   THR B 160      79.740 -38.362 123.084  1.00 22.00           O  
ATOM   4044  CB  THR B 160      78.300 -38.020 120.438  1.00 22.00           C  
ATOM   4045  OG1 THR B 160      77.160 -37.622 119.666  1.00 22.00           O  
ATOM   4046  CG2 THR B 160      79.201 -38.898 119.596  1.00 22.00           C  
ATOM   4047  N   VAL B 161      79.310 -40.503 122.555  1.00 22.00           N  
ATOM   4048  CA  VAL B 161      80.475 -41.037 123.254  1.00 22.00           C  
ATOM   4049  C   VAL B 161      81.640 -41.149 122.284  1.00 22.00           C  
ATOM   4050  O   VAL B 161      81.743 -42.120 121.520  1.00 22.00           O  
ATOM   4051  CB  VAL B 161      80.199 -42.422 123.847  1.00 22.00           C  
ATOM   4052  CG1 VAL B 161      81.488 -43.067 124.320  1.00 22.00           C  
ATOM   4053  CG2 VAL B 161      79.237 -42.294 124.994  1.00 22.00           C  
ATOM   4054  N   LEU B 162      82.505 -40.142 122.304  1.00 22.00           N  
ATOM   4055  CA  LEU B 162      83.662 -40.121 121.432  1.00 22.00           C  
ATOM   4056  C   LEU B 162      84.804 -40.845 122.094  1.00 22.00           C  
ATOM   4057  O   LEU B 162      85.248 -40.474 123.177  1.00 22.00           O  
ATOM   4058  CB  LEU B 162      84.133 -38.707 121.180  1.00 22.00           C  
ATOM   4059  CG  LEU B 162      85.184 -38.495 120.077  1.00 22.00           C  
ATOM   4060  CD1 LEU B 162      85.716 -37.063 120.229  1.00 22.00           C  
ATOM   4061  CD2 LEU B 162      86.356 -39.451 120.127  1.00 22.00           C  
ATOM   4062  N   GLN B 163      85.386 -41.758 121.331  1.00 22.00           N  
ATOM   4063  CA  GLN B 163      86.536 -42.554 121.747  1.00 22.00           C  
ATOM   4064  C   GLN B 163      87.185 -42.986 120.428  1.00 22.00           C  
ATOM   4065  O   GLN B 163      86.491 -43.502 119.532  1.00 22.00           O  
ATOM   4066  CB  GLN B 163      86.085 -43.777 122.557  1.00 22.00           C  
ATOM   4067  CG  GLN B 163      86.594 -45.104 122.047  1.00 22.00           C  
ATOM   4068  CD  GLN B 163      87.720 -45.589 122.867  1.00 22.00           C  
ATOM   4069  OE1 GLN B 163      88.881 -45.613 122.429  1.00 22.00           O  
ATOM   4070  NE2 GLN B 163      87.409 -45.897 124.120  1.00 22.00           N  
ATOM   4071  N   ASN B 164      88.475 -42.691 120.265  1.00 22.00           N  
ATOM   4072  CA  ASN B 164      89.168 -43.081 119.046  1.00 22.00           C  
ATOM   4073  C   ASN B 164      88.619 -42.258 117.881  1.00 22.00           C  
ATOM   4074  O   ASN B 164      87.901 -41.286 118.082  1.00 22.00           O  
ATOM   4075  CB  ASN B 164      88.915 -44.578 118.792  1.00 22.00           C  
ATOM   4076  CG  ASN B 164      90.149 -45.319 118.323  1.00 22.00           C  
ATOM   4077  OD1 ASN B 164      90.360 -45.485 117.117  1.00 22.00           O  
ATOM   4078  ND2 ASN B 164      90.956 -45.803 119.273  1.00 22.00           N  
ATOM   4079  N   GLN B 165      88.945 -42.667 116.657  1.00 22.00           N  
ATOM   4080  CA  GLN B 165      88.459 -41.971 115.464  1.00 22.00           C  
ATOM   4081  C   GLN B 165      87.031 -42.452 115.172  1.00 22.00           C  
ATOM   4082  O   GLN B 165      86.442 -42.163 114.120  1.00 22.00           O  
ATOM   4083  CB  GLN B 165      89.438 -42.167 114.267  1.00 22.00           C  
ATOM   4084  CG  GLN B 165      89.169 -43.303 113.243  1.00 22.00           C  
ATOM   4085  CD  GLN B 165      90.329 -43.502 112.234  1.00 22.00           C  
ATOM   4086  OE1 GLN B 165      91.491 -43.240 112.547  1.00 22.00           O  
ATOM   4087  NE2 GLN B 165      89.999 -43.972 111.023  1.00 22.00           N  
ATOM   4088  N   LYS B 166      86.491 -43.166 116.157  1.00 22.00           N  
ATOM   4089  CA  LYS B 166      85.158 -43.734 116.131  1.00 22.00           C  
ATOM   4090  C   LYS B 166      84.398 -42.948 117.202  1.00 22.00           C  
ATOM   4091  O   LYS B 166      85.006 -42.212 117.988  1.00 22.00           O  
ATOM   4092  CB  LYS B 166      85.234 -45.223 116.528  1.00 22.00           C  
ATOM   4093  CG  LYS B 166      85.558 -46.232 115.409  1.00 22.00           C  
ATOM   4094  CD  LYS B 166      86.809 -45.910 114.589  1.00 22.00           C  
ATOM   4095  CE  LYS B 166      86.612 -46.485 113.201  1.00 22.00           C  
ATOM   4096  NZ  LYS B 166      85.131 -46.236 112.845  1.00 22.00           N  
ATOM   4097  N   LYS B 167      83.072 -43.043 117.173  1.00 22.00           N  
ATOM   4098  CA  LYS B 167      82.199 -42.377 118.146  1.00 22.00           C  
ATOM   4099  C   LYS B 167      80.845 -43.080 118.126  1.00 22.00           C  
ATOM   4100  O   LYS B 167      80.403 -43.572 117.079  1.00 22.00           O  
ATOM   4101  CB  LYS B 167      82.013 -40.885 117.816  1.00 22.00           C  
ATOM   4102  CG  LYS B 167      81.655 -40.613 116.342  1.00 22.00           C  
ATOM   4103  CD  LYS B 167      81.252 -39.160 116.062  1.00 22.00           C  
ATOM   4104  CE  LYS B 167      79.752 -38.986 116.270  1.00 22.00           C  
ATOM   4105  NZ  LYS B 167      79.170 -38.051 115.266  1.00 22.00           N  
ATOM   4106  N   VAL B 168      80.207 -43.146 119.288  1.00 22.00           N  
ATOM   4107  CA  VAL B 168      78.912 -43.782 119.411  1.00 22.00           C  
ATOM   4108  C   VAL B 168      77.914 -42.803 120.025  1.00 22.00           C  
ATOM   4109  O   VAL B 168      78.143 -42.220 121.075  1.00 22.00           O  
ATOM   4110  CB  VAL B 168      78.998 -45.122 120.199  1.00 22.00           C  
ATOM   4111  CG1 VAL B 168      79.520 -44.901 121.599  1.00 22.00           C  
ATOM   4112  CG2 VAL B 168      77.650 -45.818 120.217  1.00 22.00           C  
ATOM   4113  N   GLU B 169      76.850 -42.568 119.276  1.00 22.00           N  
ATOM   4114  CA  GLU B 169      75.765 -41.670 119.634  1.00 22.00           C  
ATOM   4115  C   GLU B 169      74.861 -42.363 120.662  1.00 22.00           C  
ATOM   4116  O   GLU B 169      74.791 -43.588 120.700  1.00 22.00           O  
ATOM   4117  CB  GLU B 169      74.952 -41.393 118.360  1.00 22.00           C  
ATOM   4118  CG  GLU B 169      74.792 -39.924 117.937  1.00 22.00           C  
ATOM   4119  CD  GLU B 169      74.045 -39.755 116.592  1.00 22.00           C  
ATOM   4120  OE1 GLU B 169      73.018 -40.465 116.359  1.00 22.00           O  
ATOM   4121  OE2 GLU B 169      74.504 -38.904 115.778  1.00 22.00           O  
ATOM   4122  N   PHE B 170      74.141 -41.575 121.455  1.00 22.00           N  
ATOM   4123  CA  PHE B 170      73.216 -42.092 122.458  1.00 22.00           C  
ATOM   4124  C   PHE B 170      71.942 -41.245 122.508  1.00 22.00           C  
ATOM   4125  O   PHE B 170      72.013 -40.009 122.555  1.00 22.00           O  
ATOM   4126  CB  PHE B 170      73.880 -42.114 123.835  1.00 22.00           C  
ATOM   4127  CG  PHE B 170      74.635 -43.388 124.125  1.00 22.00           C  
ATOM   4128  CD1 PHE B 170      73.974 -44.615 124.133  1.00 22.00           C  
ATOM   4129  CD2 PHE B 170      76.008 -43.373 124.359  1.00 22.00           C  
ATOM   4130  CE1 PHE B 170      74.671 -45.808 124.362  1.00 22.00           C  
ATOM   4131  CE2 PHE B 170      76.712 -44.566 124.589  1.00 22.00           C  
ATOM   4132  CZ  PHE B 170      76.040 -45.780 124.588  1.00 22.00           C  
ATOM   4133  N   LYS B 171      70.781 -41.901 122.508  1.00 22.00           N  
ATOM   4134  CA  LYS B 171      69.511 -41.170 122.555  1.00 22.00           C  
ATOM   4135  C   LYS B 171      68.790 -41.285 123.892  1.00 22.00           C  
ATOM   4136  O   LYS B 171      68.038 -42.228 124.132  1.00 22.00           O  
ATOM   4137  CB  LYS B 171      68.578 -41.606 121.435  1.00 22.00           C  
ATOM   4138  CG  LYS B 171      68.445 -40.572 120.332  1.00 22.00           C  
ATOM   4139  CD  LYS B 171      67.279 -40.902 119.385  1.00 22.00           C  
ATOM   4140  CE  LYS B 171      67.381 -40.100 118.081  1.00 22.00           C  
ATOM   4141  NZ  LYS B 171      68.617 -40.455 117.280  1.00 22.00           N  
ATOM   4142  N   ILE B 172      69.011 -40.306 124.757  1.00 22.00           N  
ATOM   4143  CA  ILE B 172      68.411 -40.308 126.070  1.00 22.00           C  
ATOM   4144  C   ILE B 172      67.247 -39.322 126.032  1.00 22.00           C  
ATOM   4145  O   ILE B 172      67.329 -38.299 125.350  1.00 22.00           O  
ATOM   4146  CB  ILE B 172      69.481 -39.937 127.128  1.00 22.00           C  
ATOM   4147  CG1 ILE B 172      69.156 -40.600 128.454  1.00 22.00           C  
ATOM   4148  CG2 ILE B 172      69.637 -38.433 127.254  1.00 22.00           C  
ATOM   4149  CD1 ILE B 172      69.271 -42.090 128.404  1.00 22.00           C  
ATOM   4150  N   ASP B 173      66.161 -39.650 126.735  1.00 22.00           N  
ATOM   4151  CA  ASP B 173      64.950 -38.819 126.795  1.00 22.00           C  
ATOM   4152  C   ASP B 173      64.822 -38.034 128.093  1.00 22.00           C  
ATOM   4153  O   ASP B 173      64.869 -38.614 129.167  1.00 22.00           O  
ATOM   4154  CB  ASP B 173      63.739 -39.708 126.614  1.00 22.00           C  
ATOM   4155  CG  ASP B 173      63.756 -40.413 125.285  1.00 22.00           C  
ATOM   4156  OD1 ASP B 173      64.785 -41.028 124.937  1.00 22.00           O  
ATOM   4157  OD2 ASP B 173      62.750 -40.324 124.565  1.00 22.00           O  
ATOM   4158  N   ILE B 174      64.642 -36.722 127.996  1.00 22.00           N  
ATOM   4159  CA  ILE B 174      64.542 -35.883 129.174  1.00 22.00           C  
ATOM   4160  C   ILE B 174      63.413 -34.880 129.054  1.00 22.00           C  
ATOM   4161  O   ILE B 174      63.509 -33.915 128.321  1.00 22.00           O  
ATOM   4162  CB  ILE B 174      65.873 -35.155 129.436  1.00 22.00           C  
ATOM   4163  CG1 ILE B 174      66.959 -36.171 129.783  1.00 22.00           C  
ATOM   4164  CG2 ILE B 174      65.739 -34.196 130.587  1.00 22.00           C  
ATOM   4165  CD1 ILE B 174      68.330 -35.837 129.238  1.00 22.00           C  
ATOM   4166  N   VAL B 175      62.337 -35.119 129.793  1.00 22.00           N  
ATOM   4167  CA  VAL B 175      61.177 -34.240 129.789  1.00 22.00           C  
ATOM   4168  C   VAL B 175      61.066 -33.516 131.146  1.00 22.00           C  
ATOM   4169  O   VAL B 175      61.021 -34.137 132.216  1.00 22.00           O  
ATOM   4170  CB  VAL B 175      59.897 -35.027 129.429  1.00 22.00           C  
ATOM   4171  CG1 VAL B 175      58.991 -35.196 130.617  1.00 22.00           C  
ATOM   4172  CG2 VAL B 175      59.151 -34.318 128.345  1.00 22.00           C  
ATOM   4173  N   VAL B 176      61.046 -32.194 131.088  1.00 22.00           N  
ATOM   4174  CA  VAL B 176      60.988 -31.368 132.276  1.00 22.00           C  
ATOM   4175  C   VAL B 176      59.558 -30.986 132.583  1.00 22.00           C  
ATOM   4176  O   VAL B 176      58.942 -30.280 131.785  1.00 22.00           O  
ATOM   4177  CB  VAL B 176      61.761 -30.042 132.043  1.00 22.00           C  
ATOM   4178  CG1 VAL B 176      61.752 -29.180 133.312  1.00 22.00           C  
ATOM   4179  CG2 VAL B 176      63.177 -30.318 131.571  1.00 22.00           C  
ATOM   4180  N   LEU B 177      59.032 -31.406 133.729  1.00 22.00           N  
ATOM   4181  CA  LEU B 177      57.679 -31.015 134.088  1.00 22.00           C  
ATOM   4182  C   LEU B 177      57.816 -29.588 134.595  1.00 22.00           C  
ATOM   4183  O   LEU B 177      58.867 -29.196 135.130  1.00 22.00           O  
ATOM   4184  CB  LEU B 177      57.097 -31.895 135.194  1.00 22.00           C  
ATOM   4185  CG  LEU B 177      55.563 -31.990 135.351  1.00 22.00           C  
ATOM   4186  CD1 LEU B 177      55.262 -33.021 136.422  1.00 22.00           C  
ATOM   4187  CD2 LEU B 177      54.877 -30.672 135.700  1.00 22.00           C  
ATOM   4188  N   ALA B 178      56.776 -28.804 134.358  1.00 22.00           N  
ATOM   4189  CA  ALA B 178      56.744 -27.423 134.778  1.00 22.00           C  
ATOM   4190  C   ALA B 178      55.519 -26.763 134.182  1.00 22.00           C  
ATOM   4191  O   ALA B 178      54.863 -27.296 133.280  1.00 22.00           O  
ATOM   4192  CB  ALA B 178      57.967 -26.719 134.326  1.00 22.00           C  
ATOM   4193  N   PHE B 179      55.208 -25.594 134.706  1.00 22.00           N  
ATOM   4194  CA  PHE B 179      54.069 -24.855 134.244  1.00 22.00           C  
ATOM   4195  C   PHE B 179      54.357 -24.232 132.879  1.00 22.00           C  
ATOM   4196  O   PHE B 179      55.507 -24.183 132.419  1.00 22.00           O  
ATOM   4197  CB  PHE B 179      53.653 -23.822 135.303  1.00 22.00           C  
ATOM   4198  CG  PHE B 179      52.869 -24.416 136.469  1.00 22.00           C  
ATOM   4199  CD1 PHE B 179      51.507 -24.672 136.353  1.00 22.00           C  
ATOM   4200  CD2 PHE B 179      53.480 -24.657 137.694  1.00 22.00           C  
ATOM   4201  CE1 PHE B 179      50.769 -25.154 137.432  1.00 22.00           C  
ATOM   4202  CE2 PHE B 179      52.738 -25.140 138.777  1.00 22.00           C  
ATOM   4203  CZ  PHE B 179      51.384 -25.385 138.641  1.00 22.00           C  
ATOM   4204  N   GLN B 180      53.274 -23.782 132.251  1.00 22.00           N  
ATOM   4205  CA  GLN B 180      53.243 -23.151 130.930  1.00 22.00           C  
ATOM   4206  C   GLN B 180      53.158 -21.610 131.121  1.00 22.00           C  
ATOM   4207  O   GLN B 180      52.554 -20.904 130.319  1.00 22.00           O  
ATOM   4208  CB  GLN B 180      52.007 -23.717 130.165  1.00 22.00           C  
ATOM   4209  CG  GLN B 180      51.553 -23.052 128.820  1.00 22.00           C  
ATOM   4210  CD  GLN B 180      52.624 -23.045 127.691  1.00 22.00           C  
ATOM   4211  OE1 GLN B 180      52.847 -22.010 127.016  1.00 22.00           O  
ATOM   4212  NE2 GLN B 180      53.274 -24.197 127.472  1.00 22.00           N  
ATOM   4213  N   LYS B 181      53.795 -21.079 132.162  1.00 22.00           N  
ATOM   4214  CA  LYS B 181      53.734 -19.641 132.414  1.00 22.00           C  
ATOM   4215  C   LYS B 181      54.583 -19.254 133.607  1.00 22.00           C  
ATOM   4216  O   LYS B 181      54.726 -20.037 134.540  1.00 22.00           O  
ATOM   4217  CB  LYS B 181      52.294 -19.197 132.659  1.00 22.00           C  
ATOM   4218  CG  LYS B 181      52.102 -17.685 132.516  1.00 22.00           C  
ATOM   4219  CD  LYS B 181      52.599 -17.295 131.118  1.00 22.00           C  
ATOM   4220  CE  LYS B 181      51.863 -16.113 130.448  1.00 22.00           C  
ATOM   4221  NZ  LYS B 181      52.511 -15.808 129.110  1.00 22.00           N  
ATOM   4222  N   ALA B 182      55.145 -18.048 133.576  1.00 22.00           N  
ATOM   4223  CA  ALA B 182      56.015 -17.579 134.663  1.00 22.00           C  
ATOM   4224  C   ALA B 182      55.284 -16.654 135.604  1.00 22.00           C  
ATOM   4225  O   ALA B 182      55.092 -16.972 136.766  1.00 22.00           O  
ATOM   4226  CB  ALA B 182      57.235 -16.875 134.112  1.00 22.00           C  
ATOM   4227  N   SER B 183      54.967 -15.460 135.128  1.00 22.00           N  
ATOM   4228  CA  SER B 183      54.224 -14.512 135.938  1.00 22.00           C  
ATOM   4229  C   SER B 183      52.931 -14.239 135.166  1.00 22.00           C  
ATOM   4230  O   SER B 183      52.950 -13.712 134.037  1.00 22.00           O  
ATOM   4231  CB  SER B 183      55.028 -13.220 136.165  1.00 22.00           C  
ATOM   4232  OG  SER B 183      54.437 -12.396 137.161  1.00 22.00           O  
ATOM   4233  N   SER B 184      51.833 -14.766 135.698  1.00 22.00           N  
ATOM   4234  CA  SER B 184      50.538 -14.542 135.086  1.00 22.00           C  
ATOM   4235  C   SER B 184      50.105 -13.226 135.719  1.00 22.00           C  
ATOM   4236  O   SER B 184      50.488 -12.912 136.857  1.00 22.00           O  
ATOM   4237  CB  SER B 184      49.565 -15.666 135.446  1.00 22.00           C  
ATOM   4238  OG  SER B 184      50.167 -16.936 135.256  1.00 22.00           O  
ATOM   4239  N   ILE B 185      49.388 -12.410 134.970  1.00 22.00           N  
ATOM   4240  CA  ILE B 185      48.949 -11.148 135.533  1.00 22.00           C  
ATOM   4241  C   ILE B 185      47.545 -10.799 135.002  1.00 22.00           C  
ATOM   4242  O   ILE B 185      47.232 -10.995 133.818  1.00 22.00           O  
ATOM   4243  CB  ILE B 185      50.019 -10.026 135.266  1.00 22.00           C  
ATOM   4244  CG1 ILE B 185      50.647  -9.520 136.566  1.00 22.00           C  
ATOM   4245  CG2 ILE B 185      49.397  -8.834 134.610  1.00 22.00           C  
ATOM   4246  CD1 ILE B 185      51.904  -8.669 136.333  1.00 22.00           C  
ATOM   4247  N   VAL B 186      46.680 -10.356 135.904  1.00 22.00           N  
ATOM   4248  CA  VAL B 186      45.321  -9.991 135.545  1.00 22.00           C  
ATOM   4249  C   VAL B 186      45.028  -8.568 136.009  1.00 22.00           C  
ATOM   4250  O   VAL B 186      45.290  -8.188 137.160  1.00 22.00           O  
ATOM   4251  CB  VAL B 186      44.297 -10.948 136.164  1.00 22.00           C  
ATOM   4252  CG1 VAL B 186      42.920 -10.634 135.638  1.00 22.00           C  
ATOM   4253  CG2 VAL B 186      44.665 -12.377 135.860  1.00 22.00           C  
ATOM   4254  N   TYR B 187      44.497  -7.778 135.086  1.00 22.00           N  
ATOM   4255  CA  TYR B 187      44.150  -6.385 135.348  1.00 22.00           C  
ATOM   4256  C   TYR B 187      42.620  -6.288 135.387  1.00 22.00           C  
ATOM   4257  O   TYR B 187      41.965  -6.552 134.391  1.00 22.00           O  
ATOM   4258  CB  TYR B 187      44.702  -5.486 134.219  1.00 22.00           C  
ATOM   4259  CG  TYR B 187      46.217  -5.489 134.060  1.00 22.00           C  
ATOM   4260  CD1 TYR B 187      47.046  -4.987 135.070  1.00 22.00           C  
ATOM   4261  CD2 TYR B 187      46.821  -5.982 132.897  1.00 22.00           C  
ATOM   4262  CE1 TYR B 187      48.448  -4.973 134.935  1.00 22.00           C  
ATOM   4263  CE2 TYR B 187      48.223  -5.979 132.749  1.00 22.00           C  
ATOM   4264  CZ  TYR B 187      49.028  -5.464 133.772  1.00 22.00           C  
ATOM   4265  OH  TYR B 187      50.413  -5.424 133.635  1.00 22.00           O  
ATOM   4266  N   LYS B 188      42.042  -5.994 136.542  1.00 22.00           N  
ATOM   4267  CA  LYS B 188      40.595  -5.865 136.624  1.00 22.00           C  
ATOM   4268  C   LYS B 188      40.262  -4.666 137.464  1.00 22.00           C  
ATOM   4269  O   LYS B 188      41.145  -3.948 137.926  1.00 22.00           O  
ATOM   4270  CB  LYS B 188      39.936  -7.105 137.215  1.00 22.00           C  
ATOM   4271  CG  LYS B 188      40.084  -8.358 136.377  1.00 22.00           C  
ATOM   4272  CD  LYS B 188      39.298  -8.321 135.078  1.00 22.00           C  
ATOM   4273  CE  LYS B 188      39.533  -9.604 134.292  1.00 22.00           C  
ATOM   4274  NZ  LYS B 188      38.824  -9.664 132.983  1.00 22.00           N  
ATOM   4275  N   LYS B 189      38.980  -4.470 137.710  1.00 22.00           N  
ATOM   4276  CA  LYS B 189      38.542  -3.317 138.481  1.00 22.00           C  
ATOM   4277  C   LYS B 189      37.492  -3.668 139.508  1.00 22.00           C  
ATOM   4278  O   LYS B 189      36.648  -4.540 139.269  1.00 22.00           O  
ATOM   4279  CB  LYS B 189      37.967  -2.245 137.551  1.00 22.00           C  
ATOM   4280  N   GLU B 190      37.540  -2.944 140.625  1.00 22.00           N  
ATOM   4281  CA  GLU B 190      36.616  -3.094 141.741  1.00 22.00           C  
ATOM   4282  C   GLU B 190      35.275  -3.657 141.271  1.00 22.00           C  
ATOM   4283  O   GLU B 190      34.391  -2.919 140.828  1.00 22.00           O  
ATOM   4284  CB  GLU B 190      36.440  -1.722 142.419  1.00 22.00           C  
ATOM   4285  CG  GLU B 190      35.468  -1.669 143.606  1.00 22.00           C  
ATOM   4286  CD  GLU B 190      35.495  -0.327 144.349  1.00 22.00           C  
ATOM   4287  OE1 GLU B 190      35.472   0.745 143.687  1.00 22.00           O  
ATOM   4288  OE2 GLU B 190      35.545  -0.355 145.604  1.00 22.00           O  
ATOM   4289  N   GLY B 191      35.173  -4.979 141.260  1.00 22.00           N  
ATOM   4290  CA  GLY B 191      33.934  -5.598 140.832  1.00 22.00           C  
ATOM   4291  C   GLY B 191      34.063  -6.745 139.849  1.00 22.00           C  
ATOM   4292  O   GLY B 191      33.496  -7.826 140.064  1.00 22.00           O  
ATOM   4293  N   GLU B 192      34.737  -6.496 138.736  1.00 22.00           N  
ATOM   4294  CA  GLU B 192      34.938  -7.531 137.723  1.00 22.00           C  
ATOM   4295  C   GLU B 192      35.356  -8.897 138.357  1.00 22.00           C  
ATOM   4296  O   GLU B 192      36.356  -8.957 139.090  1.00 22.00           O  
ATOM   4297  CB  GLU B 192      36.005  -7.055 136.705  1.00 22.00           C  
ATOM   4298  CG  GLU B 192      35.592  -5.848 135.844  1.00 22.00           C  
ATOM   4299  CD  GLU B 192      36.770  -5.112 135.185  1.00 22.00           C  
ATOM   4300  OE1 GLU B 192      37.901  -5.658 135.149  1.00 22.00           O  
ATOM   4301  OE2 GLU B 192      36.553  -3.974 134.700  1.00 22.00           O  
ATOM   4302  N   GLN B 193      34.580  -9.973 138.154  1.00 22.00           N  
ATOM   4303  CA  GLN B 193      35.021 -11.246 138.736  1.00 22.00           C  
ATOM   4304  C   GLN B 193      36.261 -11.768 138.054  1.00 22.00           C  
ATOM   4305  O   GLN B 193      36.291 -12.008 136.843  1.00 22.00           O  
ATOM   4306  CB  GLN B 193      33.968 -12.362 138.919  1.00 22.00           C  
ATOM   4307  CG  GLN B 193      32.867 -12.545 137.983  1.00 22.00           C  
ATOM   4308  CD  GLN B 193      32.884 -13.821 137.144  1.00 22.00           C  
ATOM   4309  OE1 GLN B 193      33.050 -14.958 137.615  1.00 22.00           O  
ATOM   4310  NE2 GLN B 193      32.606 -13.622 135.880  1.00 22.00           N  
ATOM   4311  N   VAL B 194      37.307 -11.871 138.859  1.00 22.00           N  
ATOM   4312  CA  VAL B 194      38.608 -12.316 138.411  1.00 22.00           C  
ATOM   4313  C   VAL B 194      38.707 -13.804 138.280  1.00 22.00           C  
ATOM   4314  O   VAL B 194      38.168 -14.556 139.074  1.00 22.00           O  
ATOM   4315  CB  VAL B 194      39.702 -11.897 139.384  1.00 22.00           C  
ATOM   4316  CG1 VAL B 194      41.085 -12.195 138.801  1.00 22.00           C  
ATOM   4317  CG2 VAL B 194      39.553 -10.441 139.722  1.00 22.00           C  
ATOM   4318  N   GLU B 195      39.501 -14.213 137.319  1.00 22.00           N  
ATOM   4319  CA  GLU B 195      39.734 -15.611 137.054  1.00 22.00           C  
ATOM   4320  C   GLU B 195      41.267 -15.702 136.891  1.00 22.00           C  
ATOM   4321  O   GLU B 195      41.945 -14.677 136.772  1.00 22.00           O  
ATOM   4322  CB  GLU B 195      38.980 -15.987 135.764  1.00 22.00           C  
ATOM   4323  CG  GLU B 195      38.339 -17.366 135.752  1.00 22.00           C  
ATOM   4324  CD  GLU B 195      39.085 -18.343 134.859  1.00 22.00           C  
ATOM   4325  OE1 GLU B 195      40.255 -18.672 135.172  1.00 22.00           O  
ATOM   4326  OE2 GLU B 195      38.499 -18.758 133.828  1.00 22.00           O  
ATOM   4327  N   PHE B 196      41.821 -16.896 137.028  1.00 22.00           N  
ATOM   4328  CA  PHE B 196      43.253 -17.112 136.857  1.00 22.00           C  
ATOM   4329  C   PHE B 196      43.350 -18.489 136.216  1.00 22.00           C  
ATOM   4330  O   PHE B 196      42.427 -19.300 136.335  1.00 22.00           O  
ATOM   4331  CB  PHE B 196      43.983 -17.183 138.211  1.00 22.00           C  
ATOM   4332  CG  PHE B 196      43.858 -15.956 139.053  1.00 22.00           C  
ATOM   4333  CD1 PHE B 196      44.716 -14.903 138.877  1.00 22.00           C  
ATOM   4334  CD2 PHE B 196      42.936 -15.895 140.083  1.00 22.00           C  
ATOM   4335  CE1 PHE B 196      44.653 -13.800 139.716  1.00 22.00           C  
ATOM   4336  CE2 PHE B 196      42.868 -14.800 140.922  1.00 22.00           C  
ATOM   4337  CZ  PHE B 196      43.728 -13.755 140.745  1.00 22.00           C  
ATOM   4338  N   SER B 197      44.490 -18.797 135.619  1.00 22.00           N  
ATOM   4339  CA  SER B 197      44.652 -20.108 135.009  1.00 22.00           C  
ATOM   4340  C   SER B 197      46.106 -20.469 134.805  1.00 22.00           C  
ATOM   4341  O   SER B 197      46.880 -19.689 134.243  1.00 22.00           O  
ATOM   4342  CB  SER B 197      43.903 -20.197 133.686  1.00 22.00           C  
ATOM   4343  OG  SER B 197      43.364 -21.493 133.518  1.00 22.00           O  
ATOM   4344  N   PHE B 198      46.460 -21.649 135.308  1.00 22.00           N  
ATOM   4345  CA  PHE B 198      47.809 -22.201 135.228  1.00 22.00           C  
ATOM   4346  C   PHE B 198      47.680 -23.665 134.791  1.00 22.00           C  
ATOM   4347  O   PHE B 198      47.200 -24.516 135.550  1.00 22.00           O  
ATOM   4348  CB  PHE B 198      48.528 -22.133 136.592  1.00 22.00           C  
ATOM   4349  CG  PHE B 198      47.809 -21.300 137.633  1.00 22.00           C  
ATOM   4350  CD1 PHE B 198      47.932 -19.915 137.656  1.00 22.00           C  
ATOM   4351  CD2 PHE B 198      47.010 -21.913 138.589  1.00 22.00           C  
ATOM   4352  CE1 PHE B 198      47.275 -19.161 138.608  1.00 22.00           C  
ATOM   4353  CE2 PHE B 198      46.352 -21.162 139.544  1.00 22.00           C  
ATOM   4354  CZ  PHE B 198      46.486 -19.780 139.552  1.00 22.00           C  
ATOM   4355  N   PRO B 199      48.020 -23.946 133.530  1.00 22.00           N  
ATOM   4356  CA  PRO B 199      47.969 -25.283 132.906  1.00 22.00           C  
ATOM   4357  C   PRO B 199      49.270 -26.112 133.065  1.00 22.00           C  
ATOM   4358  O   PRO B 199      50.323 -25.562 133.384  1.00 22.00           O  
ATOM   4359  CB  PRO B 199      47.695 -24.947 131.445  1.00 22.00           C  
ATOM   4360  CG  PRO B 199      48.508 -23.672 131.252  1.00 22.00           C  
ATOM   4361  CD  PRO B 199      48.238 -22.890 132.520  1.00 22.00           C  
ATOM   4362  N   LEU B 200      49.204 -27.413 132.789  1.00 22.00           N  
ATOM   4363  CA  LEU B 200      50.377 -28.282 132.898  1.00 22.00           C  
ATOM   4364  C   LEU B 200      50.723 -28.960 131.537  1.00 22.00           C  
ATOM   4365  O   LEU B 200      51.164 -28.267 130.616  1.00 22.00           O  
ATOM   4366  CB  LEU B 200      50.191 -29.323 134.029  1.00 22.00           C  
ATOM   4367  CG  LEU B 200      50.569 -28.944 135.473  1.00 22.00           C  
ATOM   4368  CD1 LEU B 200      50.647 -30.204 136.316  1.00 22.00           C  
ATOM   4369  CD2 LEU B 200      51.911 -28.255 135.521  1.00 22.00           C  
ATOM   4370  N   ALA B 201      50.595 -30.295 131.458  1.00 22.00           N  
ATOM   4371  CA  ALA B 201      50.830 -31.124 130.249  1.00 22.00           C  
ATOM   4372  C   ALA B 201      50.379 -32.599 130.481  1.00 22.00           C  
ATOM   4373  O   ALA B 201      51.162 -33.530 130.299  1.00 22.00           O  
ATOM   4374  CB  ALA B 201      52.320 -31.060 129.789  1.00 22.00           C  
ATOM   4375  N   PHE B 202      49.113 -32.775 130.897  1.00 22.00           N  
ATOM   4376  CA  PHE B 202      48.462 -34.079 131.155  1.00 22.00           C  
ATOM   4377  C   PHE B 202      49.394 -35.247 131.576  1.00 22.00           C  
ATOM   4378  O   PHE B 202      50.043 -35.708 130.760  1.00 22.00           O  
ATOM   4379  CB  PHE B 202      47.771 -34.599 129.876  1.00 22.00           C  
ATOM   4380  CG  PHE B 202      46.497 -33.891 129.502  1.00 22.00           C  
ATOM   4381  CD1 PHE B 202      46.530 -32.722 128.729  1.00 22.00           C  
ATOM   4382  CD2 PHE B 202      45.252 -34.406 129.893  1.00 22.00           C  
ATOM   4383  CE1 PHE B 202      45.330 -32.078 128.337  1.00 22.00           C  
ATOM   4384  CE2 PHE B 202      44.048 -33.769 129.506  1.00 22.00           C  
ATOM   4385  CZ  PHE B 202      44.085 -32.604 128.731  1.00 22.00           C  
ATOM   4386  N   THR B 203      49.477 -35.765 132.780  1.00 22.00           N  
ATOM   4387  CA  THR B 203      50.366 -36.908 132.963  1.00 22.00           C  
ATOM   4388  C   THR B 203      49.488 -37.885 133.695  1.00 22.00           C  
ATOM   4389  O   THR B 203      48.340 -37.542 134.003  1.00 22.00           O  
ATOM   4390  CB  THR B 203      51.555 -36.555 133.863  1.00 22.00           C  
ATOM   4391  OG1 THR B 203      51.426 -35.190 134.276  1.00 22.00           O  
ATOM   4392  CG2 THR B 203      52.900 -36.767 133.138  1.00 22.00           C  
ATOM   4393  N   VAL B 204      49.969 -39.109 133.887  1.00 22.00           N  
ATOM   4394  CA  VAL B 204      49.237 -40.086 134.681  1.00 22.00           C  
ATOM   4395  C   VAL B 204      50.248 -40.305 135.800  1.00 22.00           C  
ATOM   4396  O   VAL B 204      51.161 -39.490 135.901  1.00 22.00           O  
ATOM   4397  CB  VAL B 204      48.983 -41.403 133.965  1.00 22.00           C  
ATOM   4398  CG1 VAL B 204      47.920 -42.197 134.756  1.00 22.00           C  
ATOM   4399  CG2 VAL B 204      48.514 -41.153 132.533  1.00 22.00           C  
ATOM   4400  N   GLU B 205      50.122 -41.386 136.582  1.00 22.00           N  
ATOM   4401  CA  GLU B 205      51.000 -41.741 137.703  1.00 22.00           C  
ATOM   4402  C   GLU B 205      50.080 -41.992 138.904  1.00 22.00           C  
ATOM   4403  O   GLU B 205      48.909 -41.585 138.904  1.00 22.00           O  
ATOM   4404  CB  GLU B 205      52.044 -40.637 137.985  1.00 22.00           C  
ATOM   4405  CG  GLU B 205      52.708 -40.641 139.320  1.00 22.00           C  
ATOM   4406  CD  GLU B 205      53.382 -41.940 139.672  1.00 22.00           C  
ATOM   4407  OE1 GLU B 205      54.010 -42.509 138.741  1.00 22.00           O  
ATOM   4408  OE2 GLU B 205      53.247 -42.381 140.861  1.00 22.00           O  
ATOM   4409  N   LYS B 206      50.582 -42.720 139.887  1.00 22.00           N  
ATOM   4410  CA  LYS B 206      49.789 -43.019 141.051  1.00 22.00           C  
ATOM   4411  C   LYS B 206      49.432 -41.805 141.926  1.00 22.00           C  
ATOM   4412  O   LYS B 206      49.108 -40.673 141.455  1.00 22.00           O  
ATOM   4413  CB  LYS B 206      50.451 -44.148 141.858  1.00 22.00           C  
ATOM   4414  CG  LYS B 206      49.846 -45.507 141.560  1.00 22.00           C  
ATOM   4415  CD  LYS B 206      50.557 -46.623 142.288  1.00 22.00           C  
ATOM   4416  CE  LYS B 206      49.780 -47.918 142.163  1.00 22.00           C  
ATOM   4417  NZ  LYS B 206      50.528 -48.979 142.860  1.00 22.00           N  
ATOM   4418  N   LEU B 207      49.348 -42.151 143.199  1.00 22.00           N  
ATOM   4419  CA  LEU B 207      49.042 -41.235 144.282  1.00 22.00           C  
ATOM   4420  C   LEU B 207      50.077 -40.088 144.036  1.00 22.00           C  
ATOM   4421  O   LEU B 207      51.212 -40.174 144.528  1.00 22.00           O  
ATOM   4422  CB  LEU B 207      49.265 -42.029 145.604  1.00 22.00           C  
ATOM   4423  CG  LEU B 207      49.245 -43.590 145.446  1.00 22.00           C  
ATOM   4424  CD1 LEU B 207      50.066 -44.237 146.519  1.00 22.00           C  
ATOM   4425  CD2 LEU B 207      47.805 -44.205 145.316  1.00 22.00           C  
ATOM   4426  N   THR B 208      49.676 -39.021 143.317  1.00 22.00           N  
ATOM   4427  CA  THR B 208      50.632 -37.951 142.961  1.00 22.00           C  
ATOM   4428  C   THR B 208      50.635 -36.425 143.152  1.00 22.00           C  
ATOM   4429  O   THR B 208      51.598 -35.830 142.692  1.00 22.00           O  
ATOM   4430  CB  THR B 208      51.218 -38.090 141.501  1.00 22.00           C  
ATOM   4431  OG1 THR B 208      50.291 -38.716 140.584  1.00 22.00           O  
ATOM   4432  CG2 THR B 208      52.567 -38.781 141.576  1.00 22.00           C  
ATOM   4433  N   GLY B 209      49.695 -35.766 143.818  1.00 22.00           N  
ATOM   4434  CA  GLY B 209      49.856 -34.321 143.858  1.00 22.00           C  
ATOM   4435  C   GLY B 209      49.060 -33.388 144.742  1.00 22.00           C  
ATOM   4436  O   GLY B 209      47.867 -33.518 144.885  1.00 22.00           O  
ATOM   4437  N   SER B 210      49.729 -32.348 145.218  1.00 22.00           N  
ATOM   4438  CA  SER B 210      49.120 -31.350 146.072  1.00 22.00           C  
ATOM   4439  C   SER B 210      50.095 -30.267 146.561  1.00 22.00           C  
ATOM   4440  O   SER B 210      51.274 -30.524 146.842  1.00 22.00           O  
ATOM   4441  CB  SER B 210      48.417 -31.999 147.274  1.00 22.00           C  
ATOM   4442  OG  SER B 210      49.307 -32.775 148.060  1.00 22.00           O  
ATOM   4443  N   GLY B 211      49.585 -29.044 146.620  1.00 22.00           N  
ATOM   4444  CA  GLY B 211      50.367 -27.913 147.072  1.00 22.00           C  
ATOM   4445  C   GLY B 211      49.393 -26.818 147.449  1.00 22.00           C  
ATOM   4446  O   GLY B 211      48.274 -27.122 147.884  1.00 22.00           O  
ATOM   4447  N   GLU B 212      49.787 -25.562 147.256  1.00 22.00           N  
ATOM   4448  CA  GLU B 212      48.928 -24.433 147.588  1.00 22.00           C  
ATOM   4449  C   GLU B 212      49.467 -23.125 147.052  1.00 22.00           C  
ATOM   4450  O   GLU B 212      50.633 -23.036 146.667  1.00 22.00           O  
ATOM   4451  CB  GLU B 212      48.712 -24.324 149.100  1.00 22.00           C  
ATOM   4452  CG  GLU B 212      49.924 -23.928 149.928  1.00 22.00           C  
ATOM   4453  CD  GLU B 212      49.545 -23.576 151.368  1.00 22.00           C  
ATOM   4454  OE1 GLU B 212      48.365 -23.243 151.622  1.00 22.00           O  
ATOM   4455  OE2 GLU B 212      50.428 -23.623 152.250  1.00 22.00           O  
ATOM   4456  N   LEU B 213      48.600 -22.120 147.043  1.00 22.00           N  
ATOM   4457  CA  LEU B 213      48.922 -20.787 146.556  1.00 22.00           C  
ATOM   4458  C   LEU B 213      49.067 -19.860 147.733  1.00 22.00           C  
ATOM   4459  O   LEU B 213      48.237 -19.868 148.618  1.00 22.00           O  
ATOM   4460  CB  LEU B 213      47.805 -20.274 145.663  1.00 22.00           C  
ATOM   4461  CG  LEU B 213      47.833 -18.787 145.327  1.00 22.00           C  
ATOM   4462  CD1 LEU B 213      49.024 -18.470 144.483  1.00 22.00           C  
ATOM   4463  CD2 LEU B 213      46.591 -18.429 144.576  1.00 22.00           C  
ATOM   4464  N   TRP B 214      50.104 -19.036 147.710  1.00 22.00           N  
ATOM   4465  CA  TRP B 214      50.407 -18.084 148.776  1.00 22.00           C  
ATOM   4466  C   TRP B 214      50.185 -16.684 148.208  1.00 22.00           C  
ATOM   4467  O   TRP B 214      50.482 -16.445 147.041  1.00 22.00           O  
ATOM   4468  CB  TRP B 214      51.875 -18.248 149.223  1.00 22.00           C  
ATOM   4469  CG  TRP B 214      52.234 -19.654 149.705  1.00 22.00           C  
ATOM   4470  CD1 TRP B 214      51.898 -20.845 149.112  1.00 22.00           C  
ATOM   4471  CD2 TRP B 214      52.906 -19.992 150.936  1.00 22.00           C  
ATOM   4472  NE1 TRP B 214      52.291 -21.902 149.896  1.00 22.00           N  
ATOM   4473  CE2 TRP B 214      52.899 -21.407 151.027  1.00 22.00           C  
ATOM   4474  CE3 TRP B 214      53.492 -19.246 151.973  1.00 22.00           C  
ATOM   4475  CZ2 TRP B 214      53.462 -22.087 152.119  1.00 22.00           C  
ATOM   4476  CZ3 TRP B 214      54.045 -19.913 153.060  1.00 22.00           C  
ATOM   4477  CH2 TRP B 214      54.017 -21.323 153.124  1.00 22.00           C  
ATOM   4478  N   TRP B 215      49.657 -15.764 149.011  1.00 22.00           N  
ATOM   4479  CA  TRP B 215      49.401 -14.404 148.529  1.00 22.00           C  
ATOM   4480  C   TRP B 215      49.883 -13.303 149.464  1.00 22.00           C  
ATOM   4481  O   TRP B 215      49.716 -13.392 150.690  1.00 22.00           O  
ATOM   4482  CB  TRP B 215      47.902 -14.194 148.281  1.00 22.00           C  
ATOM   4483  CG  TRP B 215      47.614 -13.005 147.406  1.00 22.00           C  
ATOM   4484  CD1 TRP B 215      48.017 -11.709 147.609  1.00 22.00           C  
ATOM   4485  CD2 TRP B 215      46.952 -13.020 146.137  1.00 22.00           C  
ATOM   4486  NE1 TRP B 215      47.665 -10.928 146.540  1.00 22.00           N  
ATOM   4487  CE2 TRP B 215      47.010 -11.706 145.616  1.00 22.00           C  
ATOM   4488  CE3 TRP B 215      46.316 -14.024 145.378  1.00 22.00           C  
ATOM   4489  CZ2 TRP B 215      46.469 -11.366 144.371  1.00 22.00           C  
ATOM   4490  CZ3 TRP B 215      45.776 -13.688 144.140  1.00 22.00           C  
ATOM   4491  CH2 TRP B 215      45.857 -12.369 143.650  1.00 22.00           C  
ATOM   4492  N   GLN B 216      50.488 -12.275 148.862  1.00 22.00           N  
ATOM   4493  CA  GLN B 216      50.983 -11.102 149.589  1.00 22.00           C  
ATOM   4494  C   GLN B 216      50.095  -9.979 149.132  1.00 22.00           C  
ATOM   4495  O   GLN B 216      50.264  -9.424 148.049  1.00 22.00           O  
ATOM   4496  CB  GLN B 216      52.457 -10.745 149.284  1.00 22.00           C  
ATOM   4497  CG  GLN B 216      53.199 -11.660 148.307  1.00 22.00           C  
ATOM   4498  CD  GLN B 216      54.569 -11.119 147.983  1.00 22.00           C  
ATOM   4499  OE1 GLN B 216      54.777  -9.911 148.029  1.00 22.00           O  
ATOM   4500  NE2 GLN B 216      55.518 -11.999 147.708  1.00 22.00           N  
ATOM   4501  N   ALA B 217      49.048  -9.763 149.899  1.00 22.00           N  
ATOM   4502  CA  ALA B 217      48.106  -8.707 149.601  1.00 22.00           C  
ATOM   4503  C   ALA B 217      48.846  -7.384 149.785  1.00 22.00           C  
ATOM   4504  O   ALA B 217      49.719  -7.266 150.666  1.00 22.00           O  
ATOM   4505  CB  ALA B 217      46.915  -8.784 150.555  1.00 22.00           C  
ATOM   4506  N   GLU B 218      48.513  -6.403 148.949  1.00 22.00           N  
ATOM   4507  CA  GLU B 218      49.138  -5.098 149.027  1.00 22.00           C  
ATOM   4508  C   GLU B 218      48.828  -4.463 150.382  1.00 22.00           C  
ATOM   4509  O   GLU B 218      47.664  -4.373 150.797  1.00 22.00           O  
ATOM   4510  CB  GLU B 218      48.656  -4.221 147.879  1.00 22.00           C  
ATOM   4511  CG  GLU B 218      49.265  -2.869 147.898  1.00 22.00           C  
ATOM   4512  CD  GLU B 218      49.048  -2.166 146.614  1.00 22.00           C  
ATOM   4513  OE1 GLU B 218      47.956  -1.603 146.430  1.00 22.00           O  
ATOM   4514  OE2 GLU B 218      49.974  -2.194 145.781  1.00 22.00           O  
ATOM   4515  N   ARG B 219      49.894  -4.054 151.064  1.00 22.00           N  
ATOM   4516  CA  ARG B 219      49.828  -3.427 152.390  1.00 22.00           C  
ATOM   4517  C   ARG B 219      49.388  -4.399 153.464  1.00 22.00           C  
ATOM   4518  O   ARG B 219      50.034  -4.501 154.510  1.00 22.00           O  
ATOM   4519  CB  ARG B 219      48.928  -2.172 152.429  1.00 22.00           C  
ATOM   4520  CG  ARG B 219      49.525  -0.909 151.797  1.00 22.00           C  
ATOM   4521  CD  ARG B 219      48.835  -0.626 150.482  1.00 22.00           C  
ATOM   4522  NE  ARG B 219      49.324   0.580 149.837  1.00 22.00           N  
ATOM   4523  CZ  ARG B 219      48.617   1.705 149.750  1.00 22.00           C  
ATOM   4524  NH1 ARG B 219      47.390   1.762 150.281  1.00 22.00           N  
ATOM   4525  NH2 ARG B 219      49.122   2.762 149.102  1.00 22.00           N  
ATOM   4526  N   ALA B 220      48.282  -5.091 153.228  1.00 22.00           N  
ATOM   4527  CA  ALA B 220      47.793  -6.055 154.199  1.00 22.00           C  
ATOM   4528  C   ALA B 220      48.820  -7.172 154.358  1.00 22.00           C  
ATOM   4529  O   ALA B 220      48.716  -8.248 153.757  1.00 22.00           O  
ATOM   4530  CB  ALA B 220      46.427  -6.611 153.779  1.00 22.00           C  
ATOM   4531  N   SER B 221      49.810  -6.881 155.199  1.00 22.00           N  
ATOM   4532  CA  SER B 221      50.907  -7.785 155.542  1.00 22.00           C  
ATOM   4533  C   SER B 221      50.282  -9.056 156.142  1.00 22.00           C  
ATOM   4534  O   SER B 221      50.994 -10.018 156.508  1.00 22.00           O  
ATOM   4535  CB  SER B 221      51.820  -7.087 156.576  1.00 22.00           C  
ATOM   4536  OG  SER B 221      53.201  -7.409 156.425  1.00 22.00           O  
ATOM   4537  N   SER B 222      48.957  -8.990 156.323  1.00 22.00           N  
ATOM   4538  CA  SER B 222      48.125 -10.067 156.853  1.00 22.00           C  
ATOM   4539  C   SER B 222      48.288 -11.289 155.928  1.00 22.00           C  
ATOM   4540  O   SER B 222      47.364 -11.692 155.212  1.00 22.00           O  
ATOM   4541  CB  SER B 222      46.663  -9.573 156.903  1.00 22.00           C  
ATOM   4542  OG  SER B 222      46.591  -8.182 157.243  1.00 22.00           O  
ATOM   4543  N   SER B 223      49.486 -11.865 155.958  1.00 22.00           N  
ATOM   4544  CA  SER B 223      49.804 -12.998 155.127  1.00 22.00           C  
ATOM   4545  C   SER B 223      49.337 -14.287 155.766  1.00 22.00           C  
ATOM   4546  O   SER B 223      48.548 -14.254 156.708  1.00 22.00           O  
ATOM   4547  CB  SER B 223      51.289 -13.024 154.818  1.00 22.00           C  
ATOM   4548  OG  SER B 223      51.516 -12.504 153.523  1.00 22.00           O  
ATOM   4549  N   LYS B 224      49.822 -15.419 155.256  1.00 22.00           N  
ATOM   4550  CA  LYS B 224      49.403 -16.748 155.726  1.00 22.00           C  
ATOM   4551  C   LYS B 224      48.035 -16.991 155.096  1.00 22.00           C  
ATOM   4552  O   LYS B 224      47.360 -17.981 155.369  1.00 22.00           O  
ATOM   4553  CB  LYS B 224      49.297 -16.845 157.259  1.00 22.00           C  
ATOM   4554  CG  LYS B 224      50.596 -17.055 157.983  1.00 22.00           C  
ATOM   4555  CD  LYS B 224      50.566 -16.239 159.256  1.00 22.00           C  
ATOM   4556  CE  LYS B 224      51.172 -17.015 160.397  1.00 22.00           C  
ATOM   4557  NZ  LYS B 224      51.061 -16.251 161.637  1.00 22.00           N  
ATOM   4558  N   SER B 225      47.665 -16.090 154.200  1.00 22.00           N  
ATOM   4559  CA  SER B 225      46.394 -16.174 153.544  1.00 22.00           C  
ATOM   4560  C   SER B 225      46.623 -17.187 152.452  1.00 22.00           C  
ATOM   4561  O   SER B 225      47.704 -17.181 151.868  1.00 22.00           O  
ATOM   4562  CB  SER B 225      46.053 -14.804 152.937  1.00 22.00           C  
ATOM   4563  OG  SER B 225      47.018 -13.814 153.272  1.00 22.00           O  
ATOM   4564  N   TRP B 226      45.700 -18.132 152.278  1.00 22.00           N  
ATOM   4565  CA  TRP B 226      45.821 -19.098 151.195  1.00 22.00           C  
ATOM   4566  C   TRP B 226      44.678 -20.052 150.926  1.00 22.00           C  
ATOM   4567  O   TRP B 226      43.588 -19.899 151.447  1.00 22.00           O  
ATOM   4568  CB  TRP B 226      47.132 -19.875 151.261  1.00 22.00           C  
ATOM   4569  CG  TRP B 226      47.728 -20.017 152.580  1.00 22.00           C  
ATOM   4570  CD1 TRP B 226      47.233 -20.736 153.617  1.00 22.00           C  
ATOM   4571  CD2 TRP B 226      49.000 -19.518 152.997  1.00 22.00           C  
ATOM   4572  NE1 TRP B 226      48.131 -20.731 154.661  1.00 22.00           N  
ATOM   4573  CE2 TRP B 226      49.226 -19.996 154.303  1.00 22.00           C  
ATOM   4574  CE3 TRP B 226      49.970 -18.703 152.390  1.00 22.00           C  
ATOM   4575  CZ2 TRP B 226      50.398 -19.692 155.019  1.00 22.00           C  
ATOM   4576  CZ3 TRP B 226      51.117 -18.397 153.101  1.00 22.00           C  
ATOM   4577  CH2 TRP B 226      51.330 -18.894 154.395  1.00 22.00           C  
ATOM   4578  N   ILE B 227      44.951 -21.013 150.056  1.00 22.00           N  
ATOM   4579  CA  ILE B 227      44.006 -22.033 149.648  1.00 22.00           C  
ATOM   4580  C   ILE B 227      44.876 -23.261 149.368  1.00 22.00           C  
ATOM   4581  O   ILE B 227      45.912 -23.150 148.714  1.00 22.00           O  
ATOM   4582  CB  ILE B 227      43.270 -21.616 148.356  1.00 22.00           C  
ATOM   4583  CG1 ILE B 227      42.414 -22.770 147.828  1.00 22.00           C  
ATOM   4584  CG2 ILE B 227      44.271 -21.171 147.303  1.00 22.00           C  
ATOM   4585  CD1 ILE B 227      41.445 -22.379 146.728  1.00 22.00           C  
ATOM   4586  N   THR B 228      44.471 -24.416 149.878  1.00 22.00           N  
ATOM   4587  CA  THR B 228      45.241 -25.634 149.682  1.00 22.00           C  
ATOM   4588  C   THR B 228      44.471 -26.637 148.845  1.00 22.00           C  
ATOM   4589  O   THR B 228      43.258 -26.783 149.018  1.00 22.00           O  
ATOM   4590  CB  THR B 228      45.568 -26.259 151.016  1.00 22.00           C  
ATOM   4591  OG1 THR B 228      45.262 -25.312 152.045  1.00 22.00           O  
ATOM   4592  CG2 THR B 228      47.034 -26.599 151.096  1.00 22.00           C  
ATOM   4593  N   PHE B 229      45.174 -27.338 147.953  1.00 22.00           N  
ATOM   4594  CA  PHE B 229      44.540 -28.319 147.074  1.00 22.00           C  
ATOM   4595  C   PHE B 229      45.296 -29.629 146.811  1.00 22.00           C  
ATOM   4596  O   PHE B 229      46.522 -29.655 146.683  1.00 22.00           O  
ATOM   4597  CB  PHE B 229      44.090 -27.662 145.750  1.00 22.00           C  
ATOM   4598  CG  PHE B 229      45.221 -27.287 144.816  1.00 22.00           C  
ATOM   4599  CD1 PHE B 229      46.465 -26.908 145.293  1.00 22.00           C  
ATOM   4600  CD2 PHE B 229      45.013 -27.296 143.446  1.00 22.00           C  
ATOM   4601  CE1 PHE B 229      47.473 -26.545 144.427  1.00 22.00           C  
ATOM   4602  CE2 PHE B 229      46.015 -26.936 142.581  1.00 22.00           C  
ATOM   4603  CZ  PHE B 229      47.249 -26.565 143.071  1.00 22.00           C  
ATOM   4604  N   ASP B 230      44.522 -30.711 146.771  1.00 22.00           N  
ATOM   4605  CA  ASP B 230      45.002 -32.066 146.539  1.00 22.00           C  
ATOM   4606  C   ASP B 230      44.501 -32.464 145.154  1.00 22.00           C  
ATOM   4607  O   ASP B 230      43.353 -32.192 144.797  1.00 22.00           O  
ATOM   4608  CB  ASP B 230      44.399 -33.017 147.591  1.00 22.00           C  
ATOM   4609  CG  ASP B 230      45.408 -34.043 148.142  1.00 22.00           C  
ATOM   4610  OD1 ASP B 230      46.280 -33.661 148.956  1.00 22.00           O  
ATOM   4611  OD2 ASP B 230      45.299 -35.247 147.808  1.00 22.00           O  
ATOM   4612  N   LEU B 231      45.362 -33.130 144.396  1.00 22.00           N  
ATOM   4613  CA  LEU B 231      45.065 -33.574 143.042  1.00 22.00           C  
ATOM   4614  C   LEU B 231      45.362 -35.059 142.868  1.00 22.00           C  
ATOM   4615  O   LEU B 231      46.247 -35.602 143.529  1.00 22.00           O  
ATOM   4616  CB  LEU B 231      45.952 -32.818 142.041  1.00 22.00           C  
ATOM   4617  CG  LEU B 231      45.670 -31.437 141.424  1.00 22.00           C  
ATOM   4618  CD1 LEU B 231      46.178 -30.322 142.300  1.00 22.00           C  
ATOM   4619  CD2 LEU B 231      46.366 -31.359 140.053  1.00 22.00           C  
ATOM   4620  N   LYS B 232      44.616 -35.703 141.978  1.00 22.00           N  
ATOM   4621  CA  LYS B 232      44.788 -37.113 141.625  1.00 22.00           C  
ATOM   4622  C   LYS B 232      44.191 -37.198 140.238  1.00 22.00           C  
ATOM   4623  O   LYS B 232      43.012 -36.914 140.089  1.00 22.00           O  
ATOM   4624  CB  LYS B 232      43.961 -38.035 142.512  1.00 22.00           C  
ATOM   4625  CG  LYS B 232      44.078 -37.779 143.986  1.00 22.00           C  
ATOM   4626  CD  LYS B 232      42.751 -38.073 144.676  1.00 22.00           C  
ATOM   4627  CE  LYS B 232      42.556 -37.175 145.890  1.00 22.00           C  
ATOM   4628  NZ  LYS B 232      42.846 -35.753 145.515  1.00 22.00           N  
ATOM   4629  N   ASN B 233      44.967 -37.622 139.240  1.00 22.00           N  
ATOM   4630  CA  ASN B 233      44.474 -37.721 137.863  1.00 22.00           C  
ATOM   4631  C   ASN B 233      43.678 -36.482 137.493  1.00 22.00           C  
ATOM   4632  O   ASN B 233      43.975 -35.394 137.971  1.00 22.00           O  
ATOM   4633  CB  ASN B 233      43.648 -39.010 137.626  1.00 22.00           C  
ATOM   4634  CG  ASN B 233      42.255 -38.993 138.286  1.00 22.00           C  
ATOM   4635  OD1 ASN B 233      41.246 -38.654 137.657  1.00 22.00           O  
ATOM   4636  ND2 ASN B 233      42.197 -39.429 139.536  1.00 22.00           N  
ATOM   4637  N   LYS B 234      42.707 -36.623 136.605  1.00 22.00           N  
ATOM   4638  CA  LYS B 234      41.905 -35.485 136.253  1.00 22.00           C  
ATOM   4639  C   LYS B 234      40.900 -35.285 137.366  1.00 22.00           C  
ATOM   4640  O   LYS B 234      39.691 -35.444 137.166  1.00 22.00           O  
ATOM   4641  CB  LYS B 234      41.269 -35.668 134.872  1.00 22.00           C  
ATOM   4642  CG  LYS B 234      42.386 -35.780 133.849  1.00 22.00           C  
ATOM   4643  CD  LYS B 234      42.031 -35.814 132.380  1.00 22.00           C  
ATOM   4644  CE  LYS B 234      41.076 -34.729 131.862  1.00 22.00           C  
ATOM   4645  NZ  LYS B 234      41.231 -34.821 130.361  1.00 22.00           N  
ATOM   4646  N   GLU B 235      41.433 -35.036 138.564  1.00 22.00           N  
ATOM   4647  CA  GLU B 235      40.637 -34.767 139.748  1.00 22.00           C  
ATOM   4648  C   GLU B 235      41.463 -33.855 140.618  1.00 22.00           C  
ATOM   4649  O   GLU B 235      42.657 -34.072 140.846  1.00 22.00           O  
ATOM   4650  CB  GLU B 235      40.255 -36.037 140.513  1.00 22.00           C  
ATOM   4651  CG  GLU B 235      38.765 -36.437 140.403  1.00 22.00           C  
ATOM   4652  CD  GLU B 235      38.559 -37.980 140.416  1.00 22.00           C  
ATOM   4653  OE1 GLU B 235      39.566 -38.708 140.148  1.00 22.00           O  
ATOM   4654  OE2 GLU B 235      37.412 -38.458 140.690  1.00 22.00           O  
ATOM   4655  N   VAL B 236      40.808 -32.775 141.004  1.00 22.00           N  
ATOM   4656  CA  VAL B 236      41.356 -31.730 141.844  1.00 22.00           C  
ATOM   4657  C   VAL B 236      40.318 -31.447 142.920  1.00 22.00           C  
ATOM   4658  O   VAL B 236      39.116 -31.694 142.746  1.00 22.00           O  
ATOM   4659  CB  VAL B 236      41.557 -30.432 141.068  1.00 22.00           C  
ATOM   4660  CG1 VAL B 236      42.595 -29.578 141.757  1.00 22.00           C  
ATOM   4661  CG2 VAL B 236      41.936 -30.714 139.639  1.00 22.00           C  
ATOM   4662  N   SER B 237      40.780 -30.913 144.032  1.00 22.00           N  
ATOM   4663  CA  SER B 237      39.879 -30.645 145.114  1.00 22.00           C  
ATOM   4664  C   SER B 237      40.669 -29.971 146.208  1.00 22.00           C  
ATOM   4665  O   SER B 237      41.842 -30.277 146.414  1.00 22.00           O  
ATOM   4666  CB  SER B 237      39.297 -31.980 145.572  1.00 22.00           C  
ATOM   4667  OG  SER B 237      40.262 -33.014 145.381  1.00 22.00           O  
ATOM   4668  N   VAL B 238      40.042 -28.995 146.844  1.00 22.00           N  
ATOM   4669  CA  VAL B 238      40.665 -28.224 147.899  1.00 22.00           C  
ATOM   4670  C   VAL B 238      40.819 -29.086 149.132  1.00 22.00           C  
ATOM   4671  O   VAL B 238      39.865 -29.723 149.591  1.00 22.00           O  
ATOM   4672  CB  VAL B 238      39.880 -26.924 148.195  1.00 22.00           C  
ATOM   4673  CG1 VAL B 238      38.590 -26.902 147.415  1.00 22.00           C  
ATOM   4674  CG2 VAL B 238      39.595 -26.771 149.670  1.00 22.00           C  
ATOM   4675  N   LYS B 239      42.061 -29.144 149.610  1.00 22.00           N  
ATOM   4676  CA  LYS B 239      42.425 -29.913 150.794  1.00 22.00           C  
ATOM   4677  C   LYS B 239      41.604 -29.303 151.888  1.00 22.00           C  
ATOM   4678  O   LYS B 239      40.842 -29.992 152.557  1.00 22.00           O  
ATOM   4679  CB  LYS B 239      43.915 -29.741 151.130  1.00 22.00           C  
ATOM   4680  N   ARG B 240      41.671 -27.975 151.942  1.00 22.00           N  
ATOM   4681  CA  ARG B 240      40.988 -27.160 152.937  1.00 22.00           C  
ATOM   4682  C   ARG B 240      41.548 -25.765 152.776  1.00 22.00           C  
ATOM   4683  O   ARG B 240      42.307 -25.487 151.837  1.00 22.00           O  
ATOM   4684  CB  ARG B 240      41.291 -27.650 154.360  1.00 22.00           C  
ATOM   4685  N   VAL B 241      41.227 -24.916 153.735  1.00 22.00           N  
ATOM   4686  CA  VAL B 241      41.680 -23.545 153.712  1.00 22.00           C  
ATOM   4687  C   VAL B 241      40.878 -22.847 152.592  1.00 22.00           C  
ATOM   4688  O   VAL B 241      39.975 -23.449 152.030  1.00 22.00           O  
ATOM   4689  CB  VAL B 241      43.221 -23.489 153.542  1.00 22.00           C  
ATOM   4690  CG1 VAL B 241      43.754 -22.093 153.862  1.00 22.00           C  
ATOM   4691  CG2 VAL B 241      43.878 -24.521 154.497  1.00 22.00           C  
ATOM   4692  N   THR B 242      41.142 -21.558 152.384  1.00 22.00           N  
ATOM   4693  CA  THR B 242      40.507 -20.652 151.428  1.00 22.00           C  
ATOM   4694  C   THR B 242      40.227 -19.444 152.319  1.00 22.00           C  
ATOM   4695  O   THR B 242      41.108 -18.613 152.562  1.00 22.00           O  
ATOM   4696  CB  THR B 242      39.149 -21.135 150.876  1.00 22.00           C  
ATOM   4697  OG1 THR B 242      39.328 -22.313 150.095  1.00 22.00           O  
ATOM   4698  CG2 THR B 242      38.526 -20.064 150.002  1.00 22.00           C  
ATOM   4699  N   GLN B 243      39.050 -19.471 152.936  1.00 22.00           N  
ATOM   4700  CA  GLN B 243      38.568 -18.438 153.838  1.00 22.00           C  
ATOM   4701  C   GLN B 243      38.921 -17.084 153.278  1.00 22.00           C  
ATOM   4702  O   GLN B 243      39.083 -16.982 152.070  1.00 22.00           O  
ATOM   4703  CB  GLN B 243      39.020 -18.722 155.295  1.00 22.00           C  
ATOM   4704  CG  GLN B 243      40.204 -18.060 155.894  1.00 22.00           C  
ATOM   4705  CD  GLN B 243      39.846 -17.069 156.975  1.00 22.00           C  
ATOM   4706  OE1 GLN B 243      39.084 -16.132 156.742  1.00 22.00           O  
ATOM   4707  NE2 GLN B 243      40.397 -17.266 158.169  1.00 22.00           N  
ATOM   4708  N   ASP B 244      38.893 -16.033 154.095  1.00 22.00           N  
ATOM   4709  CA  ASP B 244      39.250 -14.681 153.621  1.00 22.00           C  
ATOM   4710  C   ASP B 244      38.274 -14.441 152.433  1.00 22.00           C  
ATOM   4711  O   ASP B 244      37.104 -14.205 152.702  1.00 22.00           O  
ATOM   4712  CB  ASP B 244      40.773 -14.607 153.310  1.00 22.00           C  
ATOM   4713  CG  ASP B 244      41.677 -14.458 154.590  1.00 22.00           C  
ATOM   4714  OD1 ASP B 244      41.318 -14.959 155.696  1.00 22.00           O  
ATOM   4715  OD2 ASP B 244      42.777 -13.843 154.465  1.00 22.00           O  
ATOM   4716  N   PRO B 245      38.722 -14.411 151.146  1.00 22.00           N  
ATOM   4717  CA  PRO B 245      37.662 -14.213 150.133  1.00 22.00           C  
ATOM   4718  C   PRO B 245      37.003 -15.573 149.781  1.00 22.00           C  
ATOM   4719  O   PRO B 245      37.491 -16.646 150.135  1.00 22.00           O  
ATOM   4720  CB  PRO B 245      38.409 -13.706 148.902  1.00 22.00           C  
ATOM   4721  CG  PRO B 245      39.852 -13.759 149.246  1.00 22.00           C  
ATOM   4722  CD  PRO B 245      40.044 -14.451 150.529  1.00 22.00           C  
ATOM   4723  N   LYS B 246      35.968 -15.516 148.959  1.00 22.00           N  
ATOM   4724  CA  LYS B 246      35.239 -16.702 148.547  1.00 22.00           C  
ATOM   4725  C   LYS B 246      35.886 -17.403 147.343  1.00 22.00           C  
ATOM   4726  O   LYS B 246      35.165 -17.859 146.456  1.00 22.00           O  
ATOM   4727  CB  LYS B 246      33.829 -16.254 148.171  1.00 22.00           C  
ATOM   4728  CG  LYS B 246      32.823 -17.367 148.002  1.00 22.00           C  
ATOM   4729  CD  LYS B 246      32.490 -17.981 149.348  1.00 22.00           C  
ATOM   4730  CE  LYS B 246      31.000 -17.890 149.666  1.00 22.00           C  
ATOM   4731  NZ  LYS B 246      30.749 -18.486 150.983  1.00 22.00           N  
ATOM   4732  N   LEU B 247      37.216 -17.536 147.312  1.00 22.00           N  
ATOM   4733  CA  LEU B 247      37.863 -18.150 146.142  1.00 22.00           C  
ATOM   4734  C   LEU B 247      37.375 -19.549 145.827  1.00 22.00           C  
ATOM   4735  O   LEU B 247      37.520 -20.445 146.660  1.00 22.00           O  
ATOM   4736  CB  LEU B 247      39.392 -18.249 146.252  1.00 22.00           C  
ATOM   4737  CG  LEU B 247      40.372 -17.588 147.209  1.00 22.00           C  
ATOM   4738  CD1 LEU B 247      41.785 -17.690 146.665  1.00 22.00           C  
ATOM   4739  CD2 LEU B 247      40.037 -16.175 147.325  1.00 22.00           C  
ATOM   4740  N   GLN B 248      36.873 -19.754 144.605  1.00 22.00           N  
ATOM   4741  CA  GLN B 248      36.394 -21.071 144.178  1.00 22.00           C  
ATOM   4742  C   GLN B 248      37.370 -21.775 143.251  1.00 22.00           C  
ATOM   4743  O   GLN B 248      38.001 -21.159 142.405  1.00 22.00           O  
ATOM   4744  CB  GLN B 248      35.015 -21.002 143.542  1.00 22.00           C  
ATOM   4745  CG  GLN B 248      33.882 -20.962 144.544  1.00 22.00           C  
ATOM   4746  CD  GLN B 248      32.565 -21.380 143.914  1.00 22.00           C  
ATOM   4747  OE1 GLN B 248      32.399 -21.281 142.708  1.00 22.00           O  
ATOM   4748  NE2 GLN B 248      31.643 -21.906 144.725  1.00 22.00           N  
ATOM   4749  N   MET B 249      37.478 -23.083 143.419  1.00 22.00           N  
ATOM   4750  CA  MET B 249      38.405 -23.893 142.646  1.00 22.00           C  
ATOM   4751  C   MET B 249      37.597 -24.964 141.910  1.00 22.00           C  
ATOM   4752  O   MET B 249      36.499 -25.347 142.340  1.00 22.00           O  
ATOM   4753  CB  MET B 249      39.420 -24.518 143.616  1.00 22.00           C  
ATOM   4754  CG  MET B 249      40.625 -25.209 143.028  1.00 22.00           C  
ATOM   4755  SD  MET B 249      41.865 -24.147 142.382  1.00 22.00           S  
ATOM   4756  CE  MET B 249      42.836 -23.789 143.628  1.00 22.00           C  
ATOM   4757  N   GLY B 250      38.130 -25.398 140.772  1.00 22.00           N  
ATOM   4758  CA  GLY B 250      37.472 -26.403 139.958  1.00 22.00           C  
ATOM   4759  C   GLY B 250      37.714 -27.852 140.325  1.00 22.00           C  
ATOM   4760  O   GLY B 250      38.597 -28.206 141.112  1.00 22.00           O  
ATOM   4761  N   LYS B 251      36.910 -28.698 139.707  1.00 22.00           N  
ATOM   4762  CA  LYS B 251      36.973 -30.129 139.922  1.00 22.00           C  
ATOM   4763  C   LYS B 251      37.862 -30.698 138.832  1.00 22.00           C  
ATOM   4764  O   LYS B 251      38.365 -31.811 138.931  1.00 22.00           O  
ATOM   4765  CB  LYS B 251      35.565 -30.733 139.737  1.00 22.00           C  
ATOM   4766  CG  LYS B 251      34.776 -31.096 140.997  1.00 22.00           C  
ATOM   4767  CD  LYS B 251      33.360 -31.616 140.672  1.00 22.00           C  
ATOM   4768  CE  LYS B 251      32.435 -30.602 140.018  1.00 22.00           C  
ATOM   4769  NZ  LYS B 251      32.797 -30.085 138.648  1.00 22.00           N  
ATOM   4770  N   LYS B 252      38.100 -29.911 137.800  1.00 22.00           N  
ATOM   4771  CA  LYS B 252      38.845 -30.422 136.676  1.00 22.00           C  
ATOM   4772  C   LYS B 252      40.256 -29.897 136.529  1.00 22.00           C  
ATOM   4773  O   LYS B 252      40.507 -28.700 136.676  1.00 22.00           O  
ATOM   4774  CB  LYS B 252      37.999 -30.188 135.430  1.00 22.00           C  
ATOM   4775  CG  LYS B 252      36.565 -30.699 135.642  1.00 22.00           C  
ATOM   4776  CD  LYS B 252      35.557 -30.092 134.680  1.00 22.00           C  
ATOM   4777  CE  LYS B 252      34.135 -30.472 135.087  1.00 22.00           C  
ATOM   4778  NZ  LYS B 252      33.139 -30.152 134.013  1.00 22.00           N  
ATOM   4779  N   LEU B 253      41.153 -30.809 136.163  1.00 22.00           N  
ATOM   4780  CA  LEU B 253      42.595 -30.556 135.967  1.00 22.00           C  
ATOM   4781  C   LEU B 253      43.145 -29.236 135.403  1.00 22.00           C  
ATOM   4782  O   LEU B 253      44.337 -28.932 135.577  1.00 22.00           O  
ATOM   4783  CB  LEU B 253      43.247 -31.723 135.221  1.00 22.00           C  
ATOM   4784  CG  LEU B 253      43.805 -32.846 136.113  1.00 22.00           C  
ATOM   4785  CD1 LEU B 253      45.294 -32.996 135.861  1.00 22.00           C  
ATOM   4786  CD2 LEU B 253      43.517 -32.603 137.597  1.00 22.00           C  
ATOM   4787  N   PRO B 254      42.344 -28.498 134.626  1.00 22.00           N  
ATOM   4788  CA  PRO B 254      42.898 -27.237 134.119  1.00 22.00           C  
ATOM   4789  C   PRO B 254      42.658 -26.061 135.090  1.00 22.00           C  
ATOM   4790  O   PRO B 254      42.172 -25.004 134.684  1.00 22.00           O  
ATOM   4791  CB  PRO B 254      42.146 -27.043 132.793  1.00 22.00           C  
ATOM   4792  CG  PRO B 254      41.676 -28.474 132.430  1.00 22.00           C  
ATOM   4793  CD  PRO B 254      41.243 -28.967 133.768  1.00 22.00           C  
ATOM   4794  N   LEU B 255      42.971 -26.283 136.367  1.00 22.00           N  
ATOM   4795  CA  LEU B 255      42.841 -25.323 137.452  1.00 22.00           C  
ATOM   4796  C   LEU B 255      42.408 -23.896 137.095  1.00 22.00           C  
ATOM   4797  O   LEU B 255      43.042 -23.228 136.277  1.00 22.00           O  
ATOM   4798  CB  LEU B 255      44.181 -25.229 138.178  1.00 22.00           C  
ATOM   4799  CG  LEU B 255      44.743 -26.238 139.181  1.00 22.00           C  
ATOM   4800  CD1 LEU B 255      44.908 -27.640 138.624  1.00 22.00           C  
ATOM   4801  CD2 LEU B 255      46.083 -25.693 139.609  1.00 22.00           C  
ATOM   4802  N   HIS B 256      41.368 -23.412 137.771  1.00 22.00           N  
ATOM   4803  CA  HIS B 256      40.854 -22.044 137.587  1.00 22.00           C  
ATOM   4804  C   HIS B 256      40.680 -21.416 138.947  1.00 22.00           C  
ATOM   4805  O   HIS B 256      39.656 -21.617 139.590  1.00 22.00           O  
ATOM   4806  CB  HIS B 256      39.494 -22.050 136.905  1.00 22.00           C  
ATOM   4807  CG  HIS B 256      39.540 -22.543 135.502  1.00 22.00           C  
ATOM   4808  ND1 HIS B 256      38.877 -23.676 135.088  1.00 22.00           N  
ATOM   4809  CD2 HIS B 256      40.225 -22.089 134.428  1.00 22.00           C  
ATOM   4810  CE1 HIS B 256      39.151 -23.895 133.812  1.00 22.00           C  
ATOM   4811  NE2 HIS B 256      39.969 -22.948 133.393  1.00 22.00           N  
ATOM   4812  N   LEU B 257      41.692 -20.711 139.423  1.00 22.00           N  
ATOM   4813  CA  LEU B 257      41.580 -20.090 140.729  1.00 22.00           C  
ATOM   4814  C   LEU B 257      40.600 -18.943 140.485  1.00 22.00           C  
ATOM   4815  O   LEU B 257      40.921 -17.982 139.792  1.00 22.00           O  
ATOM   4816  CB  LEU B 257      42.954 -19.576 141.182  1.00 22.00           C  
ATOM   4817  CG  LEU B 257      43.318 -19.359 142.654  1.00 22.00           C  
ATOM   4818  CD1 LEU B 257      43.821 -17.952 142.842  1.00 22.00           C  
ATOM   4819  CD2 LEU B 257      42.137 -19.615 143.542  1.00 22.00           C  
ATOM   4820  N   THR B 258      39.371 -19.085 140.957  1.00 22.00           N  
ATOM   4821  CA  THR B 258      38.389 -18.031 140.737  1.00 22.00           C  
ATOM   4822  C   THR B 258      38.205 -17.016 141.880  1.00 22.00           C  
ATOM   4823  O   THR B 258      38.167 -17.361 143.061  1.00 22.00           O  
ATOM   4824  CB  THR B 258      37.042 -18.629 140.266  1.00 22.00           C  
ATOM   4825  OG1 THR B 258      36.577 -19.601 141.225  1.00 22.00           O  
ATOM   4826  CG2 THR B 258      37.210 -19.282 138.873  1.00 22.00           C  
ATOM   4827  N   LEU B 259      38.096 -15.752 141.504  1.00 22.00           N  
ATOM   4828  CA  LEU B 259      37.944 -14.689 142.472  1.00 22.00           C  
ATOM   4829  C   LEU B 259      36.611 -14.016 142.185  1.00 22.00           C  
ATOM   4830  O   LEU B 259      36.520 -13.211 141.250  1.00 22.00           O  
ATOM   4831  CB  LEU B 259      39.091 -13.692 142.285  1.00 22.00           C  
ATOM   4832  CG  LEU B 259      39.788 -13.046 143.488  1.00 22.00           C  
ATOM   4833  CD1 LEU B 259      41.261 -12.910 143.172  1.00 22.00           C  
ATOM   4834  CD2 LEU B 259      39.168 -11.697 143.831  1.00 22.00           C  
ATOM   4835  N   PRO B 260      35.538 -14.376 142.928  1.00 22.00           N  
ATOM   4836  CA  PRO B 260      34.232 -13.731 142.684  1.00 22.00           C  
ATOM   4837  C   PRO B 260      34.531 -12.210 142.935  1.00 22.00           C  
ATOM   4838  O   PRO B 260      35.260 -11.942 143.811  1.00 22.00           O  
ATOM   4839  CB  PRO B 260      33.380 -14.217 143.849  1.00 22.00           C  
ATOM   4840  CG  PRO B 260      34.003 -15.509 144.267  1.00 22.00           C  
ATOM   4841  CD  PRO B 260      35.485 -15.278 144.092  1.00 22.00           C  
ATOM   4842  N   GLN B 261      34.015 -11.230 142.205  1.00 22.00           N  
ATOM   4843  CA  GLN B 261      34.325  -9.810 142.474  1.00 22.00           C  
ATOM   4844  C   GLN B 261      35.723  -9.296 142.904  1.00 22.00           C  
ATOM   4845  O   GLN B 261      36.134  -9.364 144.072  1.00 22.00           O  
ATOM   4846  CB  GLN B 261      33.236  -9.159 143.351  1.00 22.00           C  
ATOM   4847  CG  GLN B 261      33.234  -9.454 144.859  1.00 22.00           C  
ATOM   4848  CD  GLN B 261      32.045  -8.782 145.548  1.00 22.00           C  
ATOM   4849  OE1 GLN B 261      31.031  -8.498 144.911  1.00 22.00           O  
ATOM   4850  NE2 GLN B 261      32.169  -8.515 146.835  1.00 22.00           N  
ATOM   4851  N   ALA B 262      36.389  -8.664 141.950  1.00 22.00           N  
ATOM   4852  CA  ALA B 262      37.698  -8.092 142.176  1.00 22.00           C  
ATOM   4853  C   ALA B 262      37.558  -6.925 143.126  1.00 22.00           C  
ATOM   4854  O   ALA B 262      37.285  -5.805 142.708  1.00 22.00           O  
ATOM   4855  CB  ALA B 262      38.283  -7.609 140.870  1.00 22.00           C  
ATOM   4856  N   LEU B 263      37.675  -7.192 144.413  1.00 22.00           N  
ATOM   4857  CA  LEU B 263      37.596  -6.123 145.386  1.00 22.00           C  
ATOM   4858  C   LEU B 263      39.011  -5.574 145.548  1.00 22.00           C  
ATOM   4859  O   LEU B 263      39.977  -6.319 145.473  1.00 22.00           O  
ATOM   4860  CB  LEU B 263      37.012  -6.643 146.686  1.00 22.00           C  
ATOM   4861  CG  LEU B 263      35.689  -7.397 146.508  1.00 22.00           C  
ATOM   4862  CD1 LEU B 263      35.081  -7.679 147.876  1.00 22.00           C  
ATOM   4863  CD2 LEU B 263      34.713  -6.587 145.647  1.00 22.00           C  
ATOM   4864  N   PRO B 264      39.143  -4.271 145.816  1.00 22.00           N  
ATOM   4865  CA  PRO B 264      40.417  -3.570 145.974  1.00 22.00           C  
ATOM   4866  C   PRO B 264      41.511  -4.186 146.815  1.00 22.00           C  
ATOM   4867  O   PRO B 264      42.679  -4.097 146.459  1.00 22.00           O  
ATOM   4868  CB  PRO B 264      39.989  -2.220 146.521  1.00 22.00           C  
ATOM   4869  CG  PRO B 264      38.611  -2.055 145.980  1.00 22.00           C  
ATOM   4870  CD  PRO B 264      38.036  -3.398 146.220  1.00 22.00           C  
ATOM   4871  N   GLN B 265      41.150  -4.817 147.921  1.00 22.00           N  
ATOM   4872  CA  GLN B 265      42.146  -5.411 148.813  1.00 22.00           C  
ATOM   4873  C   GLN B 265      42.798  -6.691 148.309  1.00 22.00           C  
ATOM   4874  O   GLN B 265      43.816  -7.124 148.829  1.00 22.00           O  
ATOM   4875  CB  GLN B 265      41.568  -5.624 150.225  1.00 22.00           C  
ATOM   4876  CG  GLN B 265      40.273  -6.410 150.307  1.00 22.00           C  
ATOM   4877  CD  GLN B 265      39.052  -5.572 149.948  1.00 22.00           C  
ATOM   4878  OE1 GLN B 265      38.761  -5.343 148.767  1.00 22.00           O  
ATOM   4879  NE2 GLN B 265      38.322  -5.125 150.965  1.00 22.00           N  
ATOM   4880  N   TYR B 266      42.244  -7.253 147.250  1.00 22.00           N  
ATOM   4881  CA  TYR B 266      42.738  -8.492 146.679  1.00 22.00           C  
ATOM   4882  C   TYR B 266      43.850  -8.297 145.672  1.00 22.00           C  
ATOM   4883  O   TYR B 266      44.017  -9.102 144.768  1.00 22.00           O  
ATOM   4884  CB  TYR B 266      41.570  -9.201 146.007  1.00 22.00           C  
ATOM   4885  CG  TYR B 266      40.459  -9.483 146.967  1.00 22.00           C  
ATOM   4886  CD1 TYR B 266      39.536  -8.499 147.314  1.00 22.00           C  
ATOM   4887  CD2 TYR B 266      40.380 -10.708 147.593  1.00 22.00           C  
ATOM   4888  CE1 TYR B 266      38.563  -8.741 148.274  1.00 22.00           C  
ATOM   4889  CE2 TYR B 266      39.430 -10.953 148.537  1.00 22.00           C  
ATOM   4890  CZ  TYR B 266      38.523  -9.984 148.891  1.00 22.00           C  
ATOM   4891  OH  TYR B 266      37.599 -10.277 149.889  1.00 22.00           O  
ATOM   4892  N   ALA B 267      44.616  -7.233 145.808  1.00 22.00           N  
ATOM   4893  CA  ALA B 267      45.658  -7.009 144.843  1.00 22.00           C  
ATOM   4894  C   ALA B 267      47.043  -7.261 145.395  1.00 22.00           C  
ATOM   4895  O   ALA B 267      47.347  -6.892 146.529  1.00 22.00           O  
ATOM   4896  CB  ALA B 267      45.548  -5.619 144.285  1.00 22.00           C  
ATOM   4897  N   GLY B 268      47.879  -7.893 144.574  1.00 22.00           N  
ATOM   4898  CA  GLY B 268      49.250  -8.190 144.965  1.00 22.00           C  
ATOM   4899  C   GLY B 268      49.871  -9.360 144.211  1.00 22.00           C  
ATOM   4900  O   GLY B 268      49.405  -9.741 143.126  1.00 22.00           O  
ATOM   4901  N   SER B 269      50.949  -9.898 144.773  1.00 22.00           N  
ATOM   4902  CA  SER B 269      51.645 -11.025 144.192  1.00 22.00           C  
ATOM   4903  C   SER B 269      51.190 -12.347 144.815  1.00 22.00           C  
ATOM   4904  O   SER B 269      50.385 -12.375 145.750  1.00 22.00           O  
ATOM   4905  CB  SER B 269      53.147 -10.836 144.367  1.00 22.00           C  
ATOM   4906  OG  SER B 269      53.539  -9.552 143.915  1.00 22.00           O  
ATOM   4907  N   GLY B 270      51.742 -13.435 144.303  1.00 22.00           N  
ATOM   4908  CA  GLY B 270      51.396 -14.752 144.791  1.00 22.00           C  
ATOM   4909  C   GLY B 270      52.210 -15.819 144.091  1.00 22.00           C  
ATOM   4910  O   GLY B 270      52.656 -15.630 142.962  1.00 22.00           O  
ATOM   4911  N   ASN B 271      52.467 -16.909 144.791  1.00 22.00           N  
ATOM   4912  CA  ASN B 271      53.225 -18.006 144.236  1.00 22.00           C  
ATOM   4913  C   ASN B 271      52.287 -19.191 144.306  1.00 22.00           C  
ATOM   4914  O   ASN B 271      51.605 -19.358 145.299  1.00 22.00           O  
ATOM   4915  CB  ASN B 271      54.457 -18.297 145.105  1.00 22.00           C  
ATOM   4916  CG  ASN B 271      55.258 -17.052 145.437  1.00 22.00           C  
ATOM   4917  OD1 ASN B 271      54.697 -16.030 145.828  1.00 22.00           O  
ATOM   4918  ND2 ASN B 271      56.578 -17.128 145.280  1.00 22.00           N  
ATOM   4919  N   LEU B 272      52.135 -19.927 143.217  1.00 22.00           N  
ATOM   4920  CA  LEU B 272      51.299 -21.123 143.215  1.00 22.00           C  
ATOM   4921  C   LEU B 272      52.284 -22.279 143.123  1.00 22.00           C  
ATOM   4922  O   LEU B 272      52.843 -22.543 142.063  1.00 22.00           O  
ATOM   4923  CB  LEU B 272      50.372 -21.128 142.011  1.00 22.00           C  
ATOM   4924  CG  LEU B 272      49.376 -22.273 142.019  1.00 22.00           C  
ATOM   4925  CD1 LEU B 272      47.985 -21.791 142.420  1.00 22.00           C  
ATOM   4926  CD2 LEU B 272      49.365 -22.886 140.641  1.00 22.00           C  
ATOM   4927  N   THR B 273      52.541 -22.914 144.287  1.00 22.00           N  
ATOM   4928  CA  THR B 273      53.515 -23.991 144.326  1.00 22.00           C  
ATOM   4929  C   THR B 273      52.811 -25.342 144.177  1.00 22.00           C  
ATOM   4930  O   THR B 273      51.890 -25.675 144.934  1.00 22.00           O  
ATOM   4931  CB  THR B 273      54.311 -24.000 145.666  1.00 22.00           C  
ATOM   4932  OG1 THR B 273      54.122 -22.771 146.353  1.00 22.00           O  
ATOM   4933  CG2 THR B 273      55.814 -24.185 145.459  1.00 22.00           C  
ATOM   4934  N   LEU B 274      53.262 -26.078 143.183  1.00 22.00           N  
ATOM   4935  CA  LEU B 274      52.781 -27.439 142.919  1.00 22.00           C  
ATOM   4936  C   LEU B 274      53.928 -28.392 143.227  1.00 22.00           C  
ATOM   4937  O   LEU B 274      55.098 -28.092 142.953  1.00 22.00           O  
ATOM   4938  CB  LEU B 274      52.383 -27.598 141.447  1.00 22.00           C
[truncated: 55,810 more chars]
