# Supplementary material for: Proteome-wide prediction of targets for aspirin: new insight into the molecular mechanism of aspirin
Source: PeerJ. 2016 Mar 10;4:e1791. doi: 10.7717/peerj.1791 (PMC4793309; doi:10.7717/peerj.1791)
Supplement: File S1 — The raw data contains all strucures of the identified 79 proteins. The Protocols show how to prepare protein strucure and run CDOCKER. [file peerj-04-1791-s004.zip › 79_protein_strucures/2AS5.pdb]

ATOM      1  O5'  DT A4001      20.453  53.024 -18.948  1.00 83.50           O  
ATOM      2  C5'  DT A4001      20.518  52.892 -20.375  1.00 80.55           C  
ATOM      3  C4'  DT A4001      19.413  51.991 -20.867  1.00 76.33           C  
ATOM      4  O4'  DT A4001      19.790  51.439 -22.146  1.00 71.60           O  
ATOM      5  C3'  DT A4001      19.149  50.796 -19.964  1.00 75.03           C  
ATOM      6  O3'  DT A4001      17.770  50.462 -20.040  1.00 79.77           O  
ATOM      7  C2'  DT A4001      20.006  49.701 -20.567  1.00 71.50           C  
ATOM      8  C1'  DT A4001      20.031  50.041 -22.053  1.00 66.27           C  
ATOM      9  N1   DT A4001      21.337  49.790 -22.702  1.00 59.83           N  
ATOM     10  C2   DT A4001      21.637  48.541 -23.208  1.00 55.78           C  
ATOM     11  O2   DT A4001      20.882  47.598 -23.136  1.00 55.48           O  
ATOM     12  N3   DT A4001      22.872  48.434 -23.789  1.00 51.17           N  
ATOM     13  C4   DT A4001      23.834  49.420 -23.887  1.00 51.38           C  
ATOM     14  O4   DT A4001      24.922  49.174 -24.419  1.00 46.76           O  
ATOM     15  C5   DT A4001      23.463  50.699 -23.320  1.00 53.87           C  
ATOM     16  C7   DT A4001      24.454  51.823 -23.344  1.00 52.83           C  
ATOM     17  C6   DT A4001      22.244  50.819 -22.779  1.00 57.77           C  
ATOM     18  P    DT A4002      17.123  49.549 -18.898  1.00 81.77           P  
ATOM     19  OP1  DT A4002      15.688  49.318 -19.256  1.00 83.10           O  
ATOM     20  OP2  DT A4002      17.473  50.119 -17.567  1.00 82.34           O  
ATOM     21  O5'  DT A4002      17.910  48.184 -19.072  1.00 78.23           O  
ATOM     22  C5'  DT A4002      17.716  47.400 -20.243  1.00 77.38           C  
ATOM     23  C4'  DT A4002      18.273  46.019 -20.016  1.00 72.89           C  
ATOM     24  O4'  DT A4002      19.627  45.885 -20.484  1.00 70.81           O  
ATOM     25  C3'  DT A4002      18.311  45.617 -18.550  1.00 70.60           C  
ATOM     26  O3'  DT A4002      17.982  44.238 -18.481  1.00 68.65           O  
ATOM     27  C2'  DT A4002      19.755  45.867 -18.139  1.00 68.47           C  
ATOM     28  C1'  DT A4002      20.497  45.542 -19.411  1.00 65.41           C  
ATOM     29  N1   DT A4002      21.733  46.276 -19.636  1.00 60.09           N  
ATOM     30  C2   DT A4002      22.744  45.602 -20.271  1.00 57.28           C  
ATOM     31  O2   DT A4002      22.670  44.424 -20.551  1.00 54.11           O  
ATOM     32  N3   DT A4002      23.848  46.356 -20.566  1.00 55.35           N  
ATOM     33  C4   DT A4002      24.038  47.699 -20.283  1.00 56.20           C  
ATOM     34  O4   DT A4002      25.076  48.260 -20.648  1.00 54.40           O  
ATOM     35  C5   DT A4002      22.950  48.339 -19.556  1.00 57.15           C  
ATOM     36  C7   DT A4002      23.093  49.774 -19.147  1.00 56.02           C  
ATOM     37  C6   DT A4002      21.863  47.599 -19.275  1.00 59.45           C  
ATOM     38  P    DA A4003      18.629  43.323 -17.338  1.00 68.99           P  
ATOM     39  OP1  DA A4003      17.730  42.138 -17.190  1.00 72.31           O  
ATOM     40  OP2  DA A4003      18.928  44.180 -16.152  1.00 68.83           O  
ATOM     41  O5'  DA A4003      19.970  42.805 -18.009  1.00 63.60           O  
ATOM     42  C5'  DA A4003      19.899  42.030 -19.201  1.00 59.38           C  
ATOM     43  C4'  DA A4003      20.954  40.955 -19.173  1.00 55.49           C  
ATOM     44  O4'  DA A4003      22.261  41.558 -19.287  1.00 52.19           O  
ATOM     45  C3'  DA A4003      20.993  40.152 -17.877  1.00 53.47           C  
ATOM     46  O3'  DA A4003      21.378  38.806 -18.205  1.00 53.77           O  
ATOM     47  C2'  DA A4003      22.033  40.890 -17.044  1.00 49.83           C  
ATOM     48  C1'  DA A4003      23.012  41.387 -18.091  1.00 44.51           C  
ATOM     49  N9   DA A4003      23.667  42.663 -17.796  1.00 36.80           N  
ATOM     50  C8   DA A4003      23.158  43.735 -17.111  1.00 35.06           C  
ATOM     51  N7   DA A4003      23.984  44.756 -17.039  1.00 31.77           N  
ATOM     52  C5   DA A4003      25.114  44.325 -17.725  1.00 28.36           C  
ATOM     53  C6   DA A4003      26.347  44.953 -18.043  1.00 28.16           C  
ATOM     54  N6   DA A4003      26.660  46.212 -17.737  1.00 28.95           N  
ATOM     55  N1   DA A4003      27.263  44.233 -18.722  1.00 26.71           N  
ATOM     56  C2   DA A4003      26.950  42.989 -19.080  1.00 27.89           C  
ATOM     57  N3   DA A4003      25.823  42.302 -18.869  1.00 29.72           N  
ATOM     58  C4   DA A4003      24.937  43.036 -18.177  1.00 30.60           C  
ATOM     59  P    DG A4004      21.404  37.663 -17.071  1.00 54.54           P  
ATOM     60  OP1  DG A4004      20.751  36.454 -17.629  1.00 58.60           O  
ATOM     61  OP2  DG A4004      20.934  38.218 -15.774  1.00 55.33           O  
ATOM     62  O5'  DG A4004      22.948  37.333 -16.985  1.00 51.59           O  
ATOM     63  C5'  DG A4004      23.876  38.336 -17.313  1.00 52.86           C  
ATOM     64  C4'  DG A4004      25.242  37.742 -17.514  1.00 52.33           C  
ATOM     65  O4'  DG A4004      26.146  38.863 -17.642  1.00 50.42           O  
ATOM     66  C3'  DG A4004      25.722  36.951 -16.301  1.00 53.06           C  
ATOM     67  O3'  DG A4004      26.571  35.863 -16.707  1.00 56.50           O  
ATOM     68  C2'  DG A4004      26.413  37.998 -15.443  1.00 49.51           C  
ATOM     69  C1'  DG A4004      26.943  39.004 -16.464  1.00 44.30           C  
ATOM     70  N9   DG A4004      26.855  40.395 -16.010  1.00 33.99           N  
ATOM     71  C8   DG A4004      25.813  40.970 -15.302  1.00 30.56           C  
ATOM     72  N7   DG A4004      26.022  42.234 -15.013  1.00 26.31           N  
ATOM     73  C5   DG A4004      27.274  42.516 -15.567  1.00 23.32           C  
ATOM     74  C6   DG A4004      28.028  43.730 -15.574  1.00 21.61           C  
ATOM     75  O6   DG A4004      27.714  44.835 -15.101  1.00 24.98           O  
ATOM     76  N1   DG A4004      29.259  43.577 -16.223  1.00 15.92           N  
ATOM     77  C2   DG A4004      29.702  42.412 -16.813  1.00 18.57           C  
ATOM     78  N2   DG A4004      30.919  42.473 -17.407  1.00  9.39           N  
ATOM     79  N3   DG A4004      29.000  41.270 -16.824  1.00 20.24           N  
ATOM     80  C4   DG A4004      27.806  41.395 -16.185  1.00 24.95           C  
ATOM     81  P    DG A4005      27.470  35.087 -15.608  1.00 58.91           P  
ATOM     82  OP1  DG A4005      28.050  33.871 -16.234  1.00 61.11           O  
ATOM     83  OP2  DG A4005      26.694  34.949 -14.347  1.00 56.94           O  
ATOM     84  O5'  DG A4005      28.664  36.112 -15.392  1.00 55.66           O  
ATOM     85  C5'  DG A4005      29.365  36.619 -16.531  1.00 56.74           C  
ATOM     86  C4'  DG A4005      30.742  37.061 -16.118  1.00 54.62           C  
ATOM     87  O4'  DG A4005      30.764  38.446 -15.722  1.00 53.41           O  
ATOM     88  C3'  DG A4005      31.247  36.272 -14.920  1.00 53.26           C  
ATOM     89  O3'  DG A4005      32.620  35.956 -15.148  1.00 53.24           O  
ATOM     90  C2'  DG A4005      31.015  37.202 -13.733  1.00 50.55           C  
ATOM     91  C1'  DG A4005      31.164  38.582 -14.363  1.00 44.87           C  
ATOM     92  N9   DG A4005      30.349  39.647 -13.789  1.00 33.00           N  
ATOM     93  C8   DG A4005      29.118  39.525 -13.204  1.00 30.43           C  
ATOM     94  N7   DG A4005      28.666  40.648 -12.727  1.00 21.65           N  
ATOM     95  C5   DG A4005      29.664  41.562 -13.025  1.00 22.69           C  
ATOM     96  C6   DG A4005      29.770  42.939 -12.712  1.00 21.79           C  
ATOM     97  O6   DG A4005      29.000  43.636 -12.041  1.00 21.34           O  
ATOM     98  N1   DG A4005      30.921  43.500 -13.245  1.00 19.75           N  
ATOM     99  C2   DG A4005      31.864  42.809 -13.986  1.00 23.59           C  
ATOM    100  N2   DG A4005      32.897  43.532 -14.513  1.00 21.36           N  
ATOM    101  N3   DG A4005      31.799  41.509 -14.222  1.00 23.47           N  
ATOM    102  C4   DG A4005      30.683  40.962 -13.718  1.00 23.84           C  
ATOM    103  P    DA A4006      33.513  35.358 -13.955  1.00 52.24           P  
ATOM    104  OP1  DA A4006      34.564  34.474 -14.525  1.00 52.46           O  
ATOM    105  OP2  DA A4006      32.611  34.847 -12.877  1.00 50.10           O  
ATOM    106  O5'  DA A4006      34.268  36.635 -13.393  1.00 50.55           O  
ATOM    107  C5'  DA A4006      34.998  37.510 -14.262  1.00 45.19           C  
ATOM    108  C4'  DA A4006      35.501  38.679 -13.453  1.00 40.89           C  
ATOM    109  O4'  DA A4006      34.401  39.501 -13.008  1.00 36.45           O  
ATOM    110  C3'  DA A4006      36.217  38.256 -12.168  1.00 39.74           C  
ATOM    111  O3'  DA A4006      37.231  39.226 -11.924  1.00 41.77           O  
ATOM    112  C2'  DA A4006      35.162  38.443 -11.091  1.00 34.53           C  
ATOM    113  C1'  DA A4006      34.551  39.705 -11.619  1.00 28.71           C  
ATOM    114  N9   DA A4006      33.273  40.104 -11.058  1.00 18.66           N  
ATOM    115  C8   DA A4006      32.220  39.342 -10.660  1.00 17.47           C  
ATOM    116  N7   DA A4006      31.242  40.028 -10.120  1.00  9.65           N  
ATOM    117  C5   DA A4006      31.698  41.347 -10.167  1.00  9.57           C  
ATOM    118  C6   DA A4006      31.170  42.591  -9.702  1.00  6.42           C  
ATOM    119  N6   DA A4006      30.013  42.746  -9.040  1.00  5.14           N  
ATOM    120  N1   DA A4006      31.897  43.692  -9.935  1.00  1.00           N  
ATOM    121  C2   DA A4006      33.075  43.576 -10.572  1.00  3.45           C  
ATOM    122  N3   DA A4006      33.677  42.500 -11.027  1.00  8.52           N  
ATOM    123  C4   DA A4006      32.928  41.403 -10.783  1.00 13.55           C  
ATOM    124  P    DA A4007      38.698  38.760 -11.475  1.00 43.24           P  
ATOM    125  OP1  DA A4007      39.338  38.030 -12.593  1.00 45.44           O  
ATOM    126  OP2  DA A4007      38.528  38.106 -10.151  1.00 45.65           O  
ATOM    127  O5'  DA A4007      39.541  40.099 -11.336  1.00 40.93           O  
ATOM    128  C5'  DA A4007      39.528  41.070 -12.382  1.00 37.16           C  
ATOM    129  C4'  DA A4007      39.423  42.443 -11.773  1.00 32.57           C  
ATOM    130  O4'  DA A4007      38.128  42.580 -11.150  1.00 28.14           O  
ATOM    131  C3'  DA A4007      40.435  42.709 -10.659  1.00 31.22           C  
ATOM    132  O3'  DA A4007      40.920  44.038 -10.834  1.00 34.25           O  
ATOM    133  C2'  DA A4007      39.629  42.561  -9.376  1.00 27.68           C  
ATOM    134  C1'  DA A4007      38.262  43.008  -9.803  1.00 22.40           C  
ATOM    135  N9   DA A4007      37.148  42.445  -9.044  1.00 17.57           N  
ATOM    136  C8   DA A4007      36.888  41.125  -8.812  1.00 18.23           C  
ATOM    137  N7   DA A4007      35.783  40.907  -8.127  1.00 14.77           N  
ATOM    138  C5   DA A4007      35.279  42.179  -7.902  1.00 13.36           C  
ATOM    139  C6   DA A4007      34.113  42.656  -7.245  1.00 18.10           C  
ATOM    140  N6   DA A4007      33.151  41.880  -6.734  1.00 17.92           N  
ATOM    141  N1   DA A4007      33.955  44.003  -7.142  1.00 13.50           N  
ATOM    142  C2   DA A4007      34.876  44.803  -7.697  1.00  9.51           C  
ATOM    143  N3   DA A4007      35.977  44.477  -8.373  1.00 11.43           N  
ATOM    144  C4   DA A4007      36.126  43.138  -8.437  1.00 15.00           C  
ATOM    145  P    DA A4008      42.021  44.642  -9.836  1.00 37.51           P  
ATOM    146  OP1  DA A4008      43.168  45.204 -10.606  1.00 34.31           O  
ATOM    147  OP2  DA A4008      42.265  43.680  -8.717  1.00 37.33           O  
ATOM    148  O5'  DA A4008      41.242  45.863  -9.219  1.00 35.09           O  
ATOM    149  C5'  DA A4008      39.972  45.638  -8.673  1.00 32.24           C  
ATOM    150  C4'  DA A4008      39.514  46.844  -7.906  1.00 32.56           C  
ATOM    151  O4'  DA A4008      38.322  46.425  -7.217  1.00 32.98           O  
ATOM    152  C3'  DA A4008      40.483  47.281  -6.816  1.00 33.88           C  
ATOM    153  O3'  DA A4008      40.210  48.673  -6.554  1.00 36.56           O  
ATOM    154  C2'  DA A4008      40.133  46.315  -5.695  1.00 31.01           C  
ATOM    155  C1'  DA A4008      38.616  46.165  -5.855  1.00 28.69           C  
ATOM    156  N9   DA A4008      38.053  44.851  -5.540  1.00 21.75           N  
ATOM    157  C8   DA A4008      38.610  43.627  -5.776  1.00 16.39           C  
ATOM    158  N7   DA A4008      37.851  42.626  -5.404  1.00 17.67           N  
ATOM    159  C5   DA A4008      36.721  43.231  -4.883  1.00 10.89           C  
ATOM    160  C6   DA A4008      35.559  42.709  -4.329  1.00 12.93           C  
ATOM    161  N6   DA A4008      35.289  41.404  -4.279  1.00 16.69           N  
ATOM    162  N1   DA A4008      34.642  43.574  -3.844  1.00 14.57           N  
ATOM    163  C2   DA A4008      34.870  44.883  -3.985  1.00 15.88           C  
ATOM    164  N3   DA A4008      35.917  45.501  -4.545  1.00 14.84           N  
ATOM    165  C4   DA A4008      36.826  44.601  -4.958  1.00 16.38           C  
ATOM    166  P    DA A4009      41.167  49.546  -5.592  1.00 37.13           P  
ATOM    167  OP1  DA A4009      41.281  50.901  -6.175  1.00 37.62           O  
ATOM    168  OP2  DA A4009      42.400  48.779  -5.309  1.00 39.20           O  
ATOM    169  O5'  DA A4009      40.279  49.645  -4.276  1.00 33.77           O  
ATOM    170  C5'  DA A4009      39.327  48.626  -4.018  1.00 34.04           C  
ATOM    171  C4'  DA A4009      38.353  49.034  -2.945  1.00 33.35           C  
ATOM    172  O4'  DA A4009      37.452  47.919  -2.759  1.00 31.42           O  
ATOM    173  C3'  DA A4009      38.958  49.310  -1.578  1.00 33.33           C  
ATOM    174  O3'  DA A4009      38.221  50.376  -0.969  1.00 34.72           O  
ATOM    175  C2'  DA A4009      38.810  47.990  -0.825  1.00 30.65           C  
ATOM    176  C1'  DA A4009      37.578  47.347  -1.465  1.00 27.36           C  
ATOM    177  N9   DA A4009      37.665  45.889  -1.637  1.00 22.09           N  
ATOM    178  C8   DA A4009      38.703  45.215  -2.230  1.00 20.74           C  
ATOM    179  N7   DA A4009      38.574  43.909  -2.192  1.00 19.04           N  
ATOM    180  C5   DA A4009      37.363  43.709  -1.547  1.00 10.74           C  
ATOM    181  C6   DA A4009      36.668  42.533  -1.184  1.00 12.55           C  
ATOM    182  N6   DA A4009      37.131  41.288  -1.394  1.00 10.05           N  
ATOM    183  N1   DA A4009      35.467  42.672  -0.579  1.00 10.78           N  
ATOM    184  C2   DA A4009      35.020  43.909  -0.342  1.00 15.13           C  
ATOM    185  N3   DA A4009      35.596  45.087  -0.617  1.00 14.84           N  
ATOM    186  C4   DA A4009      36.778  44.914  -1.225  1.00 12.31           C  
ATOM    187  P    DT A4010      38.494  50.743   0.578  1.00 37.76           P  
ATOM    188  OP1  DT A4010      38.074  52.143   0.894  1.00 38.01           O  
ATOM    189  OP2  DT A4010      39.892  50.308   0.874  1.00 33.92           O  
ATOM    190  O5'  DT A4010      37.502  49.787   1.365  1.00 31.22           O  
ATOM    191  C5'  DT A4010      36.111  49.855   1.114  1.00 28.34           C  
ATOM    192  C4'  DT A4010      35.386  48.932   2.054  1.00 28.01           C  
ATOM    193  O4'  DT A4010      35.731  47.582   1.730  1.00 28.79           O  
ATOM    194  C3'  DT A4010      35.629  49.055   3.560  1.00 27.45           C  
ATOM    195  O3'  DT A4010      34.320  48.856   4.091  1.00 30.74           O  
ATOM    196  C2'  DT A4010      36.490  47.835   3.904  1.00 25.21           C  
ATOM    197  C1'  DT A4010      35.969  46.833   2.909  1.00 21.60           C  
ATOM    198  N1   DT A4010      36.793  45.685   2.517  1.00 14.95           N  
ATOM    199  C2   DT A4010      36.253  44.414   2.674  1.00 14.06           C  
ATOM    200  O2   DT A4010      35.150  44.211   3.185  1.00 13.44           O  
ATOM    201  N3   DT A4010      37.051  43.392   2.212  1.00  7.42           N  
ATOM    202  C4   DT A4010      38.298  43.511   1.642  1.00 10.82           C  
ATOM    203  O4   DT A4010      38.896  42.495   1.263  1.00 13.92           O  
ATOM    204  C5   DT A4010      38.814  44.861   1.541  1.00 10.12           C  
ATOM    205  C7   DT A4010      40.188  45.043   0.972  1.00  5.43           C  
ATOM    206  C6   DT A4010      38.037  45.874   1.972  1.00 12.25           C  
ATOM    207  P    DT A4011      33.889  49.429   5.534  1.00 32.25           P  
ATOM    208  OP1  DT A4011      32.763  50.390   5.387  1.00 32.76           O  
ATOM    209  OP2  DT A4011      35.116  49.826   6.269  1.00 32.07           O  
ATOM    210  O5'  DT A4011      33.183  48.151   6.165  1.00 31.77           O  
ATOM    211  C5'  DT A4011      33.452  46.867   5.609  1.00 28.76           C  
ATOM    212  C4'  DT A4011      32.979  45.767   6.525  1.00 27.40           C  
ATOM    213  O4'  DT A4011      33.785  44.627   6.174  1.00 26.16           O  
ATOM    214  C3'  DT A4011      33.200  45.969   8.017  1.00 24.99           C  
ATOM    215  O3'  DT A4011      32.092  45.390   8.697  1.00 24.19           O  
ATOM    216  C2'  DT A4011      34.529  45.281   8.296  1.00 22.34           C  
ATOM    217  C1'  DT A4011      34.596  44.192   7.251  1.00 19.00           C  
ATOM    218  N1   DT A4011      35.934  43.875   6.680  1.00 13.52           N  
ATOM    219  C2   DT A4011      36.196  42.549   6.346  1.00 13.43           C  
ATOM    220  O2   DT A4011      35.412  41.636   6.548  1.00 18.85           O  
ATOM    221  N3   DT A4011      37.401  42.324   5.768  1.00  5.97           N  
ATOM    222  C4   DT A4011      38.357  43.241   5.469  1.00  8.43           C  
ATOM    223  O4   DT A4011      39.397  42.853   4.933  1.00 13.26           O  
ATOM    224  C5   DT A4011      38.031  44.634   5.835  1.00  4.98           C  
ATOM    225  C7   DT A4011      38.995  45.728   5.480  1.00  1.54           C  
ATOM    226  C6   DT A4011      36.859  44.862   6.447  1.00  4.64           C  
ATOM    227  P    DT A4012      32.102  45.299  10.300  1.00 28.89           P  
ATOM    228  OP1  DT A4012      30.728  45.264  10.908  1.00 20.48           O  
ATOM    229  OP2  DT A4012      33.073  46.298  10.782  1.00 27.85           O  
ATOM    230  O5'  DT A4012      32.796  43.884  10.518  1.00 30.45           O  
ATOM    231  C5'  DT A4012      32.244  42.691   9.935  1.00 28.98           C  
ATOM    232  C4'  DT A4012      33.061  41.500  10.366  1.00 28.63           C  
ATOM    233  O4'  DT A4012      34.335  41.512   9.694  1.00 27.91           O  
ATOM    234  C3'  DT A4012      33.402  41.440  11.858  1.00 27.65           C  
ATOM    235  O3'  DT A4012      33.274  40.071  12.266  1.00 28.91           O  
ATOM    236  C2'  DT A4012      34.877  41.821  11.910  1.00 24.75           C  
ATOM    237  C1'  DT A4012      35.352  41.218  10.632  1.00 18.74           C  
ATOM    238  N1   DT A4012      36.599  41.709  10.088  1.00 13.59           N  
ATOM    239  C2   DT A4012      37.428  40.777   9.563  1.00 14.33           C  
ATOM    240  O2   DT A4012      37.188  39.581   9.623  1.00 18.58           O  
ATOM    241  N3   DT A4012      38.543  41.277   8.957  1.00 12.68           N  
ATOM    242  C4   DT A4012      38.896  42.591   8.849  1.00 10.84           C  
ATOM    243  O4   DT A4012      39.874  42.906   8.182  1.00 10.41           O  
ATOM    244  C5   DT A4012      38.038  43.508   9.515  1.00  8.32           C  
ATOM    245  C7   DT A4012      38.465  44.937   9.578  1.00 11.63           C  
ATOM    246  C6   DT A4012      36.920  43.035  10.080  1.00 11.58           C  
ATOM    247  P    DG A4013      32.997  39.676  13.814  1.00 35.66           P  
ATOM    248  OP1  DG A4013      31.730  38.886  13.866  1.00 34.48           O  
ATOM    249  OP2  DG A4013      33.184  40.817  14.751  1.00 34.09           O  
ATOM    250  O5'  DG A4013      34.184  38.663  14.082  1.00 33.36           O  
ATOM    251  C5'  DG A4013      35.398  38.885  13.426  1.00 29.54           C  
ATOM    252  C4'  DG A4013      36.277  37.673  13.508  1.00 28.73           C  
ATOM    253  O4'  DG A4013      37.345  37.919  12.580  1.00 28.18           O  
ATOM    254  C3'  DG A4013      36.934  37.453  14.864  1.00 31.88           C  
ATOM    255  O3'  DG A4013      37.149  36.046  15.063  1.00 37.66           O  
ATOM    256  C2'  DG A4013      38.236  38.228  14.744  1.00 29.85           C  
ATOM    257  C1'  DG A4013      38.550  38.153  13.256  1.00 23.66           C  
ATOM    258  N9   DG A4013      39.151  39.355  12.693  1.00 19.15           N  
ATOM    259  C8   DG A4013      38.751  40.672  12.845  1.00 17.45           C  
ATOM    260  N7   DG A4013      39.565  41.520  12.258  1.00 16.70           N  
ATOM    261  C5   DG A4013      40.540  40.718  11.678  1.00 12.68           C  
ATOM    262  C6   DG A4013      41.663  41.073  10.925  1.00 14.84           C  
ATOM    263  O6   DG A4013      42.070  42.204  10.659  1.00 16.96           O  
ATOM    264  N1   DG A4013      42.365  39.952  10.470  1.00 14.33           N  
ATOM    265  C2   DG A4013      42.020  38.642  10.734  1.00 14.59           C  
ATOM    266  N2   DG A4013      42.785  37.682  10.162  1.00 12.17           N  
ATOM    267  N3   DG A4013      40.984  38.298  11.489  1.00 13.08           N  
ATOM    268  C4   DG A4013      40.289  39.381  11.915  1.00 15.02           C  
ATOM    269  P    DT A4014      37.825  35.515  16.424  1.00 37.01           P  
ATOM    270  OP1  DT A4014      36.933  34.416  16.888  1.00 38.04           O  
ATOM    271  OP2  DT A4014      38.107  36.660  17.328  1.00 36.57           O  
ATOM    272  O5'  DT A4014      39.218  34.923  15.927  1.00 36.00           O  
ATOM    273  C5'  DT A4014      40.034  35.689  15.053  1.00 38.74           C  
ATOM    274  C4'  DT A4014      41.257  34.915  14.632  1.00 40.21           C  
ATOM    275  O4'  DT A4014      42.017  35.770  13.748  1.00 39.10           O  
ATOM    276  C3'  DT A4014      42.187  34.618  15.799  1.00 44.30           C  
ATOM    277  O3'  DT A4014      42.976  33.451  15.506  1.00 53.68           O  
ATOM    278  C2'  DT A4014      43.029  35.880  15.875  1.00 41.15           C  
ATOM    279  C1'  DT A4014      43.139  36.309  14.417  1.00 33.12           C  
ATOM    280  N1   DT A4014      43.105  37.766  14.232  1.00 24.66           N  
ATOM    281  C2   DT A4014      44.083  38.303  13.463  1.00 23.17           C  
ATOM    282  O2   DT A4014      44.924  37.624  12.904  1.00 26.66           O  
ATOM    283  N3   DT A4014      44.045  39.674  13.363  1.00 20.42           N  
ATOM    284  C4   DT A4014      43.132  40.525  13.942  1.00 16.56           C  
ATOM    285  O4   DT A4014      43.262  41.732  13.808  1.00 20.74           O  
ATOM    286  C5   DT A4014      42.098  39.896  14.696  1.00 15.37           C  
ATOM    287  C7   DT A4014      41.028  40.750  15.298  1.00 13.48           C  
ATOM    288  C6   DT A4014      42.133  38.560  14.817  1.00 20.29           C  
ATOM    289  P    DT A4015      43.706  32.652  16.698  1.00 58.40           P  
ATOM    290  OP1  DT A4015      43.607  31.215  16.353  1.00 61.79           O  
ATOM    291  OP2  DT A4015      43.152  33.139  17.996  1.00 59.45           O  
ATOM    292  O5'  DT A4015      45.225  33.102  16.566  1.00 55.79           O  
ATOM    293  C5'  DT A4015      45.517  34.430  16.206  1.00 61.79           C  
ATOM    294  C4'  DT A4015      46.884  34.533  15.585  1.00 62.16           C  
ATOM    295  O4'  DT A4015      46.910  35.796  14.895  1.00 61.78           O  
ATOM    296  C3'  DT A4015      48.031  34.572  16.591  1.00 64.07           C  
ATOM    297  O3'  DT A4015      49.213  34.001  16.027  1.00 67.04           O  
ATOM    298  C2'  DT A4015      48.214  36.054  16.859  1.00 61.26           C  
ATOM    299  C1'  DT A4015      47.760  36.716  15.557  1.00 56.29           C  
ATOM    300  N1   DT A4015      46.984  37.951  15.777  1.00 45.44           N  
ATOM    301  C2   DT A4015      47.479  39.120  15.255  1.00 40.73           C  
ATOM    302  O2   DT A4015      48.468  39.170  14.536  1.00 40.14           O  
ATOM    303  N3   DT A4015      46.775  40.235  15.593  1.00 34.79           N  
ATOM    304  C4   DT A4015      45.650  40.305  16.369  1.00 34.73           C  
ATOM    305  O4   DT A4015      45.181  41.405  16.632  1.00 33.23           O  
ATOM    306  C5   DT A4015      45.126  39.028  16.827  1.00 35.95           C  
ATOM    307  C7   DT A4015      43.847  38.997  17.609  1.00 30.51           C  
ATOM    308  C6   DT A4015      45.818  37.928  16.514  1.00 39.29           C  
ATOM    309  P    DT A4016      50.483  33.717  16.966  1.00 67.75           P  
ATOM    310  OP1  DT A4016      50.850  32.304  16.745  1.00 70.25           O  
ATOM    311  OP2  DT A4016      50.140  34.179  18.347  1.00 68.82           O  
ATOM    312  O5'  DT A4016      51.615  34.643  16.323  1.00 66.88           O  
ATOM    313  C5'  DT A4016      51.288  35.955  15.879  1.00 69.25           C  
ATOM    314  C4'  DT A4016      52.481  36.642  15.261  1.00 69.24           C  
ATOM    315  O4'  DT A4016      52.030  37.980  14.942  1.00 66.56           O  
ATOM    316  C3'  DT A4016      53.670  36.819  16.202  1.00 70.53           C  
ATOM    317  O3'  DT A4016      54.888  36.923  15.454  1.00 77.69           O  
ATOM    318  C2'  DT A4016      53.354  38.123  16.905  1.00 68.16           C  
ATOM    319  C1'  DT A4016      52.569  38.921  15.861  1.00 61.62           C  
ATOM    320  N1   DT A4016      51.442  39.682  16.460  1.00 53.04           N  
ATOM    321  C2   DT A4016      51.373  41.049  16.254  1.00 48.99           C  
ATOM    322  O2   DT A4016      52.176  41.683  15.584  1.00 47.36           O  
ATOM    323  N3   DT A4016      50.333  41.662  16.887  1.00 44.56           N  
ATOM    324  C4   DT A4016      49.382  41.085  17.685  1.00 44.04           C  
ATOM    325  O4   DT A4016      48.536  41.789  18.216  1.00 45.24           O  
ATOM    326  C5   DT A4016      49.484  39.664  17.844  1.00 44.20           C  
ATOM    327  C7   DT A4016      48.461  38.964  18.682  1.00 40.90           C  
ATOM    328  C6   DT A4016      50.492  39.032  17.224  1.00 46.92           C  
ATOM    329  P    DC A4017      56.286  36.522  16.142  1.00 81.12           P  
ATOM    330  OP1  DC A4017      57.103  35.780  15.144  1.00 87.54           O  
ATOM    331  OP2  DC A4017      55.946  35.888  17.450  1.00 85.95           O  
ATOM    332  O5'  DC A4017      57.015  37.908  16.424  1.00 80.79           O  
ATOM    333  C5'  DC A4017      56.261  39.022  16.843  1.00 84.72           C  
ATOM    334  C4'  DC A4017      56.939  40.307  16.445  1.00 82.42           C  
ATOM    335  O4'  DC A4017      55.885  41.287  16.361  1.00 79.73           O  
ATOM    336  C3'  DC A4017      57.920  40.835  17.485  1.00 82.51           C  
ATOM    337  O3'  DC A4017      58.908  41.676  16.875  1.00 84.53           O  
ATOM    338  C2'  DC A4017      57.017  41.628  18.411  1.00 79.77           C  
ATOM    339  C1'  DC A4017      55.916  42.154  17.480  1.00 72.05           C  
ATOM    340  N1   DC A4017      54.562  42.157  18.084  1.00 58.43           N  
ATOM    341  C2   DC A4017      53.859  43.388  18.200  1.00 51.63           C  
ATOM    342  O2   DC A4017      54.344  44.419  17.691  1.00 47.87           O  
ATOM    343  N3   DC A4017      52.670  43.412  18.843  1.00 42.06           N  
ATOM    344  C4   DC A4017      52.144  42.282  19.312  1.00 41.59           C  
ATOM    345  N4   DC A4017      50.967  42.366  19.925  1.00 37.11           N  
ATOM    346  C5   DC A4017      52.805  41.016  19.168  1.00 44.38           C  
ATOM    347  C6   DC A4017      53.999  41.001  18.552  1.00 51.39           C  
ATOM    348  P    DA A4018      60.178  42.161  17.735  1.00 85.47           P  
ATOM    349  OP1  DA A4018      61.396  41.932  16.916  1.00 89.86           O  
ATOM    350  OP2  DA A4018      60.052  41.524  19.081  1.00 88.30           O  
ATOM    351  O5'  DA A4018      59.979  43.734  17.885  1.00 82.78           O  
ATOM    352  C5'  DA A4018      58.688  44.270  18.088  1.00 81.47           C  
ATOM    353  C4'  DA A4018      58.773  45.705  18.538  1.00 76.49           C  
ATOM    354  O4'  DA A4018      57.424  46.105  18.853  1.00 72.88           O  
ATOM    355  C3'  DA A4018      59.589  45.939  19.806  1.00 76.37           C  
ATOM    356  O3'  DA A4018      60.242  47.210  19.749  1.00 79.12           O  
ATOM    357  C2'  DA A4018      58.563  45.883  20.925  1.00 71.35           C  
ATOM    358  C1'  DA A4018      57.253  46.290  20.251  1.00 63.29           C  
ATOM    359  N9   DA A4018      56.101  45.486  20.668  1.00 49.90           N  
ATOM    360  C8   DA A4018      56.000  44.113  20.637  1.00 46.04           C  
ATOM    361  N7   DA A4018      54.878  43.653  21.136  1.00 40.23           N  
ATOM    362  C5   DA A4018      54.184  44.798  21.511  1.00 37.64           C  
ATOM    363  C6   DA A4018      52.915  44.992  22.127  1.00 35.21           C  
ATOM    364  N6   DA A4018      52.106  43.993  22.535  1.00 32.64           N  
ATOM    365  N1   DA A4018      52.504  46.271  22.332  1.00 31.33           N  
ATOM    366  C2   DA A4018      53.322  47.268  21.971  1.00 34.21           C  
ATOM    367  N3   DA A4018      54.540  47.208  21.411  1.00 36.52           N  
ATOM    368  C4   DA A4018      54.914  45.933  21.204  1.00 40.40           C  
ATOM    369  P    DT A4019      60.969  47.776  21.062  1.00 80.69           P  
ATOM    370  OP1  DT A4019      62.032  48.720  20.653  1.00 83.51           O  
ATOM    371  OP2  DT A4019      61.307  46.609  21.922  1.00 82.66           O  
ATOM    372  O5'  DT A4019      59.831  48.616  21.790  1.00 79.25           O  
ATOM    373  C5'  DT A4019      59.220  49.728  21.134  1.00 78.41           C  
ATOM    374  C4'  DT A4019      58.507  50.582  22.148  1.00 76.54           C  
ATOM    375  O4'  DT A4019      57.304  49.923  22.590  1.00 73.08           O  
ATOM    376  C3'  DT A4019      59.318  50.839  23.412  1.00 76.02           C  
ATOM    377  O3'  DT A4019      59.022  52.160  23.848  1.00 80.87           O  
ATOM    378  C2'  DT A4019      58.779  49.824  24.408  1.00 73.26           C  
ATOM    379  C1'  DT A4019      57.332  49.737  23.998  1.00 67.51           C  
ATOM    380  N1   DT A4019      56.664  48.468  24.281  1.00 59.89           N  
ATOM    381  C2   DT A4019      55.407  48.542  24.826  1.00 57.11           C  
ATOM    382  O2   DT A4019      54.864  49.601  25.096  1.00 57.42           O  
ATOM    383  N3   DT A4019      54.803  47.337  25.044  1.00 53.50           N  
ATOM    384  C4   DT A4019      55.317  46.084  24.777  1.00 52.01           C  
ATOM    385  O4   DT A4019      54.635  45.089  25.030  1.00 48.57           O  
ATOM    386  C5   DT A4019      56.665  46.076  24.206  1.00 52.69           C  
ATOM    387  C7   DT A4019      57.322  44.766  23.889  1.00 51.18           C  
ATOM    388  C6   DT A4019      57.258  47.261  23.991  1.00 55.69           C  
ATOM    389  P    DA A4020      59.774  52.770  25.127  1.00 83.47           P  
ATOM    390  OP1  DA A4020      60.465  54.010  24.690  1.00 88.88           O  
ATOM    391  OP2  DA A4020      60.552  51.691  25.792  1.00 86.75           O  
ATOM    392  O5'  DA A4020      58.572  53.217  26.064  1.00 83.89           O  
ATOM    393  C5'  DA A4020      57.510  54.014  25.539  1.00 88.72           C  
ATOM    394  C4'  DA A4020      56.420  54.144  26.570  1.00 88.23           C  
ATOM    395  O4'  DA A4020      55.861  52.840  26.803  1.00 86.05           O  
ATOM    396  C3'  DA A4020      56.881  54.640  27.936  1.00 88.07           C  
ATOM    397  O3'  DA A4020      55.804  55.389  28.498  1.00 92.58           O  
ATOM    398  C2'  DA A4020      57.129  53.358  28.721  1.00 86.14           C  
ATOM    399  C1'  DA A4020      56.075  52.428  28.148  1.00 79.21           C  
ATOM    400  N9   DA A4020      56.417  51.010  28.095  1.00 68.33           N  
ATOM    401  C8   DA A4020      57.587  50.433  27.667  1.00 64.33           C  
ATOM    402  N7   DA A4020      57.551  49.121  27.648  1.00 58.40           N  
ATOM    403  C5   DA A4020      56.280  48.815  28.121  1.00 55.22           C  
ATOM    404  C6   DA A4020      55.610  47.591  28.345  1.00 48.80           C  
ATOM    405  N6   DA A4020      56.152  46.398  28.123  1.00 44.64           N  
ATOM    406  N1   DA A4020      54.345  47.640  28.820  1.00 46.05           N  
ATOM    407  C2   DA A4020      53.796  48.841  29.061  1.00 49.69           C  
ATOM    408  N3   DA A4020      54.323  50.058  28.897  1.00 54.80           N  
ATOM    409  C4   DA A4020      55.578  49.971  28.417  1.00 59.15           C  
ATOM    410  P    DG A4021      56.088  56.443  29.674  1.00 96.06           P  
ATOM    411  OP1  DG A4021      55.307  57.680  29.394  1.00103.72           O  
ATOM    412  OP2  DG A4021      57.563  56.523  29.815  1.00104.14           O  
ATOM    413  O5'  DG A4021      55.457  55.746  30.960  1.00 97.60           O  
ATOM    414  C5'  DG A4021      55.335  54.332  31.018  1.00104.89           C  
ATOM    415  C4'  DG A4021      54.268  53.937  32.007  1.00105.19           C  
ATOM    416  O4'  DG A4021      54.151  52.498  31.938  1.00 99.72           O  
ATOM    417  C3'  DG A4021      54.674  54.233  33.445  1.00108.41           C  
ATOM    418  O3'  DG A4021      53.528  54.149  34.312  1.00117.63           O  
ATOM    419  C2'  DG A4021      55.575  53.052  33.752  1.00100.90           C  
ATOM    420  C1'  DG A4021      54.902  51.906  32.988  1.00 87.22           C  
ATOM    421  N9   DG A4021      55.810  50.931  32.382  1.00 68.62           N  
ATOM    422  C8   DG A4021      57.064  51.155  31.857  1.00 63.71           C  
ATOM    423  N7   DG A4021      57.628  50.066  31.388  1.00 53.39           N  
ATOM    424  C5   DG A4021      56.688  49.066  31.623  1.00 47.11           C  
ATOM    425  C6   DG A4021      56.732  47.663  31.360  1.00 36.92           C  
ATOM    426  O6   DG A4021      57.655  46.989  30.873  1.00 32.39           O  
ATOM    427  N1   DG A4021      55.553  47.038  31.750  1.00 32.14           N  
ATOM    428  C2   DG A4021      54.481  47.671  32.345  1.00 35.65           C  
ATOM    429  N2   DG A4021      53.431  46.918  32.682  1.00 32.37           N  
ATOM    430  N3   DG A4021      54.439  48.954  32.605  1.00 44.36           N  
ATOM    431  C4   DG A4021      55.560  49.588  32.224  1.00 53.52           C  
TER     432       DG A4021                                                      
ATOM    433  O5'  DA B5001      66.521  39.025  35.103  1.00 84.53           O  
ATOM    434  C5'  DA B5001      65.480  39.789  35.729  1.00 81.39           C  
ATOM    435  C4'  DA B5001      64.138  39.097  35.797  1.00 77.18           C  
ATOM    436  O4'  DA B5001      63.184  40.015  36.370  1.00 71.07           O  
ATOM    437  C3'  DA B5001      63.537  38.684  34.458  1.00 76.57           C  
ATOM    438  O3'  DA B5001      62.693  37.550  34.686  1.00 83.14           O  
ATOM    439  C2'  DA B5001      62.751  39.918  34.045  1.00 71.78           C  
ATOM    440  C1'  DA B5001      62.257  40.448  35.386  1.00 63.17           C  
ATOM    441  N9   DA B5001      62.147  41.901  35.513  1.00 50.26           N  
ATOM    442  C8   DA B5001      63.013  42.888  35.094  1.00 45.83           C  
ATOM    443  N7   DA B5001      62.624  44.103  35.418  1.00 38.81           N  
ATOM    444  C5   DA B5001      61.419  43.897  36.081  1.00 37.05           C  
ATOM    445  C6   DA B5001      60.504  44.778  36.683  1.00 33.37           C  
ATOM    446  N6   DA B5001      60.694  46.100  36.769  1.00 34.72           N  
ATOM    447  N1   DA B5001      59.379  44.251  37.229  1.00 31.87           N  
ATOM    448  C2   DA B5001      59.224  42.924  37.207  1.00 33.04           C  
ATOM    449  N3   DA B5001      60.028  41.991  36.700  1.00 36.68           N  
ATOM    450  C4   DA B5001      61.111  42.550  36.137  1.00 40.66           C  
ATOM    451  P    DA B5002      61.800  36.968  33.490  1.00 87.98           P  
ATOM    452  OP1  DA B5002      61.780  35.493  33.627  1.00 93.50           O  
ATOM    453  OP2  DA B5002      62.247  37.594  32.212  1.00 95.14           O  
ATOM    454  O5'  DA B5002      60.338  37.485  33.828  1.00 87.77           O  
ATOM    455  C5'  DA B5002      59.707  37.100  35.045  1.00 89.33           C  
ATOM    456  C4'  DA B5002      58.265  37.536  35.020  1.00 83.55           C  
ATOM    457  O4'  DA B5002      58.194  38.971  35.137  1.00 79.16           O  
ATOM    458  C3'  DA B5002      57.510  37.188  33.739  1.00 81.79           C  
ATOM    459  O3'  DA B5002      56.169  36.854  34.113  1.00 82.20           O  
ATOM    460  C2'  DA B5002      57.562  38.472  32.922  1.00 75.82           C  
ATOM    461  C1'  DA B5002      57.566  39.543  33.995  1.00 66.03           C  
ATOM    462  N9   DA B5002      58.275  40.782  33.680  1.00 49.01           N  
ATOM    463  C8   DA B5002      59.441  40.942  32.975  1.00 45.87           C  
ATOM    464  N7   DA B5002      59.830  42.190  32.874  1.00 34.79           N  
ATOM    465  C5   DA B5002      58.850  42.896  33.554  1.00 29.49           C  
ATOM    466  C6   DA B5002      58.683  44.265  33.805  1.00 22.83           C  
ATOM    467  N6   DA B5002      59.541  45.212  33.368  1.00 17.86           N  
ATOM    468  N1   DA B5002      57.600  44.644  34.520  1.00 18.63           N  
ATOM    469  C2   DA B5002      56.749  43.699  34.943  1.00 23.35           C  
ATOM    470  N3   DA B5002      56.804  42.378  34.764  1.00 29.54           N  
ATOM    471  C4   DA B5002      57.891  42.043  34.055  1.00 34.45           C  
ATOM    472  P    DC B5003      55.100  36.422  32.996  1.00 83.57           P  
ATOM    473  OP1  DC B5003      54.479  35.137  33.413  1.00 87.03           O  
ATOM    474  OP2  DC B5003      55.771  36.528  31.670  1.00 87.46           O  
ATOM    475  O5'  DC B5003      53.975  37.543  33.108  1.00 79.47           O  
ATOM    476  C5'  DC B5003      54.328  38.915  33.224  1.00 73.70           C  
ATOM    477  C4'  DC B5003      53.201  39.702  33.853  1.00 65.30           C  
ATOM    478  O4'  DC B5003      53.641  41.063  34.044  1.00 59.49           O  
ATOM    479  C3'  DC B5003      51.973  39.801  32.968  1.00 63.49           C  
ATOM    480  O3'  DC B5003      50.820  39.986  33.785  1.00 65.31           O  
ATOM    481  C2'  DC B5003      52.287  41.005  32.098  1.00 59.39           C  
ATOM    482  C1'  DC B5003      53.174  41.884  32.985  1.00 51.40           C  
ATOM    483  N1   DC B5003      54.366  42.438  32.292  1.00 39.43           N  
ATOM    484  C2   DC B5003      54.558  43.821  32.299  1.00 35.00           C  
ATOM    485  O2   DC B5003      53.723  44.525  32.859  1.00 34.71           O  
ATOM    486  N3   DC B5003      55.649  44.357  31.702  1.00 27.88           N  
ATOM    487  C4   DC B5003      56.533  43.564  31.104  1.00 28.98           C  
ATOM    488  N4   DC B5003      57.604  44.132  30.558  1.00 25.96           N  
ATOM    489  C5   DC B5003      56.359  42.145  31.049  1.00 31.23           C  
ATOM    490  C6   DC B5003      55.269  41.626  31.656  1.00 35.12           C  
ATOM    491  P    DT B5004      49.368  39.876  33.121  1.00 67.70           P  
ATOM    492  OP1  DT B5004      48.494  39.009  33.948  1.00 71.02           O  
ATOM    493  OP2  DT B5004      49.610  39.532  31.691  1.00 68.73           O  
ATOM    494  O5'  DT B5004      48.807  41.359  33.254  1.00 65.60           O  
ATOM    495  C5'  DT B5004      49.664  42.465  33.020  1.00 63.82           C  
ATOM    496  C4'  DT B5004      48.864  43.726  32.822  1.00 58.90           C  
ATOM    497  O4'  DT B5004      49.771  44.705  32.279  1.00 55.93           O  
ATOM    498  C3'  DT B5004      47.747  43.610  31.799  1.00 57.22           C  
ATOM    499  O3'  DT B5004      46.784  44.612  32.118  1.00 57.57           O  
ATOM    500  C2'  DT B5004      48.454  43.886  30.486  1.00 54.48           C  
ATOM    501  C1'  DT B5004      49.566  44.849  30.884  1.00 49.94           C  
ATOM    502  N1   DT B5004      50.860  44.597  30.226  1.00 42.22           N  
ATOM    503  C2   DT B5004      51.645  45.697  29.974  1.00 39.23           C  
ATOM    504  O2   DT B5004      51.283  46.830  30.238  1.00 38.35           O  
ATOM    505  N3   DT B5004      52.861  45.428  29.393  1.00 34.67           N  
ATOM    506  C4   DT B5004      53.351  44.188  29.020  1.00 34.19           C  
ATOM    507  O4   DT B5004      54.479  44.105  28.502  1.00 30.76           O  
ATOM    508  C5   DT B5004      52.446  43.061  29.284  1.00 35.44           C  
ATOM    509  C7   DT B5004      52.845  41.680  28.862  1.00 29.87           C  
ATOM    510  C6   DT B5004      51.273  43.323  29.884  1.00 38.37           C  
ATOM    511  P    DA B5005      45.472  44.774  31.216  1.00 57.43           P  
ATOM    512  OP1  DA B5005      44.325  45.083  32.093  1.00 55.54           O  
ATOM    513  OP2  DA B5005      45.380  43.665  30.222  1.00 59.15           O  
ATOM    514  O5'  DA B5005      45.736  46.111  30.422  1.00 55.10           O  
ATOM    515  C5'  DA B5005      45.793  47.344  31.107  1.00 52.39           C  
ATOM    516  C4'  DA B5005      46.105  48.418  30.106  1.00 48.46           C  
ATOM    517  O4'  DA B5005      47.402  48.095  29.561  1.00 48.21           O  
ATOM    518  C3'  DA B5005      45.140  48.452  28.915  1.00 45.73           C  
ATOM    519  O3'  DA B5005      44.941  49.834  28.566  1.00 45.62           O  
ATOM    520  C2'  DA B5005      45.882  47.675  27.838  1.00 46.24           C  
ATOM    521  C1'  DA B5005      47.330  47.977  28.157  1.00 42.13           C  
ATOM    522  N9   DA B5005      48.305  46.971  27.736  1.00 37.15           N  
ATOM    523  C8   DA B5005      48.184  45.617  27.717  1.00 33.81           C  
ATOM    524  N7   DA B5005      49.242  44.997  27.233  1.00 29.38           N  
ATOM    525  C5   DA B5005      50.116  46.021  26.914  1.00 27.61           C  
ATOM    526  C6   DA B5005      51.415  46.050  26.328  1.00 28.46           C  
ATOM    527  N6   DA B5005      52.121  44.961  25.993  1.00 24.52           N  
ATOM    528  N1   DA B5005      51.979  47.265  26.115  1.00 28.09           N  
ATOM    529  C2   DA B5005      51.304  48.363  26.516  1.00 29.44           C  
ATOM    530  N3   DA B5005      50.106  48.454  27.096  1.00 32.53           N  
ATOM    531  C4   DA B5005      49.560  47.244  27.246  1.00 32.34           C  
ATOM    532  P    DT B5006      44.070  50.265  27.278  1.00 41.69           P  
ATOM    533  OP1  DT B5006      43.027  51.221  27.758  1.00 44.32           O  
ATOM    534  OP2  DT B5006      43.669  49.089  26.469  1.00 43.93           O  
ATOM    535  O5'  DT B5006      45.144  51.060  26.426  1.00 38.01           O  
ATOM    536  C5'  DT B5006      46.407  50.474  26.224  1.00 38.81           C  
ATOM    537  C4'  DT B5006      47.262  51.339  25.341  1.00 39.32           C  
ATOM    538  O4'  DT B5006      48.470  50.586  25.099  1.00 39.61           O  
ATOM    539  C3'  DT B5006      46.658  51.613  23.971  1.00 41.01           C  
ATOM    540  O3'  DT B5006      47.152  52.862  23.475  1.00 45.58           O  
ATOM    541  C2'  DT B5006      47.153  50.439  23.147  1.00 39.64           C  
ATOM    542  C1'  DT B5006      48.517  50.116  23.774  1.00 33.73           C  
ATOM    543  N1   DT B5006      48.853  48.673  23.815  1.00 24.51           N  
ATOM    544  C2   DT B5006      50.098  48.283  23.392  1.00 22.72           C  
ATOM    545  O2   DT B5006      50.972  49.064  23.046  1.00 24.34           O  
ATOM    546  N3   DT B5006      50.290  46.932  23.359  1.00 22.39           N  
ATOM    547  C4   DT B5006      49.380  45.948  23.685  1.00 22.02           C  
ATOM    548  O4   DT B5006      49.693  44.761  23.551  1.00 20.20           O  
ATOM    549  C5   DT B5006      48.098  46.428  24.151  1.00 20.22           C  
ATOM    550  C7   DT B5006      47.030  45.442  24.505  1.00 17.60           C  
ATOM    551  C6   DT B5006      47.919  47.750  24.227  1.00 22.17           C  
ATOM    552  P    DG B5007      46.469  53.533  22.192  1.00 44.59           P  
ATOM    553  OP1  DG B5007      46.137  54.950  22.507  1.00 46.73           O  
ATOM    554  OP2  DG B5007      45.402  52.594  21.760  1.00 45.66           O  
ATOM    555  O5'  DG B5007      47.623  53.497  21.114  1.00 40.71           O  
ATOM    556  C5'  DG B5007      48.501  52.404  21.091  1.00 41.51           C  
ATOM    557  C4'  DG B5007      49.588  52.637  20.080  1.00 42.22           C  
ATOM    558  O4'  DG B5007      50.422  51.461  20.084  1.00 40.47           O  
ATOM    559  C3'  DG B5007      49.070  52.771  18.661  1.00 44.34           C  
ATOM    560  O3'  DG B5007      49.971  53.582  17.923  1.00 48.97           O  
ATOM    561  C2'  DG B5007      49.030  51.335  18.168  1.00 41.34           C  
ATOM    562  C1'  DG B5007      50.133  50.641  18.971  1.00 35.72           C  
ATOM    563  N9   DG B5007      49.781  49.312  19.477  1.00 25.86           N  
ATOM    564  C8   DG B5007      48.624  48.913  20.118  1.00 24.60           C  
ATOM    565  N7   DG B5007      48.584  47.622  20.339  1.00 18.38           N  
ATOM    566  C5   DG B5007      49.795  47.159  19.845  1.00 16.91           C  
ATOM    567  C6   DG B5007      50.324  45.835  19.786  1.00 17.24           C  
ATOM    568  O6   DG B5007      49.811  44.776  20.205  1.00 16.16           O  
ATOM    569  N1   DG B5007      51.580  45.805  19.177  1.00 14.44           N  
ATOM    570  C2   DG B5007      52.257  46.917  18.720  1.00 20.07           C  
ATOM    571  N2   DG B5007      53.466  46.712  18.177  1.00 17.95           N  
ATOM    572  N3   DG B5007      51.780  48.155  18.793  1.00 21.90           N  
ATOM    573  C4   DG B5007      50.552  48.196  19.345  1.00 19.47           C  
ATOM    574  P    DA B5008      49.768  53.729  16.348  1.00 52.51           P  
ATOM    575  OP1  DA B5008      50.575  54.884  15.881  1.00 51.23           O  
ATOM    576  OP2  DA B5008      48.305  53.664  16.059  1.00 53.15           O  
ATOM    577  O5'  DA B5008      50.409  52.399  15.783  1.00 50.93           O  
ATOM    578  C5'  DA B5008      51.820  52.247  15.759  1.00 51.91           C  
ATOM    579  C4'  DA B5008      52.160  51.093  14.859  1.00 53.80           C  
ATOM    580  O4'  DA B5008      51.754  49.850  15.467  1.00 53.14           O  
ATOM    581  C3'  DA B5008      51.411  51.151  13.534  1.00 53.98           C  
ATOM    582  O3'  DA B5008      52.285  50.650  12.532  1.00 57.67           O  
ATOM    583  C2'  DA B5008      50.259  50.181  13.728  1.00 52.07           C  
ATOM    584  C1'  DA B5008      50.914  49.142  14.582  1.00 49.53           C  
ATOM    585  N9   DA B5008      50.029  48.331  15.391  1.00 47.03           N  
ATOM    586  C8   DA B5008      48.901  48.684  16.069  1.00 47.32           C  
ATOM    587  N7   DA B5008      48.346  47.688  16.712  1.00 45.53           N  
ATOM    588  C5   DA B5008      49.165  46.605  16.418  1.00 41.74           C  
ATOM    589  C6   DA B5008      49.098  45.253  16.744  1.00 37.79           C  
ATOM    590  N6   DA B5008      48.107  44.705  17.444  1.00 35.65           N  
ATOM    591  N1   DA B5008      50.086  44.453  16.296  1.00 37.21           N  
ATOM    592  C2   DA B5008      51.048  44.981  15.546  1.00 39.80           C  
ATOM    593  N3   DA B5008      51.199  46.226  15.146  1.00 43.16           N  
ATOM    594  C4   DA B5008      50.211  46.996  15.623  1.00 44.07           C  
ATOM    595  P    DA B5009      51.951  50.897  10.989  1.00 61.29           P  
ATOM    596  OP1  DA B5009      53.139  51.559  10.405  1.00 62.74           O  
ATOM    597  OP2  DA B5009      50.615  51.559  10.919  1.00 64.15           O  
ATOM    598  O5'  DA B5009      51.841  49.420  10.421  1.00 60.16           O  
ATOM    599  C5'  DA B5009      51.311  48.413  11.256  1.00 60.10           C  
ATOM    600  C4'  DA B5009      51.802  47.055  10.835  1.00 57.91           C  
ATOM    601  O4'  DA B5009      51.360  46.129  11.843  1.00 55.32           O  
ATOM    602  C3'  DA B5009      51.229  46.553   9.519  1.00 59.47           C  
ATOM    603  O3'  DA B5009      52.198  45.739   8.867  1.00 63.22           O  
ATOM    604  C2'  DA B5009      50.039  45.712   9.937  1.00 55.63           C  
ATOM    605  C1'  DA B5009      50.426  45.206  11.315  1.00 48.73           C  
ATOM    606  N9   DA B5009      49.292  45.159  12.238  1.00 39.65           N  
ATOM    607  C8   DA B5009      48.453  46.189  12.559  1.00 37.21           C  
ATOM    608  N7   DA B5009      47.481  45.849  13.360  1.00 31.26           N  
ATOM    609  C5   DA B5009      47.699  44.511  13.593  1.00 29.77           C  
ATOM    610  C6   DA B5009      47.000  43.583  14.356  1.00 30.75           C  
ATOM    611  N6   DA B5009      45.858  43.879  15.000  1.00 30.37           N  
ATOM    612  N1   DA B5009      47.495  42.321  14.433  1.00 28.33           N  
ATOM    613  C2   DA B5009      48.607  42.033  13.746  1.00 28.22           C  
ATOM    614  N3   DA B5009      49.339  42.827  12.964  1.00 33.09           N  
ATOM    615  C4   DA B5009      48.825  44.073  12.935  1.00 33.84           C  
ATOM    616  P    DA B5010      51.935  45.270   7.360  1.00 65.35           P  
ATOM    617  OP1  DA B5010      53.126  45.617   6.560  1.00 65.47           O  
ATOM    618  OP2  DA B5010      50.596  45.791   6.964  1.00 65.80           O  
ATOM    619  O5'  DA B5010      51.868  43.690   7.458  1.00 62.30           O  
ATOM    620  C5'  DA B5010      52.853  42.956   8.161  1.00 62.75           C  
ATOM    621  C4'  DA B5010      52.398  41.527   8.253  1.00 63.56           C  
ATOM    622  O4'  DA B5010      51.360  41.400   9.249  1.00 62.16           O  
ATOM    623  C3'  DA B5010      51.784  41.025   6.949  1.00 65.12           C  
ATOM    624  O3'  DA B5010      52.231  39.681   6.718  1.00 71.64           O  
ATOM    625  C2'  DA B5010      50.277  41.110   7.185  1.00 62.90           C  
ATOM    626  C1'  DA B5010      50.147  40.905   8.686  1.00 56.94           C  
ATOM    627  N9   DA B5010      49.039  41.620   9.341  1.00 50.78           N  
ATOM    628  C8   DA B5010      48.744  42.961   9.264  1.00 48.72           C  
ATOM    629  N7   DA B5010      47.694  43.316   9.973  1.00 45.01           N  
ATOM    630  C5   DA B5010      47.267  42.130  10.555  1.00 42.68           C  
ATOM    631  C6   DA B5010      46.189  41.814  11.430  1.00 41.83           C  
ATOM    632  N6   DA B5010      45.286  42.697  11.880  1.00 39.53           N  
ATOM    633  N1   DA B5010      46.067  40.526  11.830  1.00 39.67           N  
ATOM    634  C2   DA B5010      46.945  39.629  11.377  1.00 40.27           C  
ATOM    635  N3   DA B5010      47.979  39.799  10.556  1.00 42.99           N  
ATOM    636  C4   DA B5010      48.088  41.080  10.178  1.00 44.72           C  
ATOM    637  P    DC B5011      52.086  39.027   5.254  1.00 74.35           P  
ATOM    638  OP1  DC B5011      53.286  38.207   4.971  1.00 77.67           O  
ATOM    639  OP2  DC B5011      51.682  40.113   4.311  1.00 78.72           O  
ATOM    640  O5'  DC B5011      50.880  38.021   5.452  1.00 74.21           O  
ATOM    641  C5'  DC B5011      49.958  38.272   6.481  1.00 78.80           C  
ATOM    642  C4'  DC B5011      49.018  37.115   6.641  1.00 77.36           C  
ATOM    643  O4'  DC B5011      48.020  37.553   7.581  1.00 75.40           O  
ATOM    644  C3'  DC B5011      48.271  36.789   5.362  1.00 78.27           C  
ATOM    645  O3'  DC B5011      47.992  35.395   5.346  1.00 81.07           O  
ATOM    646  C2'  DC B5011      47.012  37.635   5.450  1.00 75.14           C  
ATOM    647  C1'  DC B5011      46.760  37.713   6.954  1.00 68.05           C  
ATOM    648  N1   DC B5011      46.191  38.988   7.433  1.00 56.27           N  
ATOM    649  C2   DC B5011      45.109  38.963   8.341  1.00 50.72           C  
ATOM    650  O2   DC B5011      44.726  37.878   8.801  1.00 44.39           O  
ATOM    651  N3   DC B5011      44.537  40.127   8.712  1.00 45.63           N  
ATOM    652  C4   DC B5011      45.030  41.286   8.261  1.00 44.48           C  
ATOM    653  N4   DC B5011      44.420  42.410   8.649  1.00 42.60           N  
ATOM    654  C5   DC B5011      46.163  41.342   7.389  1.00 45.07           C  
ATOM    655  C6   DC B5011      46.697  40.181   6.996  1.00 51.75           C  
ATOM    656  P    DA B5012      47.256  34.762   4.077  1.00 81.64           P  
ATOM    657  OP1  DA B5012      47.877  33.465   3.723  1.00 85.77           O  
ATOM    658  OP2  DA B5012      47.166  35.845   3.051  1.00 85.90           O  
ATOM    659  O5'  DA B5012      45.815  34.441   4.643  1.00 78.51           O  
ATOM    660  C5'  DA B5012      45.675  33.690   5.836  1.00 77.31           C  
ATOM    661  C4'  DA B5012      44.211  33.490   6.105  1.00 72.39           C  
ATOM    662  O4'  DA B5012      43.623  34.675   6.677  1.00 70.75           O  
ATOM    663  C3'  DA B5012      43.420  33.207   4.835  1.00 69.19           C  
ATOM    664  O3'  DA B5012      42.445  32.229   5.171  1.00 67.65           O  
ATOM    665  C2'  DA B5012      42.780  34.545   4.487  1.00 65.77           C  
ATOM    666  C1'  DA B5012      42.556  35.147   5.858  1.00 60.93           C  
ATOM    667  N9   DA B5012      42.579  36.605   5.923  1.00 48.97           N  
ATOM    668  C8   DA B5012      43.458  37.450   5.315  1.00 45.19           C  
ATOM    669  N7   DA B5012      43.257  38.714   5.604  1.00 39.77           N  
ATOM    670  C5   DA B5012      42.157  38.693   6.454  1.00 35.45           C  
ATOM    671  C6   DA B5012      41.434  39.713   7.115  1.00 30.94           C  
ATOM    672  N6   DA B5012      41.758  41.005   7.071  1.00 28.92           N  
ATOM    673  N1   DA B5012      40.359  39.349   7.850  1.00 26.79           N  
ATOM    674  C2   DA B5012      40.060  38.045   7.940  1.00 31.60           C  
ATOM    675  N3   DA B5012      40.681  36.996   7.391  1.00 35.76           N  
ATOM    676  C4   DA B5012      41.724  37.400   6.650  1.00 39.27           C  
ATOM    677  P    DA B5013      41.561  31.556   4.019  1.00 68.38           P  
ATOM    678  OP1  DA B5013      41.547  30.081   4.243  1.00 71.11           O  
ATOM    679  OP2  DA B5013      42.013  32.094   2.698  1.00 69.68           O  
ATOM    680  O5'  DA B5013      40.104  32.088   4.370  1.00 63.34           O  
ATOM    681  C5'  DA B5013      39.557  31.889   5.681  1.00 59.20           C  
ATOM    682  C4'  DA B5013      38.218  32.569   5.764  1.00 52.92           C  
ATOM    683  O4'  DA B5013      38.391  33.995   5.800  1.00 50.18           O  
ATOM    684  C3'  DA B5013      37.367  32.306   4.533  1.00 51.40           C  
ATOM    685  O3'  DA B5013      36.022  32.242   4.977  1.00 52.94           O  
ATOM    686  C2'  DA B5013      37.605  33.522   3.652  1.00 47.46           C  
ATOM    687  C1'  DA B5013      37.733  34.598   4.691  1.00 42.52           C  
ATOM    688  N9   DA B5013      38.508  35.771   4.298  1.00 31.47           N  
ATOM    689  C8   DA B5013      39.608  35.850   3.492  1.00 27.96           C  
ATOM    690  N7   DA B5013      40.085  37.064   3.379  1.00 21.24           N  
ATOM    691  C5   DA B5013      39.225  37.832   4.148  1.00 16.60           C  
ATOM    692  C6   DA B5013      39.165  39.193   4.406  1.00  9.50           C  
ATOM    693  N6   DA B5013      39.988  40.079   3.853  1.00  5.83           N  
ATOM    694  N1   DA B5013      38.198  39.634   5.232  1.00  7.71           N  
ATOM    695  C2   DA B5013      37.324  38.755   5.727  1.00 13.88           C  
ATOM    696  N3   DA B5013      37.256  37.451   5.526  1.00 20.16           N  
ATOM    697  C4   DA B5013      38.251  37.050   4.720  1.00 21.55           C  
ATOM    698  P    DA B5014      34.838  32.065   3.909  1.00 54.09           P  
ATOM    699  OP1  DA B5014      34.103  30.792   4.181  1.00 55.56           O  
ATOM    700  OP2  DA B5014      35.419  32.318   2.562  1.00 54.62           O  
ATOM    701  O5'  DA B5014      33.836  33.242   4.263  1.00 50.38           O  
ATOM    702  C5'  DA B5014      33.500  33.533   5.614  1.00 44.69           C  
ATOM    703  C4'  DA B5014      32.829  34.875   5.652  1.00 41.34           C  
ATOM    704  O4'  DA B5014      33.785  35.838   5.182  1.00 39.95           O  
ATOM    705  C3'  DA B5014      31.640  34.990   4.698  1.00 36.81           C  
ATOM    706  O3'  DA B5014      30.620  35.717   5.367  1.00 34.76           O  
ATOM    707  C2'  DA B5014      32.175  35.765   3.501  1.00 35.40           C  
ATOM    708  C1'  DA B5014      33.214  36.623   4.156  1.00 34.28           C  
ATOM    709  N9   DA B5014      34.312  37.084   3.329  1.00 29.77           N  
ATOM    710  C8   DA B5014      35.190  36.341   2.610  1.00 29.71           C  
ATOM    711  N7   DA B5014      36.162  37.044   2.082  1.00 26.74           N  
ATOM    712  C5   DA B5014      35.870  38.346   2.454  1.00 23.80           C  
ATOM    713  C6   DA B5014      36.518  39.567   2.237  1.00 24.02           C  
ATOM    714  N6   DA B5014      37.660  39.695   1.539  1.00 21.22           N  
ATOM    715  N1   DA B5014      35.955  40.680   2.771  1.00 22.33           N  
ATOM    716  C2   DA B5014      34.822  40.559   3.471  1.00 23.09           C  
ATOM    717  N3   DA B5014      34.125  39.475   3.737  1.00 25.94           N  
ATOM    718  C4   DA B5014      34.714  38.389   3.198  1.00 27.10           C  
ATOM    719  P    DT B5015      29.154  35.770   4.741  1.00 36.05           P  
ATOM    720  OP1  DT B5015      28.129  35.412   5.760  1.00 34.42           O  
ATOM    721  OP2  DT B5015      29.248  34.997   3.479  1.00 37.03           O  
ATOM    722  O5'  DT B5015      28.989  37.311   4.417  1.00 35.76           O  
ATOM    723  C5'  DT B5015      30.123  38.036   4.000  1.00 34.18           C  
ATOM    724  C4'  DT B5015      29.786  39.481   3.747  1.00 31.69           C  
ATOM    725  O4'  DT B5015      30.988  40.057   3.210  1.00 30.93           O  
ATOM    726  C3'  DT B5015      28.703  39.756   2.713  1.00 29.88           C  
ATOM    727  O3'  DT B5015      27.989  40.886   3.166  1.00 31.18           O  
ATOM    728  C2'  DT B5015      29.455  40.022   1.414  1.00 26.25           C  
ATOM    729  C1'  DT B5015      30.791  40.550   1.893  1.00 24.17           C  
ATOM    730  N1   DT B5015      31.980  40.163   1.092  1.00 17.90           N  
ATOM    731  C2   DT B5015      32.853  41.169   0.747  1.00 16.32           C  
ATOM    732  O2   DT B5015      32.719  42.323   1.113  1.00 15.24           O  
ATOM    733  N3   DT B5015      33.915  40.776  -0.026  1.00 14.81           N  
ATOM    734  C4   DT B5015      34.223  39.499  -0.438  1.00 14.09           C  
ATOM    735  O4   DT B5015      35.239  39.306  -1.129  1.00 11.37           O  
ATOM    736  C5   DT B5015      33.295  38.472   0.004  1.00 13.36           C  
ATOM    737  C7   DT B5015      33.602  37.040  -0.318  1.00 12.72           C  
ATOM    738  C6   DT B5015      32.215  38.856   0.712  1.00 14.08           C  
ATOM    739  P    DT B5016      26.934  41.584   2.199  1.00 34.41           P  
ATOM    740  OP1  DT B5016      25.751  42.002   3.015  1.00 28.08           O  
ATOM    741  OP2  DT B5016      26.739  40.697   1.021  1.00 37.69           O  
ATOM    742  O5'  DT B5016      27.722  42.861   1.664  1.00 33.15           O  
ATOM    743  C5'  DT B5016      28.448  43.703   2.559  1.00 31.03           C  
ATOM    744  C4'  DT B5016      29.047  44.846   1.785  1.00 31.32           C  
ATOM    745  O4'  DT B5016      30.107  44.336   0.950  1.00 29.42           O  
ATOM    746  C3'  DT B5016      28.105  45.608   0.842  1.00 30.50           C  
ATOM    747  O3'  DT B5016      28.449  47.010   0.974  1.00 30.83           O  
ATOM    748  C2'  DT B5016      28.439  45.046  -0.542  1.00 28.25           C  
ATOM    749  C1'  DT B5016      29.917  44.741  -0.406  1.00 25.80           C  
ATOM    750  N1   DT B5016      30.507  43.693  -1.265  1.00 23.40           N  
ATOM    751  C2   DT B5016      31.648  44.016  -1.960  1.00 22.73           C  
ATOM    752  O2   DT B5016      32.105  45.147  -2.020  1.00 22.40           O  
ATOM    753  N3   DT B5016      32.250  42.955  -2.578  1.00 23.86           N  
ATOM    754  C4   DT B5016      31.830  41.635  -2.589  1.00 23.40           C  
ATOM    755  O4   DT B5016      32.553  40.767  -3.093  1.00 21.40           O  
ATOM    756  C5   DT B5016      30.563  41.390  -1.963  1.00 22.16           C  
ATOM    757  C7   DT B5016      29.956  40.024  -2.089  1.00 22.20           C  
ATOM    758  C6   DT B5016      29.976  42.416  -1.317  1.00 23.41           C  
ATOM    759  P    DT B5017      27.532  48.158   0.303  1.00 29.48           P  
ATOM    760  OP1  DT B5017      27.159  49.227   1.277  1.00 27.54           O  
ATOM    761  OP2  DT B5017      26.463  47.414  -0.396  1.00 24.35           O  
ATOM    762  O5'  DT B5017      28.551  48.899  -0.667  1.00 24.94           O  
ATOM    763  C5'  DT B5017      29.596  48.163  -1.259  1.00 24.55           C  
ATOM    764  C4'  DT B5017      30.521  49.056  -2.039  1.00 23.01           C  
ATOM    765  O4'  DT B5017      31.344  48.141  -2.789  1.00 25.42           O  
ATOM    766  C3'  DT B5017      29.839  49.926  -3.084  1.00 26.76           C  
ATOM    767  O3'  DT B5017      30.673  51.061  -3.302  1.00 28.61           O  
ATOM    768  C2'  DT B5017      29.770  49.029  -4.313  1.00 25.45           C  
ATOM    769  C1'  DT B5017      31.032  48.195  -4.184  1.00 22.11           C  
ATOM    770  N1   DT B5017      30.923  46.808  -4.675  1.00 13.87           N  
ATOM    771  C2   DT B5017      31.951  46.320  -5.439  1.00 15.50           C  
ATOM    772  O2   DT B5017      32.913  47.009  -5.764  1.00 20.72           O  
ATOM    773  N3   DT B5017      31.833  44.992  -5.798  1.00 10.05           N  
ATOM    774  C4   DT B5017      30.813  44.132  -5.443  1.00 12.74           C  
ATOM    775  O4   DT B5017      30.877  42.928  -5.734  1.00 16.69           O  
ATOM    776  C5   DT B5017      29.744  44.732  -4.699  1.00  9.49           C  
ATOM    777  C7   DT B5017      28.570  43.891  -4.342  1.00 10.29           C  
ATOM    778  C6   DT B5017      29.846  46.024  -4.353  1.00 11.39           C  
ATOM    779  P    DT B5018      30.376  52.047  -4.532  1.00 30.92           P  
ATOM    780  OP1  DT B5018      30.859  53.393  -4.122  1.00 27.52           O  
ATOM    781  OP2  DT B5018      28.952  51.860  -4.925  1.00 26.76           O  
ATOM    782  O5'  DT B5018      31.332  51.494  -5.676  1.00 25.76           O  
ATOM    783  C5'  DT B5018      32.725  51.328  -5.408  1.00 28.48           C  
ATOM    784  C4'  DT B5018      33.468  50.968  -6.671  1.00 29.37           C  
ATOM    785  O4'  DT B5018      33.272  49.587  -7.044  1.00 28.08           O  
ATOM    786  C3'  DT B5018      33.134  51.799  -7.914  1.00 30.12           C  
ATOM    787  O3'  DT B5018      34.375  52.096  -8.563  1.00 34.23           O  
ATOM    788  C2'  DT B5018      32.291  50.869  -8.783  1.00 28.51           C  
ATOM    789  C1'  DT B5018      32.805  49.488  -8.397  1.00 21.78           C  
ATOM    790  N1   DT B5018      31.808  48.406  -8.414  1.00 11.17           N  
ATOM    791  C2   DT B5018      32.137  47.220  -9.023  1.00  6.43           C  
ATOM    792  O2   DT B5018      33.199  47.039  -9.622  1.00  4.70           O  
ATOM    793  N3   DT B5018      31.186  46.242  -8.885  1.00  1.00           N  
ATOM    794  C4   DT B5018      30.000  46.332  -8.180  1.00  5.07           C  
ATOM    795  O4   DT B5018      29.316  45.318  -7.988  1.00  8.04           O  
ATOM    796  C5   DT B5018      29.685  47.622  -7.657  1.00  1.00           C  
ATOM    797  C7   DT B5018      28.354  47.813  -7.002  1.00  1.00           C  
ATOM    798  C6   DT B5018      30.593  48.582  -7.788  1.00  4.54           C  
ATOM    799  P    DC B5019      34.453  53.218  -9.711  1.00 35.81           P  
ATOM    800  OP1  DC B5019      35.628  54.098  -9.420  1.00 38.11           O  
ATOM    801  OP2  DC B5019      33.109  53.810  -9.901  1.00 31.56           O  
ATOM    802  O5'  DC B5019      34.870  52.402 -11.004  1.00 37.71           O  
ATOM    803  C5'  DC B5019      34.459  51.064 -11.146  1.00 39.11           C  
ATOM    804  C4'  DC B5019      35.457  50.293 -11.970  1.00 36.86           C  
ATOM    805  O4'  DC B5019      34.973  48.935 -11.992  1.00 35.17           O  
ATOM    806  C3'  DC B5019      35.478  50.727 -13.421  1.00 35.68           C  
ATOM    807  O3'  DC B5019      36.714  50.322 -14.005  1.00 40.22           O  
ATOM    808  C2'  DC B5019      34.271  49.991 -13.978  1.00 34.20           C  
ATOM    809  C1'  DC B5019      34.258  48.680 -13.185  1.00 29.31           C  
ATOM    810  N1   DC B5019      32.920  48.167 -12.802  1.00 21.31           N  
ATOM    811  C2   DC B5019      32.629  46.779 -12.987  1.00 20.19           C  
ATOM    812  O2   DC B5019      33.487  46.033 -13.516  1.00 22.16           O  
ATOM    813  N3   DC B5019      31.431  46.303 -12.584  1.00 11.56           N  
ATOM    814  C4   DC B5019      30.549  47.135 -12.021  1.00 11.82           C  
ATOM    815  N4   DC B5019      29.420  46.623 -11.558  1.00 13.59           N  
ATOM    816  C5   DC B5019      30.798  48.532 -11.876  1.00  7.71           C  
ATOM    817  C6   DC B5019      31.979  48.996 -12.268  1.00 13.47           C  
ATOM    818  P    DC B5020      37.173  50.944 -15.414  1.00 46.73           P  
ATOM    819  OP1  DC B5020      38.637  51.186 -15.385  1.00 48.54           O  
ATOM    820  OP2  DC B5020      36.244  52.055 -15.774  1.00 46.74           O  
ATOM    821  O5'  DC B5020      36.943  49.748 -16.430  1.00 49.21           O  
ATOM    822  C5'  DC B5020      35.925  48.801 -16.189  1.00 51.83           C  
ATOM    823  C4'  DC B5020      36.165  47.560 -17.007  1.00 52.59           C  
ATOM    824  O4'  DC B5020      35.135  46.600 -16.685  1.00 51.94           O  
ATOM    825  C3'  DC B5020      36.057  47.799 -18.504  1.00 52.70           C  
ATOM    826  O3'  DC B5020      36.856  46.818 -19.172  1.00 57.69           O  
ATOM    827  C2'  DC B5020      34.571  47.618 -18.759  1.00 49.25           C  
ATOM    828  C1'  DC B5020      34.159  46.558 -17.719  1.00 43.57           C  
ATOM    829  N1   DC B5020      32.840  46.766 -17.070  1.00 33.42           N  
ATOM    830  C2   DC B5020      31.941  45.670 -16.933  1.00 30.20           C  
ATOM    831  O2   DC B5020      32.258  44.554 -17.380  1.00 30.66           O  
ATOM    832  N3   DC B5020      30.752  45.863 -16.318  1.00 24.96           N  
ATOM    833  C4   DC B5020      30.436  47.068 -15.843  1.00 23.79           C  
ATOM    834  N4   DC B5020      29.252  47.194 -15.256  1.00 22.28           N  
ATOM    835  C5   DC B5020      31.320  48.190 -15.959  1.00 21.70           C  
ATOM    836  C6   DC B5020      32.495  47.996 -16.580  1.00 28.33           C  
ATOM    837  P    DT B5021      37.134  46.945 -20.751  1.00 63.40           P  
ATOM    838  OP1  DT B5021      38.602  46.851 -20.995  1.00 64.29           O  
ATOM    839  OP2  DT B5021      36.370  48.127 -21.264  1.00 65.44           O  
ATOM    840  O5'  DT B5021      36.461  45.631 -21.337  1.00 61.10           O  
ATOM    841  C5'  DT B5021      35.281  45.129 -20.741  1.00 61.57           C  
ATOM    842  C4'  DT B5021      34.646  44.086 -21.623  1.00 59.21           C  
ATOM    843  O4'  DT B5021      33.325  43.851 -21.084  1.00 56.85           O  
ATOM    844  C3'  DT B5021      34.410  44.577 -23.045  1.00 60.14           C  
ATOM    845  O3'  DT B5021      34.159  43.433 -23.861  1.00 64.41           O  
ATOM    846  C2'  DT B5021      33.094  45.316 -22.917  1.00 56.74           C  
ATOM    847  C1'  DT B5021      32.343  44.474 -21.898  1.00 51.10           C  
ATOM    848  N1   DT B5021      31.458  45.266 -21.025  1.00 43.01           N  
ATOM    849  C2   DT B5021      30.398  44.635 -20.402  1.00 39.66           C  
ATOM    850  O2   DT B5021      30.197  43.436 -20.487  1.00 34.94           O  
ATOM    851  N3   DT B5021      29.585  45.468 -19.655  1.00 37.95           N  
ATOM    852  C4   DT B5021      29.749  46.828 -19.454  1.00 37.03           C  
ATOM    853  O4   DT B5021      28.951  47.444 -18.741  1.00 33.55           O  
ATOM    854  C5   DT B5021      30.898  47.413 -20.121  1.00 37.15           C  
ATOM    855  C7   DT B5021      31.165  48.872 -19.951  1.00 37.22           C  
ATOM    856  C6   DT B5021      31.679  46.616 -20.863  1.00 39.90           C  
TER     857       DT B5021                                                      
ATOM    858  O5'  DT C4001      21.648  67.005  35.146  1.00 73.61           O  
ATOM    859  C5'  DT C4001      21.679  67.249  36.565  1.00 71.01           C  
ATOM    860  C4'  DT C4001      20.622  68.214  37.059  1.00 65.95           C  
ATOM    861  O4'  DT C4001      21.068  68.766  38.315  1.00 65.88           O  
ATOM    862  C3'  DT C4001      20.368  69.417  36.158  1.00 62.66           C  
ATOM    863  O3'  DT C4001      19.011  69.859  36.305  1.00 56.57           O  
ATOM    864  C2'  DT C4001      21.351  70.447  36.680  1.00 62.69           C  
ATOM    865  C1'  DT C4001      21.465  70.117  38.158  1.00 62.77           C  
ATOM    866  N1   DT C4001      22.840  70.222  38.668  1.00 61.29           N  
ATOM    867  C2   DT C4001      23.265  71.454  39.095  1.00 59.90           C  
ATOM    868  O2   DT C4001      22.561  72.455  39.043  1.00 60.63           O  
ATOM    869  N3   DT C4001      24.542  71.472  39.597  1.00 56.80           N  
ATOM    870  C4   DT C4001      25.401  70.405  39.721  1.00 55.31           C  
ATOM    871  O4   DT C4001      26.501  70.567  40.226  1.00 54.87           O  
ATOM    872  C5   DT C4001      24.898  69.148  39.240  1.00 56.36           C  
ATOM    873  C7   DT C4001      25.769  67.939  39.343  1.00 56.58           C  
ATOM    874  C6   DT C4001      23.664  69.116  38.729  1.00 58.19           C  
ATOM    875  P    DT C4002      18.357  70.828  35.194  1.00 52.07           P  
ATOM    876  OP1  DT C4002      16.974  71.128  35.632  1.00 48.91           O  
ATOM    877  OP2  DT C4002      18.598  70.260  33.839  1.00 53.85           O  
ATOM    878  O5'  DT C4002      19.209  72.171  35.305  1.00 51.64           O  
ATOM    879  C5'  DT C4002      19.166  72.961  36.500  1.00 50.45           C  
ATOM    880  C4'  DT C4002      19.896  74.260  36.282  1.00 49.72           C  
ATOM    881  O4'  DT C4002      21.278  74.189  36.682  1.00 46.52           O  
ATOM    882  C3'  DT C4002      19.910  74.711  34.835  1.00 48.90           C  
ATOM    883  O3'  DT C4002      19.681  76.114  34.849  1.00 58.11           O  
ATOM    884  C2'  DT C4002      21.303  74.319  34.353  1.00 46.20           C  
ATOM    885  C1'  DT C4002      22.125  74.523  35.599  1.00 43.35           C  
ATOM    886  N1   DT C4002      23.326  73.714  35.754  1.00 41.30           N  
ATOM    887  C2   DT C4002      24.402  74.314  36.345  1.00 41.61           C  
ATOM    888  O2   DT C4002      24.417  75.489  36.669  1.00 43.33           O  
ATOM    889  N3   DT C4002      25.472  73.490  36.535  1.00 40.59           N  
ATOM    890  C4   DT C4002      25.581  72.163  36.168  1.00 38.35           C  
ATOM    891  O4   DT C4002      26.627  71.548  36.377  1.00 37.05           O  
ATOM    892  C5   DT C4002      24.424  71.607  35.535  1.00 37.06           C  
ATOM    893  C7   DT C4002      24.463  70.176  35.100  1.00 35.40           C  
ATOM    894  C6   DT C4002      23.363  72.401  35.359  1.00 39.33           C  
ATOM    895  P    DA C4003      20.342  77.040  33.722  1.00 67.02           P  
ATOM    896  OP1  DA C4003      19.503  78.266  33.676  1.00 68.45           O  
ATOM    897  OP2  DA C4003      20.594  76.264  32.476  1.00 69.48           O  
ATOM    898  O5'  DA C4003      21.749  77.426  34.344  1.00 66.69           O  
ATOM    899  C5'  DA C4003      21.811  78.139  35.565  1.00 69.15           C  
ATOM    900  C4'  DA C4003      22.968  79.098  35.523  1.00 67.76           C  
ATOM    901  O4'  DA C4003      24.209  78.369  35.597  1.00 66.97           O  
ATOM    902  C3'  DA C4003      23.042  79.912  34.238  1.00 67.87           C  
ATOM    903  O3'  DA C4003      23.497  81.216  34.589  1.00 67.06           O  
ATOM    904  C2'  DA C4003      24.046  79.153  33.380  1.00 65.04           C  
ATOM    905  C1'  DA C4003      24.976  78.532  34.406  1.00 60.87           C  
ATOM    906  N9   DA C4003      25.496  77.210  34.059  1.00 53.75           N  
ATOM    907  C8   DA C4003      24.840  76.185  33.442  1.00 51.96           C  
ATOM    908  N7   DA C4003      25.550  75.090  33.338  1.00 46.69           N  
ATOM    909  C5   DA C4003      26.763  75.425  33.913  1.00 44.73           C  
ATOM    910  C6   DA C4003      27.952  74.692  34.140  1.00 41.38           C  
ATOM    911  N6   DA C4003      28.116  73.403  33.810  1.00 33.25           N  
ATOM    912  N1   DA C4003      28.978  75.339  34.736  1.00 39.11           N  
ATOM    913  C2   DA C4003      28.805  76.621  35.087  1.00 41.59           C  
ATOM    914  N3   DA C4003      27.736  77.400  34.940  1.00 45.57           N  
ATOM    915  C4   DA C4003      26.748  76.735  34.343  1.00 46.98           C  
ATOM    916  P    DG C4004      23.586  82.357  33.476  1.00 66.53           P  
ATOM    917  OP1  DG C4004      22.996  83.585  34.077  1.00 68.37           O  
ATOM    918  OP2  DG C4004      23.053  81.826  32.198  1.00 66.78           O  
ATOM    919  O5'  DG C4004      25.151  82.581  33.334  1.00 63.36           O  
ATOM    920  C5'  DG C4004      26.039  81.512  33.606  1.00 58.98           C  
ATOM    921  C4'  DG C4004      27.444  82.016  33.797  1.00 55.65           C  
ATOM    922  O4'  DG C4004      28.275  80.838  33.855  1.00 54.25           O  
ATOM    923  C3'  DG C4004      27.972  82.837  32.630  1.00 54.36           C  
ATOM    924  O3'  DG C4004      28.907  83.798  33.130  1.00 54.52           O  
ATOM    925  C2'  DG C4004      28.574  81.788  31.704  1.00 53.12           C  
ATOM    926  C1'  DG C4004      29.035  80.691  32.661  1.00 52.12           C  
ATOM    927  N9   DG C4004      28.829  79.325  32.184  1.00 49.90           N  
ATOM    928  C8   DG C4004      27.722  78.820  31.535  1.00 49.59           C  
ATOM    929  N7   DG C4004      27.835  77.550  31.242  1.00 47.80           N  
ATOM    930  C5   DG C4004      29.092  77.196  31.724  1.00 45.66           C  
ATOM    931  C6   DG C4004      29.775  75.953  31.693  1.00 43.98           C  
ATOM    932  O6   DG C4004      29.408  74.889  31.197  1.00 41.62           O  
ATOM    933  N1   DG C4004      31.017  76.030  32.315  1.00 43.24           N  
ATOM    934  C2   DG C4004      31.548  77.153  32.877  1.00 42.18           C  
ATOM    935  N2   DG C4004      32.745  77.001  33.430  1.00 39.26           N  
ATOM    936  N3   DG C4004      30.941  78.329  32.896  1.00 44.52           N  
ATOM    937  C4   DG C4004      29.718  78.276  32.309  1.00 46.99           C  
ATOM    938  P    DG C4005      29.885  84.552  32.115  1.00 58.45           P  
ATOM    939  OP1  DG C4005      30.589  85.635  32.839  1.00 60.04           O  
ATOM    940  OP2  DG C4005      29.115  84.866  30.872  1.00 59.73           O  
ATOM    941  O5'  DG C4005      30.965  83.440  31.788  1.00 57.18           O  
ATOM    942  C5'  DG C4005      31.728  82.868  32.836  1.00 55.06           C  
ATOM    943  C4'  DG C4005      33.020  82.341  32.277  1.00 52.86           C  
ATOM    944  O4'  DG C4005      32.853  80.995  31.816  1.00 52.64           O  
ATOM    945  C3'  DG C4005      33.550  83.126  31.086  1.00 51.68           C  
ATOM    946  O3'  DG C4005      34.937  83.354  31.288  1.00 51.46           O  
ATOM    947  C2'  DG C4005      33.269  82.235  29.878  1.00 50.75           C  
ATOM    948  C1'  DG C4005      33.296  80.844  30.478  1.00 49.44           C  
ATOM    949  N9   DG C4005      32.408  79.861  29.876  1.00 47.07           N  
ATOM    950  C8   DG C4005      31.170  80.088  29.347  1.00 46.53           C  
ATOM    951  N7   DG C4005      30.591  79.000  28.920  1.00 45.42           N  
ATOM    952  C5   DG C4005      31.520  77.996  29.166  1.00 43.00           C  
ATOM    953  C6   DG C4005      31.483  76.585  28.882  1.00 39.98           C  
ATOM    954  O6   DG C4005      30.621  75.933  28.307  1.00 33.17           O  
ATOM    955  N1   DG C4005      32.620  75.944  29.338  1.00 40.40           N  
ATOM    956  C2   DG C4005      33.667  76.560  29.977  1.00 43.56           C  
ATOM    957  N2   DG C4005      34.654  75.746  30.404  1.00 42.57           N  
ATOM    958  N3   DG C4005      33.739  77.868  30.199  1.00 44.47           N  
ATOM    959  C4   DG C4005      32.638  78.513  29.771  1.00 44.41           C  
ATOM    960  P    DA C4006      35.822  83.918  30.079  1.00 53.63           P  
ATOM    961  OP1  DA C4006      36.963  84.731  30.573  1.00 54.74           O  
ATOM    962  OP2  DA C4006      34.891  84.487  29.069  1.00 53.86           O  
ATOM    963  O5'  DA C4006      36.461  82.603  29.469  1.00 51.12           O  
ATOM    964  C5'  DA C4006      37.160  81.676  30.304  1.00 46.29           C  
ATOM    965  C4'  DA C4006      37.591  80.509  29.461  1.00 42.81           C  
ATOM    966  O4'  DA C4006      36.422  79.781  29.043  1.00 38.71           O  
ATOM    967  C3'  DA C4006      38.299  80.915  28.165  1.00 40.13           C  
ATOM    968  O3'  DA C4006      39.257  79.896  27.881  1.00 43.04           O  
ATOM    969  C2'  DA C4006      37.211  80.766  27.114  1.00 38.10           C  
ATOM    970  C1'  DA C4006      36.541  79.548  27.660  1.00 34.02           C  
ATOM    971  N9   DA C4006      35.227  79.252  27.139  1.00 29.96           N  
ATOM    972  C8   DA C4006      34.226  80.113  26.818  1.00 28.41           C  
ATOM    973  N7   DA C4006      33.157  79.526  26.363  1.00 25.98           N  
ATOM    974  C5   DA C4006      33.493  78.179  26.361  1.00 25.48           C  
ATOM    975  C6   DA C4006      32.825  77.034  25.922  1.00 23.66           C  
ATOM    976  N6   DA C4006      31.622  77.051  25.338  1.00 23.14           N  
ATOM    977  N1   DA C4006      33.453  75.844  26.084  1.00 23.98           N  
ATOM    978  C2   DA C4006      34.686  75.827  26.628  1.00 24.17           C  
ATOM    979  N3   DA C4006      35.422  76.839  27.039  1.00 24.61           N  
ATOM    980  C4   DA C4006      34.757  77.998  26.869  1.00 27.29           C  
ATOM    981  P    DA C4007      40.756  80.266  27.431  1.00 45.61           P  
ATOM    982  OP1  DA C4007      41.426  80.984  28.543  1.00 45.54           O  
ATOM    983  OP2  DA C4007      40.714  80.880  26.075  1.00 46.73           O  
ATOM    984  O5'  DA C4007      41.463  78.837  27.272  1.00 46.29           O  
ATOM    985  C5'  DA C4007      41.331  77.806  28.274  1.00 42.24           C  
ATOM    986  C4'  DA C4007      41.199  76.459  27.608  1.00 40.22           C  
ATOM    987  O4'  DA C4007      39.879  76.355  27.050  1.00 37.13           O  
ATOM    988  C3'  DA C4007      42.160  76.187  26.445  1.00 38.78           C  
ATOM    989  O3'  DA C4007      42.529  74.805  26.484  1.00 42.29           O  
ATOM    990  C2'  DA C4007      41.318  76.453  25.208  1.00 36.97           C  
ATOM    991  C1'  DA C4007      39.954  76.021  25.670  1.00 33.79           C  
ATOM    992  N9   DA C4007      38.853  76.703  25.011  1.00 31.63           N  
ATOM    993  C8   DA C4007      38.645  78.050  24.935  1.00 29.27           C  
ATOM    994  N7   DA C4007      37.513  78.375  24.359  1.00 28.70           N  
ATOM    995  C5   DA C4007      36.950  77.155  24.008  1.00 26.54           C  
ATOM    996  C6   DA C4007      35.738  76.796  23.389  1.00 27.27           C  
ATOM    997  N6   DA C4007      34.853  77.661  22.896  1.00 24.54           N  
ATOM    998  N1   DA C4007      35.465  75.478  23.269  1.00 25.99           N  
ATOM    999  C2   DA C4007      36.376  74.589  23.674  1.00 25.24           C  
ATOM   1000  N3   DA C4007      37.562  74.797  24.217  1.00 27.64           N  
ATOM   1001  C4   DA C4007      37.779  76.116  24.384  1.00 29.69           C  
ATOM   1002  P    DA C4008      43.647  74.224  25.476  1.00 46.23           P  
ATOM   1003  OP1  DA C4008      44.731  73.587  26.296  1.00 48.64           O  
ATOM   1004  OP2  DA C4008      44.009  75.258  24.485  1.00 42.70           O  
ATOM   1005  O5'  DA C4008      42.837  73.064  24.746  1.00 45.16           O  
ATOM   1006  C5'  DA C4008      41.429  73.205  24.577  1.00 43.36           C  
ATOM   1007  C4'  DA C4008      40.854  72.074  23.760  1.00 41.71           C  
ATOM   1008  O4'  DA C4008      39.641  72.576  23.143  1.00 41.49           O  
ATOM   1009  C3'  DA C4008      41.742  71.639  22.605  1.00 40.19           C  
ATOM   1010  O3'  DA C4008      41.378  70.296  22.282  1.00 41.42           O  
ATOM   1011  C2'  DA C4008      41.363  72.629  21.523  1.00 39.53           C  
ATOM   1012  C1'  DA C4008      39.865  72.828  21.757  1.00 38.41           C  
ATOM   1013  N9   DA C4008      39.394  74.188  21.472  1.00 35.95           N  
ATOM   1014  C8   DA C4008      40.037  75.363  21.787  1.00 34.21           C  
ATOM   1015  N7   DA C4008      39.354  76.439  21.473  1.00 33.56           N  
ATOM   1016  C5   DA C4008      38.194  75.946  20.900  1.00 30.53           C  
ATOM   1017  C6   DA C4008      37.063  76.585  20.397  1.00 26.57           C  
ATOM   1018  N6   DA C4008      36.934  77.905  20.349  1.00 23.16           N  
ATOM   1019  N1   DA C4008      36.058  75.817  19.935  1.00 26.21           N  
ATOM   1020  C2   DA C4008      36.215  74.481  19.949  1.00 29.47           C  
ATOM   1021  N3   DA C4008      37.249  73.755  20.378  1.00 30.38           N  
ATOM   1022  C4   DA C4008      38.210  74.557  20.866  1.00 33.36           C  
ATOM   1023  P    DA C4009      42.255  69.440  21.248  1.00 42.08           P  
ATOM   1024  OP1  DA C4009      42.331  68.059  21.780  1.00 44.71           O  
ATOM   1025  OP2  DA C4009      43.495  70.173  20.914  1.00 42.84           O  
ATOM   1026  O5'  DA C4009      41.342  69.418  19.950  1.00 43.18           O  
ATOM   1027  C5'  DA C4009      40.399  70.450  19.739  1.00 40.52           C  
ATOM   1028  C4'  DA C4009      39.377  70.042  18.715  1.00 36.73           C  
ATOM   1029  O4'  DA C4009      38.527  71.196  18.570  1.00 37.49           O  
ATOM   1030  C3'  DA C4009      39.939  69.759  17.330  1.00 35.11           C  
ATOM   1031  O3'  DA C4009      39.148  68.767  16.673  1.00 35.64           O  
ATOM   1032  C2'  DA C4009      39.867  71.109  16.641  1.00 34.15           C  
ATOM   1033  C1'  DA C4009      38.696  71.804  17.302  1.00 33.05           C  
ATOM   1034  N9   DA C4009      38.955  73.229  17.519  1.00 31.52           N  
ATOM   1035  C8   DA C4009      40.074  73.799  18.074  1.00 30.37           C  
ATOM   1036  N7   DA C4009      40.049  75.112  18.090  1.00 28.62           N  
ATOM   1037  C5   DA C4009      38.823  75.429  17.518  1.00 27.61           C  
ATOM   1038  C6   DA C4009      38.184  76.670  17.238  1.00 25.74           C  
ATOM   1039  N6   DA C4009      38.724  77.868  17.514  1.00 19.83           N  
ATOM   1040  N1   DA C4009      36.959  76.629  16.661  1.00 24.88           N  
ATOM   1041  C2   DA C4009      36.419  75.432  16.392  1.00 28.33           C  
ATOM   1042  N3   DA C4009      36.916  74.208  16.606  1.00 30.96           N  
ATOM   1043  C4   DA C4009      38.133  74.276  17.174  1.00 29.07           C  
ATOM   1044  P    DT C4010      39.376  68.469  15.101  1.00 40.93           P  
ATOM   1045  OP1  DT C4010      38.887  67.096  14.868  1.00 40.86           O  
ATOM   1046  OP2  DT C4010      40.753  68.855  14.672  1.00 36.28           O  
ATOM   1047  O5'  DT C4010      38.372  69.455  14.362  1.00 39.78           O  
ATOM   1048  C5'  DT C4010      36.988  69.481  14.732  1.00 39.25           C  
ATOM   1049  C4'  DT C4010      36.250  70.472  13.870  1.00 39.10           C  
ATOM   1050  O4'  DT C4010      36.660  71.822  14.196  1.00 36.73           O  
ATOM   1051  C3'  DT C4010      36.438  70.332  12.356  1.00 36.34           C  
ATOM   1052  O3'  DT C4010      35.142  70.631  11.802  1.00 38.52           O  
ATOM   1053  C2'  DT C4010      37.440  71.438  12.036  1.00 34.69           C  
ATOM   1054  C1'  DT C4010      36.995  72.514  12.995  1.00 32.52           C  
ATOM   1055  N1   DT C4010      37.937  73.596  13.332  1.00 27.63           N  
ATOM   1056  C2   DT C4010      37.515  74.917  13.225  1.00 27.64           C  
ATOM   1057  O2   DT C4010      36.408  75.250  12.848  1.00 29.07           O  
ATOM   1058  N3   DT C4010      38.432  75.841  13.615  1.00 25.89           N  
ATOM   1059  C4   DT C4010      39.686  75.604  14.114  1.00 26.16           C  
ATOM   1060  O4   DT C4010      40.374  76.542  14.494  1.00 24.52           O  
ATOM   1061  C5   DT C4010      40.086  74.227  14.168  1.00 25.65           C  
ATOM   1062  C7   DT C4010      41.471  73.934  14.655  1.00 24.17           C  
ATOM   1063  C6   DT C4010      39.198  73.289  13.773  1.00 25.65           C  
ATOM   1064  P    DT C4011      34.707  70.143  10.325  1.00 37.83           P  
ATOM   1065  OP1  DT C4011      33.525  69.273  10.505  1.00 38.67           O  
ATOM   1066  OP2  DT C4011      35.856  69.670   9.521  1.00 38.65           O  
ATOM   1067  O5'  DT C4011      34.167  71.501   9.707  1.00 38.33           O  
ATOM   1068  C5'  DT C4011      34.598  72.736  10.274  1.00 37.07           C  
ATOM   1069  C4'  DT C4011      34.055  73.905   9.498  1.00 34.88           C  
ATOM   1070  O4'  DT C4011      34.881  75.032   9.847  1.00 33.44           O  
ATOM   1071  C3'  DT C4011      34.202  73.733   7.995  1.00 33.66           C  
ATOM   1072  O3'  DT C4011      33.118  74.393   7.350  1.00 31.22           O  
ATOM   1073  C2'  DT C4011      35.554  74.344   7.688  1.00 31.97           C  
ATOM   1074  C1'  DT C4011      35.711  75.403   8.759  1.00 31.37           C  
ATOM   1075  N1   DT C4011      37.071  75.553   9.284  1.00 30.59           N  
ATOM   1076  C2   DT C4011      37.511  76.839   9.569  1.00 30.54           C  
ATOM   1077  O2   DT C4011      36.833  77.826   9.397  1.00 31.50           O  
ATOM   1078  N3   DT C4011      38.770  76.916  10.086  1.00 27.73           N  
ATOM   1079  C4   DT C4011      39.611  75.860  10.365  1.00 28.49           C  
ATOM   1080  O4   DT C4011      40.698  76.069  10.886  1.00 27.86           O  
ATOM   1081  C5   DT C4011      39.106  74.542  10.020  1.00 28.94           C  
ATOM   1082  C7   DT C4011      39.993  73.359  10.242  1.00 25.71           C  
ATOM   1083  C6   DT C4011      37.870  74.452   9.509  1.00 28.89           C  
ATOM   1084  P    DT C4012      33.096  74.488   5.756  1.00 33.95           P  
ATOM   1085  OP1  DT C4012      31.672  74.544   5.347  1.00 27.02           O  
ATOM   1086  OP2  DT C4012      34.014  73.454   5.161  1.00 31.40           O  
ATOM   1087  O5'  DT C4012      33.788  75.885   5.471  1.00 31.46           O  
ATOM   1088  C5'  DT C4012      33.359  77.080   6.124  1.00 29.49           C  
ATOM   1089  C4'  DT C4012      34.293  78.190   5.727  1.00 29.11           C  
ATOM   1090  O4'  DT C4012      35.582  78.008   6.357  1.00 29.57           O  
ATOM   1091  C3'  DT C4012      34.588  78.229   4.224  1.00 30.27           C  
ATOM   1092  O3'  DT C4012      34.547  79.600   3.824  1.00 30.42           O  
ATOM   1093  C2'  DT C4012      36.021  77.707   4.108  1.00 28.29           C  
ATOM   1094  C1'  DT C4012      36.603  78.214   5.394  1.00 26.60           C  
ATOM   1095  N1   DT C4012      37.839  77.627   5.902  1.00 25.55           N  
ATOM   1096  C2   DT C4012      38.775  78.512   6.348  1.00 27.68           C  
ATOM   1097  O2   DT C4012      38.609  79.714   6.298  1.00 32.82           O  
ATOM   1098  N3   DT C4012      39.901  77.955   6.872  1.00 25.87           N  
ATOM   1099  C4   DT C4012      40.183  76.614   7.010  1.00 25.24           C  
ATOM   1100  O4   DT C4012      41.228  76.268   7.574  1.00 21.34           O  
ATOM   1101  C5   DT C4012      39.171  75.714   6.475  1.00 25.96           C  
ATOM   1102  C7   DT C4012      39.430  74.230   6.514  1.00 21.81           C  
ATOM   1103  C6   DT C4012      38.051  76.272   5.954  1.00 25.83           C  
ATOM   1104  P    DG C4013      34.271  80.007   2.288  1.00 30.16           P  
ATOM   1105  OP1  DG C4013      33.024  80.818   2.334  1.00 30.25           O  
ATOM   1106  OP2  DG C4013      34.333  78.795   1.444  1.00 32.21           O  
ATOM   1107  O5'  DG C4013      35.521  80.926   1.950  1.00 26.92           O  
ATOM   1108  C5'  DG C4013      36.756  80.591   2.530  1.00 29.88           C  
ATOM   1109  C4'  DG C4013      37.718  81.743   2.487  1.00 31.62           C  
ATOM   1110  O4'  DG C4013      38.765  81.319   3.376  1.00 32.81           O  
ATOM   1111  C3'  DG C4013      38.387  81.990   1.143  1.00 33.63           C  
ATOM   1112  O3'  DG C4013      38.727  83.375   0.997  1.00 39.52           O  
ATOM   1113  C2'  DG C4013      39.625  81.111   1.206  1.00 34.15           C  
ATOM   1114  C1'  DG C4013      39.964  81.094   2.689  1.00 30.84           C  
ATOM   1115  N9   DG C4013      40.512  79.839   3.191  1.00 31.00           N  
ATOM   1116  C8   DG C4013      40.044  78.561   2.982  1.00 28.26           C  
ATOM   1117  N7   DG C4013      40.797  77.651   3.530  1.00 27.54           N  
ATOM   1118  C5   DG C4013      41.809  78.371   4.147  1.00 29.40           C  
ATOM   1119  C6   DG C4013      42.913  77.928   4.881  1.00 28.28           C  
ATOM   1120  O6   DG C4013      43.243  76.777   5.141  1.00 28.58           O  
ATOM   1121  N1   DG C4013      43.680  78.980   5.341  1.00 28.35           N  
ATOM   1122  C2   DG C4013      43.411  80.296   5.135  1.00 29.59           C  
ATOM   1123  N2   DG C4013      44.244  81.159   5.725  1.00 32.81           N  
ATOM   1124  N3   DG C4013      42.393  80.734   4.425  1.00 30.55           N  
ATOM   1125  C4   DG C4013      41.634  79.720   3.964  1.00 30.55           C  
ATOM   1126  P    DT C4014      39.390  83.889  -0.382  1.00 42.93           P  
ATOM   1127  OP1  DT C4014      38.632  85.085  -0.853  1.00 42.70           O  
ATOM   1128  OP2  DT C4014      39.560  82.722  -1.281  1.00 40.56           O  
ATOM   1129  O5'  DT C4014      40.847  84.341   0.057  1.00 43.54           O  
ATOM   1130  C5'  DT C4014      41.581  83.529   0.950  1.00 45.85           C  
ATOM   1131  C4'  DT C4014      42.913  84.153   1.273  1.00 45.82           C  
ATOM   1132  O4'  DT C4014      43.598  83.194   2.109  1.00 45.85           O  
ATOM   1133  C3'  DT C4014      43.809  84.356   0.057  1.00 47.69           C  
ATOM   1134  O3'  DT C4014      44.735  85.411   0.325  1.00 51.94           O  
ATOM   1135  C2'  DT C4014      44.508  83.015  -0.064  1.00 45.66           C  
ATOM   1136  C1'  DT C4014      44.657  82.581   1.393  1.00 44.70           C  
ATOM   1137  N1   DT C4014      44.561  81.123   1.608  1.00 41.42           N  
ATOM   1138  C2   DT C4014      45.586  80.490   2.273  1.00 39.90           C  
ATOM   1139  O2   DT C4014      46.546  81.075   2.746  1.00 40.37           O  
ATOM   1140  N3   DT C4014      45.447  79.133   2.366  1.00 39.11           N  
ATOM   1141  C4   DT C4014      44.416  78.357   1.873  1.00 37.48           C  
ATOM   1142  O4   DT C4014      44.459  77.132   2.008  1.00 36.35           O  
ATOM   1143  C5   DT C4014      43.356  79.088   1.216  1.00 36.44           C  
ATOM   1144  C7   DT C4014      42.186  78.341   0.663  1.00 32.57           C  
ATOM   1145  C6   DT C4014      43.478  80.417   1.127  1.00 37.73           C  
ATOM   1146  P    DT C4015      45.455  86.168  -0.891  1.00 56.67           P  
ATOM   1147  OP1  DT C4015      45.485  87.606  -0.514  1.00 60.20           O  
ATOM   1148  OP2  DT C4015      44.800  85.754  -2.161  1.00 55.22           O  
ATOM   1149  O5'  DT C4015      46.935  85.582  -0.859  1.00 56.67           O  
ATOM   1150  C5'  DT C4015      47.138  84.264  -0.418  1.00 59.16           C  
ATOM   1151  C4'  DT C4015      48.531  84.072   0.118  1.00 62.17           C  
ATOM   1152  O4'  DT C4015      48.495  82.812   0.810  1.00 59.35           O  
ATOM   1153  C3'  DT C4015      49.650  83.953  -0.914  1.00 64.44           C  
ATOM   1154  O3'  DT C4015      50.882  84.430  -0.354  1.00 74.19           O  
ATOM   1155  C2'  DT C4015      49.741  82.457  -1.160  1.00 62.41           C  
ATOM   1156  C1'  DT C4015      49.264  81.835   0.148  1.00 57.62           C  
ATOM   1157  N1   DT C4015      48.389  80.674  -0.050  1.00 55.28           N  
ATOM   1158  C2   DT C4015      48.790  79.455   0.434  1.00 54.52           C  
ATOM   1159  O2   DT C4015      49.790  79.307   1.112  1.00 54.72           O  
ATOM   1160  N3   DT C4015      47.966  78.408   0.100  1.00 53.12           N  
ATOM   1161  C4   DT C4015      46.796  78.469  -0.624  1.00 52.09           C  
ATOM   1162  O4   DT C4015      46.184  77.440  -0.882  1.00 49.83           O  
ATOM   1163  C5   DT C4015      46.398  79.793  -1.033  1.00 52.30           C  
ATOM   1164  C7   DT C4015      45.107  79.963  -1.760  1.00 50.78           C  
ATOM   1165  C6   DT C4015      47.203  80.816  -0.732  1.00 53.65           C  
ATOM   1166  P    DT C4016      52.182  84.601  -1.296  1.00 79.42           P  
ATOM   1167  OP1  DT C4016      52.702  85.984  -1.109  1.00 84.55           O  
ATOM   1168  OP2  DT C4016      51.861  84.113  -2.665  1.00 82.50           O  
ATOM   1169  O5'  DT C4016      53.244  83.593  -0.674  1.00 80.31           O  
ATOM   1170  C5'  DT C4016      52.845  82.286  -0.309  1.00 84.70           C  
ATOM   1171  C4'  DT C4016      53.997  81.524   0.300  1.00 83.46           C  
ATOM   1172  O4'  DT C4016      53.486  80.212   0.614  1.00 83.24           O  
ATOM   1173  C3'  DT C4016      55.159  81.286  -0.658  1.00 83.48           C  
ATOM   1174  O3'  DT C4016      56.371  81.045   0.075  1.00 82.73           O  
ATOM   1175  C2'  DT C4016      54.713  80.051  -1.409  1.00 81.61           C  
ATOM   1176  C1'  DT C4016      53.919  79.275  -0.363  1.00 77.46           C  
ATOM   1177  N1   DT C4016      52.719  78.630  -0.921  1.00 69.49           N  
ATOM   1178  C2   DT C4016      52.572  77.286  -0.723  1.00 64.98           C  
ATOM   1179  O2   DT C4016      53.379  76.623  -0.102  1.00 63.77           O  
ATOM   1180  N3   DT C4016      51.446  76.743  -1.285  1.00 59.66           N  
ATOM   1181  C4   DT C4016      50.471  77.408  -1.999  1.00 57.75           C  
ATOM   1182  O4   DT C4016      49.519  76.793  -2.464  1.00 54.04           O  
ATOM   1183  C5   DT C4016      50.670  78.819  -2.147  1.00 59.17           C  
ATOM   1184  C7   DT C4016      49.623  79.609  -2.861  1.00 55.19           C  
ATOM   1185  C6   DT C4016      51.775  79.360  -1.620  1.00 64.51           C  
ATOM   1186  P    DC C4017      57.792  81.372  -0.601  1.00 83.48           P  
ATOM   1187  OP1  DC C4017      58.658  82.019   0.418  1.00 85.81           O  
ATOM   1188  OP2  DC C4017      57.523  82.067  -1.887  1.00 85.36           O  
ATOM   1189  O5'  DC C4017      58.403  79.942  -0.922  1.00 80.72           O  
ATOM   1190  C5'  DC C4017      57.542  78.895  -1.320  1.00 77.26           C  
ATOM   1191  C4'  DC C4017      58.128  77.547  -0.977  1.00 74.07           C  
ATOM   1192  O4'  DC C4017      57.003  76.648  -0.882  1.00 70.89           O  
ATOM   1193  C3'  DC C4017      59.032  76.966  -2.063  1.00 73.81           C  
ATOM   1194  O3'  DC C4017      59.959  76.008  -1.516  1.00 77.05           O  
ATOM   1195  C2'  DC C4017      58.029  76.297  -2.982  1.00 70.80           C  
ATOM   1196  C1'  DC C4017      56.936  75.819  -2.024  1.00 67.27           C  
ATOM   1197  N1   DC C4017      55.580  75.947  -2.584  1.00 62.67           N  
ATOM   1198  C2   DC C4017      54.751  74.823  -2.615  1.00 60.86           C  
ATOM   1199  O2   DC C4017      55.152  73.766  -2.094  1.00 62.38           O  
ATOM   1200  N3   DC C4017      53.533  74.912  -3.197  1.00 57.29           N  
ATOM   1201  C4   DC C4017      53.126  76.069  -3.715  1.00 56.19           C  
ATOM   1202  N4   DC C4017      51.929  76.102  -4.290  1.00 54.35           N  
ATOM   1203  C5   DC C4017      53.931  77.241  -3.664  1.00 57.86           C  
ATOM   1204  C6   DC C4017      55.141  77.136  -3.093  1.00 60.54           C  
ATOM   1205  P    DA C4018      61.185  75.459  -2.421  1.00 79.31           P  
ATOM   1206  OP1  DA C4018      62.442  75.550  -1.634  1.00 80.40           O  
ATOM   1207  OP2  DA C4018      61.111  76.097  -3.762  1.00 79.51           O  
ATOM   1208  O5'  DA C4018      60.867  73.914  -2.614  1.00 76.09           O  
ATOM   1209  C5'  DA C4018      59.528  73.478  -2.718  1.00 74.22           C  
ATOM   1210  C4'  DA C4018      59.475  72.048  -3.189  1.00 71.20           C  
ATOM   1211  O4'  DA C4018      58.092  71.761  -3.490  1.00 68.60           O  
ATOM   1212  C3'  DA C4018      60.244  71.787  -4.475  1.00 69.90           C  
ATOM   1213  O3'  DA C4018      60.766  70.466  -4.487  1.00 71.43           O  
ATOM   1214  C2'  DA C4018      59.207  71.959  -5.566  1.00 69.46           C  
ATOM   1215  C1'  DA C4018      57.888  71.620  -4.886  1.00 66.75           C  
ATOM   1216  N9   DA C4018      56.820  72.547  -5.279  1.00 62.66           N  
ATOM   1217  C8   DA C4018      56.852  73.924  -5.284  1.00 61.11           C  
ATOM   1218  N7   DA C4018      55.758  74.477  -5.746  1.00 59.33           N  
ATOM   1219  C5   DA C4018      54.943  73.395  -6.051  1.00 58.62           C  
ATOM   1220  C6   DA C4018      53.643  73.307  -6.587  1.00 58.45           C  
ATOM   1221  N6   DA C4018      52.905  74.370  -6.930  1.00 59.59           N  
ATOM   1222  N1   DA C4018      53.122  72.073  -6.768  1.00 56.65           N  
ATOM   1223  C2   DA C4018      53.862  71.014  -6.441  1.00 56.60           C  
ATOM   1224  N3   DA C4018      55.087  70.967  -5.933  1.00 57.86           N  
ATOM   1225  C4   DA C4018      55.579  72.204  -5.758  1.00 59.57           C  
ATOM   1226  P    DT C4019      61.424  69.907  -5.839  1.00 73.83           P  
ATOM   1227  OP1  DT C4019      62.433  68.866  -5.515  1.00 74.74           O  
ATOM   1228  OP2  DT C4019      61.802  71.071  -6.691  1.00 76.01           O  
ATOM   1229  O5'  DT C4019      60.210  69.181  -6.551  1.00 72.24           O  
ATOM   1230  C5'  DT C4019      59.536  68.119  -5.885  1.00 74.88           C  
ATOM   1231  C4'  DT C4019      58.761  67.316  -6.892  1.00 71.84           C  
ATOM   1232  O4'  DT C4019      57.607  68.065  -7.311  1.00 69.66           O  
ATOM   1233  C3'  DT C4019      59.547  67.021  -8.166  1.00 71.48           C  
ATOM   1234  O3'  DT C4019      59.159  65.723  -8.599  1.00 73.92           O  
ATOM   1235  C2'  DT C4019      59.071  68.083  -9.146  1.00 67.80           C  
ATOM   1236  C1'  DT C4019      57.635  68.279  -8.717  1.00 61.93           C  
ATOM   1237  N1   DT C4019      57.055  69.609  -8.963  1.00 52.20           N  
ATOM   1238  C2   DT C4019      55.784  69.658  -9.479  1.00 46.83           C  
ATOM   1239  O2   DT C4019      55.153  68.647  -9.769  1.00 43.14           O  
ATOM   1240  N3   DT C4019      55.282  70.936  -9.644  1.00 40.91           N  
ATOM   1241  C4   DT C4019      55.925  72.138  -9.351  1.00 38.85           C  
ATOM   1242  O4   DT C4019      55.359  73.224  -9.578  1.00 34.08           O  
ATOM   1243  C5   DT C4019      57.255  71.998  -8.800  1.00 40.12           C  
ATOM   1244  C7   DT C4019      58.003  73.233  -8.397  1.00 40.27           C  
ATOM   1245  C6   DT C4019      57.752  70.759  -8.656  1.00 45.62           C  
ATOM   1246  P    DA C4020      59.834  65.070  -9.900  1.00 75.30           P  
ATOM   1247  OP1  DA C4020      60.453  63.781  -9.497  1.00 75.80           O  
ATOM   1248  OP2  DA C4020      60.652  66.096 -10.594  1.00 76.61           O  
ATOM   1249  O5'  DA C4020      58.581  64.729 -10.822  1.00 75.34           O  
ATOM   1250  C5'  DA C4020      57.434  64.052 -10.289  1.00 74.13           C  
ATOM   1251  C4'  DA C4020      56.335  64.030 -11.321  1.00 72.08           C  
ATOM   1252  O4'  DA C4020      55.873  65.376 -11.540  1.00 69.70           O  
ATOM   1253  C3'  DA C4020      56.744  63.515 -12.702  1.00 71.74           C  
ATOM   1254  O3'  DA C4020      55.598  62.884 -13.282  1.00 76.75           O  
ATOM   1255  C2'  DA C4020      57.094  64.785 -13.462  1.00 68.55           C  
ATOM   1256  C1'  DA C4020      56.093  65.764 -12.894  1.00 65.84           C  
ATOM   1257  N9   DA C4020      56.533  67.150 -12.865  1.00 60.70           N  
ATOM   1258  C8   DA C4020      57.767  67.621 -12.535  1.00 60.09           C  
ATOM   1259  N7   DA C4020      57.847  68.927 -12.520  1.00 58.43           N  
ATOM   1260  C5   DA C4020      56.571  69.342 -12.879  1.00 55.13           C  
ATOM   1261  C6   DA C4020      55.987  70.610 -13.017  1.00 52.81           C  
ATOM   1262  N6   DA C4020      56.612  71.756 -12.742  1.00 51.77           N  
ATOM   1263  N1   DA C4020      54.701  70.664 -13.426  1.00 52.14           N  
ATOM   1264  C2   DA C4020      54.041  69.521 -13.631  1.00 53.61           C  
ATOM   1265  N3   DA C4020      54.468  68.272 -13.494  1.00 57.04           N  
ATOM   1266  C4   DA C4020      55.760  68.254 -13.118  1.00 57.03           C  
ATOM   1267  P    DG C4021      55.763  61.807 -14.472  1.00 81.31           P  
ATOM   1268  OP1  DG C4021      54.860  60.669 -14.122  1.00 84.57           O  
ATOM   1269  OP2  DG C4021      57.199  61.555 -14.750  1.00 83.33           O  
ATOM   1270  O5'  DG C4021      55.172  62.559 -15.743  1.00 81.56           O  
ATOM   1271  C5'  DG C4021      55.176  63.978 -15.788  1.00 85.60           C  
ATOM   1272  C4'  DG C4021      54.116  64.482 -16.735  1.00 84.96           C  
ATOM   1273  O4'  DG C4021      54.129  65.924 -16.642  1.00 80.85           O  
ATOM   1274  C3'  DG C4021      54.449  64.170 -18.190  1.00 86.28           C  
ATOM   1275  O3'  DG C4021      53.311  64.395 -19.030  1.00 90.80           O  
ATOM   1276  C2'  DG C4021      55.442  65.265 -18.510  1.00 81.14           C  
ATOM   1277  C1'  DG C4021      54.871  66.452 -17.734  1.00 73.97           C  
ATOM   1278  N9   DG C4021      55.886  67.356 -17.198  1.00 61.85           N  
ATOM   1279  C8   DG C4021      57.168  67.044 -16.810  1.00 58.11           C  
ATOM   1280  N7   DG C4021      57.851  68.082 -16.405  1.00 51.99           N  
ATOM   1281  C5   DG C4021      56.962  69.142 -16.521  1.00 49.48           C  
ATOM   1282  C6   DG C4021      57.126  70.519 -16.214  1.00 43.54           C  
ATOM   1283  O6   DG C4021      58.111  71.088 -15.729  1.00 37.52           O  
ATOM   1284  N1   DG C4021      55.980  71.249 -16.513  1.00 42.29           N  
ATOM   1285  C2   DG C4021      54.808  70.716 -17.022  1.00 46.21           C  
ATOM   1286  N2   DG C4021      53.807  71.584 -17.295  1.00 47.56           N  
ATOM   1287  N3   DG C4021      54.629  69.428 -17.266  1.00 49.38           N  
ATOM   1288  C4   DG C4021      55.742  68.706 -17.007  1.00 53.81           C  
TER    1289       DG C4021                                                      
ATOM   1290  O5'  DA D5001      67.345  78.603 -19.654  1.00106.40           O  
ATOM   1291  C5'  DA D5001      66.266  77.894 -20.271  1.00101.63           C  
ATOM   1292  C4'  DA D5001      64.974  78.679 -20.259  1.00 93.04           C  
ATOM   1293  O4'  DA D5001      63.929  77.858 -20.811  1.00 87.07           O  
ATOM   1294  C3'  DA D5001      64.473  79.081 -18.878  1.00 89.54           C  
ATOM   1295  O3'  DA D5001      63.711  80.283 -19.030  1.00 93.10           O  
ATOM   1296  C2'  DA D5001      63.606  77.902 -18.470  1.00 84.36           C  
ATOM   1297  C1'  DA D5001      63.012  77.466 -19.795  1.00 75.57           C  
ATOM   1298  N9   DA D5001      62.815  76.033 -19.944  1.00 61.72           N  
ATOM   1299  C8   DA D5001      63.657  74.991 -19.648  1.00 55.75           C  
ATOM   1300  N7   DA D5001      63.205  73.821 -20.035  1.00 49.86           N  
ATOM   1301  C5   DA D5001      61.967  74.115 -20.594  1.00 48.13           C  
ATOM   1302  C6   DA D5001      60.990  73.322 -21.202  1.00 42.87           C  
ATOM   1303  N6   DA D5001      61.112  72.011 -21.397  1.00 38.94           N  
ATOM   1304  N1   DA D5001      59.864  73.938 -21.628  1.00 42.36           N  
ATOM   1305  C2   DA D5001      59.752  75.267 -21.470  1.00 43.60           C  
ATOM   1306  N3   DA D5001      60.611  76.120 -20.934  1.00 47.22           N  
ATOM   1307  C4   DA D5001      61.707  75.469 -20.511  1.00 52.12           C  
ATOM   1308  P    DA D5002      62.903  80.888 -17.783  1.00 96.18           P  
ATOM   1309  OP1  DA D5002      62.993  82.369 -17.858  1.00101.92           O  
ATOM   1310  OP2  DA D5002      63.347  80.192 -16.547  1.00103.36           O  
ATOM   1311  O5'  DA D5002      61.396  80.487 -18.103  1.00 94.58           O  
ATOM   1312  C5'  DA D5002      60.768  80.934 -19.308  1.00 95.63           C  
ATOM   1313  C4'  DA D5002      59.292  80.628 -19.257  1.00 88.71           C  
ATOM   1314  O4'  DA D5002      59.074  79.209 -19.387  1.00 86.71           O  
ATOM   1315  C3'  DA D5002      58.608  81.024 -17.952  1.00 86.01           C  
ATOM   1316  O3'  DA D5002      57.280  81.460 -18.256  1.00 82.78           O  
ATOM   1317  C2'  DA D5002      58.586  79.732 -17.150  1.00 81.66           C  
ATOM   1318  C1'  DA D5002      58.422  78.690 -18.229  1.00 74.81           C  
ATOM   1319  N9   DA D5002      59.034  77.399 -17.954  1.00 60.73           N  
ATOM   1320  C8   DA D5002      60.231  77.129 -17.361  1.00 56.50           C  
ATOM   1321  N7   DA D5002      60.562  75.862 -17.385  1.00 47.46           N  
ATOM   1322  C5   DA D5002      59.485  75.254 -18.012  1.00 45.48           C  
ATOM   1323  C6   DA D5002      59.215  73.921 -18.373  1.00 38.59           C  
ATOM   1324  N6   DA D5002      60.049  72.893 -18.159  1.00 35.32           N  
ATOM   1325  N1   DA D5002      58.040  73.672 -18.984  1.00 36.26           N  
ATOM   1326  C2   DA D5002      57.202  74.688 -19.223  1.00 39.34           C  
ATOM   1327  N3   DA D5002      57.345  75.972 -18.946  1.00 46.21           N  
ATOM   1328  C4   DA D5002      58.524  76.191 -18.336  1.00 50.50           C  
ATOM   1329  P    DC D5003      56.298  81.941 -17.078  1.00 80.99           P  
ATOM   1330  OP1  DC D5003      55.799  83.297 -17.415  1.00 82.96           O  
ATOM   1331  OP2  DC D5003      56.976  81.704 -15.789  1.00 82.15           O  
ATOM   1332  O5'  DC D5003      55.079  80.926 -17.174  1.00 77.95           O  
ATOM   1333  C5'  DC D5003      55.323  79.546 -17.392  1.00 69.70           C  
ATOM   1334  C4'  DC D5003      54.129  78.892 -18.038  1.00 63.33           C  
ATOM   1335  O4'  DC D5003      54.502  77.519 -18.255  1.00 59.99           O  
ATOM   1336  C3'  DC D5003      52.889  78.848 -17.154  1.00 60.73           C  
ATOM   1337  O3'  DC D5003      51.698  78.765 -17.949  1.00 61.68           O  
ATOM   1338  C2'  DC D5003      53.125  77.600 -16.330  1.00 58.83           C  
ATOM   1339  C1'  DC D5003      53.940  76.698 -17.250  1.00 56.65           C  
ATOM   1340  N1   DC D5003      55.060  76.018 -16.589  1.00 54.09           N  
ATOM   1341  C2   DC D5003      55.100  74.628 -16.620  1.00 53.04           C  
ATOM   1342  O2   DC D5003      54.146  74.017 -17.117  1.00 53.31           O  
ATOM   1343  N3   DC D5003      56.171  73.980 -16.102  1.00 51.58           N  
ATOM   1344  C4   DC D5003      57.165  74.676 -15.544  1.00 51.52           C  
ATOM   1345  N4   DC D5003      58.224  74.005 -15.087  1.00 49.07           N  
ATOM   1346  C5   DC D5003      57.126  76.097 -15.445  1.00 52.15           C  
ATOM   1347  C6   DC D5003      56.063  76.725 -15.978  1.00 53.17           C  
ATOM   1348  P    DT D5004      50.256  78.946 -17.249  1.00 63.94           P  
ATOM   1349  OP1  DT D5004      49.475  79.916 -18.054  1.00 64.39           O  
ATOM   1350  OP2  DT D5004      50.440  79.170 -15.784  1.00 63.51           O  
ATOM   1351  O5'  DT D5004      49.577  77.521 -17.416  1.00 61.16           O  
ATOM   1352  C5'  DT D5004      50.352  76.354 -17.231  1.00 59.07           C  
ATOM   1353  C4'  DT D5004      49.466  75.151 -17.056  1.00 56.69           C  
ATOM   1354  O4'  DT D5004      50.307  74.112 -16.517  1.00 56.82           O  
ATOM   1355  C3'  DT D5004      48.368  75.336 -16.024  1.00 55.61           C  
ATOM   1356  O3'  DT D5004      47.360  74.380 -16.311  1.00 54.48           O  
ATOM   1357  C2'  DT D5004      49.074  75.030 -14.716  1.00 52.71           C  
ATOM   1358  C1'  DT D5004      50.085  73.965 -15.122  1.00 52.36           C  
ATOM   1359  N1   DT D5004      51.401  74.077 -14.467  1.00 49.74           N  
ATOM   1360  C2   DT D5004      52.111  72.913 -14.274  1.00 48.13           C  
ATOM   1361  O2   DT D5004      51.674  71.810 -14.564  1.00 49.11           O  
ATOM   1362  N3   DT D5004      53.349  73.084 -13.719  1.00 45.32           N  
ATOM   1363  C4   DT D5004      53.930  74.267 -13.321  1.00 46.30           C  
ATOM   1364  O4   DT D5004      55.075  74.262 -12.866  1.00 45.55           O  
ATOM   1365  C5   DT D5004      53.108  75.446 -13.497  1.00 46.17           C  
ATOM   1366  C7   DT D5004      53.618  76.766 -13.016  1.00 44.77           C  
ATOM   1367  C6   DT D5004      51.907  75.297 -14.071  1.00 47.84           C  
ATOM   1368  P    DA D5005      46.013  74.380 -15.455  1.00 56.30           P  
ATOM   1369  OP1  DA D5005      44.852  74.315 -16.366  1.00 58.75           O  
ATOM   1370  OP2  DA D5005      46.110  75.480 -14.454  1.00 58.51           O  
ATOM   1371  O5'  DA D5005      46.055  72.997 -14.684  1.00 54.48           O  
ATOM   1372  C5'  DA D5005      46.079  71.766 -15.389  1.00 48.96           C  
ATOM   1373  C4'  DA D5005      46.362  70.671 -14.403  1.00 45.23           C  
ATOM   1374  O4'  DA D5005      47.670  70.934 -13.865  1.00 45.75           O  
ATOM   1375  C3'  DA D5005      45.421  70.652 -13.194  1.00 43.24           C  
ATOM   1376  O3'  DA D5005      45.187  69.277 -12.845  1.00 41.61           O  
ATOM   1377  C2'  DA D5005      46.209  71.360 -12.103  1.00 42.75           C  
ATOM   1378  C1'  DA D5005      47.616  70.952 -12.449  1.00 42.61           C  
ATOM   1379  N9   DA D5005      48.669  71.842 -11.972  1.00 40.41           N  
ATOM   1380  C8   DA D5005      48.626  73.199 -11.846  1.00 39.90           C  
ATOM   1381  N7   DA D5005      49.742  73.725 -11.403  1.00 39.01           N  
ATOM   1382  C5   DA D5005      50.572  72.630 -11.206  1.00 37.09           C  
ATOM   1383  C6   DA D5005      51.895  72.501 -10.725  1.00 36.57           C  
ATOM   1384  N6   DA D5005      52.652  73.519 -10.296  1.00 31.89           N  
ATOM   1385  N1   DA D5005      52.420  71.258 -10.688  1.00 38.46           N  
ATOM   1386  C2   DA D5005      51.663  70.217 -11.086  1.00 38.98           C  
ATOM   1387  N3   DA D5005      50.411  70.213 -11.530  1.00 38.70           N  
ATOM   1388  C4   DA D5005      49.922  71.463 -11.565  1.00 38.23           C  
ATOM   1389  P    DT D5006      44.275  68.892 -11.565  1.00 42.66           P  
ATOM   1390  OP1  DT D5006      43.169  67.967 -11.933  1.00 43.86           O  
ATOM   1391  OP2  DT D5006      43.960  70.133 -10.824  1.00 43.37           O  
ATOM   1392  O5'  DT D5006      45.290  68.028 -10.716  1.00 43.46           O  
ATOM   1393  C5'  DT D5006      46.649  68.395 -10.689  1.00 41.59           C  
ATOM   1394  C4'  DT D5006      47.411  67.494  -9.757  1.00 39.19           C  
ATOM   1395  O4'  DT D5006      48.665  68.149  -9.487  1.00 35.73           O  
ATOM   1396  C3'  DT D5006      46.747  67.284  -8.403  1.00 40.15           C  
ATOM   1397  O3'  DT D5006      47.130  65.992  -7.926  1.00 45.92           O  
ATOM   1398  C2'  DT D5006      47.330  68.401  -7.561  1.00 39.18           C  
ATOM   1399  C1'  DT D5006      48.714  68.615  -8.158  1.00 35.20           C  
ATOM   1400  N1   DT D5006      49.142  70.025  -8.190  1.00 32.69           N  
ATOM   1401  C2   DT D5006      50.470  70.271  -7.987  1.00 31.82           C  
ATOM   1402  O2   DT D5006      51.291  69.385  -7.861  1.00 31.82           O  
ATOM   1403  N3   DT D5006      50.809  71.587  -7.928  1.00 31.91           N  
ATOM   1404  C4   DT D5006      49.966  72.671  -8.042  1.00 35.12           C  
ATOM   1405  O4   DT D5006      50.422  73.814  -7.912  1.00 38.26           O  
ATOM   1406  C5   DT D5006      48.572  72.345  -8.309  1.00 34.07           C  
ATOM   1407  C7   DT D5006      47.580  73.450  -8.511  1.00 32.69           C  
ATOM   1408  C6   DT D5006      48.239  71.051  -8.369  1.00 33.00           C  
ATOM   1409  P    DG D5007      46.434  65.367  -6.623  1.00 49.10           P  
ATOM   1410  OP1  DG D5007      46.039  63.989  -7.004  1.00 51.02           O  
ATOM   1411  OP2  DG D5007      45.416  66.298  -6.052  1.00 46.27           O  
ATOM   1412  O5'  DG D5007      47.652  65.249  -5.605  1.00 48.43           O  
ATOM   1413  C5'  DG D5007      48.677  66.224  -5.605  1.00 47.25           C  
ATOM   1414  C4'  DG D5007      49.700  65.914  -4.544  1.00 45.94           C  
ATOM   1415  O4'  DG D5007      50.616  67.025  -4.533  1.00 44.17           O  
ATOM   1416  C3'  DG D5007      49.155  65.811  -3.125  1.00 47.46           C  
ATOM   1417  O3'  DG D5007      49.967  64.897  -2.367  1.00 52.29           O  
ATOM   1418  C2'  DG D5007      49.223  67.240  -2.624  1.00 42.44           C  
ATOM   1419  C1'  DG D5007      50.399  67.838  -3.397  1.00 42.59           C  
ATOM   1420  N9   DG D5007      50.156  69.205  -3.860  1.00 40.11           N  
ATOM   1421  C8   DG D5007      49.016  69.704  -4.457  1.00 38.04           C  
ATOM   1422  N7   DG D5007      49.070  70.991  -4.659  1.00 37.32           N  
ATOM   1423  C5   DG D5007      50.327  71.359  -4.199  1.00 36.24           C  
ATOM   1424  C6   DG D5007      50.956  72.636  -4.159  1.00 35.60           C  
ATOM   1425  O6   DG D5007      50.507  73.735  -4.510  1.00 33.64           O  
ATOM   1426  N1   DG D5007      52.239  72.555  -3.638  1.00 36.36           N  
ATOM   1427  C2   DG D5007      52.844  71.398  -3.203  1.00 37.03           C  
ATOM   1428  N2   DG D5007      54.108  71.536  -2.744  1.00 37.73           N  
ATOM   1429  N3   DG D5007      52.264  70.205  -3.222  1.00 35.32           N  
ATOM   1430  C4   DG D5007      51.017  70.261  -3.729  1.00 36.47           C  
ATOM   1431  P    DA D5008      49.750  64.751  -0.776  1.00 55.72           P  
ATOM   1432  OP1  DA D5008      50.454  63.507  -0.385  1.00 57.08           O  
ATOM   1433  OP2  DA D5008      48.315  64.943  -0.404  1.00 54.57           O  
ATOM   1434  O5'  DA D5008      50.544  65.987  -0.166  1.00 55.94           O  
ATOM   1435  C5'  DA D5008      51.960  66.077  -0.284  1.00 57.12           C  
ATOM   1436  C4'  DA D5008      52.449  67.165   0.631  1.00 57.49           C  
ATOM   1437  O4'  DA D5008      52.156  68.441   0.034  1.00 56.66           O  
ATOM   1438  C3'  DA D5008      51.724  67.160   1.979  1.00 57.08           C  
ATOM   1439  O3'  DA D5008      52.640  67.566   3.008  1.00 56.78           O  
ATOM   1440  C2'  DA D5008      50.647  68.215   1.799  1.00 55.43           C  
ATOM   1441  C1'  DA D5008      51.376  69.202   0.930  1.00 55.15           C  
ATOM   1442  N9   DA D5008      50.559  70.104   0.144  1.00 53.28           N  
ATOM   1443  C8   DA D5008      49.367  69.893  -0.477  1.00 53.67           C  
ATOM   1444  N7   DA D5008      48.893  70.951  -1.079  1.00 50.76           N  
ATOM   1445  C5   DA D5008      49.842  71.932  -0.821  1.00 50.69           C  
ATOM   1446  C6   DA D5008      49.913  73.304  -1.132  1.00 48.10           C  
ATOM   1447  N6   DA D5008      48.952  73.979  -1.761  1.00 47.10           N  
ATOM   1448  N1   DA D5008      51.017  73.977  -0.744  1.00 47.72           N  
ATOM   1449  C2   DA D5008      51.967  73.317  -0.066  1.00 50.10           C  
ATOM   1450  N3   DA D5008      51.996  72.045   0.313  1.00 51.17           N  
ATOM   1451  C4   DA D5008      50.888  71.408  -0.100  1.00 51.77           C  
ATOM   1452  P    DA D5009      52.269  67.355   4.563  1.00 57.57           P  
ATOM   1453  OP1  DA D5009      53.345  66.523   5.181  1.00 60.63           O  
ATOM   1454  OP2  DA D5009      50.854  66.950   4.696  1.00 56.45           O  
ATOM   1455  O5'  DA D5009      52.377  68.823   5.140  1.00 55.40           O  
ATOM   1456  C5'  DA D5009      51.999  69.893   4.316  1.00 54.75           C  
ATOM   1457  C4'  DA D5009      52.600  71.178   4.808  1.00 53.18           C  
ATOM   1458  O4'  DA D5009      52.259  72.176   3.828  1.00 50.31           O  
ATOM   1459  C3'  DA D5009      52.026  71.660   6.135  1.00 53.98           C  
ATOM   1460  O3'  DA D5009      53.029  72.402   6.817  1.00 58.45           O  
ATOM   1461  C2'  DA D5009      50.876  72.553   5.716  1.00 49.86           C  
ATOM   1462  C1'  DA D5009      51.319  73.086   4.358  1.00 47.46           C  
ATOM   1463  N9   DA D5009      50.213  73.184   3.410  1.00 42.78           N  
ATOM   1464  C8   DA D5009      49.272  72.231   3.112  1.00 42.38           C  
ATOM   1465  N7   DA D5009      48.334  72.655   2.307  1.00 40.00           N  
ATOM   1466  C5   DA D5009      48.694  73.966   2.040  1.00 39.93           C  
ATOM   1467  C6   DA D5009      48.088  74.972   1.280  1.00 38.15           C  
ATOM   1468  N6   DA D5009      46.936  74.817   0.626  1.00 39.20           N  
ATOM   1469  N1   DA D5009      48.707  76.167   1.213  1.00 38.62           N  
ATOM   1470  C2   DA D5009      49.852  76.329   1.874  1.00 39.24           C  
ATOM   1471  N3   DA D5009      50.517  75.460   2.633  1.00 39.30           N  
ATOM   1472  C4   DA D5009      49.873  74.290   2.679  1.00 40.05           C  
ATOM   1473  P    DA D5010      52.811  72.833   8.347  1.00 59.97           P  
ATOM   1474  OP1  DA D5010      54.006  72.327   9.058  1.00 60.65           O  
ATOM   1475  OP2  DA D5010      51.455  72.514   8.858  1.00 59.56           O  
ATOM   1476  O5'  DA D5010      52.903  74.412   8.274  1.00 60.15           O  
ATOM   1477  C5'  DA D5010      53.919  75.061   7.507  1.00 61.46           C  
ATOM   1478  C4'  DA D5010      53.610  76.534   7.459  1.00 61.22           C  
ATOM   1479  O4'  DA D5010      52.566  76.790   6.498  1.00 59.03           O  
ATOM   1480  C3'  DA D5010      53.080  77.035   8.797  1.00 61.42           C  
ATOM   1481  O3'  DA D5010      53.644  78.316   9.067  1.00 66.10           O  
ATOM   1482  C2'  DA D5010      51.570  77.070   8.603  1.00 58.53           C  
ATOM   1483  C1'  DA D5010      51.423  77.354   7.120  1.00 55.03           C  
ATOM   1484  N9   DA D5010      50.265  76.742   6.482  1.00 50.00           N  
ATOM   1485  C8   DA D5010      49.863  75.439   6.555  1.00 47.58           C  
ATOM   1486  N7   DA D5010      48.800  75.171   5.842  1.00 45.27           N  
ATOM   1487  C5   DA D5010      48.470  76.393   5.264  1.00 46.56           C  
ATOM   1488  C6   DA D5010      47.422  76.804   4.393  1.00 45.47           C  
ATOM   1489  N6   DA D5010      46.470  76.001   3.920  1.00 42.27           N  
ATOM   1490  N1   DA D5010      47.395  78.103   4.019  1.00 45.19           N  
ATOM   1491  C2   DA D5010      48.348  78.922   4.476  1.00 45.28           C  
ATOM   1492  N3   DA D5010      49.372  78.657   5.287  1.00 48.88           N  
ATOM   1493  C4   DA D5010      49.369  77.363   5.652  1.00 47.86           C  
ATOM   1494  P    DC D5011      53.568  78.928  10.549  1.00 70.16           P  
ATOM   1495  OP1  DC D5011      54.874  79.591  10.836  1.00 71.09           O  
ATOM   1496  OP2  DC D5011      53.026  77.909  11.483  1.00 68.69           O  
ATOM   1497  O5'  DC D5011      52.459  80.048  10.391  1.00 68.40           O  
ATOM   1498  C5'  DC D5011      51.520  79.934   9.345  1.00 68.59           C  
ATOM   1499  C4'  DC D5011      50.684  81.177   9.239  1.00 65.74           C  
ATOM   1500  O4'  DC D5011      49.629  80.875   8.302  1.00 64.54           O  
ATOM   1501  C3'  DC D5011      49.995  81.533  10.545  1.00 65.32           C  
ATOM   1502  O3'  DC D5011      49.843  82.944  10.581  1.00 65.56           O  
ATOM   1503  C2'  DC D5011      48.667  80.799  10.463  1.00 63.63           C  
ATOM   1504  C1'  DC D5011      48.376  80.782   8.964  1.00 61.77           C  
ATOM   1505  N1   DC D5011      47.702  79.567   8.469  1.00 58.08           N  
ATOM   1506  C2   DC D5011      46.591  79.690   7.606  1.00 55.86           C  
ATOM   1507  O2   DC D5011      46.216  80.816   7.249  1.00 56.35           O  
ATOM   1508  N3   DC D5011      45.965  78.578   7.183  1.00 53.26           N  
ATOM   1509  C4   DC D5011      46.404  77.376   7.563  1.00 52.12           C  
ATOM   1510  N4   DC D5011      45.733  76.303   7.129  1.00 49.94           N  
ATOM   1511  C5   DC D5011      47.540  77.220   8.409  1.00 53.44           C  
ATOM   1512  C6   DC D5011      48.150  78.330   8.837  1.00 55.94           C  
ATOM   1513  P    DA D5012      49.196  83.633  11.866  1.00 66.06           P  
ATOM   1514  OP1  DA D5012      49.997  84.835  12.194  1.00 67.25           O  
ATOM   1515  OP2  DA D5012      48.918  82.610  12.917  1.00 66.43           O  
ATOM   1516  O5'  DA D5012      47.789  84.110  11.326  1.00 64.32           O  
ATOM   1517  C5'  DA D5012      47.683  84.871  10.135  1.00 60.58           C  
ATOM   1518  C4'  DA D5012      46.234  85.204   9.914  1.00 58.31           C  
ATOM   1519  O4'  DA D5012      45.540  84.081   9.337  1.00 54.92           O  
ATOM   1520  C3'  DA D5012      45.489  85.544  11.201  1.00 57.44           C  
ATOM   1521  O3'  DA D5012      44.625  86.642  10.901  1.00 59.57           O  
ATOM   1522  C2'  DA D5012      44.726  84.264  11.535  1.00 55.01           C  
ATOM   1523  C1'  DA D5012      44.454  83.676  10.157  1.00 52.24           C  
ATOM   1524  N9   DA D5012      44.384  82.220  10.049  1.00 48.78           N  
ATOM   1525  C8   DA D5012      45.249  81.290  10.555  1.00 47.49           C  
ATOM   1526  N7   DA D5012      44.936  80.056  10.253  1.00 43.30           N  
ATOM   1527  C5   DA D5012      43.773  80.186   9.511  1.00 42.08           C  
ATOM   1528  C6   DA D5012      42.925  79.250   8.926  1.00 40.80           C  
ATOM   1529  N6   DA D5012      43.118  77.940   9.004  1.00 34.94           N  
ATOM   1530  N1   DA D5012      41.848  79.711   8.251  1.00 41.50           N  
ATOM   1531  C2   DA D5012      41.655  81.037   8.181  1.00 42.53           C  
ATOM   1532  N3   DA D5012      42.381  82.015   8.700  1.00 43.87           N  
ATOM   1533  C4   DA D5012      43.431  81.513   9.367  1.00 44.45           C  
ATOM   1534  P    DA D5013      43.786  87.351  12.071  1.00 60.59           P  
ATOM   1535  OP1  DA D5013      43.905  88.822  11.921  1.00 61.81           O  
ATOM   1536  OP2  DA D5013      44.115  86.706  13.365  1.00 60.08           O  
ATOM   1537  O5'  DA D5013      42.283  86.974  11.735  1.00 60.37           O  
ATOM   1538  C5'  DA D5013      41.702  87.275  10.462  1.00 57.35           C  
ATOM   1539  C4'  DA D5013      40.336  86.647  10.404  1.00 55.25           C  
ATOM   1540  O4'  DA D5013      40.487  85.218  10.364  1.00 54.54           O  
ATOM   1541  C3'  DA D5013      39.491  86.923  11.645  1.00 52.95           C  
ATOM   1542  O3'  DA D5013      38.151  87.102  11.206  1.00 54.13           O  
ATOM   1543  C2'  DA D5013      39.610  85.654  12.478  1.00 51.28           C  
ATOM   1544  C1'  DA D5013      39.721  84.618  11.397  1.00 49.93           C  
ATOM   1545  N9   DA D5013      40.397  83.383  11.756  1.00 45.73           N  
ATOM   1546  C8   DA D5013      41.528  83.208  12.496  1.00 45.53           C  
ATOM   1547  N7   DA D5013      41.906  81.962  12.588  1.00 42.72           N  
ATOM   1548  C5   DA D5013      40.938  81.270  11.870  1.00 41.59           C  
ATOM   1549  C6   DA D5013      40.735  79.905  11.601  1.00 39.34           C  
ATOM   1550  N6   DA D5013      41.527  78.925  12.056  1.00 36.49           N  
ATOM   1551  N1   DA D5013      39.666  79.572  10.847  1.00 38.10           N  
ATOM   1552  C2   DA D5013      38.855  80.544  10.411  1.00 39.84           C  
ATOM   1553  N3   DA D5013      38.934  81.848  10.610  1.00 41.36           N  
ATOM   1554  C4   DA D5013      40.006  82.142  11.354  1.00 42.28           C  
ATOM   1555  P    DA D5014      36.996  87.463  12.265  1.00 57.97           P  
ATOM   1556  OP1  DA D5014      36.427  88.792  11.916  1.00 57.86           O  
ATOM   1557  OP2  DA D5014      37.480  87.211  13.655  1.00 58.49           O  
ATOM   1558  O5'  DA D5014      35.864  86.401  11.931  1.00 54.50           O  
ATOM   1559  C5'  DA D5014      35.565  86.044  10.580  1.00 49.86           C  
ATOM   1560  C4'  DA D5014      34.730  84.790  10.584  1.00 47.35           C  
ATOM   1561  O4'  DA D5014      35.568  83.673  10.946  1.00 45.56           O  
ATOM   1562  C3'  DA D5014      33.575  84.796  11.594  1.00 44.27           C  
ATOM   1563  O3'  DA D5014      32.425  84.240  10.943  1.00 41.46           O  
ATOM   1564  C2'  DA D5014      34.082  83.934  12.750  1.00 43.99           C  
ATOM   1565  C1'  DA D5014      34.995  82.962  12.038  1.00 41.79           C  
ATOM   1566  N9   DA D5014      36.096  82.414  12.813  1.00 36.88           N  
ATOM   1567  C8   DA D5014      37.054  83.075  13.517  1.00 36.91           C  
ATOM   1568  N7   DA D5014      37.971  82.289  14.029  1.00 35.19           N  
ATOM   1569  C5   DA D5014      37.572  81.013  13.638  1.00 33.60           C  
ATOM   1570  C6   DA D5014      38.122  79.720  13.813  1.00 29.66           C  
ATOM   1571  N6   DA D5014      39.300  79.456  14.376  1.00 26.47           N  
ATOM   1572  N1   DA D5014      37.417  78.681  13.333  1.00 28.39           N  
ATOM   1573  C2   DA D5014      36.289  78.917  12.663  1.00 30.16           C  
ATOM   1574  N3   DA D5014      35.708  80.061  12.386  1.00 32.32           N  
ATOM   1575  C4   DA D5014      36.400  81.081  12.914  1.00 34.21           C  
ATOM   1576  P    DT D5015      30.980  84.287  11.650  1.00 42.94           P  
ATOM   1577  OP1  DT D5015      29.965  84.698  10.652  1.00 46.36           O  
ATOM   1578  OP2  DT D5015      31.103  85.029  12.912  1.00 42.57           O  
ATOM   1579  O5'  DT D5015      30.672  82.757  11.971  1.00 45.85           O  
ATOM   1580  C5'  DT D5015      31.748  81.875  12.275  1.00 43.91           C  
ATOM   1581  C4'  DT D5015      31.272  80.460  12.460  1.00 38.91           C  
ATOM   1582  O4'  DT D5015      32.430  79.739  12.931  1.00 39.56           O  
ATOM   1583  C3'  DT D5015      30.198  80.240  13.516  1.00 36.78           C  
ATOM   1584  O3'  DT D5015      29.437  79.107  13.116  1.00 35.72           O  
ATOM   1585  C2'  DT D5015      30.990  79.951  14.776  1.00 37.38           C  
ATOM   1586  C1'  DT D5015      32.234  79.267  14.257  1.00 37.25           C  
ATOM   1587  N1   DT D5015      33.475  79.537  15.010  1.00 37.22           N  
ATOM   1588  C2   DT D5015      34.276  78.452  15.275  1.00 36.99           C  
ATOM   1589  O2   DT D5015      33.976  77.310  14.954  1.00 38.98           O  
ATOM   1590  N3   DT D5015      35.447  78.747  15.929  1.00 35.55           N  
ATOM   1591  C4   DT D5015      35.888  79.986  16.340  1.00 33.59           C  
ATOM   1592  O4   DT D5015      36.981  80.089  16.900  1.00 33.94           O  
ATOM   1593  C5   DT D5015      34.996  81.084  16.048  1.00 34.48           C  
ATOM   1594  C7   DT D5015      35.412  82.463  16.448  1.00 30.75           C  
ATOM   1595  C6   DT D5015      33.836  80.812  15.415  1.00 35.50           C  
ATOM   1596  P    DT D5016      28.333  78.496  14.105  1.00 36.23           P  
ATOM   1597  OP1  DT D5016      27.075  78.211  13.383  1.00 33.29           O  
ATOM   1598  OP2  DT D5016      28.300  79.338  15.330  1.00 36.56           O  
ATOM   1599  O5'  DT D5016      28.941  77.082  14.514  1.00 36.15           O  
ATOM   1600  C5'  DT D5016      29.715  76.293  13.596  1.00 30.51           C  
ATOM   1601  C4'  DT D5016      30.227  75.064  14.310  1.00 29.23           C  
ATOM   1602  O4'  DT D5016      31.361  75.398  15.129  1.00 29.62           O  
ATOM   1603  C3'  DT D5016      29.249  74.380  15.264  1.00 26.72           C  
ATOM   1604  O3'  DT D5016      29.522  72.971  15.172  1.00 29.50           O  
ATOM   1605  C2'  DT D5016      29.627  74.939  16.629  1.00 24.09           C  
ATOM   1606  C1'  DT D5016      31.118  75.049  16.494  1.00 27.38           C  
ATOM   1607  N1   DT D5016      31.836  76.031  17.320  1.00 28.61           N  
ATOM   1608  C2   DT D5016      32.998  75.622  17.937  1.00 29.13           C  
ATOM   1609  O2   DT D5016      33.409  74.469  17.906  1.00 29.90           O  
ATOM   1610  N3   DT D5016      33.683  76.624  18.566  1.00 27.94           N  
ATOM   1611  C4   DT D5016      33.342  77.964  18.625  1.00 28.60           C  
ATOM   1612  O4   DT D5016      34.134  78.782  19.112  1.00 26.44           O  
ATOM   1613  C5   DT D5016      32.069  78.296  18.044  1.00 29.12           C  
ATOM   1614  C7   DT D5016      31.559  79.697  18.182  1.00 28.79           C  
ATOM   1615  C6   DT D5016      31.389  77.325  17.422  1.00 28.37           C  
ATOM   1616  P    DT D5017      28.548  71.879  15.875  1.00 29.86           P  
ATOM   1617  OP1  DT D5017      28.067  71.008  14.777  1.00 30.31           O  
ATOM   1618  OP2  DT D5017      27.570  72.504  16.809  1.00 25.13           O  
ATOM   1619  O5'  DT D5017      29.548  71.015  16.755  1.00 29.02           O  
ATOM   1620  C5'  DT D5017      30.629  71.667  17.387  1.00 31.24           C  
ATOM   1621  C4'  DT D5017      31.532  70.682  18.082  1.00 31.05           C  
ATOM   1622  O4'  DT D5017      32.439  71.518  18.831  1.00 30.39           O  
ATOM   1623  C3'  DT D5017      30.835  69.803  19.120  1.00 30.14           C  
ATOM   1624  O3'  DT D5017      31.614  68.598  19.280  1.00 29.41           O  
ATOM   1625  C2'  DT D5017      30.804  70.707  20.340  1.00 27.38           C  
ATOM   1626  C1'  DT D5017      32.112  71.465  20.212  1.00 26.77           C  
ATOM   1627  N1   DT D5017      32.126  72.840  20.691  1.00 25.62           N  
ATOM   1628  C2   DT D5017      33.255  73.225  21.368  1.00 25.68           C  
ATOM   1629  O2   DT D5017      34.166  72.442  21.639  1.00 24.13           O  
ATOM   1630  N3   DT D5017      33.292  74.565  21.710  1.00 23.99           N  
ATOM   1631  C4   DT D5017      32.324  75.512  21.461  1.00 23.60           C  
ATOM   1632  O4   DT D5017      32.512  76.676  21.806  1.00 22.61           O  
ATOM   1633  C5   DT D5017      31.136  75.019  20.785  1.00 24.20           C  
ATOM   1634  C7   DT D5017      30.016  75.968  20.505  1.00 21.56           C  
ATOM   1635  C6   DT D5017      31.096  73.721  20.441  1.00 24.93           C  
ATOM   1636  P    DT D5018      31.333  67.585  20.509  1.00 31.47           P  
ATOM   1637  OP1  DT D5018      31.824  66.267  20.029  1.00 25.10           O  
ATOM   1638  OP2  DT D5018      29.953  67.693  21.073  1.00 24.84           O  
ATOM   1639  O5'  DT D5018      32.341  68.120  21.609  1.00 29.43           O  
ATOM   1640  C5'  DT D5018      33.729  68.248  21.297  1.00 29.28           C  
ATOM   1641  C4'  DT D5018      34.520  68.491  22.556  1.00 31.11           C  
ATOM   1642  O4'  DT D5018      34.395  69.859  22.978  1.00 30.33           O  
ATOM   1643  C3'  DT D5018      34.129  67.643  23.769  1.00 31.96           C  
ATOM   1644  O3'  DT D5018      35.347  67.273  24.429  1.00 36.01           O  
ATOM   1645  C2'  DT D5018      33.287  68.580  24.633  1.00 30.13           C  
ATOM   1646  C1'  DT D5018      33.891  69.936  24.312  1.00 30.31           C  
ATOM   1647  N1   DT D5018      32.991  71.100  24.363  1.00 28.97           N  
ATOM   1648  C2   DT D5018      33.500  72.265  24.907  1.00 28.80           C  
ATOM   1649  O2   DT D5018      34.644  72.360  25.315  1.00 29.90           O  
ATOM   1650  N3   DT D5018      32.628  73.314  24.931  1.00 26.61           N  
ATOM   1651  C4   DT D5018      31.326  73.328  24.433  1.00 30.10           C  
ATOM   1652  O4   DT D5018      30.655  74.366  24.479  1.00 32.37           O  
ATOM   1653  C5   DT D5018      30.854  72.074  23.865  1.00 29.16           C  
ATOM   1654  C7   DT D5018      29.457  72.022  23.307  1.00 23.07           C  
ATOM   1655  C6   DT D5018      31.703  71.030  23.869  1.00 27.77           C  
ATOM   1656  P    DC D5019      35.359  66.077  25.510  1.00 36.69           P  
ATOM   1657  OP1  DC D5019      36.447  65.127  25.193  1.00 39.28           O  
ATOM   1658  OP2  DC D5019      33.994  65.586  25.745  1.00 34.23           O  
ATOM   1659  O5'  DC D5019      35.777  66.790  26.849  1.00 40.58           O  
ATOM   1660  C5'  DC D5019      35.437  68.131  27.039  1.00 46.86           C  
ATOM   1661  C4'  DC D5019      36.507  68.823  27.838  1.00 46.46           C  
ATOM   1662  O4'  DC D5019      36.122  70.213  27.851  1.00 46.50           O  
ATOM   1663  C3'  DC D5019      36.542  68.380  29.298  1.00 46.24           C  
ATOM   1664  O3'  DC D5019      37.862  68.616  29.834  1.00 47.39           O  
ATOM   1665  C2'  DC D5019      35.436  69.233  29.901  1.00 43.94           C  
ATOM   1666  C1'  DC D5019      35.472  70.529  29.066  1.00 41.42           C  
ATOM   1667  N1   DC D5019      34.161  71.133  28.728  1.00 35.69           N  
ATOM   1668  C2   DC D5019      33.966  72.518  28.968  1.00 35.02           C  
ATOM   1669  O2   DC D5019      34.903  73.185  29.432  1.00 36.79           O  
ATOM   1670  N3   DC D5019      32.768  73.085  28.672  1.00 31.16           N  
ATOM   1671  C4   DC D5019      31.804  72.339  28.131  1.00 29.09           C  
ATOM   1672  N4   DC D5019      30.672  72.941  27.788  1.00 26.04           N  
ATOM   1673  C5   DC D5019      31.971  70.936  27.894  1.00 28.43           C  
ATOM   1674  C6   DC D5019      33.153  70.383  28.199  1.00 29.13           C  
ATOM   1675  P    DC D5020      38.304  67.973  31.248  1.00 47.86           P  
ATOM   1676  OP1  DC D5020      39.715  67.563  31.149  1.00 48.25           O  
ATOM   1677  OP2  DC D5020      37.275  67.004  31.720  1.00 49.56           O  
ATOM   1678  O5'  DC D5020      38.278  69.218  32.223  1.00 50.62           O  
ATOM   1679  C5'  DC D5020      37.319  70.224  32.019  1.00 53.45           C  
ATOM   1680  C4'  DC D5020      37.629  71.424  32.868  1.00 52.60           C  
ATOM   1681  O4'  DC D5020      36.623  72.413  32.567  1.00 52.84           O  
ATOM   1682  C3'  DC D5020      37.511  71.141  34.355  1.00 53.34           C  
ATOM   1683  O3'  DC D5020      38.391  72.025  35.036  1.00 55.98           O  
ATOM   1684  C2'  DC D5020      36.046  71.421  34.646  1.00 51.94           C  
ATOM   1685  C1'  DC D5020      35.690  72.518  33.635  1.00 50.50           C  
ATOM   1686  N1   DC D5020      34.335  72.416  33.049  1.00 47.74           N  
ATOM   1687  C2   DC D5020      33.482  73.527  33.120  1.00 44.93           C  
ATOM   1688  O2   DC D5020      33.889  74.556  33.681  1.00 42.96           O  
ATOM   1689  N3   DC D5020      32.240  73.450  32.568  1.00 42.38           N  
ATOM   1690  C4   DC D5020      31.855  72.328  31.951  1.00 42.02           C  
ATOM   1691  N4   DC D5020      30.652  72.313  31.383  1.00 41.64           N  
ATOM   1692  C5   DC D5020      32.696  71.176  31.879  1.00 41.70           C  
ATOM   1693  C6   DC D5020      33.917  71.264  32.433  1.00 45.34           C  
ATOM   1694  P    DT D5021      38.676  71.818  36.592  1.00 59.74           P  
ATOM   1695  OP1  DT D5021      40.158  71.741  36.696  1.00 58.75           O  
ATOM   1696  OP2  DT D5021      37.821  70.723  37.149  1.00 57.76           O  
ATOM   1697  O5'  DT D5021      38.136  73.175  37.218  1.00 58.52           O  
ATOM   1698  C5'  DT D5021      36.961  73.761  36.685  1.00 58.83           C  
ATOM   1699  C4'  DT D5021      36.441  74.841  37.594  1.00 59.03           C  
ATOM   1700  O4'  DT D5021      35.136  75.196  37.072  1.00 57.84           O  
ATOM   1701  C3'  DT D5021      36.189  74.350  39.013  1.00 60.72           C  
ATOM   1702  O3'  DT D5021      36.071  75.512  39.842  1.00 64.75           O  
ATOM   1703  C2'  DT D5021      34.804  73.741  38.904  1.00 57.92           C  
ATOM   1704  C1'  DT D5021      34.109  74.646  37.884  1.00 53.28           C  
ATOM   1705  N1   DT D5021      33.142  73.942  37.000  1.00 46.95           N  
ATOM   1706  C2   DT D5021      32.113  74.656  36.427  1.00 44.29           C  
ATOM   1707  O2   DT D5021      32.014  75.870  36.505  1.00 43.45           O  
ATOM   1708  N3   DT D5021      31.215  73.897  35.728  1.00 43.15           N  
ATOM   1709  C4   DT D5021      31.272  72.535  35.489  1.00 42.54           C  
ATOM   1710  O4   DT D5021      30.386  71.986  34.816  1.00 42.72           O  
ATOM   1711  C5   DT D5021      32.407  71.866  36.060  1.00 41.05           C  
ATOM   1712  C7   DT D5021      32.581  70.404  35.814  1.00 37.09           C  
ATOM   1713  C6   DT D5021      33.267  72.590  36.784  1.00 43.91           C  
TER    1714       DT D5021                                                      
ATOM   1715  N   ALA N 392      -2.216  64.002  -0.101  1.00118.40           N  
ATOM   1716  CA  ALA N 392      -3.449  64.563   0.522  1.00118.18           C  
ATOM   1717  C   ALA N 392      -3.938  63.668   1.657  1.00116.99           C  
ATOM   1718  O   ALA N 392      -4.771  64.078   2.472  1.00118.30           O  
ATOM   1719  CB  ALA N 392      -4.541  64.712  -0.533  1.00121.54           C  
ATOM   1720  N   SER N 393      -3.420  62.444   1.703  1.00115.88           N  
ATOM   1721  CA  SER N 393      -3.805  61.488   2.736  1.00114.92           C  
ATOM   1722  C   SER N 393      -2.714  61.369   3.797  1.00114.04           C  
ATOM   1723  O   SER N 393      -1.666  62.010   3.690  1.00111.74           O  
ATOM   1724  CB  SER N 393      -4.088  60.113   2.111  1.00116.15           C  
ATOM   1725  OG  SER N 393      -2.967  59.618   1.396  1.00112.95           O  
ATOM   1726  N   LEU N 394      -2.962  60.551   4.817  1.00110.29           N  
ATOM   1727  CA  LEU N 394      -1.996  60.361   5.895  1.00105.75           C  
ATOM   1728  C   LEU N 394      -1.956  58.933   6.417  1.00101.68           C  
ATOM   1729  O   LEU N 394      -2.730  58.563   7.305  1.00104.24           O  
ATOM   1730  CB  LEU N 394      -2.306  61.298   7.063  1.00109.81           C  
ATOM   1731  CG  LEU N 394      -2.279  62.796   6.755  1.00 20.00           C  
ATOM   1732  CD1 LEU N 394      -2.604  63.606   8.000  1.00 20.00           C  
ATOM   1733  CD2 LEU N 394      -0.928  63.204   6.187  1.00 20.00           C  
ATOM   1734  N   PRO N 395      -1.047  58.139   5.859  1.00 97.23           N  
ATOM   1735  CA  PRO N 395      -0.858  56.744   6.256  1.00 88.00           C  
ATOM   1736  C   PRO N 395       0.639  56.460   6.252  1.00 82.91           C  
ATOM   1737  O   PRO N 395       1.220  56.113   5.221  1.00 82.48           O  
ATOM   1738  CB  PRO N 395      -1.767  55.985   5.289  1.00 88.50           C  
ATOM   1739  CG  PRO N 395      -1.800  56.834   4.064  1.00 20.00           C  
ATOM   1740  CD  PRO N 395      -1.596  58.248   4.530  1.00 20.00           C  
ATOM   1741  N   PRO N 396       1.286  56.598   7.415  1.00 81.51           N  
ATOM   1742  CA  PRO N 396       2.726  56.350   7.476  1.00 74.70           C  
ATOM   1743  C   PRO N 396       3.036  54.964   6.966  1.00 71.90           C  
ATOM   1744  O   PRO N 396       2.452  53.995   7.422  1.00 72.66           O  
ATOM   1745  CB  PRO N 396       3.032  56.518   8.958  1.00 77.04           C  
ATOM   1746  CG  PRO N 396       1.785  56.000   9.604  1.00 77.60           C  
ATOM   1747  CD  PRO N 396       0.706  56.643   8.770  1.00 79.43           C  
ATOM   1748  N   LEU N 397       3.954  54.882   6.015  1.00 71.40           N  
ATOM   1749  CA  LEU N 397       4.342  53.607   5.422  1.00 70.40           C  
ATOM   1750  C   LEU N 397       4.580  52.467   6.409  1.00 71.91           C  
ATOM   1751  O   LEU N 397       4.574  51.293   6.025  1.00 71.80           O  
ATOM   1752  CB  LEU N 397       5.596  53.801   4.570  1.00 63.38           C  
ATOM   1753  CG  LEU N 397       5.387  54.422   3.190  1.00 59.27           C  
ATOM   1754  CD1 LEU N 397       4.373  55.557   3.245  1.00 56.33           C  
ATOM   1755  CD2 LEU N 397       6.736  54.899   2.676  1.00 57.02           C  
ATOM   1756  N   GLU N 398       4.770  52.810   7.677  1.00 77.12           N  
ATOM   1757  CA  GLU N 398       5.041  51.823   8.716  1.00 84.20           C  
ATOM   1758  C   GLU N 398       3.780  51.287   9.403  1.00 83.79           C  
ATOM   1759  O   GLU N 398       3.867  50.402  10.258  1.00 83.48           O  
ATOM   1760  CB  GLU N 398       5.971  52.437   9.772  1.00 89.09           C  
ATOM   1761  CG  GLU N 398       7.080  53.325   9.207  1.00104.74           C  
ATOM   1762  CD  GLU N 398       6.568  54.670   8.696  1.00113.36           C  
ATOM   1763  OE1 GLU N 398       7.358  55.421   8.083  1.00118.47           O  
ATOM   1764  OE2 GLU N 398       5.377  54.978   8.912  1.00119.17           O  
ATOM   1765  N   TRP N 399       2.617  51.824   9.043  1.00 83.49           N  
ATOM   1766  CA  TRP N 399       1.368  51.389   9.658  1.00 84.03           C  
ATOM   1767  C   TRP N 399       0.787  50.154   8.969  1.00 73.66           C  
ATOM   1768  O   TRP N 399       0.671  50.104   7.749  1.00 73.14           O  
ATOM   1769  CB  TRP N 399       0.349  52.534   9.644  1.00 98.71           C  
ATOM   1770  CG  TRP N 399      -0.798  52.310  10.576  1.00119.04           C  
ATOM   1771  CD1 TRP N 399      -1.872  51.490  10.375  1.00125.20           C  
ATOM   1772  CD2 TRP N 399      -0.967  52.882  11.879  1.00129.72           C  
ATOM   1773  NE1 TRP N 399      -2.701  51.515  11.471  1.00133.29           N  
ATOM   1774  CE2 TRP N 399      -2.171  52.363  12.408  1.00135.04           C  
ATOM   1775  CE3 TRP N 399      -0.220  53.786  12.649  1.00136.64           C  
ATOM   1776  CZ2 TRP N 399      -2.643  52.713  13.680  1.00139.93           C  
ATOM   1777  CZ3 TRP N 399      -0.688  54.133  13.915  1.00141.02           C  
ATOM   1778  CH2 TRP N 399      -1.892  53.598  14.415  1.00142.08           C  
ATOM   1779  N   PRO N 400       0.408  49.137   9.754  1.00 64.20           N  
ATOM   1780  CA  PRO N 400      -0.151  47.924   9.157  1.00 59.63           C  
ATOM   1781  C   PRO N 400      -1.470  48.218   8.470  1.00 55.68           C  
ATOM   1782  O   PRO N 400      -2.214  49.109   8.889  1.00 51.90           O  
ATOM   1783  CB  PRO N 400      -0.331  47.003  10.357  1.00 56.35           C  
ATOM   1784  CG  PRO N 400      -0.729  47.968  11.443  1.00 56.03           C  
ATOM   1785  CD  PRO N 400       0.256  49.116  11.222  1.00 59.90           C  
ATOM   1786  N   LEU N 401      -1.733  47.463   7.405  1.00 53.74           N  
ATOM   1787  CA  LEU N 401      -2.959  47.575   6.618  1.00 53.34           C  
ATOM   1788  C   LEU N 401      -3.315  46.203   6.050  1.00 53.32           C  
ATOM   1789  O   LEU N 401      -2.449  45.482   5.564  1.00 50.35           O  
ATOM   1790  CB  LEU N 401      -2.774  48.571   5.464  1.00 52.23           C  
ATOM   1791  CG  LEU N 401      -2.545  50.036   5.864  1.00 52.57           C  
ATOM   1792  CD1 LEU N 401      -2.142  50.835   4.638  1.00 52.30           C  
ATOM   1793  CD2 LEU N 401      -3.803  50.624   6.512  1.00 54.10           C  
ATOM   1794  N   SER N 402      -4.586  45.833   6.137  1.00 54.81           N  
ATOM   1795  CA  SER N 402      -5.012  44.550   5.605  1.00 57.53           C  
ATOM   1796  C   SER N 402      -5.057  44.704   4.097  1.00 59.08           C  
ATOM   1797  O   SER N 402      -5.060  45.826   3.584  1.00 61.63           O  
ATOM   1798  CB  SER N 402      -6.392  44.160   6.138  1.00 56.46           C  
ATOM   1799  OG  SER N 402      -7.367  45.089   5.708  1.00 61.02           O  
ATOM   1800  N   SER N 403      -5.078  43.571   3.401  1.00 64.34           N  
ATOM   1801  CA  SER N 403      -5.107  43.544   1.944  1.00 69.34           C  
ATOM   1802  C   SER N 403      -6.509  43.731   1.390  1.00 74.26           C  
ATOM   1803  O   SER N 403      -6.694  43.810   0.179  1.00 71.18           O  
ATOM   1804  CB  SER N 403      -4.554  42.216   1.440  1.00 64.98           C  
ATOM   1805  OG  SER N 403      -5.331  41.159   1.955  1.00 64.66           O  
ATOM   1806  N   GLN N 404      -7.499  43.784   2.273  1.00 79.27           N  
ATOM   1807  CA  GLN N 404      -8.872  43.954   1.832  1.00 87.92           C  
ATOM   1808  C   GLN N 404      -9.745  44.487   2.947  1.00 88.62           C  
ATOM   1809  O   GLN N 404      -9.455  44.282   4.120  1.00 90.98           O  
ATOM   1810  CB  GLN N 404      -9.428  42.627   1.314  1.00 95.28           C  
ATOM   1811  CG  GLN N 404      -9.288  41.480   2.290  1.00109.13           C  
ATOM   1812  CD  GLN N 404      -9.712  40.163   1.685  1.00118.18           C  
ATOM   1813  OE1 GLN N 404      -9.569  39.111   2.304  1.00125.32           O  
ATOM   1814  NE2 GLN N 404     -10.238  40.213   0.466  1.00125.42           N  
ATOM   1815  N   SER N 405     -10.808  45.187   2.562  1.00 91.81           N  
ATOM   1816  CA  SER N 405     -11.749  45.779   3.505  1.00 90.76           C  
ATOM   1817  C   SER N 405     -13.035  46.101   2.760  1.00 90.15           C  
ATOM   1818  O   SER N 405     -12.998  46.727   1.707  1.00 94.19           O  
ATOM   1819  CB  SER N 405     -11.158  47.056   4.099  1.00 90.41           C  
ATOM   1820  OG  SER N 405      -9.939  46.771   4.765  1.00 88.17           O  
ATOM   1821  N   GLY N 406     -14.168  45.670   3.308  1.00 90.11           N  
ATOM   1822  CA  GLY N 406     -15.444  45.916   2.657  1.00 91.09           C  
ATOM   1823  C   GLY N 406     -15.533  45.046   1.419  1.00 93.90           C  
ATOM   1824  O   GLY N 406     -15.159  43.872   1.457  1.00 92.13           O  
ATOM   1825  N   SER N 407     -16.017  45.610   0.317  1.00 88.65           N  
ATOM   1826  CA  SER N 407     -16.112  44.859  -0.923  1.00 86.79           C  
ATOM   1827  C   SER N 407     -14.812  44.930  -1.743  1.00 84.47           C  
ATOM   1828  O   SER N 407     -14.697  44.279  -2.776  1.00 82.50           O  
ATOM   1829  CB  SER N 407     -17.286  45.386  -1.754  1.00 84.31           C  
ATOM   1830  OG  SER N 407     -17.448  44.648  -2.954  1.00 85.18           O  
ATOM   1831  N   TYR N 408     -13.832  45.705  -1.281  1.00 83.56           N  
ATOM   1832  CA  TYR N 408     -12.567  45.858  -2.007  1.00 81.37           C  
ATOM   1833  C   TYR N 408     -11.496  44.829  -1.654  1.00 78.67           C  
ATOM   1834  O   TYR N 408     -11.455  44.315  -0.535  1.00 80.51           O  
ATOM   1835  CB  TYR N 408     -11.992  47.260  -1.778  1.00 81.70           C  
ATOM   1836  CG  TYR N 408     -12.977  48.399  -1.967  1.00 86.54           C  
ATOM   1837  CD1 TYR N 408     -13.660  48.570  -3.169  1.00 89.15           C  
ATOM   1838  CD2 TYR N 408     -13.214  49.315  -0.942  1.00 90.37           C  
ATOM   1839  CE1 TYR N 408     -14.560  49.630  -3.348  1.00 92.39           C  
ATOM   1840  CE2 TYR N 408     -14.109  50.377  -1.110  1.00 93.59           C  
ATOM   1841  CZ  TYR N 408     -14.778  50.528  -2.312  1.00 93.48           C  
ATOM   1842  OH  TYR N 408     -15.663  51.574  -2.453  1.00 92.63           O  
ATOM   1843  N   GLU N 409     -10.630  44.541  -2.627  1.00 79.96           N  
ATOM   1844  CA  GLU N 409      -9.528  43.586  -2.461  1.00 80.54           C  
ATOM   1845  C   GLU N 409      -8.354  43.953  -3.371  1.00 76.32           C  
ATOM   1846  O   GLU N 409      -8.515  44.037  -4.592  1.00 74.41           O  
ATOM   1847  CB  GLU N 409      -9.977  42.160  -2.795  1.00 87.24           C  
ATOM   1848  CG  GLU N 409      -8.872  41.123  -2.592  1.00104.12           C  
ATOM   1849  CD  GLU N 409      -9.230  39.746  -3.127  1.00112.53           C  
ATOM   1850  OE1 GLU N 409      -8.469  38.791  -2.857  1.00117.17           O  
ATOM   1851  OE2 GLU N 409     -10.263  39.619  -3.820  1.00117.31           O  
ATOM   1852  N   LEU N 410      -7.174  44.156  -2.781  1.00 69.99           N  
ATOM   1853  CA  LEU N 410      -5.987  44.519  -3.553  1.00 66.16           C  
ATOM   1854  C   LEU N 410      -5.179  43.291  -3.938  1.00 65.01           C  
ATOM   1855  O   LEU N 410      -4.156  42.991  -3.341  1.00 64.97           O  
ATOM   1856  CB  LEU N 410      -5.112  45.495  -2.757  1.00 62.61           C  
ATOM   1857  CG  LEU N 410      -3.887  46.126  -3.440  1.00 56.69           C  
ATOM   1858  CD1 LEU N 410      -4.296  46.853  -4.715  1.00 56.16           C  
ATOM   1859  CD2 LEU N 410      -3.224  47.105  -2.473  1.00 56.01           C  
ATOM   1860  N   ARG N 411      -5.634  42.591  -4.965  1.00 66.34           N  
ATOM   1861  CA  ARG N 411      -4.960  41.383  -5.417  1.00 67.11           C  
ATOM   1862  C   ARG N 411      -3.547  41.604  -5.919  1.00 64.68           C  
ATOM   1863  O   ARG N 411      -3.067  42.727  -5.979  1.00 65.19           O  
ATOM   1864  CB  ARG N 411      -5.767  40.717  -6.530  1.00 70.54           C  
ATOM   1865  CG  ARG N 411      -7.127  40.188  -6.111  1.00 81.01           C  
ATOM   1866  CD  ARG N 411      -7.796  39.557  -7.319  1.00 90.98           C  
ATOM   1867  NE  ARG N 411      -9.059  38.896  -7.008  1.00 98.10           N  
ATOM   1868  CZ  ARG N 411      -9.829  38.305  -7.916  1.00101.08           C  
ATOM   1869  NH1 ARG N 411      -9.472  38.290  -9.194  1.00101.93           N  
ATOM   1870  NH2 ARG N 411     -10.962  37.730  -7.544  1.00103.34           N  
ATOM   1871  N   ILE N 412      -2.893  40.505  -6.281  1.00 64.89           N  
ATOM   1872  CA  ILE N 412      -1.536  40.520  -6.800  1.00 67.29           C  
ATOM   1873  C   ILE N 412      -1.407  39.358  -7.787  1.00 69.76           C  
ATOM   1874  O   ILE N 412      -0.702  38.377  -7.545  1.00 69.54           O  
ATOM   1875  CB  ILE N 412      -0.498  40.380  -5.661  1.00 64.52           C  
ATOM   1876  CG1 ILE N 412       0.919  40.568  -6.205  1.00 63.15           C  
ATOM   1877  CG2 ILE N 412      -0.651  39.028  -4.985  1.00 65.96           C  
ATOM   1878  CD1 ILE N 412       1.935  40.857  -5.125  1.00 63.94           C  
ATOM   1879  N   GLU N 413      -2.132  39.485  -8.896  1.00 72.68           N  
ATOM   1880  CA  GLU N 413      -2.146  38.500  -9.969  1.00 75.94           C  
ATOM   1881  C   GLU N 413      -0.787  37.824 -10.104  1.00 71.18           C  
ATOM   1882  O   GLU N 413      -0.514  36.857  -9.406  1.00 73.61           O  
ATOM   1883  CB  GLU N 413      -2.518  39.189 -11.279  1.00 85.16           C  
ATOM   1884  CG  GLU N 413      -3.729  40.100 -11.163  1.00108.16           C  
ATOM   1885  CD  GLU N 413      -4.977  39.359 -10.719  1.00121.88           C  
ATOM   1886  OE1 GLU N 413      -5.479  38.515 -11.492  1.00131.40           O  
ATOM   1887  OE2 GLU N 413      -5.454  39.616  -9.593  1.00131.85           O  
ATOM   1888  N   VAL N 414       0.068  38.323 -10.989  1.00 66.98           N  
ATOM   1889  CA  VAL N 414       1.390  37.730 -11.162  1.00 60.85           C  
ATOM   1890  C   VAL N 414       2.269  38.157  -9.990  1.00 57.91           C  
ATOM   1891  O   VAL N 414       1.950  39.129  -9.299  1.00 57.81           O  
ATOM   1892  CB  VAL N 414       2.038  38.182 -12.475  1.00 59.78           C  
ATOM   1893  CG1 VAL N 414       3.330  37.396 -12.724  1.00 59.96           C  
ATOM   1894  CG2 VAL N 414       1.058  37.993 -13.609  1.00 60.36           C  
ATOM   1895  N   GLN N 415       3.371  37.436  -9.784  1.00 56.32           N  
ATOM   1896  CA  GLN N 415       4.301  37.683  -8.679  1.00 52.72           C  
ATOM   1897  C   GLN N 415       5.706  37.964  -9.241  1.00 50.63           C  
ATOM   1898  O   GLN N 415       6.012  37.589 -10.378  1.00 52.49           O  
ATOM   1899  CB  GLN N 415       4.311  36.436  -7.780  1.00 50.75           C  
ATOM   1900  CG  GLN N 415       4.867  36.601  -6.377  1.00 46.85           C  
ATOM   1901  CD  GLN N 415       3.869  37.184  -5.375  1.00 45.96           C  
ATOM   1902  OE1 GLN N 415       2.685  36.867  -5.392  1.00 44.90           O  
ATOM   1903  NE2 GLN N 415       4.363  38.024  -4.479  1.00 46.17           N  
ATOM   1904  N   PRO N 416       6.570  38.645  -8.464  1.00 51.22           N  
ATOM   1905  CA  PRO N 416       7.932  38.950  -8.928  1.00 49.18           C  
ATOM   1906  C   PRO N 416       8.741  37.673  -8.897  1.00 47.85           C  
ATOM   1907  O   PRO N 416       8.470  36.804  -8.078  1.00 48.97           O  
ATOM   1908  CB  PRO N 416       8.444  39.947  -7.891  1.00 50.65           C  
ATOM   1909  CG  PRO N 416       7.199  40.549  -7.325  1.00 50.89           C  
ATOM   1910  CD  PRO N 416       6.279  39.368  -7.217  1.00 51.05           C  
ATOM   1911  N   LYS N 417       9.715  37.530  -9.784  1.00 48.77           N  
ATOM   1912  CA  LYS N 417      10.519  36.319  -9.736  1.00 50.39           C  
ATOM   1913  C   LYS N 417      11.350  36.298  -8.433  1.00 52.94           C  
ATOM   1914  O   LYS N 417      11.301  37.245  -7.632  1.00 54.35           O  
ATOM   1915  CB  LYS N 417      11.391  36.182 -10.988  1.00 43.15           C  
ATOM   1916  CG  LYS N 417      12.302  37.321 -11.267  1.00 42.76           C  
ATOM   1917  CD  LYS N 417      13.003  37.115 -12.619  1.00 42.11           C  
ATOM   1918  CE  LYS N 417      13.850  35.831 -12.643  1.00 44.86           C  
ATOM   1919  NZ  LYS N 417      14.548  35.528 -13.939  1.00 45.31           N  
ATOM   1920  N   PRO N 418      12.110  35.218  -8.191  1.00 52.09           N  
ATOM   1921  CA  PRO N 418      12.903  35.134  -6.960  1.00 54.68           C  
ATOM   1922  C   PRO N 418      14.128  36.042  -6.838  1.00 52.69           C  
ATOM   1923  O   PRO N 418      14.322  36.728  -5.841  1.00 54.18           O  
ATOM   1924  CB  PRO N 418      13.282  33.660  -6.916  1.00 56.82           C  
ATOM   1925  CG  PRO N 418      13.523  33.372  -8.360  1.00 56.24           C  
ATOM   1926  CD  PRO N 418      12.328  34.020  -9.024  1.00 56.22           C  
ATOM   1927  N   HIS N 419      14.964  36.029  -7.859  1.00 51.84           N  
ATOM   1928  CA  HIS N 419      16.172  36.829  -7.839  1.00 48.14           C  
ATOM   1929  C   HIS N 419      16.085  38.079  -8.702  1.00 46.96           C  
ATOM   1930  O   HIS N 419      15.394  38.107  -9.726  1.00 47.45           O  
ATOM   1931  CB  HIS N 419      17.351  35.969  -8.281  1.00 45.47           C  
ATOM   1932  CG  HIS N 419      17.610  34.801  -7.377  1.00 43.76           C  
ATOM   1933  ND1 HIS N 419      18.634  33.897  -7.594  1.00 41.47           N  
ATOM   1934  CD2 HIS N 419      16.988  34.399  -6.242  1.00 41.10           C  
ATOM   1935  CE1 HIS N 419      18.626  32.994  -6.633  1.00 39.09           C  
ATOM   1936  NE2 HIS N 419      17.636  33.275  -5.799  1.00 38.96           N  
ATOM   1937  N   HIS N 420      16.785  39.119  -8.264  1.00 40.76           N  
ATOM   1938  CA  HIS N 420      16.822  40.385  -8.980  1.00 34.68           C  
ATOM   1939  C   HIS N 420      17.905  41.284  -8.381  1.00 28.44           C  
ATOM   1940  O   HIS N 420      17.700  41.904  -7.355  1.00 26.14           O  
ATOM   1941  CB  HIS N 420      15.462  41.083  -8.884  1.00 38.45           C  
ATOM   1942  CG  HIS N 420      15.455  42.451  -9.488  1.00 34.93           C  
ATOM   1943  ND1 HIS N 420      16.217  42.779 -10.590  1.00 33.40           N  
ATOM   1944  CD2 HIS N 420      14.798  43.579  -9.134  1.00 33.16           C  
ATOM   1945  CE1 HIS N 420      16.035  44.051 -10.889  1.00 31.24           C  
ATOM   1946  NE2 HIS N 420      15.178  44.557 -10.020  1.00 36.18           N  
ATOM   1947  N   ARG N 421      19.052  41.325  -9.031  1.00 23.67           N  
ATOM   1948  CA  ARG N 421      20.200  42.128  -8.620  1.00 19.88           C  
ATOM   1949  C   ARG N 421      20.005  43.654  -8.637  1.00 18.12           C  
ATOM   1950  O   ARG N 421      20.144  44.270  -9.684  1.00 18.67           O  
ATOM   1951  CB  ARG N 421      21.353  41.736  -9.544  1.00 12.25           C  
ATOM   1952  CG  ARG N 421      22.636  42.396  -9.255  1.00  9.07           C  
ATOM   1953  CD  ARG N 421      23.791  41.732 -10.015  1.00  5.66           C  
ATOM   1954  NE  ARG N 421      25.005  42.542 -10.011  1.00  1.58           N  
ATOM   1955  CZ  ARG N 421      26.059  42.306 -10.780  1.00  9.69           C  
ATOM   1956  NH1 ARG N 421      26.029  41.268 -11.603  1.00  9.76           N  
ATOM   1957  NH2 ARG N 421      27.136  43.112 -10.747  1.00  7.09           N  
ATOM   1958  N   ALA N 422      19.716  44.262  -7.490  1.00 20.24           N  
ATOM   1959  CA  ALA N 422      19.549  45.706  -7.447  1.00 20.73           C  
ATOM   1960  C   ALA N 422      20.802  46.334  -8.033  1.00 21.52           C  
ATOM   1961  O   ALA N 422      21.841  45.668  -8.160  1.00 21.32           O  
ATOM   1962  CB  ALA N 422      19.362  46.183  -6.038  1.00 20.77           C  
ATOM   1963  N   HIS N 423      20.684  47.605  -8.424  1.00 22.44           N  
ATOM   1964  CA  HIS N 423      21.807  48.353  -8.999  1.00 25.86           C  
ATOM   1965  C   HIS N 423      22.254  49.431  -8.021  1.00 24.41           C  
ATOM   1966  O   HIS N 423      21.456  49.900  -7.200  1.00 25.20           O  
ATOM   1967  CB  HIS N 423      21.411  49.002 -10.343  1.00 29.56           C  
ATOM   1968  CG  HIS N 423      20.493  50.180 -10.213  1.00 32.53           C  
ATOM   1969  ND1 HIS N 423      19.125  50.049 -10.087  1.00 34.58           N  
ATOM   1970  CD2 HIS N 423      20.750  51.506 -10.154  1.00 33.58           C  
ATOM   1971  CE1 HIS N 423      18.582  51.246  -9.953  1.00 35.06           C  
ATOM   1972  NE2 HIS N 423      19.545  52.149  -9.990  1.00 37.13           N  
ATOM   1973  N   TYR N 424      23.525  49.810  -8.115  1.00 25.51           N  
ATOM   1974  CA  TYR N 424      24.112  50.842  -7.245  1.00 27.35           C  
ATOM   1975  C   TYR N 424      24.235  52.141  -7.998  1.00 28.31           C  
ATOM   1976  O   TYR N 424      24.509  52.126  -9.204  1.00 29.42           O  
ATOM   1977  CB  TYR N 424      25.521  50.444  -6.749  1.00 25.98           C  
ATOM   1978  CG  TYR N 424      25.597  49.372  -5.682  1.00 27.97           C  
ATOM   1979  CD1 TYR N 424      25.229  48.059  -5.974  1.00 30.62           C  
ATOM   1980  CD2 TYR N 424      26.038  49.667  -4.372  1.00 30.15           C  
ATOM   1981  CE1 TYR N 424      25.286  47.046  -5.010  1.00 32.25           C  
ATOM   1982  CE2 TYR N 424      26.103  48.655  -3.383  1.00 32.26           C  
ATOM   1983  CZ  TYR N 424      25.721  47.346  -3.723  1.00 33.25           C  
ATOM   1984  OH  TYR N 424      25.755  46.329  -2.817  1.00 32.98           O  
ATOM   1985  N   GLU N 425      24.056  53.255  -7.290  1.00 31.35           N  
ATOM   1986  CA  GLU N 425      24.155  54.569  -7.911  1.00 33.73           C  
ATOM   1987  C   GLU N 425      25.388  54.667  -8.797  1.00 32.44           C  
ATOM   1988  O   GLU N 425      25.337  55.266  -9.859  1.00 34.74           O  
ATOM   1989  CB  GLU N 425      24.155  55.649  -6.840  1.00 37.76           C  
ATOM   1990  CG  GLU N 425      23.031  55.426  -5.825  1.00 51.42           C  
ATOM   1991  CD  GLU N 425      22.770  56.605  -4.885  1.00 58.44           C  
ATOM   1992  OE1 GLU N 425      22.124  57.590  -5.312  1.00 61.58           O  
ATOM   1993  OE2 GLU N 425      23.206  56.538  -3.711  1.00 63.77           O  
ATOM   1994  N   THR N 426      26.497  54.055  -8.401  1.00 33.12           N  
ATOM   1995  CA  THR N 426      27.705  54.115  -9.242  1.00 36.64           C  
ATOM   1996  C   THR N 426      27.668  53.180 -10.447  1.00 38.27           C  
ATOM   1997  O   THR N 426      28.704  52.811 -10.987  1.00 36.09           O  
ATOM   1998  CB  THR N 426      29.006  53.779  -8.492  1.00 32.83           C  
ATOM   1999  OG1 THR N 426      28.967  52.414  -8.038  1.00 32.53           O  
ATOM   2000  CG2 THR N 426      29.219  54.740  -7.336  1.00 29.00           C  
ATOM   2001  N   GLU N 427      26.477  52.763 -10.849  1.00 43.18           N  
ATOM   2002  CA  GLU N 427      26.375  51.918 -12.031  1.00 50.32           C  
ATOM   2003  C   GLU N 427      25.091  52.057 -12.841  1.00 47.27           C  
ATOM   2004  O   GLU N 427      24.081  52.554 -12.369  1.00 49.76           O  
ATOM   2005  CB  GLU N 427      26.593  50.445 -11.681  1.00 54.42           C  
ATOM   2006  CG  GLU N 427      25.417  49.718 -11.096  1.00 73.69           C  
ATOM   2007  CD  GLU N 427      25.612  48.235 -11.168  1.00 85.16           C  
ATOM   2008  OE1 GLU N 427      26.592  47.814 -11.817  1.00 95.15           O  
ATOM   2009  OE2 GLU N 427      24.793  47.499 -10.585  1.00 93.98           O  
ATOM   2010  N   GLY N 428      25.148  51.619 -14.084  1.00 48.10           N  
ATOM   2011  CA  GLY N 428      23.965  51.679 -14.912  1.00 47.37           C  
ATOM   2012  C   GLY N 428      22.740  51.048 -14.258  1.00 46.43           C  
ATOM   2013  O   GLY N 428      22.823  50.428 -13.196  1.00 46.56           O  
ATOM   2014  N   SER N 429      21.589  51.204 -14.900  1.00 43.67           N  
ATOM   2015  CA  SER N 429      20.348  50.647 -14.380  1.00 40.35           C  
ATOM   2016  C   SER N 429      20.296  49.163 -14.683  1.00 38.35           C  
ATOM   2017  O   SER N 429      20.887  48.701 -15.660  1.00 36.69           O  
ATOM   2018  CB  SER N 429      19.161  51.331 -15.037  1.00 41.66           C  
ATOM   2019  OG  SER N 429      17.950  50.796 -14.553  1.00 38.77           O  
ATOM   2020  N   ARG N 430      19.590  48.419 -13.840  1.00 37.72           N  
ATOM   2021  CA  ARG N 430      19.458  46.984 -14.037  1.00 36.12           C  
ATOM   2022  C   ARG N 430      18.018  46.537 -14.302  1.00 36.93           C  
ATOM   2023  O   ARG N 430      17.623  45.396 -14.030  1.00 37.55           O  
ATOM   2024  CB  ARG N 430      20.089  46.218 -12.868  1.00 33.33           C  
ATOM   2025  CG  ARG N 430      21.599  46.085 -13.026  1.00 30.31           C  
ATOM   2026  CD  ARG N 430      22.266  45.516 -11.781  1.00 31.08           C  
ATOM   2027  NE  ARG N 430      23.726  45.461 -11.915  1.00 25.68           N  
ATOM   2028  CZ  ARG N 430      24.380  44.663 -12.753  1.00 24.02           C  
ATOM   2029  NH1 ARG N 430      23.725  43.818 -13.548  1.00 25.60           N  
ATOM   2030  NH2 ARG N 430      25.698  44.742 -12.834  1.00 21.58           N  
ATOM   2031  N   GLY N 431      17.241  47.469 -14.845  1.00 34.80           N  
ATOM   2032  CA  GLY N 431      15.882  47.182 -15.233  1.00 32.65           C  
ATOM   2033  C   GLY N 431      14.851  46.997 -14.178  1.00 31.25           C  
ATOM   2034  O   GLY N 431      15.104  47.114 -12.998  1.00 32.14           O  
ATOM   2035  N   ALA N 432      13.656  46.705 -14.650  1.00 31.59           N  
ATOM   2036  CA  ALA N 432      12.512  46.502 -13.794  1.00 32.79           C  
ATOM   2037  C   ALA N 432      12.541  45.109 -13.219  1.00 33.39           C  
ATOM   2038  O   ALA N 432      13.364  44.278 -13.606  1.00 34.46           O  
ATOM   2039  CB  ALA N 432      11.211  46.706 -14.591  1.00 29.61           C  
ATOM   2040  N   VAL N 433      11.625  44.875 -12.291  1.00 35.41           N  
ATOM   2041  CA  VAL N 433      11.487  43.596 -11.641  1.00 39.27           C  
ATOM   2042  C   VAL N 433      10.690  42.681 -12.574  1.00 39.51           C  
ATOM   2043  O   VAL N 433       9.479  42.840 -12.748  1.00 38.80           O  
ATOM   2044  CB  VAL N 433      10.748  43.772 -10.325  1.00 39.36           C  
ATOM   2045  CG1 VAL N 433      10.320  42.440  -9.786  1.00 44.85           C  
ATOM   2046  CG2 VAL N 433      11.638  44.486  -9.346  1.00 42.85           C  
ATOM   2047  N   LYS N 434      11.373  41.726 -13.191  1.00 40.60           N  
ATOM   2048  CA  LYS N 434      10.691  40.818 -14.092  1.00 42.10           C  
ATOM   2049  C   LYS N 434       9.897  39.770 -13.301  1.00 43.85           C  
ATOM   2050  O   LYS N 434      10.070  39.628 -12.086  1.00 44.49           O  
ATOM   2051  CB  LYS N 434      11.699  40.149 -15.021  1.00 39.83           C  
ATOM   2052  CG  LYS N 434      12.532  41.129 -15.837  1.00 37.71           C  
ATOM   2053  CD  LYS N 434      13.588  40.381 -16.650  1.00 39.37           C  
ATOM   2054  CE  LYS N 434      14.306  41.286 -17.637  1.00 41.41           C  
ATOM   2055  NZ  LYS N 434      14.849  42.497 -16.969  1.00 42.77           N  
ATOM   2056  N   ALA N 435       9.001  39.070 -13.998  1.00 46.44           N  
ATOM   2057  CA  ALA N 435       8.151  38.032 -13.404  1.00 47.60           C  
ATOM   2058  C   ALA N 435       8.726  36.645 -13.731  1.00 49.18           C  
ATOM   2059  O   ALA N 435       9.561  36.513 -14.628  1.00 46.10           O  
ATOM   2060  CB  ALA N 435       6.734  38.155 -13.941  1.00 49.89           C  
ATOM   2061  N   PRO N 436       8.291  35.596 -13.008  1.00 52.68           N  
ATOM   2062  CA  PRO N 436       8.825  34.253 -13.289  1.00 56.32           C  
ATOM   2063  C   PRO N 436       8.561  33.854 -14.737  1.00 59.98           C  
ATOM   2064  O   PRO N 436       9.422  33.283 -15.413  1.00 57.68           O  
ATOM   2065  CB  PRO N 436       8.079  33.352 -12.296  1.00 52.55           C  
ATOM   2066  CG  PRO N 436       7.595  34.315 -11.208  1.00 51.29           C  
ATOM   2067  CD  PRO N 436       7.232  35.551 -11.982  1.00 50.05           C  
ATOM   2068  N   THR N 437       7.353  34.168 -15.196  1.00 66.22           N  
ATOM   2069  CA  THR N 437       6.911  33.870 -16.555  1.00 75.79           C  
ATOM   2070  C   THR N 437       7.869  34.418 -17.631  1.00 73.14           C  
ATOM   2071  O   THR N 437       8.309  33.703 -18.525  1.00 77.00           O  
ATOM   2072  CB  THR N 437       5.508  34.472 -16.788  1.00 79.19           C  
ATOM   2073  OG1 THR N 437       5.587  35.902 -16.736  1.00 86.11           O  
ATOM   2074  CG2 THR N 437       4.549  34.025 -15.698  1.00 85.90           C  
ATOM   2075  N   GLY N 438       8.184  35.701 -17.515  1.00 74.49           N  
ATOM   2076  CA  GLY N 438       9.064  36.375 -18.453  1.00 70.54           C  
ATOM   2077  C   GLY N 438       8.566  37.801 -18.597  1.00 67.72           C  
ATOM   2078  O   GLY N 438       9.255  38.690 -19.109  1.00 68.23           O  
ATOM   2079  N   GLY N 439       7.345  38.010 -18.123  1.00 65.40           N  
ATOM   2080  CA  GLY N 439       6.736  39.318 -18.197  1.00 63.47           C  
ATOM   2081  C   GLY N 439       7.066  40.163 -16.987  1.00 61.74           C  
ATOM   2082  O   GLY N 439       8.232  40.344 -16.657  1.00 61.58           O  
ATOM   2083  N   HIS N 440       6.034  40.656 -16.311  1.00 56.80           N  
ATOM   2084  CA  HIS N 440       6.215  41.519 -15.154  1.00 53.14           C  
ATOM   2085  C   HIS N 440       5.113  41.280 -14.127  1.00 50.40           C  
ATOM   2086  O   HIS N 440       4.121  40.621 -14.408  1.00 49.56           O  
ATOM   2087  CB  HIS N 440       6.171  42.987 -15.602  1.00 55.78           C  
ATOM   2088  CG  HIS N 440       7.166  43.331 -16.666  1.00 56.54           C  
ATOM   2089  ND1 HIS N 440       8.522  43.409 -16.425  1.00 57.90           N  
ATOM   2090  CD2 HIS N 440       7.006  43.609 -17.981  1.00 57.06           C  
ATOM   2091  CE1 HIS N 440       9.151  43.721 -17.542  1.00 57.94           C  
ATOM   2092  NE2 HIS N 440       8.254  43.848 -18.502  1.00 57.86           N  
ATOM   2093  N   PRO N 441       5.278  41.809 -12.912  1.00 47.33           N  
ATOM   2094  CA  PRO N 441       4.254  41.624 -11.880  1.00 45.77           C  
ATOM   2095  C   PRO N 441       2.943  42.272 -12.316  1.00 44.50           C  
ATOM   2096  O   PRO N 441       2.915  43.002 -13.304  1.00 43.01           O  
ATOM   2097  CB  PRO N 441       4.864  42.317 -10.665  1.00 43.97           C  
ATOM   2098  CG  PRO N 441       6.324  42.090 -10.849  1.00 45.56           C  
ATOM   2099  CD  PRO N 441       6.514  42.364 -12.331  1.00 46.56           C  
ATOM   2100  N   VAL N 442       1.861  42.007 -11.589  1.00 40.11           N  
ATOM   2101  CA  VAL N 442       0.583  42.586 -11.940  1.00 40.77           C  
ATOM   2102  C   VAL N 442      -0.292  42.668 -10.725  1.00 42.19           C  
ATOM   2103  O   VAL N 442      -0.454  41.687 -10.031  1.00 43.39           O  
ATOM   2104  CB  VAL N 442      -0.148  41.718 -12.959  1.00 40.32           C  
ATOM   2105  CG1 VAL N 442      -1.502  42.311 -13.248  1.00 38.94           C  
ATOM   2106  CG2 VAL N 442       0.670  41.590 -14.230  1.00 37.50           C  
ATOM   2107  N   VAL N 443      -0.859  43.833 -10.452  1.00 45.85           N  
ATOM   2108  CA  VAL N 443      -1.766  43.962  -9.316  1.00 51.23           C  
ATOM   2109  C   VAL N 443      -3.109  44.456  -9.840  1.00 53.25           C  
ATOM   2110  O   VAL N 443      -3.168  45.124 -10.872  1.00 52.66           O  
ATOM   2111  CB  VAL N 443      -1.224  44.930  -8.260  1.00 48.82           C  
ATOM   2112  CG1 VAL N 443       0.238  44.631  -8.019  1.00 50.05           C  
ATOM   2113  CG2 VAL N 443      -1.434  46.376  -8.685  1.00 51.29           C  
ATOM   2114  N   GLN N 444      -4.186  44.105  -9.142  1.00 58.29           N  
ATOM   2115  CA  GLN N 444      -5.535  44.486  -9.555  1.00 62.83           C  
ATOM   2116  C   GLN N 444      -6.451  44.663  -8.357  1.00 63.27           C  
ATOM   2117  O   GLN N 444      -6.361  43.922  -7.373  1.00 64.20           O  
ATOM   2118  CB  GLN N 444      -6.108  43.420 -10.495  1.00 67.97           C  
ATOM   2119  CG  GLN N 444      -7.585  43.560 -10.850  1.00 79.21           C  
ATOM   2120  CD  GLN N 444      -8.028  42.481 -11.831  1.00 86.09           C  
ATOM   2121  OE1 GLN N 444      -7.970  41.290 -11.526  1.00 91.13           O  
ATOM   2122  NE2 GLN N 444      -8.457  42.894 -13.020  1.00 89.28           N  
ATOM   2123  N   LEU N 445      -7.318  45.668  -8.437  1.00 64.13           N  
ATOM   2124  CA  LEU N 445      -8.273  45.941  -7.372  1.00 63.61           C  
ATOM   2125  C   LEU N 445      -9.466  45.042  -7.660  1.00 67.33           C  
ATOM   2126  O   LEU N 445      -9.369  44.121  -8.478  1.00 65.79           O  
ATOM   2127  CB  LEU N 445      -8.697  47.411  -7.404  1.00 56.04           C  
ATOM   2128  CG  LEU N 445      -8.355  48.224  -6.150  1.00 52.49           C  
ATOM   2129  CD1 LEU N 445      -8.261  49.711  -6.489  1.00 49.23           C  
ATOM   2130  CD2 LEU N 445      -9.401  47.977  -5.054  1.00 48.62           C  
ATOM   2131  N   HIS N 446     -10.587  45.297  -6.999  1.00 71.46           N  
ATOM   2132  CA  HIS N 446     -11.760  44.483  -7.246  1.00 76.33           C  
ATOM   2133  C   HIS N 446     -13.089  45.130  -6.899  1.00 74.40           C  
ATOM   2134  O   HIS N 446     -13.952  45.310  -7.765  1.00 74.68           O  
ATOM   2135  CB  HIS N 446     -11.630  43.154  -6.508  1.00 85.65           C  
ATOM   2136  CG  HIS N 446     -11.843  41.963  -7.388  1.00 96.39           C  
ATOM   2137  ND1 HIS N 446     -11.135  41.774  -8.556  1.00101.16           N  
ATOM   2138  CD2 HIS N 446     -12.702  40.919  -7.297  1.00100.73           C  
ATOM   2139  CE1 HIS N 446     -11.549  40.669  -9.147  1.00105.01           C  
ATOM   2140  NE2 HIS N 446     -12.500  40.130  -8.404  1.00104.65           N  
ATOM   2141  N   GLY N 447     -13.251  45.485  -5.632  1.00 72.31           N  
ATOM   2142  CA  GLY N 447     -14.503  46.071  -5.199  1.00 70.54           C  
ATOM   2143  C   GLY N 447     -14.783  47.458  -5.727  1.00 70.19           C  
ATOM   2144  O   GLY N 447     -15.882  47.976  -5.531  1.00 66.70           O  
ATOM   2145  N   TYR N 448     -13.795  48.067  -6.378  1.00 69.77           N  
ATOM   2146  CA  TYR N 448     -13.961  49.404  -6.930  1.00 72.26           C  
ATOM   2147  C   TYR N 448     -14.689  49.261  -8.250  1.00 75.12           C  
ATOM   2148  O   TYR N 448     -14.107  48.835  -9.239  1.00 77.43           O  
ATOM   2149  CB  TYR N 448     -12.608  50.056  -7.171  1.00 70.28           C  
ATOM   2150  CG  TYR N 448     -12.675  51.546  -7.421  1.00 66.77           C  
ATOM   2151  CD1 TYR N 448     -13.028  52.425  -6.396  1.00 65.19           C  
ATOM   2152  CD2 TYR N 448     -12.328  52.085  -8.661  1.00 65.83           C  
ATOM   2153  CE1 TYR N 448     -13.025  53.802  -6.587  1.00 66.40           C  
ATOM   2154  CE2 TYR N 448     -12.322  53.469  -8.871  1.00 66.87           C  
ATOM   2155  CZ  TYR N 448     -12.670  54.326  -7.822  1.00 67.64           C  
ATOM   2156  OH  TYR N 448     -12.650  55.702  -7.990  1.00 67.92           O  
ATOM   2157  N   MET N 449     -15.969  49.607  -8.258  1.00 82.38           N  
ATOM   2158  CA  MET N 449     -16.764  49.495  -9.471  1.00 88.63           C  
ATOM   2159  C   MET N 449     -17.184  50.860 -10.009  1.00 91.54           C  
ATOM   2160  O   MET N 449     -17.961  50.944 -10.959  1.00 92.02           O  
ATOM   2161  CB  MET N 449     -17.995  48.610  -9.217  1.00 90.78           C  
ATOM   2162  CG  MET N 449     -17.650  47.219  -8.666  1.00 98.41           C  
ATOM   2163  SD  MET N 449     -16.343  46.321  -9.584  1.00101.78           S  
ATOM   2164  CE  MET N 449     -17.290  45.559 -10.884  1.00102.90           C  
ATOM   2165  N   GLU N 450     -16.660  51.925  -9.403  1.00 93.77           N  
ATOM   2166  CA  GLU N 450     -16.964  53.287  -9.841  1.00 97.62           C  
ATOM   2167  C   GLU N 450     -16.137  53.506 -11.101  1.00 98.22           C  
ATOM   2168  O   GLU N 450     -15.461  52.587 -11.567  1.00 97.80           O  
ATOM   2169  CB  GLU N 450     -16.536  54.312  -8.786  1.00100.92           C  
ATOM   2170  CG  GLU N 450     -16.547  53.816  -7.341  1.00104.18           C  
ATOM   2171  CD  GLU N 450     -17.934  53.491  -6.827  1.00106.42           C  
ATOM   2172  OE1 GLU N 450     -18.812  54.380  -6.890  1.00108.18           O  
ATOM   2173  OE2 GLU N 450     -18.142  52.351  -6.354  1.00107.88           O  
ATOM   2174  N   ASN N 451     -16.184  54.704 -11.669  1.00 97.64           N  
ATOM   2175  CA  ASN N 451     -15.390  54.970 -12.862  1.00 95.55           C  
ATOM   2176  C   ASN N 451     -14.555  56.225 -12.637  1.00 91.93           C  
ATOM   2177  O   ASN N 451     -15.013  57.354 -12.849  1.00 95.65           O  
ATOM   2178  CB  ASN N 451     -16.291  55.119 -14.099  1.00 99.98           C  
ATOM   2179  CG  ASN N 451     -15.524  54.958 -15.409  1.00102.28           C  
ATOM   2180  OD1 ASN N 451     -14.790  55.852 -15.829  1.00104.14           O  
ATOM   2181  ND2 ASN N 451     -15.689  53.807 -16.053  1.00104.02           N  
ATOM   2182  N   LYS N 452     -13.326  55.996 -12.181  1.00 88.79           N  
ATOM   2183  CA  LYS N 452     -12.371  57.056 -11.892  1.00 81.51           C  
ATOM   2184  C   LYS N 452     -11.047  56.423 -11.466  1.00 75.77           C  
ATOM   2185  O   LYS N 452     -11.007  55.635 -10.518  1.00 74.38           O  
ATOM   2186  CB  LYS N 452     -12.908  57.928 -10.768  1.00 83.45           C  
ATOM   2187  CG  LYS N 452     -12.101  59.171 -10.514  1.00 84.13           C  
ATOM   2188  CD  LYS N 452     -12.831  60.083  -9.551  1.00 82.49           C  
ATOM   2189  CE  LYS N 452     -14.116  60.634 -10.158  1.00 80.29           C  
ATOM   2190  NZ  LYS N 452     -15.102  59.574 -10.518  1.00 80.01           N  
ATOM   2191  N   PRO N 453      -9.945  56.765 -12.156  1.00 75.14           N  
ATOM   2192  CA  PRO N 453      -8.631  56.208 -11.828  1.00 68.03           C  
ATOM   2193  C   PRO N 453      -8.261  56.337 -10.353  1.00 65.21           C  
ATOM   2194  O   PRO N 453      -8.857  57.123  -9.613  1.00 66.26           O  
ATOM   2195  CB  PRO N 453      -7.689  57.000 -12.736  1.00 71.08           C  
ATOM   2196  CG  PRO N 453      -8.529  57.292 -13.923  1.00 69.95           C  
ATOM   2197  CD  PRO N 453      -9.832  57.713 -13.277  1.00 72.38           C  
ATOM   2198  N   LEU N 454      -7.279  55.539  -9.943  1.00 66.01           N  
ATOM   2199  CA  LEU N 454      -6.765  55.534  -8.575  1.00 61.92           C  
ATOM   2200  C   LEU N 454      -5.259  55.365  -8.628  1.00 59.15           C  
ATOM   2201  O   LEU N 454      -4.729  54.675  -9.503  1.00 58.82           O  
ATOM   2202  CB  LEU N 454      -7.369  54.394  -7.758  1.00 60.67           C  
ATOM   2203  CG  LEU N 454      -8.855  54.506  -7.424  1.00 61.21           C  
ATOM   2204  CD1 LEU N 454      -9.310  53.219  -6.767  1.00 61.50           C  
ATOM   2205  CD2 LEU N 454      -9.100  55.695  -6.504  1.00 61.39           C  
ATOM   2206  N   GLY N 455      -4.578  56.003  -7.684  1.00 57.55           N  
ATOM   2207  CA  GLY N 455      -3.130  55.932  -7.632  1.00 54.87           C  
ATOM   2208  C   GLY N 455      -2.707  54.707  -6.845  1.00 53.57           C  
ATOM   2209  O   GLY N 455      -3.039  54.577  -5.659  1.00 50.98           O  
ATOM   2210  N   LEU N 456      -1.984  53.810  -7.507  1.00 49.59           N  
ATOM   2211  CA  LEU N 456      -1.513  52.579  -6.886  1.00 47.51           C  
ATOM   2212  C   LEU N 456      -0.057  52.762  -6.525  1.00 47.36           C  
ATOM   2213  O   LEU N 456       0.799  52.772  -7.397  1.00 48.34           O  
ATOM   2214  CB  LEU N 456      -1.677  51.413  -7.866  1.00 43.98           C  
ATOM   2215  CG  LEU N 456      -1.112  50.029  -7.518  1.00 39.12           C  
ATOM   2216  CD1 LEU N 456       0.336  49.913  -7.952  1.00 35.29           C  
ATOM   2217  CD2 LEU N 456      -1.274  49.780  -6.034  1.00 37.68           C  
ATOM   2218  N   GLN N 457       0.220  52.897  -5.232  1.00 49.50           N  
ATOM   2219  CA  GLN N 457       1.580  53.110  -4.740  1.00 49.87           C  
ATOM   2220  C   GLN N 457       2.513  51.909  -4.810  1.00 49.26           C  
ATOM   2221  O   GLN N 457       2.082  50.768  -4.941  1.00 50.39           O  
ATOM   2222  CB  GLN N 457       1.535  53.631  -3.306  1.00 51.15           C  
ATOM   2223  CG  GLN N 457       1.180  55.083  -3.218  1.00 58.66           C  
ATOM   2224  CD  GLN N 457       1.031  55.570  -1.791  1.00 62.87           C  
ATOM   2225  OE1 GLN N 457       1.104  56.773  -1.525  1.00 64.84           O  
ATOM   2226  NE2 GLN N 457       0.810  54.643  -0.865  1.00 64.30           N  
ATOM   2227  N   ILE N 458       3.807  52.185  -4.729  1.00 47.37           N  
ATOM   2228  CA  ILE N 458       4.816  51.147  -4.786  1.00 45.63           C  
ATOM   2229  C   ILE N 458       6.103  51.550  -4.092  1.00 45.81           C  
ATOM   2230  O   ILE N 458       6.727  52.545  -4.462  1.00 46.78           O  
ATOM   2231  CB  ILE N 458       5.196  50.834  -6.221  1.00 46.06           C  
ATOM   2232  CG1 ILE N 458       3.935  50.595  -7.048  1.00 45.41           C  
ATOM   2233  CG2 ILE N 458       6.147  49.639  -6.245  1.00 44.99           C  
ATOM   2234  CD1 ILE N 458       4.183  50.619  -8.539  1.00 45.85           C  
ATOM   2235  N   PHE N 459       6.502  50.785  -3.085  1.00 44.77           N  
ATOM   2236  CA  PHE N 459       7.763  51.057  -2.397  1.00 44.40           C  
ATOM   2237  C   PHE N 459       8.371  49.730  -1.967  1.00 42.77           C  
ATOM   2238  O   PHE N 459       7.646  48.791  -1.643  1.00 42.28           O  
ATOM   2239  CB  PHE N 459       7.578  52.001  -1.183  1.00 44.64           C  
ATOM   2240  CG  PHE N 459       6.617  51.500  -0.132  1.00 47.05           C  
ATOM   2241  CD1 PHE N 459       5.247  51.560  -0.335  1.00 47.86           C  
ATOM   2242  CD2 PHE N 459       7.085  51.000   1.078  1.00 49.10           C  
ATOM   2243  CE1 PHE N 459       4.357  51.136   0.649  1.00 47.61           C  
ATOM   2244  CE2 PHE N 459       6.202  50.574   2.065  1.00 47.71           C  
ATOM   2245  CZ  PHE N 459       4.840  50.644   1.850  1.00 48.62           C  
ATOM   2246  N   ILE N 460       9.694  49.632  -2.027  1.00 39.51           N  
ATOM   2247  CA  ILE N 460      10.372  48.420  -1.606  1.00 38.06           C  
ATOM   2248  C   ILE N 460      10.294  48.316  -0.092  1.00 37.03           C  
ATOM   2249  O   ILE N 460      10.829  49.161   0.619  1.00 37.30           O  
ATOM   2250  CB  ILE N 460      11.837  48.424  -2.012  1.00 35.75           C  
ATOM   2251  CG1 ILE N 460      11.943  48.701  -3.512  1.00 34.81           C  
ATOM   2252  CG2 ILE N 460      12.466  47.079  -1.643  1.00 34.21           C  
ATOM   2253  CD1 ILE N 460      11.231  47.688  -4.398  1.00 32.03           C  
ATOM   2254  N   GLY N 461       9.628  47.269   0.391  1.00 38.40           N  
ATOM   2255  CA  GLY N 461       9.483  47.086   1.821  1.00 39.10           C  
ATOM   2256  C   GLY N 461      10.469  46.098   2.371  1.00 39.85           C  
ATOM   2257  O   GLY N 461      11.200  45.459   1.626  1.00 40.41           O  
ATOM   2258  N   THR N 462      10.490  45.982   3.687  1.00 41.53           N  
ATOM   2259  CA  THR N 462      11.375  45.042   4.352  1.00 45.95           C  
ATOM   2260  C   THR N 462      10.807  43.619   4.198  1.00 50.82           C  
ATOM   2261  O   THR N 462       9.628  43.456   3.890  1.00 49.79           O  
ATOM   2262  CB  THR N 462      11.476  45.377   5.827  1.00 43.53           C  
ATOM   2263  OG1 THR N 462      12.578  44.664   6.393  1.00 44.50           O  
ATOM   2264  CG2 THR N 462      10.168  44.994   6.547  1.00 40.65           C  
ATOM   2265  N   ALA N 463      11.633  42.594   4.413  1.00 56.57           N  
ATOM   2266  CA  ALA N 463      11.178  41.201   4.277  1.00 64.02           C  
ATOM   2267  C   ALA N 463      11.670  40.272   5.386  1.00 71.14           C  
ATOM   2268  O   ALA N 463      11.664  39.050   5.233  1.00 71.76           O  
ATOM   2269  CB  ALA N 463      11.611  40.650   2.930  1.00 61.42           C  
ATOM   2270  N   ASP N 464      12.109  40.850   6.498  1.00 84.08           N  
ATOM   2271  CA  ASP N 464      12.595  40.050   7.617  1.00 94.82           C  
ATOM   2272  C   ASP N 464      11.405  39.497   8.386  1.00101.33           C  
ATOM   2273  O   ASP N 464      10.263  39.616   7.944  1.00105.40           O  
ATOM   2274  CB  ASP N 464      13.493  40.888   8.550  1.00 98.77           C  
ATOM   2275  CG  ASP N 464      12.774  42.105   9.149  1.00103.83           C  
ATOM   2276  OD1 ASP N 464      11.673  41.942   9.719  1.00104.42           O  
ATOM   2277  OD2 ASP N 464      13.323  43.228   9.063  1.00104.26           O  
ATOM   2278  N   GLU N 465      11.669  38.888   9.534  1.00107.65           N  
ATOM   2279  CA  GLU N 465      10.599  38.328  10.344  1.00112.12           C  
ATOM   2280  C   GLU N 465       9.610  39.411  10.782  1.00113.06           C  
ATOM   2281  O   GLU N 465       8.438  39.384  10.397  1.00113.16           O  
ATOM   2282  CB  GLU N 465      11.182  37.600  11.569  1.00116.67           C  
ATOM   2283  CG  GLU N 465      12.225  38.379  12.381  1.00118.12           C  
ATOM   2284  CD  GLU N 465      13.602  38.410  11.729  1.00117.94           C  
ATOM   2285  OE1 GLU N 465      14.118  37.328  11.375  1.00116.86           O  
ATOM   2286  OE2 GLU N 465      14.172  39.514  11.584  1.00117.14           O  
ATOM   2287  N   ARG N 466      10.099  40.362  11.574  1.00111.17           N  
ATOM   2288  CA  ARG N 466       9.297  41.467  12.093  1.00109.28           C  
ATOM   2289  C   ARG N 466       8.277  41.975  11.079  1.00102.80           C  
ATOM   2290  O   ARG N 466       8.369  41.678   9.886  1.00 99.74           O  
ATOM   2291  CB  ARG N 466      10.222  42.619  12.530  1.00112.50           C  
ATOM   2292  CG  ARG N 466      11.492  42.148  13.248  1.00118.53           C  
ATOM   2293  CD  ARG N 466      12.338  43.281  13.830  1.00124.81           C  
ATOM   2294  NE  ARG N 466      11.698  43.919  14.980  1.00129.96           N  
ATOM   2295  CZ  ARG N 466      12.337  44.660  15.881  1.00131.94           C  
ATOM   2296  NH1 ARG N 466      13.643  44.862  15.774  1.00133.08           N  
ATOM   2297  NH2 ARG N 466      11.666  45.200  16.890  1.00132.87           N  
ATOM   2298  N   ILE N 467       7.309  42.744  11.564  1.00 95.57           N  
ATOM   2299  CA  ILE N 467       6.277  43.301  10.703  1.00 89.89           C  
ATOM   2300  C   ILE N 467       6.892  44.046   9.522  1.00 79.43           C  
ATOM   2301  O   ILE N 467       8.110  44.230   9.438  1.00 79.86           O  
ATOM   2302  CB  ILE N 467       5.350  44.282  11.461  1.00 92.97           C  
ATOM   2303  CG1 ILE N 467       6.103  45.569  11.811  1.00 95.62           C  
ATOM   2304  CG2 ILE N 467       4.814  43.617  12.716  1.00 92.88           C  
ATOM   2305  CD1 ILE N 467       5.225  46.647  12.406  1.00102.86           C  
ATOM   2306  N   LEU N 468       6.024  44.481   8.617  1.00 70.85           N  
ATOM   2307  CA  LEU N 468       6.432  45.190   7.415  1.00 60.96           C  
ATOM   2308  C   LEU N 468       6.783  46.650   7.658  1.00 55.33           C  
ATOM   2309  O   LEU N 468       6.121  47.342   8.433  1.00 53.02           O  
ATOM   2310  CB  LEU N 468       5.311  45.110   6.387  1.00 55.32           C  
ATOM   2311  CG  LEU N 468       5.657  45.448   4.943  1.00 51.14           C  
ATOM   2312  CD1 LEU N 468       6.678  44.450   4.393  1.00 45.70           C  
ATOM   2313  CD2 LEU N 468       4.368  45.411   4.132  1.00 49.70           C  
ATOM   2314  N   LYS N 469       7.835  47.103   6.987  1.00 49.80           N  
ATOM   2315  CA  LYS N 469       8.280  48.483   7.074  1.00 47.38           C  
ATOM   2316  C   LYS N 469       9.252  48.793   5.932  1.00 46.23           C  
ATOM   2317  O   LYS N 469       9.907  47.895   5.398  1.00 45.52           O  
ATOM   2318  CB  LYS N 469       8.919  48.761   8.434  1.00 50.10           C  
ATOM   2319  CG  LYS N 469      10.355  48.327   8.599  1.00 54.36           C  
ATOM   2320  CD  LYS N 469      10.866  48.759   9.973  1.00 56.80           C  
ATOM   2321  CE  LYS N 469      12.364  48.552  10.096  1.00 59.05           C  
ATOM   2322  NZ  LYS N 469      12.720  47.128   9.861  1.00 61.63           N  
ATOM   2323  N   PRO N 470       9.327  50.069   5.514  1.00 40.81           N  
ATOM   2324  CA  PRO N 470      10.226  50.461   4.427  1.00 38.40           C  
ATOM   2325  C   PRO N 470      11.635  49.974   4.677  1.00 36.69           C  
ATOM   2326  O   PRO N 470      12.146  50.088   5.776  1.00 36.40           O  
ATOM   2327  CB  PRO N 470      10.112  51.968   4.436  1.00 37.56           C  
ATOM   2328  CG  PRO N 470       8.677  52.150   4.770  1.00 37.53           C  
ATOM   2329  CD  PRO N 470       8.460  51.195   5.901  1.00 39.54           C  
ATOM   2330  N   HIS N 471      12.255  49.412   3.654  1.00 32.47           N  
ATOM   2331  CA  HIS N 471      13.604  48.884   3.783  1.00 33.01           C  
ATOM   2332  C   HIS N 471      14.624  49.991   3.588  1.00 33.73           C  
ATOM   2333  O   HIS N 471      15.011  50.300   2.466  1.00 35.24           O  
ATOM   2334  CB  HIS N 471      13.834  47.783   2.746  1.00 34.60           C  
ATOM   2335  CG  HIS N 471      14.974  46.870   3.070  1.00 36.40           C  
ATOM   2336  ND1 HIS N 471      16.229  47.340   3.401  1.00 37.79           N  
ATOM   2337  CD2 HIS N 471      15.062  45.520   3.079  1.00 35.55           C  
ATOM   2338  CE1 HIS N 471      17.039  46.315   3.592  1.00 38.34           C  
ATOM   2339  NE2 HIS N 471      16.357  45.198   3.402  1.00 36.34           N  
ATOM   2340  N   ALA N 472      15.074  50.584   4.684  1.00 32.53           N  
ATOM   2341  CA  ALA N 472      16.039  51.677   4.604  1.00 28.46           C  
ATOM   2342  C   ALA N 472      17.295  51.472   3.744  1.00 26.68           C  
ATOM   2343  O   ALA N 472      18.061  52.413   3.557  1.00 25.89           O  
ATOM   2344  CB  ALA N 472      16.438  52.079   5.984  1.00 29.59           C  
ATOM   2345  N   PHE N 473      17.521  50.267   3.219  1.00 25.13           N  
ATOM   2346  CA  PHE N 473      18.702  50.047   2.371  1.00 22.71           C  
ATOM   2347  C   PHE N 473      18.368  49.964   0.876  1.00 22.53           C  
ATOM   2348  O   PHE N 473      19.254  50.024   0.008  1.00 23.72           O  
ATOM   2349  CB  PHE N 473      19.443  48.783   2.822  1.00 20.73           C  
ATOM   2350  CG  PHE N 473      20.084  48.927   4.166  1.00 18.68           C  
ATOM   2351  CD1 PHE N 473      21.372  49.413   4.267  1.00 17.27           C  
ATOM   2352  CD2 PHE N 473      19.350  48.693   5.324  1.00 17.02           C  
ATOM   2353  CE1 PHE N 473      21.930  49.675   5.488  1.00 15.16           C  
ATOM   2354  CE2 PHE N 473      19.888  48.948   6.546  1.00 14.61           C  
ATOM   2355  CZ  PHE N 473      21.191  49.448   6.632  1.00 15.22           C  
ATOM   2356  N   TYR N 474      17.080  49.853   0.575  1.00 22.56           N  
ATOM   2357  CA  TYR N 474      16.641  49.747  -0.807  1.00 23.73           C  
ATOM   2358  C   TYR N 474      15.534  50.706  -1.144  1.00 22.47           C  
ATOM   2359  O   TYR N 474      14.574  50.848  -0.380  1.00 21.76           O  
ATOM   2360  CB  TYR N 474      16.156  48.334  -1.073  1.00 23.68           C  
ATOM   2361  CG  TYR N 474      17.264  47.326  -1.054  1.00 24.43           C  
ATOM   2362  CD1 TYR N 474      18.030  47.100  -2.183  1.00 24.33           C  
ATOM   2363  CD2 TYR N 474      17.519  46.562   0.079  1.00 25.62           C  
ATOM   2364  CE1 TYR N 474      19.015  46.136  -2.204  1.00 26.11           C  
ATOM   2365  CE2 TYR N 474      18.506  45.586   0.068  1.00 24.70           C  
ATOM   2366  CZ  TYR N 474      19.247  45.379  -1.085  1.00 25.27           C  
ATOM   2367  OH  TYR N 474      20.214  44.405  -1.165  1.00 26.38           O  
ATOM   2368  N   GLN N 475      15.692  51.361  -2.294  1.00 24.61           N  
ATOM   2369  CA  GLN N 475      14.696  52.289  -2.842  1.00 25.23           C  
ATOM   2370  C   GLN N 475      14.118  51.800  -4.197  1.00 22.60           C  
ATOM   2371  O   GLN N 475      14.858  51.312  -5.074  1.00 20.48           O  
ATOM   2372  CB  GLN N 475      15.335  53.665  -3.058  1.00 26.50           C  
ATOM   2373  CG  GLN N 475      15.738  54.368  -1.796  1.00 32.99           C  
ATOM   2374  CD  GLN N 475      14.579  54.530  -0.841  1.00 37.82           C  
ATOM   2375  OE1 GLN N 475      14.749  55.011   0.274  1.00 44.10           O  
ATOM   2376  NE2 GLN N 475      13.386  54.127  -1.273  1.00 44.18           N  
ATOM   2377  N   VAL N 476      12.800  51.901  -4.364  1.00 23.19           N  
ATOM   2378  CA  VAL N 476      12.207  51.574  -5.676  1.00 28.47           C  
ATOM   2379  C   VAL N 476      12.796  52.623  -6.647  1.00 27.02           C  
ATOM   2380  O   VAL N 476      12.954  53.791  -6.297  1.00 28.49           O  
ATOM   2381  CB  VAL N 476      10.651  51.707  -5.688  1.00 27.79           C  
ATOM   2382  CG1 VAL N 476      10.240  53.157  -5.715  1.00 29.10           C  
ATOM   2383  CG2 VAL N 476      10.087  51.018  -6.904  1.00 29.09           C  
ATOM   2384  N   HIS N 477      13.171  52.197  -7.839  1.00 29.80           N  
ATOM   2385  CA  HIS N 477      13.736  53.108  -8.821  1.00 33.92           C  
ATOM   2386  C   HIS N 477      12.955  53.122 -10.152  1.00 36.49           C  
ATOM   2387  O   HIS N 477      12.827  52.106 -10.858  1.00 36.55           O  
ATOM   2388  CB  HIS N 477      15.197  52.765  -9.035  1.00 35.86           C  
ATOM   2389  CG  HIS N 477      15.815  53.465 -10.195  1.00 41.25           C  
ATOM   2390  ND1 HIS N 477      15.650  53.034 -11.495  1.00 43.46           N  
ATOM   2391  CD2 HIS N 477      16.654  54.522 -10.250  1.00 42.68           C  
ATOM   2392  CE1 HIS N 477      16.375  53.789 -12.300  1.00 45.25           C  
ATOM   2393  NE2 HIS N 477      16.994  54.699 -11.568  1.00 45.75           N  
ATOM   2394  N   ARG N 478      12.432  54.307 -10.470  1.00 38.92           N  
ATOM   2395  CA  ARG N 478      11.614  54.566 -11.664  1.00 39.88           C  
ATOM   2396  C   ARG N 478      12.350  54.417 -12.981  1.00 38.50           C  
ATOM   2397  O   ARG N 478      13.386  55.034 -13.197  1.00 36.07           O  
ATOM   2398  CB  ARG N 478      11.023  55.980 -11.578  1.00 41.37           C  
ATOM   2399  CG  ARG N 478      10.119  56.408 -12.719  1.00 46.87           C  
ATOM   2400  CD  ARG N 478       9.338  57.673 -12.286  1.00 50.05           C  
ATOM   2401  NE  ARG N 478       8.474  58.244 -13.323  1.00 51.73           N  
ATOM   2402  CZ  ARG N 478       8.892  59.032 -14.307  1.00 52.38           C  
ATOM   2403  NH1 ARG N 478      10.171  59.360 -14.403  1.00 53.81           N  
ATOM   2404  NH2 ARG N 478       8.029  59.486 -15.203  1.00 51.42           N  
ATOM   2405  N   ILE N 479      11.813  53.566 -13.850  1.00 38.78           N  
ATOM   2406  CA  ILE N 479      12.377  53.363 -15.179  1.00 42.57           C  
ATOM   2407  C   ILE N 479      11.378  53.964 -16.146  1.00 42.09           C  
ATOM   2408  O   ILE N 479      10.171  53.909 -15.916  1.00 39.39           O  
ATOM   2409  CB  ILE N 479      12.533  51.891 -15.521  1.00 41.90           C  
ATOM   2410  CG1 ILE N 479      13.324  51.197 -14.426  1.00 40.60           C  
ATOM   2411  CG2 ILE N 479      13.250  51.748 -16.851  1.00 40.02           C  
ATOM   2412  CD1 ILE N 479      13.401  49.740 -14.621  1.00 44.33           C  
ATOM   2413  N   THR N 480      11.881  54.531 -17.236  1.00 46.02           N  
ATOM   2414  CA  THR N 480      11.007  55.164 -18.211  1.00 51.79           C  
ATOM   2415  C   THR N 480      11.399  54.978 -19.671  1.00 52.62           C  
ATOM   2416  O   THR N 480      12.480  54.469 -19.999  1.00 51.26           O  
ATOM   2417  CB  THR N 480      10.934  56.675 -17.956  1.00 49.76           C  
ATOM   2418  OG1 THR N 480      12.255  57.223 -18.039  1.00 52.04           O  
ATOM   2419  CG2 THR N 480      10.348  56.972 -16.573  1.00 50.96           C  
ATOM   2420  N   GLY N 481      10.466  55.405 -20.527  1.00 60.42           N  
ATOM   2421  CA  GLY N 481      10.612  55.389 -21.975  1.00 67.88           C  
ATOM   2422  C   GLY N 481      10.391  54.120 -22.775  1.00 73.63           C  
ATOM   2423  O   GLY N 481       9.346  53.463 -22.698  1.00 71.66           O  
ATOM   2424  N   LYS N 482      11.413  53.812 -23.567  1.00 81.46           N  
ATOM   2425  CA  LYS N 482      11.464  52.656 -24.450  1.00 89.62           C  
ATOM   2426  C   LYS N 482      10.677  51.446 -23.973  1.00 91.33           C  
ATOM   2427  O   LYS N 482       9.473  51.348 -24.209  1.00 93.28           O  
ATOM   2428  CB  LYS N 482      12.931  52.263 -24.687  1.00 94.25           C  
ATOM   2429  CG  LYS N 482      13.138  51.046 -25.583  1.00104.07           C  
ATOM   2430  CD  LYS N 482      14.614  50.665 -25.691  1.00110.95           C  
ATOM   2431  CE  LYS N 482      15.400  51.661 -26.533  1.00115.17           C  
ATOM   2432  NZ  LYS N 482      14.990  51.624 -27.964  1.00117.44           N  
ATOM   2433  N   THR N 483      11.374  50.539 -23.293  1.00 91.60           N  
ATOM   2434  CA  THR N 483      10.791  49.302 -22.796  1.00 89.83           C  
ATOM   2435  C   THR N 483       9.897  49.482 -21.576  1.00 81.96           C  
ATOM   2436  O   THR N 483      10.033  48.764 -20.587  1.00 83.29           O  
ATOM   2437  CB  THR N 483      11.910  48.282 -22.460  1.00 96.21           C  
ATOM   2438  OG1 THR N 483      11.327  47.042 -22.046  1.00104.74           O  
ATOM   2439  CG2 THR N 483      12.804  48.810 -21.346  1.00104.40           C  
ATOM   2440  N   VAL N 484       8.971  50.429 -21.646  1.00 71.56           N  
ATOM   2441  CA  VAL N 484       8.079  50.681 -20.522  1.00 60.78           C  
ATOM   2442  C   VAL N 484       6.732  51.179 -21.008  1.00 60.49           C  
ATOM   2443  O   VAL N 484       6.658  52.130 -21.781  1.00 58.60           O  
ATOM   2444  CB  VAL N 484       8.645  51.760 -19.548  1.00 55.44           C  
ATOM   2445  CG1 VAL N 484       7.606  52.072 -18.471  1.00 47.92           C  
ATOM   2446  CG2 VAL N 484       9.952  51.298 -18.910  1.00 47.55           C  
ATOM   2447  N   THR N 485       5.667  50.565 -20.507  1.00 57.68           N  
ATOM   2448  CA  THR N 485       4.317  50.929 -20.902  1.00 57.33           C  
ATOM   2449  C   THR N 485       3.463  51.407 -19.731  1.00 57.70           C  
ATOM   2450  O   THR N 485       2.231  51.355 -19.784  1.00 59.05           O  
ATOM   2451  CB  THR N 485       3.626  49.725 -21.550  1.00 57.97           C  
ATOM   2452  OG1 THR N 485       3.225  48.801 -20.529  1.00 55.70           O  
ATOM   2453  CG2 THR N 485       4.590  49.020 -22.511  1.00 57.62           C  
ATOM   2454  N   THR N 486       4.104  51.867 -18.664  1.00 59.10           N  
ATOM   2455  CA  THR N 486       3.358  52.331 -17.507  1.00 57.89           C  
ATOM   2456  C   THR N 486       3.814  53.702 -17.041  1.00 56.74           C  
ATOM   2457  O   THR N 486       4.919  53.856 -16.532  1.00 56.15           O  
ATOM   2458  CB  THR N 486       3.473  51.326 -16.327  1.00 57.82           C  
ATOM   2459  OG1 THR N 486       2.977  50.049 -16.741  1.00 58.70           O  
ATOM   2460  CG2 THR N 486       2.655  51.795 -15.127  1.00 58.10           C  
ATOM   2461  N   THR N 487       2.956  54.699 -17.237  1.00 56.62           N  
ATOM   2462  CA  THR N 487       3.261  56.054 -16.800  1.00 56.89           C  
ATOM   2463  C   THR N 487       3.441  56.003 -15.290  1.00 58.40           C  
ATOM   2464  O   THR N 487       2.626  55.417 -14.570  1.00 57.07           O  
ATOM   2465  CB  THR N 487       2.128  57.056 -17.156  1.00 56.36           C  
ATOM   2466  OG1 THR N 487       0.887  56.629 -16.580  1.00 54.57           O  
ATOM   2467  CG2 THR N 487       1.982  57.166 -18.665  1.00 56.86           C  
ATOM   2468  N   SER N 488       4.521  56.612 -14.815  1.00 59.68           N  
ATOM   2469  CA  SER N 488       4.836  56.614 -13.396  1.00 60.28           C  
ATOM   2470  C   SER N 488       5.136  57.988 -12.811  1.00 60.74           C  
ATOM   2471  O   SER N 488       5.763  58.832 -13.440  1.00 60.42           O  
ATOM   2472  CB  SER N 488       6.018  55.668 -13.143  1.00 58.89           C  
ATOM   2473  OG  SER N 488       7.026  55.818 -14.134  1.00 59.59           O  
ATOM   2474  N   TYR N 489       4.671  58.174 -11.588  1.00 64.90           N  
ATOM   2475  CA  TYR N 489       4.827  59.395 -10.814  1.00 69.36           C  
ATOM   2476  C   TYR N 489       5.745  58.987  -9.651  1.00 68.17           C  
ATOM   2477  O   TYR N 489       5.588  57.896  -9.092  1.00 67.04           O  
ATOM   2478  CB  TYR N 489       3.432  59.803 -10.322  1.00 74.89           C  
ATOM   2479  CG  TYR N 489       3.362  60.932  -9.330  1.00 84.40           C  
ATOM   2480  CD1 TYR N 489       2.227  61.104  -8.533  1.00 88.87           C  
ATOM   2481  CD2 TYR N 489       4.393  61.858  -9.216  1.00 89.19           C  
ATOM   2482  CE1 TYR N 489       2.117  62.179  -7.644  1.00 94.36           C  
ATOM   2483  CE2 TYR N 489       4.298  62.941  -8.333  1.00 94.80           C  
ATOM   2484  CZ  TYR N 489       3.157  63.098  -7.550  1.00 96.19           C  
ATOM   2485  OH  TYR N 489       3.056  64.176  -6.691  1.00 98.36           O  
ATOM   2486  N   GLU N 490       6.691  59.847  -9.277  1.00 67.24           N  
ATOM   2487  CA  GLU N 490       7.635  59.517  -8.198  1.00 67.41           C  
ATOM   2488  C   GLU N 490       7.644  60.456  -6.978  1.00 63.50           C  
ATOM   2489  O   GLU N 490       8.231  61.534  -7.007  1.00 62.09           O  
ATOM   2490  CB  GLU N 490       9.037  59.421  -8.795  1.00 70.56           C  
ATOM   2491  CG  GLU N 490      10.142  59.109  -7.819  1.00 83.95           C  
ATOM   2492  CD  GLU N 490      11.510  59.283  -8.453  1.00 92.31           C  
ATOM   2493  OE1 GLU N 490      11.757  58.668  -9.511  1.00 97.64           O  
ATOM   2494  OE2 GLU N 490      12.339  60.038  -7.902  1.00 98.50           O  
ATOM   2495  N   LYS N 491       6.996  60.027  -5.902  1.00 60.70           N  
ATOM   2496  CA  LYS N 491       6.932  60.812  -4.674  1.00 60.03           C  
ATOM   2497  C   LYS N 491       8.138  60.535  -3.795  1.00 58.71           C  
ATOM   2498  O   LYS N 491       9.174  60.123  -4.281  1.00 59.31           O  
ATOM   2499  CB  LYS N 491       5.669  60.467  -3.884  1.00 60.06           C  
ATOM   2500  CG  LYS N 491       4.416  61.188  -4.329  1.00 63.25           C  
ATOM   2501  CD  LYS N 491       3.187  60.563  -3.688  1.00 68.44           C  
ATOM   2502  CE  LYS N 491       2.967  59.139  -4.209  1.00 72.97           C  
ATOM   2503  NZ  LYS N 491       1.743  58.491  -3.652  1.00 73.91           N  
ATOM   2504  N   ILE N 492       7.985  60.769  -2.496  1.00 59.08           N  
ATOM   2505  CA  ILE N 492       9.037  60.546  -1.506  1.00 57.96           C  
ATOM   2506  C   ILE N 492       8.469  60.856  -0.113  1.00 58.45           C  
ATOM   2507  O   ILE N 492       8.056  61.977   0.164  1.00 59.95           O  
ATOM   2508  CB  ILE N 492      10.266  61.431  -1.778  1.00 59.19           C  
ATOM   2509  CG1 ILE N 492      11.266  61.282  -0.634  1.00 60.85           C  
ATOM   2510  CG2 ILE N 492       9.840  62.876  -1.953  1.00 60.60           C  
ATOM   2511  CD1 ILE N 492      12.576  62.002  -0.870  1.00 63.15           C  
ATOM   2512  N   VAL N 493       8.438  59.843   0.751  1.00 59.87           N  
ATOM   2513  CA  VAL N 493       7.894  59.981   2.099  1.00 59.64           C  
ATOM   2514  C   VAL N 493       8.928  59.609   3.166  1.00 65.44           C  
ATOM   2515  O   VAL N 493       9.359  58.460   3.275  1.00 62.07           O  
ATOM   2516  CB  VAL N 493       6.635  59.099   2.255  1.00 59.05           C  
ATOM   2517  CG1 VAL N 493       5.928  59.388   3.580  1.00 59.53           C  
ATOM   2518  CG2 VAL N 493       5.708  59.352   1.095  1.00 58.88           C  
ATOM   2519  N   GLY N 494       9.312  60.598   3.964  1.00 65.76           N  
ATOM   2520  CA  GLY N 494      10.308  60.364   4.985  1.00 69.09           C  
ATOM   2521  C   GLY N 494      11.644  60.142   4.310  1.00 69.61           C  
ATOM   2522  O   GLY N 494      12.292  61.092   3.866  1.00 69.93           O  
ATOM   2523  N   ASN N 495      12.059  58.883   4.224  1.00 71.09           N  
ATOM   2524  CA  ASN N 495      13.330  58.545   3.592  1.00 70.65           C  
ATOM   2525  C   ASN N 495      13.048  57.473   2.556  1.00 67.92           C  
ATOM   2526  O   ASN N 495      13.960  56.966   1.903  1.00 68.33           O  
ATOM   2527  CB  ASN N 495      14.325  57.993   4.620  1.00 74.27           C  
ATOM   2528  CG  ASN N 495      14.412  58.843   5.873  1.00 79.44           C  
ATOM   2529  OD1 ASN N 495      13.496  58.851   6.701  1.00 82.42           O  
ATOM   2530  ND2 ASN N 495      15.516  59.567   6.019  1.00 82.57           N  
ATOM   2531  N   THR N 496      11.771  57.134   2.417  1.00 64.47           N  
ATOM   2532  CA  THR N 496      11.349  56.106   1.478  1.00 61.05           C  
ATOM   2533  C   THR N 496      10.827  56.675   0.176  1.00 58.23           C  
ATOM   2534  O   THR N 496       9.885  57.460   0.156  1.00 57.07           O  
ATOM   2535  CB  THR N 496      10.243  55.215   2.079  1.00 61.85           C  
ATOM   2536  OG1 THR N 496      10.754  54.522   3.222  1.00 62.50           O  
ATOM   2537  CG2 THR N 496       9.771  54.198   1.064  1.00 62.04           C  
ATOM   2538  N   LYS N 497      11.461  56.266  -0.913  1.00 53.67           N  
ATOM   2539  CA  LYS N 497      11.069  56.683  -2.243  1.00 50.28           C  
ATOM   2540  C   LYS N 497       9.830  55.874  -2.605  1.00 48.06           C  
ATOM   2541  O   LYS N 497       9.795  54.666  -2.378  1.00 47.77           O  
ATOM   2542  CB  LYS N 497      12.186  56.360  -3.228  1.00 51.23           C  
ATOM   2543  CG  LYS N 497      11.906  56.759  -4.669  1.00 54.97           C  
ATOM   2544  CD  LYS N 497      12.364  58.182  -4.996  1.00 57.25           C  
ATOM   2545  CE  LYS N 497      13.891  58.298  -5.129  1.00 60.10           C  
ATOM   2546  NZ  LYS N 497      14.608  58.030  -3.843  1.00 61.86           N  
ATOM   2547  N   VAL N 498       8.810  56.539  -3.144  1.00 45.99           N  
ATOM   2548  CA  VAL N 498       7.587  55.854  -3.567  1.00 43.46           C  
ATOM   2549  C   VAL N 498       7.271  56.118  -5.029  1.00 44.35           C  
ATOM   2550  O   VAL N 498       7.393  57.237  -5.518  1.00 44.22           O  
ATOM   2551  CB  VAL N 498       6.375  56.273  -2.761  1.00 42.29           C  
ATOM   2552  CG1 VAL N 498       5.169  55.463  -3.211  1.00 39.49           C  
ATOM   2553  CG2 VAL N 498       6.656  56.075  -1.292  1.00 41.76           C  
ATOM   2554  N   LEU N 499       6.843  55.074  -5.716  1.00 45.65           N  
ATOM   2555  CA  LEU N 499       6.530  55.167  -7.128  1.00 47.76           C  
ATOM   2556  C   LEU N 499       5.036  54.982  -7.347  1.00 50.12           C  
ATOM   2557  O   LEU N 499       4.520  53.878  -7.174  1.00 50.86           O  
ATOM   2558  CB  LEU N 499       7.298  54.081  -7.871  1.00 46.69           C  
ATOM   2559  CG  LEU N 499       7.157  54.071  -9.379  1.00 47.19           C  
ATOM   2560  CD1 LEU N 499       7.665  55.383  -9.926  1.00 49.95           C  
ATOM   2561  CD2 LEU N 499       7.944  52.930  -9.961  1.00 48.34           C  
ATOM   2562  N   GLU N 500       4.335  56.046  -7.729  1.00 52.53           N  
ATOM   2563  CA  GLU N 500       2.898  55.937  -7.951  1.00 55.50           C  
ATOM   2564  C   GLU N 500       2.522  55.596  -9.403  1.00 54.71           C  
ATOM   2565  O   GLU N 500       2.925  56.259 -10.353  1.00 54.49           O  
ATOM   2566  CB  GLU N 500       2.199  57.218  -7.507  1.00 60.25           C  
ATOM   2567  CG  GLU N 500       0.694  57.087  -7.394  1.00 70.01           C  
ATOM   2568  CD  GLU N 500       0.050  58.364  -6.896  1.00 76.47           C  
ATOM   2569  OE1 GLU N 500      -1.192  58.399  -6.764  1.00 80.76           O  
ATOM   2570  OE2 GLU N 500       0.788  59.338  -6.637  1.00 81.01           O  
ATOM   2571  N   ILE N 501       1.756  54.525  -9.554  1.00 54.66           N  
ATOM   2572  CA  ILE N 501       1.304  54.066 -10.856  1.00 53.16           C  
ATOM   2573  C   ILE N 501      -0.209  54.189 -10.877  1.00 57.73           C  
ATOM   2574  O   ILE N 501      -0.871  54.091  -9.839  1.00 57.88           O  
ATOM   2575  CB  ILE N 501       1.673  52.605 -11.095  1.00 48.71           C  
ATOM   2576  CG1 ILE N 501       3.184  52.470 -11.184  1.00 46.70           C  
ATOM   2577  CG2 ILE N 501       1.022  52.107 -12.367  1.00 45.89           C  
ATOM   2578  CD1 ILE N 501       3.811  53.303 -12.259  1.00 44.34           C  
ATOM   2579  N   PRO N 502      -0.785  54.430 -12.055  1.00 59.52           N  
ATOM   2580  CA  PRO N 502      -2.242  54.547 -12.053  1.00 60.73           C  
ATOM   2581  C   PRO N 502      -2.977  53.254 -12.392  1.00 62.43           C  
ATOM   2582  O   PRO N 502      -2.511  52.449 -13.203  1.00 66.51           O  
ATOM   2583  CB  PRO N 502      -2.488  55.635 -13.090  1.00 63.73           C  
ATOM   2584  CG  PRO N 502      -1.427  55.341 -14.106  1.00 61.89           C  
ATOM   2585  CD  PRO N 502      -0.207  55.074 -13.249  1.00 61.07           C  
ATOM   2586  N   LEU N 503      -4.124  53.057 -11.757  1.00 64.92           N  
ATOM   2587  CA  LEU N 503      -4.961  51.894 -12.019  1.00 66.19           C  
ATOM   2588  C   LEU N 503      -6.188  52.549 -12.654  1.00 69.91           C  
ATOM   2589  O   LEU N 503      -6.846  53.372 -12.013  1.00 68.06           O  
ATOM   2590  CB  LEU N 503      -5.357  51.199 -10.710  1.00 59.07           C  
ATOM   2591  CG  LEU N 503      -4.289  50.491  -9.867  1.00 55.74           C  
ATOM   2592  CD1 LEU N 503      -4.901  50.049  -8.528  1.00 52.05           C  
ATOM   2593  CD2 LEU N 503      -3.734  49.306 -10.640  1.00 48.75           C  
ATOM   2594  N   GLU N 504      -6.484  52.218 -13.908  1.00 70.71           N  
ATOM   2595  CA  GLU N 504      -7.626  52.837 -14.579  1.00 74.73           C  
ATOM   2596  C   GLU N 504      -8.753  51.892 -14.978  1.00 69.85           C  
ATOM   2597  O   GLU N 504      -8.511  50.811 -15.528  1.00 71.55           O  
ATOM   2598  CB  GLU N 504      -7.140  53.618 -15.803  1.00 82.90           C  
ATOM   2599  CG  GLU N 504      -6.139  54.701 -15.451  1.00 96.15           C  
ATOM   2600  CD  GLU N 504      -5.629  55.443 -16.663  1.00104.70           C  
ATOM   2601  OE1 GLU N 504      -5.107  54.787 -17.587  1.00111.67           O  
ATOM   2602  OE2 GLU N 504      -5.747  56.686 -16.689  1.00111.59           O  
ATOM   2603  N   PRO N 505     -10.013  52.298 -14.709  1.00 65.93           N  
ATOM   2604  CA  PRO N 505     -11.228  51.531 -15.016  1.00 65.03           C  
ATOM   2605  C   PRO N 505     -11.212  50.922 -16.418  1.00 64.05           C  
ATOM   2606  O   PRO N 505     -11.901  49.938 -16.686  1.00 62.35           O  
ATOM   2607  CB  PRO N 505     -12.340  52.567 -14.831  1.00 59.69           C  
ATOM   2608  CG  PRO N 505     -11.841  53.369 -13.703  1.00 59.34           C  
ATOM   2609  CD  PRO N 505     -10.376  53.589 -14.095  1.00 62.62           C  
ATOM   2610  N   LYS N 506     -10.420  51.516 -17.304  1.00 65.11           N  
ATOM   2611  CA  LYS N 506     -10.275  51.034 -18.673  1.00 67.91           C  
ATOM   2612  C   LYS N 506      -9.742  49.596 -18.661  1.00 70.32           C  
ATOM   2613  O   LYS N 506     -10.172  48.756 -19.450  1.00 70.52           O  
ATOM   2614  CB  LYS N 506      -9.281  51.906 -19.440  1.00 68.20           C  
ATOM   2615  CG  LYS N 506      -9.519  53.399 -19.370  1.00 69.96           C  
ATOM   2616  CD  LYS N 506      -8.462  54.120 -20.195  1.00 72.01           C  
ATOM   2617  CE  LYS N 506      -8.730  55.613 -20.274  1.00 74.25           C  
ATOM   2618  NZ  LYS N 506      -7.784  56.286 -21.209  1.00 75.20           N  
ATOM   2619  N   ASN N 507      -8.791  49.327 -17.769  1.00 74.93           N  
ATOM   2620  CA  ASN N 507      -8.206  47.996 -17.653  1.00 80.02           C  
ATOM   2621  C   ASN N 507      -8.713  47.264 -16.408  1.00 82.24           C  
ATOM   2622  O   ASN N 507      -8.143  46.261 -15.975  1.00 81.18           O  
ATOM   2623  CB  ASN N 507      -6.692  48.112 -17.628  1.00 80.22           C  
ATOM   2624  CG  ASN N 507      -6.176  48.970 -18.750  1.00 83.38           C  
ATOM   2625  OD1 ASN N 507      -6.375  48.655 -19.925  1.00 86.01           O  
ATOM   2626  ND2 ASN N 507      -5.522  50.073 -18.401  1.00 85.92           N  
ATOM   2627  N   ASN N 508      -9.798  47.780 -15.845  1.00 85.17           N  
ATOM   2628  CA  ASN N 508     -10.433  47.184 -14.678  1.00 87.72           C  
ATOM   2629  C   ASN N 508      -9.554  47.266 -13.429  1.00 84.26           C  
ATOM   2630  O   ASN N 508      -9.532  46.354 -12.611  1.00 87.59           O  
ATOM   2631  CB  ASN N 508     -10.790  45.723 -14.986  1.00 97.76           C  
ATOM   2632  CG  ASN N 508     -11.764  45.131 -13.983  1.00105.68           C  
ATOM   2633  OD1 ASN N 508     -12.077  43.937 -14.035  1.00112.75           O  
ATOM   2634  ND2 ASN N 508     -12.254  45.963 -13.069  1.00112.14           N  
ATOM   2635  N   MET N 509      -8.830  48.369 -13.283  1.00 81.60           N  
ATOM   2636  CA  MET N 509      -7.961  48.553 -12.124  1.00 77.54           C  
ATOM   2637  C   MET N 509      -6.890  47.468 -12.061  1.00 76.28           C  
ATOM   2638  O   MET N 509      -6.615  46.921 -10.991  1.00 73.05           O  
ATOM   2639  CB  MET N 509      -8.784  48.499 -10.841  1.00 73.53           C  
ATOM   2640  CG  MET N 509      -9.997  49.389 -10.855  1.00 71.86           C  
ATOM   2641  SD  MET N 509      -9.593  51.080 -11.277  1.00 70.00           S  
ATOM   2642  CE  MET N 509      -9.172  51.754  -9.628  1.00 65.43           C  
ATOM   2643  N   ARG N 510      -6.288  47.168 -13.207  1.00 72.15           N  
ATOM   2644  CA  ARG N 510      -5.275  46.133 -13.294  1.00 71.15           C  
ATOM   2645  C   ARG N 510      -4.010  46.686 -13.936  1.00 67.75           C  
ATOM   2646  O   ARG N 510      -3.888  46.711 -15.163  1.00 70.10           O  
ATOM   2647  CB  ARG N 510      -5.818  44.976 -14.133  1.00 75.36           C  
ATOM   2648  CG  ARG N 510      -4.886  43.797 -14.265  1.00 82.12           C  
ATOM   2649  CD  ARG N 510      -5.349  42.868 -15.372  1.00 90.79           C  
ATOM   2650  NE  ARG N 510      -4.501  41.684 -15.484  1.00 98.44           N  
ATOM   2651  CZ  ARG N 510      -4.582  40.632 -14.669  1.00101.60           C  
ATOM   2652  NH1 ARG N 510      -5.483  40.619 -13.684  1.00102.57           N  
ATOM   2653  NH2 ARG N 510      -3.762  39.594 -14.827  1.00102.70           N  
ATOM   2654  N   ALA N 511      -3.061  47.121 -13.111  1.00 64.75           N  
ATOM   2655  CA  ALA N 511      -1.808  47.680 -13.613  1.00 58.90           C  
ATOM   2656  C   ALA N 511      -0.727  46.614 -13.781  1.00 55.55           C  
ATOM   2657  O   ALA N 511      -0.646  45.670 -12.996  1.00 55.06           O  
ATOM   2658  CB  ALA N 511      -1.316  48.774 -12.674  1.00 56.41           C  
ATOM   2659  N   THR N 512       0.101  46.766 -14.810  1.00 51.73           N  
ATOM   2660  CA  THR N 512       1.184  45.826 -15.060  1.00 50.94           C  
ATOM   2661  C   THR N 512       2.541  46.430 -14.712  1.00 49.61           C  
ATOM   2662  O   THR N 512       3.278  46.904 -15.577  1.00 50.21           O  
ATOM   2663  CB  THR N 512       1.200  45.380 -16.518  1.00 50.93           C  
ATOM   2664  OG1 THR N 512      -0.060  44.780 -16.831  1.00 53.04           O  
ATOM   2665  CG2 THR N 512       2.326  44.374 -16.764  1.00 49.43           C  
ATOM   2666  N   ILE N 513       2.863  46.388 -13.425  1.00 48.49           N  
ATOM   2667  CA  ILE N 513       4.120  46.911 -12.901  1.00 47.27           C  
ATOM   2668  C   ILE N 513       5.345  46.518 -13.720  1.00 46.79           C  
ATOM   2669  O   ILE N 513       5.973  45.498 -13.443  1.00 45.91           O  
ATOM   2670  CB  ILE N 513       4.355  46.405 -11.480  1.00 45.86           C  
ATOM   2671  CG1 ILE N 513       3.124  46.672 -10.614  1.00 46.00           C  
ATOM   2672  CG2 ILE N 513       5.584  47.055 -10.905  1.00 48.25           C  
ATOM   2673  CD1 ILE N 513       2.609  48.089 -10.672  1.00 44.58           C  
ATOM   2674  N   ASP N 514       5.698  47.323 -14.719  1.00 45.74           N  
ATOM   2675  CA  ASP N 514       6.861  47.017 -15.546  1.00 45.14           C  
ATOM   2676  C   ASP N 514       7.898  48.137 -15.537  1.00 45.48           C  
ATOM   2677  O   ASP N 514       8.884  48.096 -16.280  1.00 44.89           O  
ATOM   2678  CB  ASP N 514       6.419  46.704 -16.988  1.00 46.00           C  
ATOM   2679  CG  ASP N 514       6.008  47.955 -17.803  1.00 45.00           C  
ATOM   2680  OD1 ASP N 514       6.796  48.396 -18.669  1.00 44.26           O  
ATOM   2681  OD2 ASP N 514       4.896  48.488 -17.602  1.00 42.34           O  
ATOM   2682  N   CYS N 515       7.675  49.122 -14.669  1.00 47.61           N  
ATOM   2683  CA  CYS N 515       8.550  50.289 -14.549  1.00 49.16           C  
ATOM   2684  C   CYS N 515       9.228  50.446 -13.176  1.00 49.11           C  
ATOM   2685  O   CYS N 515       9.811  51.495 -12.885  1.00 50.39           O  
ATOM   2686  CB  CYS N 515       7.740  51.554 -14.842  1.00 50.03           C  
ATOM   2687  SG  CYS N 515       6.429  51.870 -13.615  1.00 56.13           S  
ATOM   2688  N   ALA N 516       9.133  49.416 -12.335  1.00 47.48           N  
ATOM   2689  CA  ALA N 516       9.740  49.428 -11.002  1.00 44.47           C  
ATOM   2690  C   ALA N 516      11.088  48.729 -10.992  1.00 41.70           C  
ATOM   2691  O   ALA N 516      11.212  47.581 -11.387  1.00 40.75           O  
ATOM   2692  CB  ALA N 516       8.808  48.771  -9.988  1.00 45.63           C  
ATOM   2693  N   GLY N 517      12.098  49.456 -10.544  1.00 40.09           N  
ATOM   2694  CA  GLY N 517      13.445  48.922 -10.453  1.00 36.82           C  
ATOM   2695  C   GLY N 517      13.890  48.963  -8.998  1.00 34.41           C  
ATOM   2696  O   GLY N 517      13.142  49.423  -8.114  1.00 32.02           O  
ATOM   2697  N   ILE N 518      15.084  48.462  -8.709  1.00 32.25           N  
ATOM   2698  CA  ILE N 518      15.529  48.529  -7.325  1.00 32.91           C  
ATOM   2699  C   ILE N 518      16.918  49.102  -7.213  1.00 26.89           C  
ATOM   2700  O   ILE N 518      17.849  48.631  -7.854  1.00 27.29           O  
ATOM   2701  CB  ILE N 518      15.480  47.166  -6.657  1.00 36.32           C  
ATOM   2702  CG1 ILE N 518      14.032  46.794  -6.348  1.00 35.48           C  
ATOM   2703  CG2 ILE N 518      16.279  47.197  -5.382  1.00 37.12           C  
ATOM   2704  CD1 ILE N 518      13.847  45.344  -5.961  1.00 39.02           C  
ATOM   2705  N   LEU N 519      17.037  50.158  -6.418  1.00 25.85           N  
ATOM   2706  CA  LEU N 519      18.323  50.827  -6.194  1.00 23.45           C  
ATOM   2707  C   LEU N 519      18.793  50.411  -4.823  1.00 21.19           C  
ATOM   2708  O   LEU N 519      18.004  50.362  -3.873  1.00 19.34           O  
ATOM   2709  CB  LEU N 519      18.145  52.355  -6.217  1.00 19.75           C  
ATOM   2710  CG  LEU N 519      19.093  53.241  -5.389  1.00 17.84           C  
ATOM   2711  CD1 LEU N 519      20.476  53.293  -6.000  1.00 14.89           C  
ATOM   2712  CD2 LEU N 519      18.505  54.630  -5.327  1.00 17.62           C  
ATOM   2713  N   LYS N 520      20.072  50.097  -4.716  1.00 19.14           N  
ATOM   2714  CA  LYS N 520      20.636  49.727  -3.423  1.00 22.90           C  
ATOM   2715  C   LYS N 520      21.475  50.893  -2.861  1.00 21.97           C  
ATOM   2716  O   LYS N 520      22.348  51.438  -3.524  1.00 19.77           O  
ATOM   2717  CB  LYS N 520      21.468  48.429  -3.580  1.00 24.28           C  
ATOM   2718  CG  LYS N 520      22.397  48.007  -2.430  1.00 26.13           C  
ATOM   2719  CD  LYS N 520      21.656  47.533  -1.185  1.00 26.44           C  
ATOM   2720  CE  LYS N 520      22.610  46.808  -0.207  1.00 28.91           C  
ATOM   2721  NZ  LYS N 520      23.826  47.568   0.278  1.00 28.95           N  
ATOM   2722  N   LEU N 521      21.195  51.316  -1.643  1.00 25.27           N  
ATOM   2723  CA  LEU N 521      22.025  52.372  -1.064  1.00 29.77           C  
ATOM   2724  C   LEU N 521      23.213  51.700  -0.344  1.00 31.28           C  
ATOM   2725  O   LEU N 521      23.081  50.569   0.135  1.00 31.69           O  
ATOM   2726  CB  LEU N 521      21.210  53.192  -0.067  1.00 29.09           C  
ATOM   2727  CG  LEU N 521      19.822  53.621  -0.560  1.00 30.70           C  
ATOM   2728  CD1 LEU N 521      18.981  54.092   0.611  1.00 31.22           C  
ATOM   2729  CD2 LEU N 521      19.959  54.718  -1.595  1.00 29.82           C  
ATOM   2730  N   ARG N 522      24.367  52.376  -0.295  1.00 32.57           N  
ATOM   2731  CA  ARG N 522      25.562  51.863   0.403  1.00 32.26           C  
ATOM   2732  C   ARG N 522      25.199  51.786   1.893  1.00 33.85           C  
ATOM   2733  O   ARG N 522      24.428  52.611   2.382  1.00 33.42           O  
ATOM   2734  CB  ARG N 522      26.740  52.817   0.204  1.00 31.09           C  
ATOM   2735  CG  ARG N 522      27.043  53.064  -1.236  1.00 30.55           C  
ATOM   2736  CD  ARG N 522      28.290  53.857  -1.421  1.00 32.95           C  
ATOM   2737  NE  ARG N 522      28.107  55.254  -1.049  1.00 40.09           N  
ATOM   2738  CZ  ARG N 522      27.765  56.241  -1.881  1.00 43.45           C  
ATOM   2739  NH1 ARG N 522      27.556  56.015  -3.184  1.00 42.45           N  
ATOM   2740  NH2 ARG N 522      27.641  57.474  -1.397  1.00 43.78           N  
ATOM   2741  N   ASN N 523      25.748  50.817   2.622  1.00 36.31           N  
ATOM   2742  CA  ASN N 523      25.395  50.662   4.039  1.00 37.29           C  
ATOM   2743  C   ASN N 523      25.986  51.703   4.964  1.00 37.63           C  
ATOM   2744  O   ASN N 523      25.302  52.221   5.849  1.00 36.11           O  
ATOM   2745  CB  ASN N 523      25.806  49.289   4.552  1.00 37.11           C  
ATOM   2746  CG  ASN N 523      25.120  48.172   3.828  1.00 37.35           C  
ATOM   2747  OD1 ASN N 523      23.897  48.186   3.642  1.00 34.69           O  
ATOM   2748  ND2 ASN N 523      25.905  47.175   3.414  1.00 37.61           N  
ATOM   2749  N   ALA N 524      27.260  52.007   4.759  1.00 39.40           N  
ATOM   2750  CA  ALA N 524      27.932  52.984   5.597  1.00 43.98           C  
ATOM   2751  C   ALA N 524      27.172  54.319   5.638  1.00 46.74           C  
ATOM   2752  O   ALA N 524      27.255  55.049   6.627  1.00 48.55           O  
ATOM   2753  CB  ALA N 524      29.376  53.190   5.110  1.00 43.68           C  
ATOM   2754  N   ASP N 525      26.416  54.633   4.587  1.00 46.99           N  
ATOM   2755  CA  ASP N 525      25.680  55.886   4.568  1.00 48.76           C  
ATOM   2756  C   ASP N 525      24.310  55.776   5.198  1.00 47.14           C  
ATOM   2757  O   ASP N 525      23.699  56.793   5.538  1.00 48.48           O  
ATOM   2758  CB  ASP N 525      25.518  56.423   3.145  1.00 54.48           C  
ATOM   2759  CG  ASP N 525      26.827  56.890   2.537  1.00 60.32           C  
ATOM   2760  OD1 ASP N 525      27.726  57.326   3.288  1.00 65.48           O  
ATOM   2761  OD2 ASP N 525      26.947  56.830   1.294  1.00 64.47           O  
ATOM   2762  N   ILE N 526      23.823  54.555   5.377  1.00 45.27           N  
ATOM   2763  CA  ILE N 526      22.496  54.374   5.949  1.00 44.98           C  
ATOM   2764  C   ILE N 526      22.535  54.049   7.425  1.00 48.03           C  
ATOM   2765  O   ILE N 526      21.679  54.505   8.190  1.00 48.14           O  
ATOM   2766  CB  ILE N 526      21.700  53.280   5.191  1.00 40.41           C  
ATOM   2767  CG1 ILE N 526      21.356  53.792   3.789  1.00 36.23           C  
ATOM   2768  CG2 ILE N 526      20.417  52.928   5.961  1.00 35.33           C  
ATOM   2769  CD1 ILE N 526      20.501  55.072   3.823  1.00 33.68           C  
ATOM   2770  N   GLU N 527      23.522  53.253   7.826  1.00 54.16           N  
ATOM   2771  CA  GLU N 527      23.691  52.893   9.228  1.00 58.82           C  
ATOM   2772  C   GLU N 527      24.110  54.145   9.973  1.00 61.70           C  
ATOM   2773  O   GLU N 527      23.573  54.429  11.035  1.00 63.59           O  
ATOM   2774  CB  GLU N 527      24.760  51.808   9.369  1.00 59.83           C  
ATOM   2775  CG  GLU N 527      24.337  50.476   8.766  1.00 63.26           C  
ATOM   2776  CD  GLU N 527      25.507  49.573   8.426  1.00 64.90           C  
ATOM   2777  OE1 GLU N 527      25.271  48.453   7.912  1.00 66.10           O  
ATOM   2778  OE2 GLU N 527      26.660  49.991   8.654  1.00 66.19           O  
ATOM   2779  N   LEU N 528      25.049  54.897   9.390  1.00 66.86           N  
ATOM   2780  CA  LEU N 528      25.562  56.143   9.980  1.00 72.33           C  
ATOM   2781  C   LEU N 528      24.578  57.312   9.962  1.00 75.69           C  
ATOM   2782  O   LEU N 528      24.982  58.462   9.757  1.00 74.29           O  
ATOM   2783  CB  LEU N 528      26.865  56.599   9.283  1.00 71.70           C  
ATOM   2784  CG  LEU N 528      28.267  56.307   9.855  1.00 72.96           C  
ATOM   2785  CD1 LEU N 528      28.275  56.583  11.347  1.00 73.28           C  
ATOM   2786  CD2 LEU N 528      28.674  54.868   9.595  1.00 73.73           C  
ATOM   2787  N   ARG N 529      23.295  57.020  10.158  1.00 79.91           N  
ATOM   2788  CA  ARG N 529      22.281  58.063  10.205  1.00 86.09           C  
ATOM   2789  C   ARG N 529      21.886  58.244  11.665  1.00 85.20           C  
ATOM   2790  O   ARG N 529      21.609  57.265  12.364  1.00 85.24           O  
ATOM   2791  CB  ARG N 529      21.056  57.692   9.364  1.00 91.94           C  
ATOM   2792  CG  ARG N 529      21.260  57.860   7.866  1.00101.88           C  
ATOM   2793  CD  ARG N 529      19.939  57.869   7.123  1.00112.65           C  
ATOM   2794  NE  ARG N 529      19.151  56.672   7.397  1.00122.12           N  
ATOM   2795  CZ  ARG N 529      17.966  56.420   6.850  1.00127.03           C  
ATOM   2796  NH1 ARG N 529      17.427  57.283   5.997  1.00129.48           N  
ATOM   2797  NH2 ARG N 529      17.319  55.301   7.151  1.00129.57           N  
ATOM   2798  N   LYS N 530      21.862  59.500  12.109  1.00 85.11           N  
ATOM   2799  CA  LYS N 530      21.550  59.852  13.492  1.00 84.90           C  
ATOM   2800  C   LYS N 530      20.580  58.932  14.249  1.00 83.54           C  
ATOM   2801  O   LYS N 530      20.751  58.697  15.444  1.00 84.39           O  
ATOM   2802  CB  LYS N 530      21.046  61.298  13.553  1.00 85.65           C  
ATOM   2803  CG  LYS N 530      21.008  61.914  14.961  1.00 90.21           C  
ATOM   2804  CD  LYS N 530      19.814  61.424  15.783  1.00 94.39           C  
ATOM   2805  CE  LYS N 530      19.790  62.034  17.183  1.00 97.48           C  
ATOM   2806  NZ  LYS N 530      20.982  61.655  18.001  1.00 98.56           N  
ATOM   2807  N   GLY N 531      19.568  58.400  13.578  1.00 82.63           N  
ATOM   2808  CA  GLY N 531      18.641  57.544  14.296  1.00 81.22           C  
ATOM   2809  C   GLY N 531      18.625  56.059  13.977  1.00 80.28           C  
ATOM   2810  O   GLY N 531      18.519  55.231  14.881  1.00 79.18           O  
ATOM   2811  N   GLU N 532      18.736  55.728  12.692  1.00 79.73           N  
ATOM   2812  CA  GLU N 532      18.687  54.344  12.210  1.00 79.10           C  
ATOM   2813  C   GLU N 532      19.525  53.315  12.962  1.00 76.17           C  
ATOM   2814  O   GLU N 532      20.755  53.404  12.991  1.00 75.38           O  
ATOM   2815  CB  GLU N 532      19.060  54.294  10.719  1.00 81.21           C  
ATOM   2816  CG  GLU N 532      18.884  52.925  10.061  1.00 87.17           C  
ATOM   2817  CD  GLU N 532      17.456  52.408  10.157  1.00 91.27           C  
ATOM   2818  OE1 GLU N 532      17.046  51.959  11.251  1.00 93.85           O  
ATOM   2819  OE2 GLU N 532      16.737  52.463   9.138  1.00 93.89           O  
ATOM   2820  N   THR N 533      18.843  52.335  13.560  1.00 74.59           N  
ATOM   2821  CA  THR N 533      19.505  51.250  14.288  1.00 75.47           C  
ATOM   2822  C   THR N 533      19.380  49.920  13.543  1.00 75.73           C  
ATOM   2823  O   THR N 533      19.629  48.862  14.111  1.00 73.06           O  
ATOM   2824  CB  THR N 533      18.924  51.052  15.703  1.00 70.99           C  
ATOM   2825  OG1 THR N 533      17.502  50.920  15.625  1.00 71.25           O  
ATOM   2826  CG2 THR N 533      19.282  52.220  16.597  1.00 71.99           C  
ATOM   2827  N   ASP N 534      18.996  49.978  12.271  1.00 77.51           N  
ATOM   2828  CA  ASP N 534      18.853  48.773  11.451  1.00 79.59           C  
ATOM   2829  C   ASP N 534      20.209  48.270  10.959  1.00 77.51           C  
ATOM   2830  O   ASP N 534      21.131  49.057  10.720  1.00 80.74           O  
ATOM   2831  CB  ASP N 534      17.939  49.060  10.262  1.00 86.20           C  
ATOM   2832  CG  ASP N 534      16.817  48.048  10.135  1.00 89.80           C  
ATOM   2833  OD1 ASP N 534      17.119  46.845   9.973  1.00 94.89           O  
ATOM   2834  OD2 ASP N 534      15.636  48.456  10.200  1.00 95.03           O  
ATOM   2835  N   ILE N 535      20.317  46.955  10.791  1.00 78.65           N  
ATOM   2836  CA  ILE N 535      21.570  46.327  10.371  1.00 76.65           C  
ATOM   2837  C   ILE N 535      22.106  46.732   9.000  1.00 73.72           C  
ATOM   2838  O   ILE N 535      22.736  47.799   8.873  1.00 71.44           O  
ATOM   2839  CB  ILE N 535      21.461  44.782  10.457  1.00 78.82           C  
ATOM   2840  CG1 ILE N 535      21.075  44.360  11.885  1.00 86.70           C  
ATOM   2841  CG2 ILE N 535      22.800  44.129  10.052  1.00 86.75           C  
ATOM   2842  CD1 ILE N 535      22.158  44.710  12.935  1.00 89.46           C  
ATOM   2843  N   GLY N 536      21.864  45.880   7.994  1.00 67.22           N  
ATOM   2844  CA  GLY N 536      22.357  46.155   6.652  1.00 63.65           C  
ATOM   2845  C   GLY N 536      23.283  45.073   6.112  1.00 59.47           C  
ATOM   2846  O   GLY N 536      23.194  44.748   4.939  1.00 55.09           O  
ATOM   2847  N   ARG N 537      24.169  44.514   6.937  1.00 54.68           N  
ATOM   2848  CA  ARG N 537      25.089  43.471   6.478  1.00 51.32           C  
ATOM   2849  C   ARG N 537      24.318  42.162   6.415  1.00 51.14           C  
ATOM   2850  O   ARG N 537      23.649  41.775   7.383  1.00 49.79           O  
ATOM   2851  CB  ARG N 537      26.279  43.379   7.438  1.00 48.90           C  
ATOM   2852  CG  ARG N 537      27.449  42.541   6.970  1.00 49.03           C  
ATOM   2853  CD  ARG N 537      28.673  42.804   7.862  1.00 49.85           C  
ATOM   2854  NE  ARG N 537      29.822  41.958   7.531  1.00 50.30           N  
ATOM   2855  CZ  ARG N 537      29.932  40.678   7.872  1.00 50.47           C  
ATOM   2856  NH1 ARG N 537      28.960  40.092   8.566  1.00 50.49           N  
ATOM   2857  NH2 ARG N 537      31.005  39.982   7.507  1.00 48.95           N  
ATOM   2858  N   LYS N 538      24.402  41.507   5.257  1.00 55.82           N  
ATOM   2859  CA  LYS N 538      23.706  40.250   4.990  1.00 59.13           C  
ATOM   2860  C   LYS N 538      22.203  40.484   4.975  1.00 57.84           C  
ATOM   2861  O   LYS N 538      21.417  39.538   4.956  1.00 57.33           O  
ATOM   2862  CB  LYS N 538      24.050  39.184   6.037  1.00 63.94           C  
ATOM   2863  CG  LYS N 538      25.473  38.646   5.954  1.00 76.03           C  
ATOM   2864  CD  LYS N 538      25.531  37.139   6.267  1.00 84.98           C  
ATOM   2865  CE  LYS N 538      24.963  36.806   7.648  1.00 90.37           C  
ATOM   2866  NZ  LYS N 538      24.945  35.341   7.934  1.00 93.23           N  
ATOM   2867  N   ASN N 539      21.821  41.759   4.979  1.00 56.25           N  
ATOM   2868  CA  ASN N 539      20.417  42.180   4.964  1.00 54.99           C  
ATOM   2869  C   ASN N 539      20.064  42.575   3.528  1.00 55.01           C  
ATOM   2870  O   ASN N 539      20.007  43.757   3.190  1.00 54.51           O  
ATOM   2871  CB  ASN N 539      20.253  43.370   5.901  1.00 53.70           C  
ATOM   2872  CG  ASN N 539      18.835  43.855   5.984  1.00 53.26           C  
ATOM   2873  OD1 ASN N 539      18.561  44.875   6.631  1.00 52.68           O  
ATOM   2874  ND2 ASN N 539      17.916  43.136   5.339  1.00 51.32           N  
ATOM   2875  N   THR N 540      19.791  41.578   2.694  1.00 54.98           N  
ATOM   2876  CA  THR N 540      19.547  41.851   1.291  1.00 54.27           C  
ATOM   2877  C   THR N 540      18.314  41.262   0.591  1.00 53.46           C  
ATOM   2878  O   THR N 540      18.351  40.978  -0.612  1.00 54.25           O  
ATOM   2879  CB  THR N 540      20.817  41.463   0.496  1.00 55.22           C  
ATOM   2880  OG1 THR N 540      21.213  40.131   0.855  1.00 56.59           O  
ATOM   2881  CG2 THR N 540      21.971  42.409   0.828  1.00 55.51           C  
ATOM   2882  N   ARG N 541      17.224  41.089   1.327  1.00 50.77           N  
ATOM   2883  CA  ARG N 541      15.997  40.555   0.733  1.00 49.84           C  
ATOM   2884  C   ARG N 541      14.892  41.610   0.836  1.00 47.97           C  
ATOM   2885  O   ARG N 541      14.781  42.300   1.851  1.00 47.24           O  
ATOM   2886  CB  ARG N 541      15.573  39.267   1.456  1.00 49.58           C  
ATOM   2887  CG  ARG N 541      16.606  38.158   1.349  1.00 52.99           C  
ATOM   2888  CD  ARG N 541      16.435  37.087   2.426  1.00 56.31           C  
ATOM   2889  NE  ARG N 541      15.224  36.289   2.271  1.00 59.57           N  
ATOM   2890  CZ  ARG N 541      14.123  36.418   3.015  1.00 61.52           C  
ATOM   2891  NH1 ARG N 541      14.067  37.325   3.983  1.00 61.68           N  
ATOM   2892  NH2 ARG N 541      13.077  35.623   2.805  1.00 61.68           N  
ATOM   2893  N   VAL N 542      14.067  41.745  -0.199  1.00 46.66           N  
ATOM   2894  CA  VAL N 542      13.007  42.742  -0.134  1.00 46.67           C  
ATOM   2895  C   VAL N 542      11.660  42.204  -0.536  1.00 43.79           C  
ATOM   2896  O   VAL N 542      11.545  41.074  -1.002  1.00 42.73           O  
ATOM   2897  CB  VAL N 542      13.301  43.955  -1.046  1.00 44.61           C  
ATOM   2898  CG1 VAL N 542      14.554  44.669  -0.599  1.00 46.73           C  
ATOM   2899  CG2 VAL N 542      13.474  43.505  -2.470  1.00 46.25           C  
ATOM   2900  N   ARG N 543      10.649  43.046  -0.349  1.00 45.06           N  
ATOM   2901  CA  ARG N 543       9.265  42.761  -0.717  1.00 47.27           C  
ATOM   2902  C   ARG N 543       8.633  43.985  -1.425  1.00 44.61           C  
ATOM   2903  O   ARG N 543       8.612  45.088  -0.866  1.00 43.69           O  
ATOM   2904  CB  ARG N 543       8.435  42.468   0.520  1.00 50.50           C  
ATOM   2905  CG  ARG N 543       8.506  41.080   1.053  1.00 60.64           C  
ATOM   2906  CD  ARG N 543       7.451  40.996   2.141  1.00 69.44           C  
ATOM   2907  NE  ARG N 543       7.352  39.683   2.766  1.00 76.58           N  
ATOM   2908  CZ  ARG N 543       6.392  39.341   3.623  1.00 79.63           C  
ATOM   2909  NH1 ARG N 543       5.448  40.218   3.952  1.00 80.09           N  
ATOM   2910  NH2 ARG N 543       6.374  38.125   4.160  1.00 81.93           N  
ATOM   2911  N   LEU N 544       8.124  43.791  -2.641  1.00 41.52           N  
ATOM   2912  CA  LEU N 544       7.466  44.869  -3.384  1.00 38.98           C  
ATOM   2913  C   LEU N 544       6.163  45.140  -2.679  1.00 39.22           C  
ATOM   2914  O   LEU N 544       5.260  44.321  -2.749  1.00 39.81           O  
ATOM   2915  CB  LEU N 544       7.136  44.436  -4.808  1.00 36.91           C  
ATOM   2916  CG  LEU N 544       8.205  44.511  -5.894  1.00 38.02           C  
ATOM   2917  CD1 LEU N 544       8.506  45.967  -6.251  1.00 37.43           C  
ATOM   2918  CD2 LEU N 544       9.441  43.806  -5.420  1.00 37.72           C  
ATOM   2919  N   VAL N 545       6.059  46.275  -1.999  1.00 39.70           N  
ATOM   2920  CA  VAL N 545       4.836  46.620  -1.281  1.00 39.45           C  
ATOM   2921  C   VAL N 545       3.924  47.512  -2.129  1.00 43.89           C  
ATOM   2922  O   VAL N 545       4.364  48.491  -2.736  1.00 43.41           O  
ATOM   2923  CB  VAL N 545       5.166  47.331   0.067  1.00 38.15           C  
ATOM   2924  CG1 VAL N 545       3.926  47.528   0.891  1.00 35.29           C  
ATOM   2925  CG2 VAL N 545       6.140  46.512   0.847  1.00 35.56           C  
ATOM   2926  N   PHE N 546       2.645  47.164  -2.171  1.00 46.94           N  
ATOM   2927  CA  PHE N 546       1.678  47.938  -2.933  1.00 47.83           C  
ATOM   2928  C   PHE N 546       0.661  48.527  -1.973  1.00 53.49           C  
ATOM   2929  O   PHE N 546       0.268  47.866  -1.002  1.00 55.24           O  
ATOM   2930  CB  PHE N 546       0.985  47.035  -3.940  1.00 42.82           C  
ATOM   2931  CG  PHE N 546       1.931  46.392  -4.914  1.00 37.49           C  
ATOM   2932  CD1 PHE N 546       2.613  47.161  -5.853  1.00 35.56           C  
ATOM   2933  CD2 PHE N 546       2.160  45.021  -4.891  1.00 33.81           C  
ATOM   2934  CE1 PHE N 546       3.514  46.572  -6.761  1.00 32.00           C  
ATOM   2935  CE2 PHE N 546       3.059  44.423  -5.792  1.00 28.55           C  
ATOM   2936  CZ  PHE N 546       3.733  45.200  -6.725  1.00 30.41           C  
ATOM   2937  N   ARG N 547       0.228  49.755  -2.247  1.00 56.84           N  
ATOM   2938  CA  ARG N 547      -0.746  50.420  -1.392  1.00 59.92           C  
ATOM   2939  C   ARG N 547      -1.688  51.293  -2.222  1.00 62.42           C  
ATOM   2940  O   ARG N 547      -1.272  51.868  -3.226  1.00 62.71           O  
ATOM   2941  CB  ARG N 547      -0.011  51.276  -0.363  1.00 63.05           C  
ATOM   2942  CG  ARG N 547      -0.919  52.165   0.469  1.00 65.11           C  
ATOM   2943  CD  ARG N 547      -0.146  52.965   1.508  1.00 64.41           C  
ATOM   2944  NE  ARG N 547       0.446  52.106   2.525  1.00 64.02           N  
ATOM   2945  CZ  ARG N 547       0.927  52.549   3.682  1.00 64.82           C  
ATOM   2946  NH1 ARG N 547       0.885  53.845   3.971  1.00 64.52           N  
ATOM   2947  NH2 ARG N 547       1.457  51.699   4.551  1.00 65.22           N  
ATOM   2948  N   VAL N 548      -2.950  51.393  -1.804  1.00 61.68           N  
ATOM   2949  CA  VAL N 548      -3.927  52.209  -2.526  1.00 60.36           C  
ATOM   2950  C   VAL N 548      -4.935  52.869  -1.585  1.00 64.62           C  
ATOM   2951  O   VAL N 548      -5.226  52.341  -0.506  1.00 64.39           O  
ATOM   2952  CB  VAL N 548      -4.707  51.363  -3.545  1.00 57.82           C  
ATOM   2953  CG1 VAL N 548      -5.747  50.540  -2.852  1.00 52.58           C  
ATOM   2954  CG2 VAL N 548      -5.377  52.242  -4.525  1.00 52.02           C  
ATOM   2955  N   HIS N 549      -5.470  54.018  -1.997  1.00 68.24           N  
ATOM   2956  CA  HIS N 549      -6.455  54.728  -1.182  1.00 73.24           C  
ATOM   2957  C   HIS N 549      -7.798  54.922  -1.887  1.00 72.42           C  
ATOM   2958  O   HIS N 549      -8.004  55.928  -2.563  1.00 73.14           O  
ATOM   2959  CB  HIS N 549      -5.935  56.107  -0.776  1.00 78.30           C  
ATOM   2960  CG  HIS N 549      -4.627  56.081  -0.053  1.00 87.38           C  
ATOM   2961  ND1 HIS N 549      -4.363  55.214   0.984  1.00 91.47           N  
ATOM   2962  CD2 HIS N 549      -3.512  56.839  -0.201  1.00 91.90           C  
ATOM   2963  CE1 HIS N 549      -3.145  55.435   1.443  1.00 94.80           C  
ATOM   2964  NE2 HIS N 549      -2.608  56.418   0.742  1.00 94.54           N  
ATOM   2965  N   ILE N 550      -8.716  53.975  -1.733  1.00 70.69           N  
ATOM   2966  CA  ILE N 550     -10.020  54.121  -2.362  1.00 71.94           C  
ATOM   2967  C   ILE N 550     -10.834  55.131  -1.555  1.00 72.87           C  
ATOM   2968  O   ILE N 550     -10.988  54.988  -0.345  1.00 71.34           O  
ATOM   2969  CB  ILE N 550     -10.786  52.795  -2.391  1.00 67.46           C  
ATOM   2970  CG1 ILE N 550     -10.112  51.823  -3.351  1.00 64.72           C  
ATOM   2971  CG2 ILE N 550     -12.207  53.027  -2.822  1.00 65.72           C  
ATOM   2972  CD1 ILE N 550      -8.898  51.150  -2.772  1.00 63.94           C  
ATOM   2973  N   PRO N 551     -11.328  56.191  -2.208  1.00 73.61           N  
ATOM   2974  CA  PRO N 551     -12.121  57.181  -1.468  1.00 81.31           C  
ATOM   2975  C   PRO N 551     -13.555  56.685  -1.300  1.00 85.36           C  
ATOM   2976  O   PRO N 551     -14.165  56.187  -2.248  1.00 83.49           O  
ATOM   2977  CB  PRO N 551     -12.033  58.429  -2.345  1.00 76.46           C  
ATOM   2978  CG  PRO N 551     -10.722  58.245  -3.084  1.00 75.84           C  
ATOM   2979  CD  PRO N 551     -10.781  56.776  -3.442  1.00 75.18           C  
ATOM   2980  N   GLU N 552     -14.090  56.821  -0.094  1.00 90.48           N  
ATOM   2981  CA  GLU N 552     -15.442  56.362   0.178  1.00 97.87           C  
ATOM   2982  C   GLU N 552     -16.417  57.534   0.207  1.00 99.98           C  
ATOM   2983  O   GLU N 552     -16.151  58.555   0.837  1.00102.43           O  
ATOM   2984  CB  GLU N 552     -15.469  55.610   1.512  1.00104.12           C  
ATOM   2985  CG  GLU N 552     -16.685  54.715   1.693  1.00108.95           C  
ATOM   2986  CD  GLU N 552     -16.914  53.800   0.498  1.00111.07           C  
ATOM   2987  OE1 GLU N 552     -15.977  53.064   0.116  1.00111.89           O  
ATOM   2988  OE2 GLU N 552     -18.033  53.818  -0.058  1.00112.43           O  
ATOM   2989  N   SER N 553     -17.546  57.375  -0.482  1.00102.54           N  
ATOM   2990  CA  SER N 553     -18.578  58.410  -0.563  1.00104.29           C  
ATOM   2991  C   SER N 553     -19.046  58.925   0.792  1.00106.01           C  
ATOM   2992  O   SER N 553     -19.884  59.823   0.856  1.00104.21           O  
ATOM   2993  CB  SER N 553     -19.794  57.890  -1.340  1.00104.32           C  
ATOM   2994  OG  SER N 553     -19.454  57.555  -2.674  1.00104.55           O  
ATOM   2995  N   SER N 554     -18.514  58.358   1.868  1.00106.29           N  
ATOM   2996  CA  SER N 554     -18.890  58.774   3.213  1.00107.62           C  
ATOM   2997  C   SER N 554     -17.942  59.848   3.745  1.00108.42           C  
ATOM   2998  O   SER N 554     -18.248  60.531   4.724  1.00112.21           O  
ATOM   2999  CB  SER N 554     -18.863  57.570   4.150  1.00107.90           C  
ATOM   3000  OG  SER N 554     -19.507  56.460   3.557  1.00105.13           O  
ATOM   3001  N   GLY N 555     -16.791  59.992   3.095  1.00109.86           N  
ATOM   3002  CA  GLY N 555     -15.805  60.966   3.531  1.00109.05           C  
ATOM   3003  C   GLY N 555     -14.734  60.243   4.326  1.00110.48           C  
ATOM   3004  O   GLY N 555     -14.049  60.838   5.161  1.00110.51           O  
ATOM   3005  N   ARG N 556     -14.598  58.946   4.052  1.00108.85           N  
ATOM   3006  CA  ARG N 556     -13.634  58.084   4.723  1.00107.55           C  
ATOM   3007  C   ARG N 556     -12.619  57.479   3.745  1.00103.26           C  
ATOM   3008  O   ARG N 556     -12.985  56.720   2.844  1.00102.77           O  
ATOM   3009  CB  ARG N 556     -14.376  56.953   5.451  1.00111.53           C  
ATOM   3010  CG  ARG N 556     -15.284  57.413   6.584  1.00114.32           C  
ATOM   3011  CD  ARG N 556     -14.473  58.049   7.711  1.00119.14           C  
ATOM   3012  NE  ARG N 556     -15.300  58.402   8.863  1.00123.07           N  
ATOM   3013  CZ  ARG N 556     -14.844  59.018   9.951  1.00124.91           C  
ATOM   3014  NH1 ARG N 556     -13.563  59.352  10.042  1.00125.78           N  
ATOM   3015  NH2 ARG N 556     -15.673  59.303  10.949  1.00125.84           N  
ATOM   3016  N   ILE N 557     -11.346  57.816   3.928  1.00 97.78           N  
ATOM   3017  CA  ILE N 557     -10.300  57.278   3.071  1.00 92.84           C  
ATOM   3018  C   ILE N 557     -10.053  55.834   3.498  1.00 88.01           C  
ATOM   3019  O   ILE N 557      -9.654  55.585   4.634  1.00 86.83           O  
ATOM   3020  CB  ILE N 557      -8.982  58.075   3.219  1.00 92.03           C  
ATOM   3021  CG1 ILE N 557      -9.187  59.521   2.768  1.00 93.83           C  
ATOM   3022  CG2 ILE N 557      -7.880  57.425   2.396  1.00 92.86           C  
ATOM   3023  CD1 ILE N 557      -7.944  60.385   2.901  1.00 95.72           C  
ATOM   3024  N   VAL N 558     -10.296  54.889   2.593  1.00 83.40           N  
ATOM   3025  CA  VAL N 558     -10.095  53.474   2.890  1.00 78.92           C  
ATOM   3026  C   VAL N 558      -8.801  52.963   2.282  1.00 77.87           C  
ATOM   3027  O   VAL N 558      -8.690  52.821   1.066  1.00 80.01           O  
ATOM   3028  CB  VAL N 558     -11.258  52.628   2.353  1.00 76.99           C  
ATOM   3029  CG1 VAL N 558     -11.089  51.165   2.793  1.00 72.42           C  
ATOM   3030  CG2 VAL N 558     -12.586  53.223   2.835  1.00 73.25           C  
ATOM   3031  N   SER N 559      -7.830  52.662   3.138  1.00 78.42           N  
ATOM   3032  CA  SER N 559      -6.527  52.183   2.682  1.00 78.06           C  
ATOM   3033  C   SER N 559      -6.347  50.671   2.671  1.00 76.08           C  
ATOM   3034  O   SER N 559      -6.612  49.991   3.664  1.00 75.64           O  
ATOM   3035  CB  SER N 559      -5.426  52.798   3.541  1.00 79.97           C  
ATOM   3036  OG  SER N 559      -5.556  54.207   3.569  1.00 87.36           O  
ATOM   3037  N   LEU N 560      -5.893  50.158   1.533  1.00 71.31           N  
ATOM   3038  CA  LEU N 560      -5.629  48.742   1.369  1.00 68.04           C  
ATOM   3039  C   LEU N 560      -4.178  48.636   0.943  1.00 66.01           C  
ATOM   3040  O   LEU N 560      -3.636  49.562   0.349  1.00 65.58           O  
ATOM   3041  CB  LEU N 560      -6.543  48.136   0.310  1.00 67.29           C  
ATOM   3042  CG  LEU N 560      -7.970  47.877   0.790  1.00 64.19           C  
ATOM   3043  CD1 LEU N 560      -8.622  49.180   1.241  1.00 63.77           C  
ATOM   3044  CD2 LEU N 560      -8.764  47.234  -0.342  1.00 63.43           C  
ATOM   3045  N   GLN N 561      -3.552  47.504   1.240  1.00 65.37           N  
ATOM   3046  CA  GLN N 561      -2.145  47.309   0.916  1.00 65.21           C  
ATOM   3047  C   GLN N 561      -1.796  45.838   0.881  1.00 63.01           C  
ATOM   3048  O   GLN N 561      -2.412  45.032   1.568  1.00 62.58           O  
ATOM   3049  CB  GLN N 561      -1.286  48.011   1.975  1.00 63.35           C  
ATOM   3050  CG  GLN N 561       0.184  47.633   1.966  1.00 69.27           C  
ATOM   3051  CD  GLN N 561       0.983  48.389   3.015  1.00 72.82           C  
ATOM   3052  OE1 GLN N 561       1.052  49.617   2.996  1.00 75.07           O  
ATOM   3053  NE2 GLN N 561       1.591  47.655   3.934  1.00 75.11           N  
ATOM   3054  N   THR N 562      -0.803  45.493   0.079  1.00 62.42           N  
ATOM   3055  CA  THR N 562      -0.373  44.116  -0.014  1.00 64.93           C  
ATOM   3056  C   THR N 562       1.060  44.038  -0.480  1.00 60.61           C  
ATOM   3057  O   THR N 562       1.476  44.769  -1.377  1.00 64.44           O  
ATOM   3058  CB  THR N 562      -1.244  43.301  -0.963  1.00 66.69           C  
ATOM   3059  OG1 THR N 562      -0.651  42.016  -1.164  1.00 72.02           O  
ATOM   3060  CG2 THR N 562      -1.368  43.995  -2.289  1.00 71.73           C  
ATOM   3061  N   ALA N 563       1.819  43.144   0.142  1.00 60.38           N  
ATOM   3062  CA  ALA N 563       3.227  42.970  -0.193  1.00 57.25           C  
ATOM   3063  C   ALA N 563       3.372  41.782  -1.121  1.00 54.33           C  
ATOM   3064  O   ALA N 563       2.445  40.993  -1.269  1.00 53.04           O  
ATOM   3065  CB  ALA N 563       4.048  42.748   1.081  1.00 55.50           C  
ATOM   3066  N   SER N 564       4.526  41.670  -1.760  1.00 50.59           N  
ATOM   3067  CA  SER N 564       4.783  40.562  -2.653  1.00 51.24           C  
ATOM   3068  C   SER N 564       5.594  39.500  -1.903  1.00 52.62           C  
ATOM   3069  O   SER N 564       5.719  39.524  -0.675  1.00 52.25           O  
ATOM   3070  CB  SER N 564       5.585  41.048  -3.849  1.00 51.68           C  
ATOM   3071  OG  SER N 564       6.889  41.393  -3.441  1.00 49.92           O  
ATOM   3072  N   ASN N 565       6.139  38.555  -2.651  1.00 52.51           N  
ATOM   3073  CA  ASN N 565       6.953  37.527  -2.050  1.00 52.08           C  
ATOM   3074  C   ASN N 565       8.338  38.154  -1.994  1.00 51.89           C  
ATOM   3075  O   ASN N 565       8.635  39.059  -2.763  1.00 53.38           O  
ATOM   3076  CB  ASN N 565       6.954  36.275  -2.924  1.00 51.26           C  
ATOM   3077  CG  ASN N 565       5.607  35.552  -2.926  1.00 51.07           C  
ATOM   3078  OD1 ASN N 565       4.868  35.557  -1.933  1.00 49.67           O  
ATOM   3079  ND2 ASN N 565       5.302  34.899  -4.039  1.00 50.12           N  
ATOM   3080  N   PRO N 566       9.189  37.712  -1.063  1.00 51.91           N  
ATOM   3081  CA  PRO N 566      10.538  38.273  -0.955  1.00 49.88           C  
ATOM   3082  C   PRO N 566      11.410  38.031  -2.181  1.00 47.15           C  
ATOM   3083  O   PRO N 566      11.338  36.973  -2.793  1.00 46.44           O  
ATOM   3084  CB  PRO N 566      11.089  37.589   0.294  1.00 51.53           C  
ATOM   3085  CG  PRO N 566      10.406  36.256   0.256  1.00 53.06           C  
ATOM   3086  CD  PRO N 566       8.987  36.651  -0.064  1.00 52.36           C  
ATOM   3087  N   ILE N 567      12.221  39.036  -2.525  1.00 42.26           N  
ATOM   3088  CA  ILE N 567      13.152  38.976  -3.667  1.00 38.88           C  
ATOM   3089  C   ILE N 567      14.513  39.203  -3.064  1.00 40.26           C  
ATOM   3090  O   ILE N 567      14.655  40.041  -2.160  1.00 41.89           O  
ATOM   3091  CB  ILE N 567      13.017  40.152  -4.711  1.00 35.03           C  
ATOM   3092  CG1 ILE N 567      11.606  40.237  -5.265  1.00 31.55           C  
ATOM   3093  CG2 ILE N 567      14.095  40.009  -5.827  1.00 29.00           C  
ATOM   3094  CD1 ILE N 567      10.648  40.898  -4.295  1.00 30.32           C  
ATOM   3095  N   GLU N 568      15.514  38.510  -3.598  1.00 40.97           N  
ATOM   3096  CA  GLU N 568      16.892  38.621  -3.118  1.00 41.84           C  
ATOM   3097  C   GLU N 568      17.644  39.544  -4.078  1.00 38.05           C  
ATOM   3098  O   GLU N 568      17.791  39.219  -5.250  1.00 38.19           O  
ATOM   3099  CB  GLU N 568      17.532  37.231  -3.109  1.00 46.92           C  
ATOM   3100  CG  GLU N 568      18.341  36.912  -1.876  1.00 55.93           C  
ATOM   3101  CD  GLU N 568      19.551  37.802  -1.750  1.00 60.56           C  
ATOM   3102  OE1 GLU N 568      20.387  37.791  -2.678  1.00 63.23           O  
ATOM   3103  OE2 GLU N 568      19.665  38.513  -0.728  1.00 64.37           O  
ATOM   3104  N   CYS N 569      18.135  40.682  -3.599  1.00 34.45           N  
ATOM   3105  CA  CYS N 569      18.806  41.610  -4.499  1.00 32.65           C  
ATOM   3106  C   CYS N 569      20.319  41.493  -4.627  1.00 32.38           C  
ATOM   3107  O   CYS N 569      20.918  42.102  -5.521  1.00 32.12           O  
ATOM   3108  CB  CYS N 569      18.416  43.035  -4.126  1.00 28.83           C  
ATOM   3109  SG  CYS N 569      16.659  43.160  -3.663  1.00 31.16           S  
ATOM   3110  N   SER N 570      20.948  40.717  -3.752  1.00 31.14           N  
ATOM   3111  CA  SER N 570      22.394  40.552  -3.834  1.00 30.35           C  
ATOM   3112  C   SER N 570      22.834  39.640  -4.984  1.00 30.03           C  
ATOM   3113  O   SER N 570      22.259  38.590  -5.210  1.00 28.37           O  
ATOM   3114  CB  SER N 570      22.942  39.989  -2.522  1.00 28.61           C  
ATOM   3115  OG  SER N 570      24.296  39.578  -2.686  1.00 28.80           O  
ATOM   3116  N   GLN N 571      23.847  40.069  -5.723  1.00 31.34           N  
ATOM   3117  CA  GLN N 571      24.381  39.248  -6.798  1.00 34.21           C  
ATOM   3118  C   GLN N 571      24.840  37.920  -6.157  1.00 37.25           C  
ATOM   3119  O   GLN N 571      24.352  36.849  -6.487  1.00 38.88           O  
ATOM   3120  CB  GLN N 571      25.588  39.934  -7.465  1.00 31.11           C  
ATOM   3121  CG  GLN N 571      26.488  38.988  -8.313  1.00 30.82           C  
ATOM   3122  CD  GLN N 571      27.755  39.680  -8.762  1.00 33.36           C  
ATOM   3123  OE1 GLN N 571      28.043  40.774  -8.256  1.00 40.19           O  
ATOM   3124  NE2 GLN N 571      28.516  39.085  -9.678  1.00 29.68           N  
ATOM   3125  N   ARG N 572      25.747  38.013  -5.195  1.00 43.64           N  
ATOM   3126  CA  ARG N 572      26.306  36.835  -4.548  1.00 47.40           C  
ATOM   3127  C   ARG N 572      25.311  35.979  -3.773  1.00 49.78           C  
ATOM   3128  O   ARG N 572      25.317  34.756  -3.890  1.00 50.08           O  
ATOM   3129  CB  ARG N 572      27.436  37.261  -3.628  1.00 48.78           C  
ATOM   3130  CG  ARG N 572      28.584  36.284  -3.589  1.00 52.09           C  
ATOM   3131  CD  ARG N 572      29.477  36.519  -2.370  1.00 54.12           C  
ATOM   3132  NE  ARG N 572      28.756  36.372  -1.100  1.00 53.35           N  
ATOM   3133  CZ  ARG N 572      29.305  35.942   0.038  1.00 51.82           C  
ATOM   3134  NH1 ARG N 572      30.591  35.604   0.079  1.00 50.82           N  
ATOM   3135  NH2 ARG N 572      28.570  35.851   1.137  1.00 49.76           N  
ATOM   3136  N   SER N 573      24.460  36.606  -2.974  1.00 48.82           N  
ATOM   3137  CA  SER N 573      23.476  35.852  -2.209  1.00 50.46           C  
ATOM   3138  C   SER N 573      22.393  35.258  -3.112  1.00 50.50           C  
ATOM   3139  O   SER N 573      21.305  34.890  -2.663  1.00 48.72           O  
ATOM   3140  CB  SER N 573      22.849  36.749  -1.136  1.00 52.08           C  
ATOM   3141  OG  SER N 573      23.780  37.064  -0.106  1.00 54.91           O  
ATOM   3142  N   ALA N 574      22.690  35.192  -4.398  1.00 51.18           N  
ATOM   3143  CA  ALA N 574      21.744  34.627  -5.338  1.00 54.33           C  
ATOM   3144  C   ALA N 574      22.374  33.384  -5.945  1.00 57.36           C  
ATOM   3145  O   ALA N 574      21.680  32.444  -6.308  1.00 54.99           O  
ATOM   3146  CB  ALA N 574      21.393  35.644  -6.421  1.00 50.39           C  
ATOM   3147  N   HIS N 575      23.697  33.394  -6.037  1.00 63.89           N  
ATOM   3148  CA  HIS N 575      24.434  32.268  -6.575  1.00 70.99           C  
ATOM   3149  C   HIS N 575      24.662  31.228  -5.489  1.00 71.20           C  
ATOM   3150  O   HIS N 575      24.789  30.043  -5.787  1.00 74.46           O  
ATOM   3151  CB  HIS N 575      25.801  32.724  -7.100  1.00 79.65           C  
ATOM   3152  CG  HIS N 575      25.798  33.124  -8.541  1.00 90.02           C  
ATOM   3153  ND1 HIS N 575      26.938  33.521  -9.207  1.00 94.71           N  
ATOM   3154  CD2 HIS N 575      24.799  33.154  -9.454  1.00 94.38           C  
ATOM   3155  CE1 HIS N 575      26.643  33.775 -10.470  1.00 97.99           C  
ATOM   3156  NE2 HIS N 575      25.351  33.560 -10.645  1.00 98.31           N  
ATOM   3157  N   GLU N 576      24.665  31.661  -4.231  1.00 71.90           N  
ATOM   3158  CA  GLU N 576      24.985  30.755  -3.132  1.00 70.96           C  
ATOM   3159  C   GLU N 576      23.902  30.382  -2.114  1.00 69.03           C  
ATOM   3160  O   GLU N 576      23.801  29.226  -1.699  1.00 68.06           O  
ATOM   3161  CB  GLU N 576      26.226  31.310  -2.403  1.00 73.36           C  
ATOM   3162  CG  GLU N 576      27.425  31.526  -3.352  1.00 79.55           C  
ATOM   3163  CD  GLU N 576      28.646  32.164  -2.683  1.00 82.39           C  
ATOM   3164  OE1 GLU N 576      29.647  32.440  -3.387  1.00 83.72           O  
ATOM   3165  OE2 GLU N 576      28.612  32.388  -1.455  1.00 82.53           O  
ATOM   3166  N   LEU N 577      23.095  31.337  -1.694  1.00 64.86           N  
ATOM   3167  CA  LEU N 577      22.077  31.021  -0.708  1.00 61.41           C  
ATOM   3168  C   LEU N 577      20.825  30.346  -1.246  1.00 59.98           C  
ATOM   3169  O   LEU N 577      20.128  30.918  -2.083  1.00 62.58           O  
ATOM   3170  CB  LEU N 577      21.637  32.282  -0.007  1.00 58.57           C  
ATOM   3171  CG  LEU N 577      22.602  33.171   0.755  1.00 53.88           C  
ATOM   3172  CD1 LEU N 577      21.798  34.320   1.361  1.00 50.62           C  
ATOM   3173  CD2 LEU N 577      23.295  32.372   1.843  1.00 52.57           C  
ATOM   3174  N   PRO N 578      20.486  29.146  -0.726  1.00 60.26           N  
ATOM   3175  CA  PRO N 578      19.276  28.487  -1.231  1.00 58.82           C  
ATOM   3176  C   PRO N 578      18.037  29.218  -0.718  1.00 57.82           C  
ATOM   3177  O   PRO N 578      18.052  29.798   0.373  1.00 55.65           O  
ATOM   3178  CB  PRO N 578      19.405  27.053  -0.699  1.00 57.08           C  
ATOM   3179  CG  PRO N 578      20.120  27.247   0.634  1.00 56.22           C  
ATOM   3180  CD  PRO N 578      21.173  28.317   0.291  1.00 57.35           C  
ATOM   3181  N   MET N 579      16.969  29.188  -1.508  1.00 59.78           N  
ATOM   3182  CA  MET N 579      15.755  29.881  -1.139  1.00 61.74           C  
ATOM   3183  C   MET N 579      14.505  29.056  -1.384  1.00 59.81           C  
ATOM   3184  O   MET N 579      14.387  28.357  -2.395  1.00 60.55           O  
ATOM   3185  CB  MET N 579      15.684  31.187  -1.914  1.00 64.14           C  
ATOM   3186  CG  MET N 579      14.756  32.212  -1.316  1.00 72.46           C  
ATOM   3187  SD  MET N 579      15.061  33.847  -2.003  1.00 80.73           S  
ATOM   3188  CE  MET N 579      13.995  33.784  -3.440  1.00 86.23           C  
ATOM   3189  N   VAL N 580      13.573  29.150  -0.443  1.00 60.73           N  
ATOM   3190  CA  VAL N 580      12.310  28.424  -0.500  1.00 64.48           C  
ATOM   3191  C   VAL N 580      11.164  29.356  -0.890  1.00 65.40           C  
ATOM   3192  O   VAL N 580      10.741  30.209  -0.103  1.00 62.76           O  
ATOM   3193  CB  VAL N 580      11.980  27.779   0.871  1.00 60.90           C  
ATOM   3194  CG1 VAL N 580      10.643  27.065   0.808  1.00 62.38           C  
ATOM   3195  CG2 VAL N 580      13.073  26.808   1.258  1.00 62.94           C  
ATOM   3196  N   GLU N 581      10.659  29.176  -2.107  1.00 67.98           N  
ATOM   3197  CA  GLU N 581       9.576  30.012  -2.614  1.00 72.64           C  
ATOM   3198  C   GLU N 581       8.208  29.482  -2.224  1.00 71.92           C  
ATOM   3199  O   GLU N 581       7.354  30.235  -1.752  1.00 74.90           O  
ATOM   3200  CB  GLU N 581       9.680  30.145  -4.138  1.00 76.18           C  
ATOM   3201  CG  GLU N 581      10.959  30.828  -4.608  1.00 85.90           C  
ATOM   3202  CD  GLU N 581      11.087  30.866  -6.118  1.00 92.86           C  
ATOM   3203  OE1 GLU N 581      10.198  31.449  -6.772  1.00 99.08           O  
ATOM   3204  OE2 GLU N 581      12.077  30.312  -6.646  1.00 98.36           O  
ATOM   3205  N   ARG N 582       8.001  28.183  -2.400  1.00 75.08           N  
ATOM   3206  CA  ARG N 582       6.716  27.585  -2.070  1.00 75.12           C  
ATOM   3207  C   ARG N 582       6.901  26.251  -1.353  1.00 74.73           C  
ATOM   3208  O   ARG N 582       7.750  25.439  -1.736  1.00 73.55           O  
ATOM   3209  CB  ARG N 582       5.903  27.351  -3.349  1.00 75.68           C  
ATOM   3210  CG  ARG N 582       5.919  28.506  -4.352  1.00 80.31           C  
ATOM   3211  CD  ARG N 582       4.795  29.510  -4.124  1.00 81.21           C  
ATOM   3212  NE  ARG N 582       4.773  30.011  -2.755  1.00 81.00           N  
ATOM   3213  CZ  ARG N 582       4.010  31.015  -2.343  1.00 80.29           C  
ATOM   3214  NH1 ARG N 582       3.206  31.625  -3.199  1.00 79.34           N  
ATOM   3215  NH2 ARG N 582       4.062  31.411  -1.080  1.00 80.09           N  
ATOM   3216  N   GLN N 583       6.103  26.033  -0.312  1.00 73.33           N  
ATOM   3217  CA  GLN N 583       6.157  24.776   0.427  1.00 75.08           C  
ATOM   3218  C   GLN N 583       4.848  24.006   0.219  1.00 75.87           C  
ATOM   3219  O   GLN N 583       3.751  24.568   0.341  1.00 73.52           O  
ATOM   3220  CB  GLN N 583       6.402  25.024   1.924  1.00 72.87           C  
ATOM   3221  CG  GLN N 583       5.387  25.939   2.577  1.00 69.41           C  
ATOM   3222  CD  GLN N 583       5.663  26.164   4.044  1.00 67.63           C  
ATOM   3223  OE1 GLN N 583       6.809  26.348   4.445  1.00 69.47           O  
ATOM   3224  NE2 GLN N 583       4.613  26.164   4.852  1.00 66.23           N  
ATOM   3225  N   ASP N 584       4.985  22.719  -0.100  1.00 77.63           N  
ATOM   3226  CA  ASP N 584       3.856  21.825  -0.358  1.00 81.01           C  
ATOM   3227  C   ASP N 584       2.768  21.789   0.717  1.00 77.48           C  
ATOM   3228  O   ASP N 584       1.588  21.912   0.406  1.00 76.31           O  
ATOM   3229  CB  ASP N 584       4.366  20.410  -0.605  1.00 87.83           C  
ATOM   3230  CG  ASP N 584       3.332  19.536  -1.271  1.00 97.59           C  
ATOM   3231  OD1 ASP N 584       3.650  18.373  -1.593  1.00108.01           O  
ATOM   3232  OD2 ASP N 584       2.199  20.016  -1.479  1.00107.50           O  
ATOM   3233  N   THR N 585       3.159  21.608   1.976  1.00 76.45           N  
ATOM   3234  CA  THR N 585       2.201  21.579   3.087  1.00 76.12           C  
ATOM   3235  C   THR N 585       2.744  22.371   4.282  1.00 73.83           C  
ATOM   3236  O   THR N 585       3.934  22.672   4.347  1.00 73.88           O  
ATOM   3237  CB  THR N 585       1.896  20.125   3.508  1.00 72.30           C  
ATOM   3238  OG1 THR N 585       3.115  19.369   3.515  1.00 71.61           O  
ATOM   3239  CG2 THR N 585       0.915  19.473   2.530  1.00 71.68           C  
ATOM   3240  N   ASP N 586       1.887  22.710   5.233  1.00 76.97           N  
ATOM   3241  CA  ASP N 586       2.360  23.489   6.368  1.00 80.92           C  
ATOM   3242  C   ASP N 586       2.102  22.882   7.747  1.00 82.21           C  
ATOM   3243  O   ASP N 586       2.289  23.554   8.765  1.00 82.85           O  
ATOM   3244  CB  ASP N 586       1.760  24.899   6.306  1.00 82.38           C  
ATOM   3245  CG  ASP N 586       0.293  24.924   6.670  1.00 87.49           C  
ATOM   3246  OD1 ASP N 586      -0.460  24.076   6.151  1.00 91.47           O  
ATOM   3247  OD2 ASP N 586      -0.107  25.794   7.471  1.00 91.43           O  
ATOM   3248  N   SER N 587       1.695  21.618   7.794  1.00 84.27           N  
ATOM   3249  CA  SER N 587       1.427  20.989   9.083  1.00 89.16           C  
ATOM   3250  C   SER N 587       1.133  19.501   8.992  1.00 93.17           C  
ATOM   3251  O   SER N 587       1.219  18.904   7.921  1.00 91.70           O  
ATOM   3252  CB  SER N 587       0.252  21.694   9.781  1.00 87.11           C  
ATOM   3253  OG  SER N 587      -0.942  21.620   9.014  1.00 87.40           O  
ATOM   3254  N   CYS N 588       0.788  18.922  10.140  1.00 96.84           N  
ATOM   3255  CA  CYS N 588       0.442  17.506  10.277  1.00 99.42           C  
ATOM   3256  C   CYS N 588       0.486  17.120  11.753  1.00100.87           C  
ATOM   3257  O   CYS N 588       0.922  17.907  12.597  1.00106.90           O  
ATOM   3258  CB  CYS N 588       1.410  16.614   9.492  1.00100.69           C  
ATOM   3259  SG  CYS N 588       3.091  16.558  10.130  1.00101.25           S  
ATOM   3260  N   LEU N 589       0.034  15.911  12.068  1.00104.96           N  
ATOM   3261  CA  LEU N 589       0.043  15.453  13.449  1.00105.57           C  
ATOM   3262  C   LEU N 589       1.479  15.249  13.905  1.00105.84           C  
ATOM   3263  O   LEU N 589       2.372  15.058  13.077  1.00103.43           O  
ATOM   3264  CB  LEU N 589      -0.734  14.143  13.584  1.00106.50           C  
ATOM   3265  CG  LEU N 589      -2.260  14.229  13.469  1.00112.38           C  
ATOM   3266  CD1 LEU N 589      -2.655  14.740  12.093  1.00112.73           C  
ATOM   3267  CD2 LEU N 589      -2.867  12.857  13.718  1.00112.21           C  
ATOM   3268  N   VAL N 590       1.690  15.287  15.220  1.00101.04           N  
ATOM   3269  CA  VAL N 590       3.016  15.104  15.802  1.00 98.62           C  
ATOM   3270  C   VAL N 590       3.654  13.793  15.328  1.00 99.33           C  
ATOM   3271  O   VAL N 590       4.725  13.404  15.798  1.00 98.27           O  
ATOM   3272  CB  VAL N 590       2.947  15.102  17.351  1.00 98.79           C  
ATOM   3273  CG1 VAL N 590       2.285  16.374  17.852  1.00 89.59           C  
ATOM   3274  CG2 VAL N 590       2.177  13.887  17.835  1.00 90.37           C  
ATOM   3275  N   TYR N 591       2.984  13.118  14.400  1.00100.44           N  
ATOM   3276  CA  TYR N 591       3.472  11.864  13.851  1.00101.62           C  
ATOM   3277  C   TYR N 591       4.483  12.143  12.748  1.00 97.71           C  
ATOM   3278  O   TYR N 591       5.654  11.793  12.864  1.00 94.22           O  
ATOM   3279  CB  TYR N 591       2.300  11.048  13.297  1.00108.08           C  
ATOM   3280  CG  TYR N 591       1.310  10.592  14.354  1.00119.54           C  
ATOM   3281  CD1 TYR N 591      -0.058  10.548  14.083  1.00124.83           C  
ATOM   3282  CD2 TYR N 591       1.740  10.198  15.624  1.00124.40           C  
ATOM   3283  CE1 TYR N 591      -0.977  10.124  15.052  1.00129.14           C  
ATOM   3284  CE2 TYR N 591       0.830   9.770  16.598  1.00128.80           C  
ATOM   3285  CZ  TYR N 591      -0.528   9.736  16.305  1.00130.11           C  
ATOM   3286  OH  TYR N 591      -1.438   9.323  17.256  1.00132.46           O  
ATOM   3287  N   GLY N 592       4.022  12.780  11.681  1.00 94.78           N  
ATOM   3288  CA  GLY N 592       4.910  13.079  10.577  1.00 93.48           C  
ATOM   3289  C   GLY N 592       4.977  11.956   9.561  1.00 90.78           C  
ATOM   3290  O   GLY N 592       3.989  11.272   9.320  1.00 91.41           O  
ATOM   3291  N   GLY N 593       6.149  11.762   8.965  1.00 90.49           N  
ATOM   3292  CA  GLY N 593       6.311  10.724   7.964  1.00 89.39           C  
ATOM   3293  C   GLY N 593       5.810  11.174   6.600  1.00 91.49           C  
ATOM   3294  O   GLY N 593       6.310  10.724   5.567  1.00 92.12           O  
ATOM   3295  N   GLN N 594       4.822  12.069   6.602  1.00 92.76           N  
ATOM   3296  CA  GLN N 594       4.228  12.605   5.374  1.00 93.32           C  
ATOM   3297  C   GLN N 594       5.252  13.438   4.609  1.00 91.79           C  
ATOM   3298  O   GLN N 594       6.049  14.161   5.203  1.00 93.38           O  
ATOM   3299  CB  GLN N 594       3.013  13.469   5.720  1.00 96.64           C  
ATOM   3300  CG  GLN N 594       2.066  12.811   6.715  1.00 98.71           C  
ATOM   3301  CD  GLN N 594       1.020  13.769   7.259  1.00100.05           C  
ATOM   3302  OE1 GLN N 594       0.268  13.432   8.176  1.00100.97           O  
ATOM   3303  NE2 GLN N 594       0.966  14.970   6.694  1.00100.83           N  
ATOM   3304  N   GLN N 595       5.229  13.342   3.287  1.00 90.78           N  
ATOM   3305  CA  GLN N 595       6.176  14.084   2.467  1.00 87.99           C  
ATOM   3306  C   GLN N 595       5.713  15.503   2.157  1.00 87.06           C  
ATOM   3307  O   GLN N 595       4.519  15.764   1.964  1.00 86.89           O  
ATOM   3308  CB  GLN N 595       6.443  13.328   1.168  1.00 87.28           C  
ATOM   3309  CG  GLN N 595       7.309  14.069   0.173  1.00 87.45           C  
ATOM   3310  CD  GLN N 595       7.517  13.276  -1.104  1.00 87.22           C  
ATOM   3311  OE1 GLN N 595       8.372  12.390  -1.167  1.00 85.89           O  
ATOM   3312  NE2 GLN N 595       6.723  13.581  -2.129  1.00 85.60           N  
ATOM   3313  N   MET N 596       6.683  16.413   2.115  1.00 84.05           N  
ATOM   3314  CA  MET N 596       6.440  17.824   1.845  1.00 81.01           C  
ATOM   3315  C   MET N 596       7.410  18.280   0.765  1.00 76.44           C  
ATOM   3316  O   MET N 596       8.627  18.151   0.905  1.00 75.38           O  
ATOM   3317  CB  MET N 596       6.657  18.628   3.127  1.00 83.65           C  
ATOM   3318  CG  MET N 596       6.557  20.132   2.980  1.00 85.98           C  
ATOM   3319  SD  MET N 596       6.869  20.958   4.565  1.00 88.36           S  
ATOM   3320  CE  MET N 596       8.681  20.942   4.609  1.00 90.23           C  
ATOM   3321  N   ILE N 597       6.866  18.814  -0.317  1.00 70.97           N  
ATOM   3322  CA  ILE N 597       7.708  19.258  -1.408  1.00 65.65           C  
ATOM   3323  C   ILE N 597       7.984  20.756  -1.290  1.00 60.29           C  
ATOM   3324  O   ILE N 597       7.079  21.562  -1.025  1.00 58.06           O  
ATOM   3325  CB  ILE N 597       7.054  18.957  -2.765  1.00 65.55           C  
ATOM   3326  CG1 ILE N 597       6.385  17.578  -2.733  1.00 64.84           C  
ATOM   3327  CG2 ILE N 597       8.120  19.001  -3.859  1.00 65.73           C  
ATOM   3328  CD1 ILE N 597       5.590  17.239  -3.994  1.00 65.77           C  
ATOM   3329  N   LEU N 598       9.246  21.118  -1.480  1.00 56.46           N  
ATOM   3330  CA  LEU N 598       9.680  22.506  -1.385  1.00 53.42           C  
ATOM   3331  C   LEU N 598      10.107  22.988  -2.752  1.00 54.57           C  
ATOM   3332  O   LEU N 598      10.803  22.276  -3.481  1.00 55.81           O  
ATOM   3333  CB  LEU N 598      10.859  22.628  -0.406  1.00 45.28           C  
ATOM   3334  CG  LEU N 598      10.546  23.132   1.006  1.00 38.00           C  
ATOM   3335  CD1 LEU N 598       9.243  22.496   1.526  1.00 29.31           C  
ATOM   3336  CD2 LEU N 598      11.757  22.868   1.913  1.00 33.29           C  
ATOM   3337  N   THR N 599       9.675  24.187  -3.112  1.00 57.47           N  
ATOM   3338  CA  THR N 599      10.040  24.747  -4.400  1.00 62.72           C  
ATOM   3339  C   THR N 599      10.765  26.065  -4.146  1.00 60.52           C  
ATOM   3340  O   THR N 599      10.200  27.007  -3.577  1.00 58.81           O  
ATOM   3341  CB  THR N 599       8.793  24.974  -5.271  1.00 65.82           C  
ATOM   3342  OG1 THR N 599       7.896  23.865  -5.124  1.00 74.14           O  
ATOM   3343  CG2 THR N 599       9.185  25.048  -6.734  1.00 72.96           C  
ATOM   3344  N   GLY N 600      12.031  26.103  -4.555  1.00 58.31           N  
ATOM   3345  CA  GLY N 600      12.842  27.281  -4.348  1.00 58.08           C  
ATOM   3346  C   GLY N 600      14.053  27.303  -5.251  1.00 56.38           C  
ATOM   3347  O   GLY N 600      14.029  26.712  -6.321  1.00 52.71           O  
ATOM   3348  N   GLN N 601      15.117  27.977  -4.835  1.00 58.94           N  
ATOM   3349  CA  GLN N 601      16.313  28.048  -5.669  1.00 62.20           C  
ATOM   3350  C   GLN N 601      17.596  27.574  -4.992  1.00 62.16           C  
ATOM   3351  O   GLN N 601      17.661  27.428  -3.772  1.00 65.02           O  
ATOM   3352  CB  GLN N 601      16.518  29.474  -6.189  1.00 64.98           C  
ATOM   3353  CG  GLN N 601      15.414  29.960  -7.102  1.00 73.95           C  
ATOM   3354  CD  GLN N 601      15.947  30.748  -8.277  1.00 78.41           C  
ATOM   3355  OE1 GLN N 601      15.179  31.264  -9.082  1.00 82.30           O  
ATOM   3356  NE2 GLN N 601      17.271  30.841  -8.385  1.00 81.01           N  
ATOM   3357  N   ASN N 602      18.611  27.326  -5.814  1.00 63.31           N  
ATOM   3358  CA  ASN N 602      19.921  26.872  -5.361  1.00 62.47           C  
ATOM   3359  C   ASN N 602      19.870  25.665  -4.457  1.00 63.63           C  
ATOM   3360  O   ASN N 602      20.556  25.603  -3.442  1.00 64.40           O  
ATOM   3361  CB  ASN N 602      20.659  27.998  -4.655  1.00 62.61           C  
ATOM   3362  CG  ASN N 602      21.106  29.072  -5.609  1.00 61.08           C  
ATOM   3363  OD1 ASN N 602      21.870  28.812  -6.549  1.00 55.63           O  
ATOM   3364  ND2 ASN N 602      20.635  30.297  -5.377  1.00 60.60           N  
ATOM   3365  N   PHE N 603      19.038  24.708  -4.839  1.00 62.74           N  
ATOM   3366  CA  PHE N 603      18.883  23.466  -4.106  1.00 61.17           C  
ATOM   3367  C   PHE N 603      19.874  22.488  -4.710  1.00 67.45           C  
ATOM   3368  O   PHE N 603      19.809  22.211  -5.901  1.00 65.13           O  
ATOM   3369  CB  PHE N 603      17.466  22.969  -4.299  1.00 47.88           C  
ATOM   3370  CG  PHE N 603      16.431  23.738  -3.496  1.00 35.23           C  
ATOM   3371  CD1 PHE N 603      15.062  23.570  -3.747  1.00 27.24           C  
ATOM   3372  CD2 PHE N 603      16.804  24.540  -2.413  1.00 29.61           C  
ATOM   3373  CE1 PHE N 603      14.068  24.176  -2.925  1.00 21.77           C  
ATOM   3374  CE2 PHE N 603      15.804  25.155  -1.579  1.00 24.10           C  
ATOM   3375  CZ  PHE N 603      14.442  24.965  -1.842  1.00 21.58           C  
ATOM   3376  N   THR N 604      20.792  21.974  -3.899  1.00 73.33           N  
ATOM   3377  CA  THR N 604      21.802  21.054  -4.399  1.00 81.96           C  
ATOM   3378  C   THR N 604      21.696  19.658  -3.819  1.00 84.33           C  
ATOM   3379  O   THR N 604      20.787  19.357  -3.033  1.00 87.14           O  
ATOM   3380  CB  THR N 604      23.229  21.569  -4.111  1.00 83.98           C  
ATOM   3381  OG1 THR N 604      23.442  21.640  -2.696  1.00 84.08           O  
ATOM   3382  CG2 THR N 604      23.433  22.944  -4.719  1.00 83.56           C  
ATOM   3383  N   SER N 605      22.645  18.813  -4.219  1.00 90.26           N  
ATOM   3384  CA  SER N 605      22.695  17.433  -3.766  1.00 93.39           C  
ATOM   3385  C   SER N 605      23.042  17.351  -2.288  1.00 94.79           C  
ATOM   3386  O   SER N 605      22.912  16.290  -1.681  1.00 94.55           O  
ATOM   3387  CB  SER N 605      23.718  16.642  -4.587  1.00 92.61           C  
ATOM   3388  OG  SER N 605      25.019  17.189  -4.467  1.00 95.87           O  
ATOM   3389  N   GLU N 606      23.484  18.470  -1.715  1.00 96.20           N  
ATOM   3390  CA  GLU N 606      23.839  18.523  -0.297  1.00 98.68           C  
ATOM   3391  C   GLU N 606      22.868  19.385   0.493  1.00 98.52           C  
ATOM   3392  O   GLU N 606      23.049  19.595   1.689  1.00 99.90           O  
ATOM   3393  CB  GLU N 606      25.252  19.079  -0.099  1.00101.90           C  
ATOM   3394  CG  GLU N 606      26.333  18.351  -0.872  1.00104.16           C  
ATOM   3395  CD  GLU N 606      26.633  19.009  -2.205  1.00105.38           C  
ATOM   3396  OE1 GLU N 606      25.680  19.246  -2.980  1.00106.70           O  
ATOM   3397  OE2 GLU N 606      27.822  19.284  -2.481  1.00106.16           O  
ATOM   3398  N   SER N 607      21.841  19.893  -0.177  1.00 97.79           N  
ATOM   3399  CA  SER N 607      20.850  20.730   0.489  1.00 95.84           C  
ATOM   3400  C   SER N 607      20.161  19.966   1.609  1.00 93.61           C  
ATOM   3401  O   SER N 607      19.270  19.150   1.358  1.00 94.05           O  
ATOM   3402  CB  SER N 607      19.796  21.222  -0.513  1.00 96.76           C  
ATOM   3403  OG  SER N 607      20.369  22.111  -1.457  1.00 97.39           O  
ATOM   3404  N   LYS N 608      20.577  20.230   2.843  1.00 89.44           N  
ATOM   3405  CA  LYS N 608      19.981  19.579   3.999  1.00 85.53           C  
ATOM   3406  C   LYS N 608      18.887  20.491   4.534  1.00 80.98           C  
ATOM   3407  O   LYS N 608      18.980  21.712   4.414  1.00 81.12           O  
ATOM   3408  CB  LYS N 608      21.024  19.370   5.101  1.00 90.07           C  
ATOM   3409  CG  LYS N 608      22.084  18.311   4.830  1.00 94.82           C  
ATOM   3410  CD  LYS N 608      23.091  18.279   5.978  1.00 99.04           C  
ATOM   3411  CE  LYS N 608      23.972  17.035   5.938  1.00101.36           C  
ATOM   3412  NZ  LYS N 608      23.225  15.792   6.291  1.00102.41           N  
ATOM   3413  N   VAL N 609      17.837  19.902   5.097  1.00 73.97           N  
ATOM   3414  CA  VAL N 609      16.759  20.686   5.700  1.00 65.21           C  
ATOM   3415  C   VAL N 609      16.862  20.396   7.180  1.00 64.97           C  
ATOM   3416  O   VAL N 609      17.343  19.334   7.570  1.00 64.34           O  
ATOM   3417  CB  VAL N 609      15.356  20.242   5.248  1.00 62.53           C  
ATOM   3418  CG1 VAL N 609      14.300  20.821   6.186  1.00 56.79           C  
ATOM   3419  CG2 VAL N 609      15.093  20.695   3.818  1.00 58.00           C  
ATOM   3420  N   VAL N 610      16.416  21.332   8.007  1.00 63.30           N  
ATOM   3421  CA  VAL N 610      16.471  21.152   9.452  1.00 60.35           C  
ATOM   3422  C   VAL N 610      15.257  21.778  10.095  1.00 59.12           C  
ATOM   3423  O   VAL N 610      14.894  22.906   9.769  1.00 59.99           O  
ATOM   3424  CB  VAL N 610      17.705  21.839  10.070  1.00 62.69           C  
ATOM   3425  CG1 VAL N 610      17.611  21.798  11.581  1.00 63.03           C  
ATOM   3426  CG2 VAL N 610      18.979  21.169   9.586  1.00 64.56           C  
ATOM   3427  N   PHE N 611      14.612  21.048  10.995  1.00 56.84           N  
ATOM   3428  CA  PHE N 611      13.477  21.615  11.694  1.00 54.69           C  
ATOM   3429  C   PHE N 611      14.050  22.068  13.013  1.00 55.79           C  
ATOM   3430  O   PHE N 611      15.108  21.589  13.422  1.00 52.69           O  
ATOM   3431  CB  PHE N 611      12.379  20.582  11.903  1.00 47.12           C  
ATOM   3432  CG  PHE N 611      11.497  20.420  10.722  1.00 40.27           C  
ATOM   3433  CD1 PHE N 611      12.015  19.967   9.513  1.00 39.84           C  
ATOM   3434  CD2 PHE N 611      10.151  20.766  10.793  1.00 37.41           C  
ATOM   3435  CE1 PHE N 611      11.197  19.867   8.389  1.00 36.58           C  
ATOM   3436  CE2 PHE N 611       9.331  20.669   9.679  1.00 32.94           C  
ATOM   3437  CZ  PHE N 611       9.853  20.222   8.482  1.00 34.48           C  
ATOM   3438  N   THR N 612      13.366  23.002  13.659  1.00 58.25           N  
ATOM   3439  CA  THR N 612      13.822  23.543  14.920  1.00 65.48           C  
ATOM   3440  C   THR N 612      12.623  24.113  15.665  1.00 66.29           C  
ATOM   3441  O   THR N 612      11.555  24.297  15.089  1.00 67.41           O  
ATOM   3442  CB  THR N 612      14.880  24.687  14.705  1.00 64.06           C  
ATOM   3443  OG1 THR N 612      14.338  25.707  13.854  1.00 65.50           O  
ATOM   3444  CG2 THR N 612      16.161  24.140  14.080  1.00 64.34           C  
ATOM   3445  N   GLU N 613      12.809  24.364  16.956  1.00 72.88           N  
ATOM   3446  CA  GLU N 613      11.774  24.952  17.788  1.00 79.15           C  
ATOM   3447  C   GLU N 613      12.489  25.850  18.773  1.00 81.14           C  
ATOM   3448  O   GLU N 613      13.646  25.600  19.128  1.00 81.07           O  
ATOM   3449  CB  GLU N 613      10.998  23.893  18.563  1.00 79.11           C  
ATOM   3450  CG  GLU N 613       9.787  24.472  19.268  1.00 91.43           C  
ATOM   3451  CD  GLU N 613       9.063  23.458  20.125  1.00 98.58           C  
ATOM   3452  OE1 GLU N 613       7.930  23.755  20.562  1.00103.29           O  
ATOM   3453  OE2 GLU N 613       9.626  22.370  20.370  1.00103.97           O  
ATOM   3454  N   LYS N 614      11.804  26.895  19.216  1.00 85.75           N  
ATOM   3455  CA  LYS N 614      12.396  27.824  20.163  1.00 91.49           C  
ATOM   3456  C   LYS N 614      11.304  28.544  20.937  1.00 94.74           C  
ATOM   3457  O   LYS N 614      10.213  28.776  20.416  1.00 97.07           O  
ATOM   3458  CB  LYS N 614      13.278  28.840  19.425  1.00 91.51           C  
ATOM   3459  CG  LYS N 614      12.543  29.652  18.369  1.00 95.05           C  
ATOM   3460  CD  LYS N 614      13.453  30.685  17.725  1.00 98.76           C  
ATOM   3461  CE  LYS N 614      12.642  31.620  16.859  1.00100.92           C  
ATOM   3462  NZ  LYS N 614      11.530  32.207  17.654  1.00101.41           N  
ATOM   3463  N   THR N 615      11.603  28.884  22.186  1.00100.09           N  
ATOM   3464  CA  THR N 615      10.658  29.587  23.037  1.00105.82           C  
ATOM   3465  C   THR N 615      10.478  31.032  22.566  1.00107.68           C  
ATOM   3466  O   THR N 615      11.099  31.460  21.589  1.00107.65           O  
ATOM   3467  CB  THR N 615      11.150  29.584  24.488  1.00105.33           C  
ATOM   3468  OG1 THR N 615      12.514  30.025  24.528  1.00109.46           O  
ATOM   3469  CG2 THR N 615      11.059  28.182  25.073  1.00109.84           C  
ATOM   3470  N   THR N 616       9.630  31.780  23.265  1.00109.85           N  
ATOM   3471  CA  THR N 616       9.366  33.179  22.925  1.00113.72           C  
ATOM   3472  C   THR N 616      10.571  34.095  23.166  1.00115.48           C  
ATOM   3473  O   THR N 616      10.552  35.262  22.767  1.00116.09           O  
ATOM   3474  CB  THR N 616       8.167  33.733  23.736  1.00112.82           C  
ATOM   3475  OG1 THR N 616       8.406  33.551  25.137  1.00111.27           O  
ATOM   3476  CG2 THR N 616       6.893  33.004  23.364  1.00110.91           C  
ATOM   3477  N   ASP N 617      11.612  33.567  23.814  1.00119.70           N  
ATOM   3478  CA  ASP N 617      12.811  34.353  24.107  1.00121.94           C  
ATOM   3479  C   ASP N 617      13.914  34.165  23.064  1.00121.84           C  
ATOM   3480  O   ASP N 617      14.774  35.032  22.903  1.00126.27           O  
ATOM   3481  CB  ASP N 617      13.351  34.014  25.509  1.00123.55           C  
ATOM   3482  CG  ASP N 617      13.989  32.634  25.582  1.00126.24           C  
ATOM   3483  OD1 ASP N 617      15.053  32.428  24.957  1.00127.27           O  
ATOM   3484  OD2 ASP N 617      13.428  31.754  26.269  1.00127.71           O  
ATOM   3485  N   GLY N 618      13.887  33.041  22.352  1.00121.89           N  
ATOM   3486  CA  GLY N 618      14.896  32.793  21.334  1.00121.25           C  
ATOM   3487  C   GLY N 618      15.740  31.556  21.582  1.00122.46           C  
ATOM   3488  O   GLY N 618      16.410  31.056  20.677  1.00120.16           O  
ATOM   3489  N   GLN N 619      15.716  31.062  22.813  1.00118.56           N  
ATOM   3490  CA  GLN N 619      16.477  29.876  23.171  1.00117.61           C  
ATOM   3491  C   GLN N 619      15.953  28.658  22.416  1.00115.45           C  
ATOM   3492  O   GLN N 619      14.798  28.256  22.588  1.00114.33           O  
ATOM   3493  CB  GLN N 619      16.387  29.633  24.682  1.00118.12           C  
ATOM   3494  CG  GLN N 619      16.823  28.244  25.124  1.00118.12           C  
ATOM   3495  CD  GLN N 619      16.567  28.004  26.596  1.00120.08           C  
ATOM   3496  OE1 GLN N 619      15.469  28.262  27.098  1.00122.58           O  
ATOM   3497  NE2 GLN N 619      17.578  27.501  27.299  1.00122.60           N  
ATOM   3498  N   GLN N 620      16.803  28.082  21.571  1.00113.67           N  
ATOM   3499  CA  GLN N 620      16.425  26.900  20.812  1.00110.47           C  
ATOM   3500  C   GLN N 620      16.264  25.731  21.777  1.00108.67           C  
ATOM   3501  O   GLN N 620      17.063  25.564  22.697  1.00110.23           O  
ATOM   3502  CB  GLN N 620      17.495  26.569  19.774  1.00111.30           C  
ATOM   3503  CG  GLN N 620      17.232  25.276  19.031  1.00114.76           C  
ATOM   3504  CD  GLN N 620      18.271  24.995  17.971  1.00116.40           C  
ATOM   3505  OE1 GLN N 620      18.402  25.740  16.999  1.00116.76           O  
ATOM   3506  NE2 GLN N 620      19.023  23.915  18.153  1.00117.41           N  
ATOM   3507  N   ILE N 621      15.230  24.924  21.568  1.00107.75           N  
ATOM   3508  CA  ILE N 621      14.977  23.782  22.439  1.00105.60           C  
ATOM   3509  C   ILE N 621      14.786  22.480  21.669  1.00108.64           C  
ATOM   3510  O   ILE N 621      14.450  21.450  22.253  1.00108.08           O  
ATOM   3511  CB  ILE N 621      13.735  24.026  23.306  1.00103.10           C  
ATOM   3512  CG1 ILE N 621      12.542  24.354  22.410  1.00101.51           C  
ATOM   3513  CG2 ILE N 621      13.990  25.170  24.273  1.00102.98           C  
ATOM   3514  CD1 ILE N 621      11.272  24.710  23.177  1.00 96.84           C  
ATOM   3515  N   TRP N 622      14.996  22.525  20.359  1.00108.79           N  
ATOM   3516  CA  TRP N 622      14.846  21.330  19.537  1.00109.70           C  
ATOM   3517  C   TRP N 622      15.500  21.487  18.174  1.00104.41           C  
ATOM   3518  O   TRP N 622      15.321  22.501  17.498  1.00103.00           O  
ATOM   3519  CB  TRP N 622      13.360  20.982  19.362  1.00120.82           C  
ATOM   3520  CG  TRP N 622      13.119  19.773  18.499  1.00132.82           C  
ATOM   3521  CD1 TRP N 622      13.760  18.568  18.579  1.00136.88           C  
ATOM   3522  CD2 TRP N 622      12.170  19.650  17.430  1.00138.64           C  
ATOM   3523  NE1 TRP N 622      13.270  17.704  17.629  1.00141.15           N  
ATOM   3524  CE2 TRP N 622      12.291  18.340  16.913  1.00141.62           C  
ATOM   3525  CE3 TRP N 622      11.225  20.515  16.864  1.00142.30           C  
ATOM   3526  CZ2 TRP N 622      11.509  17.878  15.849  1.00143.89           C  
ATOM   3527  CZ3 TRP N 622      10.447  20.054  15.806  1.00144.69           C  
ATOM   3528  CH2 TRP N 622      10.593  18.745  15.313  1.00144.99           C  
ATOM   3529  N   GLU N 623      16.265  20.476  17.779  1.00 96.84           N  
ATOM   3530  CA  GLU N 623      16.940  20.494  16.495  1.00 88.80           C  
ATOM   3531  C   GLU N 623      17.005  19.111  15.856  1.00 85.71           C  
ATOM   3532  O   GLU N 623      17.853  18.288  16.210  1.00 86.10           O  
ATOM   3533  CB  GLU N 623      18.349  21.067  16.641  1.00 83.96           C  
ATOM   3534  CG  GLU N 623      19.152  21.008  15.358  1.00 76.38           C  
ATOM   3535  CD  GLU N 623      20.271  22.024  15.312  1.00 73.14           C  
ATOM   3536  OE1 GLU N 623      19.997  23.232  15.489  1.00 72.77           O  
ATOM   3537  OE2 GLU N 623      21.424  21.612  15.086  1.00 70.87           O  
ATOM   3538  N   MET N 624      16.107  18.881  14.902  1.00 84.16           N  
ATOM   3539  CA  MET N 624      16.008  17.616  14.175  1.00 83.48           C  
ATOM   3540  C   MET N 624      16.375  17.851  12.700  1.00 80.48           C  
ATOM   3541  O   MET N 624      15.999  18.868  12.120  1.00 78.35           O  
ATOM   3542  CB  MET N 624      14.572  17.094  14.281  1.00 85.93           C  
ATOM   3543  CG  MET N 624      14.378  15.620  13.956  1.00 95.29           C  
ATOM   3544  SD  MET N 624      14.809  14.557  15.344  1.00101.51           S  
ATOM   3545  CE  MET N 624      16.409  13.942  14.811  1.00105.11           C  
ATOM   3546  N   GLU N 625      17.107  16.919  12.096  1.00 76.47           N  
ATOM   3547  CA  GLU N 625      17.503  17.062  10.702  1.00 75.11           C  
ATOM   3548  C   GLU N 625      16.650  16.253   9.712  1.00 76.80           C  
ATOM   3549  O   GLU N 625      17.104  15.234   9.181  1.00 77.51           O  
ATOM   3550  CB  GLU N 625      18.969  16.668  10.518  1.00 70.61           C  
ATOM   3551  CG  GLU N 625      19.442  16.881   9.090  1.00 66.60           C  
ATOM   3552  CD  GLU N 625      20.853  16.396   8.851  1.00 66.95           C  
ATOM   3553  OE1 GLU N 625      21.713  16.627   9.732  1.00 67.95           O  
ATOM   3554  OE2 GLU N 625      21.106  15.801   7.775  1.00 67.30           O  
ATOM   3555  N   ALA N 626      15.431  16.720   9.449  1.00 81.66           N  
ATOM   3556  CA  ALA N 626      14.513  16.057   8.518  1.00 83.43           C  
ATOM   3557  C   ALA N 626      15.212  15.454   7.293  1.00 86.56           C  
ATOM   3558  O   ALA N 626      16.154  16.032   6.751  1.00 88.61           O  
ATOM   3559  CB  ALA N 626      13.436  17.043   8.069  1.00 84.69           C  
ATOM   3560  N   THR N 627      14.734  14.291   6.862  1.00 89.09           N  
ATOM   3561  CA  THR N 627      15.316  13.590   5.718  1.00 90.25           C  
ATOM   3562  C   THR N 627      14.871  14.152   4.369  1.00 92.52           C  
ATOM   3563  O   THR N 627      13.675  14.185   4.060  1.00 91.07           O  
ATOM   3564  CB  THR N 627      14.970  12.095   5.764  1.00 95.02           C  
ATOM   3565  OG1 THR N 627      15.400  11.554   7.017  1.00 97.42           O  
ATOM   3566  CG2 THR N 627      15.675  11.347   4.647  1.00 96.19           C  
ATOM   3567  N   VAL N 628      15.847  14.579   3.570  1.00 90.78           N  
ATOM   3568  CA  VAL N 628      15.588  15.158   2.254  1.00 88.60           C  
ATOM   3569  C   VAL N 628      16.005  14.173   1.157  1.00 95.79           C  
ATOM   3570  O   VAL N 628      16.810  13.282   1.399  1.00 92.15           O  
ATOM   3571  CB  VAL N 628      16.376  16.488   2.067  1.00 85.20           C  
ATOM   3572  CG1 VAL N 628      16.161  17.403   3.265  1.00 75.55           C  
ATOM   3573  CG2 VAL N 628      17.856  16.201   1.895  1.00 76.89           C  
ATOM   3574  N   ASP N 629      15.465  14.343  -0.049  1.00101.78           N  
ATOM   3575  CA  ASP N 629      15.778  13.452  -1.170  1.00109.21           C  
ATOM   3576  C   ASP N 629      16.546  14.113  -2.307  1.00110.52           C  
ATOM   3577  O   ASP N 629      17.042  15.226  -2.165  1.00112.58           O  
ATOM   3578  CB  ASP N 629      14.490  12.834  -1.726  1.00116.91           C  
ATOM   3579  CG  ASP N 629      13.899  11.788  -0.796  1.00123.46           C  
ATOM   3580  OD1 ASP N 629      14.560  10.747  -0.579  1.00129.95           O  
ATOM   3581  OD2 ASP N 629      12.780  12.006  -0.280  1.00129.07           O  
ATOM   3582  N   LYS N 630      16.646  13.411  -3.433  1.00113.24           N  
ATOM   3583  CA  LYS N 630      17.361  13.917  -4.604  1.00114.75           C  
ATOM   3584  C   LYS N 630      16.683  13.453  -5.896  1.00114.20           C  
ATOM   3585  O   LYS N 630      16.582  12.251  -6.152  1.00113.70           O  
ATOM   3586  CB  LYS N 630      18.812  13.426  -4.570  1.00115.11           C  
ATOM   3587  CG  LYS N 630      19.563  13.838  -3.309  1.00120.73           C  
ATOM   3588  CD  LYS N 630      20.889  13.106  -3.161  1.00124.47           C  
ATOM   3589  CE  LYS N 630      21.854  13.449  -4.282  1.00126.97           C  
ATOM   3590  NZ  LYS N 630      23.173  12.784  -4.085  1.00127.88           N  
ATOM   3591  N   ASP N 631      16.221  14.404  -6.705  1.00113.60           N  
ATOM   3592  CA  ASP N 631      15.550  14.080  -7.965  1.00114.96           C  
ATOM   3593  C   ASP N 631      16.081  14.990  -9.085  1.00113.85           C  
ATOM   3594  O   ASP N 631      15.755  16.176  -9.132  1.00111.67           O  
ATOM   3595  CB  ASP N 631      14.034  14.263  -7.800  1.00117.71           C  
ATOM   3596  CG  ASP N 631      13.227  13.252  -8.604  1.00119.94           C  
ATOM   3597  OD1 ASP N 631      13.378  12.038  -8.351  1.00122.88           O  
ATOM   3598  OD2 ASP N 631      12.440  13.667  -9.482  1.00122.80           O  
ATOM   3599  N   LYS N 632      16.890  14.430  -9.984  1.00112.73           N  
ATOM   3600  CA  LYS N 632      17.493  15.202 -11.078  1.00112.11           C  
ATOM   3601  C   LYS N 632      16.555  15.667 -12.187  1.00114.61           C  
ATOM   3602  O   LYS N 632      16.777  16.723 -12.791  1.00116.45           O  
ATOM   3603  CB  LYS N 632      18.663  14.422 -11.698  1.00107.76           C  
ATOM   3604  CG  LYS N 632      19.899  14.357 -10.799  1.00101.60           C  
ATOM   3605  CD  LYS N 632      21.097  13.709 -11.473  1.00 96.54           C  
ATOM   3606  CE  LYS N 632      22.299  13.690 -10.541  1.00 94.05           C  
ATOM   3607  NZ  LYS N 632      23.454  12.981 -11.149  1.00 91.88           N  
ATOM   3608  N   SER N 633      15.520  14.881 -12.468  1.00120.01           N  
ATOM   3609  CA  SER N 633      14.564  15.249 -13.506  1.00122.42           C  
ATOM   3610  C   SER N 633      13.821  16.480 -13.011  1.00123.14           C  
ATOM   3611  O   SER N 633      13.626  17.442 -13.751  1.00125.98           O  
ATOM   3612  CB  SER N 633      13.574  14.108 -13.760  1.00126.51           C  
ATOM   3613  OG  SER N 633      12.787  13.838 -12.610  1.00129.41           O  
ATOM   3614  N   GLN N 634      13.424  16.438 -11.742  1.00121.94           N  
ATOM   3615  CA  GLN N 634      12.711  17.538 -11.108  1.00118.56           C  
ATOM   3616  C   GLN N 634      13.712  18.665 -10.864  1.00116.26           C  
ATOM   3617  O   GLN N 634      14.538  18.586  -9.958  1.00115.49           O  
ATOM   3618  CB  GLN N 634      12.123  17.068  -9.783  1.00122.19           C  
ATOM   3619  CG  GLN N 634      11.042  17.970  -9.242  1.00116.89           C  
ATOM   3620  CD  GLN N 634       9.880  18.086 -10.196  1.00112.69           C  
ATOM   3621  OE1 GLN N 634       9.215  17.096 -10.507  1.00109.14           O  
ATOM   3622  NE2 GLN N 634       9.631  19.299 -10.677  1.00109.30           N  
ATOM   3623  N   PRO N 635      13.641  19.735 -11.670  1.00115.50           N  
ATOM   3624  CA  PRO N 635      14.556  20.871 -11.540  1.00107.37           C  
ATOM   3625  C   PRO N 635      14.699  21.583 -10.186  1.00101.88           C  
ATOM   3626  O   PRO N 635      15.639  21.307  -9.445  1.00 98.56           O  
ATOM   3627  CB  PRO N 635      14.097  21.810 -12.661  1.00110.33           C  
ATOM   3628  CG  PRO N 635      12.639  21.494 -12.796  1.00112.89           C  
ATOM   3629  CD  PRO N 635      12.633  19.994 -12.715  1.00113.99           C  
ATOM   3630  N   ASN N 636      13.777  22.484  -9.854  1.00 96.11           N  
ATOM   3631  CA  ASN N 636      13.890  23.253  -8.611  1.00 91.50           C  
ATOM   3632  C   ASN N 636      12.958  22.876  -7.457  1.00 88.55           C  
ATOM   3633  O   ASN N 636      12.294  23.728  -6.870  1.00 88.32           O  
ATOM   3634  CB  ASN N 636      13.737  24.758  -8.913  1.00 89.15           C  
ATOM   3635  CG  ASN N 636      14.795  25.286  -9.889  1.00 83.82           C  
ATOM   3636  OD1 ASN N 636      14.805  24.935 -11.069  1.00 82.43           O  
ATOM   3637  ND2 ASN N 636      15.684  26.137  -9.394  1.00 82.89           N  
ATOM   3638  N   MET N 637      12.910  21.598  -7.117  1.00 87.78           N  
ATOM   3639  CA  MET N 637      12.059  21.171  -6.014  1.00 87.06           C  
ATOM   3640  C   MET N 637      12.838  20.289  -5.055  1.00 84.94           C  
ATOM   3641  O   MET N 637      13.922  19.807  -5.382  1.00 83.34           O  
ATOM   3642  CB  MET N 637      10.828  20.422  -6.533  1.00 88.03           C  
ATOM   3643  CG  MET N 637       9.915  21.280  -7.395  1.00 98.63           C  
ATOM   3644  SD  MET N 637       8.454  20.404  -8.001  1.00106.68           S  
ATOM   3645  CE  MET N 637       7.193  20.982  -6.868  1.00110.66           C  
ATOM   3646  N   LEU N 638      12.290  20.100  -3.861  1.00 82.41           N  
ATOM   3647  CA  LEU N 638      12.934  19.274  -2.857  1.00 80.50           C  
ATOM   3648  C   LEU N 638      11.864  18.495  -2.110  1.00 82.07           C  
ATOM   3649  O   LEU N 638      10.827  19.049  -1.721  1.00 84.17           O  
ATOM   3650  CB  LEU N 638      13.725  20.135  -1.877  1.00 77.51           C  
ATOM   3651  CG  LEU N 638      14.873  19.427  -1.159  1.00 71.34           C  
ATOM   3652  CD1 LEU N 638      16.143  19.485  -2.022  1.00 68.09           C  
ATOM   3653  CD2 LEU N 638      15.102  20.099   0.183  1.00 68.53           C  
ATOM   3654  N   PHE N 639      12.119  17.205  -1.915  1.00 85.55           N  
ATOM   3655  CA  PHE N 639      11.183  16.319  -1.230  1.00 86.75           C  
ATOM   3656  C   PHE N 639      11.749  15.918   0.119  1.00 90.42           C  
ATOM   3657  O   PHE N 639      12.742  15.189   0.190  1.00 90.53           O  
ATOM   3658  CB  PHE N 639      10.947  15.074  -2.080  1.00 84.85           C  
ATOM   3659  CG  PHE N 639      10.411  15.376  -3.444  1.00 84.68           C  
ATOM   3660  CD1 PHE N 639       9.068  15.688  -3.623  1.00 83.77           C  
ATOM   3661  CD2 PHE N 639      11.252  15.375  -4.553  1.00 83.63           C  
ATOM   3662  CE1 PHE N 639       8.570  15.991  -4.889  1.00 80.65           C  
ATOM   3663  CE2 PHE N 639      10.760  15.680  -5.823  1.00 80.70           C  
ATOM   3664  CZ  PHE N 639       9.422  15.986  -5.989  1.00 79.90           C  
ATOM   3665  N   VAL N 640      11.117  16.396   1.188  1.00 91.63           N  
ATOM   3666  CA  VAL N 640      11.577  16.090   2.536  1.00 93.51           C  
ATOM   3667  C   VAL N 640      10.530  15.327   3.342  1.00 96.50           C  
ATOM   3668  O   VAL N 640       9.325  15.528   3.161  1.00 97.81           O  
ATOM   3669  CB  VAL N 640      11.944  17.379   3.314  1.00 95.97           C  
ATOM   3670  CG1 VAL N 640      12.907  18.212   2.508  1.00 92.65           C  
ATOM   3671  CG2 VAL N 640      10.694  18.183   3.634  1.00 92.25           C  
ATOM   3672  N   GLU N 641      10.995  14.457   4.236  1.00 97.16           N  
ATOM   3673  CA  GLU N 641      10.101  13.672   5.077  1.00 96.55           C  
ATOM   3674  C   GLU N 641       9.975  14.305   6.462  1.00 93.99           C  
ATOM   3675  O   GLU N 641      10.910  14.262   7.266  1.00 91.74           O  
ATOM   3676  CB  GLU N 641      10.622  12.240   5.200  1.00100.52           C  
ATOM   3677  CG  GLU N 641       9.733  11.317   6.021  1.00109.51           C  
ATOM   3678  CD  GLU N 641      10.158   9.858   5.926  1.00114.03           C  
ATOM   3679  OE1 GLU N 641      10.088   9.284   4.817  1.00116.27           O  
ATOM   3680  OE2 GLU N 641      10.563   9.285   6.959  1.00116.02           O  
ATOM   3681  N   ILE N 642       8.813  14.898   6.727  1.00 89.30           N  
ATOM   3682  CA  ILE N 642       8.558  15.541   8.008  1.00 86.62           C  
ATOM   3683  C   ILE N 642       9.013  14.671   9.166  1.00 91.08           C  
ATOM   3684  O   ILE N 642       8.512  13.564   9.353  1.00 92.17           O  
ATOM   3685  CB  ILE N 642       7.061  15.826   8.212  1.00 81.66           C  
ATOM   3686  CG1 ILE N 642       6.576  16.834   7.168  1.00 75.48           C  
ATOM   3687  CG2 ILE N 642       6.819  16.333   9.634  1.00 75.96           C  
ATOM   3688  CD1 ILE N 642       5.084  17.150   7.254  1.00 70.33           C  
ATOM   3689  N   PRO N 643       9.975  15.155   9.962  1.00 93.54           N  
ATOM   3690  CA  PRO N 643      10.429  14.343  11.091  1.00 96.60           C  
ATOM   3691  C   PRO N 643       9.311  14.322  12.129  1.00 98.80           C  
ATOM   3692  O   PRO N 643       8.314  15.032  11.968  1.00 94.19           O  
ATOM   3693  CB  PRO N 643      11.657  15.102  11.574  1.00 93.85           C  
ATOM   3694  CG  PRO N 643      11.265  16.517  11.325  1.00 94.98           C  
ATOM   3695  CD  PRO N 643      10.668  16.454   9.938  1.00 92.76           C  
ATOM   3696  N   GLU N 644       9.466  13.518  13.178  1.00 98.52           N  
ATOM   3697  CA  GLU N 644       8.444  13.454  14.219  1.00103.04           C  
ATOM   3698  C   GLU N 644       8.818  14.378  15.374  1.00102.09           C  
ATOM   3699  O   GLU N 644       9.958  14.392  15.835  1.00101.47           O  
ATOM   3700  CB  GLU N 644       8.265  12.019  14.732  1.00106.40           C  
ATOM   3701  CG  GLU N 644       9.426  11.484  15.557  1.00116.54           C  
ATOM   3702  CD  GLU N 644       9.089  10.178  16.264  1.00124.47           C  
ATOM   3703  OE1 GLU N 644       8.797   9.178  15.573  1.00131.29           O  
ATOM   3704  OE2 GLU N 644       9.112  10.150  17.514  1.00131.14           O  
ATOM   3705  N   TYR N 645       7.848  15.155  15.837  1.00103.10           N  
ATOM   3706  CA  TYR N 645       8.077  16.090  16.927  1.00101.94           C  
ATOM   3707  C   TYR N 645       8.584  15.347  18.152  1.00101.83           C  
ATOM   3708  O   TYR N 645       8.299  14.166  18.327  1.00106.02           O  
ATOM   3709  CB  TYR N 645       6.783  16.832  17.264  1.00 99.81           C  
ATOM   3710  CG  TYR N 645       6.966  17.886  18.317  1.00101.05           C  
ATOM   3711  CD1 TYR N 645       7.888  18.919  18.144  1.00101.94           C  
ATOM   3712  CD2 TYR N 645       6.226  17.849  19.493  1.00101.99           C  
ATOM   3713  CE1 TYR N 645       8.069  19.887  19.117  1.00103.17           C  
ATOM   3714  CE2 TYR N 645       6.399  18.813  20.475  1.00103.55           C  
ATOM   3715  CZ  TYR N 645       7.322  19.828  20.283  1.00103.63           C  
ATOM   3716  OH  TYR N 645       7.502  20.776  21.266  1.00103.58           O  
ATOM   3717  N   ARG N 646       9.340  16.040  18.996  1.00105.00           N  
ATOM   3718  CA  ARG N 646       9.891  15.433  20.206  1.00106.93           C  
ATOM   3719  C   ARG N 646       8.812  14.887  21.150  1.00106.10           C  
ATOM   3720  O   ARG N 646       8.730  13.677  21.373  1.00104.10           O  
ATOM   3721  CB  ARG N 646      10.785  16.440  20.947  1.00111.81           C  
ATOM   3722  CG  ARG N 646      10.117  17.764  21.321  1.00120.75           C  
ATOM   3723  CD  ARG N 646      11.089  18.680  22.069  1.00125.07           C  
ATOM   3724  NE  ARG N 646      10.483  19.948  22.481  1.00127.77           N  
ATOM   3725  CZ  ARG N 646       9.507  20.064  23.380  1.00128.91           C  
ATOM   3726  NH1 ARG N 646       9.011  18.985  23.975  1.00129.75           N  
ATOM   3727  NH2 ARG N 646       9.027  21.262  23.690  1.00129.21           N  
ATOM   3728  N   ASN N 647       7.993  15.776  21.706  1.00100.62           N  
ATOM   3729  CA  ASN N 647       6.918  15.385  22.613  1.00 96.99           C  
ATOM   3730  C   ASN N 647       5.704  14.997  21.800  1.00 96.84           C  
ATOM   3731  O   ASN N 647       4.984  15.862  21.318  1.00 96.91           O  
ATOM   3732  CB  ASN N 647       6.560  16.549  23.534  1.00 92.97           C  
ATOM   3733  CG  ASN N 647       5.246  16.341  24.264  1.00 84.23           C  
ATOM   3734  OD1 ASN N 647       4.175  16.338  23.660  1.00 79.59           O  
ATOM   3735  ND2 ASN N 647       5.325  16.168  25.575  1.00 80.02           N  
ATOM   3736  N   LYS N 648       5.483  13.697  21.642  1.00 98.38           N  
ATOM   3737  CA  LYS N 648       4.345  13.209  20.870  1.00100.05           C  
ATOM   3738  C   LYS N 648       3.069  13.272  21.703  1.00100.96           C  
ATOM   3739  O   LYS N 648       1.961  13.155  21.169  1.00100.11           O  
ATOM   3740  CB  LYS N 648       4.594  11.767  20.392  1.00 98.97           C  
ATOM   3741  CG  LYS N 648       5.853  11.598  19.547  1.00102.59           C  
ATOM   3742  CD  LYS N 648       6.020  10.170  19.020  1.00104.14           C  
ATOM   3743  CE  LYS N 648       6.226   9.142  20.130  1.00105.08           C  
ATOM   3744  NZ  LYS N 648       5.001   8.939  20.954  1.00105.46           N  
ATOM   3745  N   HIS N 649       3.234  13.469  23.010  1.00102.89           N  
ATOM   3746  CA  HIS N 649       2.100  13.543  23.927  1.00106.85           C  
ATOM   3747  C   HIS N 649       1.695  14.987  24.213  1.00106.74           C  
ATOM   3748  O   HIS N 649       1.763  15.459  25.354  1.00106.76           O  
ATOM   3749  CB  HIS N 649       2.439  12.815  25.233  1.00110.53           C  
ATOM   3750  CG  HIS N 649       2.915  11.408  25.028  1.00114.43           C  
ATOM   3751  ND1 HIS N 649       4.132  11.113  24.453  1.00116.35           N  
ATOM   3752  CD2 HIS N 649       2.317  10.217  25.272  1.00116.48           C  
ATOM   3753  CE1 HIS N 649       4.263   9.803  24.348  1.00118.58           C  
ATOM   3754  NE2 HIS N 649       3.175   9.235  24.837  1.00118.97           N  
ATOM   3755  N   ILE N 650       1.257  15.680  23.164  1.00107.91           N  
ATOM   3756  CA  ILE N 650       0.850  17.073  23.283  1.00108.81           C  
ATOM   3757  C   ILE N 650      -0.653  17.231  23.057  1.00109.27           C  
ATOM   3758  O   ILE N 650      -1.246  16.510  22.246  1.00109.24           O  
ATOM   3759  CB  ILE N 650       1.641  17.954  22.281  1.00107.62           C  
ATOM   3760  CG1 ILE N 650       1.502  19.424  22.668  1.00108.53           C  
ATOM   3761  CG2 ILE N 650       1.157  17.702  20.854  1.00108.60           C  
ATOM   3762  CD1 ILE N 650       2.469  20.322  21.958  1.00109.02           C  
ATOM   3763  N   ARG N 651      -1.263  18.165  23.786  1.00110.35           N  
ATOM   3764  CA  ARG N 651      -2.697  18.402  23.678  1.00110.99           C  
ATOM   3765  C   ARG N 651      -3.057  19.701  22.968  1.00109.27           C  
ATOM   3766  O   ARG N 651      -4.235  20.009  22.778  1.00111.03           O  
ATOM   3767  CB  ARG N 651      -3.333  18.372  25.071  1.00116.40           C  
ATOM   3768  CG  ARG N 651      -3.208  17.014  25.744  1.00121.28           C  
ATOM   3769  CD  ARG N 651      -3.733  15.920  24.818  1.00125.83           C  
ATOM   3770  NE  ARG N 651      -3.297  14.582  25.207  1.00130.27           N  
ATOM   3771  CZ  ARG N 651      -3.460  13.498  24.451  1.00132.38           C  
ATOM   3772  NH1 ARG N 651      -4.049  13.594  23.267  1.00133.52           N  
ATOM   3773  NH2 ARG N 651      -3.030  12.317  24.873  1.00134.03           N  
ATOM   3774  N   THR N 652      -2.041  20.458  22.574  1.00104.75           N  
ATOM   3775  CA  THR N 652      -2.252  21.720  21.874  1.00 99.88           C  
ATOM   3776  C   THR N 652      -1.300  21.766  20.684  1.00103.15           C  
ATOM   3777  O   THR N 652      -0.203  21.203  20.730  1.00 97.29           O  
ATOM   3778  CB  THR N 652      -1.966  22.934  22.804  1.00101.54           C  
ATOM   3779  OG1 THR N 652      -2.272  24.158  22.121  1.00 99.53           O  
ATOM   3780  CG2 THR N 652      -0.501  22.955  23.218  1.00 99.51           C  
ATOM   3781  N   PRO N 653      -1.713  22.418  19.590  1.00102.14           N  
ATOM   3782  CA  PRO N 653      -0.797  22.467  18.448  1.00 99.13           C  
ATOM   3783  C   PRO N 653       0.413  23.345  18.778  1.00 99.26           C  
ATOM   3784  O   PRO N 653       0.354  24.176  19.695  1.00 97.61           O  
ATOM   3785  CB  PRO N 653      -1.666  23.051  17.340  1.00103.91           C  
ATOM   3786  CG  PRO N 653      -2.597  23.977  18.105  1.00104.56           C  
ATOM   3787  CD  PRO N 653      -2.979  23.118  19.294  1.00103.02           C  
ATOM   3788  N   VAL N 654       1.511  23.156  18.048  1.00 96.40           N  
ATOM   3789  CA  VAL N 654       2.718  23.956  18.278  1.00 96.17           C  
ATOM   3790  C   VAL N 654       3.176  24.677  17.016  1.00 98.50           C  
ATOM   3791  O   VAL N 654       2.587  24.509  15.937  1.00 94.76           O  
ATOM   3792  CB  VAL N 654       3.922  23.102  18.794  1.00 97.47           C  
ATOM   3793  CG1 VAL N 654       3.650  22.619  20.192  1.00 96.02           C  
ATOM   3794  CG2 VAL N 654       4.193  21.928  17.849  1.00 95.66           C  
ATOM   3795  N   LYS N 655       4.234  25.473  17.168  1.00 96.04           N  
ATOM   3796  CA  LYS N 655       4.817  26.231  16.069  1.00 92.91           C  
ATOM   3797  C   LYS N 655       6.273  25.787  15.912  1.00 89.63           C  
ATOM   3798  O   LYS N 655       7.047  25.783  16.872  1.00 91.04           O  
ATOM   3799  CB  LYS N 655       4.747  27.735  16.367  1.00 96.71           C  
ATOM   3800  CG  LYS N 655       4.482  28.605  15.144  1.00 99.87           C  
ATOM   3801  CD  LYS N 655       3.049  28.426  14.641  1.00104.35           C  
ATOM   3802  CE  LYS N 655       2.890  28.886  13.192  1.00107.91           C  
ATOM   3803  NZ  LYS N 655       3.697  28.061  12.242  1.00109.22           N  
ATOM   3804  N   VAL N 656       6.636  25.403  14.695  1.00 88.15           N  
ATOM   3805  CA  VAL N 656       7.986  24.941  14.399  1.00 83.49           C  
ATOM   3806  C   VAL N 656       8.526  25.743  13.223  1.00 84.92           C  
ATOM   3807  O   VAL N 656       7.757  26.400  12.517  1.00 83.25           O  
ATOM   3808  CB  VAL N 656       7.966  23.425  14.055  1.00 81.57           C  
ATOM   3809  CG1 VAL N 656       9.025  23.077  13.029  1.00 80.92           C  
ATOM   3810  CG2 VAL N 656       8.208  22.630  15.310  1.00 82.41           C  
ATOM   3811  N   ASN N 657       9.842  25.708  13.025  1.00 83.23           N  
ATOM   3812  CA  ASN N 657      10.462  26.420  11.914  1.00 82.40           C  
ATOM   3813  C   ASN N 657      11.460  25.499  11.245  1.00 81.04           C  
ATOM   3814  O   ASN N 657      12.049  24.635  11.892  1.00 83.24           O  
ATOM   3815  CB  ASN N 657      11.169  27.691  12.398  1.00 86.56           C  
ATOM   3816  CG  ASN N 657      10.196  28.739  12.918  1.00 85.11           C  
ATOM   3817  OD1 ASN N 657       9.292  29.182  12.202  1.00 82.39           O  
ATOM   3818  ND2 ASN N 657      10.378  29.141  14.171  1.00 84.07           N  
ATOM   3819  N   PHE N 658      11.655  25.684   9.947  1.00 78.40           N  
ATOM   3820  CA  PHE N 658      12.586  24.846   9.218  1.00 74.74           C  
ATOM   3821  C   PHE N 658      13.252  25.656   8.125  1.00 74.69           C  
ATOM   3822  O   PHE N 658      12.634  26.534   7.523  1.00 71.78           O  
ATOM   3823  CB  PHE N 658      11.853  23.639   8.619  1.00 69.38           C  
ATOM   3824  CG  PHE N 658      10.935  23.982   7.470  1.00 64.51           C  
ATOM   3825  CD1 PHE N 658      11.424  24.094   6.167  1.00 62.30           C  
ATOM   3826  CD2 PHE N 658       9.576  24.186   7.693  1.00 63.08           C  
ATOM   3827  CE1 PHE N 658      10.572  24.401   5.104  1.00 59.51           C  
ATOM   3828  CE2 PHE N 658       8.708  24.496   6.633  1.00 58.84           C  
ATOM   3829  CZ  PHE N 658       9.208  24.602   5.342  1.00 58.00           C  
ATOM   3830  N   TYR N 659      14.521  25.359   7.882  1.00 72.02           N  
ATOM   3831  CA  TYR N 659      15.273  26.044   6.860  1.00 70.83           C  
ATOM   3832  C   TYR N 659      16.045  25.043   6.021  1.00 70.08           C  
ATOM   3833  O   TYR N 659      15.852  23.833   6.152  1.00 71.92           O  
ATOM   3834  CB  TYR N 659      16.214  27.052   7.507  1.00 75.48           C  
ATOM   3835  CG  TYR N 659      17.145  26.462   8.535  1.00 74.38           C  
ATOM   3836  CD1 TYR N 659      18.329  25.831   8.151  1.00 74.40           C  
ATOM   3837  CD2 TYR N 659      16.851  26.551   9.894  1.00 73.81           C  
ATOM   3838  CE1 TYR N 659      19.201  25.304   9.101  1.00 77.04           C  
ATOM   3839  CE2 TYR N 659      17.707  26.035  10.844  1.00 77.04           C  
ATOM   3840  CZ  TYR N 659      18.883  25.412  10.447  1.00 78.27           C  
ATOM   3841  OH  TYR N 659      19.737  24.906  11.404  1.00 80.00           O  
ATOM   3842  N   VAL N 660      16.908  25.554   5.152  1.00 69.19           N  
ATOM   3843  CA  VAL N 660      17.718  24.721   4.273  1.00 63.04           C  
ATOM   3844  C   VAL N 660      19.159  25.202   4.389  1.00 66.25           C  
ATOM   3845  O   VAL N 660      19.412  26.394   4.505  1.00 65.84           O  
ATOM   3846  CB  VAL N 660      17.228  24.836   2.795  1.00 61.97           C  
ATOM   3847  CG1 VAL N 660      18.037  23.898   1.895  1.00 59.47           C  
ATOM   3848  CG2 VAL N 660      15.715  24.542   2.718  1.00 56.78           C  
ATOM   3849  N   ILE N 661      20.101  24.270   4.372  1.00 67.28           N  
ATOM   3850  CA  ILE N 661      21.507  24.620   4.486  1.00 70.87           C  
ATOM   3851  C   ILE N 661      22.383  23.833   3.518  1.00 75.35           C  
ATOM   3852  O   ILE N 661      22.382  22.607   3.526  1.00 73.32           O  
ATOM   3853  CB  ILE N 661      21.995  24.401   5.929  1.00 72.01           C  
ATOM   3854  CG1 ILE N 661      21.485  23.065   6.454  1.00 72.93           C  
ATOM   3855  CG2 ILE N 661      21.482  25.502   6.819  1.00 72.35           C  
ATOM   3856  CD1 ILE N 661      21.833  22.812   7.919  1.00 74.64           C  
ATOM   3857  N   ASN N 662      23.121  24.551   2.677  1.00 75.98           N  
ATOM   3858  CA  ASN N 662      24.009  23.935   1.700  1.00 77.83           C  
ATOM   3859  C   ASN N 662      25.451  23.834   2.184  1.00 78.88           C  
ATOM   3860  O   ASN N 662      26.227  23.029   1.679  1.00 81.69           O  
ATOM   3861  CB  ASN N 662      24.000  24.725   0.394  1.00 79.15           C  
ATOM   3862  CG  ASN N 662      22.650  24.725  -0.285  1.00 77.33           C  
ATOM   3863  OD1 ASN N 662      22.485  25.329  -1.341  1.00 78.81           O  
ATOM   3864  ND2 ASN N 662      21.678  24.050   0.311  1.00 80.07           N  
ATOM   3865  N   GLY N 663      25.829  24.655   3.152  1.00 83.77           N  
ATOM   3866  CA  GLY N 663      27.195  24.574   3.626  1.00 86.26           C  
ATOM   3867  C   GLY N 663      27.343  24.968   5.079  1.00 90.53           C  
ATOM   3868  O   GLY N 663      27.525  24.115   5.954  1.00 93.94           O  
ATOM   3869  N   LYS N 664      27.239  26.262   5.341  1.00 95.34           N  
ATOM   3870  CA  LYS N 664      27.376  26.776   6.682  1.00 99.23           C  
ATOM   3871  C   LYS N 664      26.807  28.167   6.713  1.00100.10           C  
ATOM   3872  O   LYS N 664      25.950  28.474   7.535  1.00100.34           O  
ATOM   3873  CB  LYS N 664      28.869  26.816   7.082  1.00101.92           C  
ATOM   3874  CG  LYS N 664      29.155  27.616   8.353  1.00101.88           C  
ATOM   3875  CD  LYS N 664      30.280  26.980   9.177  1.00101.09           C  
ATOM   3876  CE  LYS N 664      30.830  27.982  10.190  1.00 99.86           C  
ATOM   3877  NZ  LYS N 664      29.750  28.721  10.914  1.00 99.66           N  
ATOM   3878  N   ARG N 665      27.313  29.017   5.832  1.00 98.79           N  
ATOM   3879  CA  ARG N 665      26.828  30.386   5.756  1.00 97.60           C  
ATOM   3880  C   ARG N 665      25.605  30.376   4.863  1.00 92.43           C  
ATOM   3881  O   ARG N 665      24.651  31.130   5.064  1.00 90.83           O  
ATOM   3882  CB  ARG N 665      27.904  31.308   5.171  1.00102.98           C  
ATOM   3883  CG  ARG N 665      29.205  31.294   5.955  1.00111.78           C  
ATOM   3884  CD  ARG N 665      29.029  31.812   7.386  1.00119.41           C  
ATOM   3885  NE  ARG N 665      29.715  33.087   7.598  1.00125.87           N  
ATOM   3886  CZ  ARG N 665      29.733  33.753   8.752  1.00128.51           C  
ATOM   3887  NH1 ARG N 665      29.099  33.269   9.814  1.00129.19           N  
ATOM   3888  NH2 ARG N 665      30.391  34.904   8.850  1.00129.63           N  
ATOM   3889  N   LYS N 666      25.645  29.497   3.876  1.00 85.24           N  
ATOM   3890  CA  LYS N 666      24.552  29.350   2.945  1.00 78.12           C  
ATOM   3891  C   LYS N 666      23.344  28.719   3.639  1.00 73.05           C  
ATOM   3892  O   LYS N 666      23.181  27.500   3.647  1.00 73.29           O  
ATOM   3893  CB  LYS N 666      25.017  28.490   1.777  1.00 76.51           C  
ATOM   3894  CG  LYS N 666      26.315  28.991   1.156  1.00 74.42           C  
ATOM   3895  CD  LYS N 666      26.719  28.178  -0.057  1.00 75.73           C  
ATOM   3896  CE  LYS N 666      27.916  28.810  -0.754  1.00 77.21           C  
ATOM   3897  NZ  LYS N 666      29.061  29.038   0.170  1.00 77.71           N  
ATOM   3898  N   ARG N 667      22.498  29.563   4.223  1.00 69.09           N  
ATOM   3899  CA  ARG N 667      21.300  29.106   4.928  1.00 66.27           C  
ATOM   3900  C   ARG N 667      20.088  30.000   4.625  1.00 61.75           C  
ATOM   3901  O   ARG N 667      20.179  31.226   4.709  1.00 61.19           O  
ATOM   3902  CB  ARG N 667      21.550  29.097   6.433  1.00 68.14           C  
ATOM   3903  CG  ARG N 667      20.329  28.765   7.269  1.00 78.65           C  
ATOM   3904  CD  ARG N 667      20.119  29.816   8.344  1.00 87.58           C  
ATOM   3905  NE  ARG N 667      19.970  29.218   9.667  1.00 94.59           N  
ATOM   3906  CZ  ARG N 667      20.923  28.535  10.294  1.00 97.70           C  
ATOM   3907  NH1 ARG N 667      22.108  28.362   9.723  1.00 98.49           N  
ATOM   3908  NH2 ARG N 667      20.686  28.019  11.493  1.00 98.88           N  
ATOM   3909  N   SER N 668      18.959  29.377   4.283  1.00 55.06           N  
ATOM   3910  CA  SER N 668      17.733  30.083   3.958  1.00 52.15           C  
ATOM   3911  C   SER N 668      17.102  30.691   5.194  1.00 50.62           C  
ATOM   3912  O   SER N 668      17.623  30.584   6.294  1.00 52.68           O  
ATOM   3913  CB  SER N 668      16.717  29.140   3.314  1.00 49.83           C  
ATOM   3914  OG  SER N 668      15.850  28.577   4.285  1.00 47.05           O  
ATOM   3915  N   GLN N 669      15.957  31.325   5.025  1.00 51.16           N  
ATOM   3916  CA  GLN N 669      15.305  31.941   6.167  1.00 52.02           C  
ATOM   3917  C   GLN N 669      14.462  30.879   6.826  1.00 56.79           C  
ATOM   3918  O   GLN N 669      14.214  29.827   6.239  1.00 54.19           O  
ATOM   3919  CB  GLN N 669      14.412  33.092   5.720  1.00 48.78           C  
ATOM   3920  CG  GLN N 669      15.153  34.191   5.061  1.00 47.46           C  
ATOM   3921  CD  GLN N 669      16.076  34.900   6.029  1.00 45.91           C  
ATOM   3922  OE1 GLN N 669      17.258  34.963   5.800  1.00 43.14           O  
ATOM   3923  NE2 GLN N 669      15.533  35.435   7.118  1.00 44.60           N  
ATOM   3924  N   PRO N 670      14.020  31.131   8.063  1.00 58.19           N  
ATOM   3925  CA  PRO N 670      13.196  30.168   8.781  1.00 63.20           C  
ATOM   3926  C   PRO N 670      11.813  30.110   8.159  1.00 67.41           C  
ATOM   3927  O   PRO N 670      11.167  31.145   7.986  1.00 65.53           O  
ATOM   3928  CB  PRO N 670      13.174  30.740  10.186  1.00 63.22           C  
ATOM   3929  CG  PRO N 670      13.124  32.202   9.920  1.00 63.23           C  
ATOM   3930  CD  PRO N 670      14.210  32.348   8.870  1.00 60.70           C  
ATOM   3931  N   GLN N 671      11.366  28.902   7.828  1.00 68.94           N  
ATOM   3932  CA  GLN N 671      10.056  28.710   7.220  1.00 73.08           C  
ATOM   3933  C   GLN N 671       9.069  28.283   8.308  1.00 77.00           C  
ATOM   3934  O   GLN N 671       9.484  27.716   9.315  1.00 77.63           O  
ATOM   3935  CB  GLN N 671      10.172  27.646   6.128  1.00 72.07           C  
ATOM   3936  CG  GLN N 671       9.399  27.943   4.853  1.00 69.77           C  
ATOM   3937  CD  GLN N 671       9.772  29.276   4.231  1.00 67.79           C  
ATOM   3938  OE1 GLN N 671      10.886  29.463   3.743  1.00 66.63           O  
ATOM   3939  NE2 GLN N 671       8.835  30.212   4.251  1.00 66.80           N  
ATOM   3940  N   HIS N 672       7.776  28.550   8.105  1.00 82.31           N  
ATOM   3941  CA  HIS N 672       6.735  28.214   9.086  1.00 87.63           C  
ATOM   3942  C   HIS N 672       6.133  26.816   8.942  1.00 88.65           C  
ATOM   3943  O   HIS N 672       5.948  26.324   7.829  1.00 89.65           O  
ATOM   3944  CB  HIS N 672       5.594  29.231   9.022  1.00 91.32           C  
ATOM   3945  CG  HIS N 672       6.002  30.626   9.381  1.00 99.50           C  
ATOM   3946  ND1 HIS N 672       6.731  30.919  10.513  1.00103.63           N  
ATOM   3947  CD2 HIS N 672       5.756  31.812   8.775  1.00102.98           C  
ATOM   3948  CE1 HIS N 672       6.917  32.225  10.590  1.00106.30           C  
ATOM   3949  NE2 HIS N 672       6.335  32.790   9.547  1.00105.72           N  
ATOM   3950  N   PHE N 673       5.812  26.191  10.073  1.00 90.21           N  
ATOM   3951  CA  PHE N 673       5.223  24.853  10.078  1.00 90.56           C  
ATOM   3952  C   PHE N 673       4.603  24.608  11.445  1.00 87.48           C  
ATOM   3953  O   PHE N 673       5.036  25.194  12.432  1.00 88.55           O  
ATOM   3954  CB  PHE N 673       6.289  23.787   9.810  1.00 97.03           C  
ATOM   3955  CG  PHE N 673       5.722  22.431   9.500  1.00106.01           C  
ATOM   3956  CD1 PHE N 673       5.152  22.172   8.259  1.00110.25           C  
ATOM   3957  CD2 PHE N 673       5.742  21.418  10.451  1.00110.60           C  
ATOM   3958  CE1 PHE N 673       4.611  20.926   7.971  1.00113.73           C  
ATOM   3959  CE2 PHE N 673       5.200  20.166  10.169  1.00114.42           C  
ATOM   3960  CZ  PHE N 673       4.634  19.923   8.926  1.00115.02           C  
ATOM   3961  N   THR N 674       3.595  23.740  11.500  1.00 83.59           N  
ATOM   3962  CA  THR N 674       2.920  23.423  12.761  1.00 78.97           C  
ATOM   3963  C   THR N 674       2.560  21.950  12.925  1.00 78.15           C  
ATOM   3964  O   THR N 674       2.059  21.309  11.999  1.00 75.23           O  
ATOM   3965  CB  THR N 674       1.621  24.230  12.933  1.00 77.80           C  
ATOM   3966  OG1 THR N 674       0.857  24.174  11.724  1.00 76.32           O  
ATOM   3967  CG2 THR N 674       1.932  25.672  13.274  1.00 76.19           C  
ATOM   3968  N   TYR N 675       2.812  21.430  14.124  1.00 75.44           N  
ATOM   3969  CA  TYR N 675       2.527  20.043  14.462  1.00 74.75           C  
ATOM   3970  C   TYR N 675       1.239  20.005  15.266  1.00 78.74           C  
ATOM   3971  O   TYR N 675       1.112  20.695  16.278  1.00 78.00           O  
ATOM   3972  CB  TYR N 675       3.667  19.454  15.292  1.00 67.80           C  
ATOM   3973  CG  TYR N 675       4.884  19.007  14.498  1.00 60.17           C  
ATOM   3974  CD1 TYR N 675       6.141  19.572  14.727  1.00 57.93           C  
ATOM   3975  CD2 TYR N 675       4.793  17.978  13.565  1.00 57.15           C  
ATOM   3976  CE1 TYR N 675       7.288  19.114  14.046  1.00 55.74           C  
ATOM   3977  CE2 TYR N 675       5.925  17.512  12.880  1.00 55.66           C  
ATOM   3978  CZ  TYR N 675       7.170  18.081  13.126  1.00 56.35           C  
ATOM   3979  OH  TYR N 675       8.290  17.597  12.465  1.00 57.27           O  
ATOM   3980  N   HIS N 676       0.287  19.195  14.811  1.00 85.99           N  
ATOM   3981  CA  HIS N 676      -1.010  19.066  15.474  1.00 93.58           C  
ATOM   3982  C   HIS N 676      -1.093  17.853  16.407  1.00 98.33           C  
ATOM   3983  O   HIS N 676      -0.412  16.846  16.194  1.00 98.23           O  
ATOM   3984  CB  HIS N 676      -2.120  18.975  14.421  1.00 95.05           C  
ATOM   3985  CG  HIS N 676      -2.452  20.285  13.776  1.00100.89           C  
ATOM   3986  ND1 HIS N 676      -3.206  20.376  12.624  1.00103.41           N  
ATOM   3987  CD2 HIS N 676      -2.151  21.555  14.129  1.00103.49           C  
ATOM   3988  CE1 HIS N 676      -3.352  21.646  12.296  1.00105.38           C  
ATOM   3989  NE2 HIS N 676      -2.722  22.383  13.193  1.00105.62           N  
ATOM   3990  N   PRO N 677      -1.934  17.938  17.458  1.00 99.73           N  
ATOM   3991  CA  PRO N 677      -2.125  16.857  18.434  1.00103.38           C  
ATOM   3992  C   PRO N 677      -2.582  15.561  17.755  1.00106.13           C  
ATOM   3993  O   PRO N 677      -3.307  15.597  16.757  1.00109.36           O  
ATOM   3994  CB  PRO N 677      -3.190  17.427  19.371  1.00106.02           C  
ATOM   3995  CG  PRO N 677      -2.921  18.891  19.331  1.00104.72           C  
ATOM   3996  CD  PRO N 677      -2.704  19.130  17.856  1.00103.68           C  
ATOM   3997  N   VAL N 678      -2.166  14.423  18.307  1.00106.74           N  
ATOM   3998  CA  VAL N 678      -2.512  13.113  17.751  1.00107.34           C  
ATOM   3999  C   VAL N 678      -4.016  12.927  17.558  1.00109.53           C  
ATOM   4000  O   VAL N 678      -4.789  13.826  17.960  1.00106.51           O  
ATOM   4001  CB  VAL N 678      -2.000  11.960  18.652  1.00107.06           C  
ATOM   4002  CG1 VAL N 678      -0.479  12.026  18.781  1.00106.76           C  
ATOM   4003  CG2 VAL N 678      -2.653  12.048  20.025  1.00107.14           C  
ATOM   4004  OXT VAL N 678      -4.401  11.872  17.009  1.00121.85           O  
TER    4005      VAL N 678                                                      
ATOM   4006  N   ALA M 392      -4.396  57.518  18.716  1.00110.11           N  
ATOM   4007  CA  ALA M 392      -3.145  57.463  17.914  1.00111.59           C  
ATOM   4008  C   ALA M 392      -3.376  58.026  16.514  1.00112.11           C  
ATOM   4009  O   ALA M 392      -3.507  57.267  15.554  1.00113.11           O  
ATOM   4010  CB  ALA M 392      -2.648  56.020  17.824  1.00113.80           C  
ATOM   4011  N   SER M 393      -3.419  59.352  16.399  1.00112.04           N  
ATOM   4012  CA  SER M 393      -3.635  60.012  15.111  1.00109.77           C  
ATOM   4013  C   SER M 393      -2.447  59.794  14.178  1.00108.24           C  
ATOM   4014  O   SER M 393      -1.624  58.908  14.401  1.00111.72           O  
ATOM   4015  CB  SER M 393      -3.852  61.513  15.321  1.00114.46           C  
ATOM   4016  OG  SER M 393      -2.700  62.119  15.884  1.00110.23           O  
ATOM   4017  N   LEU M 394      -2.363  60.606  13.130  1.00106.17           N  
ATOM   4018  CA  LEU M 394      -1.264  60.509  12.177  1.00103.60           C  
ATOM   4019  C   LEU M 394      -1.156  61.757  11.309  1.00100.82           C  
ATOM   4020  O   LEU M 394      -1.271  61.690  10.082  1.00 96.91           O  
ATOM   4021  CB  LEU M 394      -1.426  59.269  11.297  1.00106.20           C  
ATOM   4022  CG  LEU M 394      -1.454  57.923  12.021  1.00 20.00           C  
ATOM   4023  CD1 LEU M 394      -1.620  56.782  11.029  1.00 20.00           C  
ATOM   4024  CD2 LEU M 394      -0.193  57.733  12.850  1.00 20.00           C  
ATOM   4025  N   PRO M 395      -0.940  62.897  11.960  1.00 92.17           N  
ATOM   4026  CA  PRO M 395      -0.785  64.165  11.262  1.00 87.89           C  
ATOM   4027  C   PRO M 395       0.707  64.472  11.139  1.00 83.31           C  
ATOM   4028  O   PRO M 395       1.405  64.614  12.143  1.00 82.15           O  
ATOM   4029  CB  PRO M 395      -1.672  65.113  12.070  1.00 88.91           C  
ATOM   4030  CG  PRO M 395      -1.652  64.556  13.452  1.00 20.00           C  
ATOM   4031  CD  PRO M 395      -1.444  63.075  13.302  1.00 20.00           C  
ATOM   4032  N   PRO M 396       1.220  64.557   9.899  1.00 77.72           N  
ATOM   4033  CA  PRO M 396       2.641  64.849   9.681  1.00 77.31           C  
ATOM   4034  C   PRO M 396       3.031  66.238  10.191  1.00 77.55           C  
ATOM   4035  O   PRO M 396       2.272  67.202  10.050  1.00 72.12           O  
ATOM   4036  CB  PRO M 396       2.793  64.704   8.165  1.00 72.45           C  
ATOM   4037  CG  PRO M 396       1.450  65.139   7.660  1.00 72.45           C  
ATOM   4038  CD  PRO M 396       0.501  64.452   8.615  1.00 74.38           C  
ATOM   4039  N   LEU M 397       4.219  66.323  10.785  1.00 77.39           N  
ATOM   4040  CA  LEU M 397       4.744  67.574  11.332  1.00 81.43           C  
ATOM   4041  C   LEU M 397       4.875  68.695  10.302  1.00 88.10           C  
ATOM   4042  O   LEU M 397       4.667  69.868  10.615  1.00 91.63           O  
ATOM   4043  CB  LEU M 397       6.120  67.333  11.977  1.00 77.96           C  
ATOM   4044  CG  LEU M 397       6.211  66.524  13.281  1.00 71.21           C  
ATOM   4045  CD1 LEU M 397       5.522  67.285  14.410  1.00 66.81           C  
ATOM   4046  CD2 LEU M 397       5.579  65.143  13.095  1.00 66.55           C  
ATOM   4047  N   GLU M 398       5.222  68.323   9.075  1.00 97.32           N  
ATOM   4048  CA  GLU M 398       5.431  69.280   7.994  1.00105.89           C  
ATOM   4049  C   GLU M 398       4.173  69.909   7.403  1.00108.54           C  
ATOM   4050  O   GLU M 398       4.274  70.825   6.585  1.00107.58           O  
ATOM   4051  CB  GLU M 398       6.242  68.620   6.874  1.00110.36           C  
ATOM   4052  CG  GLU M 398       7.618  68.121   7.307  1.00122.10           C  
ATOM   4053  CD  GLU M 398       7.559  67.159   8.487  1.00127.31           C  
ATOM   4054  OE1 GLU M 398       6.846  66.135   8.388  1.00129.33           O  
ATOM   4055  OE2 GLU M 398       8.227  67.425   9.512  1.00129.18           O  
ATOM   4056  N   TRP M 399       2.997  69.430   7.798  1.00107.60           N  
ATOM   4057  CA  TRP M 399       1.759  69.993   7.274  1.00109.09           C  
ATOM   4058  C   TRP M 399       1.272  71.163   8.133  1.00102.46           C  
ATOM   4059  O   TRP M 399       1.016  71.005   9.326  1.00101.71           O  
ATOM   4060  CB  TRP M 399       0.681  68.911   7.184  1.00123.71           C  
ATOM   4061  CG  TRP M 399      -0.452  69.293   6.280  1.00138.51           C  
ATOM   4062  CD1 TRP M 399      -1.575  70.000   6.616  1.00142.48           C  
ATOM   4063  CD2 TRP M 399      -0.544  69.042   4.874  1.00146.13           C  
ATOM   4064  NE1 TRP M 399      -2.359  70.204   5.505  1.00148.68           N  
ATOM   4065  CE2 TRP M 399      -1.749  69.625   4.419  1.00149.98           C  
ATOM   4066  CE3 TRP M 399       0.277  68.379   3.947  1.00151.13           C  
ATOM   4067  CZ2 TRP M 399      -2.154  69.570   3.080  1.00153.76           C  
ATOM   4068  CZ3 TRP M 399      -0.124  68.325   2.615  1.00154.43           C  
ATOM   4069  CH2 TRP M 399      -1.330  68.916   2.196  1.00155.18           C  
ATOM   4070  N   PRO M 400       1.145  72.361   7.529  1.00 92.98           N  
ATOM   4071  CA  PRO M 400       0.690  73.556   8.250  1.00 87.78           C  
ATOM   4072  C   PRO M 400      -0.652  73.362   8.952  1.00 82.22           C  
ATOM   4073  O   PRO M 400      -1.416  72.461   8.608  1.00 74.84           O  
ATOM   4074  CB  PRO M 400       0.615  74.612   7.153  1.00 84.17           C  
ATOM   4075  CG  PRO M 400       1.698  74.187   6.217  1.00 87.50           C  
ATOM   4076  CD  PRO M 400       1.482  72.697   6.133  1.00 89.26           C  
ATOM   4077  N   LEU M 401      -0.921  74.214   9.937  1.00 73.52           N  
ATOM   4078  CA  LEU M 401      -2.153  74.172  10.717  1.00 71.27           C  
ATOM   4079  C   LEU M 401      -2.383  75.548  11.335  1.00 70.13           C  
ATOM   4080  O   LEU M 401      -1.435  76.238  11.716  1.00 70.92           O  
ATOM   4081  CB  LEU M 401      -2.035  73.141  11.838  1.00 73.22           C  
ATOM   4082  CG  LEU M 401      -1.836  71.683  11.432  1.00 70.87           C  
ATOM   4083  CD1 LEU M 401      -1.393  70.873  12.634  1.00 73.27           C  
ATOM   4084  CD2 LEU M 401      -3.125  71.135  10.846  1.00 71.64           C  
ATOM   4085  N   SER M 402      -3.642  75.956  11.434  1.00 70.81           N  
ATOM   4086  CA  SER M 402      -3.945  77.249  12.030  1.00 70.85           C  
ATOM   4087  C   SER M 402      -3.953  77.097  13.546  1.00 71.25           C  
ATOM   4088  O   SER M 402      -4.092  75.992  14.078  1.00 67.87           O  
ATOM   4089  CB  SER M 402      -5.306  77.763  11.558  1.00 65.47           C  
ATOM   4090  OG  SER M 402      -6.354  76.949  12.053  1.00 71.38           O  
ATOM   4091  N   SER M 403      -3.805  78.218  14.237  1.00 72.58           N  
ATOM   4092  CA  SER M 403      -3.794  78.217  15.689  1.00 76.68           C  
ATOM   4093  C   SER M 403      -5.204  78.077  16.277  1.00 79.03           C  
ATOM   4094  O   SER M 403      -5.371  77.937  17.491  1.00 81.25           O  
ATOM   4095  CB  SER M 403      -3.129  79.503  16.196  1.00 74.80           C  
ATOM   4096  OG  SER M 403      -3.777  80.656  15.693  1.00 78.90           O  
ATOM   4097  N   GLN M 404      -6.218  78.104  15.415  1.00 85.25           N  
ATOM   4098  CA  GLN M 404      -7.604  77.991  15.871  1.00 88.82           C  
ATOM   4099  C   GLN M 404      -8.579  77.563  14.787  1.00 88.84           C  
ATOM   4100  O   GLN M 404      -8.400  77.880  13.611  1.00 87.51           O  
ATOM   4101  CB  GLN M 404      -8.074  79.319  16.456  1.00 90.11           C  
ATOM   4102  CG  GLN M 404      -7.893  80.497  15.523  1.00 98.90           C  
ATOM   4103  CD  GLN M 404      -8.245  81.814  16.181  1.00103.21           C  
ATOM   4104  OE1 GLN M 404      -8.074  82.878  15.593  1.00105.76           O  
ATOM   4105  NE2 GLN M 404      -8.743  81.749  17.409  1.00105.51           N  
ATOM   4106  N   SER M 405      -9.616  76.846  15.208  1.00 88.87           N  
ATOM   4107  CA  SER M 405     -10.646  76.354  14.304  1.00 90.30           C  
ATOM   4108  C   SER M 405     -11.904  76.058  15.102  1.00 87.99           C  
ATOM   4109  O   SER M 405     -11.851  75.397  16.137  1.00 89.49           O  
ATOM   4110  CB  SER M 405     -10.173  75.085  13.602  1.00 92.13           C  
ATOM   4111  OG  SER M 405      -8.975  75.324  12.885  1.00100.93           O  
ATOM   4112  N   GLY M 406     -13.040  76.539  14.617  1.00 85.67           N  
ATOM   4113  CA  GLY M 406     -14.278  76.323  15.336  1.00 80.12           C  
ATOM   4114  C   GLY M 406     -14.271  77.201  16.569  1.00 76.49           C  
ATOM   4115  O   GLY M 406     -13.847  78.357  16.511  1.00 75.01           O  
ATOM   4116  N   SER M 407     -14.737  76.661  17.688  1.00 73.57           N  
ATOM   4117  CA  SER M 407     -14.759  77.418  18.935  1.00 74.25           C  
ATOM   4118  C   SER M 407     -13.450  77.245  19.715  1.00 73.88           C  
ATOM   4119  O   SER M 407     -13.288  77.806  20.801  1.00 71.93           O  
ATOM   4120  CB  SER M 407     -15.939  76.981  19.807  1.00 71.46           C  
ATOM   4121  OG  SER M 407     -15.923  77.661  21.051  1.00 76.74           O  
ATOM   4122  N   TYR M 408     -12.519  76.479  19.148  1.00 73.61           N  
ATOM   4123  CA  TYR M 408     -11.230  76.218  19.782  1.00 74.84           C  
ATOM   4124  C   TYR M 408     -10.094  77.193  19.425  1.00 76.28           C  
ATOM   4125  O   TYR M 408     -10.037  77.737  18.324  1.00 77.77           O  
ATOM   4126  CB  TYR M 408     -10.771  74.796  19.459  1.00 72.13           C  
ATOM   4127  CG  TYR M 408     -11.808  73.731  19.710  1.00 71.17           C  
ATOM   4128  CD1 TYR M 408     -12.405  73.588  20.960  1.00 72.30           C  
ATOM   4129  CD2 TYR M 408     -12.154  72.834  18.705  1.00 72.25           C  
ATOM   4130  CE1 TYR M 408     -13.325  72.567  21.213  1.00 75.44           C  
ATOM   4131  CE2 TYR M 408     -13.063  71.815  18.936  1.00 75.73           C  
ATOM   4132  CZ  TYR M 408     -13.646  71.681  20.193  1.00 77.11           C  
ATOM   4133  OH  TYR M 408     -14.530  70.651  20.434  1.00 78.55           O  
ATOM   4134  N   GLU M 409      -9.197  77.404  20.385  1.00 82.89           N  
ATOM   4135  CA  GLU M 409      -8.040  78.275  20.210  1.00 87.02           C  
ATOM   4136  C   GLU M 409      -6.876  77.771  21.069  1.00 84.80           C  
ATOM   4137  O   GLU M 409      -7.036  77.545  22.270  1.00 83.92           O  
ATOM   4138  CB  GLU M 409      -8.377  79.714  20.609  1.00 92.76           C  
ATOM   4139  CG  GLU M 409      -7.240  80.697  20.328  1.00114.57           C  
ATOM   4140  CD  GLU M 409      -7.518  82.093  20.863  1.00126.33           C  
ATOM   4141  OE1 GLU M 409      -6.711  83.005  20.582  1.00133.07           O  
ATOM   4142  OE2 GLU M 409      -8.534  82.281  21.570  1.00133.33           O  
ATOM   4143  N   LEU M 410      -5.714  77.587  20.447  1.00 82.32           N  
ATOM   4144  CA  LEU M 410      -4.520  77.124  21.149  1.00 82.56           C  
ATOM   4145  C   LEU M 410      -3.600  78.306  21.490  1.00 81.76           C  
ATOM   4146  O   LEU M 410      -2.586  78.526  20.835  1.00 80.48           O  
ATOM   4147  CB  LEU M 410      -3.768  76.119  20.278  1.00 81.32           C  
ATOM   4148  CG  LEU M 410      -2.529  75.455  20.881  1.00 79.95           C  
ATOM   4149  CD1 LEU M 410      -2.897  74.732  22.166  1.00 81.73           C  
ATOM   4150  CD2 LEU M 410      -1.940  74.481  19.873  1.00 82.29           C  
ATOM   4151  N   ARG M 411      -3.959  79.055  22.531  1.00 82.28           N  
ATOM   4152  CA  ARG M 411      -3.210  80.236  22.976  1.00 83.02           C  
ATOM   4153  C   ARG M 411      -1.800  79.920  23.415  1.00 75.76           C  
ATOM   4154  O   ARG M 411      -1.399  78.767  23.452  1.00 76.17           O  
ATOM   4155  CB  ARG M 411      -3.925  80.915  24.152  1.00 90.93           C  
ATOM   4156  CG  ARG M 411      -5.279  81.528  23.831  1.00115.19           C  
ATOM   4157  CD  ARG M 411      -5.904  82.109  25.094  1.00136.53           C  
ATOM   4158  NE  ARG M 411      -7.129  82.859  24.823  1.00152.95           N  
ATOM   4159  CZ  ARG M 411      -7.836  83.494  25.754  1.00159.87           C  
ATOM   4160  NH1 ARG M 411      -7.443  83.471  27.021  1.00163.17           N  
ATOM   4161  NH2 ARG M 411      -8.937  84.159  25.423  1.00163.13           N  
ATOM   4162  N   ILE M 412      -1.051  80.967  23.747  1.00 71.48           N  
ATOM   4163  CA  ILE M 412       0.320  80.830  24.221  1.00 68.14           C  
ATOM   4164  C   ILE M 412       0.564  81.932  25.249  1.00 67.60           C  
ATOM   4165  O   ILE M 412       1.313  82.886  25.016  1.00 65.27           O  
ATOM   4166  CB  ILE M 412       1.323  80.950  23.069  1.00 62.34           C  
ATOM   4167  CG1 ILE M 412       2.710  80.561  23.572  1.00 57.94           C  
ATOM   4168  CG2 ILE M 412       1.301  82.378  22.488  1.00 60.26           C  
ATOM   4169  CD1 ILE M 412       3.681  80.236  22.475  1.00 57.85           C  
ATOM   4170  N   GLU M 413      -0.099  81.782  26.393  1.00 70.11           N  
ATOM   4171  CA  GLU M 413      -0.025  82.740  27.496  1.00 73.45           C  
ATOM   4172  C   GLU M 413       1.350  83.391  27.603  1.00 70.23           C  
ATOM   4173  O   GLU M 413       1.620  84.404  26.951  1.00 72.41           O  
ATOM   4174  CB  GLU M 413      -0.391  82.043  28.811  1.00 81.99           C  
ATOM   4175  CG  GLU M 413      -1.686  81.230  28.734  1.00100.27           C  
ATOM   4176  CD  GLU M 413      -2.899  82.069  28.351  1.00110.40           C  
ATOM   4177  OE1 GLU M 413      -3.301  82.945  29.149  1.00117.56           O  
ATOM   4178  OE2 GLU M 413      -3.450  81.849  27.250  1.00117.33           O  
ATOM   4179  N   VAL M 414       2.226  82.814  28.413  1.00 68.23           N  
ATOM   4180  CA  VAL M 414       3.554  83.380  28.545  1.00 64.19           C  
ATOM   4181  C   VAL M 414       4.346  82.991  27.305  1.00 65.46           C  
ATOM   4182  O   VAL M 414       3.911  82.145  26.526  1.00 65.15           O  
ATOM   4183  CB  VAL M 414       4.257  82.863  29.799  1.00 62.27           C  
ATOM   4184  CG1 VAL M 414       5.607  83.551  29.959  1.00 59.89           C  
ATOM   4185  CG2 VAL M 414       3.378  83.127  31.021  1.00 60.48           C  
ATOM   4186  N   GLN M 415       5.505  83.608  27.123  1.00 65.77           N  
ATOM   4187  CA  GLN M 415       6.337  83.335  25.962  1.00 66.75           C  
ATOM   4188  C   GLN M 415       7.755  82.986  26.427  1.00 65.09           C  
ATOM   4189  O   GLN M 415       8.150  83.337  27.537  1.00 66.64           O  
ATOM   4190  CB  GLN M 415       6.361  84.586  25.085  1.00 69.94           C  
ATOM   4191  CG  GLN M 415       6.870  84.414  23.650  1.00 73.25           C  
ATOM   4192  CD  GLN M 415       5.845  83.779  22.733  1.00 75.32           C  
ATOM   4193  OE1 GLN M 415       4.646  84.053  22.834  1.00 76.69           O  
ATOM   4194  NE2 GLN M 415       6.313  82.941  21.818  1.00 75.67           N  
ATOM   4195  N   PRO M 416       8.533  82.271  25.590  1.00 64.74           N  
ATOM   4196  CA  PRO M 416       9.908  81.905  25.961  1.00 63.18           C  
ATOM   4197  C   PRO M 416      10.778  83.162  25.926  1.00 60.80           C  
ATOM   4198  O   PRO M 416      10.547  84.034  25.100  1.00 60.73           O  
ATOM   4199  CB  PRO M 416      10.322  80.915  24.860  1.00 62.44           C  
ATOM   4200  CG  PRO M 416       9.024  80.406  24.308  1.00 61.25           C  
ATOM   4201  CD  PRO M 416       8.153  81.631  24.316  1.00 63.26           C  
ATOM   4202  N   LYS M 417      11.772  83.264  26.801  1.00 61.99           N  
ATOM   4203  CA  LYS M 417      12.624  84.443  26.775  1.00 62.64           C  
ATOM   4204  C   LYS M 417      13.377  84.430  25.451  1.00 62.81           C  
ATOM   4205  O   LYS M 417      13.210  83.511  24.654  1.00 62.95           O  
ATOM   4206  CB  LYS M 417      13.568  84.470  27.982  1.00 62.52           C  
ATOM   4207  CG  LYS M 417      14.511  83.314  28.104  1.00 64.83           C  
ATOM   4208  CD  LYS M 417      15.290  83.436  29.410  1.00 68.11           C  
ATOM   4209  CE  LYS M 417      16.107  84.716  29.459  1.00 69.88           C  
ATOM   4210  NZ  LYS M 417      16.947  84.823  30.695  1.00 71.55           N  
ATOM   4211  N   PRO M 418      14.224  85.439  25.200  1.00 63.48           N  
ATOM   4212  CA  PRO M 418      14.964  85.498  23.932  1.00 64.02           C  
ATOM   4213  C   PRO M 418      16.130  84.546  23.698  1.00 63.96           C  
ATOM   4214  O   PRO M 418      16.216  83.918  22.651  1.00 63.81           O  
ATOM   4215  CB  PRO M 418      15.393  86.955  23.868  1.00 64.15           C  
ATOM   4216  CG  PRO M 418      15.673  87.273  25.324  1.00 64.10           C  
ATOM   4217  CD  PRO M 418      14.519  86.612  26.050  1.00 63.29           C  
ATOM   4218  N   HIS M 419      17.032  84.448  24.664  1.00 65.04           N  
ATOM   4219  CA  HIS M 419      18.200  83.585  24.527  1.00 65.44           C  
ATOM   4220  C   HIS M 419      18.078  82.321  25.369  1.00 62.59           C  
ATOM   4221  O   HIS M 419      17.441  82.325  26.424  1.00 63.43           O  
ATOM   4222  CB  HIS M 419      19.455  84.360  24.930  1.00 70.91           C  
ATOM   4223  CG  HIS M 419      19.729  85.559  24.070  1.00 78.61           C  
ATOM   4224  ND1 HIS M 419      20.762  86.435  24.317  1.00 81.66           N  
ATOM   4225  CD2 HIS M 419      19.115  86.006  22.948  1.00 81.46           C  
ATOM   4226  CE1 HIS M 419      20.777  87.372  23.382  1.00 83.21           C  
ATOM   4227  NE2 HIS M 419      19.789  87.134  22.541  1.00 83.11           N  
ATOM   4228  N   HIS M 420      18.675  81.238  24.887  1.00 58.27           N  
ATOM   4229  CA  HIS M 420      18.655  79.958  25.587  1.00 51.72           C  
ATOM   4230  C   HIS M 420      19.649  78.992  24.948  1.00 45.68           C  
ATOM   4231  O   HIS M 420      19.346  78.356  23.943  1.00 43.07           O  
ATOM   4232  CB  HIS M 420      17.265  79.340  25.579  1.00 53.19           C  
ATOM   4233  CG  HIS M 420      17.238  77.956  26.150  1.00 56.07           C  
ATOM   4234  ND1 HIS M 420      18.045  77.567  27.197  1.00 57.45           N  
ATOM   4235  CD2 HIS M 420      16.487  76.875  25.833  1.00 57.01           C  
ATOM   4236  CE1 HIS M 420      17.790  76.307  27.502  1.00 57.30           C  
ATOM   4237  NE2 HIS M 420      16.849  75.865  26.690  1.00 57.12           N  
ATOM   4238  N   ARG M 421      20.837  78.923  25.550  1.00 39.64           N  
ATOM   4239  CA  ARG M 421      21.957  78.096  25.122  1.00 35.52           C  
ATOM   4240  C   ARG M 421      21.659  76.609  25.131  1.00 35.61           C  
ATOM   4241  O   ARG M 421      21.651  75.982  26.176  1.00 37.89           O  
ATOM   4242  CB  ARG M 421      23.149  78.387  26.025  1.00 31.00           C  
ATOM   4243  CG  ARG M 421      24.387  77.592  25.715  1.00 27.81           C  
ATOM   4244  CD  ARG M 421      25.512  78.061  26.634  1.00 23.42           C  
ATOM   4245  NE  ARG M 421      26.726  77.286  26.432  1.00 23.51           N  
ATOM   4246  CZ  ARG M 421      27.869  77.511  27.070  1.00 26.41           C  
ATOM   4247  NH1 ARG M 421      27.950  78.505  27.958  1.00 25.36           N  
ATOM   4248  NH2 ARG M 421      28.937  76.742  26.823  1.00 22.49           N  
ATOM   4249  N   ALA M 422      21.411  76.037  23.961  1.00 37.00           N  
ATOM   4250  CA  ALA M 422      21.122  74.621  23.893  1.00 36.47           C  
ATOM   4251  C   ALA M 422      22.347  73.890  24.433  1.00 37.06           C  
ATOM   4252  O   ALA M 422      23.436  74.483  24.527  1.00 35.17           O  
ATOM   4253  CB  ALA M 422      20.847  74.218  22.451  1.00 35.58           C  
ATOM   4254  N   HIS M 423      22.152  72.621  24.803  1.00 37.83           N  
ATOM   4255  CA  HIS M 423      23.236  71.795  25.311  1.00 39.47           C  
ATOM   4256  C   HIS M 423      23.566  70.665  24.330  1.00 38.52           C  
ATOM   4257  O   HIS M 423      22.667  70.100  23.698  1.00 36.99           O  
ATOM   4258  CB  HIS M 423      22.842  71.172  26.646  1.00 43.70           C  
ATOM   4259  CG  HIS M 423      21.880  70.028  26.522  1.00 47.06           C  
ATOM   4260  ND1 HIS M 423      20.516  70.178  26.643  1.00 50.67           N  
ATOM   4261  CD2 HIS M 423      22.094  68.705  26.310  1.00 49.21           C  
ATOM   4262  CE1 HIS M 423      19.929  68.998  26.518  1.00 50.99           C  
ATOM   4263  NE2 HIS M 423      20.866  68.090  26.315  1.00 51.63           N  
ATOM   4264  N   TYR M 424      24.853  70.343  24.211  1.00 39.27           N  
ATOM   4265  CA  TYR M 424      25.305  69.246  23.356  1.00 40.18           C  
ATOM   4266  C   TYR M 424      25.272  67.915  24.119  1.00 42.09           C  
ATOM   4267  O   TYR M 424      25.288  67.883  25.357  1.00 42.85           O  
ATOM   4268  CB  TYR M 424      26.728  69.491  22.866  1.00 36.88           C  
ATOM   4269  CG  TYR M 424      26.831  70.568  21.834  1.00 35.26           C  
ATOM   4270  CD1 TYR M 424      26.443  71.866  22.120  1.00 36.08           C  
ATOM   4271  CD2 TYR M 424      27.317  70.291  20.571  1.00 34.84           C  
ATOM   4272  CE1 TYR M 424      26.533  72.863  21.170  1.00 36.58           C  
ATOM   4273  CE2 TYR M 424      27.412  71.278  19.616  1.00 38.45           C  
ATOM   4274  CZ  TYR M 424      27.017  72.557  19.921  1.00 36.63           C  
ATOM   4275  OH  TYR M 424      27.100  73.501  18.942  1.00 38.14           O  
ATOM   4276  N   GLU M 425      25.236  66.813  23.378  1.00 45.61           N  
ATOM   4277  CA  GLU M 425      25.207  65.503  23.998  1.00 49.27           C  
ATOM   4278  C   GLU M 425      26.457  65.306  24.879  1.00 44.17           C  
ATOM   4279  O   GLU M 425      26.375  64.719  25.965  1.00 44.19           O  
ATOM   4280  CB  GLU M 425      25.078  64.430  22.908  1.00 58.77           C  
ATOM   4281  CG  GLU M 425      23.968  64.758  21.888  1.00 79.55           C  
ATOM   4282  CD  GLU M 425      23.609  63.604  20.955  1.00 91.17           C  
ATOM   4283  OE1 GLU M 425      22.969  62.632  21.417  1.00 99.25           O  
ATOM   4284  OE2 GLU M 425      23.962  63.672  19.757  1.00 98.29           O  
ATOM   4285  N   THR M 426      27.603  65.825  24.439  1.00 38.94           N  
ATOM   4286  CA  THR M 426      28.826  65.688  25.223  1.00 36.34           C  
ATOM   4287  C   THR M 426      28.872  66.683  26.374  1.00 35.83           C  
ATOM   4288  O   THR M 426      29.940  67.147  26.741  1.00 34.07           O  
ATOM   4289  CB  THR M 426      30.117  65.916  24.424  1.00 31.57           C  
ATOM   4290  OG1 THR M 426      30.161  67.278  23.970  1.00 35.99           O  
ATOM   4291  CG2 THR M 426      30.203  64.956  23.255  1.00 28.95           C  
ATOM   4292  N   GLU M 427      27.726  67.052  26.928  1.00 38.63           N  
ATOM   4293  CA  GLU M 427      27.749  67.944  28.078  1.00 43.06           C  
ATOM   4294  C   GLU M 427      26.487  67.848  28.929  1.00 44.16           C  
ATOM   4295  O   GLU M 427      25.448  67.338  28.468  1.00 45.99           O  
ATOM   4296  CB  GLU M 427      28.016  69.393  27.665  1.00 46.47           C  
ATOM   4297  CG  GLU M 427      26.812  70.188  27.264  1.00 60.36           C  
ATOM   4298  CD  GLU M 427      27.050  71.677  27.383  1.00 68.28           C  
ATOM   4299  OE1 GLU M 427      28.189  72.090  27.700  1.00 74.31           O  
ATOM   4300  OE2 GLU M 427      26.089  72.435  27.158  1.00 73.47           O  
ATOM   4301  N   GLY M 428      26.585  68.319  30.176  1.00 44.88           N  
ATOM   4302  CA  GLY M 428      25.452  68.266  31.077  1.00 44.23           C  
ATOM   4303  C   GLY M 428      24.215  68.957  30.542  1.00 44.03           C  
ATOM   4304  O   GLY M 428      24.266  69.656  29.537  1.00 45.24           O  
ATOM   4305  N   SER M 429      23.088  68.768  31.210  1.00 45.56           N  
ATOM   4306  CA  SER M 429      21.848  69.398  30.765  1.00 44.65           C  
ATOM   4307  C   SER M 429      21.875  70.878  31.098  1.00 44.22           C  
ATOM   4308  O   SER M 429      22.468  71.269  32.112  1.00 43.88           O  
ATOM   4309  CB  SER M 429      20.654  68.758  31.461  1.00 45.71           C  
ATOM   4310  OG  SER M 429      19.493  69.553  31.320  1.00 45.81           O  
ATOM   4311  N   ARG M 430      21.241  71.703  30.264  1.00 41.52           N  
ATOM   4312  CA  ARG M 430      21.224  73.135  30.531  1.00 38.25           C  
ATOM   4313  C   ARG M 430      19.830  73.600  30.878  1.00 39.04           C  
ATOM   4314  O   ARG M 430      19.483  74.764  30.664  1.00 37.60           O  
ATOM   4315  CB  ARG M 430      21.787  73.907  29.338  1.00 34.36           C  
ATOM   4316  CG  ARG M 430      23.312  73.989  29.390  1.00 26.54           C  
ATOM   4317  CD  ARG M 430      23.863  74.628  28.139  1.00 24.39           C  
ATOM   4318  NE  ARG M 430      25.328  74.640  28.115  1.00 25.05           N  
ATOM   4319  CZ  ARG M 430      26.096  75.228  29.032  1.00 22.30           C  
ATOM   4320  NH1 ARG M 430      25.533  75.863  30.062  1.00 23.03           N  
ATOM   4321  NH2 ARG M 430      27.423  75.186  28.918  1.00 18.10           N  
ATOM   4322  N   GLY M 431      19.041  72.680  31.430  1.00 40.24           N  
ATOM   4323  CA  GLY M 431      17.677  72.983  31.832  1.00 44.22           C  
ATOM   4324  C   GLY M 431      16.578  73.263  30.815  1.00 46.54           C  
ATOM   4325  O   GLY M 431      16.728  73.145  29.606  1.00 44.74           O  
ATOM   4326  N   ALA M 432      15.435  73.648  31.360  1.00 50.57           N  
ATOM   4327  CA  ALA M 432      14.266  73.968  30.563  1.00 54.06           C  
ATOM   4328  C   ALA M 432      14.367  75.376  30.008  1.00 56.63           C  
ATOM   4329  O   ALA M 432      15.282  76.127  30.360  1.00 56.04           O  
ATOM   4330  CB  ALA M 432      12.987  73.827  31.403  1.00 53.55           C  
ATOM   4331  N   VAL M 433      13.424  75.701  29.120  1.00 62.50           N  
ATOM   4332  CA  VAL M 433      13.333  77.008  28.476  1.00 67.72           C  
ATOM   4333  C   VAL M 433      12.607  77.964  29.414  1.00 67.82           C  
ATOM   4334  O   VAL M 433      11.387  77.880  29.581  1.00 68.00           O  
ATOM   4335  CB  VAL M 433      12.547  76.915  27.163  1.00 68.61           C  
ATOM   4336  CG1 VAL M 433      12.255  78.306  26.633  1.00 75.41           C  
ATOM   4337  CG2 VAL M 433      13.335  76.128  26.150  1.00 73.35           C  
ATOM   4338  N   LYS M 434      13.357  78.877  30.017  1.00 67.22           N  
ATOM   4339  CA  LYS M 434      12.784  79.825  30.959  1.00 68.14           C  
ATOM   4340  C   LYS M 434      12.005  80.930  30.247  1.00 67.83           C  
ATOM   4341  O   LYS M 434      12.168  81.141  29.049  1.00 67.24           O  
ATOM   4342  CB  LYS M 434      13.902  80.420  31.815  1.00 68.38           C  
ATOM   4343  CG  LYS M 434      14.647  79.390  32.646  1.00 68.83           C  
ATOM   4344  CD  LYS M 434      15.791  80.013  33.417  1.00 71.68           C  
ATOM   4345  CE  LYS M 434      16.441  78.990  34.330  1.00 75.47           C  
ATOM   4346  NZ  LYS M 434      16.993  77.793  33.614  1.00 77.10           N  
ATOM   4347  N   ALA M 435      11.153  81.626  30.992  1.00 70.05           N  
ATOM   4348  CA  ALA M 435      10.349  82.711  30.447  1.00 72.44           C  
ATOM   4349  C   ALA M 435      11.004  84.039  30.808  1.00 76.81           C  
ATOM   4350  O   ALA M 435      11.823  84.107  31.720  1.00 75.22           O  
ATOM   4351  CB  ALA M 435       8.941  82.640  31.014  1.00 72.13           C  
ATOM   4352  N   PRO M 436      10.648  85.120  30.102  1.00 81.06           N  
ATOM   4353  CA  PRO M 436      11.248  86.426  30.402  1.00 85.66           C  
ATOM   4354  C   PRO M 436      11.060  86.794  31.868  1.00 88.75           C  
ATOM   4355  O   PRO M 436      11.986  87.270  32.528  1.00 87.21           O  
ATOM   4356  CB  PRO M 436      10.493  87.377  29.478  1.00 85.87           C  
ATOM   4357  CG  PRO M 436      10.058  86.484  28.343  1.00 86.36           C  
ATOM   4358  CD  PRO M 436       9.614  85.245  29.061  1.00 82.84           C  
ATOM   4359  N   THR M 437       9.846  86.558  32.357  1.00 89.90           N  
ATOM   4360  CA  THR M 437       9.469  86.848  33.737  1.00 92.72           C  
ATOM   4361  C   THR M 437      10.442  86.233  34.740  1.00 91.37           C  
ATOM   4362  O   THR M 437      10.941  86.902  35.643  1.00 93.07           O  
ATOM   4363  CB  THR M 437       8.048  86.307  34.046  1.00 95.06           C  
ATOM   4364  OG1 THR M 437       8.065  84.872  34.037  1.00 95.08           O  
ATOM   4365  CG2 THR M 437       7.047  86.795  33.004  1.00 94.62           C  
ATOM   4366  N   GLY M 438      10.696  84.946  34.569  1.00 90.31           N  
ATOM   4367  CA  GLY M 438      11.590  84.235  35.454  1.00 87.46           C  
ATOM   4368  C   GLY M 438      10.999  82.856  35.603  1.00 85.75           C  
ATOM   4369  O   GLY M 438      11.654  81.919  36.059  1.00 85.77           O  
ATOM   4370  N   GLY M 439       9.740  82.743  35.193  1.00 83.11           N  
ATOM   4371  CA  GLY M 439       9.044  81.475  35.278  1.00 79.88           C  
ATOM   4372  C   GLY M 439       9.269  80.587  34.072  1.00 76.02           C  
ATOM   4373  O   GLY M 439      10.412  80.361  33.677  1.00 76.54           O  
ATOM   4374  N   HIS M 440       8.180  80.091  33.487  1.00 71.28           N  
ATOM   4375  CA  HIS M 440       8.248  79.213  32.321  1.00 65.75           C  
ATOM   4376  C   HIS M 440       7.101  79.509  31.354  1.00 62.97           C  
ATOM   4377  O   HIS M 440       6.095  80.105  31.734  1.00 61.21           O  
ATOM   4378  CB  HIS M 440       8.163  77.745  32.758  1.00 64.27           C  
ATOM   4379  CG  HIS M 440       9.235  77.331  33.717  1.00 62.18           C  
ATOM   4380  ND1 HIS M 440      10.556  77.187  33.350  1.00 60.68           N  
ATOM   4381  CD2 HIS M 440       9.178  77.040  35.039  1.00 60.65           C  
ATOM   4382  CE1 HIS M 440      11.265  76.824  34.406  1.00 58.68           C  
ATOM   4383  NE2 HIS M 440      10.453  76.728  35.443  1.00 57.60           N  
ATOM   4384  N   PRO M 441       7.240  79.091  30.086  1.00 61.40           N  
ATOM   4385  CA  PRO M 441       6.199  79.316  29.077  1.00 59.77           C  
ATOM   4386  C   PRO M 441       4.888  78.699  29.542  1.00 58.61           C  
ATOM   4387  O   PRO M 441       4.879  77.913  30.491  1.00 57.52           O  
ATOM   4388  CB  PRO M 441       6.757  78.612  27.840  1.00 59.83           C  
ATOM   4389  CG  PRO M 441       8.238  78.791  28.005  1.00 60.73           C  
ATOM   4390  CD  PRO M 441       8.447  78.507  29.476  1.00 60.83           C  
ATOM   4391  N   VAL M 442       3.790  79.045  28.873  1.00 55.75           N  
ATOM   4392  CA  VAL M 442       2.477  78.520  29.227  1.00 54.15           C  
ATOM   4393  C   VAL M 442       1.520  78.549  28.045  1.00 54.47           C  
ATOM   4394  O   VAL M 442       1.374  79.573  27.377  1.00 56.20           O  
ATOM   4395  CB  VAL M 442       1.815  79.332  30.351  1.00 54.62           C  
ATOM   4396  CG1 VAL M 442       0.450  78.755  30.651  1.00 53.94           C  
ATOM   4397  CG2 VAL M 442       2.676  79.331  31.595  1.00 52.22           C  
ATOM   4398  N   VAL M 443       0.868  77.421  27.793  1.00 55.70           N  
ATOM   4399  CA  VAL M 443      -0.094  77.333  26.700  1.00 55.73           C  
ATOM   4400  C   VAL M 443      -1.422  76.839  27.250  1.00 58.40           C  
ATOM   4401  O   VAL M 443      -1.461  75.989  28.138  1.00 56.30           O  
ATOM   4402  CB  VAL M 443       0.371  76.380  25.573  1.00 52.94           C  
ATOM   4403  CG1 VAL M 443       1.822  76.642  25.241  1.00 53.17           C  
ATOM   4404  CG2 VAL M 443       0.146  74.930  25.965  1.00 55.61           C  
ATOM   4405  N   GLN M 444      -2.508  77.374  26.706  1.00 60.08           N  
ATOM   4406  CA  GLN M 444      -3.844  77.032  27.162  1.00 63.30           C  
ATOM   4407  C   GLN M 444      -4.826  76.930  26.004  1.00 64.88           C  
ATOM   4408  O   GLN M 444      -4.788  77.732  25.085  1.00 65.45           O  
ATOM   4409  CB  GLN M 444      -4.308  78.106  28.152  1.00 65.17           C  
ATOM   4410  CG  GLN M 444      -5.774  78.057  28.527  1.00 68.88           C  
ATOM   4411  CD  GLN M 444      -6.143  79.134  29.530  1.00 71.13           C  
ATOM   4412  OE1 GLN M 444      -5.925  80.322  29.293  1.00 72.89           O  
ATOM   4413  NE2 GLN M 444      -6.706  78.722  30.659  1.00 73.92           N  
ATOM   4414  N   LEU M 445      -5.693  75.926  26.049  1.00 69.94           N  
ATOM   4415  CA  LEU M 445      -6.708  75.740  25.019  1.00 76.18           C  
ATOM   4416  C   LEU M 445      -7.825  76.712  25.365  1.00 83.01           C  
ATOM   4417  O   LEU M 445      -7.604  77.653  26.129  1.00 83.38           O  
ATOM   4418  CB  LEU M 445      -7.238  74.310  25.052  1.00 70.74           C  
ATOM   4419  CG  LEU M 445      -7.031  73.520  23.766  1.00 70.93           C  
ATOM   4420  CD1 LEU M 445      -7.166  72.042  24.069  1.00 71.51           C  
ATOM   4421  CD2 LEU M 445      -8.033  73.969  22.713  1.00 70.37           C  
ATOM   4422  N   HIS M 446      -9.021  76.498  24.826  1.00 92.53           N  
ATOM   4423  CA  HIS M 446     -10.124  77.401  25.128  1.00101.00           C  
ATOM   4424  C   HIS M 446     -11.511  76.834  24.838  1.00100.92           C  
ATOM   4425  O   HIS M 446     -12.322  76.670  25.751  1.00106.68           O  
ATOM   4426  CB  HIS M 446      -9.933  78.722  24.375  1.00110.50           C  
ATOM   4427  CG  HIS M 446      -9.997  79.927  25.261  1.00121.82           C  
ATOM   4428  ND1 HIS M 446      -9.178  80.085  26.357  1.00127.38           N  
ATOM   4429  CD2 HIS M 446     -10.804  81.015  25.233  1.00127.38           C  
ATOM   4430  CE1 HIS M 446      -9.480  81.217  26.970  1.00132.71           C  
ATOM   4431  NE2 HIS M 446     -10.463  81.800  26.308  1.00132.80           N  
ATOM   4432  N   GLY M 447     -11.781  76.536  23.572  1.00102.43           N  
ATOM   4433  CA  GLY M 447     -13.079  76.003  23.192  1.00100.94           C  
ATOM   4434  C   GLY M 447     -13.371  74.601  23.702  1.00102.44           C  
ATOM   4435  O   GLY M 447     -14.495  74.104  23.551  1.00102.25           O  
ATOM   4436  N   TYR M 448     -12.365  73.950  24.284  1.00 99.73           N  
ATOM   4437  CA  TYR M 448     -12.552  72.612  24.819  1.00 98.92           C  
ATOM   4438  C   TYR M 448     -13.231  72.775  26.160  1.00 98.91           C  
ATOM   4439  O   TYR M 448     -12.587  73.144  27.138  1.00 96.64           O  
ATOM   4440  CB  TYR M 448     -11.210  71.921  25.021  1.00 95.86           C  
ATOM   4441  CG  TYR M 448     -11.324  70.429  25.222  1.00 89.88           C  
ATOM   4442  CD1 TYR M 448     -11.727  69.596  24.174  1.00 88.80           C  
ATOM   4443  CD2 TYR M 448     -11.029  69.843  26.453  1.00 87.53           C  
ATOM   4444  CE1 TYR M 448     -11.834  68.215  24.339  1.00 87.63           C  
ATOM   4445  CE2 TYR M 448     -11.135  68.459  26.635  1.00 87.59           C  
ATOM   4446  CZ  TYR M 448     -11.537  67.652  25.573  1.00 87.77           C  
ATOM   4447  OH  TYR M 448     -11.638  66.289  25.751  1.00 87.81           O  
ATOM   4448  N   MET M 449     -14.534  72.515  26.204  1.00100.10           N  
ATOM   4449  CA  MET M 449     -15.275  72.649  27.451  1.00103.04           C  
ATOM   4450  C   MET M 449     -15.761  71.295  27.971  1.00100.73           C  
ATOM   4451  O   MET M 449     -16.532  71.223  28.928  1.00 98.22           O  
ATOM   4452  CB  MET M 449     -16.459  73.608  27.271  1.00104.15           C  
ATOM   4453  CG  MET M 449     -16.095  74.983  26.698  1.00117.90           C  
ATOM   4454  SD  MET M 449     -14.734  75.846  27.533  1.00129.52           S  
ATOM   4455  CE  MET M 449     -15.553  76.600  28.930  1.00136.51           C  
ATOM   4456  N   GLU M 450     -15.308  70.222  27.328  1.00100.08           N  
ATOM   4457  CA  GLU M 450     -15.665  68.871  27.741  1.00100.17           C  
ATOM   4458  C   GLU M 450     -14.775  68.598  28.950  1.00 94.82           C  
ATOM   4459  O   GLU M 450     -13.998  69.464  29.363  1.00 95.18           O  
ATOM   4460  CB  GLU M 450     -15.344  67.847  26.637  1.00104.79           C  
ATOM   4461  CG  GLU M 450     -15.336  68.380  25.203  1.00122.30           C  
ATOM   4462  CD  GLU M 450     -16.708  68.791  24.707  1.00134.12           C  
ATOM   4463  OE1 GLU M 450     -17.635  67.952  24.733  1.00143.54           O  
ATOM   4464  OE2 GLU M 450     -16.855  69.957  24.283  1.00143.00           O  
ATOM   4465  N   ASN M 451     -14.882  67.407  29.523  1.00 92.60           N  
ATOM   4466  CA  ASN M 451     -14.050  67.078  30.666  1.00 90.29           C  
ATOM   4467  C   ASN M 451     -13.256  65.805  30.400  1.00 88.90           C  
ATOM   4468  O   ASN M 451     -13.721  64.697  30.658  1.00 87.29           O  
ATOM   4469  CB  ASN M 451     -14.901  66.924  31.926  1.00 87.04           C  
ATOM   4470  CG  ASN M 451     -14.074  67.021  33.189  1.00 89.31           C  
ATOM   4471  OD1 ASN M 451     -13.366  66.083  33.559  1.00 90.78           O  
ATOM   4472  ND2 ASN M 451     -14.141  68.171  33.847  1.00 91.07           N  
ATOM   4473  N   LYS M 452     -12.049  65.984  29.876  1.00 87.50           N  
ATOM   4474  CA  LYS M 452     -11.170  64.871  29.557  1.00 89.54           C  
ATOM   4475  C   LYS M 452      -9.840  65.456  29.097  1.00 90.71           C  
ATOM   4476  O   LYS M 452      -9.798  66.316  28.215  1.00 89.30           O  
ATOM   4477  CB  LYS M 452     -11.797  64.018  28.458  1.00 92.64           C  
ATOM   4478  CG  LYS M 452     -11.070  62.717  28.174  1.00 99.11           C  
ATOM   4479  CD  LYS M 452     -11.858  61.850  27.197  1.00105.11           C  
ATOM   4480  CE  LYS M 452     -13.147  61.323  27.819  1.00108.92           C  
ATOM   4481  NZ  LYS M 452     -14.101  62.394  28.231  1.00110.30           N  
ATOM   4482  N   PRO M 453      -8.734  65.010  29.708  1.00 85.52           N  
ATOM   4483  CA  PRO M 453      -7.399  65.503  29.356  1.00 85.92           C  
ATOM   4484  C   PRO M 453      -7.072  65.370  27.877  1.00 83.41           C  
ATOM   4485  O   PRO M 453      -7.696  64.582  27.165  1.00 80.31           O  
ATOM   4486  CB  PRO M 453      -6.480  64.654  30.226  1.00 85.95           C  
ATOM   4487  CG  PRO M 453      -7.321  64.403  31.437  1.00 87.61           C  
ATOM   4488  CD  PRO M 453      -8.659  64.058  30.831  1.00 87.31           C  
ATOM   4489  N   LEU M 454      -6.096  66.152  27.423  1.00 77.37           N  
ATOM   4490  CA  LEU M 454      -5.659  66.133  26.028  1.00 76.24           C  
ATOM   4491  C   LEU M 454      -4.137  66.212  25.949  1.00 76.90           C  
ATOM   4492  O   LEU M 454      -3.512  66.946  26.709  1.00 75.20           O  
ATOM   4493  CB  LEU M 454      -6.252  67.319  25.253  1.00 75.36           C  
ATOM   4494  CG  LEU M 454      -7.737  67.292  24.868  1.00 71.30           C  
ATOM   4495  CD1 LEU M 454      -8.112  68.635  24.235  1.00 67.41           C  
ATOM   4496  CD2 LEU M 454      -8.020  66.139  23.902  1.00 67.15           C  
ATOM   4497  N   GLY M 455      -3.547  65.471  25.018  1.00 75.12           N  
ATOM   4498  CA  GLY M 455      -2.105  65.487  24.871  1.00 72.27           C  
ATOM   4499  C   GLY M 455      -1.644  66.680  24.052  1.00 69.69           C  
ATOM   4500  O   GLY M 455      -1.927  66.762  22.846  1.00 72.12           O  
ATOM   4501  N   LEU M 456      -0.937  67.601  24.712  1.00 68.39           N  
ATOM   4502  CA  LEU M 456      -0.403  68.815  24.087  1.00 64.35           C  
ATOM   4503  C   LEU M 456       1.045  68.557  23.669  1.00 63.90           C  
ATOM   4504  O   LEU M 456       1.937  68.479  24.519  1.00 63.25           O  
ATOM   4505  CB  LEU M 456      -0.481  69.982  25.080  1.00 61.14           C  
ATOM   4506  CG  LEU M 456       0.133  71.354  24.755  1.00 60.58           C  
ATOM   4507  CD1 LEU M 456       1.599  71.426  25.197  1.00 58.07           C  
ATOM   4508  CD2 LEU M 456      -0.007  71.629  23.259  1.00 57.36           C  
ATOM   4509  N   GLN M 457       1.268  68.422  22.361  1.00 60.76           N  
ATOM   4510  CA  GLN M 457       2.591  68.135  21.825  1.00 58.25           C  
ATOM   4511  C   GLN M 457       3.605  69.259  21.898  1.00 54.91           C  
ATOM   4512  O   GLN M 457       3.250  70.408  22.145  1.00 56.95           O  
ATOM   4513  CB  GLN M 457       2.452  67.657  20.395  1.00 62.48           C  
ATOM   4514  CG  GLN M 457       1.971  66.228  20.328  1.00 68.38           C  
ATOM   4515  CD  GLN M 457       1.789  65.739  18.913  1.00 71.96           C  
ATOM   4516  OE1 GLN M 457       1.717  64.532  18.669  1.00 73.31           O  
ATOM   4517  NE2 GLN M 457       1.701  66.673  17.964  1.00 74.39           N  
ATOM   4518  N   ILE M 458       4.876  68.920  21.693  1.00 49.58           N  
ATOM   4519  CA  ILE M 458       5.951  69.908  21.737  1.00 44.23           C  
ATOM   4520  C   ILE M 458       7.168  69.442  20.952  1.00 42.56           C  
ATOM   4521  O   ILE M 458       7.705  68.358  21.208  1.00 42.44           O  
ATOM   4522  CB  ILE M 458       6.469  70.183  23.194  1.00 40.55           C  
ATOM   4523  CG1 ILE M 458       5.311  70.471  24.141  1.00 39.99           C  
ATOM   4524  CG2 ILE M 458       7.418  71.385  23.193  1.00 37.27           C  
ATOM   4525  CD1 ILE M 458       5.722  70.484  25.614  1.00 38.75           C  
ATOM   4526  N   PHE M 459       7.612  70.253  20.004  1.00 40.66           N  
ATOM   4527  CA  PHE M 459       8.800  69.903  19.260  1.00 42.40           C  
ATOM   4528  C   PHE M 459       9.439  71.203  18.836  1.00 41.05           C  
ATOM   4529  O   PHE M 459       8.745  72.195  18.641  1.00 41.58           O  
ATOM   4530  CB  PHE M 459       8.485  68.995  18.058  1.00 44.17           C  
ATOM   4531  CG  PHE M 459       7.535  69.588  17.053  1.00 48.65           C  
ATOM   4532  CD1 PHE M 459       6.179  69.671  17.329  1.00 50.32           C  
ATOM   4533  CD2 PHE M 459       7.991  70.003  15.799  1.00 51.06           C  
ATOM   4534  CE1 PHE M 459       5.284  70.152  16.372  1.00 51.73           C  
ATOM   4535  CE2 PHE M 459       7.099  70.487  14.833  1.00 52.60           C  
ATOM   4536  CZ  PHE M 459       5.744  70.559  15.123  1.00 52.44           C  
ATOM   4537  N   ILE M 460      10.764  71.208  18.751  1.00 40.34           N  
ATOM   4538  CA  ILE M 460      11.500  72.399  18.371  1.00 40.68           C  
ATOM   4539  C   ILE M 460      11.382  72.566  16.876  1.00 40.71           C  
ATOM   4540  O   ILE M 460      11.859  71.726  16.109  1.00 42.61           O  
ATOM   4541  CB  ILE M 460      12.992  72.287  18.725  1.00 40.13           C  
ATOM   4542  CG1 ILE M 460      13.158  72.004  20.219  1.00 38.77           C  
ATOM   4543  CG2 ILE M 460      13.714  73.581  18.331  1.00 40.66           C  
ATOM   4544  CD1 ILE M 460      12.576  73.084  21.138  1.00 40.66           C  
ATOM   4545  N   GLY M 461      10.753  73.658  16.460  1.00 43.37           N  
ATOM   4546  CA  GLY M 461      10.564  73.901  15.043  1.00 44.04           C  
ATOM   4547  C   GLY M 461      11.560  74.882  14.469  1.00 46.12           C  
ATOM   4548  O   GLY M 461      12.280  75.570  15.197  1.00 45.66           O  
ATOM   4549  N   THR M 462      11.606  74.943  13.148  1.00 46.60           N  
ATOM   4550  CA  THR M 462      12.506  75.863  12.482  1.00 48.49           C  
ATOM   4551  C   THR M 462      11.978  77.282  12.647  1.00 51.78           C  
ATOM   4552  O   THR M 462      10.807  77.481  12.956  1.00 50.08           O  
ATOM   4553  CB  THR M 462      12.590  75.552  11.010  1.00 46.93           C  
ATOM   4554  OG1 THR M 462      13.640  76.338  10.445  1.00 45.98           O  
ATOM   4555  CG2 THR M 462      11.253  75.856  10.326  1.00 42.94           C  
ATOM   4556  N   ALA M 463      12.833  78.274  12.427  1.00 57.89           N  
ATOM   4557  CA  ALA M 463      12.408  79.668  12.577  1.00 65.03           C  
ATOM   4558  C   ALA M 463      12.923  80.595  11.493  1.00 71.09           C  
ATOM   4559  O   ALA M 463      13.007  81.804  11.697  1.00 71.18           O  
ATOM   4560  CB  ALA M 463      12.825  80.202  13.942  1.00 63.47           C  
ATOM   4561  N   ASP M 464      13.275  80.037  10.343  1.00 80.54           N  
ATOM   4562  CA  ASP M 464      13.771  80.857   9.245  1.00 90.36           C  
ATOM   4563  C   ASP M 464      12.589  81.500   8.529  1.00 96.03           C  
ATOM   4564  O   ASP M 464      11.459  81.452   9.018  1.00 99.09           O  
ATOM   4565  CB  ASP M 464      14.597  80.016   8.261  1.00 92.63           C  
ATOM   4566  CG  ASP M 464      13.813  78.858   7.669  1.00 94.14           C  
ATOM   4567  OD1 ASP M 464      12.702  79.091   7.149  1.00 94.02           O  
ATOM   4568  OD2 ASP M 464      14.313  77.714   7.715  1.00 93.42           O  
ATOM   4569  N   GLU M 465      12.846  82.108   7.377  1.00102.20           N  
ATOM   4570  CA  GLU M 465      11.778  82.751   6.627  1.00106.11           C  
ATOM   4571  C   GLU M 465      10.715  81.738   6.195  1.00105.11           C  
ATOM   4572  O   GLU M 465       9.557  81.838   6.607  1.00106.46           O  
ATOM   4573  CB  GLU M 465      12.346  83.479   5.402  1.00112.28           C  
ATOM   4574  CG  GLU M 465      13.309  82.660   4.544  1.00120.88           C  
ATOM   4575  CD  GLU M 465      14.692  82.522   5.166  1.00124.65           C  
ATOM   4576  OE1 GLU M 465      15.272  83.562   5.543  1.00126.16           O  
ATOM   4577  OE2 GLU M 465      15.201  81.381   5.269  1.00125.93           O  
ATOM   4578  N   ARG M 466      11.123  80.762   5.383  1.00101.68           N  
ATOM   4579  CA  ARG M 466      10.233  79.718   4.865  1.00 98.50           C  
ATOM   4580  C   ARG M 466       9.232  79.228   5.906  1.00 95.09           C  
ATOM   4581  O   ARG M 466       9.375  79.509   7.097  1.00 92.87           O  
ATOM   4582  CB  ARG M 466      11.058  78.534   4.361  1.00 99.11           C  
ATOM   4583  CG  ARG M 466      12.309  78.951   3.615  1.00 99.05           C  
ATOM   4584  CD  ARG M 466      13.043  77.776   2.990  1.00 99.56           C  
ATOM   4585  NE  ARG M 466      12.310  77.192   1.868  1.00100.39           N  
ATOM   4586  CZ  ARG M 466      12.871  76.453   0.912  1.00101.46           C  
ATOM   4587  NH1 ARG M 466      14.176  76.206   0.939  1.00102.34           N  
ATOM   4588  NH2 ARG M 466      12.131  75.964  -0.076  1.00101.35           N  
ATOM   4589  N   ILE M 467       8.227  78.480   5.454  1.00 88.70           N  
ATOM   4590  CA  ILE M 467       7.199  77.977   6.358  1.00 83.23           C  
ATOM   4591  C   ILE M 467       7.792  77.175   7.506  1.00 77.95           C  
ATOM   4592  O   ILE M 467       8.984  76.874   7.519  1.00 79.47           O  
ATOM   4593  CB  ILE M 467       6.153  77.092   5.631  1.00 84.86           C  
ATOM   4594  CG1 ILE M 467       6.778  75.760   5.215  1.00 83.82           C  
ATOM   4595  CG2 ILE M 467       5.600  77.824   4.423  1.00 82.58           C  
ATOM   4596  CD1 ILE M 467       5.774  74.740   4.704  1.00 84.14           C  
ATOM   4597  N   LEU M 468       6.942  76.824   8.462  1.00 74.10           N  
ATOM   4598  CA  LEU M 468       7.365  76.078   9.638  1.00 68.86           C  
ATOM   4599  C   LEU M 468       7.623  74.607   9.366  1.00 68.47           C  
ATOM   4600  O   LEU M 468       6.894  73.961   8.604  1.00 67.50           O  
ATOM   4601  CB  LEU M 468       6.307  76.192  10.736  1.00 62.56           C  
ATOM   4602  CG  LEU M 468       6.707  75.756  12.142  1.00 57.35           C  
ATOM   4603  CD1 LEU M 468       7.763  76.715  12.674  1.00 53.51           C  
ATOM   4604  CD2 LEU M 468       5.486  75.756  13.043  1.00 52.07           C  
ATOM   4605  N   LYS M 469       8.669  74.087  10.000  1.00 67.10           N  
ATOM   4606  CA  LYS M 469       9.020  72.680   9.872  1.00 66.51           C  
ATOM   4607  C   LYS M 469      10.026  72.281  10.958  1.00 62.85           C  
ATOM   4608  O   LYS M 469      10.760  73.120  11.490  1.00 63.70           O  
ATOM   4609  CB  LYS M 469       9.577  72.375   8.471  1.00 69.47           C  
ATOM   4610  CG  LYS M 469      11.030  72.753   8.246  1.00 73.93           C  
ATOM   4611  CD  LYS M 469      11.515  72.214   6.899  1.00 78.16           C  
ATOM   4612  CE  LYS M 469      13.001  72.467   6.697  1.00 80.77           C  
ATOM   4613  NZ  LYS M 469      13.335  73.912   6.814  1.00 81.46           N  
ATOM   4614  N   PRO M 470      10.051  70.991  11.319  1.00 59.70           N  
ATOM   4615  CA  PRO M 470      10.984  70.533  12.347  1.00 56.80           C  
ATOM   4616  C   PRO M 470      12.414  70.962  12.027  1.00 54.23           C  
ATOM   4617  O   PRO M 470      12.876  70.779  10.912  1.00 54.96           O  
ATOM   4618  CB  PRO M 470      10.810  69.019  12.305  1.00 57.31           C  
ATOM   4619  CG  PRO M 470       9.352  68.864  11.969  1.00 56.44           C  
ATOM   4620  CD  PRO M 470       9.187  69.884  10.862  1.00 58.46           C  
ATOM   4621  N   HIS M 471      13.110  71.525  13.010  1.00 55.24           N  
ATOM   4622  CA  HIS M 471      14.497  71.973  12.825  1.00 53.41           C  
ATOM   4623  C   HIS M 471      15.426  70.765  13.003  1.00 54.56           C  
ATOM   4624  O   HIS M 471      15.766  70.395  14.119  1.00 57.18           O  
ATOM   4625  CB  HIS M 471      14.843  73.048  13.869  1.00 49.15           C  
ATOM   4626  CG  HIS M 471      16.062  73.855  13.537  1.00 43.33           C  
ATOM   4627  ND1 HIS M 471      17.245  73.285  13.119  1.00 41.25           N  
ATOM   4628  CD2 HIS M 471      16.277  75.191  13.562  1.00 40.44           C  
ATOM   4629  CE1 HIS M 471      18.136  74.236  12.894  1.00 36.90           C  
ATOM   4630  NE2 HIS M 471      17.574  75.401  13.154  1.00 37.40           N  
ATOM   4631  N   ALA M 472      15.841  70.154  11.906  1.00 54.26           N  
ATOM   4632  CA  ALA M 472      16.694  68.972  11.962  1.00 53.81           C  
ATOM   4633  C   ALA M 472      17.980  69.074  12.802  1.00 51.35           C  
ATOM   4634  O   ALA M 472      18.646  68.062  13.051  1.00 52.12           O  
ATOM   4635  CB  ALA M 472      17.032  68.546  10.551  1.00 57.93           C  
ATOM   4636  N   PHE M 473      18.323  70.277  13.250  1.00 44.79           N  
ATOM   4637  CA  PHE M 473      19.536  70.470  14.043  1.00 39.96           C  
ATOM   4638  C   PHE M 473      19.327  70.662  15.539  1.00 36.87           C  
ATOM   4639  O   PHE M 473      20.285  70.879  16.272  1.00 36.51           O  
ATOM   4640  CB  PHE M 473      20.308  71.663  13.519  1.00 37.78           C  
ATOM   4641  CG  PHE M 473      20.907  71.443  12.175  1.00 33.76           C  
ATOM   4642  CD1 PHE M 473      22.197  70.949  12.049  1.00 31.96           C  
ATOM   4643  CD2 PHE M 473      20.178  71.717  11.038  1.00 32.89           C  
ATOM   4644  CE1 PHE M 473      22.754  70.734  10.810  1.00 33.38           C  
ATOM   4645  CE2 PHE M 473      20.716  71.506   9.791  1.00 33.44           C  
ATOM   4646  CZ  PHE M 473      22.010  71.012   9.665  1.00 33.35           C  
ATOM   4647  N   TYR M 474      18.075  70.602  15.978  1.00 35.69           N  
ATOM   4648  CA  TYR M 474      17.713  70.757  17.383  1.00 33.76           C  
ATOM   4649  C   TYR M 474      16.619  69.771  17.731  1.00 34.07           C  
ATOM   4650  O   TYR M 474      15.749  69.467  16.911  1.00 32.77           O  
ATOM   4651  CB  TYR M 474      17.192  72.169  17.673  1.00 31.41           C  
ATOM   4652  CG  TYR M 474      18.267  73.196  17.620  1.00 32.79           C  
ATOM   4653  CD1 TYR M 474      19.071  73.449  18.719  1.00 32.58           C  
ATOM   4654  CD2 TYR M 474      18.556  73.846  16.435  1.00 32.66           C  
ATOM   4655  CE1 TYR M 474      20.170  74.340  18.630  1.00 32.40           C  
ATOM   4656  CE2 TYR M 474      19.638  74.729  16.329  1.00 31.91           C  
ATOM   4657  CZ  TYR M 474      20.440  74.969  17.428  1.00 32.93           C  
ATOM   4658  OH  TYR M 474      21.509  75.810  17.325  1.00 35.42           O  
ATOM   4659  N   GLN M 475      16.678  69.251  18.948  1.00 33.99           N  
ATOM   4660  CA  GLN M 475      15.641  68.338  19.407  1.00 36.90           C  
ATOM   4661  C   GLN M 475      15.131  68.842  20.735  1.00 36.34           C  
ATOM   4662  O   GLN M 475      15.884  69.476  21.474  1.00 37.75           O  
ATOM   4663  CB  GLN M 475      16.183  66.917  19.553  1.00 37.60           C  
ATOM   4664  CG  GLN M 475      16.512  66.279  18.228  1.00 44.84           C  
ATOM   4665  CD  GLN M 475      15.323  66.256  17.285  1.00 48.46           C  
ATOM   4666  OE1 GLN M 475      15.472  65.945  16.111  1.00 51.28           O  
ATOM   4667  NE2 GLN M 475      14.137  66.578  17.797  1.00 52.23           N  
ATOM   4668  N   VAL M 476      13.853  68.618  21.029  1.00 37.53           N  
ATOM   4669  CA  VAL M 476      13.326  69.041  22.319  1.00 40.18           C  
ATOM   4670  C   VAL M 476      13.869  67.988  23.283  1.00 41.84           C  
ATOM   4671  O   VAL M 476      13.868  66.789  22.962  1.00 41.41           O  
ATOM   4672  CB  VAL M 476      11.783  69.052  22.338  1.00 37.64           C  
ATOM   4673  CG1 VAL M 476      11.234  67.628  22.360  1.00 36.88           C  
ATOM   4674  CG2 VAL M 476      11.293  69.834  23.535  1.00 36.78           C  
ATOM   4675  N   HIS M 477      14.358  68.433  24.441  1.00 46.42           N  
ATOM   4676  CA  HIS M 477      14.941  67.521  25.416  1.00 50.95           C  
ATOM   4677  C   HIS M 477      14.195  67.488  26.740  1.00 52.21           C  
ATOM   4678  O   HIS M 477      14.144  68.484  27.463  1.00 51.96           O  
ATOM   4679  CB  HIS M 477      16.410  67.881  25.620  1.00 52.78           C  
ATOM   4680  CG  HIS M 477      17.083  67.082  26.683  1.00 59.24           C  
ATOM   4681  ND1 HIS M 477      17.095  67.476  28.002  1.00 62.35           N  
ATOM   4682  CD2 HIS M 477      17.753  65.908  26.632  1.00 61.35           C  
ATOM   4683  CE1 HIS M 477      17.745  66.580  28.718  1.00 64.43           C  
ATOM   4684  NE2 HIS M 477      18.156  65.618  27.909  1.00 64.41           N  
ATOM   4685  N   ARG M 478      13.616  66.325  27.035  1.00 54.74           N  
ATOM   4686  CA  ARG M 478      12.832  66.118  28.242  1.00 59.13           C  
ATOM   4687  C   ARG M 478      13.663  66.163  29.507  1.00 60.91           C  
ATOM   4688  O   ARG M 478      14.693  65.503  29.599  1.00 61.28           O  
ATOM   4689  CB  ARG M 478      12.109  64.778  28.144  1.00 60.89           C  
ATOM   4690  CG  ARG M 478      11.301  64.360  29.370  1.00 65.87           C  
ATOM   4691  CD  ARG M 478      10.428  63.172  28.990  1.00 72.36           C  
ATOM   4692  NE  ARG M 478       9.625  62.645  30.090  1.00 77.47           N  
ATOM   4693  CZ  ARG M 478      10.062  61.775  30.996  1.00 79.06           C  
ATOM   4694  NH1 ARG M 478      11.312  61.326  30.945  1.00 79.32           N  
ATOM   4695  NH2 ARG M 478       9.239  61.332  31.939  1.00 79.09           N  
ATOM   4696  N   ILE M 479      13.205  66.959  30.469  1.00 63.53           N  
ATOM   4697  CA  ILE M 479      13.856  67.101  31.763  1.00 65.56           C  
ATOM   4698  C   ILE M 479      12.892  66.516  32.785  1.00 71.09           C  
ATOM   4699  O   ILE M 479      11.671  66.612  32.609  1.00 72.39           O  
ATOM   4700  CB  ILE M 479      14.092  68.554  32.106  1.00 62.35           C  
ATOM   4701  CG1 ILE M 479      14.865  69.218  30.973  1.00 61.11           C  
ATOM   4702  CG2 ILE M 479      14.862  68.643  33.406  1.00 61.61           C  
ATOM   4703  CD1 ILE M 479      15.074  70.721  31.142  1.00 59.25           C  
ATOM   4704  N   THR M 480      13.410  65.917  33.854  1.00 77.77           N  
ATOM   4705  CA  THR M 480      12.519  65.305  34.839  1.00 82.97           C  
ATOM   4706  C   THR M 480      12.952  65.410  36.292  1.00 84.07           C  
ATOM   4707  O   THR M 480      14.072  65.842  36.594  1.00 85.64           O  
ATOM   4708  CB  THR M 480      12.321  63.805  34.547  1.00 86.54           C  
ATOM   4709  OG1 THR M 480      13.597  63.149  34.532  1.00 91.36           O  
ATOM   4710  CG2 THR M 480      11.639  63.603  33.208  1.00 91.90           C  
ATOM   4711  N   GLY M 481      12.040  65.003  37.178  1.00 82.71           N  
ATOM   4712  CA  GLY M 481      12.304  65.002  38.607  1.00 81.32           C  
ATOM   4713  C   GLY M 481      12.206  66.295  39.399  1.00 80.72           C  
ATOM   4714  O   GLY M 481      11.217  67.031  39.302  1.00 78.18           O  
ATOM   4715  N   LYS M 482      13.257  66.540  40.189  1.00 76.11           N  
ATOM   4716  CA  LYS M 482      13.412  67.691  41.088  1.00 73.56           C  
ATOM   4717  C   LYS M 482      12.703  68.985  40.730  1.00 70.81           C  
ATOM   4718  O   LYS M 482      11.601  69.245  41.207  1.00 70.30           O  
ATOM   4719  CB  LYS M 482      14.900  67.988  41.284  1.00 73.11           C  
ATOM   4720  CG  LYS M 482      15.180  69.145  42.221  1.00 69.53           C  
ATOM   4721  CD  LYS M 482      16.668  69.434  42.306  1.00 69.80           C  
ATOM   4722  CE  LYS M 482      17.422  68.332  43.038  1.00 70.50           C  
ATOM   4723  NZ  LYS M 482      17.083  68.282  44.485  1.00 70.19           N  
ATOM   4724  N   THR M 483      13.359  69.800  39.909  1.00 70.27           N  
ATOM   4725  CA  THR M 483      12.817  71.088  39.485  1.00 69.92           C  
ATOM   4726  C   THR M 483      11.876  70.982  38.279  1.00 64.78           C  
ATOM   4727  O   THR M 483      12.015  71.718  37.302  1.00 65.07           O  
ATOM   4728  CB  THR M 483      13.960  72.086  39.143  1.00 71.80           C  
ATOM   4729  OG1 THR M 483      13.406  73.373  38.831  1.00 77.49           O  
ATOM   4730  CG2 THR M 483      14.775  71.579  37.962  1.00 77.51           C  
ATOM   4731  N   VAL M 484      10.922  70.060  38.355  1.00 60.08           N  
ATOM   4732  CA  VAL M 484       9.945  69.872  37.290  1.00 54.80           C  
ATOM   4733  C   VAL M 484       8.602  69.456  37.864  1.00 57.79           C  
ATOM   4734  O   VAL M 484       8.534  68.534  38.669  1.00 57.58           O  
ATOM   4735  CB  VAL M 484      10.380  68.804  36.292  1.00 50.68           C  
ATOM   4736  CG1 VAL M 484       9.252  68.555  35.322  1.00 43.28           C  
ATOM   4737  CG2 VAL M 484      11.619  69.270  35.523  1.00 44.22           C  
ATOM   4738  N   THR M 485       7.535  70.127  37.438  1.00 60.42           N  
ATOM   4739  CA  THR M 485       6.196  69.819  37.930  1.00 63.24           C  
ATOM   4740  C   THR M 485       5.259  69.387  36.811  1.00 65.03           C  
ATOM   4741  O   THR M 485       4.045  69.390  36.969  1.00 67.45           O  
ATOM   4742  CB  THR M 485       5.566  71.048  38.665  1.00 65.61           C  
ATOM   4743  OG1 THR M 485       5.113  72.022  37.709  1.00 65.58           O  
ATOM   4744  CG2 THR M 485       6.596  71.698  39.604  1.00 65.56           C  
ATOM   4745  N   THR M 486       5.819  69.003  35.675  1.00 67.86           N  
ATOM   4746  CA  THR M 486       4.984  68.606  34.547  1.00 69.63           C  
ATOM   4747  C   THR M 486       5.314  67.220  34.019  1.00 69.10           C  
ATOM   4748  O   THR M 486       6.386  67.010  33.445  1.00 68.36           O  
ATOM   4749  CB  THR M 486       5.113  69.613  33.379  1.00 70.17           C  
ATOM   4750  OG1 THR M 486       4.718  70.917  33.818  1.00 71.06           O  
ATOM   4751  CG2 THR M 486       4.230  69.189  32.223  1.00 72.75           C  
ATOM   4752  N   THR M 487       4.395  66.279  34.225  1.00 67.43           N  
ATOM   4753  CA  THR M 487       4.585  64.909  33.748  1.00 68.58           C  
ATOM   4754  C   THR M 487       4.738  64.926  32.224  1.00 65.56           C  
ATOM   4755  O   THR M 487       3.916  65.497  31.508  1.00 65.15           O  
ATOM   4756  CB  THR M 487       3.397  63.996  34.156  1.00 68.66           C  
ATOM   4757  OG1 THR M 487       2.167  64.552  33.678  1.00 70.60           O  
ATOM   4758  CG2 THR M 487       3.322  63.857  35.675  1.00 69.75           C  
ATOM   4759  N   SER M 488       5.797  64.298  31.730  1.00 64.02           N  
ATOM   4760  CA  SER M 488       6.074  64.298  30.304  1.00 62.43           C  
ATOM   4761  C   SER M 488       6.233  62.933  29.661  1.00 62.43           C  
ATOM   4762  O   SER M 488       6.814  62.015  30.233  1.00 62.58           O  
ATOM   4763  CB  SER M 488       7.330  65.131  30.042  1.00 58.80           C  
ATOM   4764  OG  SER M 488       8.367  64.772  30.947  1.00 60.30           O  
ATOM   4765  N   TYR M 489       5.710  62.830  28.448  1.00 65.95           N  
ATOM   4766  CA  TYR M 489       5.758  61.618  27.644  1.00 70.23           C  
ATOM   4767  C   TYR M 489       6.662  61.997  26.459  1.00 68.52           C  
ATOM   4768  O   TYR M 489       6.561  63.111  25.947  1.00 68.06           O  
ATOM   4769  CB  TYR M 489       4.318  61.281  27.216  1.00 76.02           C  
ATOM   4770  CG  TYR M 489       4.143  60.155  26.223  1.00 86.54           C  
ATOM   4771  CD1 TYR M 489       2.979  60.065  25.458  1.00 91.25           C  
ATOM   4772  CD2 TYR M 489       5.132  59.191  26.033  1.00 91.69           C  
ATOM   4773  CE1 TYR M 489       2.804  59.046  24.521  1.00 96.49           C  
ATOM   4774  CE2 TYR M 489       4.965  58.163  25.095  1.00 97.13           C  
ATOM   4775  CZ  TYR M 489       3.799  58.101  24.343  1.00 98.00           C  
ATOM   4776  OH  TYR M 489       3.635  57.103  23.411  1.00100.48           O  
ATOM   4777  N   GLU M 490       7.552  61.100  26.038  1.00 68.44           N  
ATOM   4778  CA  GLU M 490       8.476  61.401  24.937  1.00 70.58           C  
ATOM   4779  C   GLU M 490       8.359  60.485  23.718  1.00 66.77           C  
ATOM   4780  O   GLU M 490       8.826  59.360  23.755  1.00 66.22           O  
ATOM   4781  CB  GLU M 490       9.916  61.357  25.455  1.00 75.36           C  
ATOM   4782  CG  GLU M 490      10.964  61.614  24.386  1.00 94.24           C  
ATOM   4783  CD  GLU M 490      12.384  61.456  24.906  1.00105.81           C  
ATOM   4784  OE1 GLU M 490      12.723  62.102  25.920  1.00113.70           O  
ATOM   4785  OE2 GLU M 490      13.163  60.688  24.301  1.00113.60           O  
ATOM   4786  N   LYS M 491       7.742  60.976  22.642  1.00 63.48           N  
ATOM   4787  CA  LYS M 491       7.575  60.202  21.407  1.00 59.00           C  
ATOM   4788  C   LYS M 491       8.758  60.434  20.490  1.00 58.18           C  
ATOM   4789  O   LYS M 491       9.835  60.800  20.934  1.00 59.30           O  
ATOM   4790  CB  LYS M 491       6.294  60.620  20.665  1.00 56.81           C  
ATOM   4791  CG  LYS M 491       5.007  59.961  21.151  1.00 56.56           C  
ATOM   4792  CD  LYS M 491       3.772  60.692  20.626  1.00 57.29           C  
ATOM   4793  CE  LYS M 491       3.598  62.060  21.281  1.00 57.49           C  
ATOM   4794  NZ  LYS M 491       2.360  62.758  20.826  1.00 57.78           N  
ATOM   4795  N   ILE M 492       8.533  60.217  19.200  1.00 61.68           N  
ATOM   4796  CA  ILE M 492       9.542  60.407  18.166  1.00 62.77           C  
ATOM   4797  C   ILE M 492       8.900  60.143  16.808  1.00 67.67           C  
ATOM   4798  O   ILE M 492       8.440  59.038  16.532  1.00 67.99           O  
ATOM   4799  CB  ILE M 492      10.714  59.455  18.353  1.00 58.25           C  
ATOM   4800  CG1 ILE M 492      11.665  59.569  17.160  1.00 58.01           C  
ATOM   4801  CG2 ILE M 492      10.197  58.046  18.520  1.00 59.11           C  
ATOM   4802  CD1 ILE M 492      12.955  58.798  17.317  1.00 54.90           C  
ATOM   4803  N   VAL M 493       8.862  61.170  15.970  1.00 71.69           N  
ATOM   4804  CA  VAL M 493       8.259  61.056  14.649  1.00 78.57           C  
ATOM   4805  C   VAL M 493       9.273  61.376  13.558  1.00 77.58           C  
ATOM   4806  O   VAL M 493       9.782  62.497  13.484  1.00 77.75           O  
ATOM   4807  CB  VAL M 493       7.070  62.024  14.513  1.00 82.97           C  
ATOM   4808  CG1 VAL M 493       6.327  61.763  13.219  1.00 89.37           C  
ATOM   4809  CG2 VAL M 493       6.146  61.874  15.699  1.00 88.54           C  
ATOM   4810  N   GLY M 494       9.553  60.389  12.708  1.00 76.55           N  
ATOM   4811  CA  GLY M 494      10.520  60.578  11.641  1.00 73.45           C  
ATOM   4812  C   GLY M 494      11.894  60.753  12.251  1.00 70.05           C  
ATOM   4813  O   GLY M 494      12.520  59.781  12.671  1.00 68.05           O  
ATOM   4814  N   ASN M 495      12.366  61.993  12.308  1.00 69.40           N  
ATOM   4815  CA  ASN M 495      13.669  62.271  12.896  1.00 69.04           C  
ATOM   4816  C   ASN M 495      13.477  63.342  13.956  1.00 66.87           C  
ATOM   4817  O   ASN M 495      14.440  63.819  14.553  1.00 68.79           O  
ATOM   4818  CB  ASN M 495      14.668  62.797  11.852  1.00 72.69           C  
ATOM   4819  CG  ASN M 495      14.682  61.978  10.567  1.00 77.63           C  
ATOM   4820  OD1 ASN M 495      13.748  62.047   9.761  1.00 80.10           O  
ATOM   4821  ND2 ASN M 495      15.750  61.206  10.366  1.00 79.57           N  
ATOM   4822  N   THR M 496      12.227  63.730  14.181  1.00 65.06           N  
ATOM   4823  CA  THR M 496      11.936  64.766  15.164  1.00 63.44           C  
ATOM   4824  C   THR M 496      11.442  64.199  16.483  1.00 62.08           C  
ATOM   4825  O   THR M 496      10.486  63.423  16.530  1.00 61.71           O  
ATOM   4826  CB  THR M 496      10.894  65.793  14.623  1.00 62.96           C  
ATOM   4827  OG1 THR M 496      11.492  66.574  13.583  1.00 62.23           O  
ATOM   4828  CG2 THR M 496      10.430  66.736  15.721  1.00 62.30           C  
ATOM   4829  N   LYS M 497      12.124  64.591  17.553  1.00 59.83           N  
ATOM   4830  CA  LYS M 497      11.776  64.161  18.895  1.00 59.09           C  
ATOM   4831  C   LYS M 497      10.590  65.027  19.308  1.00 55.16           C  
ATOM   4832  O   LYS M 497      10.596  66.232  19.086  1.00 54.66           O  
ATOM   4833  CB  LYS M 497      12.965  64.396  19.841  1.00 62.92           C  
ATOM   4834  CG  LYS M 497      12.732  63.981  21.289  1.00 71.29           C  
ATOM   4835  CD  LYS M 497      13.113  62.526  21.550  1.00 78.75           C  
ATOM   4836  CE  LYS M 497      14.627  62.328  21.623  1.00 84.04           C  
ATOM   4837  NZ  LYS M 497      15.340  62.605  20.341  1.00 86.48           N  
ATOM   4838  N   VAL M 498       9.573  64.422  19.903  1.00 51.48           N  
ATOM   4839  CA  VAL M 498       8.405  65.173  20.324  1.00 47.82           C  
ATOM   4840  C   VAL M 498       8.107  64.873  21.777  1.00 49.17           C  
ATOM   4841  O   VAL M 498       8.116  63.715  22.192  1.00 49.57           O  
ATOM   4842  CB  VAL M 498       7.153  64.805  19.483  1.00 44.71           C  
ATOM   4843  CG1 VAL M 498       5.922  65.522  20.035  1.00 39.51           C  
ATOM   4844  CG2 VAL M 498       7.380  65.137  18.005  1.00 38.64           C  
ATOM   4845  N   LEU M 499       7.810  65.932  22.528  1.00 54.10           N  
ATOM   4846  CA  LEU M 499       7.519  65.858  23.956  1.00 59.21           C  
ATOM   4847  C   LEU M 499       6.045  66.124  24.271  1.00 61.50           C  
ATOM   4848  O   LEU M 499       5.587  67.261  24.191  1.00 60.81           O  
ATOM   4849  CB  LEU M 499       8.396  66.872  24.687  1.00 59.31           C  
ATOM   4850  CG  LEU M 499       8.302  66.853  26.205  1.00 65.90           C  
ATOM   4851  CD1 LEU M 499       8.753  65.492  26.712  1.00 69.42           C  
ATOM   4852  CD2 LEU M 499       9.165  67.973  26.782  1.00 68.61           C  
ATOM   4853  N   GLU M 500       5.313  65.083  24.652  1.00 63.83           N  
ATOM   4854  CA  GLU M 500       3.899  65.225  24.956  1.00 69.16           C  
ATOM   4855  C   GLU M 500       3.605  65.547  26.415  1.00 67.87           C  
ATOM   4856  O   GLU M 500       3.960  64.798  27.320  1.00 69.89           O  
ATOM   4857  CB  GLU M 500       3.144  63.963  24.539  1.00 73.37           C  
ATOM   4858  CG  GLU M 500       1.639  64.130  24.552  1.00 86.14           C  
ATOM   4859  CD  GLU M 500       0.916  62.929  23.973  1.00 95.25           C  
ATOM   4860  OE1 GLU M 500      -0.325  62.992  23.830  1.00102.10           O  
ATOM   4861  OE2 GLU M 500       1.588  61.920  23.663  1.00102.27           O  
ATOM   4862  N   ILE M 501       2.951  66.679  26.632  1.00 70.13           N  
ATOM   4863  CA  ILE M 501       2.588  67.131  27.965  1.00 70.65           C  
ATOM   4864  C   ILE M 501       1.078  67.104  28.072  1.00 70.28           C  
ATOM   4865  O   ILE M 501       0.385  67.334  27.089  1.00 71.43           O  
ATOM   4866  CB  ILE M 501       3.049  68.569  28.204  1.00 68.49           C  
ATOM   4867  CG1 ILE M 501       4.571  68.617  28.282  1.00 71.52           C  
ATOM   4868  CG2 ILE M 501       2.407  69.117  29.463  1.00 71.87           C  
ATOM   4869  CD1 ILE M 501       5.145  67.684  29.310  1.00 73.31           C  
ATOM   4870  N   PRO M 502       0.540  66.816  29.266  1.00 70.20           N  
ATOM   4871  CA  PRO M 502      -0.921  66.797  29.347  1.00 71.47           C  
ATOM   4872  C   PRO M 502      -1.583  68.119  29.743  1.00 71.65           C  
ATOM   4873  O   PRO M 502      -1.061  68.876  30.562  1.00 70.71           O  
ATOM   4874  CB  PRO M 502      -1.189  65.681  30.358  1.00 71.98           C  
ATOM   4875  CG  PRO M 502      -0.069  65.857  31.315  1.00 72.36           C  
ATOM   4876  CD  PRO M 502       1.132  66.079  30.397  1.00 72.38           C  
ATOM   4877  N   LEU M 503      -2.734  68.382  29.125  1.00 72.55           N  
ATOM   4878  CA  LEU M 503      -3.546  69.565  29.399  1.00 73.62           C  
ATOM   4879  C   LEU M 503      -4.771  68.974  30.079  1.00 75.95           C  
ATOM   4880  O   LEU M 503      -5.523  68.227  29.449  1.00 75.69           O  
ATOM   4881  CB  LEU M 503      -3.980  70.257  28.099  1.00 70.34           C  
ATOM   4882  CG  LEU M 503      -2.969  71.012  27.235  1.00 67.03           C  
ATOM   4883  CD1 LEU M 503      -3.648  71.488  25.957  1.00 63.20           C  
ATOM   4884  CD2 LEU M 503      -2.416  72.192  28.019  1.00 64.58           C  
ATOM   4885  N   GLU M 504      -4.979  69.294  31.352  1.00 79.48           N  
ATOM   4886  CA  GLU M 504      -6.113  68.727  32.072  1.00 83.35           C  
ATOM   4887  C   GLU M 504      -7.171  69.734  32.510  1.00 80.44           C  
ATOM   4888  O   GLU M 504      -6.850  70.792  33.058  1.00 81.32           O  
ATOM   4889  CB  GLU M 504      -5.607  67.937  33.285  1.00 88.41           C  
ATOM   4890  CG  GLU M 504      -4.686  66.789  32.898  1.00 99.91           C  
ATOM   4891  CD  GLU M 504      -4.161  66.009  34.095  1.00106.70           C  
ATOM   4892  OE1 GLU M 504      -3.557  66.630  34.995  1.00111.14           O  
ATOM   4893  OE2 GLU M 504      -4.344  64.771  34.138  1.00111.39           O  
ATOM   4894  N   PRO M 505      -8.455  69.404  32.278  1.00 79.19           N  
ATOM   4895  CA  PRO M 505      -9.605  70.242  32.632  1.00 79.28           C  
ATOM   4896  C   PRO M 505      -9.477  70.824  34.032  1.00 79.34           C  
ATOM   4897  O   PRO M 505     -10.043  71.876  34.331  1.00 81.56           O  
ATOM   4898  CB  PRO M 505     -10.777  69.275  32.507  1.00 77.71           C  
ATOM   4899  CG  PRO M 505     -10.367  68.442  31.332  1.00 76.04           C  
ATOM   4900  CD  PRO M 505      -8.902  68.158  31.626  1.00 77.89           C  
ATOM   4901  N   LYS M 506      -8.717  70.138  34.881  1.00 83.32           N  
ATOM   4902  CA  LYS M 506      -8.494  70.578  36.254  1.00 85.90           C  
ATOM   4903  C   LYS M 506      -7.947  72.002  36.263  1.00 86.53           C  
ATOM   4904  O   LYS M 506      -8.392  72.849  37.040  1.00 85.64           O  
ATOM   4905  CB  LYS M 506      -7.487  69.655  36.958  1.00 86.09           C  
ATOM   4906  CG  LYS M 506      -7.837  68.172  36.949  1.00 90.03           C  
ATOM   4907  CD  LYS M 506      -6.820  67.360  37.745  1.00 91.27           C  
ATOM   4908  CE  LYS M 506      -7.184  65.883  37.784  1.00 91.67           C  
ATOM   4909  NZ  LYS M 506      -6.240  65.100  38.626  1.00 91.57           N  
ATOM   4910  N   ASN M 507      -6.976  72.247  35.388  1.00 88.41           N  
ATOM   4911  CA  ASN M 507      -6.333  73.547  35.281  1.00 92.26           C  
ATOM   4912  C   ASN M 507      -6.875  74.343  34.097  1.00 91.88           C  
ATOM   4913  O   ASN M 507      -6.275  75.339  33.684  1.00 90.42           O  
ATOM   4914  CB  ASN M 507      -4.819  73.355  35.133  1.00 95.64           C  
ATOM   4915  CG  ASN M 507      -4.238  72.439  36.200  1.00 99.63           C  
ATOM   4916  OD1 ASN M 507      -4.371  72.703  37.396  1.00104.86           O  
ATOM   4917  ND2 ASN M 507      -3.591  71.358  35.772  1.00103.45           N  
ATOM   4918  N   ASN M 508      -8.012  73.901  33.561  1.00 91.46           N  
ATOM   4919  CA  ASN M 508      -8.639  74.561  32.419  1.00 90.87           C  
ATOM   4920  C   ASN M 508      -7.773  74.461  31.149  1.00 85.96           C  
ATOM   4921  O   ASN M 508      -7.618  75.432  30.402  1.00 85.69           O  
ATOM   4922  CB  ASN M 508      -8.904  76.027  32.763  1.00 97.10           C  
ATOM   4923  CG  ASN M 508      -9.829  76.695  31.781  1.00103.35           C  
ATOM   4924  OD1 ASN M 508     -10.026  77.910  31.826  1.00110.54           O  
ATOM   4925  ND2 ASN M 508     -10.414  75.903  30.888  1.00110.43           N  
ATOM   4926  N   MET M 509      -7.208  73.282  30.913  1.00 82.82           N  
ATOM   4927  CA  MET M 509      -6.361  73.061  29.742  1.00 79.49           C  
ATOM   4928  C   MET M 509      -5.233  74.096  29.651  1.00 76.66           C  
ATOM   4929  O   MET M 509      -4.993  74.667  28.587  1.00 75.90           O  
ATOM   4930  CB  MET M 509      -7.201  73.128  28.466  1.00 78.52           C  
ATOM   4931  CG  MET M 509      -8.525  72.391  28.548  1.00 82.21           C  
ATOM   4932  SD  MET M 509      -8.373  70.640  28.920  1.00 84.41           S  
ATOM   4933  CE  MET M 509      -7.804  69.994  27.348  1.00 85.57           C  
ATOM   4934  N   ARG M 510      -4.539  74.327  30.762  1.00 72.71           N  
ATOM   4935  CA  ARG M 510      -3.441  75.294  30.806  1.00 69.52           C  
ATOM   4936  C   ARG M 510      -2.165  74.647  31.369  1.00 67.88           C  
ATOM   4937  O   ARG M 510      -1.980  74.560  32.583  1.00 69.53           O  
ATOM   4938  CB  ARG M 510      -3.856  76.493  31.668  1.00 70.15           C
[truncated: 224,776 more chars]
