# Supplementary material for: Proteome-wide prediction of targets for aspirin: new insight into the molecular mechanism of aspirin
Source: PeerJ. 2016 Mar 10;4:e1791. doi: 10.7717/peerj.1791 (PMC4793309; doi:10.7717/peerj.1791)
Supplement: File S1 — The raw data contains all strucures of the identified 79 proteins. The Protocols show how to prepare protein strucure and run CDOCKER. [file peerj-04-1791-s004.zip › 79_protein_strucures/2DDF.pdb]

ATOM      1  N   PRO A 218      19.719  31.699  41.170  1.00 55.25           N  
ATOM      2  CA  PRO A 218      18.279  31.527  41.015  1.00 55.32           C  
ATOM      3  C   PRO A 218      17.526  32.572  41.818  1.00 54.99           C  
ATOM      4  O   PRO A 218      18.070  33.124  42.779  1.00 55.88           O  
ATOM      5  CB  PRO A 218      18.023  30.148  41.620  1.00 55.10           C  
ATOM      6  CG  PRO A 218      19.279  29.424  41.483  1.00 55.41           C  
ATOM      7  CD  PRO A 218      20.391  30.437  41.533  1.00 55.49           C  
ATOM      8  N   ASP A 219      16.286  32.837  41.430  1.00 53.80           N  
ATOM      9  CA  ASP A 219      15.498  33.865  42.071  1.00 52.92           C  
ATOM     10  C   ASP A 219      14.410  33.178  42.887  1.00 52.84           C  
ATOM     11  O   ASP A 219      13.450  32.644  42.317  1.00 52.77           O  
ATOM     12  CB  ASP A 219      14.914  34.808  41.008  1.00 52.87           C  
ATOM     13  CG  ASP A 219      13.998  35.881  41.591  1.00 53.00           C  
ATOM     14  OD1 ASP A 219      13.719  35.857  42.811  1.00 51.11           O  
ATOM     15  OD2 ASP A 219      13.545  36.748  40.805  1.00 52.78           O  
ATOM     16  N   PRO A 220      14.535  33.214  44.228  1.00 51.91           N  
ATOM     17  CA  PRO A 220      13.640  32.427  45.073  1.00 51.26           C  
ATOM     18  C   PRO A 220      12.190  32.894  44.917  1.00 50.82           C  
ATOM     19  O   PRO A 220      11.260  32.137  45.226  1.00 51.18           O  
ATOM     20  CB  PRO A 220      14.163  32.679  46.498  1.00 51.48           C  
ATOM     21  CG  PRO A 220      14.929  33.957  46.414  1.00 52.00           C  
ATOM     22  CD  PRO A 220      15.479  34.036  45.015  1.00 52.23           C  
ATOM     23  N   MET A 221      12.005  34.116  44.413  1.00 49.61           N  
ATOM     24  CA  MET A 221      10.672  34.636  44.119  1.00 48.59           C  
ATOM     25  C   MET A 221      10.166  34.162  42.750  1.00 46.85           C  
ATOM     26  O   MET A 221       8.978  34.343  42.429  1.00 46.84           O  
ATOM     27  CB  MET A 221      10.647  36.170  44.210  1.00 49.95           C  
ATOM     28  CG  MET A 221      11.036  36.707  45.592  1.00 52.12           C  
ATOM     29  SD  MET A 221      10.099  35.887  46.900  1.00 60.85           S  
ATOM     30  CE  MET A 221      11.169  36.176  48.322  1.00 56.51           C  
ATOM     31  N   LYS A 222      11.072  33.567  41.965  1.00 43.85           N  
ATOM     32  CA  LYS A 222      10.773  33.073  40.610  1.00 42.10           C  
ATOM     33  C   LYS A 222      11.479  31.734  40.317  1.00 40.42           C  
ATOM     34  O   LYS A 222      12.262  31.602  39.366  1.00 39.04           O  
ATOM     35  CB  LYS A 222      11.103  34.134  39.550  1.00 42.73           C  
ATOM     36  CG  LYS A 222      10.293  35.423  39.692  1.00 43.36           C  
ATOM     37  CD  LYS A 222      10.528  36.350  38.518  1.00 48.28           C  
ATOM     38  CE  LYS A 222       9.489  37.450  38.441  1.00 50.64           C  
ATOM     39  NZ  LYS A 222       9.615  38.367  39.599  1.00 53.13           N  
ATOM     40  N   ASN A 223      11.207  30.740  41.160  1.00 37.79           N  
ATOM     41  CA  ASN A 223      11.810  29.408  40.948  1.00 37.10           C  
ATOM     42  C   ASN A 223      10.803  28.274  40.763  1.00 35.29           C  
ATOM     43  O   ASN A 223      11.189  27.115  40.733  1.00 35.51           O  
ATOM     44  CB  ASN A 223      12.805  29.066  42.084  1.00 37.14           C  
ATOM     45  CG  ASN A 223      12.148  28.960  43.455  1.00 38.85           C  
ATOM     46  OD1 ASN A 223      12.831  28.686  44.446  1.00 41.96           O  
ATOM     47  ND2 ASN A 223      10.838  29.180  43.535  1.00 38.20           N  
ATOM     48  N   THR A 224       9.519  28.595  40.697  1.00 33.47           N  
ATOM     49  CA  THR A 224       8.488  27.536  40.665  1.00 32.35           C  
ATOM     50  C   THR A 224       7.514  27.762  39.517  1.00 32.95           C  
ATOM     51  O   THR A 224       6.962  28.872  39.347  1.00 32.64           O  
ATOM     52  CB  THR A 224       7.708  27.488  41.977  1.00 32.80           C  
ATOM     53  OG1 THR A 224       8.626  27.472  43.075  1.00 33.89           O  
ATOM     54  CG2 THR A 224       6.797  26.240  42.061  1.00 31.26           C  
ATOM     55  N   CYS A 225       7.316  26.706  38.734  1.00 31.07           N  
ATOM     56  CA  CYS A 225       6.333  26.730  37.647  1.00 30.69           C  
ATOM     57  C   CYS A 225       5.021  26.212  38.217  1.00 31.53           C  
ATOM     58  O   CYS A 225       4.917  25.019  38.552  1.00 30.75           O  
ATOM     59  CB  CYS A 225       6.823  25.854  36.495  1.00 30.67           C  
ATOM     60  SG  CYS A 225       5.652  25.652  35.066  1.00 31.24           S  
ATOM     61  N   LYS A 226       4.039  27.105  38.375  1.00 30.20           N  
ATOM     62  CA  LYS A 226       2.753  26.726  38.947  1.00 31.37           C  
ATOM     63  C   LYS A 226       1.921  26.077  37.857  1.00 30.04           C  
ATOM     64  O   LYS A 226       1.879  26.591  36.713  1.00 31.37           O  
ATOM     65  CB  LYS A 226       1.981  27.976  39.450  1.00 31.70           C  
ATOM     66  CG  LYS A 226       2.710  28.785  40.493  1.00 35.73           C  
ATOM     67  CD  LYS A 226       2.947  27.964  41.759  1.00 37.85           C  
ATOM     68  CE  LYS A 226       3.832  28.724  42.772  1.00 41.87           C  
ATOM     69  NZ  LYS A 226       3.065  29.039  44.021  1.00 45.93           N  
ATOM     70  N   LEU A 227       1.206  25.011  38.206  1.00 29.46           N  
ATOM     71  CA  LEU A 227       0.430  24.261  37.233  1.00 27.93           C  
ATOM     72  C   LEU A 227      -1.072  24.340  37.445  1.00 28.06           C  
ATOM     73  O   LEU A 227      -1.566  24.362  38.583  1.00 27.43           O  
ATOM     74  CB  LEU A 227       0.793  22.770  37.327  1.00 28.37           C  
ATOM     75  CG  LEU A 227       2.237  22.370  37.464  1.00 31.08           C  
ATOM     76  CD1 LEU A 227       2.199  20.854  37.611  1.00 32.35           C  
ATOM     77  CD2 LEU A 227       3.019  22.769  36.246  1.00 30.58           C  
ATOM     78  N   LEU A 228      -1.789  24.400  36.322  1.00 27.17           N  
ATOM     79  CA  LEU A 228      -3.180  24.042  36.304  1.00 27.92           C  
ATOM     80  C   LEU A 228      -3.209  22.570  35.914  1.00 28.22           C  
ATOM     81  O   LEU A 228      -2.778  22.206  34.821  1.00 28.17           O  
ATOM     82  CB  LEU A 228      -3.958  24.891  35.267  1.00 28.39           C  
ATOM     83  CG  LEU A 228      -5.364  24.369  34.960  1.00 28.47           C  
ATOM     84  CD1 LEU A 228      -6.237  24.273  36.248  1.00 29.06           C  
ATOM     85  CD2 LEU A 228      -5.987  25.279  33.874  1.00 28.48           C  
ATOM     86  N   VAL A 229      -3.714  21.739  36.808  1.00 27.60           N  
ATOM     87  CA  VAL A 229      -3.823  20.306  36.568  1.00 26.80           C  
ATOM     88  C   VAL A 229      -5.278  20.023  36.319  1.00 28.12           C  
ATOM     89  O   VAL A 229      -6.134  20.450  37.109  1.00 27.96           O  
ATOM     90  CB  VAL A 229      -3.333  19.526  37.827  1.00 28.14           C  
ATOM     91  CG1 VAL A 229      -3.816  18.076  37.833  1.00 30.09           C  
ATOM     92  CG2 VAL A 229      -1.832  19.628  37.926  1.00 28.19           C  
ATOM     93  N   VAL A 230      -5.567  19.339  35.212  1.00 25.67           N  
ATOM     94  CA  VAL A 230      -6.944  18.953  34.891  1.00 26.67           C  
ATOM     95  C   VAL A 230      -7.102  17.438  34.902  1.00 27.51           C  
ATOM     96  O   VAL A 230      -6.363  16.733  34.233  1.00 27.93           O  
ATOM     97  CB  VAL A 230      -7.390  19.538  33.524  1.00 26.93           C  
ATOM     98  CG1 VAL A 230      -8.849  19.193  33.273  1.00 27.65           C  
ATOM     99  CG2 VAL A 230      -7.168  21.053  33.493  1.00 27.14           C  
ATOM    100  N   ALA A 231      -8.070  16.936  35.657  1.00 27.94           N  
ATOM    101  CA  ALA A 231      -8.430  15.523  35.628  1.00 28.14           C  
ATOM    102  C   ALA A 231      -9.722  15.409  34.833  1.00 28.53           C  
ATOM    103  O   ALA A 231     -10.742  15.968  35.250  1.00 27.60           O  
ATOM    104  CB  ALA A 231      -8.634  14.998  37.062  1.00 28.83           C  
ATOM    105  N   ASP A 232      -9.711  14.694  33.705  1.00 27.64           N  
ATOM    106  CA  ASP A 232     -10.965  14.584  32.921  1.00 27.75           C  
ATOM    107  C   ASP A 232     -11.856  13.523  33.533  1.00 27.97           C  
ATOM    108  O   ASP A 232     -11.473  12.913  34.534  1.00 28.41           O  
ATOM    109  CB  ASP A 232     -10.737  14.359  31.425  1.00 28.11           C  
ATOM    110  CG  ASP A 232     -10.127  12.992  31.083  1.00 29.65           C  
ATOM    111  OD1 ASP A 232      -9.978  12.123  31.980  1.00 28.22           O  
ATOM    112  OD2 ASP A 232      -9.816  12.799  29.866  1.00 30.23           O  
ATOM    113  N   HIS A 233     -13.048  13.353  32.969  1.00 28.24           N  
ATOM    114  CA  HIS A 233     -14.008  12.400  33.551  1.00 29.37           C  
ATOM    115  C   HIS A 233     -13.504  10.953  33.556  1.00 29.69           C  
ATOM    116  O   HIS A 233     -13.940  10.126  34.381  1.00 30.46           O  
ATOM    117  CB  HIS A 233     -15.340  12.502  32.807  1.00 29.11           C  
ATOM    118  CG  HIS A 233     -15.344  11.869  31.455  1.00 29.58           C  
ATOM    119  ND1 HIS A 233     -14.927  12.521  30.312  1.00 30.02           N  
ATOM    120  CD2 HIS A 233     -15.756  10.643  31.056  1.00 28.71           C  
ATOM    121  CE1 HIS A 233     -15.052  11.716  29.274  1.00 28.37           C  
ATOM    122  NE2 HIS A 233     -15.561  10.568  29.699  1.00 29.99           N  
ATOM    123  N   ARG A 234     -12.622  10.635  32.622  1.00 29.53           N  
ATOM    124  CA  ARG A 234     -12.094   9.272  32.529  1.00 28.98           C  
ATOM    125  C   ARG A 234     -11.175   9.044  33.705  1.00 29.16           C  
ATOM    126  O   ARG A 234     -11.229   8.015  34.386  1.00 28.87           O  
ATOM    127  CB  ARG A 234     -11.342   9.070  31.219  1.00 29.63           C  
ATOM    128  CG  ARG A 234     -12.149   9.344  29.972  1.00 30.89           C  
ATOM    129  CD  ARG A 234     -11.265   9.182  28.754  1.00 34.09           C  
ATOM    130  NE  ARG A 234     -11.874   9.707  27.524  1.00 36.35           N  
ATOM    131  CZ  ARG A 234     -12.045   8.985  26.425  1.00 38.46           C  
ATOM    132  NH1 ARG A 234     -11.690   7.704  26.413  1.00 40.82           N  
ATOM    133  NH2 ARG A 234     -12.562   9.541  25.333  1.00 38.35           N  
ATOM    134  N   PHE A 235     -10.346  10.036  33.977  1.00 27.53           N  
ATOM    135  CA  PHE A 235      -9.435   9.925  35.088  1.00 27.51           C  
ATOM    136  C   PHE A 235     -10.208   9.873  36.405  1.00 28.79           C  
ATOM    137  O   PHE A 235      -9.891   9.089  37.281  1.00 28.40           O  
ATOM    138  CB  PHE A 235      -8.473  11.109  35.100  1.00 27.79           C  
ATOM    139  CG  PHE A 235      -7.358  10.955  36.106  1.00 26.41           C  
ATOM    140  CD1 PHE A 235      -6.139  10.362  35.726  1.00 28.61           C  
ATOM    141  CD2 PHE A 235      -7.540  11.359  37.438  1.00 28.09           C  
ATOM    142  CE1 PHE A 235      -5.102  10.230  36.647  1.00 28.14           C  
ATOM    143  CE2 PHE A 235      -6.505  11.216  38.385  1.00 27.40           C  
ATOM    144  CZ  PHE A 235      -5.289  10.645  37.989  1.00 29.52           C  
ATOM    145  N   TYR A 236     -11.233  10.719  36.521  1.00 28.95           N  
ATOM    146  CA  TYR A 236     -12.062  10.762  37.729  1.00 31.03           C  
ATOM    147  C   TYR A 236     -12.690   9.393  37.999  1.00 31.34           C  
ATOM    148  O   TYR A 236     -12.632   8.888  39.134  1.00 32.17           O  
ATOM    149  CB  TYR A 236     -13.166  11.811  37.524  1.00 30.85           C  
ATOM    150  CG  TYR A 236     -14.035  12.050  38.751  1.00 32.50           C  
ATOM    151  CD1 TYR A 236     -13.522  12.688  39.868  1.00 34.83           C  
ATOM    152  CD2 TYR A 236     -15.377  11.654  38.768  1.00 36.68           C  
ATOM    153  CE1 TYR A 236     -14.319  12.940  40.988  1.00 37.67           C  
ATOM    154  CE2 TYR A 236     -16.175  11.898  39.887  1.00 35.69           C  
ATOM    155  CZ  TYR A 236     -15.631  12.538  40.988  1.00 37.07           C  
ATOM    156  OH  TYR A 236     -16.398  12.797  42.117  1.00 37.98           O  
ATOM    157  N   ARG A 237     -13.254   8.797  36.955  1.00 31.91           N  
ATOM    158  CA  ARG A 237     -13.956   7.523  37.074  1.00 32.67           C  
ATOM    159  C   ARG A 237     -12.982   6.401  37.400  1.00 32.69           C  
ATOM    160  O   ARG A 237     -13.189   5.667  38.356  1.00 33.36           O  
ATOM    161  CB  ARG A 237     -14.723   7.207  35.803  1.00 33.16           C  
ATOM    162  CG  ARG A 237     -15.319   5.808  35.774  1.00 36.76           C  
ATOM    163  CD  ARG A 237     -16.281   5.659  34.621  1.00 41.65           C  
ATOM    164  NE  ARG A 237     -16.924   4.347  34.605  1.00 46.27           N  
ATOM    165  CZ  ARG A 237     -17.857   4.006  33.718  1.00 49.45           C  
ATOM    166  NH1 ARG A 237     -18.231   4.878  32.789  1.00 49.85           N  
ATOM    167  NH2 ARG A 237     -18.418   2.799  33.759  1.00 50.59           N  
ATOM    168  N   TYR A 238     -11.920   6.285  36.607  1.00 31.88           N  
ATOM    169  CA  TYR A 238     -11.063   5.094  36.656  1.00 32.52           C  
ATOM    170  C   TYR A 238      -9.849   5.140  37.566  1.00 32.74           C  
ATOM    171  O   TYR A 238      -9.355   4.067  37.973  1.00 34.25           O  
ATOM    172  CB  TYR A 238     -10.657   4.667  35.250  1.00 33.81           C  
ATOM    173  CG  TYR A 238     -11.845   4.272  34.399  1.00 34.87           C  
ATOM    174  CD1 TYR A 238     -12.552   3.094  34.675  1.00 38.46           C  
ATOM    175  CD2 TYR A 238     -12.264   5.068  33.343  1.00 36.47           C  
ATOM    176  CE1 TYR A 238     -13.658   2.730  33.915  1.00 40.53           C  
ATOM    177  CE2 TYR A 238     -13.353   4.709  32.566  1.00 40.70           C  
ATOM    178  CZ  TYR A 238     -14.048   3.540  32.862  1.00 40.09           C  
ATOM    179  OH  TYR A 238     -15.137   3.180  32.096  1.00 41.13           O  
ATOM    180  N   MET A 239      -9.335   6.338  37.851  1.00 31.01           N  
ATOM    181  CA  MET A 239      -8.260   6.508  38.829  1.00 30.93           C  
ATOM    182  C   MET A 239      -8.759   7.076  40.141  1.00 31.62           C  
ATOM    183  O   MET A 239      -8.232   6.751  41.214  1.00 32.64           O  
ATOM    184  CB  MET A 239      -7.140   7.401  38.291  1.00 29.39           C  
ATOM    185  CG  MET A 239      -6.601   6.888  36.961  1.00 29.73           C  
ATOM    186  SD  MET A 239      -5.544   5.458  37.243  1.00 27.37           S  
ATOM    187  CE  MET A 239      -4.265   6.163  38.239  1.00 28.58           C  
ATOM    188  N   GLY A 240      -9.748   7.954  40.044  1.00 32.52           N  
ATOM    189  CA  GLY A 240     -10.282   8.606  41.218  1.00 33.33           C  
ATOM    190  C   GLY A 240     -11.373   7.840  41.923  1.00 35.02           C  
ATOM    191  O   GLY A 240     -11.811   8.271  42.988  1.00 35.80           O  
ATOM    192  N   ARG A 241     -11.820   6.740  41.322  1.00 35.64           N  
ATOM    193  CA  ARG A 241     -12.933   5.918  41.845  1.00 37.80           C  
ATOM    194  C   ARG A 241     -14.217   6.730  41.980  1.00 38.39           C  
ATOM    195  O   ARG A 241     -15.086   6.398  42.799  1.00 39.18           O  
ATOM    196  CB  ARG A 241     -12.556   5.261  43.202  1.00 38.22           C  
ATOM    197  N   GLY A 242     -14.344   7.777  41.164  1.00 38.10           N  
ATOM    198  CA  GLY A 242     -15.488   8.680  41.230  1.00 38.79           C  
ATOM    199  C   GLY A 242     -15.522   9.486  42.512  1.00 39.37           C  
ATOM    200  O   GLY A 242     -16.607   9.886  42.975  1.00 39.30           O  
ATOM    201  N   GLU A 243     -14.350   9.718  43.104  1.00 38.95           N  
ATOM    202  CA  GLU A 243     -14.242  10.556  44.304  1.00 39.67           C  
ATOM    203  C   GLU A 243     -13.247  11.696  44.131  1.00 38.95           C  
ATOM    204  O   GLU A 243     -12.134  11.490  43.617  1.00 39.21           O  
ATOM    205  CB  GLU A 243     -13.871   9.708  45.520  1.00 39.91           C  
ATOM    206  CG  GLU A 243     -14.949   8.685  45.852  1.00 43.56           C  
ATOM    207  CD  GLU A 243     -14.440   7.530  46.661  1.00 47.76           C  
ATOM    208  OE1 GLU A 243     -13.202   7.370  46.777  1.00 48.66           O  
ATOM    209  OE2 GLU A 243     -15.295   6.762  47.170  1.00 50.87           O  
ATOM    210  N   GLU A 244     -13.634  12.898  44.550  1.00 37.99           N  
ATOM    211  CA  GLU A 244     -12.708  14.037  44.483  1.00 37.34           C  
ATOM    212  C   GLU A 244     -11.443  13.792  45.292  1.00 37.03           C  
ATOM    213  O   GLU A 244     -10.351  14.083  44.816  1.00 37.02           O  
ATOM    214  CB  GLU A 244     -13.339  15.340  44.971  1.00 37.85           C  
ATOM    215  CG  GLU A 244     -14.453  15.838  44.099  1.00 40.27           C  
ATOM    216  CD  GLU A 244     -15.003  17.174  44.558  1.00 44.45           C  
ATOM    217  OE1 GLU A 244     -16.245  17.311  44.587  1.00 47.12           O  
ATOM    218  OE2 GLU A 244     -14.202  18.077  44.883  1.00 45.43           O  
ATOM    219  N   SER A 245     -11.582  13.285  46.514  1.00 35.01           N  
ATOM    220  CA  SER A 245     -10.419  13.158  47.406  1.00 35.27           C  
ATOM    221  C   SER A 245      -9.371  12.202  46.811  1.00 34.09           C  
ATOM    222  O   SER A 245      -8.176  12.515  46.803  1.00 34.55           O  
ATOM    223  CB  SER A 245     -10.862  12.698  48.802  1.00 35.00           C  
ATOM    224  OG  SER A 245     -11.703  11.549  48.677  1.00 38.87           O  
ATOM    225  N   THR A 246      -9.833  11.071  46.287  1.00 33.80           N  
ATOM    226  CA  THR A 246      -8.945  10.041  45.739  1.00 33.43           C  
ATOM    227  C   THR A 246      -8.247  10.630  44.501  1.00 32.78           C  
ATOM    228  O   THR A 246      -7.045  10.431  44.296  1.00 32.92           O  
ATOM    229  CB  THR A 246      -9.746   8.792  45.334  1.00 33.82           C  
ATOM    230  OG1 THR A 246     -10.464   8.300  46.490  1.00 35.61           O  
ATOM    231  CG2 THR A 246      -8.818   7.686  44.815  1.00 32.59           C  
ATOM    232  N   THR A 247      -9.015  11.382  43.711  1.00 30.95           N  
ATOM    233  CA  THR A 247      -8.494  11.978  42.483  1.00 30.41           C  
ATOM    234  C   THR A 247      -7.415  13.019  42.800  1.00 29.85           C  
ATOM    235  O   THR A 247      -6.333  13.023  42.194  1.00 30.19           O  
ATOM    236  CB  THR A 247      -9.615  12.701  41.682  1.00 29.70           C  
ATOM    237  OG1 THR A 247     -10.624  11.764  41.288  1.00 31.05           O  
ATOM    238  CG2 THR A 247      -9.026  13.351  40.416  1.00 30.17           C  
ATOM    239  N   THR A 248      -7.716  13.940  43.712  1.00 28.70           N  
ATOM    240  CA  THR A 248      -6.787  15.041  44.010  1.00 28.54           C  
ATOM    241  C   THR A 248      -5.548  14.526  44.766  1.00 29.27           C  
ATOM    242  O   THR A 248      -4.424  14.921  44.457  1.00 28.76           O  
ATOM    243  CB  THR A 248      -7.471  16.211  44.751  1.00 29.19           C  
ATOM    244  OG1 THR A 248      -8.073  15.728  45.960  1.00 31.78           O  
ATOM    245  CG2 THR A 248      -8.531  16.814  43.859  1.00 28.39           C  
ATOM    246  N   ASN A 249      -5.755  13.592  45.690  1.00 29.81           N  
ATOM    247  CA  ASN A 249      -4.611  12.985  46.407  1.00 29.94           C  
ATOM    248  C   ASN A 249      -3.606  12.346  45.431  1.00 28.95           C  
ATOM    249  O   ASN A 249      -2.388  12.510  45.575  1.00 29.08           O  
ATOM    250  CB  ASN A 249      -5.117  11.952  47.397  1.00 30.75           C  
ATOM    251  CG  ASN A 249      -5.676  12.587  48.672  1.00 35.98           C  
ATOM    252  OD1 ASN A 249      -5.343  13.733  49.016  1.00 39.14           O  
ATOM    253  ND2 ASN A 249      -6.524  11.833  49.382  1.00 40.96           N  
ATOM    254  N   TYR A 250      -4.125  11.607  44.464  1.00 28.61           N  
ATOM    255  CA  TYR A 250      -3.246  10.932  43.486  1.00 27.58           C  
ATOM    256  C   TYR A 250      -2.365  11.968  42.798  1.00 27.75           C  
ATOM    257  O   TYR A 250      -1.133  11.797  42.680  1.00 26.78           O  
ATOM    258  CB  TYR A 250      -4.056  10.164  42.452  1.00 27.64           C  
ATOM    259  CG  TYR A 250      -3.175   9.448  41.438  1.00 27.53           C  
ATOM    260  CD1 TYR A 250      -2.631  10.137  40.333  1.00 27.88           C  
ATOM    261  CD2 TYR A 250      -2.918   8.062  41.549  1.00 28.58           C  
ATOM    262  CE1 TYR A 250      -1.804   9.472  39.386  1.00 27.29           C  
ATOM    263  CE2 TYR A 250      -2.105   7.398  40.612  1.00 27.84           C  
ATOM    264  CZ  TYR A 250      -1.554   8.100  39.538  1.00 28.33           C  
ATOM    265  OH  TYR A 250      -0.750   7.463  38.596  1.00 29.82           O  
ATOM    266  N   LEU A 251      -3.006  13.040  42.310  1.00 25.88           N  
ATOM    267  CA  LEU A 251      -2.299  14.083  41.560  1.00 26.63           C  
ATOM    268  C   LEU A 251      -1.348  14.923  42.400  1.00 25.55           C  
ATOM    269  O   LEU A 251      -0.254  15.277  41.964  1.00 25.85           O  
ATOM    270  CB  LEU A 251      -3.322  14.956  40.803  1.00 26.00           C  
ATOM    271  CG  LEU A 251      -4.123  14.150  39.770  1.00 26.68           C  
ATOM    272  CD1 LEU A 251      -5.378  14.935  39.237  1.00 28.81           C  
ATOM    273  CD2 LEU A 251      -3.253  13.651  38.630  1.00 27.49           C  
ATOM    274  N   ILE A 252      -1.781  15.283  43.610  1.00 25.29           N  
ATOM    275  CA  ILE A 252      -0.935  16.029  44.522  1.00 26.86           C  
ATOM    276  C   ILE A 252       0.343  15.207  44.791  1.00 26.70           C  
ATOM    277  O   ILE A 252       1.452  15.742  44.730  1.00 26.27           O  
ATOM    278  CB  ILE A 252      -1.687  16.309  45.817  1.00 27.22           C  
ATOM    279  CG1 ILE A 252      -2.716  17.434  45.560  1.00 30.03           C  
ATOM    280  CG2 ILE A 252      -0.733  16.746  46.914  1.00 27.25           C  
ATOM    281  CD1 ILE A 252      -3.787  17.489  46.626  1.00 30.78           C  
ATOM    282  N   GLU A 253       0.175  13.922  45.058  1.00 27.21           N  
ATOM    283  CA  GLU A 253       1.367  13.095  45.420  1.00 27.12           C  
ATOM    284  C   GLU A 253       2.286  12.934  44.206  1.00 26.53           C  
ATOM    285  O   GLU A 253       3.510  13.037  44.299  1.00 26.79           O  
ATOM    286  CB  GLU A 253       0.936  11.751  46.034  1.00 28.53           C  
ATOM    287  CG  GLU A 253       0.217  11.941  47.366  1.00 28.97           C  
ATOM    288  CD  GLU A 253       0.432  10.797  48.373  1.00 31.90           C  
ATOM    289  OE1 GLU A 253       1.445  10.052  48.269  1.00 31.29           O  
ATOM    290  OE2 GLU A 253      -0.414  10.662  49.283  1.00 33.35           O  
ATOM    291  N   LEU A 254       1.685  12.748  43.042  1.00 25.53           N  
ATOM    292  CA  LEU A 254       2.479  12.568  41.825  1.00 24.15           C  
ATOM    293  C   LEU A 254       3.298  13.797  41.513  1.00 24.37           C  
ATOM    294  O   LEU A 254       4.477  13.707  41.278  1.00 24.48           O  
ATOM    295  CB  LEU A 254       1.574  12.195  40.660  1.00 24.74           C  
ATOM    296  CG  LEU A 254       2.223  11.935  39.274  1.00 25.64           C  
ATOM    297  CD1 LEU A 254       1.272  11.076  38.424  1.00 29.96           C  
ATOM    298  CD2 LEU A 254       2.534  13.243  38.542  1.00 28.92           C  
ATOM    299  N   ILE A 255       2.652  14.969  41.503  1.00 23.55           N  
ATOM    300  CA  ILE A 255       3.356  16.188  41.176  1.00 24.29           C  
ATOM    301  C   ILE A 255       4.450  16.466  42.200  1.00 25.23           C  
ATOM    302  O   ILE A 255       5.529  16.908  41.825  1.00 26.54           O  
ATOM    303  CB  ILE A 255       2.379  17.366  41.066  1.00 24.56           C  
ATOM    304  CG1 ILE A 255       1.426  17.130  39.881  1.00 24.35           C  
ATOM    305  CG2 ILE A 255       3.148  18.668  40.884  1.00 24.72           C  
ATOM    306  CD1 ILE A 255       2.163  17.072  38.464  1.00 26.58           C  
ATOM    307  N   ASP A 256       4.198  16.140  43.475  1.00 26.24           N  
ATOM    308  CA  ASP A 256       5.239  16.344  44.510  1.00 26.30           C  
ATOM    309  C   ASP A 256       6.451  15.419  44.219  1.00 26.89           C  
ATOM    310  O   ASP A 256       7.593  15.841  44.306  1.00 27.04           O  
ATOM    311  CB  ASP A 256       4.659  16.101  45.888  1.00 26.63           C  
ATOM    312  CG  ASP A 256       5.704  16.160  46.987  1.00 28.69           C  
ATOM    313  OD1 ASP A 256       6.206  17.264  47.270  1.00 29.16           O  
ATOM    314  OD2 ASP A 256       6.011  15.087  47.547  1.00 32.11           O  
ATOM    315  N   ARG A 257       6.208  14.180  43.806  1.00 26.80           N  
ATOM    316  CA  ARG A 257       7.363  13.300  43.492  1.00 27.24           C  
ATOM    317  C   ARG A 257       8.134  13.767  42.249  1.00 27.70           C  
ATOM    318  O   ARG A 257       9.390  13.737  42.211  1.00 28.36           O  
ATOM    319  CB  ARG A 257       6.917  11.843  43.367  1.00 26.22           C  
ATOM    320  CG  ARG A 257       6.346  11.282  44.692  1.00 26.23           C  
ATOM    321  CD  ARG A 257       6.069   9.775  44.552  1.00 28.74           C  
ATOM    322  NE  ARG A 257       5.135   9.499  43.459  1.00 28.07           N  
ATOM    323  CZ  ARG A 257       3.824   9.294  43.612  1.00 28.61           C  
ATOM    324  NH1 ARG A 257       3.248   9.344  44.825  1.00 29.15           N  
ATOM    325  NH2 ARG A 257       3.085   9.022  42.533  1.00 28.69           N  
ATOM    326  N   VAL A 258       7.404  14.257  41.236  1.00 26.67           N  
ATOM    327  CA  VAL A 258       8.047  14.833  40.053  1.00 26.83           C  
ATOM    328  C   VAL A 258       8.840  16.089  40.452  1.00 27.18           C  
ATOM    329  O   VAL A 258       9.980  16.259  40.023  1.00 27.10           O  
ATOM    330  CB  VAL A 258       7.006  15.147  38.934  1.00 27.48           C  
ATOM    331  CG1 VAL A 258       7.700  15.801  37.734  1.00 28.65           C  
ATOM    332  CG2 VAL A 258       6.232  13.841  38.529  1.00 25.66           C  
ATOM    333  N   ASP A 259       8.236  16.932  41.290  1.00 27.84           N  
ATOM    334  CA  ASP A 259       8.911  18.112  41.858  1.00 28.77           C  
ATOM    335  C   ASP A 259      10.263  17.718  42.500  1.00 29.20           C  
ATOM    336  O   ASP A 259      11.273  18.371  42.253  1.00 28.56           O  
ATOM    337  CB  ASP A 259       7.979  18.816  42.856  1.00 28.78           C  
ATOM    338  CG  ASP A 259       8.581  20.091  43.433  1.00 30.22           C  
ATOM    339  OD1 ASP A 259       9.104  20.904  42.656  1.00 32.69           O  
ATOM    340  OD2 ASP A 259       8.500  20.256  44.671  1.00 33.12           O  
ATOM    341  N   ASP A 260      10.298  16.636  43.279  1.00 28.75           N  
ATOM    342  CA  ASP A 260      11.586  16.174  43.885  1.00 30.26           C  
ATOM    343  C   ASP A 260      12.664  15.955  42.816  1.00 29.84           C  
ATOM    344  O   ASP A 260      13.842  16.279  43.017  1.00 31.19           O  
ATOM    345  CB  ASP A 260      11.396  14.880  44.684  1.00 29.34           C  
ATOM    346  CG  ASP A 260      10.622  15.075  45.979  1.00 30.60           C  
ATOM    347  OD1 ASP A 260      10.487  16.233  46.483  1.00 33.89           O  
ATOM    348  OD2 ASP A 260      10.093  14.048  46.466  1.00 31.68           O  
ATOM    349  N   ILE A 261      12.265  15.415  41.669  1.00 29.07           N  
ATOM    350  CA  ILE A 261      13.222  15.225  40.570  1.00 29.63           C  
ATOM    351  C   ILE A 261      13.734  16.580  40.068  1.00 29.04           C  
ATOM    352  O   ILE A 261      14.944  16.785  39.929  1.00 28.97           O  
ATOM    353  CB  ILE A 261      12.600  14.404  39.406  1.00 29.64           C  
ATOM    354  CG1 ILE A 261      12.184  13.011  39.910  1.00 31.04           C  
ATOM    355  CG2 ILE A 261      13.580  14.298  38.237  1.00 30.14           C  
ATOM    356  CD1 ILE A 261      11.566  12.125  38.801  1.00 32.36           C  
ATOM    357  N   TYR A 262      12.800  17.500  39.782  1.00 28.68           N  
ATOM    358  CA  TYR A 262      13.158  18.778  39.229  1.00 29.03           C  
ATOM    359  C   TYR A 262      14.036  19.565  40.197  1.00 29.81           C  
ATOM    360  O   TYR A 262      15.078  20.091  39.804  1.00 29.32           O  
ATOM    361  CB  TYR A 262      11.907  19.575  38.834  1.00 28.91           C  
ATOM    362  CG  TYR A 262      11.421  19.141  37.464  1.00 29.28           C  
ATOM    363  CD1 TYR A 262      10.668  17.973  37.309  1.00 29.85           C  
ATOM    364  CD2 TYR A 262      11.746  19.880  36.332  1.00 29.97           C  
ATOM    365  CE1 TYR A 262      10.254  17.543  36.033  1.00 31.20           C  
ATOM    366  CE2 TYR A 262      11.341  19.462  35.043  1.00 31.53           C  
ATOM    367  CZ  TYR A 262      10.595  18.302  34.908  1.00 31.04           C  
ATOM    368  OH  TYR A 262      10.195  17.904  33.638  1.00 32.06           O  
ATOM    369  N   ARG A 263      13.588  19.637  41.437  1.00 31.09           N  
ATOM    370  CA  ARG A 263      14.189  20.555  42.428  1.00 33.83           C  
ATOM    371  C   ARG A 263      15.648  20.159  42.691  1.00 33.65           C  
ATOM    372  O   ARG A 263      16.507  21.025  42.912  1.00 33.87           O  
ATOM    373  CB  ARG A 263      13.357  20.495  43.717  1.00 33.90           C  
ATOM    374  CG  ARG A 263      13.208  21.817  44.470  1.00 39.91           C  
ATOM    375  CD  ARG A 263      12.395  21.641  45.777  1.00 38.59           C  
ATOM    376  NE  ARG A 263      12.833  20.444  46.512  1.00 44.69           N  
ATOM    377  CZ  ARG A 263      12.188  19.274  46.535  1.00 46.62           C  
ATOM    378  NH1 ARG A 263      11.029  19.095  45.894  1.00 46.54           N  
ATOM    379  NH2 ARG A 263      12.702  18.272  47.218  1.00 46.37           N  
ATOM    380  N   ASN A 264      15.918  18.851  42.636  1.00 33.64           N  
ATOM    381  CA  ASN A 264      17.266  18.289  42.874  1.00 34.85           C  
ATOM    382  C   ASN A 264      18.205  18.281  41.665  1.00 35.16           C  
ATOM    383  O   ASN A 264      19.369  17.927  41.789  1.00 36.38           O  
ATOM    384  CB  ASN A 264      17.127  16.876  43.456  1.00 35.45           C  
ATOM    385  CG  ASN A 264      16.717  16.903  44.928  1.00 38.63           C  
ATOM    386  OD1 ASN A 264      17.431  17.462  45.765  1.00 45.00           O  
ATOM    387  ND2 ASN A 264      15.559  16.335  45.244  1.00 39.57           N  
ATOM    388  N   THR A 265      17.693  18.685  40.500  1.00 34.36           N  
ATOM    389  CA  THR A 265      18.469  18.672  39.270  1.00 33.67           C  
ATOM    390  C   THR A 265      19.286  19.942  39.200  1.00 34.32           C  
ATOM    391  O   THR A 265      18.741  21.045  39.290  1.00 34.17           O  
ATOM    392  CB  THR A 265      17.552  18.575  38.044  1.00 33.85           C  
ATOM    393  OG1 THR A 265      16.874  17.318  38.079  1.00 33.54           O  
ATOM    394  CG2 THR A 265      18.336  18.660  36.743  1.00 32.66           C  
ATOM    395  N   ALA A 266      20.585  19.767  38.999  1.00 34.78           N  
ATOM    396  CA  ALA A 266      21.501  20.876  38.805  1.00 36.27           C  
ATOM    397  C   ALA A 266      21.632  21.125  37.317  1.00 36.93           C  
ATOM    398  O   ALA A 266      22.310  20.369  36.650  1.00 37.86           O  
ATOM    399  CB  ALA A 266      22.858  20.513  39.417  1.00 36.27           C  
ATOM    400  N   TRP A 267      20.956  22.148  36.790  1.00 37.84           N  
ATOM    401  CA  TRP A 267      20.881  22.361  35.320  1.00 39.06           C  
ATOM    402  C   TRP A 267      22.230  22.651  34.658  1.00 40.93           C  
ATOM    403  O   TRP A 267      22.371  22.487  33.448  1.00 40.91           O  
ATOM    404  CB  TRP A 267      19.832  23.421  34.955  1.00 38.96           C  
ATOM    405  CG  TRP A 267      18.551  23.071  35.565  1.00 37.58           C  
ATOM    406  CD1 TRP A 267      18.000  23.605  36.690  1.00 37.46           C  
ATOM    407  CD2 TRP A 267      17.681  22.014  35.145  1.00 38.54           C  
ATOM    408  NE1 TRP A 267      16.806  22.982  36.971  1.00 38.06           N  
ATOM    409  CE2 TRP A 267      16.599  21.981  36.053  1.00 36.85           C  
ATOM    410  CE3 TRP A 267      17.717  21.089  34.090  1.00 38.84           C  
ATOM    411  CZ2 TRP A 267      15.535  21.066  35.926  1.00 37.85           C  
ATOM    412  CZ3 TRP A 267      16.662  20.175  33.962  1.00 38.47           C  
ATOM    413  CH2 TRP A 267      15.583  20.178  34.878  1.00 37.50           C  
ATOM    414  N   ASP A 268      23.205  23.079  35.466  1.00 42.87           N  
ATOM    415  CA  ASP A 268      24.575  23.322  34.998  1.00 45.87           C  
ATOM    416  C   ASP A 268      25.609  22.338  35.565  1.00 47.94           C  
ATOM    417  O   ASP A 268      26.795  22.397  35.194  1.00 49.25           O  
ATOM    418  CB  ASP A 268      24.993  24.745  35.379  1.00 44.98           C  
ATOM    419  CG  ASP A 268      25.207  24.907  36.873  1.00 45.81           C  
ATOM    420  OD1 ASP A 268      24.718  24.063  37.656  1.00 44.48           O  
ATOM    421  OD2 ASP A 268      25.870  25.887  37.276  1.00 45.27           O  
ATOM    422  N   ASN A 269      25.169  21.474  36.489  1.00 49.77           N  
ATOM    423  CA  ASN A 269      26.045  20.595  37.309  1.00 50.58           C  
ATOM    424  C   ASN A 269      26.826  21.311  38.414  1.00 51.32           C  
ATOM    425  O   ASN A 269      27.978  20.966  38.701  1.00 52.25           O  
ATOM    426  CB  ASN A 269      27.011  19.745  36.473  1.00 50.58           C  
ATOM    427  CG  ASN A 269      26.305  18.906  35.425  1.00 51.02           C  
ATOM    428  OD1 ASN A 269      25.732  17.853  35.726  1.00 51.62           O  
ATOM    429  ND2 ASN A 269      26.387  19.344  34.179  1.00 50.17           N  
ATOM    430  N   ALA A 270      26.190  22.286  39.046  1.00 51.86           N  
ATOM    431  CA  ALA A 270      26.833  23.088  40.069  1.00 51.87           C  
ATOM    432  C   ALA A 270      25.798  23.558  41.073  1.00 51.87           C  
ATOM    433  O   ALA A 270      25.151  22.739  41.726  1.00 52.10           O  
ATOM    434  CB  ALA A 270      27.573  24.278  39.420  1.00 52.25           C  
ATOM    435  N   GLY A 271      25.631  24.872  41.200  1.00 52.09           N  
ATOM    436  CA  GLY A 271      24.689  25.441  42.158  1.00 51.57           C  
ATOM    437  C   GLY A 271      23.368  25.839  41.529  1.00 50.99           C  
ATOM    438  O   GLY A 271      22.523  26.488  42.166  1.00 51.73           O  
ATOM    439  N   PHE A 272      23.173  25.468  40.268  1.00 49.53           N  
ATOM    440  CA  PHE A 272      21.976  25.911  39.611  1.00 47.34           C  
ATOM    441  C   PHE A 272      20.893  24.839  39.710  1.00 45.68           C  
ATOM    442  O   PHE A 272      20.599  24.151  38.745  1.00 44.55           O  
ATOM    443  CB  PHE A 272      22.249  26.363  38.181  1.00 47.95           C  
ATOM    444  CG  PHE A 272      21.285  27.390  37.701  1.00 48.16           C  
ATOM    445  CD1 PHE A 272      21.167  28.614  38.370  1.00 49.23           C  
ATOM    446  CD2 PHE A 272      20.473  27.145  36.606  1.00 48.17           C  
ATOM    447  CE1 PHE A 272      20.263  29.572  37.935  1.00 48.41           C  
ATOM    448  CE2 PHE A 272      19.573  28.103  36.160  1.00 49.99           C  
ATOM    449  CZ  PHE A 272      19.471  29.320  36.829  1.00 49.89           C  
ATOM    450  N   LYS A 273      20.356  24.709  40.922  1.00 43.84           N  
ATOM    451  CA  LYS A 273      19.275  23.789  41.254  1.00 42.57           C  
ATOM    452  C   LYS A 273      18.222  24.564  42.027  1.00 40.57           C  
ATOM    453  O   LYS A 273      18.447  25.718  42.395  1.00 40.71           O  
ATOM    454  CB  LYS A 273      19.802  22.638  42.121  1.00 43.04           C  
ATOM    455  CG  LYS A 273      20.383  23.091  43.469  1.00 44.07           C  
ATOM    456  CD  LYS A 273      21.179  21.969  44.153  1.00 45.35           C  
ATOM    457  CE  LYS A 273      21.629  22.386  45.558  1.00 47.99           C  
ATOM    458  NZ  LYS A 273      22.657  21.458  46.147  1.00 52.39           N  
ATOM    459  N   GLY A 274      17.084  23.928  42.288  1.00 37.97           N  
ATOM    460  CA  GLY A 274      16.038  24.523  43.099  1.00 37.15           C  
ATOM    461  C   GLY A 274      14.807  24.942  42.316  1.00 36.40           C  
ATOM    462  O   GLY A 274      13.865  25.461  42.899  1.00 37.75           O  
ATOM    463  N   TYR A 275      14.811  24.695  41.005  1.00 35.75           N  
ATOM    464  CA  TYR A 275      13.626  24.936  40.169  1.00 34.86           C  
ATOM    465  C   TYR A 275      12.679  23.765  40.205  1.00 33.36           C  
ATOM    466  O   TYR A 275      13.107  22.612  40.142  1.00 33.57           O  
ATOM    467  CB  TYR A 275      14.002  25.169  38.709  1.00 35.37           C  
ATOM    468  CG  TYR A 275      14.627  26.494  38.455  1.00 36.89           C  
ATOM    469  CD1 TYR A 275      15.971  26.581  38.182  1.00 38.54           C  
ATOM    470  CD2 TYR A 275      13.876  27.658  38.494  1.00 32.99           C  
ATOM    471  CE1 TYR A 275      16.578  27.808  37.947  1.00 41.85           C  
ATOM    472  CE2 TYR A 275      14.467  28.897  38.254  1.00 37.23           C  
ATOM    473  CZ  TYR A 275      15.823  28.951  37.983  1.00 38.93           C  
ATOM    474  OH  TYR A 275      16.439  30.152  37.734  1.00 41.42           O  
ATOM    475  N   GLY A 276      11.384  24.050  40.298  1.00 33.08           N  
ATOM    476  CA  GLY A 276      10.424  22.961  40.364  1.00 32.06           C  
ATOM    477  C   GLY A 276       9.018  23.341  39.972  1.00 32.37           C  
ATOM    478  O   GLY A 276       8.801  24.327  39.267  1.00 31.43           O  
ATOM    479  N   ILE A 277       8.078  22.542  40.446  1.00 32.62           N  
ATOM    480  CA  ILE A 277       6.706  22.656  39.993  1.00 33.54           C  
ATOM    481  C   ILE A 277       5.767  22.525  41.177  1.00 33.50           C  
ATOM    482  O   ILE A 277       6.027  21.739  42.104  1.00 34.01           O  
ATOM    483  CB  ILE A 277       6.401  21.592  38.906  1.00 34.74           C  
ATOM    484  CG1 ILE A 277       6.620  20.192  39.458  1.00 34.64           C  
ATOM    485  CG2 ILE A 277       7.261  21.837  37.621  1.00 34.04           C  
ATOM    486  CD1 ILE A 277       6.206  19.078  38.474  1.00 34.87           C  
ATOM    487  N   GLN A 278       4.679  23.294  41.161  1.00 32.18           N  
ATOM    488  CA  GLN A 278       3.660  23.212  42.205  1.00 32.63           C  
ATOM    489  C   GLN A 278       2.299  23.389  41.596  1.00 31.55           C  
ATOM    490  O   GLN A 278       2.172  24.097  40.620  1.00 33.55           O  
ATOM    491  CB  GLN A 278       3.889  24.282  43.272  1.00 32.83           C  
ATOM    492  CG  GLN A 278       5.004  23.914  44.233  1.00 34.86           C  
ATOM    493  CD  GLN A 278       5.129  24.890  45.387  1.00 36.38           C  
ATOM    494  OE1 GLN A 278       4.896  26.105  45.233  1.00 38.06           O  
ATOM    495  NE2 GLN A 278       5.466  24.361  46.569  1.00 38.37           N  
ATOM    496  N   ILE A 279       1.296  22.726  42.152  1.00 31.04           N  
ATOM    497  CA  ILE A 279      -0.075  22.827  41.627  1.00 30.03           C  
ATOM    498  C   ILE A 279      -0.753  24.091  42.168  1.00 31.19           C  
ATOM    499  O   ILE A 279      -0.779  24.312  43.386  1.00 32.56           O  
ATOM    500  CB  ILE A 279      -0.931  21.610  42.037  1.00 29.61           C  
ATOM    501  CG1 ILE A 279      -0.307  20.291  41.516  1.00 29.63           C  
ATOM    502  CG2 ILE A 279      -2.333  21.799  41.532  1.00 32.13           C  
ATOM    503  CD1 ILE A 279      -1.035  19.024  42.063  1.00 28.85           C  
ATOM    504  N   GLU A 280      -1.299  24.902  41.258  1.00 31.21           N  
ATOM    505  CA  GLU A 280      -2.083  26.096  41.595  1.00 31.56           C  
ATOM    506  C   GLU A 280      -3.554  25.736  41.760  1.00 31.40           C  
ATOM    507  O   GLU A 280      -4.246  26.243  42.655  1.00 31.10           O  
ATOM    508  CB  GLU A 280      -1.962  27.107  40.469  1.00 32.37           C  
ATOM    509  CG  GLU A 280      -2.878  28.318  40.646  1.00 37.38           C  
ATOM    510  CD  GLU A 280      -2.597  29.377  39.628  1.00 42.37           C  
ATOM    511  OE1 GLU A 280      -3.458  29.589  38.748  1.00 44.53           O  
ATOM    512  OE2 GLU A 280      -1.513  29.979  39.714  1.00 42.93           O  
ATOM    513  N   GLN A 281      -4.037  24.903  40.844  1.00 29.34           N  
ATOM    514  CA  GLN A 281      -5.414  24.498  40.861  1.00 30.07           C  
ATOM    515  C   GLN A 281      -5.546  23.127  40.228  1.00 29.04           C  
ATOM    516  O   GLN A 281      -4.874  22.830  39.225  1.00 29.41           O  
ATOM    517  CB  GLN A 281      -6.242  25.565  40.085  1.00 29.91           C  
ATOM    518  CG  GLN A 281      -7.660  25.136  39.685  1.00 30.04           C  
ATOM    519  CD  GLN A 281      -8.403  26.190  38.841  1.00 31.62           C  
ATOM    520  OE1 GLN A 281      -9.653  26.156  38.737  1.00 34.53           O  
ATOM    521  NE2 GLN A 281      -7.660  27.101  38.235  1.00 28.30           N  
ATOM    522  N   ILE A 282      -6.437  22.302  40.777  1.00 29.30           N  
ATOM    523  CA  ILE A 282      -6.899  21.100  40.090  1.00 29.56           C  
ATOM    524  C   ILE A 282      -8.353  21.236  39.686  1.00 30.65           C  
ATOM    525  O   ILE A 282      -9.217  21.408  40.551  1.00 30.80           O  
ATOM    526  CB  ILE A 282      -6.809  19.835  40.983  1.00 30.06           C  
ATOM    527  CG1 ILE A 282      -5.413  19.741  41.588  1.00 28.94           C  
ATOM    528  CG2 ILE A 282      -7.179  18.607  40.163  1.00 30.87           C  
ATOM    529  CD1 ILE A 282      -5.262  18.574  42.595  1.00 30.43           C  
ATOM    530  N   ARG A 283      -8.604  21.162  38.382  1.00 28.73           N  
ATOM    531  CA  ARG A 283      -9.942  21.091  37.857  1.00 29.99           C  
ATOM    532  C   ARG A 283     -10.308  19.612  37.758  1.00 30.68           C  
ATOM    533  O   ARG A 283      -9.560  18.795  37.175  1.00 30.41           O  
ATOM    534  CB  ARG A 283     -10.002  21.780  36.492  1.00 30.31           C  
ATOM    535  CG  ARG A 283     -11.311  21.562  35.742  1.00 31.56           C  
ATOM    536  CD  ARG A 283     -11.471  22.556  34.600  1.00 31.50           C  
ATOM    537  NE  ARG A 283     -11.642  23.925  35.088  1.00 33.06           N  
ATOM    538  CZ  ARG A 283     -11.672  24.992  34.292  1.00 33.42           C  
ATOM    539  NH1 ARG A 283     -11.559  24.843  32.976  1.00 33.01           N  
ATOM    540  NH2 ARG A 283     -11.823  26.206  34.814  1.00 33.99           N  
ATOM    541  N   ILE A 284     -11.471  19.280  38.291  1.00 31.48           N  
ATOM    542  CA  ILE A 284     -11.935  17.898  38.336  1.00 31.91           C  
ATOM    543  C   ILE A 284     -13.229  17.841  37.552  1.00 32.37           C  
ATOM    544  O   ILE A 284     -14.255  18.422  37.972  1.00 31.94           O  
ATOM    545  CB  ILE A 284     -12.204  17.449  39.797  1.00 33.08           C  
ATOM    546  CG1 ILE A 284     -10.955  17.654  40.659  1.00 35.11           C  
ATOM    547  CG2 ILE A 284     -12.649  15.984  39.832  1.00 33.30           C  
ATOM    548  CD1 ILE A 284     -11.259  18.251  42.036  1.00 39.49           C  
ATOM    549  N   LEU A 285     -13.175  17.177  36.406  1.00 30.78           N  
ATOM    550  CA  LEU A 285     -14.361  17.052  35.556  1.00 30.78           C  
ATOM    551  C   LEU A 285     -15.051  15.745  35.876  1.00 32.27           C  
ATOM    552  O   LEU A 285     -14.580  14.670  35.507  1.00 31.87           O  
ATOM    553  CB  LEU A 285     -13.979  17.155  34.072  1.00 30.51           C  
ATOM    554  CG  LEU A 285     -13.100  18.384  33.782  1.00 28.42           C  
ATOM    555  CD1 LEU A 285     -12.671  18.388  32.316  1.00 28.54           C  
ATOM    556  CD2 LEU A 285     -13.919  19.671  34.086  1.00 30.90           C  
ATOM    557  N   LYS A 286     -16.170  15.821  36.593  1.00 33.73           N  
ATOM    558  CA  LYS A 286     -16.800  14.596  37.087  1.00 34.98           C  
ATOM    559  C   LYS A 286     -17.601  13.828  36.040  1.00 35.85           C  
ATOM    560  O   LYS A 286     -17.775  12.604  36.160  1.00 36.41           O  
ATOM    561  CB  LYS A 286     -17.657  14.909  38.314  1.00 35.64           C  
ATOM    562  CG  LYS A 286     -16.870  15.574  39.439  1.00 37.96           C  
ATOM    563  CD  LYS A 286     -17.723  15.584  40.712  1.00 41.15           C  
ATOM    564  CE  LYS A 286     -17.087  16.466  41.754  1.00 45.49           C  
ATOM    565  NZ  LYS A 286     -17.927  16.593  42.981  1.00 48.49           N  
ATOM    566  N   SER A 287     -18.079  14.516  35.004  1.00 35.40           N  
ATOM    567  CA  SER A 287     -18.863  13.859  33.966  1.00 36.66           C  
ATOM    568  C   SER A 287     -18.420  14.343  32.580  1.00 35.73           C  
ATOM    569  O   SER A 287     -17.735  15.359  32.474  1.00 33.55           O  
ATOM    570  CB  SER A 287     -20.371  14.101  34.185  1.00 37.32           C  
ATOM    571  OG  SER A 287     -20.694  15.440  33.932  1.00 42.99           O  
ATOM    572  N   PRO A 288     -18.820  13.627  31.523  1.00 36.08           N  
ATOM    573  CA  PRO A 288     -18.396  14.058  30.194  1.00 35.66           C  
ATOM    574  C   PRO A 288     -18.978  15.412  29.810  1.00 36.30           C  
ATOM    575  O   PRO A 288     -20.064  15.777  30.281  1.00 35.91           O  
ATOM    576  CB  PRO A 288     -18.974  12.981  29.270  1.00 36.21           C  
ATOM    577  CG  PRO A 288     -19.353  11.844  30.141  1.00 37.34           C  
ATOM    578  CD  PRO A 288     -19.666  12.421  31.470  1.00 36.17           C  
ATOM    579  N   GLN A 289     -18.252  16.155  28.981  1.00 34.88           N  
ATOM    580  CA  GLN A 289     -18.770  17.376  28.381  1.00 34.83           C  
ATOM    581  C   GLN A 289     -19.765  17.019  27.287  1.00 34.67           C  
ATOM    582  O   GLN A 289     -19.419  16.378  26.294  1.00 33.65           O  
ATOM    583  CB  GLN A 289     -17.622  18.208  27.790  1.00 34.31           C  
ATOM    584  CG  GLN A 289     -18.069  19.509  27.158  1.00 35.07           C  
ATOM    585  CD  GLN A 289     -18.781  20.393  28.150  1.00 38.96           C  
ATOM    586  OE1 GLN A 289     -18.283  20.644  29.254  1.00 34.90           O  
ATOM    587  NE2 GLN A 289     -19.978  20.861  27.771  1.00 41.34           N  
ATOM    588  N   GLU A 290     -21.017  17.425  27.461  1.00 35.73           N  
ATOM    589  CA  GLU A 290     -21.986  17.221  26.394  1.00 37.63           C  
ATOM    590  C   GLU A 290     -21.629  18.134  25.230  1.00 36.94           C  
ATOM    591  O   GLU A 290     -21.182  19.268  25.413  1.00 36.43           O  
ATOM    592  CB  GLU A 290     -23.419  17.475  26.901  1.00 38.47           C  
ATOM    593  CG  GLU A 290     -23.894  16.337  27.789  1.00 39.37           C  
ATOM    594  CD  GLU A 290     -25.345  16.456  28.253  1.00 41.80           C  
ATOM    595  OE1 GLU A 290     -25.789  15.535  28.980  1.00 48.01           O  
ATOM    596  OE2 GLU A 290     -26.019  17.449  27.904  1.00 45.85           O  
ATOM    597  N   VAL A 291     -21.776  17.610  24.023  1.00 38.59           N  
ATOM    598  CA  VAL A 291     -21.465  18.375  22.836  1.00 39.20           C  
ATOM    599  C   VAL A 291     -22.621  18.253  21.837  1.00 40.93           C  
ATOM    600  O   VAL A 291     -23.404  17.288  21.873  1.00 41.70           O  
ATOM    601  CB  VAL A 291     -20.162  17.887  22.141  1.00 38.99           C  
ATOM    602  CG1 VAL A 291     -18.911  18.273  22.976  1.00 38.24           C  
ATOM    603  CG2 VAL A 291     -20.204  16.381  21.869  1.00 39.09           C  
ATOM    604  N   LYS A 292     -22.698  19.229  20.950  1.00 42.53           N  
ATOM    605  CA  LYS A 292     -23.666  19.197  19.849  1.00 45.11           C  
ATOM    606  C   LYS A 292     -23.093  18.350  18.716  1.00 45.64           C  
ATOM    607  O   LYS A 292     -21.882  18.108  18.688  1.00 44.78           O  
ATOM    608  CB  LYS A 292     -23.956  20.631  19.397  1.00 45.57           C  
ATOM    609  CG  LYS A 292     -24.653  21.465  20.464  1.00 49.02           C  
ATOM    610  CD  LYS A 292     -24.601  22.961  20.161  1.00 52.85           C  
ATOM    611  CE  LYS A 292     -24.817  23.770  21.433  1.00 55.50           C  
ATOM    612  NZ  LYS A 292     -24.472  25.224  21.268  1.00 57.45           N  
ATOM    613  N   PRO A 293     -23.947  17.874  17.777  1.00 46.31           N  
ATOM    614  CA  PRO A 293     -23.362  17.141  16.647  1.00 46.46           C  
ATOM    615  C   PRO A 293     -22.297  17.983  15.952  1.00 46.44           C  
ATOM    616  O   PRO A 293     -22.461  19.191  15.832  1.00 46.14           O  
ATOM    617  CB  PRO A 293     -24.563  16.911  15.716  1.00 47.10           C  
ATOM    618  CG  PRO A 293     -25.741  16.898  16.637  1.00 46.68           C  
ATOM    619  CD  PRO A 293     -25.420  17.954  17.674  1.00 46.80           C  
ATOM    620  N   GLY A 294     -21.193  17.359  15.546  1.00 46.18           N  
ATOM    621  CA  GLY A 294     -20.108  18.098  14.892  1.00 46.08           C  
ATOM    622  C   GLY A 294     -19.127  18.810  15.814  1.00 45.48           C  
ATOM    623  O   GLY A 294     -18.020  19.155  15.395  1.00 46.85           O  
ATOM    624  N   GLU A 295     -19.527  19.059  17.058  1.00 43.79           N  
ATOM    625  CA  GLU A 295     -18.677  19.776  18.008  1.00 42.16           C  
ATOM    626  C   GLU A 295     -17.815  18.786  18.802  1.00 39.61           C  
ATOM    627  O   GLU A 295     -18.264  17.688  19.107  1.00 39.43           O  
ATOM    628  CB  GLU A 295     -19.534  20.608  18.964  1.00 42.19           C  
ATOM    629  CG  GLU A 295     -18.723  21.325  20.044  1.00 43.92           C  
ATOM    630  CD  GLU A 295     -19.575  21.992  21.120  1.00 45.26           C  
ATOM    631  OE1 GLU A 295     -20.714  21.534  21.406  1.00 46.86           O  
ATOM    632  OE2 GLU A 295     -19.077  22.981  21.698  1.00 50.26           O  
ATOM    633  N   LYS A 296     -16.582  19.169  19.123  1.00 36.91           N  
ATOM    634  CA  LYS A 296     -15.757  18.315  19.992  1.00 35.55           C  
ATOM    635  C   LYS A 296     -15.177  19.081  21.176  1.00 33.62           C  
ATOM    636  O   LYS A 296     -15.140  20.309  21.176  1.00 33.42           O  
ATOM    637  CB  LYS A 296     -14.670  17.613  19.187  1.00 37.25           C  
ATOM    638  CG  LYS A 296     -13.782  18.528  18.435  1.00 39.22           C  
ATOM    639  CD  LYS A 296     -12.907  17.799  17.401  1.00 43.76           C  
ATOM    640  CE  LYS A 296     -12.104  18.817  16.614  1.00 46.66           C  
ATOM    641  NZ  LYS A 296     -11.020  18.208  15.803  1.00 49.78           N  
ATOM    642  N   HIS A 297     -14.746  18.348  22.196  1.00 30.60           N  
ATOM    643  CA  HIS A 297     -14.221  18.963  23.420  1.00 29.46           C  
ATOM    644  C   HIS A 297     -13.361  17.879  24.053  1.00 27.92           C  
ATOM    645  O   HIS A 297     -13.732  16.729  24.021  1.00 28.83           O  
ATOM    646  CB  HIS A 297     -15.388  19.335  24.325  1.00 29.67           C  
ATOM    647  CG  HIS A 297     -14.998  20.058  25.576  1.00 30.58           C  
ATOM    648  ND1 HIS A 297     -14.432  19.424  26.664  1.00 30.31           N  
ATOM    649  CD2 HIS A 297     -15.133  21.363  25.927  1.00 30.17           C  
ATOM    650  CE1 HIS A 297     -14.208  20.310  27.618  1.00 31.57           C  
ATOM    651  NE2 HIS A 297     -14.635  21.494  27.203  1.00 30.16           N  
ATOM    652  N   TYR A 298     -12.226  18.241  24.631  1.00 26.68           N  
ATOM    653  CA  TYR A 298     -11.351  17.203  25.173  1.00 26.77           C  
ATOM    654  C   TYR A 298     -11.985  16.320  26.239  1.00 26.65           C  
ATOM    655  O   TYR A 298     -11.517  15.193  26.472  1.00 27.31           O  
ATOM    656  CB  TYR A 298     -10.082  17.833  25.759  1.00 26.73           C  
ATOM    657  CG  TYR A 298     -10.247  18.528  27.084  1.00 25.77           C  
ATOM    658  CD1 TYR A 298     -10.611  19.893  27.140  1.00 25.58           C  
ATOM    659  CD2 TYR A 298     -10.033  17.852  28.289  1.00 26.69           C  
ATOM    660  CE1 TYR A 298     -10.732  20.572  28.334  1.00 27.63           C  
ATOM    661  CE2 TYR A 298     -10.135  18.529  29.523  1.00 28.58           C  
ATOM    662  CZ  TYR A 298     -10.512  19.902  29.536  1.00 28.12           C  
ATOM    663  OH  TYR A 298     -10.624  20.591  30.725  1.00 26.62           O  
ATOM    664  N   ASN A 299     -13.002  16.840  26.927  1.00 28.07           N  
ATOM    665  CA  ASN A 299     -13.711  16.082  27.951  1.00 28.16           C  
ATOM    666  C   ASN A 299     -15.018  15.414  27.501  1.00 28.53           C  
ATOM    667  O   ASN A 299     -15.779  14.918  28.334  1.00 27.73           O  
ATOM    668  CB  ASN A 299     -13.923  16.958  29.188  1.00 28.78           C  
ATOM    669  CG  ASN A 299     -14.476  16.181  30.375  1.00 29.36           C  
ATOM    670  OD1 ASN A 299     -13.978  15.103  30.728  1.00 29.81           O  
ATOM    671  ND2 ASN A 299     -15.548  16.692  30.959  1.00 27.68           N  
ATOM    672  N   MET A 300     -15.243  15.352  26.195  1.00 28.26           N  
ATOM    673  CA  MET A 300     -16.481  14.734  25.692  1.00 30.09           C  
ATOM    674  C   MET A 300     -16.420  13.218  25.887  1.00 30.09           C  
ATOM    675  O   MET A 300     -15.335  12.670  26.140  1.00 29.75           O  
ATOM    676  CB  MET A 300     -16.735  15.119  24.229  1.00 29.93           C  
ATOM    677  CG  MET A 300     -15.794  14.456  23.228  1.00 29.46           C  
ATOM    678  SD  MET A 300     -16.089  15.054  21.556  1.00 32.42           S  
ATOM    679  CE  MET A 300     -14.987  13.999  20.624  1.00 31.31           C  
ATOM    680  N   ALA A 301     -17.570  12.536  25.786  1.00 30.75           N  
ATOM    681  CA  ALA A 301     -17.624  11.092  26.033  1.00 31.64           C  
ATOM    682  C   ALA A 301     -16.843  10.273  25.015  1.00 31.84           C  
ATOM    683  O   ALA A 301     -16.105   9.358  25.381  1.00 33.43           O  
ATOM    684  CB  ALA A 301     -19.091  10.591  26.064  1.00 32.20           C  
ATOM    685  N   LYS A 302     -17.035  10.595  23.742  1.00 31.84           N  
ATOM    686  CA  LYS A 302     -16.509   9.831  22.622  1.00 32.46           C  
ATOM    687  C   LYS A 302     -15.055  10.186  22.359  1.00 31.96           C  
ATOM    688  O   LYS A 302     -14.640  11.320  22.561  1.00 32.45           O  
ATOM    689  CB  LYS A 302     -17.332  10.129  21.361  1.00 32.92           C  
ATOM    690  N   SER A 303     -14.302   9.195  21.893  1.00 33.08           N  
ATOM    691  CA  SER A 303     -12.968   9.428  21.338  1.00 32.20           C  
ATOM    692  C   SER A 303     -13.029  10.107  19.965  1.00 32.43           C  
ATOM    693  O   SER A 303     -14.009   9.952  19.207  1.00 32.78           O  
ATOM    694  CB  SER A 303     -12.264   8.080  21.200  1.00 32.01           C  
ATOM    695  OG  SER A 303     -12.041   7.535  22.494  1.00 34.69           O  
ATOM    696  N   TYR A 304     -11.977  10.844  19.619  1.00 32.19           N  
ATOM    697  CA  TYR A 304     -11.895  11.507  18.330  1.00 33.74           C  
ATOM    698  C   TYR A 304     -10.481  11.289  17.747  1.00 33.84           C  
ATOM    699  O   TYR A 304      -9.507  11.415  18.493  1.00 31.37           O  
ATOM    700  CB  TYR A 304     -12.224  13.000  18.507  1.00 35.20           C  
ATOM    701  CG  TYR A 304     -12.246  13.749  17.191  1.00 38.02           C  
ATOM    702  CD1 TYR A 304     -11.080  14.295  16.670  1.00 38.73           C  
ATOM    703  CD2 TYR A 304     -13.429  13.860  16.448  1.00 41.12           C  
ATOM    704  CE1 TYR A 304     -11.074  14.956  15.467  1.00 42.21           C  
ATOM    705  CE2 TYR A 304     -13.436  14.530  15.234  1.00 42.95           C  
ATOM    706  CZ  TYR A 304     -12.249  15.066  14.752  1.00 42.06           C  
ATOM    707  OH  TYR A 304     -12.215  15.721  13.551  1.00 43.62           O  
ATOM    708  N   PRO A 305     -10.360  11.016  16.420  1.00 34.37           N  
ATOM    709  CA  PRO A 305     -11.404  11.060  15.370  1.00 35.32           C  
ATOM    710  C   PRO A 305     -12.188   9.763  15.188  1.00 36.92           C  
ATOM    711  O   PRO A 305     -13.108   9.724  14.361  1.00 37.69           O  
ATOM    712  CB  PRO A 305     -10.600  11.348  14.092  1.00 34.95           C  
ATOM    713  CG  PRO A 305      -9.302  10.629  14.304  1.00 35.20           C  
ATOM    714  CD  PRO A 305      -9.044  10.664  15.838  1.00 34.93           C  
ATOM    715  N   ASN A 306     -11.835   8.716  15.930  1.00 36.92           N  
ATOM    716  CA  ASN A 306     -12.534   7.424  15.803  1.00 37.91           C  
ATOM    717  C   ASN A 306     -13.276   7.056  17.076  1.00 38.38           C  
ATOM    718  O   ASN A 306     -12.678   6.588  18.044  1.00 37.03           O  
ATOM    719  CB  ASN A 306     -11.530   6.325  15.389  1.00 38.64           C  
ATOM    720  CG  ASN A 306     -12.210   5.021  15.003  1.00 40.88           C  
ATOM    721  OD1 ASN A 306     -13.370   4.784  15.350  1.00 41.89           O  
ATOM    722  ND2 ASN A 306     -11.480   4.164  14.273  1.00 41.85           N  
ATOM    723  N   GLU A 307     -14.595   7.273  17.087  1.00 37.97           N  
ATOM    724  CA  GLU A 307     -15.407   7.007  18.265  1.00 39.22           C  
ATOM    725  C   GLU A 307     -15.441   5.533  18.705  1.00 38.71           C  
ATOM    726  O   GLU A 307     -15.847   5.232  19.824  1.00 38.50           O  
ATOM    727  CB  GLU A 307     -16.842   7.512  18.049  1.00 40.66           C  
ATOM    728  CG  GLU A 307     -17.601   6.747  16.998  1.00 43.58           C  
ATOM    729  CD  GLU A 307     -18.893   7.433  16.596  1.00 49.76           C  
ATOM    730  OE1 GLU A 307     -19.740   7.667  17.485  1.00 51.00           O  
ATOM    731  OE2 GLU A 307     -19.052   7.733  15.387  1.00 53.34           O  
ATOM    732  N   GLU A 308     -15.028   4.627  17.824  1.00 39.07           N  
ATOM    733  CA  GLU A 308     -14.985   3.194  18.157  1.00 39.36           C  
ATOM    734  C   GLU A 308     -13.747   2.782  18.985  1.00 38.59           C  
ATOM    735  O   GLU A 308     -13.725   1.693  19.574  1.00 38.84           O  
ATOM    736  CB  GLU A 308     -15.077   2.347  16.884  1.00 39.62           C  
ATOM    737  CG  GLU A 308     -16.390   2.538  16.073  1.00 44.13           C  
ATOM    738  CD  GLU A 308     -17.661   2.368  16.913  1.00 49.81           C  
ATOM    739  OE1 GLU A 308     -18.716   2.913  16.515  1.00 53.83           O  
ATOM    740  OE2 GLU A 308     -17.615   1.699  17.970  1.00 52.90           O  
ATOM    741  N   LYS A 309     -12.735   3.648  19.020  1.00 36.74           N  
ATOM    742  CA  LYS A 309     -11.501   3.370  19.786  1.00 34.88           C  
ATOM    743  C   LYS A 309     -11.612   3.835  21.230  1.00 33.48           C  
ATOM    744  O   LYS A 309     -12.373   4.749  21.541  1.00 32.17           O  
ATOM    745  CB  LYS A 309     -10.285   4.022  19.113  1.00 35.06           C  
ATOM    746  N   ASP A 310     -10.825   3.230  22.115  1.00 31.99           N  
ATOM    747  CA  ASP A 310     -10.823   3.623  23.530  1.00 31.59           C  
ATOM    748  C   ASP A 310     -10.320   5.047  23.745  1.00 31.48           C  
ATOM    749  O   ASP A 310     -10.697   5.693  24.715  1.00 32.71           O  
ATOM    750  CB  ASP A 310      -9.889   2.714  24.326  1.00 32.68           C  
ATOM    751  CG  ASP A 310     -10.054   2.882  25.815  1.00 33.60           C  
ATOM    752  OD1 ASP A 310     -11.167   2.590  26.330  1.00 38.05           O  
ATOM    753  OD2 ASP A 310      -9.081   3.289  26.483  1.00 31.29           O  
ATOM    754  N   ALA A 311      -9.443   5.492  22.862  1.00 29.91           N  
ATOM    755  CA  ALA A 311      -8.751   6.776  23.022  1.00 29.72           C  
ATOM    756  C   ALA A 311      -8.770   7.673  21.779  1.00 28.64           C  
ATOM    757  O   ALA A 311      -8.925   7.214  20.631  1.00 28.47           O  
ATOM    758  CB  ALA A 311      -7.305   6.529  23.437  1.00 29.91           C  
ATOM    759  N   TRP A 312      -8.577   8.971  22.026  1.00 28.09           N  
ATOM    760  CA  TRP A 312      -8.324   9.929  20.954  1.00 27.87           C  
ATOM    761  C   TRP A 312      -7.023   9.620  20.253  1.00 28.21           C  
ATOM    762  O   TRP A 312      -6.158   8.907  20.821  1.00 28.08           O  
ATOM    763  CB  TRP A 312      -8.114  11.309  21.547  1.00 28.23           C  
ATOM    764  CG  TRP A 312      -9.309  12.069  21.947  1.00 27.25           C  
ATOM    765  CD1 TRP A 312     -10.175  11.773  22.960  1.00 28.88           C  
ATOM    766  CD2 TRP A 312      -9.722  13.337  21.407  1.00 28.06           C  
ATOM    767  NE1 TRP A 312     -11.143  12.770  23.057  1.00 30.12           N  
ATOM    768  CE2 TRP A 312     -10.880  13.734  22.117  1.00 29.67           C  
ATOM    769  CE3 TRP A 312      -9.234  14.158  20.377  1.00 28.30           C  
ATOM    770  CZ2 TRP A 312     -11.578  14.928  21.816  1.00 30.43           C  
ATOM    771  CZ3 TRP A 312      -9.917  15.373  20.100  1.00 29.50           C  
ATOM    772  CH2 TRP A 312     -11.063  15.723  20.817  1.00 29.28           C  
ATOM    773  N   ASP A 313      -6.852  10.191  19.059  1.00 27.45           N  
ATOM    774  CA  ASP A 313      -5.512  10.369  18.499  1.00 28.54           C  
ATOM    775  C   ASP A 313      -4.816  11.347  19.455  1.00 27.68           C  
ATOM    776  O   ASP A 313      -5.326  12.421  19.713  1.00 26.70           O  
ATOM    777  CB  ASP A 313      -5.548  10.965  17.089  1.00 29.00           C  
ATOM    778  CG  ASP A 313      -4.182  11.354  16.606  1.00 32.70           C  
ATOM    779  OD1 ASP A 313      -3.549  10.498  15.976  1.00 38.35           O  
ATOM    780  OD2 ASP A 313      -3.704  12.473  16.895  1.00 34.41           O  
ATOM    781  N   VAL A 314      -3.643  10.968  19.975  1.00 27.85           N  
ATOM    782  CA  VAL A 314      -3.045  11.742  21.069  1.00 27.41           C  
ATOM    783  C   VAL A 314      -2.689  13.196  20.649  1.00 28.27           C  
ATOM    784  O   VAL A 314      -2.874  14.137  21.423  1.00 27.48           O  
ATOM    785  CB  VAL A 314      -1.795  10.991  21.645  1.00 28.38           C  
ATOM    786  CG1 VAL A 314      -0.680  10.947  20.605  1.00 28.26           C  
ATOM    787  CG2 VAL A 314      -1.328  11.647  22.970  1.00 27.58           C  
ATOM    788  N   LYS A 315      -2.182  13.386  19.427  1.00 28.80           N  
ATOM    789  CA  LYS A 315      -1.834  14.747  18.963  1.00 30.03           C  
ATOM    790  C   LYS A 315      -3.088  15.631  18.886  1.00 29.29           C  
ATOM    791  O   LYS A 315      -3.090  16.763  19.359  1.00 28.85           O  
ATOM    792  CB  LYS A 315      -1.080  14.679  17.628  1.00 31.16           C  
ATOM    793  CG  LYS A 315      -0.813  16.004  16.907  1.00 33.98           C  
ATOM    794  CD  LYS A 315      -0.367  15.691  15.432  1.00 35.49           C  
ATOM    795  CE  LYS A 315       0.276  16.897  14.700  1.00 39.40           C  
ATOM    796  NZ  LYS A 315      -0.612  18.089  14.622  1.00 44.83           N  
ATOM    797  N   MET A 316      -4.160  15.098  18.301  1.00 28.88           N  
ATOM    798  CA  MET A 316      -5.436  15.807  18.253  1.00 30.15           C  
ATOM    799  C   MET A 316      -5.977  16.118  19.654  1.00 29.60           C  
ATOM    800  O   MET A 316      -6.535  17.202  19.882  1.00 29.21           O  
ATOM    801  CB  MET A 316      -6.452  15.007  17.414  1.00 29.79           C  
ATOM    802  CG  MET A 316      -6.044  14.937  15.954  1.00 32.30           C  
ATOM    803  SD  MET A 316      -7.327  14.104  15.011  1.00 36.29           S  
ATOM    804  CE  MET A 316      -6.583  14.220  13.396  1.00 37.15           C  
ATOM    805  N   LEU A 317      -5.808  15.194  20.601  1.00 27.71           N  
ATOM    806  CA  LEU A 317      -6.286  15.446  21.971  1.00 26.40           C  
ATOM    807  C   LEU A 317      -5.503  16.617  22.603  1.00 25.94           C  
ATOM    808  O   LEU A 317      -6.076  17.488  23.265  1.00 25.74           O  
ATOM    809  CB  LEU A 317      -6.130  14.196  22.834  1.00 26.01           C  
ATOM    810  CG  LEU A 317      -6.563  14.402  24.295  1.00 25.62           C  
ATOM    811  CD1 LEU A 317      -8.008  14.930  24.471  1.00 26.40           C  
ATOM    812  CD2 LEU A 317      -6.391  13.109  25.083  1.00 27.82           C  
ATOM    813  N   LEU A 318      -4.182  16.628  22.429  1.00 25.82           N  
ATOM    814  CA  LEU A 318      -3.407  17.743  23.001  1.00 25.81           C  
ATOM    815  C   LEU A 318      -3.820  19.114  22.429  1.00 26.44           C  
ATOM    816  O   LEU A 318      -3.933  20.115  23.166  1.00 26.65           O  
ATOM    817  CB  LEU A 318      -1.895  17.511  22.815  1.00 26.58           C  
ATOM    818  CG  LEU A 318      -0.993  18.600  23.438  1.00 27.22           C  
ATOM    819  CD1 LEU A 318      -1.289  18.800  24.907  1.00 28.78           C  
ATOM    820  CD2 LEU A 318       0.448  18.251  23.179  1.00 28.88           C  
ATOM    821  N   GLU A 319      -4.022  19.137  21.106  1.00 26.96           N  
ATOM    822  CA  GLU A 319      -4.483  20.339  20.396  1.00 29.50           C  
ATOM    823  C   GLU A 319      -5.838  20.768  20.950  1.00 28.08           C  
ATOM    824  O   GLU A 319      -6.055  21.961  21.254  1.00 28.46           O  
ATOM    825  CB  GLU A 319      -4.545  20.020  18.893  1.00 29.70           C  
ATOM    826  CG  GLU A 319      -3.140  19.950  18.287  1.00 34.26           C  
ATOM    827  CD  GLU A 319      -3.040  19.354  16.885  1.00 36.73           C  
ATOM    828  OE1 GLU A 319      -4.082  18.998  16.276  1.00 45.67           O  
ATOM    829  OE2 GLU A 319      -1.883  19.246  16.390  1.00 42.48           O  
ATOM    830  N   GLN A 320      -6.741  19.796  21.113  1.00 26.72           N  
ATOM    831  CA  GLN A 320      -8.081  20.117  21.582  1.00 26.58           C  
ATOM    832  C   GLN A 320      -8.078  20.651  23.016  1.00 26.59           C  
ATOM    833  O   GLN A 320      -8.784  21.614  23.354  1.00 26.25           O  
ATOM    834  CB  GLN A 320      -9.005  18.902  21.466  1.00 26.11           C  
ATOM    835  CG  GLN A 320     -10.437  19.258  21.871  1.00 27.87           C  
ATOM    836  CD  GLN A 320     -11.084  20.142  20.823  1.00 30.49           C  
ATOM    837  OE1 GLN A 320     -10.897  19.934  19.619  1.00 33.39           O  
ATOM    838  NE2 GLN A 320     -11.833  21.139  21.271  1.00 31.35           N  
ATOM    839  N   PHE A 321      -7.301  19.995  23.870  1.00 26.05           N  
ATOM    840  CA  PHE A 321      -7.183  20.419  25.262  1.00 25.66           C  
ATOM    841  C   PHE A 321      -6.691  21.860  25.301  1.00 26.46           C  
ATOM    842  O   PHE A 321      -7.279  22.719  25.959  1.00 26.15           O  
ATOM    843  CB  PHE A 321      -6.209  19.507  26.010  1.00 25.34           C  
ATOM    844  CG  PHE A 321      -5.904  19.971  27.423  1.00 24.47           C  
ATOM    845  CD1 PHE A 321      -6.920  20.070  28.394  1.00 24.89           C  
ATOM    846  CD2 PHE A 321      -4.600  20.274  27.802  1.00 25.56           C  
ATOM    847  CE1 PHE A 321      -6.627  20.456  29.709  1.00 26.01           C  
ATOM    848  CE2 PHE A 321      -4.307  20.674  29.111  1.00 24.80           C  
ATOM    849  CZ  PHE A 321      -5.325  20.779  30.066  1.00 26.82           C  
ATOM    850  N   SER A 322      -5.625  22.116  24.556  1.00 27.13           N  
ATOM    851  CA  SER A 322      -5.050  23.477  24.500  1.00 27.03           C  
ATOM    852  C   SER A 322      -6.086  24.518  24.022  1.00 27.55           C  
ATOM    853  O   SER A 322      -6.212  25.608  24.600  1.00 27.62           O  
ATOM    854  CB  SER A 322      -3.852  23.450  23.600  1.00 27.82           C  
ATOM    855  OG  SER A 322      -2.892  22.474  24.078  1.00 28.60           O  
ATOM    856  N   PHE A 323      -6.886  24.125  23.036  1.00 27.07           N  
ATOM    857  CA  PHE A 323      -7.973  25.000  22.560  1.00 27.25           C  
ATOM    858  C   PHE A 323      -8.973  25.286  23.679  1.00 27.35           C  
ATOM    859  O   PHE A 323      -9.311  26.453  23.975  1.00 28.32           O  
ATOM    860  CB  PHE A 323      -8.706  24.362  21.361  1.00 27.82           C  
ATOM    861  CG  PHE A 323      -9.858  25.207  20.845  1.00 29.17           C  
ATOM    862  CD1 PHE A 323      -9.636  26.181  19.869  1.00 33.30           C  
ATOM    863  CD2 PHE A 323     -11.128  25.076  21.384  1.00 29.61           C  
ATOM    864  CE1 PHE A 323     -10.675  26.989  19.392  1.00 34.17           C  
ATOM    865  CE2 PHE A 323     -12.198  25.885  20.910  1.00 33.35           C  
ATOM    866  CZ  PHE A 323     -11.953  26.845  19.918  1.00 33.58           C  
ATOM    867  N   ASP A 324      -9.479  24.226  24.299  1.00 27.18           N  
ATOM    868  CA  ASP A 324     -10.559  24.365  25.276  1.00 26.31           C  
ATOM    869  C   ASP A 324     -10.155  25.068  26.561  1.00 27.62           C  
ATOM    870  O   ASP A 324     -10.987  25.735  27.201  1.00 28.72           O  
ATOM    871  CB  ASP A 324     -11.134  22.980  25.591  1.00 25.34           C  
ATOM    872  CG  ASP A 324     -11.955  22.436  24.479  1.00 27.23           C  
ATOM    873  OD1 ASP A 324     -12.677  23.222  23.790  1.00 28.73           O  
ATOM    874  OD2 ASP A 324     -11.920  21.193  24.298  1.00 28.48           O  
ATOM    875  N   ILE A 325      -8.876  24.927  26.925  1.00 27.59           N  
ATOM    876  CA  ILE A 325      -8.325  25.465  28.178  1.00 28.54           C  
ATOM    877  C   ILE A 325      -7.604  26.816  27.999  1.00 27.72           C  
ATOM    878  O   ILE A 325      -7.011  27.346  28.942  1.00 27.96           O  
ATOM    879  CB  ILE A 325      -7.349  24.416  28.838  1.00 28.97           C  
ATOM    880  CG1 ILE A 325      -7.358  24.555  30.351  1.00 31.41           C  
ATOM    881  CG2 ILE A 325      -5.963  24.511  28.235  1.00 28.45           C  
ATOM    882  CD1 ILE A 325      -8.557  23.846  31.005  1.00 33.33           C  
ATOM    883  N   ALA A 326      -7.675  27.375  26.791  1.00 28.34           N  
ATOM    884  CA  ALA A 326      -6.866  28.553  26.440  1.00 28.82           C  
ATOM    885  C   ALA A 326      -6.962  29.708  27.432  1.00 29.21           C  
ATOM    886  O   ALA A 326      -5.927  30.281  27.796  1.00 30.00           O  
ATOM    887  CB  ALA A 326      -7.205  29.046  25.036  1.00 28.63           C  
ATOM    888  N   GLU A 327      -8.179  30.070  27.839  1.00 30.70           N  
ATOM    889  CA  GLU A 327      -8.355  31.208  28.767  1.00 31.85           C  
ATOM    890  C   GLU A 327      -7.580  30.937  30.052  1.00 31.00           C  
ATOM    891  O   GLU A 327      -6.831  31.785  30.526  1.00 30.69           O  
ATOM    892  CB  GLU A 327      -9.830  31.476  29.081  1.00 33.24           C  
ATOM    893  CG  GLU A 327     -10.064  32.687  29.956  1.00 39.82           C  
ATOM    894  CD  GLU A 327      -9.567  33.958  29.310  1.00 47.08           C  
ATOM    895  OE1 GLU A 327      -8.778  34.688  29.958  1.00 51.65           O  
ATOM    896  OE2 GLU A 327      -9.939  34.209  28.145  1.00 51.09           O  
ATOM    897  N   GLU A 328      -7.757  29.729  30.587  1.00 30.09           N  
ATOM    898  CA  GLU A 328      -7.076  29.344  31.816  1.00 30.05           C  
ATOM    899  C   GLU A 328      -5.549  29.219  31.630  1.00 28.66           C  
ATOM    900  O   GLU A 328      -4.777  29.616  32.505  1.00 27.71           O  
ATOM    901  CB  GLU A 328      -7.646  28.026  32.343  1.00 30.57           C  
ATOM    902  CG  GLU A 328      -9.080  28.143  32.784  1.00 34.66           C  
ATOM    903  CD  GLU A 328     -10.085  27.850  31.690  1.00 37.19           C  
ATOM    904  OE1 GLU A 328     -11.256  27.604  32.071  1.00 43.28           O  
ATOM    905  OE2 GLU A 328      -9.759  27.865  30.463  1.00 36.02           O  
ATOM    906  N   ALA A 329      -5.137  28.669  30.492  1.00 28.31           N  
ATOM    907  CA  ALA A 329      -3.728  28.417  30.244  1.00 27.22           C  
ATOM    908  C   ALA A 329      -2.954  29.721  30.130  1.00 27.28           C  
ATOM    909  O   ALA A 329      -1.792  29.758  30.466  1.00 27.48           O  
ATOM    910  CB  ALA A 329      -3.539  27.578  28.965  1.00 28.22           C  
ATOM    911  N   SER A 330      -3.623  30.789  29.702  1.00 26.88           N  
ATOM    912  CA  SER A 330      -2.947  32.098  29.603  1.00 27.92           C  
ATOM    913  C   SER A 330      -2.484  32.661  30.957  1.00 28.22           C  
ATOM    914  O   SER A 330      -1.651  33.578  31.002  1.00 29.90           O  
ATOM    915  CB  SER A 330      -3.842  33.115  28.890  1.00 27.17           C  
ATOM    916  OG  SER A 330      -4.914  33.552  29.739  1.00 29.48           O  
ATOM    917  N   LYS A 331      -3.014  32.120  32.047  1.00 29.05           N  
ATOM    918  CA  LYS A 331      -2.772  32.686  33.382  1.00 30.22           C  
ATOM    919  C   LYS A 331      -1.822  31.850  34.228  1.00 30.52           C  
ATOM    920  O   LYS A 331      -1.584  32.191  35.409  1.00 31.08           O  
ATOM    921  CB  LYS A 331      -4.097  32.850  34.134  1.00 30.48           C  
ATOM    922  CG  LYS A 331      -5.122  33.767  33.466  1.00 33.47           C  
ATOM    923  CD  LYS A 331      -6.390  33.917  34.327  1.00 34.00           C  
ATOM    924  CE  LYS A 331      -7.378  34.898  33.688  1.00 41.55           C  
ATOM    925  NZ  LYS A 331      -8.158  34.234  32.613  1.00 46.26           N  
ATOM    926  N   VAL A 332      -1.313  30.750  33.663  1.00 28.85           N  
ATOM    927  CA  VAL A 332      -0.441  29.844  34.414  1.00 29.34           C  
ATOM    928  C   VAL A 332       0.808  29.484  33.627  1.00 29.01           C  
ATOM    929  O   VAL A 332       0.836  29.540  32.395  1.00 27.61           O  
ATOM    930  CB  VAL A 332      -1.157  28.488  34.804  1.00 29.72           C  
ATOM    931  CG1 VAL A 332      -2.174  28.663  35.901  1.00 31.73           C  
ATOM    932  CG2 VAL A 332      -1.797  27.858  33.601  1.00 27.61           C  
ATOM    933  N   CYS A 333       1.847  29.081  34.354  1.00 28.53           N  
ATOM    934  CA  CYS A 333       3.075  28.608  33.724  1.00 28.34           C  
ATOM    935  C   CYS A 333       2.819  27.421  32.770  1.00 28.08           C  
ATOM    936  O   CYS A 333       3.256  27.459  31.613  1.00 28.75           O  
ATOM    937  CB  CYS A 333       4.089  28.240  34.810  1.00 30.62           C  
ATOM    938  SG  CYS A 333       5.588  27.519  34.156  1.00 30.65           S  
ATOM    939  N   LEU A 334       2.090  26.409  33.260  1.00 27.51           N  
ATOM    940  CA  LEU A 334       1.736  25.219  32.471  1.00 26.52           C  
ATOM    941  C   LEU A 334       0.373  24.705  32.822  1.00 25.61           C  
ATOM    942  O   LEU A 334      -0.049  24.825  33.983  1.00 26.32           O  
ATOM    943  CB  LEU A 334       2.723  24.073  32.741  1.00 27.09           C  
ATOM    944  CG  LEU A 334       4.078  24.208  32.065  1.00 27.54           C  
ATOM    945  CD1 LEU A 334       4.951  23.025  32.536  1.00 29.86           C  
ATOM    946  CD2 LEU A 334       3.976  24.190  30.541  1.00 29.30           C  
ATOM    947  N   ALA A 335      -0.271  24.089  31.838  1.00 24.72           N  
ATOM    948  CA  ALA A 335      -1.472  23.305  32.074  1.00 24.90           C  
ATOM    949  C   ALA A 335      -1.130  21.870  31.713  1.00 24.99           C  
ATOM    950  O   ALA A 335      -0.422  21.614  30.718  1.00 25.57           O  
ATOM    951  CB  ALA A 335      -2.619  23.805  31.181  1.00 25.18           C  
ATOM    952  N   HIS A 336      -1.663  20.939  32.495  1.00 25.57           N  
ATOM    953  CA  HIS A 336      -1.435  19.498  32.193  1.00 24.50           C  
ATOM    954  C   HIS A 336      -2.732  18.717  32.382  1.00 25.51           C  
ATOM    955  O   HIS A 336      -3.397  18.870  33.425  1.00 26.53           O  
ATOM    956  CB  HIS A 336      -0.337  18.931  33.102  1.00 25.31           C  
ATOM    957  CG  HIS A 336       0.324  17.707  32.533  1.00 26.10           C  
ATOM    958  ND1 HIS A 336       1.362  17.783  31.637  1.00 24.59           N  
ATOM    959  CD2 HIS A 336       0.042  16.382  32.675  1.00 26.80           C  
ATOM    960  CE1 HIS A 336       1.721  16.557  31.267  1.00 23.85           C  
ATOM    961  NE2 HIS A 336       0.937  15.693  31.879  1.00 23.35           N  
ATOM    962  N   LEU A 337      -3.087  17.934  31.364  1.00 23.27           N  
ATOM    963  CA  LEU A 337      -4.256  17.045  31.379  1.00 23.98           C  
ATOM    964  C   LEU A 337      -3.829  15.677  31.833  1.00 24.53           C  
ATOM    965  O   LEU A 337      -2.931  15.085  31.219  1.00 25.06           O  
ATOM    966  CB  LEU A 337      -4.852  16.943  29.971  1.00 23.72           C  
ATOM    967  CG  LEU A 337      -5.978  15.935  29.710  1.00 23.95           C  
ATOM    968  CD1 LEU A 337      -7.173  16.283  30.597  1.00 25.95           C  
ATOM    969  CD2 LEU A 337      -6.392  15.892  28.255  1.00 24.95           C  
ATOM    970  N   PHE A 338      -4.538  15.165  32.841  1.00 24.41           N  
ATOM    971  CA  PHE A 338      -4.422  13.763  33.256  1.00 24.42           C  
ATOM    972  C   PHE A 338      -5.661  13.023  32.800  1.00 26.02           C  
ATOM    973  O   PHE A 338      -6.781  13.417  33.124  1.00 26.34           O  
ATOM    974  CB  PHE A 338      -4.266  13.661  34.774  1.00 24.38           C  
ATOM    975  CG  PHE A 338      -2.900  14.099  35.245  1.00 24.90           C  
ATOM    976  CD1 PHE A 338      -2.611  15.449  35.447  1.00 27.42           C  
ATOM    977  CD2 PHE A 338      -1.880  13.150  35.406  1.00 25.41           C  
ATOM    978  CE1 PHE A 338      -1.351  15.853  35.864  1.00 25.41           C  
ATOM    979  CE2 PHE A 338      -0.621  13.542  35.820  1.00 27.64           C  
ATOM    980  CZ  PHE A 338      -0.349  14.895  36.044  1.00 27.92           C  
ATOM    981  N   THR A 339      -5.450  11.970  32.023  1.00 24.56           N  
ATOM    982  CA  THR A 339      -6.577  11.220  31.450  1.00 25.63           C  
ATOM    983  C   THR A 339      -6.356   9.724  31.661  1.00 25.24           C  
ATOM    984  O   THR A 339      -5.357   9.304  32.256  1.00 26.55           O  
ATOM    985  CB  THR A 339      -6.806  11.606  29.987  1.00 25.46           C  
ATOM    986  OG1 THR A 339      -8.035  11.025  29.484  1.00 25.09           O  
ATOM    987  CG2 THR A 339      -5.597  11.163  29.116  1.00 27.18           C  
ATOM    988  N   TYR A 340      -7.329   8.930  31.222  1.00 25.10           N  
ATOM    989  CA  TYR A 340      -7.252   7.486  31.378  1.00 26.02           C  
ATOM    990  C   TYR A 340      -7.849   6.903  30.118  1.00 27.07           C  
ATOM    991  O   TYR A 340      -9.046   6.585  30.076  1.00 27.74           O  
ATOM    992  CB  TYR A 340      -8.034   7.013  32.616  1.00 26.54           C  
ATOM    993  CG  TYR A 340      -7.786   5.558  32.980  1.00 26.13           C  
ATOM    994  CD1 TYR A 340      -6.704   5.206  33.785  1.00 26.77           C  
ATOM    995  CD2 TYR A 340      -8.658   4.537  32.544  1.00 27.64           C  
ATOM    996  CE1 TYR A 340      -6.462   3.855  34.144  1.00 26.66           C  
ATOM    997  CE2 TYR A 340      -8.442   3.188  32.903  1.00 28.04           C  
ATOM    998  CZ  TYR A 340      -7.343   2.860  33.690  1.00 27.52           C  
ATOM    999  OH  TYR A 340      -7.126   1.546  34.035  1.00 29.06           O  
ATOM   1000  N   GLN A 341      -7.019   6.746  29.090  1.00 26.27           N  
ATOM   1001  CA  GLN A 341      -7.429   6.186  27.805  1.00 27.05           C  
ATOM   1002  C   GLN A 341      -6.223   5.540  27.116  1.00 27.24           C  
ATOM   1003  O   GLN A 341      -5.077   5.975  27.291  1.00 25.93           O  
ATOM   1004  CB  GLN A 341      -8.054   7.275  26.923  1.00 27.51           C  
ATOM   1005  CG  GLN A 341      -7.185   8.507  26.665  1.00 28.29           C  
ATOM   1006  CD  GLN A 341      -8.003   9.620  25.959  1.00 27.00           C  
ATOM   1007  OE1 GLN A 341      -8.234   9.543  24.748  1.00 27.63           O  
ATOM   1008  NE2 GLN A 341      -8.450  10.639  26.722  1.00 26.78           N  
ATOM   1009  N   ASP A 342      -6.477   4.483  26.354  1.00 26.96           N  
ATOM   1010  CA  ASP A 342      -5.410   3.635  25.869  1.00 26.96           C  
ATOM   1011  C   ASP A 342      -5.010   4.110  24.482  1.00 26.98           C  
ATOM   1012  O   ASP A 342      -5.547   3.626  23.450  1.00 26.75           O  
ATOM   1013  CB  ASP A 342      -5.902   2.159  25.851  1.00 27.49           C  
ATOM   1014  CG  ASP A 342      -4.783   1.168  25.970  1.00 27.96           C  
ATOM   1015  OD1 ASP A 342      -3.612   1.583  25.867  1.00 27.48           O  
ATOM   1016  OD2 ASP A 342      -5.096  -0.045  26.149  1.00 26.15           O  
ATOM   1017  N   PHE A 343      -4.083   5.071  24.429  1.00 26.39           N  
ATOM   1018  CA  PHE A 343      -3.562   5.511  23.134  1.00 26.43           C  
ATOM   1019  C   PHE A 343      -2.966   4.364  22.355  1.00 26.90           C  
ATOM   1020  O   PHE A 343      -2.322   3.485  22.917  1.00 26.54           O  
ATOM   1021  CB  PHE A 343      -2.522   6.631  23.274  1.00 26.29           C  
ATOM   1022  CG  PHE A 343      -3.053   7.834  23.981  1.00 25.63           C  
ATOM   1023  CD1 PHE A 343      -4.124   8.554  23.466  1.00 26.32           C  
ATOM   1024  CD2 PHE A 343      -2.451   8.266  25.164  1.00 25.72           C  
ATOM   1025  CE1 PHE A 343      -4.627   9.700  24.148  1.00 26.51           C  
ATOM   1026  CE2 PHE A 343      -2.920   9.401  25.852  1.00 26.21           C  
ATOM   1027  CZ  PHE A 343      -4.012  10.116  25.362  1.00 25.20           C  
ATOM   1028  N   ASP A 344      -3.214   4.367  21.059  1.00 29.54           N  
ATOM   1029  CA  ASP A 344      -2.646   3.352  20.165  1.00 30.22           C  
ATOM   1030  C   ASP A 344      -1.130   3.167  20.314  1.00 30.87           C  
ATOM   1031  O   ASP A 344      -0.349   4.122  20.526  1.00 30.19           O  
ATOM   1032  CB  ASP A 344      -2.977   3.721  18.715  1.00 32.66           C  
ATOM   1033  CG  ASP A 344      -2.753   2.577  17.743  1.00 37.87           C  
ATOM   1034  OD1 ASP A 344      -2.051   2.821  16.740  1.00 44.81           O  
ATOM   1035  OD2 ASP A 344      -3.287   1.459  17.969  1.00 43.62           O  
ATOM   1036  N   MET A 345      -0.715   1.914  20.195  1.00 31.08           N  
ATOM   1037  CA  MET A 345       0.694   1.563  20.056  1.00 34.25           C  
ATOM   1038  C   MET A 345       1.580   2.000  21.225  1.00 31.42           C  
ATOM   1039  O   MET A 345       2.768   2.224  21.060  1.00 31.18           O  
ATOM   1040  CB  MET A 345       1.247   2.039  18.706  1.00 34.40           C  
ATOM   1041  CG  MET A 345       0.675   1.213  17.519  1.00 37.95           C  
ATOM   1042  SD  MET A 345       1.212   1.941  15.958  1.00 46.16           S  
ATOM   1043  CE  MET A 345       2.967   1.555  15.950  1.00 46.87           C  
ATOM   1044  N   GLY A 346       1.000   2.034  22.417  1.00 29.18           N  
ATOM   1045  CA  GLY A 346       1.804   2.139  23.630  1.00 27.59           C  
ATOM   1046  C   GLY A 346       2.140   3.562  24.056  1.00 26.77           C  
ATOM   1047  O   GLY A 346       2.820   3.763  25.069  1.00 26.41           O  
ATOM   1048  N   THR A 347       1.607   4.545  23.350  1.00 26.16           N  
ATOM   1049  CA  THR A 347       1.847   5.949  23.739  1.00 26.27           C  
ATOM   1050  C   THR A 347       1.265   6.308  25.118  1.00 26.51           C  
ATOM   1051  O   THR A 347       0.110   5.993  25.408  1.00 26.25           O  
ATOM   1052  CB  THR A 347       1.294   6.943  22.684  1.00 27.31           C  
ATOM   1053  OG1 THR A 347       1.923   6.688  21.413  1.00 26.56           O  
ATOM   1054  CG2 THR A 347       1.595   8.384  23.135  1.00 28.48           C  
ATOM   1055  N   LEU A 348       2.052   7.025  25.934  1.00 25.05           N  
ATOM   1056  CA  LEU A 348       1.653   7.345  27.307  1.00 24.11           C  
ATOM   1057  C   LEU A 348       1.341   8.822  27.530  1.00 24.36           C  
ATOM   1058  O   LEU A 348       0.634   9.172  28.477  1.00 24.58           O  
ATOM   1059  CB  LEU A 348       2.771   6.959  28.284  1.00 26.08           C  
ATOM   1060  CG  LEU A 348       2.931   5.450  28.486  1.00 25.82           C  
ATOM   1061  CD1 LEU A 348       4.338   5.088  28.961  1.00 29.33           C  
ATOM   1062  CD2 LEU A 348       1.905   4.946  29.467  1.00 32.51           C  
ATOM   1063  N   GLY A 349       1.907   9.673  26.698  1.00 24.38           N  
ATOM   1064  CA  GLY A 349       1.729  11.138  26.894  1.00 25.27           C  
ATOM   1065  C   GLY A 349       2.303  11.952  25.755  1.00 25.87           C  
ATOM   1066  O   GLY A 349       2.854  11.403  24.790  1.00 25.24           O  
ATOM   1067  N   LEU A 350       2.156  13.277  25.853  1.00 25.35           N  
ATOM   1068  CA  LEU A 350       2.591  14.180  24.786  1.00 25.38           C  
ATOM   1069  C   LEU A 350       2.660  15.587  25.353  1.00 25.65           C  
ATOM   1070  O   LEU A 350       1.928  15.935  26.300  1.00 24.80           O  
ATOM   1071  CB  LEU A 350       1.580  14.169  23.611  1.00 24.97           C  
ATOM   1072  CG  LEU A 350       2.016  14.791  22.279  1.00 26.79           C  
ATOM   1073  CD1 LEU A 350       3.128  14.016  21.589  1.00 31.17           C  
ATOM   1074  CD2 LEU A 350       0.824  14.954  21.325  1.00 28.01           C  
ATOM   1075  N   ALA A 351       3.557  16.391  24.798  1.00 25.38           N  
ATOM   1076  CA  ALA A 351       3.706  17.755  25.291  1.00 25.59           C  
ATOM   1077  C   ALA A 351       4.222  18.646  24.196  1.00 27.08           C  
ATOM   1078  O   ALA A 351       4.853  18.156  23.232  1.00 27.42           O  
ATOM   1079  CB  ALA A 351       4.671  17.778  26.485  1.00 27.05           C  
ATOM   1080  N   TYR A 352       3.958  19.953  24.327  1.00 26.26           N  
ATOM   1081  CA  TYR A 352       4.627  20.957  23.463  1.00 27.69           C  
ATOM   1082  C   TYR A 352       5.925  21.398  24.103  1.00 28.43           C  
ATOM   1083  O   TYR A 352       6.054  21.423  25.337  1.00 28.62           O  
ATOM   1084  CB  TYR A 352       3.730  22.202  23.242  1.00 28.46           C  
ATOM   1085  CG  TYR A 352       2.486  21.889  22.462  1.00 29.79           C  
ATOM   1086  CD1 TYR A 352       2.573  21.413  21.153  1.00 33.43           C  
ATOM   1087  CD2 TYR A 352       1.235  22.134  23.001  1.00 30.48           C  
ATOM   1088  CE1 TYR A 352       1.425  21.109  20.415  1.00 36.42           C  
ATOM   1089  CE2 TYR A 352       0.083  21.845  22.293  1.00 30.83           C  
ATOM   1090  CZ  TYR A 352       0.181  21.334  21.002  1.00 33.30           C  
ATOM   1091  OH  TYR A 352      -0.962  21.047  20.307  1.00 33.33           O  
ATOM   1092  N   GLY A 353       6.878  21.764  23.250  1.00 30.25           N  
ATOM   1093  CA  GLY A 353       8.210  22.169  23.691  1.00 31.82           C  
ATOM   1094  C   GLY A 353       9.160  21.038  23.401  1.00 33.25           C  
ATOM   1095  O   GLY A 353       8.757  19.879  23.361  1.00 34.35           O  
ATOM   1096  N   GLY A 354      10.431  21.365  23.202  1.00 35.16           N  
ATOM   1097  CA  GLY A 354      11.449  20.335  23.075  1.00 35.70           C  
ATOM   1098  C   GLY A 354      11.179  19.350  21.948  1.00 37.80           C  
ATOM   1099  O   GLY A 354      11.448  18.164  22.084  1.00 37.11           O  
ATOM   1100  N   SER A 355      10.636  19.844  20.844  1.00 38.85           N  
ATOM   1101  CA  SER A 355      10.440  19.025  19.652  1.00 41.52           C  
ATOM   1102  C   SER A 355      11.348  19.494  18.523  1.00 43.11           C  
ATOM   1103  O   SER A 355      11.463  20.708  18.278  1.00 43.71           O  
ATOM   1104  CB  SER A 355       8.978  19.072  19.202  1.00 41.44           C  
ATOM   1105  OG  SER A 355       8.798  18.414  17.954  1.00 42.47           O  
ATOM   1106  N   PRO A 356      11.995  18.536  17.824  1.00 44.46           N  
ATOM   1107  CA  PRO A 356      12.836  18.910  16.701  1.00 45.55           C  
ATOM   1108  C   PRO A 356      11.953  19.225  15.499  1.00 46.21           C  
ATOM   1109  O   PRO A 356      12.415  19.885  14.572  1.00 47.77           O  
ATOM   1110  CB  PRO A 356      13.666  17.646  16.449  1.00 45.79           C  
ATOM   1111  CG  PRO A 356      12.799  16.526  16.901  1.00 45.32           C  
ATOM   1112  CD  PRO A 356      11.967  17.075  18.041  1.00 44.57           C  
ATOM   1113  N   HIS A 361       6.875  24.990  18.392  1.00 42.35           N  
ATOM   1114  CA  HIS A 361       7.427  25.386  19.689  1.00 41.69           C  
ATOM   1115  C   HIS A 361       6.404  25.202  20.813  1.00 40.48           C  
ATOM   1116  O   HIS A 361       5.406  24.476  20.636  1.00 40.51           O  
ATOM   1117  CB  HIS A 361       7.920  26.816  19.633  1.00 43.33           C  
ATOM   1118  N   GLY A 362       6.665  25.844  21.957  1.00 38.57           N  
ATOM   1119  CA  GLY A 362       5.828  25.726  23.145  1.00 35.20           C  
ATOM   1120  C   GLY A 362       6.590  25.386  24.424  1.00 33.41           C  
ATOM   1121  O   GLY A 362       7.830  25.419  24.467  1.00 34.21           O  
ATOM   1122  N   GLY A 363       5.834  25.056  25.465  1.00 30.96           N  
ATOM   1123  CA  GLY A 363       6.414  24.675  26.750  1.00 30.15           C  
ATOM   1124  C   GLY A 363       6.143  25.753  27.790  1.00 29.34           C  
ATOM   1125  O   GLY A 363       5.152  26.479  27.690  1.00 28.55           O  
ATOM   1126  N   VAL A 364       7.018  25.866  28.797  1.00 28.85           N  
ATOM   1127  CA  VAL A 364       6.729  26.703  29.959  1.00 28.65           C  
ATOM   1128  C   VAL A 364       6.473  28.145  29.536  1.00 29.33           C  
ATOM   1129  O   VAL A 364       7.117  28.627  28.617  1.00 29.70           O  
ATOM   1130  CB  VAL A 364       7.852  26.659  31.018  1.00 29.08           C  
ATOM   1131  CG1 VAL A 364       7.921  25.260  31.634  1.00 28.52           C  
ATOM   1132  CG2 VAL A 364       9.217  27.020  30.384  1.00 28.94           C  
ATOM   1133  N   CYS A 365       5.505  28.756  30.211  1.00 29.50           N  
ATOM   1134  CA  CYS A 365       5.017  30.133  29.970  1.00 29.24           C  
ATOM   1135  C   CYS A 365       4.173  30.236  28.708  1.00 28.12           C  
ATOM   1136  O   CYS A 365       4.623  29.833  27.649  1.00 28.41           O  
ATOM   1137  CB  CYS A 365       6.169  31.138  29.893  1.00 29.36           C  
ATOM   1138  SG  CYS A 365       7.261  31.111  31.305  1.00 33.07           S  
ATOM   1139  N   PRO A 366       2.943  30.769  28.827  1.00 28.66           N  
ATOM   1140  CA  PRO A 366       2.049  30.654  27.661  1.00 28.49           C  
ATOM   1141  C   PRO A 366       2.613  31.388  26.457  1.00 28.71           C  
ATOM   1142  O   PRO A 366       3.043  32.534  26.564  1.00 28.46           O  
ATOM   1143  CB  PRO A 366       0.747  31.323  28.113  1.00 27.94           C  
ATOM   1144  CG  PRO A 366       1.143  32.184  29.304  1.00 29.98           C  
ATOM   1145  CD  PRO A 366       2.273  31.397  29.967  1.00 28.27           C  
ATOM   1146  N   LYS A 367       2.613  30.701  25.323  1.00 29.35           N  
ATOM   1147  CA  LYS A 367       3.033  31.279  24.046  1.00 28.90           C  
ATOM   1148  C   LYS A 367       1.865  31.096  23.080  1.00 29.36           C  
ATOM   1149  O   LYS A 367       1.321  29.979  22.926  1.00 27.99           O  
ATOM   1150  CB  LYS A 367       4.286  30.581  23.513  1.00 30.55           C  
ATOM   1151  CG  LYS A 367       4.678  31.042  22.110  1.00 33.12           C  
ATOM   1152  CD  LYS A 367       5.883  30.291  21.583  1.00 37.72           C  
ATOM   1153  CE  LYS A 367       6.358  30.883  20.270  1.00 44.35           C  
ATOM   1154  NZ  LYS A 367       7.093  32.177  20.514  1.00 48.67           N  
ATOM   1155  N   ALA A 368       1.421  32.208  22.491  1.00 28.54           N  
ATOM   1156  CA  ALA A 368       0.229  32.157  21.660  1.00 28.75           C  
ATOM   1157  C   ALA A 368       0.511  31.507  20.301  1.00 27.86           C  
ATOM   1158  O   ALA A 368       1.602  31.635  19.733  1.00 29.02           O  
ATOM   1159  CB  ALA A 368      -0.351  33.576  21.472  1.00 28.28           C  
ATOM   1160  N   TYR A 369      -0.505  30.808  19.805  1.00 28.39           N  
ATOM   1161  CA  TYR A 369      -0.512  30.304  18.466  1.00 28.92           C  
ATOM   1162  C   TYR A 369      -1.896  30.633  17.941  1.00 28.50           C  
ATOM   1163  O   TYR A 369      -2.882  30.229  18.542  1.00 27.95           O  
ATOM   1164  CB  TYR A 369      -0.299  28.793  18.484  1.00 30.32           C  
ATOM   1165  CG  TYR A 369      -0.518  28.185  17.135  1.00 31.60           C  
ATOM   1166  CD1 TYR A 369      -1.609  27.364  16.889  1.00 35.50           C  
ATOM   1167  CD2 TYR A 369       0.341  28.493  16.078  1.00 36.08           C  
ATOM   1168  CE1 TYR A 369      -1.815  26.820  15.611  1.00 36.43           C  
ATOM   1169  CE2 TYR A 369       0.140  27.966  14.805  1.00 38.76           C  
ATOM   1170  CZ  TYR A 369      -0.940  27.139  14.587  1.00 36.37           C  
ATOM   1171  OH  TYR A 369      -1.121  26.621  13.332  1.00 38.62           O  
ATOM   1172  N   TYR A 370      -1.981  31.366  16.836  1.00 28.88           N  
ATOM   1173  CA  TYR A 370      -3.314  31.595  16.266  1.00 29.47           C  
ATOM   1174  C   TYR A 370      -3.731  30.391  15.428  1.00 30.36           C  
ATOM   1175  O   TYR A 370      -3.119  30.082  14.403  1.00 31.94           O  
ATOM   1176  CB  TYR A 370      -3.371  32.866  15.423  1.00 28.94           C  
ATOM   1177  CG  TYR A 370      -4.757  33.063  14.832  1.00 27.04           C  
ATOM   1178  CD1 TYR A 370      -5.779  33.567  15.620  1.00 27.48           C  
ATOM   1179  CD2 TYR A 370      -5.023  32.757  13.491  1.00 29.08           C  
ATOM   1180  CE1 TYR A 370      -7.051  33.757  15.112  1.00 27.87           C  
ATOM   1181  CE2 TYR A 370      -6.305  32.945  12.959  1.00 28.63           C  
ATOM   1182  CZ  TYR A 370      -7.296  33.457  13.773  1.00 26.96           C  
ATOM   1183  OH  TYR A 370      -8.571  33.636  13.283  1.00 29.03           O  
ATOM   1184  N   SER A 371      -4.779  29.728  15.868  1.00 31.17           N  
ATOM   1185  CA  SER A 371      -5.241  28.511  15.201  1.00 32.98           C  
ATOM   1186  C   SER A 371      -6.173  28.892  14.047  1.00 33.52           C  
ATOM   1187  O   SER A 371      -7.262  29.387  14.291  1.00 33.25           O  
ATOM   1188  CB  SER A 371      -5.965  27.628  16.210  1.00 32.97           C  
ATOM   1189  OG  SER A 371      -6.565  26.525  15.535  1.00 35.34           O  
ATOM   1190  N   PRO A 372      -5.737  28.665  12.798  1.00 35.25           N  
ATOM   1191  CA  PRO A 372      -6.579  29.056  11.648  1.00 36.34           C  
ATOM   1192  C   PRO A 372      -7.901  28.303  11.655  1.00 36.88           C  
ATOM   1193  O   PRO A 372      -8.952  28.877  11.338  1.00 38.32           O  
ATOM   1194  CB  PRO A 372      -5.714  28.672  10.438  1.00 36.24           C  
ATOM   1195  CG  PRO A 372      -4.273  28.710  10.981  1.00 37.27           C  
ATOM   1196  CD  PRO A 372      -4.455  28.087  12.359  1.00 35.47           C  
ATOM   1197  N   VAL A 373      -7.850  27.036  12.066  1.00 37.52           N  
ATOM   1198  CA  VAL A 373      -9.054  26.221  12.225  1.00 37.98           C  
ATOM   1199  C   VAL A 373      -9.905  26.646  13.431  1.00 37.66           C  
ATOM   1200  O   VAL A 373     -11.134  26.802  13.317  1.00 37.95           O  
ATOM   1201  CB  VAL A 373      -8.697  24.693  12.259  1.00 38.38           C  
ATOM   1202  CG1 VAL A 373      -9.934  23.864  12.564  1.00 39.90           C  
ATOM   1203  CG2 VAL A 373      -8.056  24.245  10.937  1.00 38.99           C  
ATOM   1204  N   GLY A 374      -9.268  26.874  14.583  1.00 36.80           N  
ATOM   1205  CA  GLY A 374      -9.999  27.278  15.794  1.00 36.48           C  
ATOM   1206  C   GLY A 374     -10.510  28.710  15.820  1.00 35.21           C  
ATOM   1207  O   GLY A 374     -11.397  29.068  16.634  1.00 35.24           O  
ATOM   1208  N   LYS A 375      -9.926  29.533  14.944  1.00 34.10           N  
ATOM   1209  CA  LYS A 375     -10.213  30.973  14.827  1.00 32.79           C  
ATOM   1210  C   LYS A 375      -9.926  31.823  16.078  1.00 32.57           C  
ATOM   1211  O   LYS A 375     -10.546  32.869  16.305  1.00 32.20           O  
ATOM   1212  CB  LYS A 375     -11.652  31.204  14.311  1.00 33.61           C  
ATOM   1213  CG  LYS A 375     -11.918  30.586  12.929  1.00 33.53           C  
ATOM   1214  CD  LYS A 375     -11.227  31.354  11.788  1.00 34.00           C  
ATOM   1215  CE  LYS A 375     -11.922  32.693  11.499  1.00 32.12           C  
ATOM   1216  NZ  LYS A 375     -11.493  33.237  10.166  1.00 28.07           N  
ATOM   1217  N   LYS A 376      -8.972  31.396  16.893  1.00 30.83           N  
ATOM   1218  CA  LYS A 376      -8.621  32.167  18.101  1.00 30.63           C  
ATOM   1219  C   LYS A 376      -7.227  31.756  18.523  1.00 28.78           C  
ATOM   1220  O   LYS A 376      -6.691  30.758  18.018  1.00 28.57           O  
ATOM   1221  CB  LYS A 376      -9.595  31.902  19.278  1.00 31.03           C  
ATOM   1222  CG  LYS A 376      -9.514  30.450  19.846  1.00 31.85           C  
ATOM   1223  CD  LYS A 376     -10.360  30.244  21.127  1.00 31.84           C  
ATOM   1224  CE  LYS A 376      -9.729  29.141  22.023  1.00 35.35           C  
ATOM   1225  NZ  LYS A 376     -10.606  28.797  23.214  1.00 33.32           N  
ATOM   1226  N   ASN A 377      -6.641  32.521  19.445  1.00 28.27           N  
ATOM   1227  CA  ASN A 377      -5.350  32.119  19.995  1.00 28.33           C  
ATOM   1228  C   ASN A 377      -5.515  30.978  20.991  1.00 28.39           C  
ATOM   1229  O   ASN A 377      -6.421  31.005  21.799  1.00 28.07           O  
ATOM   1230  CB  ASN A 377      -4.661  33.311  20.664  1.00 27.80           C  
ATOM   1231  CG  ASN A 377      -4.300  34.368  19.655  1.00 31.27           C  
ATOM   1232  OD1 ASN A 377      -3.682  34.063  18.637  1.00 29.86           O  
ATOM   1233  ND2 ASN A 377      -4.815  35.585  19.856  1.00 36.84           N  
ATOM   1234  N   ILE A 378      -4.637  29.986  20.892  1.00 27.86           N  
ATOM   1235  CA  ILE A 378      -4.471  28.954  21.923  1.00 29.22           C  
ATOM   1236  C   ILE A 378      -3.060  29.115  22.454  1.00 28.17           C  
ATOM   1237  O   ILE A 378      -2.260  29.860  21.868  1.00 28.55           O  
ATOM   1238  CB  ILE A 378      -4.702  27.529  21.364  1.00 28.99           C  
ATOM   1239  CG1 ILE A 378      -3.567  27.073  20.462  1.00 30.75           C  
ATOM   1240  CG2 ILE A 378      -6.003  27.470  20.563  1.00 30.04           C  
ATOM   1241  CD1 ILE A 378      -3.737  25.594  19.953  1.00 31.71           C  
ATOM   1242  N   TYR A 379      -2.741  28.471  23.570  1.00 27.02           N  
ATOM   1243  CA  TYR A 379      -1.389  28.640  24.134  1.00 25.98           C  
ATOM   1244  C   TYR A 379      -0.713  27.293  24.210  1.00 26.99           C  
ATOM   1245  O   TYR A 379      -1.373  26.281  24.410  1.00 27.13           O  
ATOM   1246  CB  TYR A 379      -1.465  29.327  25.514  1.00 26.04           C  
ATOM   1247  CG  TYR A 379      -2.206  30.630  25.384  1.00 25.97           C  
ATOM   1248  CD1 TYR A 379      -3.596  30.696  25.562  1.00 27.81           C  
ATOM   1249  CD2 TYR A 379      -1.522  31.788  25.020  1.00 28.82           C  
ATOM   1250  CE1 TYR A 379      -4.283  31.901  25.430  1.00 28.00           C  
ATOM   1251  CE2 TYR A 379      -2.213  33.011  24.877  1.00 27.89           C  
ATOM   1252  CZ  TYR A 379      -3.567  33.058  25.070  1.00 28.57           C  
ATOM   1253  OH  TYR A 379      -4.243  34.248  24.908  1.00 31.27           O  
ATOM   1254  N   LEU A 380       0.585  27.300  23.996  1.00 26.67           N  
ATOM   1255  CA  LEU A 380       1.367  26.078  23.805  1.00 26.19           C  
ATOM   1256  C   LEU A 380       2.063  25.619  25.075  1.00 26.45           C  
ATOM   1257  O   LEU A 380       3.011  24.822  25.013  1.00 25.57           O  
ATOM   1258  CB  LEU A 380       2.403  26.292  22.694  1.00 27.01           C  
ATOM   1259  CG  LEU A 380       1.801  26.785  21.350  1.00 28.71           C  
ATOM   1260  CD1 LEU A 380       2.886  27.127  20.355  1.00 29.86           C  
ATOM   1261  CD2 LEU A 380       0.927  25.713  20.771  1.00 29.40           C  
ATOM   1262  N   ASN A 381       1.554  26.059  26.210  1.00 24.85           N  
ATOM   1263  CA  ASN A 381       2.138  25.718  27.514  1.00 25.44           C  
ATOM   1264  C   ASN A 381       1.388  24.516  28.114  1.00 25.51           C  
ATOM   1265  O   ASN A 381       0.787  24.603  29.185  1.00 26.74           O  
ATOM   1266  CB  ASN A 381       2.164  26.931  28.470  1.00 24.50           C  
ATOM   1267  CG  ASN A 381       0.805  27.485  28.761  1.00 25.26           C  
ATOM   1268  OD1 ASN A 381      -0.058  27.492  27.892  1.00 26.47           O  
ATOM   1269  ND2 ASN A 381       0.622  28.013  29.969  1.00 26.31           N  
ATOM   1270  N   SER A 382       1.381  23.411  27.365  1.00 24.25           N  
ATOM   1271  CA  SER A 382       0.469  22.304  27.728  1.00 24.38           C  
ATOM   1272  C   SER A 382       1.107  20.941  27.485  1.00 24.05           C  
ATOM   1273  O   SER A 382       2.077  20.821  26.753  1.00 24.70           O  
ATOM   1274  CB  SER A 382      -0.870  22.427  26.961  1.00 24.55           C  
ATOM   1275  OG  SER A 382      -0.623  22.411  25.574  1.00 27.31           O  
ATOM   1276  N   GLY A 383       0.487  19.915  28.061  1.00 24.15           N  
ATOM   1277  CA  GLY A 383       0.986  18.538  27.968  1.00 23.77           C  
ATOM   1278  C   GLY A 383      -0.079  17.641  28.529  1.00 24.05           C  
ATOM   1279  O   GLY A 383      -1.014  18.121  29.176  1.00 24.59           O  
ATOM   1280  N   LEU A 384       0.078  16.327  28.338  1.00 22.96           N  
ATOM   1281  CA  LEU A 384      -0.876  15.383  28.922  1.00 23.48           C  
ATOM   1282  C   LEU A 384      -0.206  14.074  29.267  1.00 23.56           C  
ATOM   1283  O   LEU A 384       0.828  13.717  28.663  1.00 23.08           O  
ATOM   1284  CB  LEU A 384      -2.090  15.146  28.003  1.00 22.37           C  
ATOM   1285  CG  LEU A 384      -1.867  14.501  26.633  1.00 23.64           C  
ATOM   1286  CD1 LEU A 384      -1.781  12.960  26.777  1.00 24.98           C  
ATOM   1287  CD2 LEU A 384      -2.917  14.851  25.549  1.00 24.15           C  
ATOM   1288  N   THR A 385      -0.851  13.360  30.190  1.00 23.91           N  
ATOM   1289  CA  THR A 385      -0.399  12.050  30.663  1.00 23.52           C  
ATOM   1290  C   THR A 385      -1.620  11.162  30.713  1.00 24.17           C  
ATOM   1291  O   THR A 385      -2.668  11.579  31.241  1.00 23.99           O  
ATOM   1292  CB  THR A 385       0.146  12.147  32.118  1.00 24.35           C  
ATOM   1293  OG1 THR A 385       1.335  12.938  32.112  1.00 24.23           O  
ATOM   1294  CG2 THR A 385       0.463  10.760  32.732  1.00 23.92           C  
ATOM   1295  N   SER A 386      -1.506   9.938  30.172  1.00 23.44           N  
ATOM   1296  CA  SER A 386      -2.544   8.937  30.460  1.00 23.90           C  
ATOM   1297  C   SER A 386      -1.955   7.906  31.402  1.00 24.54           C  
ATOM   1298  O   SER A 386      -0.810   7.498  31.214  1.00 25.50           O  
ATOM   1299  CB  SER A 386      -3.027   8.266  29.177  1.00 24.73           C  
ATOM   1300  OG  SER A 386      -3.847   7.155  29.500  1.00 25.41           O  
ATOM   1301  N   THR A 387      -2.743   7.463  32.378  1.00 24.75           N  
ATOM   1302  CA  THR A 387      -2.298   6.415  33.290  1.00 24.71           C  
ATOM   1303  C   THR A 387      -2.916   5.050  32.941  1.00 25.32           C  
ATOM   1304  O   THR A 387      -2.893   4.141  33.786  1.00 25.60           O  
ATOM   1305  CB  THR A 387      -2.581   6.765  34.754  1.00 24.85           C  
ATOM   1306  OG1 THR A 387      -3.987   6.984  34.912  1.00 26.25           O  
ATOM   1307  CG2 THR A 387      -1.821   8.080  35.155  1.00 24.14           C  
ATOM   1308  N   LYS A 388      -3.440   4.934  31.709  1.00 25.29           N  
ATOM   1309  CA  LYS A 388      -3.841   3.642  31.132  1.00 25.85           C  
ATOM   1310  C   LYS A 388      -2.957   3.268  29.960  1.00 25.67           C  
ATOM   1311  O   LYS A 388      -2.702   4.095  29.073  1.00 24.81           O  
ATOM   1312  CB  LYS A 388      -5.262   3.707  30.598  1.00 26.33           C  
ATOM   1313  CG  LYS A 388      -5.856   2.315  30.271  1.00 25.79           C  
ATOM   1314  CD  LYS A 388      -7.240   2.463  29.626  1.00 27.46           C  
ATOM   1315  CE  LYS A 388      -7.831   1.098  29.256  1.00 29.35           C  
ATOM   1316  NZ  LYS A 388      -9.200   1.238  28.608  1.00 29.66           N  
ATOM   1317  N   ASN A 389      -2.522   2.013  29.921  1.00 25.22           N  
ATOM   1318  CA  ASN A 389      -1.758   1.552  28.781  1.00 25.83           C  
ATOM   1319  C   ASN A 389      -1.897   0.035  28.660  1.00 25.67           C  
ATOM   1320  O   ASN A 389      -1.696  -0.702  29.635  1.00 25.62           O  
ATOM   1321  CB  ASN A 389      -0.279   1.963  28.900  1.00 26.83           C  
ATOM   1322  CG  ASN A 389       0.455   1.988  27.540  1.00 27.48           C  
ATOM   1323  OD1 ASN A 389      -0.156   2.095  26.488  1.00 24.93           O  
ATOM   1324  ND2 ASN A 389       1.785   1.928  27.582  1.00 26.65           N  
ATOM   1325  N   TYR A 390      -2.245  -0.394  27.458  1.00 27.22           N  
ATOM   1326  CA  TYR A 390      -2.443  -1.823  27.179  1.00 27.61           C  
ATOM   1327  C   TYR A 390      -3.435  -2.430  28.153  1.00 27.41           C  
ATOM   1328  O   TYR A 390      -3.164  -3.458  28.756  1.00 28.12           O  
ATOM   1329  CB  TYR A 390      -1.123  -2.582  27.216  1.00 27.01           C  
ATOM   1330  CG  TYR A 390      -0.127  -2.175  26.163  1.00 29.58           C  
ATOM   1331  CD1 TYR A 390      -0.236  -2.625  24.853  1.00 28.90           C  
ATOM   1332  CD2 TYR A 390       0.972  -1.367  26.503  1.00 28.74           C  
ATOM   1333  CE1 TYR A 390       0.746  -2.251  23.866  1.00 31.22           C  
ATOM   1334  CE2 TYR A 390       1.924  -1.024  25.551  1.00 32.55           C  
ATOM   1335  CZ  TYR A 390       1.811  -1.454  24.259  1.00 30.72           C  
ATOM   1336  OH  TYR A 390       2.800  -1.101  23.327  1.00 34.06           O  
ATOM   1337  N   GLY A 391      -4.573  -1.756  28.326  1.00 26.84           N  
ATOM   1338  CA  GLY A 391      -5.702  -2.272  29.064  1.00 28.88           C  
ATOM   1339  C   GLY A 391      -5.547  -2.351  30.575  1.00 29.77           C  
ATOM   1340  O   GLY A 391      -6.332  -3.035  31.266  1.00 31.88           O  
ATOM   1341  N   LYS A 392      -4.544  -1.678  31.127  1.00 29.03           N  
ATOM   1342  CA  LYS A 392      -4.478  -1.609  32.570  1.00 29.90           C  
ATOM   1343  C   LYS A 392      -3.883  -0.307  33.083  1.00 28.96           C  
ATOM   1344  O   LYS A 392      -3.247   0.427  32.333  1.00 29.04           O  
ATOM   1345  CB  LYS A 392      -3.733  -2.808  33.112  1.00 31.12           C  
ATOM   1346  CG  LYS A 392      -2.271  -2.710  33.026  1.00 33.58           C  
ATOM   1347  CD  LYS A 392      -1.673  -3.509  34.187  1.00 35.87           C  
ATOM   1348  CE  LYS A 392      -0.213  -3.171  34.298  1.00 33.44           C  
ATOM   1349  NZ  LYS A 392       0.053  -2.312  35.491  1.00 33.65           N  
ATOM   1350  N   THR A 393      -4.112  -0.043  34.355  1.00 27.35           N  
ATOM   1351  CA  THR A 393      -3.526   1.113  35.017  1.00 27.01           C  
ATOM   1352  C   THR A 393      -2.038   0.907  35.147  1.00 26.85           C  
ATOM   1353  O   THR A 393      -1.570  -0.120  35.630  1.00 26.36           O  
ATOM   1354  CB  THR A 393      -4.162   1.295  36.416  1.00 28.30           C  
ATOM   1355  OG1 THR A 393      -5.586   1.457  36.244  1.00 28.30           O  
ATOM   1356  CG2 THR A 393      -3.547   2.490  37.144  1.00 27.29           C  
ATOM   1357  N   ILE A 394      -1.280   1.918  34.743  1.00 25.38           N  
ATOM   1358  CA  ILE A 394       0.174   1.808  34.857  1.00 24.92           C  
ATOM   1359  C   ILE A 394       0.586   1.932  36.323  1.00 24.52           C  
ATOM   1360  O   ILE A 394      -0.167   2.467  37.131  1.00 24.99           O  
ATOM   1361  CB  ILE A 394       0.882   2.857  33.986  1.00 24.65           C  
ATOM   1362  CG1 ILE A 394       0.590   4.279  34.466  1.00 24.61           C  
ATOM   1363  CG2 ILE A 394       0.498   2.686  32.513  1.00 25.13           C  
ATOM   1364  CD1 ILE A 394       1.411   5.375  33.631  1.00 24.91           C  
ATOM   1365  N   LEU A 395       1.792   1.468  36.677  1.00 24.66           N  
ATOM   1366  CA  LEU A 395       2.254   1.611  38.063  1.00 25.13           C  
ATOM   1367  C   LEU A 395       2.427   3.089  38.402  1.00 26.23           C  
ATOM   1368  O   LEU A 395       2.779   3.884  37.515  1.00 26.54           O  
ATOM   1369  CB  LEU A 395       3.631   0.941  38.215  1.00 25.89           C  
ATOM   1370  CG  LEU A 395       3.613  -0.570  38.001  1.00 29.09           C  
ATOM   1371  CD1 LEU A 395       5.019  -1.112  38.224  1.00 30.97           C  
ATOM   1372  CD2 LEU A 395       2.637  -1.157  39.012  1.00 31.11           C  
ATOM   1373  N   THR A 396       2.272   3.456  39.674  1.00 26.42           N  
ATOM   1374  CA  THR A 396       2.654   4.832  40.027  1.00 28.97           C  
ATOM   1375  C   THR A 396       4.094   5.177  39.650  1.00 28.23           C  
ATOM   1376  O   THR A 396       4.368   6.311  39.237  1.00 28.40           O  
ATOM   1377  CB  THR A 396       2.329   5.190  41.495  1.00 30.29           C  
ATOM   1378  OG1 THR A 396       3.205   4.461  42.354  1.00 33.51           O  
ATOM   1379  CG2 THR A 396       0.910   4.787  41.834  1.00 30.87           C  
ATOM   1380  N   LYS A 397       5.036   4.219  39.767  1.00 28.48           N  
ATOM   1381  CA  LYS A 397       6.429   4.517  39.435  1.00 28.66           C  
ATOM   1382  C   LYS A 397       6.610   4.821  37.935  1.00 28.33           C  
ATOM   1383  O   LYS A 397       7.531   5.561  37.538  1.00 29.82           O  
ATOM   1384  CB  LYS A 397       7.375   3.406  39.931  1.00 28.83           C  
ATOM   1385  CG  LYS A 397       7.428   2.134  39.079  1.00 29.11           C  
ATOM   1386  CD  LYS A 397       8.469   1.152  39.696  1.00 29.32           C  
ATOM   1387  CE  LYS A 397       8.796   0.038  38.718  1.00 31.27           C  
ATOM   1388  NZ  LYS A 397       9.516  -1.113  39.396  1.00 29.56           N  
ATOM   1389  N   GLU A 398       5.731   4.238  37.123  1.00 26.70           N  
ATOM   1390  CA  GLU A 398       5.676   4.485  35.687  1.00 26.66           C  
ATOM   1391  C   GLU A 398       4.981   5.815  35.402  1.00 26.55           C  
ATOM   1392  O   GLU A 398       5.445   6.558  34.536  1.00 27.10           O  
ATOM   1393  CB  GLU A 398       4.919   3.361  34.962  1.00 27.14           C  
ATOM   1394  CG  GLU A 398       5.722   2.021  34.934  1.00 27.36           C  
ATOM   1395  CD  GLU A 398       4.889   0.814  34.456  1.00 29.74           C  
ATOM   1396  OE1 GLU A 398       3.645   0.781  34.627  1.00 28.77           O  
ATOM   1397  OE2 GLU A 398       5.523  -0.128  33.915  1.00 34.14           O  
ATOM   1398  N   ALA A 399       3.892   6.086  36.111  1.00 26.60           N  
ATOM   1399  CA  ALA A 399       3.140   7.381  35.927  1.00 26.01           C  
ATOM   1400  C   ALA A 399       4.045   8.587  36.192  1.00 26.47           C  
ATOM   1401  O   ALA A 399       4.059   9.581  35.428  1.00 27.23           O  
ATOM   1402  CB  ALA A 399       1.908   7.430  36.787  1.00 26.77           C  
ATOM   1403  N   ASP A 400       4.823   8.496  37.273  1.00 26.57           N  
ATOM   1404  CA  ASP A 400       5.779   9.562  37.614  1.00 26.80           C  
ATOM   1405  C   ASP A 400       6.732   9.859  36.463  1.00 27.44           C  
ATOM   1406  O   ASP A 400       7.025  11.026  36.171  1.00 27.91           O  
ATOM   1407  CB  ASP A 400       6.596   9.151  38.837  1.00 26.79           C  
ATOM   1408  CG  ASP A 400       5.777   9.080  40.104  1.00 28.41           C  
ATOM   1409  OD1 ASP A 400       4.551   9.356  40.097  1.00 29.40           O  
ATOM   1410  OD2 ASP A 400       6.391   8.721  41.125  1.00 31.66           O  
ATOM   1411  N   LEU A 401       7.210   8.792  35.819  1.00 26.86           N  
ATOM   1412  CA  LEU A 401       8.123   8.914  34.687  1.00 28.29           C  
ATOM   1413  C   LEU A 401       7.443   9.581  33.486  1.00 26.50           C  
ATOM   1414  O   LEU A 401       8.080  10.386  32.795  1.00 26.24           O  
ATOM   1415  CB  LEU A 401       8.710   7.538  34.300  1.00 29.42           C  
ATOM   1416  CG  LEU A 401       9.584   6.812  35.344  1.00 34.49           C  
ATOM   1417  CD1 LEU A 401       9.772   5.340  34.985  1.00 38.41           C  
ATOM   1418  CD2 LEU A 401      10.917   7.463  35.570  1.00 39.49           C  
ATOM   1419  N   VAL A 402       6.185   9.225  33.200  1.00 26.54           N  
ATOM   1420  CA  VAL A 402       5.469   9.828  32.050  1.00 25.61           C  
ATOM   1421  C   VAL A 402       5.399  11.355  32.272  1.00 25.19           C  
ATOM   1422  O   VAL A 402       5.834  12.165  31.435  1.00 24.42           O  
ATOM   1423  CB  VAL A 402       4.014   9.274  31.836  1.00 26.48           C  
ATOM   1424  CG1 VAL A 402       3.397   9.941  30.635  1.00 24.85           C  
ATOM   1425  CG2 VAL A 402       4.050   7.736  31.664  1.00 27.90           C  
ATOM   1426  N   THR A 403       4.871  11.743  33.420  1.00 24.74           N  
ATOM   1427  CA  THR A 403       4.657  13.186  33.674  1.00 24.44           C  
ATOM   1428  C   THR A 403       6.001  13.927  33.720  1.00 24.55           C  
ATOM   1429  O   THR A 403       6.126  15.024  33.212  1.00 24.79           O  
ATOM   1430  CB  THR A 403       3.806  13.402  34.922  1.00 25.13           C  
ATOM   1431  OG1 THR A 403       2.586  12.662  34.765  1.00 25.34           O  
ATOM   1432  CG2 THR A 403       3.468  14.906  35.116  1.00 26.08           C  
ATOM   1433  N   THR A 404       7.035  13.285  34.267  1.00 24.36           N  
ATOM   1434  CA  THR A 404       8.383  13.914  34.277  1.00 24.37           C  
ATOM   1435  C   THR A 404       8.882  14.133  32.840  1.00 24.66           C  
ATOM   1436  O   THR A 404       9.399  15.206  32.494  1.00 24.56           O  
ATOM   1437  CB  THR A 404       9.417  13.027  35.046  1.00 23.66           C  
ATOM   1438  OG1 THR A 404       9.010  12.840  36.416  1.00 24.70           O  
ATOM   1439  CG2 THR A 404      10.793  13.708  35.047  1.00 25.76           C  
ATOM   1440  N   HIS A 405       8.730  13.111  31.988  1.00 25.09           N  
ATOM   1441  CA  HIS A 405       9.106  13.211  30.581  1.00 24.71           C  
ATOM   1442  C   HIS A 405       8.364  14.350  29.838  1.00 24.62           C  
ATOM   1443  O   HIS A 405       8.997  15.146  29.130  1.00 24.58           O  
ATOM   1444  CB  HIS A 405       8.835  11.869  29.901  1.00 24.29           C  
ATOM   1445  CG  HIS A 405       9.180  11.824  28.449  1.00 23.66           C  
ATOM   1446  ND1 HIS A 405      10.295  11.160  27.969  1.00 25.65           N  
ATOM   1447  CD2 HIS A 405       8.497  12.254  27.360  1.00 24.59           C  
ATOM   1448  CE1 HIS A 405      10.305  11.236  26.644  1.00 23.97           C  
ATOM   1449  NE2 HIS A 405       9.246  11.923  26.252  1.00 26.37           N  
ATOM   1450  N   GLU A 406       7.039  14.413  29.990  1.00 24.64           N  
ATOM   1451  CA  GLU A 406       6.265  15.431  29.278  1.00 24.88           C  
ATOM   1452  C   GLU A 406       6.602  16.826  29.797  1.00 24.32           C  
ATOM   1453  O   GLU A 406       6.765  17.766  29.007  1.00 25.34           O  
ATOM   1454  CB  GLU A 406       4.763  15.173  29.393  1.00 25.46           C  
ATOM   1455  CG  GLU A 406       4.320  13.747  28.942  1.00 23.99           C  
ATOM   1456  CD  GLU A 406       4.915  13.311  27.592  1.00 25.93           C  
ATOM   1457  OE1 GLU A 406       5.362  14.157  26.769  1.00 25.82           O  
ATOM   1458  OE2 GLU A 406       4.893  12.095  27.334  1.00 26.59           O  
ATOM   1459  N   LEU A 407       6.681  16.973  31.114  1.00 24.13           N  
ATOM   1460  CA  LEU A 407       7.128  18.261  31.659  1.00 27.01           C  
ATOM   1461  C   LEU A 407       8.542  18.571  31.208  1.00 25.80           C  
ATOM   1462  O   LEU A 407       8.911  19.733  31.090  1.00 26.48           O  
ATOM   1463  CB  LEU A 407       7.019  18.281  33.175  1.00 27.08           C  
ATOM   1464  CG  LEU A 407       5.603  18.219  33.749  1.00 31.40           C  
ATOM   1465  CD1 LEU A 407       5.700  18.342  35.273  1.00 31.68           C  
ATOM   1466  CD2 LEU A 407       4.718  19.326  33.190  1.00 32.92           C  
ATOM   1467  N   GLY A 408       9.349  17.539  30.970  1.00 26.15           N  
ATOM   1468  CA  GLY A 408      10.714  17.768  30.466  1.00 25.94           C  
ATOM   1469  C   GLY A 408      10.732  18.423  29.101  1.00 26.12           C  
ATOM   1470  O   GLY A 408      11.510  19.336  28.837  1.00 26.66           O  
ATOM   1471  N   HIS A 409       9.875  17.952  28.197  1.00 24.79           N  
ATOM   1472  CA  HIS A 409       9.675  18.639  26.924  1.00 25.88           C  
ATOM   1473  C   HIS A 409       9.247  20.079  27.181  1.00 26.14           C  
ATOM   1474  O   HIS A 409       9.777  21.025  26.540  1.00 26.67           O  
ATOM   1475  CB  HIS A 409       8.566  17.918  26.134  1.00 25.11           C  
ATOM   1476  CG  HIS A 409       9.016  16.642  25.495  1.00 26.53           C  
ATOM   1477  ND1 HIS A 409      10.120  16.571  24.669  1.00 26.38           N  
ATOM   1478  CD2 HIS A 409       8.459  15.398  25.496  1.00 25.70           C  
ATOM   1479  CE1 HIS A 409      10.231  15.332  24.200  1.00 29.34           C  
ATOM   1480  NE2 HIS A 409       9.238  14.605  24.690  1.00 26.25           N  
ATOM   1481  N   ASN A 410       8.280  20.248  28.095  1.00 26.36           N  
ATOM   1482  CA  ASN A 410       7.778  21.611  28.414  1.00 26.42           C  
ATOM   1483  C   ASN A 410       8.914  22.531  28.837  1.00 27.69           C  
ATOM   1484  O   ASN A 410       8.921  23.710  28.476  1.00 27.62           O  
ATOM   1485  CB  ASN A 410       6.761  21.621  29.544  1.00 27.10           C  
ATOM   1486  CG  ASN A 410       5.369  21.098  29.137  1.00 25.87           C  
ATOM   1487  OD1 ASN A 410       4.605  20.729  30.020  1.00 25.65           O  
ATOM   1488  ND2 ASN A 410       5.011  21.170  27.848  1.00 25.39           N  
ATOM   1489  N   PHE A 411       9.832  22.001  29.646  1.00 26.13           N  
ATOM   1490  CA  PHE A 411      11.006  22.765  30.092  1.00 28.31           C  
ATOM   1491  C   PHE A 411      12.053  22.923  29.031  1.00 29.94           C  
ATOM   1492  O   PHE A 411      13.007  23.680  29.254  1.00 30.92           O  
ATOM   1493  CB  PHE A 411      11.639  22.138  31.334  1.00 28.39           C  
ATOM   1494  CG  PHE A 411      11.020  22.606  32.611  1.00 28.35           C  
ATOM   1495  CD1 PHE A 411       9.732  22.230  32.942  1.00 29.11           C  
ATOM   1496  CD2 PHE A 411      11.725  23.432  33.496  1.00 32.29           C  
ATOM   1497  CE1 PHE A 411       9.116  22.652  34.126  1.00 29.87           C  
ATOM   1498  CE2 PHE A 411      11.123  23.865  34.693  1.00 31.81           C  
ATOM   1499  CZ  PHE A 411       9.811  23.473  35.008  1.00 31.88           C  
ATOM   1500  N   GLY A 412      11.884  22.267  27.885  1.00 28.68           N  
ATOM   1501  CA  GLY A 412      12.794  22.465  26.743  1.00 30.26           C  
ATOM   1502  C   GLY A 412      13.667  21.312  26.282  1.00 30.41           C  
ATOM   1503  O   GLY A 412      14.415  21.466  25.318  1.00 30.57           O  
ATOM   1504  N   ALA A 413      13.562  20.153  26.932  1.00 30.42           N  
ATOM   1505  CA  ALA A 413      14.386  19.008  26.567  1.00 29.12           C  
ATOM   1506  C   ALA A 413      13.833  18.285  25.338  1.00 29.68           C  
ATOM   1507  O   ALA A 413      12.606  18.104  25.225  1.00 29.24           O  
ATOM   1508  CB  ALA A 413      14.497  18.032  27.724  1.00 29.78           C  
ATOM   1509  N   GLU A 414      14.732  17.850  24.455  1.00 29.52           N  
ATOM   1510  CA  GLU A 414      14.382  16.898  23.389  1.00 30.04           C  
ATOM   1511  C   GLU A 414      14.649  15.457  23.834  1.00 28.47           C  
ATOM   1512  O   GLU A 414      15.149  15.214  24.947  1.00 27.94           O  
ATOM   1513  CB  GLU A 414      15.132  17.240  22.086  1.00 30.41           C  
ATOM   1514  CG  GLU A 414      14.929  18.721  21.711  1.00 33.83           C  
ATOM   1515  CD  GLU A 414      15.418  19.113  20.310  1.00 35.58           C  
ATOM   1516  OE1 GLU A 414      15.993  18.279  19.581  1.00 37.09           O  
ATOM   1517  OE2 GLU A 414      15.157  20.277  19.934  1.00 43.40           O  
ATOM   1518  N   HIS A 415      14.278  14.489  23.001  1.00 27.81           N  
ATOM   1519  CA  HIS A 415      14.617  13.097  23.342  1.00 27.88           C  
ATOM   1520  C   HIS A 415      16.123  12.835  23.329  1.00 29.57           C  
ATOM   1521  O   HIS A 415      16.858  13.337  22.457  1.00 30.73           O  
ATOM   1522  CB  HIS A 415      13.945  12.116  22.409  1.00 28.48           C  
ATOM   1523  CG  HIS A 415      12.464  12.052  22.572  1.00 27.46           C  
ATOM   1524  ND1 HIS A 415      11.626  11.647  21.558  1.00 28.28           N  
ATOM   1525  CD2 HIS A 415      11.670  12.351  23.630  1.00 28.11           C  
ATOM   1526  CE1 HIS A 415      10.368  11.694  21.987  1.00 27.34           C  
ATOM   1527  NE2 HIS A 415      10.370  12.099  23.245  1.00 24.97           N  
ATOM   1528  N   ASP A 416      16.574  12.057  24.303  1.00 29.93           N  
ATOM   1529  CA  ASP A 416      17.987  11.583  24.336  1.00 29.28           C  
ATOM   1530  C   ASP A 416      18.291  10.663  23.146  1.00 29.92           C  
ATOM   1531  O   ASP A 416      17.553   9.729  22.887  1.00 29.86           O  
ATOM   1532  CB  ASP A 416      18.282  10.824  25.633  1.00 27.82           C  
ATOM   1533  CG  ASP A 416      18.230  11.725  26.861  1.00 28.04           C  
ATOM   1534  OD1 ASP A 416      18.784  12.872  26.826  1.00 28.64           O  
ATOM   1535  OD2 ASP A 416      17.653  11.263  27.858  1.00 29.42           O  
ATOM   1536  N   PRO A 417      19.378  10.945  22.398  1.00 30.68           N  
ATOM   1537  CA  PRO A 417      19.746  10.103  21.239  1.00 31.95           C  
ATOM   1538  C   PRO A 417      20.719   8.974  21.551  1.00 32.22           C  
ATOM   1539  O   PRO A 417      21.645   9.157  22.349  1.00 32.19           O  
ATOM   1540  CB  PRO A 417      20.439  11.096  20.304  1.00 32.01           C  
ATOM   1541  CG  PRO A 417      21.102  12.070  21.225  1.00 31.58           C  
ATOM   1542  CD  PRO A 417      20.239  12.141  22.513  1.00 30.45           C  
ATOM   1543  N   ASP A 418      20.519   7.812  20.925  1.00 32.08           N  
ATOM   1544  CA  ASP A 418      21.446   6.675  21.068  1.00 33.82           C  
ATOM   1545  C   ASP A 418      22.898   7.040  20.745  1.00 34.27           C  
ATOM   1546  O   ASP A 418      23.859   6.486  21.327  1.00 34.60           O  
ATOM   1547  CB  ASP A 418      21.037   5.551  20.126  1.00 34.28           C  
ATOM   1548  CG  ASP A 418      19.863   4.767  20.627  1.00 35.78           C  
ATOM   1549  OD1 ASP A 418      19.567   4.828  21.840  1.00 35.85           O  
ATOM   1550  OD2 ASP A 418      19.264   4.050  19.793  1.00 37.53           O  
ATOM   1551  N   GLY A 419      23.047   7.963  19.810  1.00 33.22           N  
ATOM   1552  CA  GLY A 419      24.362   8.369  19.331  1.00 34.21           C  
ATOM   1553  C   GLY A 419      25.200   9.159  20.317  1.00 33.87           C  
ATOM   1554  O   GLY A 419      26.349   9.475  20.021  1.00 33.92           O  
ATOM   1555  N   LEU A 420      24.623   9.534  21.461  1.00 33.28           N  
ATOM   1556  CA  LEU A 420      25.413  10.153  22.544  1.00 33.84           C  
ATOM   1557  C   LEU A 420      25.333   9.251  23.769  1.00 33.95           C  
ATOM   1558  O   LEU A 420      24.381   9.331  24.549  1.00 34.40           O  
ATOM   1559  CB  LEU A 420      24.940  11.586  22.847  1.00 33.39           C  
ATOM   1560  CG  LEU A 420      25.051  12.649  21.738  1.00 33.93           C  
ATOM   1561  CD1 LEU A 420      24.383  13.948  22.188  1.00 36.08           C  
ATOM   1562  CD2 LEU A 420      26.498  12.928  21.296  1.00 34.98           C  
ATOM   1563  N   ALA A 421      26.323   8.362  23.911  1.00 34.13           N  
ATOM   1564  CA  ALA A 421      26.357   7.382  25.001  1.00 34.17           C  
ATOM   1565  C   ALA A 421      26.180   7.975  26.403  1.00 34.15           C  
ATOM   1566  O   ALA A 421      25.550   7.360  27.263  1.00 33.57           O  
ATOM   1567  CB  ALA A 421      27.626   6.524  24.934  1.00 35.11           C  
ATOM   1568  N   GLU A 422      26.706   9.177  26.607  1.00 33.58           N  
ATOM   1569  CA  GLU A 422      26.564   9.882  27.881  1.00 35.27           C  
ATOM   1570  C   GLU A 422      25.092  10.087  28.214  1.00 34.30           C  
ATOM   1571  O   GLU A 422      24.704  10.014  29.394  1.00 33.60           O  
ATOM   1572  CB  GLU A 422      27.255  11.241  27.783  1.00 35.46           C  
ATOM   1573  CG  GLU A 422      27.119  12.134  29.007  1.00 39.34           C  
ATOM   1574  CD  GLU A 422      27.756  13.502  28.811  1.00 40.72           C  
ATOM   1575  OE1 GLU A 422      27.722  14.059  27.681  1.00 47.14           O  
ATOM   1576  OE2 GLU A 422      28.308  14.035  29.795  1.00 49.14           O  
ATOM   1577  N   CYS A 423      24.307  10.350  27.168  1.00 32.99           N  
ATOM   1578  CA  CYS A 423      22.876  10.682  27.349  1.00 32.94           C  
ATOM   1579  C   CYS A 423      21.954   9.492  27.217  1.00 32.86           C  
ATOM   1580  O   CYS A 423      20.758   9.606  27.516  1.00 31.62           O  
ATOM   1581  CB  CYS A 423      22.452  11.811  26.415  1.00 32.91           C  
ATOM   1582  SG  CYS A 423      23.464  13.325  26.706  1.00 36.44           S  
ATOM   1583  N   ALA A 424      22.497   8.360  26.792  1.00 32.05           N  
ATOM   1584  CA  ALA A 424      21.700   7.147  26.633  1.00 33.37           C  
ATOM   1585  C   ALA A 424      22.547   5.923  26.994  1.00 35.05           C  
ATOM   1586  O   ALA A 424      22.983   5.174  26.118  1.00 35.38           O  
ATOM   1587  CB  ALA A 424      21.165   7.058  25.211  1.00 33.53           C  
ATOM   1588  N   PRO A 425      22.832   5.751  28.291  1.00 36.32           N  
ATOM   1589  CA  PRO A 425      23.699   4.655  28.757  1.00 37.15           C  
ATOM   1590  C   PRO A 425      23.110   3.263  28.618  1.00 38.48           C  
ATOM   1591  O   PRO A 425      21.893   3.100  28.485  1.00 36.96           O  
ATOM   1592  CB  PRO A 425      23.924   4.993  30.243  1.00 37.47           C  
ATOM   1593  CG  PRO A 425      23.613   6.508  30.322  1.00 36.70           C  
ATOM   1594  CD  PRO A 425      22.433   6.635  29.399  1.00 35.72           C  
ATOM   1595  N   ASN A 426      23.992   2.255  28.631  1.00 40.24           N  
ATOM   1596  CA  ASN A 426      23.568   0.863  28.642  1.00 42.97           C  
ATOM   1597  C   ASN A 426      22.999   0.471  30.005  1.00 44.15           C  
ATOM   1598  O   ASN A 426      23.177   1.188  30.990  1.00 44.02           O  
ATOM   1599  CB  ASN A 426      24.745  -0.049  28.238  1.00 43.70           C  
ATOM   1600  CG  ASN A 426      25.128   0.103  26.756  1.00 45.86           C  
ATOM   1601  OD1 ASN A 426      24.370   0.646  25.960  1.00 47.09           O  
ATOM   1602  ND2 ASN A 426      26.311  -0.385  26.390  1.00 47.77           N  
ATOM   1603  N   GLU A 427      22.303  -0.660  30.056  1.00 46.88           N  
ATOM   1604  CA  GLU A 427      21.677  -1.139  31.294  1.00 49.41           C  
ATOM   1605  C   GLU A 427      22.651  -1.359  32.451  1.00 51.03           C  
ATOM   1606  O   GLU A 427      22.270  -1.215  33.619  1.00 52.32           O  
ATOM   1607  CB  GLU A 427      20.864  -2.407  31.030  1.00 49.30           C  
ATOM   1608  N   ASP A 428      23.903  -1.703  32.151  1.00 52.38           N  
ATOM   1609  CA  ASP A 428      24.878  -1.906  33.229  1.00 53.23           C  
ATOM   1610  C   ASP A 428      25.660  -0.645  33.596  1.00 52.81           C  
ATOM   1611  O   ASP A 428      26.617  -0.703  34.373  1.00 53.51           O  
ATOM   1612  CB  ASP A 428      25.806  -3.106  32.959  1.00 53.92           C  
ATOM   1613  CG  ASP A 428      26.459  -3.054  31.596  1.00 56.63           C  
ATOM   1614  OD1 ASP A 428      26.515  -4.115  30.928  1.00 59.68           O  
ATOM   1615  OD2 ASP A 428      26.919  -1.960  31.186  1.00 59.48           O  
ATOM   1616  N   GLN A 429      25.237   0.497  33.056  1.00 51.37           N  
ATOM   1617  CA  GLN A 429      25.783   1.786  33.471  1.00 50.48           C  
ATOM   1618  C   GLN A 429      24.671   2.710  33.955  1.00 48.07           C  
ATOM   1619  O   GLN A 429      24.808   3.941  33.937  1.00 47.86           O  
ATOM   1620  CB  GLN A 429      26.600   2.431  32.348  1.00 50.70           C  
ATOM   1621  CG  GLN A 429      27.750   1.552  31.844  1.00 53.28           C  
ATOM   1622  CD  GLN A 429      28.719   2.298  30.950  1.00 53.20           C  
ATOM   1623  OE1 GLN A 429      28.987   1.874  29.821  1.00 57.62           O  
ATOM   1624  NE2 GLN A 429      29.250   3.421  31.445  1.00 55.90           N  
ATOM   1625  N   GLY A 430      23.576   2.100  34.404  1.00 45.34           N  
ATOM   1626  CA  GLY A 430      22.489   2.839  35.038  1.00 42.74           C  
ATOM   1627  C   GLY A 430      21.262   2.983  34.148  1.00 40.10           C  
ATOM   1628  O   GLY A 430      20.248   3.529  34.584  1.00 39.69           O  
ATOM   1629  N   GLY A 431      21.374   2.502  32.910  1.00 38.45           N  
ATOM   1630  CA  GLY A 431      20.283   2.554  31.919  1.00 36.30           C  
ATOM   1631  C   GLY A 431      19.950   3.956  31.443  1.00 34.97           C  
ATOM   1632  O   GLY A 431      20.727   4.896  31.639  1.00 33.03           O  
ATOM   1633  N   LYS A 432      18.772   4.098  30.833  1.00 33.18           N  
ATOM   1634  CA  LYS A 432      18.429   5.331  30.126  1.00 32.92           C  
ATOM   1635  C   LYS A 432      17.929   6.404  31.098  1.00 32.28           C  
ATOM   1636  O   LYS A 432      17.470   6.089  32.216  1.00 32.83           O  
ATOM   1637  CB  LYS A 432      17.373   5.051  29.027  1.00 33.12           C  
ATOM   1638  CG  LYS A 432      17.740   3.957  28.019  1.00 32.11           C  
ATOM   1639  CD  LYS A 432      19.012   4.317  27.217  1.00 33.85           C  
ATOM   1640  CE  LYS A 432      19.334   3.288  26.112  1.00 34.35           C  
ATOM   1641  NZ  LYS A 432      19.788   2.000  26.735  1.00 36.34           N  
ATOM   1642  N   TYR A 433      18.035   7.667  30.673  1.00 30.35           N  
ATOM   1643  CA  TYR A 433      17.527   8.804  31.434  1.00 29.75           C  
ATOM   1644  C   TYR A 433      16.089   9.087  31.014  1.00 28.47           C  
ATOM   1645  O   TYR A 433      15.604   8.495  30.045  1.00 27.68           O  
ATOM   1646  CB  TYR A 433      18.359  10.055  31.171  1.00 30.11           C  
ATOM   1647  CG  TYR A 433      19.749   9.965  31.782  1.00 31.52           C  
ATOM   1648  CD1 TYR A 433      19.972  10.317  33.114  1.00 33.64           C  
ATOM   1649  CD2 TYR A 433      20.823   9.521  31.012  1.00 32.52           C  
ATOM   1650  CE1 TYR A 433      21.255  10.209  33.676  1.00 36.03           C  
ATOM   1651  CE2 TYR A 433      22.113   9.417  31.557  1.00 35.81           C  
ATOM   1652  CZ  TYR A 433      22.313   9.767  32.882  1.00 36.49           C  
ATOM   1653  OH  TYR A 433      23.591   9.659  33.412  1.00 36.67           O  
ATOM   1654  N   VAL A 434      15.450  10.029  31.701  1.00 28.17           N  
ATOM   1655  CA  VAL A 434      13.989  10.153  31.594  1.00 28.61           C  
ATOM   1656  C   VAL A 434      13.529  10.620  30.222  1.00 27.86           C  
ATOM   1657  O   VAL A 434      12.412  10.276  29.798  1.00 28.07           O  
ATOM   1658  CB  VAL A 434      13.375  10.986  32.737  1.00 28.76           C  
ATOM   1659  CG1 VAL A 434      13.749  12.445  32.648  1.00 30.34           C  
ATOM   1660  CG2 VAL A 434      11.821  10.740  32.832  1.00 31.07           C  
ATOM   1661  N   MET A 435      14.377  11.372  29.506  1.00 27.11           N  
ATOM   1662  CA  MET A 435      13.994  11.850  28.153  1.00 27.19           C  
ATOM   1663  C   MET A 435      14.247  10.861  26.995  1.00 27.57           C  
ATOM   1664  O   MET A 435      14.114  11.226  25.805  1.00 27.63           O  
ATOM   1665  CB  MET A 435      14.581  13.232  27.866  1.00 27.76           C  
ATOM   1666  CG  MET A 435      14.072  14.390  28.740  1.00 27.50           C  
ATOM   1667  SD  MET A 435      12.271  14.481  28.979  1.00 26.86           S  
ATOM   1668  CE  MET A 435      11.827  14.717  27.268  1.00 27.86           C  
ATOM   1669  N   TYR A 436      14.559   9.607  27.323  1.00 27.43           N  
ATOM   1670  CA  TYR A 436      14.668   8.586  26.280  1.00 28.52           C  
ATOM   1671  C   TYR A 436      13.310   8.393  25.600  1.00 28.30           C  
ATOM   1672  O   TYR A 436      12.292   8.491  26.277  1.00 28.29           O  
ATOM   1673  CB  TYR A 436      15.164   7.269  26.865  1.00 28.22           C  
ATOM   1674  CG  TYR A 436      15.757   6.362  25.814  1.00 30.48           C  
ATOM   1675  CD1 TYR A 436      16.939   6.719  25.158  1.00 27.28           C  
ATOM   1676  CD2 TYR A 436      15.144   5.152  25.474  1.00 29.18           C  
ATOM   1677  CE1 TYR A 436      17.492   5.897  24.155  1.00 28.82           C  
ATOM   1678  CE2 TYR A 436      15.683   4.318  24.487  1.00 29.91           C  
ATOM   1679  CZ  TYR A 436      16.848   4.701  23.829  1.00 30.44           C  
ATOM   1680  OH  TYR A 436      17.380   3.862  22.862  1.00 32.06           O  
ATOM   1681  N   PRO A 437      13.289   8.189  24.267  1.00 28.56           N  
ATOM   1682  CA  PRO A 437      11.979   8.097  23.578  1.00 28.50           C  
ATOM   1683  C   PRO A 437      11.136   6.877  23.930  1.00 29.57           C  
ATOM   1684  O   PRO A 437       9.910   6.910  23.718  1.00 27.84           O  
ATOM   1685  CB  PRO A 437      12.333   8.046  22.075  1.00 29.10           C  
ATOM   1686  CG  PRO A 437      13.792   8.000  21.947  1.00 30.19           C  
ATOM   1687  CD  PRO A 437      14.429   8.193  23.326  1.00 29.26           C  
ATOM   1688  N   ILE A 438      11.790   5.832  24.429  1.00 28.67           N  
ATOM   1689  CA  ILE A 438      11.122   4.563  24.764  1.00 31.32           C  
ATOM   1690  C   ILE A 438      10.972   4.507  26.280  1.00 33.00           C  
ATOM   1691  O   ILE A 438      11.946   4.706  27.013  1.00 33.32           O  
ATOM   1692  CB  ILE A 438      11.957   3.325  24.306  1.00 31.20           C  
ATOM   1693  CG1 ILE A 438      12.319   3.360  22.803  1.00 32.84           C  
ATOM   1694  CG2 ILE A 438      11.223   2.030  24.682  1.00 32.01           C  
ATOM   1695  CD1 ILE A 438      11.170   3.628  21.826  1.00 32.27           C  
ATOM   1696  N   ALA A 439       9.772   4.185  26.757  1.00 35.06           N  
ATOM   1697  CA  ALA A 439       9.434   4.276  28.171  1.00 39.10           C  
ATOM   1698  C   ALA A 439      10.464   3.586  29.039  1.00 42.15           C  
ATOM   1699  O   ALA A 439      10.692   2.397  28.871  1.00 43.29           O  
ATOM   1700  CB  ALA A 439       8.038   3.686  28.430  1.00 39.11           C  
ATOM   1701  N   VAL A 440      11.133   4.377  29.887  1.00 45.75           N  
ATOM   1702  CA  VAL A 440      12.017   3.851  30.933  1.00 48.66           C  
ATOM   1703  C   VAL A 440      11.119   3.172  31.960  1.00 50.25           C  
ATOM   1704  O   VAL A 440      10.198   3.794  32.491  1.00 51.21           O  
ATOM   1705  CB  VAL A 440      12.984   4.936  31.550  1.00 48.87           C  
ATOM   1706  CG1 VAL A 440      13.941   5.477  30.474  1.00 48.02           C  
ATOM   1707  CG2 VAL A 440      12.243   6.105  32.218  1.00 48.44           C  
ATOM   1708  N   SER A 441      11.348   1.875  32.161  1.00 51.39           N  
ATOM   1709  CA  SER A 441      10.507   1.043  33.041  1.00 52.22           C  
ATOM   1710  C   SER A 441      10.659   1.404  34.530  1.00 51.81           C  
ATOM   1711  O   SER A 441       9.776   1.114  35.338  1.00 52.71           O  
ATOM   1712  CB  SER A 441      10.808  -0.437  32.815  1.00 52.21           C  
ATOM   1713  OG  SER A 441      12.089  -0.789  33.327  1.00 55.38           O  
ATOM   1714  N   GLY A 442      11.787   2.016  34.884  1.00 50.95           N  
ATOM   1715  CA  GLY A 442      11.902   2.740  36.143  1.00 49.33           C  
ATOM   1716  C   GLY A 442      12.709   2.073  37.238  1.00 48.22           C  
ATOM   1717  O   GLY A 442      12.898   2.657  38.300  1.00 48.27           O  
ATOM   1718  N   ASP A 443      13.183   0.858  36.995  1.00 47.28           N  
ATOM   1719  CA  ASP A 443      13.954   0.161  38.024  1.00 46.59           C  
ATOM   1720  C   ASP A 443      15.462   0.334  37.859  1.00 45.61           C  
ATOM   1721  O   ASP A 443      16.240  -0.213  38.647  1.00 44.95           O  
ATOM   1722  CB  ASP A 443      13.568  -1.319  38.095  1.00 47.17           C  
ATOM   1723  CG  ASP A 443      13.837  -2.046  36.818  1.00 50.16           C  
ATOM   1724  OD1 ASP A 443      14.529  -3.086  36.870  1.00 55.23           O  
ATOM   1725  OD2 ASP A 443      13.373  -1.579  35.759  1.00 53.76           O  
ATOM   1726  N   HIS A 444      15.882   1.100  36.849  1.00 44.14           N  
ATOM   1727  CA  HIS A 444      17.307   1.398  36.687  1.00 43.83           C  
ATOM   1728  C   HIS A 444      17.668   2.770  37.234  1.00 42.86           C  
ATOM   1729  O   HIS A 444      16.835   3.677  37.260  1.00 42.33           O  
ATOM   1730  CB  HIS A 444      17.752   1.231  35.237  1.00 44.05           C  
ATOM   1731  CG  HIS A 444      17.611  -0.173  34.733  1.00 46.53           C  
ATOM   1732  ND1 HIS A 444      18.669  -1.052  34.672  1.00 49.36           N  
ATOM   1733  CD2 HIS A 444      16.528  -0.857  34.296  1.00 48.55           C  
ATOM   1734  CE1 HIS A 444      18.247  -2.215  34.207  1.00 50.14           C  
ATOM   1735  NE2 HIS A 444      16.949  -2.124  33.973  1.00 50.29           N  
ATOM   1736  N   GLU A 445      18.931   2.906  37.647  1.00 42.24           N  
ATOM   1737  CA  GLU A 445      19.433   4.082  38.341  1.00 41.22           C  
ATOM   1738  C   GLU A 445      19.150   5.409  37.639  1.00 39.99           C  
ATOM   1739  O   GLU A 445      18.859   6.406  38.291  1.00 41.46           O  
ATOM   1740  CB  GLU A 445      20.953   3.932  38.577  1.00 41.49           C  
ATOM   1741  N   ASN A 446      19.272   5.437  36.317  1.00 37.67           N  
ATOM   1742  CA  ASN A 446      19.193   6.700  35.603  1.00 35.91           C  
ATOM   1743  C   ASN A 446      17.777   7.112  35.247  1.00 34.70           C  
ATOM   1744  O   ASN A 446      17.536   8.252  34.878  1.00 35.02           O  
ATOM   1745  CB  ASN A 446      20.062   6.683  34.335  1.00 34.99           C  
ATOM   1746  CG  ASN A 446      21.568   6.597  34.633  1.00 37.60           C  
ATOM   1747  OD1 ASN A 446      22.050   7.089  35.660  1.00 37.06           O  
ATOM   1748  ND2 ASN A 446      22.307   5.973  33.717  1.00 35.46           N  
ATOM   1749  N   ASN A 447      16.847   6.173  35.381  1.00 34.38           N  
ATOM   1750  CA  ASN A 447      15.505   6.302  34.825  1.00 34.84           C  
ATOM   1751  C   ASN A 447      14.780   7.563  35.322  1.00 34.99           C  
ATOM   1752  O   ASN A 447      14.020   8.177  34.560  1.00 35.62           O  
ATOM   1753  CB  ASN A 447      14.681   5.036  35.138  1.00 34.19           C  
ATOM   1754  CG  ASN A 447      15.132   3.802  34.346  1.00 35.43           C  
ATOM   1755  OD1 ASN A 447      14.603   2.711  34.554  1.00 37.59           O  
ATOM   1756  ND2 ASN A 447      16.099   3.965  33.428  1.00 35.77           N  
ATOM   1757  N   LYS A 448      15.046   7.949  36.576  1.00 35.53           N  
ATOM   1758  CA  LYS A 448      14.392   9.083  37.233  1.00 36.43           C  
ATOM   1759  C   LYS A 448      15.289  10.335  37.289  1.00 36.99           C  
ATOM   1760  O   LYS A 448      15.196  11.189  38.211  1.00 37.73           O  
ATOM   1761  CB  LYS A 448      13.936   8.679  38.647  1.00 36.01           C  
ATOM   1762  N   MET A 449      16.168  10.454  36.313  1.00 35.63           N  
ATOM   1763  CA  MET A 449      17.097  11.565  36.287  1.00 35.91           C  
ATOM   1764  C   MET A 449      17.094  12.139  34.878  1.00 33.18           C  
ATOM   1765  O   MET A 449      16.787  11.418  33.922  1.00 32.67           O  
ATOM   1766  CB  MET A 449      18.527  11.086  36.578  1.00 36.29           C  
ATOM   1767  CG AMET A 449      18.850  10.865  38.047  0.50 37.30           C  
ATOM   1768  CG BMET A 449      18.748  10.411  37.926  0.50 36.69           C  
ATOM   1769  SD AMET A 449      20.620  11.013  38.408  0.50 40.22           S  
ATOM   1770  SD BMET A 449      20.393   9.658  38.056  0.50 39.69           S  
ATOM   1771  CE AMET A 449      21.292   9.526  37.637  0.50 38.88           C  
ATOM   1772  CE BMET A 449      21.473  11.031  37.585  0.50 37.44           C  
ATOM   1773  N   PHE A 450      17.474  13.411  34.761  1.00 31.74           N  
ATOM   1774  CA  PHE A 450      17.705  14.043  33.470  1.00 31.77           C  
ATOM   1775  C   PHE A 450      19.144  13.815  33.021  1.00 32.35           C  
ATOM   1776  O   PHE A 450      20.083  13.969  33.824  1.00 33.58           O  
ATOM   1777  CB  PHE A 450      17.445  15.540  33.549  1.00 31.56           C  
ATOM   1778  CG  PHE A 450      15.984  15.874  33.558  1.00 30.98           C  
ATOM   1779  CD1 PHE A 450      15.235  15.756  32.384  1.00 31.31           C  
ATOM   1780  CD2 PHE A 450      15.357  16.243  34.729  1.00 30.56           C  
ATOM   1781  CE1 PHE A 450      13.891  16.059  32.382  1.00 27.98           C  
ATOM   1782  CE2 PHE A 450      13.996  16.541  34.737  1.00 31.56           C  
ATOM   1783  CZ  PHE A 450      13.268  16.427  33.566  1.00 30.77           C  
ATOM   1784  N   SER A 451      19.310  13.482  31.745  1.00 30.97           N  
ATOM   1785  CA  SER A 451      20.618  13.327  31.129  1.00 30.69           C  
ATOM   1786  C   SER A 451      21.347  14.675  31.068  1.00 30.47           C  
ATOM   1787  O   SER A 451      20.755  15.745  31.189  1.00 29.64           O  
ATOM   1788  CB  SER A 451      20.457  12.806  29.692  1.00 30.70           C  
ATOM   1789  OG  SER A 451      20.001  13.856  28.863  1.00 28.05           O  
ATOM   1790  N   GLN A 452      22.646  14.647  30.796  1.00 31.75           N  
ATOM   1791  CA  GLN A 452      23.328  15.904  30.536  1.00 32.55           C  
ATOM   1792  C   GLN A 452      22.789  16.659  29.308  1.00 32.24           C  
ATOM   1793  O   GLN A 452      22.800  17.884  29.277  1.00 32.74           O  
ATOM   1794  CB  GLN A 452      24.837  15.663  30.409  1.00 33.21           C  
ATOM   1795  CG  GLN A 452      25.488  15.144  31.717  1.00 36.58           C  
ATOM   1796  CD  GLN A 452      25.701  16.220  32.763  1.00 42.15           C  
ATOM   1797  OE1 GLN A 452      25.755  17.408  32.455  1.00 46.07           O  
ATOM   1798  NE2 GLN A 452      25.836  15.806  34.016  1.00 46.68           N  
ATOM   1799  N   CYS A 453      22.326  15.919  28.303  1.00 32.01           N  
ATOM   1800  CA  CYS A 453      21.686  16.512  27.111  1.00 31.23           C  
ATOM   1801  C   CYS A 453      20.441  17.317  27.512  1.00 30.73           C  
ATOM   1802  O   CYS A 453      20.259  18.470  27.105  1.00 30.11           O  
ATOM   1803  CB  CYS A 453      21.304  15.396  26.127  1.00 32.38           C  
ATOM   1804  SG  CYS A 453      22.755  14.647  25.337  1.00 36.44           S  
ATOM   1805  N   SER A 454      19.587  16.694  28.312  1.00 29.85           N  
ATOM   1806  CA  SER A 454      18.402  17.392  28.813  1.00 30.66           C  
ATOM   1807  C   SER A 454      18.786  18.627  29.619  1.00 30.80           C  
ATOM   1808  O   SER A 454      18.159  19.678  29.497  1.00 31.21           O  
ATOM   1809  CB  SER A 454      17.541  16.467  29.662  1.00 29.94           C  
ATOM   1810  OG  SER A 454      17.010  15.466  28.838  1.00 29.71           O  
ATOM   1811  N   LYS A 455      19.814  18.500  30.452  1.00 31.62           N  
ATOM   1812  CA  LYS A 455      20.208  19.606  31.306  1.00 32.79           C  
ATOM   1813  C   LYS A 455      20.659  20.789  30.486  1.00 32.77           C  
ATOM   1814  O   LYS A 455      20.221  21.916  30.729  1.00 33.44           O  
ATOM   1815  CB  LYS A 455      21.317  19.166  32.272  1.00 32.55           C  
ATOM   1816  CG  LYS A 455      20.820  18.301  33.409  1.00 33.77           C  
ATOM   1817  CD  LYS A 455      22.010  17.715  34.152  1.00 37.49           C  
ATOM   1818  CE  LYS A 455      21.575  16.991  35.412  1.00 39.49           C  
ATOM   1819  NZ  LYS A 455      22.755  16.432  36.120  1.00 42.10           N  
ATOM   1820  N   GLN A 456      21.516  20.542  29.501  1.00 33.89           N  
ATOM   1821  CA  GLN A 456      21.999  21.639  28.645  1.00 35.38           C  
ATOM   1822  C   GLN A 456      20.853  22.337  27.912  1.00 35.38           C  
ATOM   1823  O   GLN A 456      20.795  23.550  27.876  1.00 34.79           O  
ATOM   1824  CB  GLN A 456      23.049  21.150  27.655  1.00 36.18           C  
ATOM   1825  CG  GLN A 456      23.413  22.149  26.561  1.00 41.15           C  
ATOM   1826  CD  GLN A 456      24.449  23.186  26.965  1.00 48.79           C  
ATOM   1827  OE1 GLN A 456      24.841  24.036  26.146  1.00 53.16           O  
ATOM   1828  NE2 GLN A 456      24.913  23.125  28.214  1.00 49.93           N  
ATOM   1829  N   SER A 457      19.924  21.550  27.361  1.00 35.28           N  
ATOM   1830  CA  SER A 457      18.783  22.108  26.666  1.00 35.67           C  
ATOM   1831  C   SER A 457      17.925  22.962  27.592  1.00 35.81           C  
ATOM   1832  O   SER A 457      17.531  24.070  27.229  1.00 37.19           O  
ATOM   1833  CB  SER A 457      17.941  20.973  26.071  1.00 35.25           C  
ATOM   1834  OG  SER A 457      18.703  20.269  25.100  1.00 37.04           O  
ATOM   1835  N   ILE A 458      17.609  22.439  28.775  1.00 35.82           N  
ATOM   1836  CA  ILE A 458      16.712  23.116  29.694  1.00 36.09           C  
ATOM   1837  C   ILE A 458      17.426  24.367  30.260  1.00 38.22           C  
ATOM   1838  O   ILE A 458      16.847  25.463  30.367  1.00 36.87           O  
ATOM   1839  CB  ILE A 458      16.228  22.133  30.770  1.00 36.35           C  
ATOM   1840  CG1 ILE A 458      15.276  21.104  30.106  1.00 34.82           C  
ATOM   1841  CG2 ILE A 458      15.542  22.850  31.934  1.00 35.75           C  
ATOM   1842  CD1 ILE A 458      14.856  19.967  30.992  1.00 32.37           C  
ATOM   1843  N   TYR A 459      18.703  24.196  30.558  1.00 38.20           N  
ATOM   1844  CA  TYR A 459      19.506  25.296  31.072  1.00 40.73           C  
ATOM   1845  C   TYR A 459      19.392  26.541  30.210  1.00 41.83           C  
ATOM   1846  O   TYR A 459      19.314  27.642  30.736  1.00 43.70           O  
ATOM   1847  CB  TYR A 459      20.962  24.851  31.259  1.00 40.13           C  
ATOM   1848  CG  TYR A 459      21.829  25.871  31.973  1.00 41.22           C  
ATOM   1849  CD1 TYR A 459      21.303  26.677  32.982  1.00 40.48           C  
ATOM   1850  CD2 TYR A 459      23.186  26.005  31.650  1.00 42.03           C  
ATOM   1851  CE1 TYR A 459      22.107  27.626  33.647  1.00 42.33           C  
ATOM   1852  CE2 TYR A 459      24.005  26.946  32.323  1.00 43.20           C  
ATOM   1853  CZ  TYR A 459      23.445  27.754  33.305  1.00 42.21           C  
ATOM   1854  OH  TYR A 459      24.234  28.694  33.962  1.00 43.64           O  
ATOM   1855  N   LYS A 460      19.371  26.385  28.894  1.00 42.73           N  
ATOM   1856  CA  LYS A 460      19.076  27.512  28.030  1.00 44.26           C  
ATOM   1857  C   LYS A 460      17.641  28.029  28.312  1.00 45.12           C  
ATOM   1858  O   LYS A 460      17.410  29.224  28.365  1.00 47.36           O  
ATOM   1859  CB  LYS A 460      19.271  27.132  26.554  1.00 43.86           C  
ATOM   1860  N   THR A 461      16.682  27.129  28.515  1.00 46.44           N  
ATOM   1861  CA  THR A 461      15.292  27.538  28.792  1.00 46.13           C  
ATOM   1862  C   THR A 461      15.187  28.408  30.072  1.00 45.44           C  
ATOM   1863  O   THR A 461      14.744  29.574  30.051  1.00 44.08           O  
ATOM   1864  CB  THR A 461      14.373  26.279  28.943  1.00 47.22           C  
ATOM   1865  OG1 THR A 461      14.501  25.447  27.780  1.00 49.41           O  
ATOM   1866  CG2 THR A 461      12.915  26.658  29.185  1.00 45.23           C  
ATOM   1867  N   ILE A 462      15.652  27.839  31.175  1.00 43.97           N  
ATOM   1868  CA  ILE A 462      15.080  28.127  32.475  1.00 43.23           C  
ATOM   1869  C   ILE A 462      15.073  29.564  32.975  1.00 42.61           C  
ATOM   1870  O   ILE A 462      14.024  30.042  33.399  1.00 42.58           O  
ATOM   1871  CB  ILE A 462      15.613  27.148  33.562  1.00 44.30           C  
ATOM   1872  CG1 ILE A 462      14.489  26.220  34.008  1.00 42.91           C  
ATOM   1873  CG2 ILE A 462      16.056  27.900  34.810  1.00 45.38           C  
ATOM   1874  CD1 ILE A 462      14.948  25.114  34.892  1.00 42.64           C  
ATOM   1875  N   GLU A 463      16.204  30.260  32.922  1.00 41.84           N  
ATOM   1876  CA  GLU A 463      16.309  31.533  33.674  1.00 41.89           C  
ATOM   1877  C   GLU A 463      15.414  32.609  33.065  1.00 41.14           C  
ATOM   1878  O   GLU A 463      14.672  33.299  33.786  1.00 40.77           O  
ATOM   1879  CB  GLU A 463      17.765  32.005  33.772  1.00 42.35           C  
ATOM   1880  N   SER A 464      15.521  32.715  31.736  1.00 40.59           N  
ATOM   1881  CA  SER A 464      14.631  33.472  30.851  1.00 40.02           C  
ATOM   1882  C   SER A 464      13.167  33.228  31.170  1.00 39.40           C  
ATOM   1883  O   SER A 464      12.397  34.163  31.478  1.00 39.77           O  
ATOM   1884  CB  SER A 464      14.902  33.053  29.383  1.00 40.10           C  
ATOM   1885  N   LYS A 465      12.771  31.959  31.095  1.00 36.73           N  
ATOM   1886  CA  LYS A 465      11.378  31.630  31.319  1.00 36.11           C  
ATOM   1887  C   LYS A 465      10.962  31.893  32.767  1.00 35.03           C  
ATOM   1888  O   LYS A 465       9.819  32.283  33.043  1.00 35.32           O  
ATOM   1889  CB  LYS A 465      11.133  30.168  30.932  1.00 35.42           C  
ATOM   1890  CG  LYS A 465      11.494  29.830  29.480  1.00 37.19           C  
ATOM   1891  CD  LYS A 465      10.468  30.365  28.490  1.00 40.56           C  
ATOM   1892  CE  LYS A 465      10.868  30.007  27.053  1.00 43.55           C  
ATOM   1893  NZ  LYS A 465      10.164  30.881  26.096  1.00 46.73           N  
ATOM   1894  N   ALA A 466      11.891  31.661  33.691  1.00 35.66           N  
ATOM   1895  CA  ALA A 466      11.624  31.853  35.111  1.00 35.40           C  
ATOM   1896  C   ALA A 466      11.222  33.308  35.351  1.00 35.55           C  
ATOM   1897  O   ALA A 466      10.196  33.583  35.963  1.00 35.49           O  
ATOM   1898  CB  ALA A 466      12.836  31.468  35.956  1.00 35.83           C  
ATOM   1899  N   GLN A 467      11.979  34.231  34.782  1.00 36.78           N  
ATOM   1900  CA  GLN A 467      11.628  35.652  34.895  1.00 37.66           C  
ATOM   1901  C   GLN A 467      10.269  35.934  34.253  1.00 37.64           C  
ATOM   1902  O   GLN A 467       9.469  36.708  34.791  1.00 38.14           O  
ATOM   1903  CB  GLN A 467      12.736  36.546  34.317  1.00 38.56           C  
ATOM   1904  CG  GLN A 467      14.002  36.593  35.187  1.00 42.63           C  
ATOM   1905  CD  GLN A 467      13.722  37.087  36.613  1.00 46.01           C  
ATOM   1906  OE1 GLN A 467      12.972  38.050  36.815  1.00 49.70           O  
ATOM   1907  NE2 GLN A 467      14.304  36.413  37.604  1.00 48.30           N  
ATOM   1908  N   GLU A 468       9.986  35.245  33.150  1.00 37.04           N  
ATOM   1909  CA  GLU A 468       8.728  35.431  32.429  1.00 36.86           C  
ATOM   1910  C   GLU A 468       7.494  34.948  33.202  1.00 36.78           C  
ATOM   1911  O   GLU A 468       6.496  35.663  33.255  1.00 37.43           O  
ATOM   1912  CB  GLU A 468       8.811  34.807  31.023  1.00 36.32           C  
ATOM   1913  CG  GLU A 468       7.492  34.901  30.220  1.00 37.02           C  
ATOM   1914  CD  GLU A 468       7.621  34.391  28.779  1.00 37.54           C  
ATOM   1915  OE1 GLU A 468       8.744  34.027  28.385  1.00 35.64           O  
ATOM   1916  OE2 GLU A 468       6.598  34.325  28.046  1.00 36.16           O  
ATOM   1917  N   CYS A 469       7.530  33.755  33.812  1.00 35.61           N  
ATOM   1918  CA  CYS A 469       6.286  33.228  34.398  1.00 34.70           C  
ATOM   1919  C   CYS A 469       6.404  32.364  35.655  1.00 35.03           C  
ATOM   1920  O   CYS A 469       5.393  31.829  36.144  1.00 34.85           O  
ATOM   1921  CB  CYS A 469       5.452  32.481  33.329  1.00 35.03           C  
ATOM   1922  SG  CYS A 469       6.113  30.837  32.934  1.00 35.87           S  
ATOM   1923  N   PHE A 470       7.606  32.211  36.179  1.00 34.99           N  
ATOM   1924  CA  PHE A 470       7.762  31.393  37.387  1.00 35.66           C  
ATOM   1925  C   PHE A 470       7.427  32.220  38.621  1.00 36.60           C  
ATOM   1926  O   PHE A 470       7.518  33.462  38.582  1.00 37.63           O  
ATOM   1927  CB  PHE A 470       9.185  30.877  37.502  1.00 35.00           C  
ATOM   1928  CG  PHE A 470       9.501  29.691  36.610  1.00 34.98           C  
ATOM   1929  CD1 PHE A 470       8.773  29.411  35.460  1.00 32.13           C  
ATOM   1930  CD2 PHE A 470      10.599  28.889  36.908  1.00 32.51           C  
ATOM   1931  CE1 PHE A 470       9.137  28.311  34.634  1.00 31.51           C  
ATOM   1932  CE2 PHE A 470      10.964  27.822  36.119  1.00 33.58           C  
ATOM   1933  CZ  PHE A 470      10.237  27.524  34.972  1.00 34.48           C  
ATOM   1934  N   GLN A 471       7.052  31.545  39.705  1.00 37.59           N  
ATOM   1935  CA  GLN A 471       6.639  32.219  40.944  1.00 38.87           C  
ATOM   1936  C   GLN A 471       7.431  31.681  42.145  1.00 39.46           C  
ATOM   1937  O   GLN A 471       8.259  30.765  42.012  1.00 38.23           O  
ATOM   1938  CB  GLN A 471       5.122  32.093  41.165  1.00 38.93           C  
ATOM   1939  CG  GLN A 471       4.280  32.637  40.009  1.00 39.15           C  
ATOM   1940  CD  GLN A 471       2.775  32.432  40.182  1.00 41.57           C  
ATOM   1941  OE1 GLN A 471       2.002  32.704  39.260  1.00 46.92           O  
ATOM   1942  NE2 GLN A 471       2.356  31.959  41.349  1.00 43.99           N  
ATOM   1943  N   GLU A 472       7.186  32.272  43.309  1.00 40.38           N  
ATOM   1944  CA  GLU A 472       7.788  31.800  44.546  1.00 42.52           C  
ATOM   1945  C   GLU A 472       7.145  30.495  45.001  1.00 42.10           C  
ATOM   1946  O   GLU A 472       5.915  30.366  45.012  1.00 42.01           O  
ATOM   1947  CB  GLU A 472       7.641  32.860  45.642  1.00 41.61           C  
ATOM   1948  CG  GLU A 472       8.443  32.559  46.893  1.00 44.05           C  
ATOM   1949  CD  GLU A 472       8.235  33.602  47.993  1.00 45.50           C  
ATOM   1950  OE1 GLU A 472       9.008  33.583  48.976  1.00 49.28           O  
ATOM   1951  OE2 GLU A 472       7.294  34.424  47.878  1.00 48.43           O  
ATOM   1952  N   ARG A 473       7.988  29.543  45.389  1.00 43.91           N  
ATOM   1953  CA  ARG A 473       7.551  28.274  45.951  1.00 45.79           C  
ATOM   1954  C   ARG A 473       6.702  28.527  47.177  1.00 46.88           C  
ATOM   1955  O   ARG A 473       7.084  29.309  48.060  1.00 46.64           O  
ATOM   1956  CB  ARG A 473       8.776  27.415  46.301  1.00 45.68           C  
ATOM   1957  CG  ARG A 473       8.466  26.082  47.000  1.00 45.96           C  
ATOM   1958  CD  ARG A 473       9.698  25.171  47.020  1.00 47.72           C  
ATOM   1959  NE  ARG A 473      10.056  24.729  45.675  1.00 52.58           N  
ATOM   1960  CZ  ARG A 473       9.615  23.604  45.104  1.00 52.73           C  
ATOM   1961  NH1 ARG A 473       8.802  22.786  45.766  1.00 53.38           N  
ATOM   1962  NH2 ARG A 473       9.992  23.300  43.867  1.00 51.95           N  
ATOM   1963  N   SER A 474       5.528  27.904  47.215  1.00 48.38           N  
ATOM   1964  CA  SER A 474       4.683  27.966  48.395  1.00 50.34           C  
ATOM   1965  C   SER A 474       5.258  27.080  49.491  1.00 51.17           C  
ATOM   1966  O   SER A 474       5.876  26.034  49.233  1.00 51.43           O  
ATOM   1967  CB  SER A 474       3.249  27.569  48.061  1.00 50.30           C  
ATOM   1968  OG  SER A 474       2.708  28.486  47.126  1.00 53.42           O  
ATOM   1969  OXT SER A 474       5.139  27.422  50.673  1.00 52.58           O  
TER    1970      SER A 474                                                      
ATOM   1971  N   PRO B 220      62.695  54.841  60.079  1.00 55.48           N  
ATOM   1972  CA  PRO B 220      61.995  53.565  60.423  1.00 55.15           C  
ATOM   1973  C   PRO B 220      60.518  53.739  60.712  1.00 55.02           C  
ATOM   1974  O   PRO B 220      59.820  52.766  61.016  1.00 55.20           O  
ATOM   1975  N   MET B 221      60.031  54.974  60.610  1.00 54.41           N  
ATOM   1976  CA  MET B 221      58.629  55.269  60.908  1.00 54.23           C  
ATOM   1977  C   MET B 221      57.703  54.877  59.756  1.00 51.93           C  
ATOM   1978  O   MET B 221      56.599  54.395  59.980  1.00 52.98           O  
ATOM   1979  CB  MET B 221      58.441  56.749  61.270  1.00 54.41           C  
ATOM   1980  CG  MET B 221      58.967  57.125  62.656  1.00 55.22           C  
ATOM   1981  SD  MET B 221      58.960  58.909  62.932  1.00 58.54           S  
ATOM   1982  CE  MET B 221      60.111  59.051  64.302  1.00 56.29           C  
ATOM   1983  N   LYS B 222      58.157  55.106  58.532  1.00 49.29           N  
ATOM   1984  CA  LYS B 222      57.407  54.767  57.337  1.00 46.43           C  
ATOM   1985  C   LYS B 222      57.524  53.260  57.086  1.00 44.37           C  
ATOM   1986  O   LYS B 222      58.334  52.810  56.263  1.00 43.35           O  
ATOM   1987  CB  LYS B 222      57.930  55.572  56.151  1.00 46.81           C  
ATOM   1988  N   ASN B 223      56.716  52.479  57.814  1.00 41.62           N  
ATOM   1989  CA  ASN B 223      56.804  51.013  57.728  1.00 38.92           C  
ATOM   1990  C   ASN B 223      55.527  50.334  57.223  1.00 37.45           C  
ATOM   1991  O   ASN B 223      55.454  49.109  57.201  1.00 36.29           O  
ATOM   1992  CB  ASN B 223      57.262  50.387  59.071  1.00 39.67           C  
ATOM   1993  CG  ASN B 223      56.218  50.518  60.202  1.00 41.16           C  
ATOM   1994  OD1 ASN B 223      56.479  50.118  61.349  1.00 47.09           O  
ATOM   1995  ND2 ASN B 223      55.050  51.051  59.889  1.00 38.45           N  
ATOM   1996  N   THR B 224      54.541  51.137  56.830  1.00 35.08           N  
ATOM   1997  CA  THR B 224      53.224  50.614  56.451  1.00 34.28           C  
ATOM   1998  C   THR B 224      52.779  51.047  55.058  1.00 34.24           C  
ATOM   1999  O   THR B 224      52.776  52.249  54.737  1.00 34.54           O  
ATOM   2000  CB  THR B 224      52.165  51.021  57.479  1.00 33.94           C  
ATOM   2001  OG1 THR B 224      52.523  50.492  58.760  1.00 33.82           O  
ATOM   2002  CG2 THR B 224      50.794  50.523  57.078  1.00 32.96           C  
ATOM   2003  N   CYS B 225      52.387  50.074  54.238  1.00 31.97           N  
ATOM   2004  CA  CYS B 225      51.766  50.348  52.962  1.00 31.70           C  
ATOM   2005  C   CYS B 225      50.255  50.347  53.178  1.00 31.48           C  
ATOM   2006  O   CYS B 225      49.651  49.300  53.446  1.00 30.80           O  
ATOM   2007  CB  CYS B 225      52.176  49.293  51.908  1.00 31.54           C  
ATOM   2008  SG  CYS B 225      51.358  49.354  50.331  1.00 33.57           S  
ATOM   2009  N   LYS B 226      49.645  51.526  53.097  1.00 31.17           N  
ATOM   2010  CA  LYS B 226      48.201  51.636  53.276  1.00 32.00           C  
ATOM   2011  C   LYS B 226      47.480  51.113  52.052  1.00 32.43           C  
ATOM   2012  O   LYS B 226      47.896  51.364  50.916  1.00 32.67           O  
ATOM   2013  CB  LYS B 226      47.789  53.095  53.570  1.00 32.84           C  
ATOM   2014  CG  LYS B 226      48.473  53.698  54.763  1.00 34.01           C  
ATOM   2015  CD  LYS B 226      47.975  53.105  56.115  1.00 39.57           C  
ATOM   2016  CE  LYS B 226      48.895  53.539  57.272  1.00 41.52           C  
ATOM   2017  NZ  LYS B 226      48.788  54.992  57.660  1.00 44.13           N  
ATOM   2018  N   LEU B 227      46.392  50.379  52.278  1.00 31.92           N  
ATOM   2019  CA  LEU B 227      45.660  49.723  51.192  1.00 32.07           C  
ATOM   2020  C   LEU B 227      44.271  50.262  50.987  1.00 33.86           C  
ATOM   2021  O   LEU B 227      43.560  50.537  51.967  1.00 33.81           O  
ATOM   2022  CB  LEU B 227      45.479  48.224  51.472  1.00 32.44           C  
ATOM   2023  CG  LEU B 227      46.672  47.378  51.911  1.00 34.22           C  
ATOM   2024  CD1 LEU B 227      46.166  45.939  52.113  1.00 34.06           C  
ATOM   2025  CD2 LEU B 227      47.751  47.398  50.859  1.00 33.35           C  
ATOM   2026  N   LEU B 228      43.900  50.396  49.716  1.00 33.51           N  
ATOM   2027  CA  LEU B 228      42.502  50.462  49.322  1.00 34.87           C  
ATOM   2028  C   LEU B 228      42.052  49.045  49.010  1.00 34.38           C  
ATOM   2029  O   LEU B 228      42.558  48.417  48.093  1.00 33.56           O  
ATOM   2030  CB  LEU B 228      42.300  51.368  48.094  1.00 34.97           C  
ATOM   2031  CG  LEU B 228      40.897  51.319  47.458  1.00 36.45           C  
ATOM   2032  CD1 LEU B 228      39.791  51.847  48.417  1.00 37.65           C  
ATOM   2033  CD2 LEU B 228      40.794  52.042  46.104  1.00 37.00           C  
ATOM   2034  N   VAL B 229      41.095  48.542  49.782  1.00 34.10           N  
ATOM   2035  CA  VAL B 229      40.555  47.210  49.563  1.00 34.53           C  
ATOM   2036  C   VAL B 229      39.167  47.314  48.946  1.00 36.01           C  
ATOM   2037  O   VAL B 229      38.308  48.030  49.479  1.00 36.42           O  
ATOM   2038  CB  VAL B 229      40.535  46.405  50.890  1.00 35.79           C  
ATOM   2039  CG1 VAL B 229      39.652  45.179  50.783  1.00 37.02           C  
ATOM   2040  CG2 VAL B 229      41.951  45.984  51.267  1.00 33.88           C  
ATOM   2041  N   VAL B 230      38.974  46.628  47.821  1.00 35.63           N  
ATOM   2042  CA  VAL B 230      37.700  46.635  47.087  1.00 36.34           C  
ATOM   2043  C   VAL B 230      37.126  45.225  46.966  1.00 37.04           C  
ATOM   2044  O   VAL B 230      37.793  44.277  46.503  1.00 36.79           O  
ATOM   2045  CB  VAL B 230      37.812  47.304  45.662  1.00 36.27           C  
ATOM   2046  CG1 VAL B 230      36.441  47.354  44.944  1.00 36.47           C  
ATOM   2047  CG2 VAL B 230      38.432  48.707  45.739  1.00 35.76           C  
ATOM   2048  N   ALA B 231      35.875  45.074  47.402  1.00 37.47           N  
ATOM   2049  CA  ALA B 231      35.166  43.825  47.236  1.00 38.11           C  
ATOM   2050  C   ALA B 231      34.115  44.044  46.148  1.00 39.08           C  
ATOM   2051  O   ALA B 231      33.293  44.960  46.273  1.00 38.86           O  
ATOM   2052  CB  ALA B 231      34.503  43.425  48.570  1.00 38.53           C  
ATOM   2053  N   ASP B 232      34.145  43.248  45.077  1.00 38.78           N  
ATOM   2054  CA  ASP B 232      33.184  43.473  43.980  1.00 40.68           C  
ATOM   2055  C   ASP B 232      31.863  42.786  44.301  1.00 41.29           C  
ATOM   2056  O   ASP B 232      31.780  42.017  45.264  1.00 41.44           O  
ATOM   2057  CB  ASP B 232      33.727  43.057  42.600  1.00 39.73           C  
ATOM   2058  CG  ASP B 232      33.814  41.552  42.406  1.00 39.85           C  
ATOM   2059  OD1 ASP B 232      33.529  40.758  43.332  1.00 39.57           O  
ATOM   2060  OD2 ASP B 232      34.194  41.141  41.289  1.00 41.33           O  
ATOM   2061  N   HIS B 233      30.842  43.030  43.485  1.00 42.78           N  
ATOM   2062  CA  HIS B 233      29.522  42.461  43.785  1.00 43.48           C  
ATOM   2063  C   HIS B 233      29.547  40.936  43.900  1.00 43.89           C  
ATOM   2064  O   HIS B 233      28.765  40.362  44.660  1.00 44.61           O  
ATOM   2065  CB  HIS B 233      28.471  42.931  42.766  1.00 43.58           C  
ATOM   2066  CG  HIS B 233      28.595  42.270  41.434  1.00 43.63           C  
ATOM   2067  ND1 HIS B 233      29.505  42.683  40.482  1.00 42.85           N  
ATOM   2068  CD2 HIS B 233      27.942  41.211  40.900  1.00 43.04           C  
ATOM   2069  CE1 HIS B 233      29.395  41.914  39.413  1.00 41.33           C  
ATOM   2070  NE2 HIS B 233      28.460  41.009  39.644  1.00 43.41           N  
ATOM   2071  N   ARG B 234      30.440  40.276  43.157  1.00 44.29           N  
ATOM   2072  CA  ARG B 234      30.589  38.820  43.251  1.00 43.99           C  
ATOM   2073  C   ARG B 234      31.054  38.400  44.647  1.00 44.28           C  
ATOM   2074  O   ARG B 234      30.443  37.542  45.274  1.00 44.58           O  
ATOM   2075  CB  ARG B 234      31.557  38.278  42.193  1.00 44.79           C  
ATOM   2076  CG  ARG B 234      31.118  38.481  40.749  1.00 45.09           C  
ATOM   2077  CD  ARG B 234      32.329  38.464  39.856  1.00 48.08           C  
ATOM   2078  NE  ARG B 234      32.071  39.041  38.537  1.00 47.97           N  
ATOM   2079  CZ  ARG B 234      31.863  38.315  37.447  1.00 48.83           C  
ATOM   2080  NH1 ARG B 234      31.891  36.987  37.519  1.00 47.57           N  
ATOM   2081  NH2 ARG B 234      31.644  38.918  36.286  1.00 51.04           N  
ATOM   2082  N   PHE B 235      32.135  39.014  45.133  1.00 43.95           N  
ATOM   2083  CA  PHE B 235      32.628  38.750  46.486  1.00 43.38           C  
ATOM   2084  C   PHE B 235      31.561  39.041  47.553  1.00 44.08           C  
ATOM   2085  O   PHE B 235      31.334  38.230  48.446  1.00 44.05           O  
ATOM   2086  CB  PHE B 235      33.892  39.574  46.773  1.00 42.50           C  
ATOM   2087  CG  PHE B 235      34.687  39.083  47.960  1.00 40.81           C  
ATOM   2088  CD1 PHE B 235      35.664  38.103  47.802  1.00 39.22           C  
ATOM   2089  CD2 PHE B 235      34.452  39.600  49.237  1.00 40.48           C  
ATOM   2090  CE1 PHE B 235      36.403  37.646  48.911  1.00 39.28           C  
ATOM   2091  CE2 PHE B 235      35.184  39.153  50.337  1.00 41.29           C  
ATOM   2092  CZ  PHE B 235      36.158  38.174  50.176  1.00 40.53           C  
ATOM   2093  N   TYR B 236      30.930  40.203  47.457  1.00 45.05           N  
ATOM   2094  CA  TYR B 236      29.875  40.607  48.389  1.00 46.72           C  
ATOM   2095  C   TYR B 236      28.755  39.560  48.467  1.00 46.89           C  
ATOM   2096  O   TYR B 236      28.349  39.174  49.559  1.00 47.45           O  
ATOM   2097  CB  TYR B 236      29.322  41.966  47.956  1.00 47.28           C  
ATOM   2098  CG  TYR B 236      28.109  42.464  48.706  1.00 49.12           C  
ATOM   2099  CD1 TYR B 236      28.229  43.011  49.990  1.00 50.43           C  
ATOM   2100  CD2 TYR B 236      26.848  42.449  48.104  1.00 51.64           C  
ATOM   2101  CE1 TYR B 236      27.109  43.503  50.675  1.00 51.65           C  
ATOM   2102  CE2 TYR B 236      25.725  42.933  48.775  1.00 51.49           C  
ATOM   2103  CZ  TYR B 236      25.865  43.458  50.055  1.00 51.32           C  
ATOM   2104  OH  TYR B 236      24.761  43.941  50.713  1.00 51.42           O  
ATOM   2105  N   ARG B 237      28.281  39.102  47.312  1.00 47.38           N  
ATOM   2106  CA  ARG B 237      27.195  38.127  47.251  1.00 47.79           C  
ATOM   2107  C   ARG B 237      27.609  36.731  47.708  1.00 48.40           C  
ATOM   2108  O   ARG B 237      26.989  36.162  48.616  1.00 48.91           O  
ATOM   2109  CB  ARG B 237      26.581  38.089  45.848  1.00 47.73           C  
ATOM   2110  N   TYR B 238      28.676  36.194  47.125  1.00 48.53           N  
ATOM   2111  CA  TYR B 238      29.038  34.796  47.342  1.00 48.64           C  
ATOM   2112  C   TYR B 238      30.005  34.513  48.491  1.00 48.59           C  
ATOM   2113  O   TYR B 238      30.115  33.365  48.911  1.00 48.67           O  
ATOM   2114  CB  TYR B 238      29.568  34.165  46.057  1.00 49.56           C  
ATOM   2115  CG  TYR B 238      28.654  34.357  44.880  1.00 51.59           C  
ATOM   2116  CD1 TYR B 238      27.451  33.655  44.788  1.00 52.49           C  
ATOM   2117  CD2 TYR B 238      28.980  35.242  43.861  1.00 52.32           C  
ATOM   2118  CE1 TYR B 238      26.602  33.838  43.718  1.00 53.34           C  
ATOM   2119  CE2 TYR B 238      28.137  35.425  42.775  1.00 53.07           C  
ATOM   2120  CZ  TYR B 238      26.946  34.722  42.716  1.00 53.27           C  
ATOM   2121  OH  TYR B 238      26.103  34.899  41.642  1.00 54.37           O  
ATOM   2122  N   MET B 239      30.707  35.537  48.979  1.00 47.43           N  
ATOM   2123  CA  MET B 239      31.571  35.382  50.149  1.00 47.14           C  
ATOM   2124  C   MET B 239      31.037  36.116  51.361  1.00 47.26           C  
ATOM   2125  O   MET B 239      31.235  35.676  52.485  1.00 47.75           O  
ATOM   2126  CB  MET B 239      32.984  35.894  49.857  1.00 46.69           C  
ATOM   2127  CG  MET B 239      33.747  35.059  48.855  1.00 44.65           C  
ATOM   2128  SD  MET B 239      34.240  33.446  49.465  1.00 41.35           S  
ATOM   2129  CE  MET B 239      35.290  33.812  50.865  1.00 42.79           C  
ATOM   2130  N   GLY B 240      30.388  37.249  51.136  1.00 47.48           N  
ATOM   2131  CA  GLY B 240      29.993  38.131  52.225  1.00 48.67           C  
ATOM   2132  C   GLY B 240      28.539  37.994  52.633  1.00 49.50           C  
ATOM   2133  O   GLY B 240      28.015  38.841  53.355  1.00 49.51           O  
ATOM   2134  N   ARG B 241      27.905  36.923  52.161  1.00 50.39           N  
ATOM   2135  CA  ARG B 241      26.492  36.613  52.440  1.00 51.67           C  
ATOM   2136  C   ARG B 241      25.540  37.779  52.133  1.00 52.25           C  
ATOM   2137  O   ARG B 241      24.496  37.941  52.783  1.00 52.92           O  
ATOM   2138  CB  ARG B 241      26.333  36.118  53.887  1.00 51.62           C  
ATOM   2139  N   GLY B 242      25.894  38.583  51.131  1.00 52.36           N  
ATOM   2140  CA  GLY B 242      25.130  39.781  50.809  1.00 52.47           C  
ATOM   2141  C   GLY B 242      25.032  40.783  51.949  1.00 52.57           C  
ATOM   2142  O   GLY B 242      24.054  41.535  52.033  1.00 52.77           O  
ATOM   2143  N   GLU B 243      26.043  40.801  52.825  1.00 52.32           N  
ATOM   2144  CA  GLU B 243      26.074  41.705  53.982  1.00 51.97           C  
ATOM   2145  C   GLU B 243      27.355  42.544  54.062  1.00 52.02           C  
ATOM   2146  O   GLU B 243      28.454  42.027  53.848  1.00 52.20           O  
ATOM   2147  CB  GLU B 243      25.907  40.910  55.279  1.00 52.07           C  
ATOM   2148  CG  GLU B 243      24.575  40.144  55.392  1.00 51.91           C  
ATOM   2149  CD  GLU B 243      24.588  39.054  56.458  1.00 52.79           C  
ATOM   2150  OE1 GLU B 243      25.672  38.601  56.870  1.00 51.37           O  
ATOM   2151  OE2 GLU B 243      23.495  38.638  56.893  1.00 54.70           O  
ATOM   2152  N   GLU B 244      27.197  43.828  54.380  1.00 51.30           N  
ATOM   2153  CA  GLU B 244      28.309  44.756  54.568  1.00 51.68           C  
ATOM   2154  C   GLU B 244      29.249  44.243  55.665  1.00 50.49           C  
ATOM   2155  O   GLU B 244      30.459  44.092  55.439  1.00 50.17           O  
ATOM   2156  CB  GLU B 244      27.777  46.156  54.908  1.00 51.76           C  
ATOM   2157  CG  GLU B 244      28.731  47.318  54.626  1.00 53.68           C  
ATOM   2158  CD  GLU B 244      28.046  48.693  54.722  1.00 54.28           C  
ATOM   2159  OE1 GLU B 244      26.996  48.896  54.062  1.00 57.83           O  
ATOM   2160  OE2 GLU B 244      28.564  49.574  55.454  1.00 57.42           O  
ATOM   2161  N   SER B 245      28.687  43.941  56.839  1.00 48.56           N  
ATOM   2162  CA  SER B 245      29.486  43.527  58.002  1.00 47.33           C  
ATOM   2163  C   SER B 245      30.280  42.232  57.761  1.00 46.50           C  
ATOM   2164  O   SER B 245      31.476  42.160  58.076  1.00 45.73           O  
ATOM   2165  CB  SER B 245      28.590  43.370  59.236  1.00 47.66           C  
ATOM   2166  OG  SER B 245      27.555  42.441  58.962  1.00 47.54           O  
ATOM   2167  N   THR B 246      29.616  41.222  57.208  1.00 44.92           N  
ATOM   2168  CA  THR B 246      30.241  39.926  56.955  1.00 44.68           C  
ATOM   2169  C   THR B 246      31.397  40.055  55.969  1.00 43.91           C  
ATOM   2170  O   THR B 246      32.493  39.525  56.203  1.00 44.05           O  
ATOM   2171  CB  THR B 246      29.230  38.927  56.400  1.00 44.98           C  
ATOM   2172  OG1 THR B 246      28.120  38.840  57.306  1.00 45.98           O  
ATOM   2173  CG2 THR B 246      29.851  37.543  56.241  1.00 44.48           C  
ATOM   2174  N   THR B 247      31.132  40.748  54.870  1.00 42.86           N  
ATOM   2175  CA  THR B 247      32.162  41.052  53.861  1.00 42.01           C  
ATOM   2176  C   THR B 247      33.339  41.808  54.467  1.00 41.09           C  
ATOM   2177  O   THR B 247      34.488  41.446  54.232  1.00 40.33           O  
ATOM   2178  CB  THR B 247      31.578  41.886  52.702  1.00 42.14           C  
ATOM   2179  OG1 THR B 247      30.428  41.226  52.182  1.00 43.29           O  
ATOM   2180  CG2 THR B 247      32.608  42.020  51.556  1.00 42.35           C  
ATOM   2181  N   THR B 248      33.041  42.859  55.230  1.00 39.84           N  
ATOM   2182  CA  THR B 248      34.049  43.693  55.889  1.00 39.07           C  
ATOM   2183  C   THR B 248      34.924  42.848  56.824  1.00 38.11           C  
ATOM   2184  O   THR B 248      36.157  42.951  56.815  1.00 37.19           O  
ATOM   2185  CB  THR B 248      33.373  44.857  56.651  1.00 38.85           C  
ATOM   2186  OG1 THR B 248      32.584  45.622  55.730  1.00 42.27           O  
ATOM   2187  CG2 THR B 248      34.374  45.777  57.294  1.00 39.25           C  
ATOM   2188  N   ASN B 249      34.275  42.024  57.636  1.00 36.95           N  
ATOM   2189  CA  ASN B 249      34.983  41.245  58.647  1.00 37.39           C  
ATOM   2190  C   ASN B 249      35.954  40.232  58.032  1.00 36.06           C  
ATOM   2191  O   ASN B 249      37.070  40.089  58.531  1.00 35.02           O  
ATOM   2192  CB  ASN B 249      33.993  40.547  59.581  1.00 38.15           C  
ATOM   2193  CG  ASN B 249      33.212  41.526  60.425  1.00 41.29           C  
ATOM   2194  OD1 ASN B 249      33.625  42.677  60.620  1.00 44.77           O  
ATOM   2195  ND2 ASN B 249      32.068  41.083  60.928  1.00 43.84           N  
ATOM   2196  N   TYR B 250      35.530  39.564  56.956  1.00 35.04           N  
ATOM   2197  CA  TYR B 250      36.391  38.608  56.244  1.00 34.60           C  
ATOM   2198  C   TYR B 250      37.660  39.353  55.805  1.00 34.54           C  
ATOM   2199  O   TYR B 250      38.783  38.883  56.047  1.00 33.01           O  
ATOM   2200  CB  TYR B 250      35.671  37.978  55.044  1.00 35.83           C  
ATOM   2201  CG  TYR B 250      36.464  36.929  54.284  1.00 36.61           C  
ATOM   2202  CD1 TYR B 250      37.500  37.309  53.425  1.00 37.01           C  
ATOM   2203  CD2 TYR B 250      36.178  35.567  54.396  1.00 38.07           C  
ATOM   2204  CE1 TYR B 250      38.245  36.372  52.730  1.00 37.60           C  
ATOM   2205  CE2 TYR B 250      36.925  34.610  53.687  1.00 38.26           C  
ATOM   2206  CZ  TYR B 250      37.963  35.037  52.849  1.00 36.92           C  
ATOM   2207  OH  TYR B 250      38.726  34.140  52.109  1.00 39.87           O  
ATOM   2208  N   LEU B 251      37.474  40.524  55.203  1.00 33.42           N  
ATOM   2209  CA  LEU B 251      38.620  41.294  54.671  1.00 33.20           C  
ATOM   2210  C   LEU B 251      39.517  41.871  55.755  1.00 32.35           C  
ATOM   2211  O   LEU B 251      40.731  41.854  55.604  1.00 31.25           O  
ATOM   2212  CB  LEU B 251      38.145  42.385  53.716  1.00 33.87           C  
ATOM   2213  CG  LEU B 251      37.411  41.863  52.483  1.00 35.22           C  
ATOM   2214  CD1 LEU B 251      36.855  43.038  51.715  1.00 40.35           C  
ATOM   2215  CD2 LEU B 251      38.280  40.966  51.589  1.00 39.00           C  
ATOM   2216  N   ILE B 252      38.941  42.394  56.845  1.00 30.71           N  
ATOM   2217  CA  ILE B 252      39.739  42.887  57.961  1.00 30.71           C  
ATOM   2218  C   ILE B 252      40.609  41.756  58.500  1.00 29.02           C  
ATOM   2219  O   ILE B 252      41.804  41.932  58.682  1.00 28.81           O  
ATOM   2220  CB  ILE B 252      38.856  43.476  59.113  1.00 30.11           C  
ATOM   2221  CG1 ILE B 252      38.239  44.807  58.670  1.00 33.06           C  
ATOM   2222  CG2 ILE B 252      39.673  43.668  60.389  1.00 31.74           C  
ATOM   2223  CD1 ILE B 252      37.174  45.328  59.653  1.00 32.95           C  
ATOM   2224  N   GLU B 253      40.001  40.589  58.763  1.00 28.67           N  
ATOM   2225  CA  GLU B 253      40.775  39.480  59.325  1.00 28.57           C  
ATOM   2226  C   GLU B 253      41.818  38.949  58.369  1.00 27.85           C  
ATOM   2227  O   GLU B 253      42.930  38.639  58.804  1.00 27.24           O  
ATOM   2228  CB  GLU B 253      39.868  38.333  59.839  1.00 29.11           C  
ATOM   2229  CG  GLU B 253      39.012  38.735  61.073  1.00 30.10           C  
ATOM   2230  CD  GLU B 253      38.517  37.531  61.943  1.00 30.94           C  
ATOM   2231  OE1 GLU B 253      39.210  36.485  62.084  1.00 30.04           O  
ATOM   2232  OE2 GLU B 253      37.433  37.685  62.551  1.00 31.42           O  
ATOM   2233  N   LEU B 254      41.463  38.837  57.083  1.00 27.93           N  
ATOM   2234  CA  LEU B 254      42.434  38.358  56.066  1.00 28.12           C  
ATOM   2235  C   LEU B 254      43.637  39.306  56.026  1.00 27.11           C  
ATOM   2236  O   LEU B 254      44.779  38.860  56.139  1.00 26.47           O  
ATOM   2237  CB  LEU B 254      41.773  38.231  54.685  1.00 28.08           C  
ATOM   2238  CG  LEU B 254      42.701  37.675  53.591  1.00 29.44           C  
ATOM   2239  CD1 LEU B 254      41.919  36.822  52.566  1.00 31.14           C  
ATOM   2240  CD2 LEU B 254      43.459  38.807  52.925  1.00 29.22           C  
ATOM   2241  N   ILE B 255      43.380  40.611  55.900  1.00 27.24           N  
ATOM   2242  CA  ILE B 255      44.515  41.568  55.820  1.00 26.67           C  
ATOM   2243  C   ILE B 255      45.355  41.532  57.106  1.00 26.58           C  
ATOM   2244  O   ILE B 255      46.594  41.626  57.067  1.00 25.93           O  
ATOM   2245  CB  ILE B 255      44.068  43.011  55.424  1.00 27.57           C  
ATOM   2246  CG1 ILE B 255      43.497  43.026  53.994  1.00 27.46           C  
ATOM   2247  CG2 ILE B 255      45.234  43.998  55.596  1.00 26.99           C  
ATOM   2248  CD1 ILE B 255      44.513  42.568  52.871  1.00 28.35           C  
ATOM   2249  N   ASP B 256      44.695  41.347  58.260  1.00 25.47           N  
ATOM   2250  CA  ASP B 256      45.429  41.324  59.519  1.00 26.38           C  
ATOM   2251  C   ASP B 256      46.382  40.113  59.562  1.00 25.45           C  
ATOM   2252  O   ASP B 256      47.517  40.225  60.031  1.00 27.14           O  
ATOM   2253  CB  ASP B 256      44.472  41.298  60.688  1.00 26.88           C  
ATOM   2254  CG  ASP B 256      45.181  41.120  62.011  1.00 27.48           C  
ATOM   2255  OD1 ASP B 256      45.873  42.070  62.461  1.00 27.34           O  
ATOM   2256  OD2 ASP B 256      44.973  40.045  62.618  1.00 28.18           O  
ATOM   2257  N   ARG B 257      45.907  38.952  59.109  1.00 25.56           N  
ATOM   2258  CA  ARG B 257      46.761  37.745  59.070  1.00 25.64           C  
ATOM   2259  C   ARG B 257      47.900  37.867  58.046  1.00 25.90           C  
ATOM   2260  O   ARG B 257      49.024  37.410  58.323  1.00 27.00           O  
ATOM   2261  CB  ARG B 257      45.930  36.480  58.768  1.00 25.22           C  
ATOM   2262  CG  ARG B 257      44.938  36.097  59.929  1.00 26.57           C  
ATOM   2263  CD  ARG B 257      44.324  34.711  59.655  1.00 27.21           C  
ATOM   2264  NE  ARG B 257      43.600  34.698  58.384  1.00 25.45           N  
ATOM   2265  CZ  ARG B 257      42.302  35.009  58.214  1.00 28.00           C  
ATOM   2266  NH1 ARG B 257      41.530  35.378  59.243  1.00 30.02           N  
ATOM   2267  NH2 ARG B 257      41.762  34.956  56.986  1.00 30.13           N  
ATOM   2268  N   VAL B 258      47.604  38.451  56.879  1.00 26.17           N  
ATOM   2269  CA  VAL B 258      48.635  38.686  55.849  1.00 25.94           C  
ATOM   2270  C   VAL B 258      49.685  39.648  56.438  1.00 26.35           C  
ATOM   2271  O   VAL B 258      50.877  39.430  56.306  1.00 25.88           O  
ATOM   2272  CB  VAL B 258      48.037  39.202  54.485  1.00 25.86           C  
ATOM   2273  CG1 VAL B 258      49.154  39.530  53.481  1.00 25.73           C  
ATOM   2274  CG2 VAL B 258      47.082  38.117  53.840  1.00 26.41           C  
ATOM   2275  N   ASP B 259      49.220  40.680  57.146  1.00 26.66           N  
ATOM   2276  CA  ASP B 259      50.124  41.655  57.773  1.00 27.33           C  
ATOM   2277  C   ASP B 259      51.061  40.951  58.753  1.00 27.36           C  
ATOM   2278  O   ASP B 259      52.265  41.235  58.799  1.00 27.96           O  
ATOM   2279  CB  ASP B 259      49.304  42.745  58.488  1.00 26.75           C  
ATOM   2280  CG  ASP B 259      50.175  43.801  59.137  1.00 29.28           C  
ATOM   2281  OD1 ASP B 259      51.077  44.357  58.454  1.00 28.35           O  
ATOM   2282  OD2 ASP B 259      49.957  44.092  60.332  1.00 30.58           O  
ATOM   2283  N   ASP B 260      50.558  39.973  59.512  1.00 26.83           N  
ATOM   2284  CA  ASP B 260      51.420  39.237  60.451  1.00 27.35           C  
ATOM   2285  C   ASP B 260      52.610  38.582  59.741  1.00 28.23           C  
ATOM   2286  O   ASP B 260      53.719  38.572  60.281  1.00 29.28           O  
ATOM   2287  CB  ASP B 260      50.645  38.143  61.185  1.00 27.33           C  
ATOM   2288  CG  ASP B 260      49.647  38.700  62.252  1.00 29.18           C  
ATOM   2289  OD1 ASP B 260      49.705  39.902  62.577  1.00 29.71           O  
ATOM   2290  OD2 ASP B 260      48.791  37.903  62.732  1.00 31.25           O  
ATOM   2291  N   ILE B 261      52.354  38.004  58.568  1.00 27.87           N  
ATOM   2292  CA  ILE B 261      53.411  37.401  57.732  1.00 29.31           C  
ATOM   2293  C   ILE B 261      54.463  38.462  57.356  1.00 29.30           C  
ATOM   2294  O   ILE B 261      55.654  38.238  57.522  1.00 30.53           O  
ATOM   2295  CB  ILE B 261      52.811  36.732  56.459  1.00 28.78           C  
ATOM   2296  CG1 ILE B 261      51.994  35.508  56.873  1.00 29.06           C  
ATOM   2297  CG2 ILE B 261      53.945  36.336  55.486  1.00 30.81           C  
ATOM   2298  CD1 ILE B 261      51.242  34.818  55.700  1.00 30.44           C  
ATOM   2299  N   TYR B 262      54.002  39.608  56.860  1.00 28.77           N  
ATOM   2300  CA  TYR B 262      54.889  40.694  56.425  1.00 28.19           C  
ATOM   2301  C   TYR B 262      55.665  41.252  57.592  1.00 28.70           C  
ATOM   2302  O   TYR B 262      56.898  41.403  57.509  1.00 28.16           O  
ATOM   2303  CB  TYR B 262      54.071  41.780  55.734  1.00 29.06           C  
ATOM   2304  CG  TYR B 262      53.858  41.459  54.272  1.00 27.24           C  
ATOM   2305  CD1 TYR B 262      52.850  40.562  53.854  1.00 26.87           C  
ATOM   2306  CD2 TYR B 262      54.698  41.999  53.305  1.00 27.17           C  
ATOM   2307  CE1 TYR B 262      52.685  40.262  52.483  1.00 26.95           C  
ATOM   2308  CE2 TYR B 262      54.543  41.692  51.963  1.00 27.25           C  
ATOM   2309  CZ  TYR B 262      53.544  40.817  51.558  1.00 29.42           C  
ATOM   2310  OH  TYR B 262      53.424  40.506  50.203  1.00 27.69           O  
ATOM   2311  N   ARG B 263      54.981  41.507  58.701  1.00 27.70           N  
ATOM   2312  CA  ARG B 263      55.658  42.186  59.834  1.00 29.75           C  
ATOM   2313  C   ARG B 263      56.776  41.352  60.402  1.00 31.02           C  
ATOM   2314  O   ARG B 263      57.785  41.911  60.835  1.00 32.29           O  
ATOM   2315  CB  ARG B 263      54.683  42.536  60.940  1.00 29.42           C  
ATOM   2316  CG  ARG B 263      53.620  43.493  60.502  1.00 29.79           C  
ATOM   2317  CD  ARG B 263      54.123  44.929  60.248  1.00 32.98           C  
ATOM   2318  NE  ARG B 263      53.058  45.728  59.652  1.00 30.42           N  
ATOM   2319  CZ  ARG B 263      53.039  47.058  59.550  1.00 32.97           C  
ATOM   2320  NH1 ARG B 263      54.063  47.795  59.992  1.00 31.41           N  
ATOM   2321  NH2 ARG B 263      51.971  47.648  58.996  1.00 33.54           N  
ATOM   2322  N   ASN B 264      56.587  40.040  60.419  1.00 31.36           N  
ATOM   2323  CA  ASN B 264      57.567  39.128  61.002  1.00 33.29           C  
ATOM   2324  C   ASN B 264      58.731  38.857  60.061  1.00 33.12           C  
ATOM   2325  O   ASN B 264      59.682  38.172  60.440  1.00 34.51           O  
ATOM   2326  CB  ASN B 264      56.914  37.808  61.402  1.00 34.48           C  
ATOM   2327  CG  ASN B 264      56.077  37.925  62.683  1.00 40.25           C  
ATOM   2328  OD1 ASN B 264      56.540  38.431  63.711  1.00 46.68           O  
ATOM   2329  ND2 ASN B 264      54.849  37.445  62.619  1.00 42.07           N  
ATOM   2330  N   THR B 265      58.655  39.358  58.836  1.00 32.10           N  
ATOM   2331  CA  THR B 265      59.712  39.074  57.853  1.00 32.48           C  
ATOM   2332  C   THR B 265      60.891  40.026  58.047  1.00 32.86           C  
ATOM   2333  O   THR B 265      60.719  41.239  57.999  1.00 33.33           O  
ATOM   2334  CB  THR B 265      59.182  39.148  56.409  1.00 31.82           C  
ATOM   2335  OG1 THR B 265      58.104  38.210  56.243  1.00 32.10           O  
ATOM   2336  CG2 THR B 265      60.317  38.837  55.378  1.00 33.11           C  
ATOM   2337  N   ALA B 266      62.095  39.459  58.207  1.00 34.38           N  
ATOM   2338  CA  ALA B 266      63.323  40.246  58.277  1.00 35.61           C  
ATOM   2339  C   ALA B 266      63.973  40.300  56.896  1.00 35.87           C  
ATOM   2340  O   ALA B 266      64.575  39.328  56.458  1.00 37.00           O  
ATOM   2341  CB  ALA B 266      64.283  39.622  59.306  1.00 36.18           C  
ATOM   2342  N   TRP B 267      63.829  41.429  56.216  1.00 37.30           N  
ATOM   2343  CA  TRP B 267      64.190  41.559  54.804  1.00 38.27           C  
ATOM   2344  C   TRP B 267      65.704  41.446  54.592  1.00 40.90           C  
ATOM   2345  O   TRP B 267      66.158  41.194  53.473  1.00 41.12           O  
ATOM   2346  CB  TRP B 267      63.637  42.862  54.225  1.00 37.93           C  
ATOM   2347  CG  TRP B 267      62.160  42.915  54.410  1.00 37.90           C  
ATOM   2348  CD1 TRP B 267      61.473  43.658  55.331  1.00 36.95           C  
ATOM   2349  CD2 TRP B 267      61.190  42.106  53.733  1.00 36.45           C  
ATOM   2350  NE1 TRP B 267      60.131  43.383  55.247  1.00 36.50           N  
ATOM   2351  CE2 TRP B 267      59.924  42.441  54.267  1.00 36.29           C  
ATOM   2352  CE3 TRP B 267      61.266  41.149  52.706  1.00 36.39           C  
ATOM   2353  CZ2 TRP B 267      58.738  41.850  53.812  1.00 35.95           C  
ATOM   2354  CZ3 TRP B 267      60.088  40.550  52.251  1.00 35.28           C  
ATOM   2355  CH2 TRP B 267      58.833  40.906  52.816  1.00 36.10           C  
ATOM   2356  N   ASP B 268      66.465  41.647  55.668  1.00 43.16           N  
ATOM   2357  CA  ASP B 268      67.932  41.495  55.642  1.00 45.97           C  
ATOM   2358  C   ASP B 268      68.434  40.343  56.534  1.00 47.46           C  
ATOM   2359  O   ASP B 268      69.627  40.284  56.875  1.00 48.00           O  
ATOM   2360  CB  ASP B 268      68.585  42.807  56.084  1.00 46.18           C  
ATOM   2361  CG  ASP B 268      68.420  43.058  57.576  1.00 48.63           C  
ATOM   2362  OD1 ASP B 268      67.536  42.419  58.203  1.00 49.08           O  
ATOM   2363  OD2 ASP B 268      69.190  43.876  58.129  1.00 51.35           O  
ATOM   2364  N   ASN B 269      67.532  39.444  56.927  1.00 48.90           N  
ATOM   2365  CA  ASN B 269      67.842  38.332  57.850  1.00 50.46           C  
ATOM   2366  C   ASN B 269      68.470  38.760  59.179  1.00 51.58           C  
ATOM   2367  O   ASN B 269      69.242  38.011  59.795  1.00 52.83           O  
ATOM   2368  CB  ASN B 269      68.721  37.273  57.181  1.00 50.55           C  
ATOM   2369  CG  ASN B 269      68.161  36.808  55.867  1.00 51.36           C  
ATOM   2370  OD1 ASN B 269      66.980  36.500  55.755  1.00 51.83           O  
ATOM   2371  ND2 ASN B 269      69.009  36.756  54.857  1.00 52.91           N  
ATOM   2372  N   ALA B 270      68.139  39.969  59.611  1.00 52.17           N  
ATOM   2373  CA  ALA B 270      68.606  40.481  60.883  1.00 52.48           C  
ATOM   2374  C   ALA B 270      67.420  41.088  61.604  1.00 52.42           C  
ATOM   2375  O   ALA B 270      66.509  40.367  62.026  1.00 53.09           O  
ATOM   2376  CB  ALA B 270      69.721  41.510  60.672  1.00 52.23           C  
ATOM   2377  N   GLY B 271      67.422  42.408  61.738  1.00 52.39           N  
ATOM   2378  CA  GLY B 271      66.386  43.092  62.493  1.00 51.44           C  
ATOM   2379  C   GLY B 271      65.643  44.103  61.653  1.00 50.69           C  
ATOM   2380  O   GLY B 271      64.889  44.921  62.184  1.00 51.30           O  
ATOM   2381  N   PHE B 272      65.864  44.070  60.339  1.00 49.18           N  
ATOM   2382  CA  PHE B 272      65.131  44.949  59.449  1.00 47.65           C  
ATOM   2383  C   PHE B 272      63.766  44.313  59.174  1.00 46.41           C  
ATOM   2384  O   PHE B 272      63.525  43.743  58.110  1.00 45.86           O  
ATOM   2385  CB  PHE B 272      65.883  45.198  58.150  1.00 47.86           C  
ATOM   2386  CG  PHE B 272      65.355  46.353  57.374  1.00 48.35           C  
ATOM   2387  CD1 PHE B 272      65.618  47.662  57.784  1.00 48.18           C  
ATOM   2388  CD2 PHE B 272      64.576  46.148  56.240  1.00 48.78           C  
ATOM   2389  CE1 PHE B 272      65.126  48.734  57.071  1.00 49.01           C  
ATOM   2390  CE2 PHE B 272      64.077  47.224  55.511  1.00 49.66           C  
ATOM   2391  CZ  PHE B 272      64.350  48.522  55.927  1.00 49.62           C  
ATOM   2392  N   LYS B 273      62.900  44.390  60.175  1.00 44.67           N  
ATOM   2393  CA  LYS B 273      61.568  43.829  60.079  1.00 42.91           C  
ATOM   2394  C   LYS B 273      60.534  44.857  60.523  1.00 41.45           C  
ATOM   2395  O   LYS B 273      60.863  46.037  60.706  1.00 41.34           O  
ATOM   2396  CB  LYS B 273      61.474  42.515  60.865  1.00 43.43           C  
ATOM   2397  CG  LYS B 273      61.677  42.591  62.365  1.00 45.81           C  
ATOM   2398  CD  LYS B 273      62.206  41.264  62.903  1.00 49.68           C  
ATOM   2399  CE  LYS B 273      61.335  40.078  62.474  1.00 51.58           C  
ATOM   2400  NZ  LYS B 273      62.072  38.764  62.473  1.00 54.89           N  
ATOM   2401  N   GLY B 274      59.291  44.423  60.676  1.00 38.65           N  
ATOM   2402  CA  GLY B 274      58.223  45.325  61.089  1.00 36.84           C  
ATOM   2403  C   GLY B 274      57.615  46.136  59.968  1.00 35.68           C  
ATOM   2404  O   GLY B 274      56.932  47.131  60.224  1.00 35.15           O  
ATOM   2405  N   TYR B 275      57.847  45.715  58.721  1.00 34.30           N  
ATOM   2406  CA  TYR B 275      57.173  46.320  57.587  1.00 33.84           C  
ATOM   2407  C   TYR B 275      55.922  45.526  57.216  1.00 32.59           C  
ATOM   2408  O   TYR B 275      55.930  44.318  57.290  1.00 31.76           O  
ATOM   2409  CB  TYR B 275      58.119  46.358  56.392  1.00 35.03           C  
ATOM   2410  CG  TYR B 275      59.140  47.464  56.528  1.00 36.51           C  
ATOM   2411  CD1 TYR B 275      60.310  47.258  57.255  1.00 40.52           C  
ATOM   2412  CD2 TYR B 275      58.933  48.700  55.930  1.00 38.84           C  
ATOM   2413  CE1 TYR B 275      61.262  48.280  57.400  1.00 41.87           C  
ATOM   2414  CE2 TYR B 275      59.866  49.735  56.067  1.00 40.60           C  
ATOM   2415  CZ  TYR B 275      61.029  49.506  56.801  1.00 40.53           C  
ATOM   2416  OH  TYR B 275      61.965  50.509  56.931  1.00 42.17           O  
ATOM   2417  N   GLY B 276      54.879  46.208  56.770  1.00 31.51           N  
ATOM   2418  CA  GLY B 276      53.622  45.518  56.485  1.00 31.24           C  
ATOM   2419  C   GLY B 276      52.557  46.391  55.859  1.00 30.63           C  
ATOM   2420  O   GLY B 276      52.849  47.375  55.165  1.00 30.94           O  
ATOM   2421  N   ILE B 277      51.303  46.020  56.100  1.00 29.03           N  
ATOM   2422  CA  ILE B 277      50.192  46.596  55.377  1.00 29.30           C  
ATOM   2423  C   ILE B 277      49.086  46.962  56.357  1.00 29.66           C  
ATOM   2424  O   ILE B 277      49.054  46.459  57.491  1.00 29.78           O  
ATOM   2425  CB  ILE B 277      49.627  45.618  54.332  1.00 29.15           C  
ATOM   2426  CG1 ILE B 277      49.136  44.297  54.993  1.00 30.06           C  
ATOM   2427  CG2 ILE B 277      50.678  45.337  53.207  1.00 29.42           C  
ATOM   2428  CD1 ILE B 277      48.657  43.265  53.929  1.00 28.75           C  
ATOM   2429  N   GLN B 278      48.155  47.790  55.910  1.00 30.62           N  
ATOM   2430  CA  GLN B 278      47.061  48.215  56.788  1.00 31.71           C  
ATOM   2431  C   GLN B 278      45.967  48.745  55.901  1.00 32.19           C  
ATOM   2432  O   GLN B 278      46.242  49.518  54.987  1.00 31.07           O  
ATOM   2433  CB  GLN B 278      47.559  49.334  57.709  1.00 32.49           C  
ATOM   2434  CG  GLN B 278      46.578  49.742  58.786  1.00 35.66           C  
ATOM   2435  CD  GLN B 278      47.207  50.746  59.709  1.00 41.45           C  
ATOM   2436  OE1 GLN B 278      46.853  51.919  59.686  1.00 43.19           O  
ATOM   2437  NE2 GLN B 278      48.179  50.298  60.508  1.00 41.49           N  
ATOM   2438  N   ILE B 279      44.731  48.292  56.132  1.00 31.78           N  
ATOM   2439  CA  ILE B 279      43.604  48.792  55.348  1.00 32.89           C  
ATOM   2440  C   ILE B 279      43.369  50.264  55.684  1.00 34.48           C  
ATOM   2441  O   ILE B 279      43.256  50.630  56.866  1.00 34.43           O  
ATOM   2442  CB  ILE B 279      42.301  48.031  55.649  1.00 32.53           C  
ATOM   2443  CG1 ILE B 279      42.427  46.563  55.246  1.00 33.87           C  
ATOM   2444  CG2 ILE B 279      41.159  48.687  54.874  1.00 33.55           C  
ATOM   2445  CD1 ILE B 279      41.196  45.697  55.609  1.00 32.96           C  
ATOM   2446  N   GLU B 280      43.309  51.092  54.650  1.00 35.36           N  
ATOM   2447  CA  GLU B 280      42.975  52.495  54.815  1.00 38.76           C  
ATOM   2448  C   GLU B 280      41.504  52.747  54.518  1.00 39.29           C  
ATOM   2449  O   GLU B 280      40.855  53.546  55.209  1.00 38.99           O  
ATOM   2450  CB  GLU B 280      43.854  53.358  53.900  1.00 38.87           C  
ATOM   2451  CG  GLU B 280      43.525  54.852  53.974  1.00 41.93           C  
ATOM   2452  CD  GLU B 280      44.372  55.682  53.043  1.00 43.19           C  
ATOM   2453  OE1 GLU B 280      45.581  55.859  53.327  1.00 49.92           O  
ATOM   2454  OE2 GLU B 280      43.817  56.173  52.032  1.00 50.25           O  
ATOM   2455  N   GLN B 281      41.010  52.103  53.464  1.00 39.81           N  
ATOM   2456  CA  GLN B 281      39.623  52.212  53.033  1.00 42.00           C  
ATOM   2457  C   GLN B 281      39.145  50.879  52.488  1.00 41.56           C  
ATOM   2458  O   GLN B 281      39.876  50.188  51.761  1.00 39.37           O  
ATOM   2459  CB  GLN B 281      39.471  53.289  51.940  1.00 42.39           C  
ATOM   2460  CG  GLN B 281      38.015  53.795  51.739  1.00 45.82           C  
ATOM   2461  CD  GLN B 281      37.817  54.661  50.488  1.00 45.87           C  
ATOM   2462  OE1 GLN B 281      36.743  54.631  49.862  1.00 50.75           O  
ATOM   2463  NE2 GLN B 281      38.848  55.435  50.117  1.00 49.07           N  
ATOM   2464  N   ILE B 282      37.914  50.518  52.842  1.00 41.26           N  
ATOM   2465  CA  ILE B 282      37.229  49.376  52.253  1.00 42.43           C  
ATOM   2466  C   ILE B 282      36.068  49.888  51.393  1.00 43.16           C  
ATOM   2467  O   ILE B 282      35.240  50.691  51.861  1.00 43.78           O  
ATOM   2468  CB  ILE B 282      36.669  48.413  53.335  1.00 42.37           C  
ATOM   2469  CG1 ILE B 282      37.806  47.884  54.214  1.00 43.62           C  
ATOM   2470  CG2 ILE B 282      35.906  47.258  52.699  1.00 42.77           C  
ATOM   2471  CD1 ILE B 282      37.382  47.071  55.427  1.00 43.25           C  
ATOM   2472  N   ARG B 283      36.006  49.436  50.149  1.00 42.78           N  
ATOM   2473  CA  ARG B 283      34.875  49.744  49.291  1.00 43.29           C  
ATOM   2474  C   ARG B 283      34.172  48.457  48.950  1.00 43.90           C  
ATOM   2475  O   ARG B 283      34.758  47.532  48.380  1.00 44.16           O  
ATOM   2476  CB  ARG B 283      35.314  50.483  48.022  1.00 43.43           C  
ATOM   2477  N   ILE B 284      32.896  48.389  49.304  1.00 44.09           N  
ATOM   2478  CA  ILE B 284      32.091  47.227  48.990  1.00 44.56           C  
ATOM   2479  C   ILE B 284      31.105  47.676  47.935  1.00 45.43           C  
ATOM   2480  O   ILE B 284      30.361  48.642  48.158  1.00 45.18           O  
ATOM   2481  CB  ILE B 284      31.333  46.734  50.236  1.00 44.74           C  
ATOM   2482  CG1 ILE B 284      32.322  46.575  51.401  1.00 44.97           C  
ATOM   2483  CG2 ILE B 284      30.578  45.440  49.944  1.00 44.48           C  
ATOM   2484  CD1 ILE B 284      31.684  46.281  52.724  1.00 46.61           C  
ATOM   2485  N   LEU B 285      31.139  47.006  46.787  1.00 46.00           N  
ATOM   2486  CA  LEU B 285      30.222  47.278  45.676  1.00 47.11           C  
ATOM   2487  C   LEU B 285      29.077  46.273  45.735  1.00 48.04           C  
ATOM   2488  O   LEU B 285      29.244  45.106  45.394  1.00 47.90           O  
ATOM   2489  CB  LEU B 285      30.963  47.204  44.329  1.00 46.69           C  
ATOM   2490  CG  LEU B 285      32.305  47.961  44.272  1.00 46.44           C  
ATOM   2491  CD1 LEU B 285      33.031  47.711  42.942  1.00 46.06           C  
ATOM   2492  CD2 LEU B 285      32.174  49.446  44.546  1.00 46.54           C  
ATOM   2493  N   LYS B 286      27.906  46.728  46.177  1.00 49.31           N  
ATOM   2494  CA  LYS B 286      26.805  45.803  46.497  1.00 50.83           C  
ATOM   2495  C   LYS B 286      26.064  45.234  45.285  1.00 51.13           C  
ATOM   2496  O   LYS B 286      25.529  44.126  45.353  1.00 51.07           O  
ATOM   2497  CB  LYS B 286      25.831  46.447  47.495  1.00 50.77           C  
ATOM   2498  CG  LYS B 286      26.443  46.649  48.887  1.00 51.94           C  
ATOM   2499  CD  LYS B 286      25.503  47.365  49.856  1.00 52.03           C  
ATOM   2500  CE  LYS B 286      25.683  48.876  49.814  1.00 54.03           C  
ATOM   2501  NZ  LYS B 286      25.066  49.496  48.605  1.00 54.12           N  
ATOM   2502  N   SER B 287      26.053  45.977  44.179  1.00 51.67           N  
ATOM   2503  CA  SER B 287      25.463  45.485  42.936  1.00 52.00           C  
ATOM   2504  C   SER B 287      26.395  45.707  41.742  1.00 52.31           C  
ATOM   2505  O   SER B 287      27.341  46.497  41.842  1.00 51.72           O  
ATOM   2506  CB  SER B 287      24.096  46.150  42.691  1.00 52.43           C  
ATOM   2507  OG  SER B 287      24.223  47.555  42.577  1.00 53.91           O  
ATOM   2508  N   PRO B 288      26.127  45.018  40.609  1.00 52.66           N  
ATOM   2509  CA  PRO B 288      26.930  45.192  39.392  1.00 52.74           C  
ATOM   2510  C   PRO B 288      26.822  46.597  38.812  1.00 52.87           C  
ATOM   2511  O   PRO B 288      25.775  47.232  38.906  1.00 53.09           O  
ATOM   2512  CB  PRO B 288      26.316  44.188  38.410  1.00 52.81           C  
ATOM   2513  CG  PRO B 288      25.537  43.247  39.235  1.00 53.06           C  
ATOM   2514  CD  PRO B 288      25.056  44.025  40.409  1.00 52.49           C  
ATOM   2515  N   GLN B 289      27.910  47.069  38.215  1.00 52.84           N  
ATOM   2516  CA  GLN B 289      27.948  48.361  37.549  1.00 52.48           C  
ATOM   2517  C   GLN B 289      27.218  48.264  36.220  1.00 52.70           C  
ATOM   2518  O   GLN B 289      27.451  47.326  35.444  1.00 52.21           O  
ATOM   2519  CB  GLN B 289      29.409  48.778  37.309  1.00 52.59           C  
ATOM   2520  CG  GLN B 289      29.591  50.072  36.523  1.00 51.70           C  
ATOM   2521  CD  GLN B 289      29.189  51.295  37.315  1.00 53.04           C  
ATOM   2522  OE1 GLN B 289      29.491  51.412  38.506  1.00 51.14           O  
ATOM   2523  NE2 GLN B 289      28.492  52.222  36.655  1.00 53.64           N  
ATOM   2524  N   GLU B 290      26.334  49.228  35.957  1.00 52.79           N  
ATOM   2525  CA  GLU B 290      25.659  49.297  34.660  1.00 52.88           C  
ATOM   2526  C   GLU B 290      26.604  49.901  33.631  1.00 53.26           C  
ATOM   2527  O   GLU B 290      27.314  50.868  33.924  1.00 53.17           O  
ATOM   2528  CB  GLU B 290      24.376  50.117  34.758  1.00 52.87           C  
ATOM   2529  N   VAL B 291      26.614  49.326  32.434  1.00 53.75           N  
ATOM   2530  CA  VAL B 291      27.492  49.802  31.366  1.00 54.82           C  
ATOM   2531  C   VAL B 291      26.754  50.070  30.044  1.00 55.47           C  
ATOM   2532  O   VAL B 291      25.749  49.428  29.760  1.00 55.39           O  
ATOM   2533  CB  VAL B 291      28.678  48.826  31.130  1.00 54.89           C  
ATOM   2534  CG1 VAL B 291      29.656  48.874  32.310  1.00 54.66           C  
ATOM   2535  CG2 VAL B 291      28.190  47.414  30.910  1.00 54.10           C  
ATOM   2536  N   LYS B 292      27.260  51.029  29.261  1.00 56.37           N  
ATOM   2537  CA  LYS B 292      26.796  51.270  27.884  1.00 57.22           C  
ATOM   2538  C   LYS B 292      27.367  50.197  26.946  1.00 57.40           C  
ATOM   2539  O   LYS B 292      28.348  49.530  27.305  1.00 57.92           O  
ATOM   2540  CB  LYS B 292      27.202  52.674  27.416  1.00 57.12           C  
ATOM   2541  CG  LYS B 292      26.522  53.803  28.170  1.00 57.70           C  
ATOM   2542  CD  LYS B 292      26.852  55.164  27.577  1.00 58.04           C  
ATOM   2543  CE  LYS B 292      26.200  56.272  28.402  1.00 59.48           C  
ATOM   2544  NZ  LYS B 292      26.268  57.617  27.743  1.00 61.29           N  
ATOM   2545  N   PRO B 293      26.758  50.003  25.751  1.00 57.42           N  
ATOM   2546  CA  PRO B 293      27.251  48.950  24.844  1.00 57.23           C  
ATOM   2547  C   PRO B 293      28.692  49.183  24.393  1.00 57.26           C  
ATOM   2548  O   PRO B 293      29.077  50.318  24.079  1.00 57.29           O  
ATOM   2549  CB  PRO B 293      26.297  49.027  23.644  1.00 57.19           C  
ATOM   2550  CG  PRO B 293      25.088  49.714  24.161  1.00 57.50           C  
ATOM   2551  CD  PRO B 293      25.589  50.699  25.181  1.00 57.26           C  
ATOM   2552  N   GLY B 294      29.475  48.107  24.386  1.00 57.00           N  
ATOM   2553  CA  GLY B 294      30.898  48.179  24.051  1.00 56.52           C  
ATOM   2554  C   GLY B 294      31.754  48.607  25.225  1.00 56.20           C  
ATOM   2555  O   GLY B 294      32.985  48.527  25.161  1.00 56.55           O  
ATOM   2556  N   GLU B 295      31.106  49.065  26.295  1.00 55.24           N  
ATOM   2557  CA  GLU B 295      31.803  49.562  27.468  1.00 54.67           C  
ATOM   2558  C   GLU B 295      32.028  48.436  28.474  1.00 53.55           C  
ATOM   2559  O   GLU B 295      31.196  47.531  28.617  1.00 53.82           O  
ATOM   2560  CB  GLU B 295      31.023  50.714  28.115  1.00 54.80           C  
ATOM   2561  CG  GLU B 295      31.729  51.381  29.295  1.00 55.19           C  
ATOM   2562  CD  GLU B 295      30.842  52.326  30.099  1.00 55.91           C  
ATOM   2563  OE1 GLU B 295      31.408  53.256  30.723  1.00 57.69           O  
ATOM   2564  OE2 GLU B 295      29.599  52.151  30.114  1.00 55.60           O  
ATOM   2565  N   LYS B 296      33.155  48.485  29.174  1.00 51.82           N  
ATOM   2566  CA  LYS B 296      33.351  47.545  30.275  1.00 50.32           C  
ATOM   2567  C   LYS B 296      33.697  48.193  31.601  1.00 47.98           C  
ATOM   2568  O   LYS B 296      34.034  49.386  31.675  1.00 47.60           O  
ATOM   2569  CB  LYS B 296      34.305  46.387  29.913  1.00 50.21           C  
ATOM   2570  CG  LYS B 296      35.147  46.567  28.659  1.00 51.74           C  
ATOM   2571  CD  LYS B 296      35.927  45.303  28.334  1.00 52.27           C  
ATOM   2572  CE  LYS B 296      37.123  45.621  27.456  1.00 56.18           C  
ATOM   2573  NZ  LYS B 296      38.050  46.562  28.139  1.00 58.90           N  
ATOM   2574  N   HIS B 297      33.563  47.399  32.659  1.00 46.19           N  
ATOM   2575  CA  HIS B 297      33.854  47.833  34.021  1.00 44.39           C  
ATOM   2576  C   HIS B 297      34.127  46.578  34.843  1.00 43.49           C  
ATOM   2577  O   HIS B 297      33.477  45.555  34.649  1.00 43.61           O  
ATOM   2578  CB  HIS B 297      32.662  48.590  34.601  1.00 44.28           C  
ATOM   2579  CG  HIS B 297      32.923  49.201  35.936  1.00 42.51           C  
ATOM   2580  ND1 HIS B 297      32.886  48.471  37.104  1.00 42.54           N  
ATOM   2581  CD2 HIS B 297      33.247  50.462  36.290  1.00 41.72           C  
ATOM   2582  CE1 HIS B 297      33.150  49.268  38.122  1.00 40.99           C  
ATOM   2583  NE2 HIS B 297      33.369  50.481  37.656  1.00 42.14           N  
ATOM   2584  N   TYR B 298      35.091  46.641  35.757  1.00 42.20           N  
ATOM   2585  CA  TYR B 298      35.498  45.418  36.450  1.00 41.32           C  
ATOM   2586  C   TYR B 298      34.369  44.854  37.292  1.00 41.53           C  
ATOM   2587  O   TYR B 298      34.340  43.668  37.585  1.00 41.83           O  
ATOM   2588  CB  TYR B 298      36.725  45.652  37.329  1.00 40.54           C  
ATOM   2589  CG  TYR B 298      36.486  46.509  38.543  1.00 38.42           C  
ATOM   2590  CD1 TYR B 298      36.602  47.884  38.474  1.00 37.45           C  
ATOM   2591  CD2 TYR B 298      36.184  45.932  39.787  1.00 39.21           C  
ATOM   2592  CE1 TYR B 298      36.412  48.683  39.594  1.00 38.24           C  
ATOM   2593  CE2 TYR B 298      36.011  46.721  40.922  1.00 37.94           C  
ATOM   2594  CZ  TYR B 298      36.105  48.092  40.815  1.00 38.12           C  
ATOM   2595  OH  TYR B 298      35.950  48.904  41.899  1.00 38.51           O  
ATOM   2596  N   ASN B 299      33.455  45.729  37.687  1.00 42.71           N  
ATOM   2597  CA  ASN B 299      32.344  45.340  38.548  1.00 43.04           C  
ATOM   2598  C   ASN B 299      31.055  45.164  37.779  1.00 44.27           C  
ATOM   2599  O   ASN B 299      29.991  45.103  38.390  1.00 43.71           O  
ATOM   2600  CB  ASN B 299      32.111  46.379  39.648  1.00 42.43           C  
ATOM   2601  CG  ASN B 299      31.064  45.921  40.671  1.00 42.72           C  
ATOM   2602  OD1 ASN B 299      31.084  44.770  41.122  1.00 40.98           O  
ATOM   2603  ND2 ASN B 299      30.139  46.820  41.021  1.00 43.28           N  
ATOM   2604  N   MET B 300      31.141  45.093  36.451  1.00 45.66           N  
ATOM   2605  CA  MET B 300      29.944  44.874  35.630  1.00 47.37           C  
ATOM   2606  C   MET B 300      29.484  43.433  35.805  1.00 47.63           C  
ATOM   2607  O   MET B 300      30.231  42.591  36.298  1.00 48.19           O  
ATOM   2608  CB  MET B 300      30.216  45.210  34.158  1.00 47.00           C  
ATOM   2609  CG  MET B 300      30.944  44.132  33.372  1.00 47.82           C  
ATOM   2610  SD  MET B 300      31.503  44.761  31.783  1.00 49.99           S  
ATOM   2611  CE  MET B 300      31.706  43.253  30.858  1.00 46.65           C  
ATOM   2612  N   ALA B 301      28.249  43.151  35.407  1.00 48.21           N  
ATOM   2613  CA  ALA B 301      27.620  41.856  35.675  1.00 48.54           C  
ATOM   2614  C   ALA B 301      28.200  40.705  34.852  1.00 48.59           C  
ATOM   2615  O   ALA B 301      28.386  39.598  35.357  1.00 48.49           O  
ATOM   2616  CB  ALA B 301      26.092  41.960  35.479  1.00 48.80           C  
ATOM   2617  N   LYS B 302      28.498  40.972  33.586  1.00 49.21           N  
ATOM   2618  CA  LYS B 302      29.019  39.945  32.688  1.00 49.64           C  
ATOM   2619  C   LYS B 302      30.537  39.835  32.796  1.00 49.94           C  
ATOM   2620  O   LYS B 302      31.204  40.787  33.183  1.00 50.13           O  
ATOM   2621  CB  LYS B 302      28.625  40.257  31.246  1.00 50.00           C  
ATOM   2622  N   SER B 303      31.059  38.669  32.444  1.00 50.53           N  
ATOM   2623  CA  SER B 303      32.497  38.479  32.309  1.00 51.11           C  
ATOM   2624  C   SER B 303      32.961  38.920  30.925  1.00 51.55           C  
ATOM   2625  O   SER B 303      32.159  38.994  29.989  1.00 51.74           O  
ATOM   2626  CB  SER B 303      32.854  37.019  32.536  1.00 51.06           C  
ATOM   2627  OG  SER B 303      32.708  36.692  33.898  1.00 52.62           O  
ATOM   2628  N   TYR B 304      34.257  39.208  30.806  1.00 51.52           N  
ATOM   2629  CA  TYR B 304      34.872  39.634  29.556  1.00 51.90           C  
ATOM   2630  C   TYR B 304      36.225  38.918  29.410  1.00 52.59           C  
ATOM   2631  O   TYR B 304      36.988  38.852  30.385  1.00 51.35           O  
ATOM   2632  CB  TYR B 304      35.060  41.155  29.550  1.00 52.19           C  
ATOM   2633  CG  TYR B 304      35.513  41.681  28.211  1.00 53.06           C  
ATOM   2634  CD1 TYR B 304      36.872  41.782  27.903  1.00 53.69           C  
ATOM   2635  CD2 TYR B 304      34.584  42.036  27.230  1.00 53.62           C  
ATOM   2636  CE1 TYR B 304      37.294  42.236  26.663  1.00 54.73           C  
ATOM   2637  CE2 TYR B 304      34.996  42.494  25.985  1.00 54.46           C  
ATOM   2638  CZ  TYR B 304      36.353  42.591  25.709  1.00 54.43           C  
ATOM   2639  OH  TYR B 304      36.773  43.047  24.477  1.00 55.13           O  
ATOM   2640  N   PRO B 305      36.544  38.399  28.201  1.00 52.99           N  
ATOM   2641  CA  PRO B 305      35.833  38.571  26.928  1.00 54.22           C  
ATOM   2642  C   PRO B 305      34.690  37.589  26.661  1.00 55.26           C  
ATOM   2643  O   PRO B 305      33.814  37.890  25.848  1.00 55.94           O  
ATOM   2644  CB  PRO B 305      36.942  38.399  25.881  1.00 54.20           C  
ATOM   2645  CG  PRO B 305      38.018  37.593  26.548  1.00 53.62           C  
ATOM   2646  CD  PRO B 305      37.726  37.531  28.040  1.00 53.49           C  
ATOM   2647  N   ASN B 306      34.700  36.436  27.323  1.00 56.21           N  
ATOM   2648  CA  ASN B 306      33.682  35.409  27.101  1.00 57.19           C  
ATOM   2649  C   ASN B 306      32.568  35.480  28.147  1.00 57.86           C  
ATOM   2650  O   ASN B 306      32.698  34.947  29.258  1.00 58.17           O  
ATOM   2651  CB  ASN B 306      34.317  34.011  27.060  1.00 57.36           C  
ATOM   2652  N   GLU B 307      31.471  36.138  27.782  1.00 58.43           N  
ATOM   2653  CA  GLU B 307      30.320  36.287  28.678  1.00 59.05           C  
ATOM   2654  C   GLU B 307      29.739  34.941  29.098  1.00 59.31           C  
ATOM   2655  O   GLU B 307      29.034  34.853  30.107  1.00 59.84           O  
ATOM   2656  CB  GLU B 307      29.242  37.150  28.030  1.00 59.29           C  
ATOM   2657  N   GLU B 308      30.041  33.903  28.318  1.00 59.07           N  
ATOM   2658  CA  GLU B 308      29.562  32.546  28.580  1.00 59.10           C  
ATOM   2659  C   GLU B 308      30.313  31.887  29.732  1.00 58.39           C  
ATOM   2660  O   GLU B 308      29.798  30.965  30.370  1.00 58.74           O  
ATOM   2661  CB  GLU B 308      29.674  31.680  27.319  1.00 59.50           C  
ATOM   2662  CG  GLU B 308      28.705  32.065  26.197  1.00 61.77           C  
ATOM   2663  CD  GLU B 308      27.294  31.509  26.392  1.00 64.95           C  
ATOM   2664  OE1 GLU B 308      26.363  32.303  26.669  1.00 66.12           O  
ATOM   2665  OE2 GLU B 308      27.112  30.277  26.261  1.00 66.36           O  
ATOM   2666  N   LYS B 309      31.531  32.360  29.994  1.00 57.30           N  
ATOM   2667  CA  LYS B 309      32.354  31.832  31.082  1.00 55.88           C  
ATOM   2668  C   LYS B 309      32.051  32.529  32.411  1.00 54.84           C  
ATOM   2669  O   LYS B 309      31.607  33.678  32.439  1.00 54.97           O  
ATOM   2670  CB  LYS B 309      33.842  31.952  30.733  1.00 56.12           C  
ATOM   2671  N   ASP B 310      32.295  31.820  33.508  1.00 53.29           N  
ATOM   2672  CA  ASP B 310      32.068  32.344  34.848  1.00 51.65           C  
ATOM   2673  C   ASP B 310      32.980  33.540  35.181  1.00 50.16           C  
ATOM   2674  O   ASP B 310      32.625  34.396  35.997  1.00 49.95           O  
ATOM   2675  CB  ASP B 310      32.284  31.224  35.868  1.00 52.00           C  
ATOM   2676  CG  ASP B 310      32.047  31.681  37.289  1.00 53.29           C  
ATOM   2677  OD1 ASP B 310      30.873  31.962  37.618  1.00 54.82           O  
ATOM   2678  OD2 ASP B 310      33.030  31.761  38.068  1.00 50.48           O  
ATOM   2679  N   ALA B 311      34.137  33.600  34.525  1.00 48.22           N  
ATOM   2680  CA  ALA B 311      35.185  34.544  34.885  1.00 45.92           C  
ATOM   2681  C   ALA B 311      35.759  35.331  33.694  1.00 44.58           C  
ATOM   2682  O   ALA B 311      35.751  34.856  32.560  1.00 43.80           O  
ATOM   2683  CB  ALA B 311      36.296  33.801  35.584  1.00 46.44           C  
ATOM   2684  N   TRP B 312      36.262  36.529  33.982  1.00 42.70           N  
ATOM   2685  CA  TRP B 312      37.114  37.279  33.046  1.00 41.49           C  
ATOM   2686  C   TRP B 312      38.395  36.541  32.680  1.00 40.44           C  
ATOM   2687  O   TRP B 312      38.847  35.651  33.413  1.00 39.54           O  
ATOM   2688  CB  TRP B 312      37.560  38.593  33.689  1.00 41.27           C  
ATOM   2689  CG  TRP B 312      36.580  39.716  33.727  1.00 41.17           C  
ATOM   2690  CD1 TRP B 312      35.386  39.754  34.413  1.00 42.14           C  
ATOM   2691  CD2 TRP B 312      36.735  41.010  33.122  1.00 41.22           C  
ATOM   2692  NE1 TRP B 312      34.794  40.983  34.253  1.00 40.01           N  
ATOM   2693  CE2 TRP B 312      35.591  41.768  33.456  1.00 42.17           C  
ATOM   2694  CE3 TRP B 312      37.718  41.591  32.308  1.00 41.55           C  
ATOM   2695  CZ2 TRP B 312      35.401  43.083  33.000  1.00 40.66           C  
ATOM   2696  CZ3 TRP B 312      37.536  42.897  31.866  1.00 42.43           C  
ATOM   2697  CH2 TRP B 312      36.383  43.629  32.215  1.00 41.80           C  
ATOM   2698  N   ASP B 313      39.014  36.936  31.563  1.00 39.25           N  
ATOM   2699  CA  ASP B 313      40.448  36.684  31.411  1.00 38.43           C  
ATOM   2700  C   ASP B 313      41.106  37.483  32.545  1.00 36.76           C  
ATOM   2701  O   ASP B 313      40.851  38.674  32.697  1.00 36.79           O  
ATOM   2702  CB  ASP B 313      40.949  37.176  30.045  1.00 38.87           C  
ATOM   2703  CG  ASP B 313      42.460  37.068  29.912  1.00 40.91           C  
ATOM   2704  OD1 ASP B 313      42.925  36.092  29.301  1.00 45.39           O  
ATOM   2705  OD2 ASP B 313      43.181  37.936  30.434  1.00 40.28           O  
ATOM   2706  N   VAL B 314      41.954  36.845  33.341  1.00 34.97           N  
ATOM   2707  CA  VAL B 314      42.438  37.497  34.570  1.00 34.56           C  
ATOM   2708  C   VAL B 314      43.302  38.728  34.286  1.00 33.78           C  
ATOM   2709  O   VAL B 314      43.247  39.734  35.011  1.00 33.40           O  
ATOM   2710  CB  VAL B 314      43.188  36.480  35.477  1.00 34.22           C  
ATOM   2711  CG1 VAL B 314      44.404  35.869  34.764  1.00 33.94           C  
ATOM   2712  CG2 VAL B 314      43.568  37.128  36.814  1.00 33.21           C  
ATOM   2713  N   LYS B 315      44.115  38.645  33.234  1.00 33.96           N  
ATOM   2714  CA  LYS B 315      44.975  39.784  32.879  1.00 34.33           C  
ATOM   2715  C   LYS B 315      44.141  41.003  32.455  1.00 33.96           C  
ATOM   2716  O   LYS B 315      44.431  42.145  32.836  1.00 32.99           O  
ATOM   2717  CB  LYS B 315      45.943  39.374  31.775  1.00 34.83           C  
ATOM   2718  CG  LYS B 315      46.991  40.425  31.473  1.00 37.13           C  
ATOM   2719  CD  LYS B 315      48.029  39.825  30.530  1.00 40.94           C  
ATOM   2720  CE  LYS B 315      48.732  40.908  29.727  1.00 42.90           C  
ATOM   2721  NZ  LYS B 315      49.484  40.300  28.580  1.00 44.09           N  
ATOM   2722  N   MET B 316      43.104  40.765  31.656  1.00 35.44           N  
ATOM   2723  CA  MET B 316      42.174  41.866  31.293  1.00 36.31           C  
ATOM   2724  C   MET B 316      41.458  42.470  32.492  1.00 35.52           C  
ATOM   2725  O   MET B 316      41.308  43.683  32.575  1.00 35.03           O  
ATOM   2726  CB  MET B 316      41.174  41.407  30.233  1.00 37.19           C  
ATOM   2727  CG  MET B 316      41.878  40.936  28.959  1.00 38.01           C  
ATOM   2728  SD  MET B 316      40.655  40.574  27.693  1.00 42.05           S  
ATOM   2729  CE  MET B 316      41.514  39.285  26.798  1.00 42.07           C  
ATOM   2730  N   LEU B 317      41.035  41.620  33.428  1.00 34.80           N  
ATOM   2731  CA  LEU B 317      40.377  42.092  34.642  1.00 34.61           C  
ATOM   2732  C   LEU B 317      41.267  42.997  35.482  1.00 33.99           C  
ATOM   2733  O   LEU B 317      40.834  44.053  35.923  1.00 34.56           O  
ATOM   2734  CB  LEU B 317      39.862  40.908  35.473  1.00 34.93           C  
ATOM   2735  CG  LEU B 317      39.230  41.266  36.823  1.00 34.59           C  
ATOM   2736  CD1 LEU B 317      38.017  42.192  36.637  1.00 36.30           C  
ATOM   2737  CD2 LEU B 317      38.854  39.950  37.530  1.00 35.23           C  
ATOM   2738  N   LEU B 318      42.521  42.596  35.706  1.00 33.02           N  
ATOM   2739  CA  LEU B 318      43.407  43.452  36.470  1.00 32.73           C  
ATOM   2740  C   LEU B 318      43.601  44.812  35.789  1.00 32.60           C  
ATOM   2741  O   LEU B 318      43.510  45.847  36.443  1.00 32.36           O  
ATOM   2742  CB  LEU B 318      44.744  42.743  36.742  1.00 32.53           C  
ATOM   2743  CG  LEU B 318      45.714  43.527  37.622  1.00 32.89           C  
ATOM   2744  CD1 LEU B 318      45.078  43.852  38.987  1.00 34.26           C  
ATOM   2745  CD2 LEU B 318      47.023  42.726  37.761  1.00 31.94           C  
ATOM   2746  N   GLU B 319      43.817  44.812  34.472  1.00 32.74           N  
ATOM   2747  CA  GLU B 319      43.991  46.070  33.734  1.00 34.09           C  
ATOM   2748  C   GLU B 319      42.713  46.947  33.808  1.00 34.66           C  
ATOM   2749  O   GLU B 319      42.798  48.173  33.987  1.00 34.46           O  
ATOM   2750  CB  GLU B 319      44.410  45.812  32.276  1.00 34.34           C  
ATOM   2751  CG  GLU B 319      44.461  47.097  31.436  1.00 35.11           C  
ATOM   2752  CD  GLU B 319      45.342  47.037  30.184  1.00 34.52           C  
ATOM   2753  OE1 GLU B 319      45.871  45.951  29.859  1.00 33.40           O  
ATOM   2754  OE2 GLU B 319      45.472  48.110  29.537  1.00 35.21           O  
ATOM   2755  N   GLN B 320      41.547  46.297  33.720  1.00 34.78           N  
ATOM   2756  CA  GLN B 320      40.253  47.023  33.823  1.00 35.79           C  
ATOM   2757  C   GLN B 320      40.051  47.639  35.202  1.00 35.83           C  
ATOM   2758  O   GLN B 320      39.639  48.800  35.324  1.00 36.53           O  
ATOM   2759  CB  GLN B 320      39.075  46.108  33.510  1.00 35.58           C  
ATOM   2760  CG  GLN B 320      37.728  46.877  33.462  1.00 37.71           C  
ATOM   2761  CD  GLN B 320      37.691  47.890  32.339  1.00 39.56           C  
ATOM   2762  OE1 GLN B 320      38.048  47.570  31.208  1.00 41.81           O  
ATOM   2763  NE2 GLN B 320      37.279  49.116  32.644  1.00 42.18           N  
ATOM   2764  N   PHE B 321      40.341  46.851  36.239  1.00 35.81           N  
ATOM   2765  CA  PHE B 321      40.273  47.332  37.609  1.00 35.46           C  
ATOM   2766  C   PHE B 321      41.163  48.557  37.788  1.00 35.87           C  
ATOM   2767  O   PHE B 321      40.713  49.578  38.290  1.00 35.75           O  
ATOM   2768  CB  PHE B 321      40.631  46.195  38.594  1.00 35.06           C  
ATOM   2769  CG  PHE B 321      40.779  46.647  40.029  1.00 35.21           C  
ATOM   2770  CD1 PHE B 321      39.687  47.179  40.730  1.00 33.92           C  
ATOM   2771  CD2 PHE B 321      42.004  46.499  40.707  1.00 31.76           C  
ATOM   2772  CE1 PHE B 321      39.826  47.599  42.066  1.00 32.81           C  
ATOM   2773  CE2 PHE B 321      42.137  46.906  42.027  1.00 32.30           C  
ATOM   2774  CZ  PHE B 321      41.042  47.450  42.715  1.00 33.72           C  
ATOM   2775  N   SER B 322      42.419  48.470  37.336  1.00 35.50           N  
ATOM   2776  CA  SER B 322      43.341  49.597  37.395  1.00 35.37           C  
ATOM   2777  C   SER B 322      42.777  50.844  36.699  1.00 35.54           C  
ATOM   2778  O   SER B 322      42.888  51.950  37.226  1.00 35.94           O  
ATOM   2779  CB  SER B 322      44.721  49.193  36.854  1.00 36.29           C  
ATOM   2780  OG  SER B 322      45.184  48.045  37.581  1.00 35.24           O  
ATOM   2781  N   PHE B 323      42.159  50.641  35.542  1.00 36.88           N  
ATOM   2782  CA  PHE B 323      41.574  51.755  34.784  1.00 37.70           C  
ATOM   2783  C   PHE B 323      40.469  52.451  35.612  1.00 38.16           C  
ATOM   2784  O   PHE B 323      40.520  53.650  35.876  1.00 37.70           O  
ATOM   2785  CB  PHE B 323      41.051  51.256  33.435  1.00 38.38           C  
ATOM   2786  CG  PHE B 323      40.251  52.296  32.675  1.00 40.42           C  
ATOM   2787  CD1 PHE B 323      40.894  53.286  31.923  1.00 42.56           C  
ATOM   2788  CD2 PHE B 323      38.867  52.293  32.741  1.00 42.78           C  
ATOM   2789  CE1 PHE B 323      40.156  54.251  31.232  1.00 43.88           C  
ATOM   2790  CE2 PHE B 323      38.118  53.244  32.052  1.00 44.23           C  
ATOM   2791  CZ  PHE B 323      38.766  54.223  31.299  1.00 43.85           C  
ATOM   2792  N   ASP B 324      39.507  51.661  36.058  1.00 38.72           N  
ATOM   2793  CA  ASP B 324      38.332  52.164  36.795  1.00 39.04           C  
ATOM   2794  C   ASP B 324      38.636  52.768  38.171  1.00 39.51           C  
ATOM   2795  O   ASP B 324      37.978  53.724  38.601  1.00 39.77           O  
ATOM   2796  CB  ASP B 324      37.289  51.043  36.926  1.00 39.11           C  
ATOM   2797  CG  ASP B 324      36.687  50.626  35.579  1.00 39.83           C  
ATOM   2798  OD1 ASP B 324      36.342  51.527  34.768  1.00 40.77           O  
ATOM   2799  OD2 ASP B 324      36.551  49.412  35.315  1.00 38.39           O  
ATOM   2800  N   ILE B 325      39.618  52.214  38.877  1.00 38.37           N  
ATOM   2801  CA  ILE B 325      39.924  52.649  40.238  1.00 39.06           C  
ATOM   2802  C   ILE B 325      41.020  53.713  40.266  1.00 38.65           C  
ATOM   2803  O   ILE B 325      41.475  54.120  41.337  1.00 38.46           O  
ATOM   2804  CB  ILE B 325      40.300  51.410  41.119  1.00 39.48           C  
ATOM   2805  CG1 ILE B 325      39.827  51.574  42.575  1.00 41.49           C  
ATOM   2806  CG2 ILE B 325      41.794  51.094  40.987  1.00 37.83           C  
ATOM   2807  CD1 ILE B 325      38.267  51.537  42.755  1.00 43.42           C  
ATOM   2808  N   ALA B 326      41.431  54.183  39.080  1.00 38.78           N  
ATOM   2809  CA  ALA B 326      42.566  55.101  38.956  1.00 39.20           C  
ATOM   2810  C   ALA B 326      42.535  56.300  39.915  1.00 39.39           C  
ATOM   2811  O   ALA B 326      43.493  56.542  40.621  1.00 38.96           O  
ATOM   2812  CB  ALA B 326      42.738  55.563  37.493  1.00 39.52           C  
ATOM   2813  N   GLU B 327      41.412  57.021  39.978  1.00 40.16           N  
ATOM   2814  CA  GLU B 327      41.359  58.207  40.840  1.00 41.00           C  
ATOM   2815  C   GLU B 327      41.702  57.876  42.294  1.00 40.88           C  
ATOM   2816  O   GLU B 327      42.550  58.548  42.919  1.00 41.94           O  
ATOM   2817  CB  GLU B 327      39.985  58.899  40.740  1.00 41.23           C  
ATOM   2818  N   GLU B 328      41.058  56.830  42.809  1.00 40.73           N  
ATOM   2819  CA  GLU B 328      41.299  56.341  44.169  1.00 39.97           C  
ATOM   2820  C   GLU B 328      42.698  55.764  44.366  1.00 39.60           C  
ATOM   2821  O   GLU B 328      43.333  56.043  45.389  1.00 38.86           O  
ATOM   2822  CB  GLU B 328      40.255  55.319  44.558  1.00 39.87           C  
ATOM   2823  N   ALA B 329      43.177  54.978  43.391  1.00 39.32           N  
ATOM   2824  CA  ALA B 329      44.509  54.340  43.486  1.00 38.82           C  
ATOM   2825  C   ALA B 329      45.621  55.380  43.510  1.00 38.62           C  
ATOM   2826  O   ALA B 329      46.688  55.151  44.070  1.00 38.22           O  
ATOM   2827  CB  ALA B 329      44.728  53.370  42.347  1.00 38.72           C  
ATOM   2828  N   SER B 330      45.359  56.554  42.934  1.00 39.22           N  
ATOM   2829  CA  SER B 330      46.342  57.614  42.943  1.00 39.97           C  
ATOM   2830  C   SER B 330      46.649  58.117  44.355  1.00 39.59           C  
ATOM   2831  O   SER B 330      47.656  58.779  44.562  1.00 41.26           O  
ATOM   2832  CB  SER B 330      45.896  58.763  42.038  1.00 40.78           C  
ATOM   2833  OG  SER B 330      44.844  59.509  42.643  1.00 41.43           O  
ATOM   2834  N   LYS B 331      45.790  57.810  45.323  1.00 39.60           N  
ATOM   2835  CA  LYS B 331      45.950  58.374  46.664  1.00 39.42           C  
ATOM   2836  C   LYS B 331      46.389  57.361  47.712  1.00 38.99           C  
ATOM   2837  O   LYS B 331      46.377  57.664  48.909  1.00 39.23           O  
ATOM   2838  CB  LYS B 331      44.654  59.100  47.123  1.00 40.13           C  
ATOM   2839  N   VAL B 332      46.754  56.151  47.283  1.00 38.10           N  
ATOM   2840  CA  VAL B 332      47.108  55.106  48.255  1.00 36.95           C  
ATOM   2841  C   VAL B 332      48.294  54.283  47.786  1.00 36.15           C  
ATOM   2842  O   VAL B 332      48.524  54.171  46.577  1.00 35.65           O  
ATOM   2843  CB  VAL B 332      45.924  54.109  48.540  1.00 37.40           C  
ATOM   2844  CG1 VAL B 332      44.841  54.727  49.434  1.00 40.21           C  
ATOM   2845  CG2 VAL B 332      45.328  53.515  47.241  1.00 36.25           C  
ATOM   2846  N   CYS B 333      49.015  53.691  48.739  1.00 34.60           N  
ATOM   2847  CA  CYS B 333      50.144  52.796  48.429  1.00 33.22           C  
ATOM   2848  C   CYS B 333      49.763  51.668  47.443  1.00 33.11           C  
ATOM   2849  O   CYS B 333      50.410  51.496  46.408  1.00 31.57           O  
ATOM   2850  CB  CYS B 333      50.725  52.227  49.721  1.00 33.70           C  
ATOM   2851  SG  CYS B 333      52.081  51.114  49.497  1.00 32.99           S  
ATOM   2852  N   LEU B 334      48.716  50.902  47.767  1.00 32.15           N  
ATOM   2853  CA  LEU B 334      48.214  49.839  46.892  1.00 31.38           C  
ATOM   2854  C   LEU B 334      46.705  49.754  46.935  1.00 32.14           C  
ATOM   2855  O   LEU B 334      46.099  50.068  47.970  1.00 32.32           O  
ATOM   2856  CB  LEU B 334      48.761  48.472  47.348  1.00 31.11           C  
ATOM   2857  CG  LEU B 334      50.236  48.150  47.109  1.00 30.97           C  
ATOM   2858  CD1 LEU B 334      50.590  46.820  47.788  1.00 28.59           C  
ATOM   2859  CD2 LEU B 334      50.458  48.093  45.601  1.00 29.78           C  
ATOM   2860  N   ALA B 335      46.114  49.331  45.814  1.00 31.58           N  
ATOM   2861  CA  ALA B 335      44.702  48.928  45.725  1.00 31.53           C  
ATOM   2862  C   ALA B 335      44.614  47.434  45.446  1.00 31.57           C  
ATOM   2863  O   ALA B 335      45.385  46.894  44.615  1.00 29.59           O  
ATOM   2864  CB  ALA B 335      43.977  49.700  44.642  1.00 32.15           C  
ATOM   2865  N   HIS B 336      43.675  46.749  46.103  1.00 29.86           N  
ATOM   2866  CA  HIS B 336      43.534  45.310  45.863  1.00 30.49           C  
ATOM   2867  C   HIS B 336      42.070  44.962  45.656  1.00 31.22           C  
ATOM   2868  O   HIS B 336      41.226  45.401  46.436  1.00 31.79           O  
ATOM   2869  CB  HIS B 336      44.100  44.469  47.026  1.00 30.36           C  
ATOM   2870  CG  HIS B 336      44.449  43.060  46.632  1.00 30.26           C  
ATOM   2871  ND1 HIS B 336      45.650  42.733  46.034  1.00 28.82           N  
ATOM   2872  CD2 HIS B 336      43.732  41.910  46.688  1.00 30.60           C  
ATOM   2873  CE1 HIS B 336      45.671  41.434  45.772  1.00 31.44           C  
ATOM   2874  NE2 HIS B 336      44.517  40.910  46.162  1.00 29.83           N  
ATOM   2875  N   LEU B 337      41.805  44.211  44.598  1.00 31.03           N  
ATOM   2876  CA  LEU B 337      40.477  43.698  44.268  1.00 31.90           C  
ATOM   2877  C   LEU B 337      40.265  42.293  44.801  1.00 32.35           C  
ATOM   2878  O   LEU B 337      41.016  41.357  44.482  1.00 31.11           O  
ATOM   2879  CB  LEU B 337      40.279  43.711  42.749  1.00 30.95           C  
ATOM   2880  CG  LEU B 337      38.977  43.061  42.269  1.00 31.45           C  
ATOM   2881  CD1 LEU B 337      37.772  43.835  42.866  1.00 32.13           C  
ATOM   2882  CD2 LEU B 337      38.939  43.008  40.743  1.00 32.46           C  
ATOM   2883  N   PHE B 338      39.185  42.126  45.565  1.00 32.58           N  
ATOM   2884  CA  PHE B 338      38.762  40.808  46.024  1.00 33.09           C  
ATOM   2885  C   PHE B 338      37.507  40.475  45.247  1.00 34.21           C  
ATOM   2886  O   PHE B 338      36.562  41.278  45.234  1.00 34.53           O  
ATOM   2887  CB  PHE B 338      38.482  40.831  47.529  1.00 33.49           C  
ATOM   2888  CG  PHE B 338      39.727  40.894  48.353  1.00 31.35           C  
ATOM   2889  CD1 PHE B 338      40.282  42.122  48.700  1.00 31.34           C  
ATOM   2890  CD2 PHE B 338      40.373  39.717  48.742  1.00 32.43           C  
ATOM   2891  CE1 PHE B 338      41.458  42.180  49.458  1.00 30.97           C  
ATOM   2892  CE2 PHE B 338      41.539  39.771  49.483  1.00 32.28           C  
ATOM   2893  CZ  PHE B 338      42.065  41.013  49.851  1.00 30.04           C  
ATOM   2894  N   THR B 339      37.548  39.332  44.574  1.00 34.73           N  
ATOM   2895  CA  THR B 339      36.444  38.881  43.723  1.00 36.45           C  
ATOM   2896  C   THR B 339      36.142  37.393  43.939  1.00 36.99           C  
ATOM   2897  O   THR B 339      36.818  36.704  44.724  1.00 36.80           O  
ATOM   2898  CB  THR B 339      36.719  39.248  42.226  1.00 36.58           C  
ATOM   2899  OG1 THR B 339      35.565  38.956  41.417  1.00 37.34           O  
ATOM   2900  CG2 THR B 339      37.907  38.510  41.682  1.00 35.94           C  
ATOM   2901  N   TYR B 340      35.118  36.890  43.257  1.00 37.34           N  
ATOM   2902  CA  TYR B 340      34.757  35.479  43.364  1.00 38.51           C  
ATOM   2903  C   TYR B 340      34.430  34.973  41.953  1.00 39.20           C  
ATOM   2904  O   TYR B 340      33.270  34.967  41.538  1.00 39.20           O  
ATOM   2905  CB  TYR B 340      33.580  35.307  44.347  1.00 39.13           C  
ATOM   2906  CG  TYR B 340      33.282  33.884  44.744  1.00 39.87           C  
ATOM   2907  CD1 TYR B 340      33.974  33.270  45.783  1.00 39.47           C  
ATOM   2908  CD2 TYR B 340      32.297  33.147  44.085  1.00 41.33           C  
ATOM   2909  CE1 TYR B 340      33.715  31.944  46.147  1.00 41.80           C  
ATOM   2910  CE2 TYR B 340      32.019  31.824  44.445  1.00 41.92           C  
ATOM   2911  CZ  TYR B 340      32.719  31.230  45.472  1.00 42.40           C  
ATOM   2912  OH  TYR B 340      32.444  29.932  45.838  1.00 42.15           O  
ATOM   2913  N   GLN B 341      35.476  34.605  41.208  1.00 39.43           N  
ATOM   2914  CA  GLN B 341      35.384  34.133  39.813  1.00 39.29           C  
ATOM   2915  C   GLN B 341      36.330  32.975  39.565  1.00 39.15           C  
ATOM   2916  O   GLN B 341      37.460  32.962  40.053  1.00 37.76           O  
ATOM   2917  CB  GLN B 341      35.794  35.236  38.833  1.00 39.85           C  
ATOM   2918  CG  GLN B 341      35.107  36.521  38.981  1.00 40.53           C  
ATOM   2919  CD  GLN B 341      35.695  37.559  38.074  1.00 37.36           C  
ATOM   2920  OE1 GLN B 341      36.107  37.266  36.946  1.00 39.83           O  
ATOM   2921  NE2 GLN B 341      35.683  38.789  38.529  1.00 36.27           N  
ATOM   2922  N   ASP B 342      35.896  32.019  38.756  1.00 38.19           N  
ATOM   2923  CA  ASP B 342      36.689  30.832  38.501  1.00 38.48           C  
ATOM   2924  C   ASP B 342      37.526  31.037  37.246  1.00 38.61           C  
ATOM   2925  O   ASP B 342      37.123  30.649  36.133  1.00 38.03           O  
ATOM   2926  CB  ASP B 342      35.780  29.598  38.375  1.00 39.02           C  
ATOM   2927  CG  ASP B 342      36.506  28.303  38.627  1.00 39.35           C  
ATOM   2928  OD1 ASP B 342      37.750  28.301  38.817  1.00 39.43           O  
ATOM   2929  OD2 ASP B 342      35.824  27.239  38.631  1.00 39.99           O  
ATOM   2930  N   PHE B 343      38.683  31.684  37.419  1.00 37.57           N  
ATOM   2931  CA  PHE B 343      39.575  31.938  36.296  1.00 37.64           C  
ATOM   2932  C   PHE B 343      40.013  30.633  35.689  1.00 38.57           C  
ATOM   2933  O   PHE B 343      40.167  29.641  36.389  1.00 39.13           O  
ATOM   2934  CB  PHE B 343      40.815  32.728  36.754  1.00 35.98           C  
ATOM   2935  CG  PHE B 343      40.505  34.064  37.346  1.00 34.53           C  
ATOM   2936  CD1 PHE B 343      39.776  35.025  36.620  1.00 33.97           C  
ATOM   2937  CD2 PHE B 343      40.972  34.398  38.624  1.00 32.57           C  
ATOM   2938  CE1 PHE B 343      39.485  36.274  37.158  1.00 35.32           C  
ATOM   2939  CE2 PHE B 343      40.703  35.637  39.175  1.00 34.52           C  
ATOM   2940  CZ  PHE B 343      39.943  36.596  38.454  1.00 32.97           C  
ATOM   2941  N   ASP B 344      40.261  30.647  34.381  1.00 39.93           N  
ATOM   2942  CA  ASP B 344      40.670  29.464  33.646  1.00 41.78           C  
ATOM   2943  C   ASP B 344      41.935  28.835  34.193  1.00 41.91           C  
ATOM   2944  O   ASP B 344      42.838  29.537  34.681  1.00 42.01           O  
ATOM   2945  CB  ASP B 344      40.873  29.804  32.158  1.00 42.97           C  
ATOM   2946  CG  ASP B 344      39.609  29.620  31.339  1.00 46.44           C  
ATOM   2947  OD1 ASP B 344      38.749  28.788  31.718  1.00 51.18           O  
ATOM   2948  OD2 ASP B 344      39.471  30.306  30.299  1.00 52.67           O  
ATOM   2949  N   MET B 345      41.987  27.510  34.111  1.00 41.87           N  
ATOM   2950  CA  MET B 345      43.207  26.742  34.343  1.00 43.74           C  
ATOM   2951  C   MET B 345      43.816  26.909  35.755  1.00 41.30           C  
ATOM   2952  O   MET B 345      45.027  26.795  35.928  1.00 41.64           O  
ATOM   2953  CB  MET B 345      44.260  27.033  33.254  1.00 43.61           C  
ATOM   2954  CG  MET B 345      43.750  26.860  31.801  1.00 46.87           C  
ATOM   2955  SD  MET B 345      44.987  27.163  30.488  1.00 51.55           S  
ATOM   2956  CE  MET B 345      45.708  28.743  30.961  1.00 52.66           C  
ATOM   2957  N   GLY B 346      42.972  27.169  36.746  1.00 39.70           N  
ATOM   2958  CA  GLY B 346      43.414  27.124  38.133  1.00 37.37           C  
ATOM   2959  C   GLY B 346      44.099  28.394  38.648  1.00 36.42           C  
ATOM   2960  O   GLY B 346      44.654  28.383  39.742  1.00 35.77           O  
ATOM   2961  N   THR B 347      44.024  29.487  37.893  1.00 35.30           N  
ATOM   2962  CA  THR B 347      44.608  30.764  38.338  1.00 34.57           C  
ATOM   2963  C   THR B 347      43.815  31.393  39.504  1.00 33.39           C  
ATOM   2964  O   THR B 347      42.596  31.460  39.463  1.00 32.05           O  
ATOM   2965  CB  THR B 347      44.737  31.782  37.150  1.00 35.07           C  
ATOM   2966  OG1 THR B 347      45.593  31.220  36.137  1.00 36.95           O  
ATOM   2967  CG2 THR B 347      45.346  33.097  37.628  1.00 35.54           C  
ATOM   2968  N   LEU B 348      44.538  31.875  40.530  1.00 31.74           N  
ATOM   2969  CA  LEU B 348      43.945  32.394  41.768  1.00 30.63           C  
ATOM   2970  C   LEU B 348      44.075  33.901  41.936  1.00 30.25           C  
ATOM   2971  O   LEU B 348      43.278  34.524  42.624  1.00 29.13           O  
ATOM   2972  CB  LEU B 348      44.605  31.724  42.988  1.00 30.73           C  
ATOM   2973  CG  LEU B 348      44.367  30.213  43.133  1.00 33.52           C  
ATOM   2974  CD1 LEU B 348      45.253  29.607  44.190  1.00 35.54           C  
ATOM   2975  CD2 LEU B 348      42.886  29.986  43.477  1.00 36.03           C  
ATOM   2976  N   GLY B 349      45.096  34.498  41.324  1.00 29.72           N  
ATOM   2977  CA  GLY B 349      45.271  35.925  41.475  1.00 29.30           C  
ATOM   2978  C   GLY B 349      46.334  36.463  40.548  1.00 29.09           C  
ATOM   2979  O   GLY B 349      46.928  35.706  39.817  1.00 28.58           O  
ATOM   2980  N   LEU B 350      46.564  37.769  40.609  1.00 27.94           N  
ATOM   2981  CA  LEU B 350      47.476  38.444  39.683  1.00 28.41           C  
ATOM   2982  C   LEU B 350      47.806  39.824  40.225  1.00 28.79           C  
ATOM   2983  O   LEU B 350      46.976  40.468  40.887  1.00 28.30           O  
ATOM   2984  CB  LEU B 350      46.820  38.564  38.298  1.00 28.23           C  
ATOM   2985  CG  LEU B 350      47.722  38.969  37.130  1.00 32.11           C  
ATOM   2986  CD1 LEU B 350      48.578  37.785  36.739  1.00 33.77           C  
ATOM   2987  CD2 LEU B 350      46.822  39.376  35.969  1.00 31.52           C  
ATOM   2988  N   ALA B 351      49.037  40.276  40.003  1.00 27.54           N  
ATOM   2989  CA  ALA B 351      49.445  41.587  40.511  1.00 27.80           C  
ATOM   2990  C   ALA B 351      50.591  42.146  39.703  1.00 28.31           C  
ATOM   2991  O   ALA B 351      51.367  41.376  39.120  1.00 28.95           O  
ATOM   2992  CB  ALA B 351      49.878  41.475  41.983  1.00 28.41           C  
ATOM   2993  N   TYR B 352      50.733  43.473  39.719  1.00 28.31           N  
ATOM   2994  CA  TYR B 352      51.875  44.117  39.052  1.00 28.88           C  
ATOM   2995  C   TYR B 352      53.041  44.296  39.999  1.00 28.57           C  
ATOM   2996  O   TYR B 352      52.874  44.454  41.209  1.00 28.30           O  
ATOM   2997  CB  TYR B 352      51.502  45.504  38.507  1.00 28.93           C  
ATOM   2998  CG  TYR B 352      50.317  45.479  37.580  1.00 29.22           C  
ATOM   2999  CD1 TYR B 352      50.362  44.754  36.389  1.00 29.39           C  
ATOM   3000  CD2 TYR B 352      49.148  46.186  37.889  1.00 30.54           C  
ATOM   3001  CE1 TYR B 352      49.263  44.704  35.516  1.00 30.43           C  
ATOM   3002  CE2 TYR B 352      48.050  46.148  37.028  1.00 31.73           C  
ATOM   3003  CZ  TYR B 352      48.116  45.423  35.845  1.00 32.62           C  
ATOM   3004  OH  TYR B 352      47.024  45.386  34.998  1.00 33.13           O  
ATOM   3005  N   GLY B 353      54.238  44.321  39.417  1.00 28.94           N  
ATOM   3006  CA  GLY B 353      55.377  44.803  40.174  1.00 29.51           C  
ATOM   3007  C   GLY B 353      56.545  43.885  39.982  1.00 31.12           C  
ATOM   3008  O   GLY B 353      57.678  44.284  40.268  1.00 32.10           O  
ATOM   3009  N   GLY B 354      56.277  42.685  39.466  1.00 30.35           N  
ATOM   3010  CA  GLY B 354      57.311  41.668  39.276  1.00 32.56           C  
ATOM   3011  C   GLY B 354      57.290  40.999  37.909  1.00 33.19           C  
ATOM   3012  O   GLY B 354      57.828  39.895  37.744  1.00 34.06           O  
ATOM   3013  N   SER B 355      56.681  41.662  36.927  1.00 33.52           N  
ATOM   3014  CA  SER B 355      56.700  41.163  35.546  1.00 34.48           C  
ATOM   3015  C   SER B 355      57.047  42.329  34.614  1.00 34.34           C  
ATOM   3016  O   SER B 355      56.522  43.433  34.795  1.00 33.81           O  
ATOM   3017  CB  SER B 355      55.368  40.536  35.154  1.00 35.66           C  
ATOM   3018  OG  SER B 355      54.427  41.514  34.774  1.00 40.80           O  
ATOM   3019  N   PRO B 356      57.928  42.096  33.623  1.00 34.24           N  
ATOM   3020  CA  PRO B 356      58.538  40.807  33.265  1.00 34.51           C  
ATOM   3021  C   PRO B 356      59.763  40.418  34.081  1.00 34.63           C  
ATOM   3022  O   PRO B 356      60.400  39.402  33.792  1.00 35.75           O  
ATOM   3023  CB  PRO B 356      58.927  41.001  31.796  1.00 34.40           C  
ATOM   3024  CG  PRO B 356      59.222  42.490  31.675  1.00 34.58           C  
ATOM   3025  CD  PRO B 356      58.381  43.197  32.741  1.00 34.52           C  
ATOM   3026  N   ARG B 357      60.094  41.208  35.084  1.00 34.13           N  
ATOM   3027  CA  ARG B 357      61.177  40.853  35.993  1.00 35.14           C  
ATOM   3028  C   ARG B 357      60.885  41.479  37.352  1.00 34.60           C  
ATOM   3029  O   ARG B 357      59.972  42.305  37.469  1.00 34.57           O  
ATOM   3030  CB  ARG B 357      62.502  41.399  35.442  1.00 34.30           C  
ATOM   3031  CG  ARG B 357      62.442  42.874  35.014  1.00 36.40           C  
ATOM   3032  CD  ARG B 357      63.796  43.322  34.464  1.00 37.35           C  
ATOM   3033  NE  ARG B 357      63.736  44.590  33.738  1.00 39.93           N  
ATOM   3034  CZ  ARG B 357      64.756  45.084  33.038  1.00 40.02           C  
ATOM   3035  NH1 ARG B 357      65.897  44.405  32.972  1.00 38.71           N  
ATOM   3036  NH2 ARG B 357      64.633  46.251  32.408  1.00 37.62           N  
ATOM   3037  N   ALA B 358      61.660  41.095  38.357  1.00 33.84           N  
ATOM   3038  CA  ALA B 358      61.584  41.739  39.671  1.00 34.35           C  
ATOM   3039  C   ALA B 358      61.735  43.245  39.554  1.00 34.57           C  
ATOM   3040  O   ALA B 358      62.441  43.749  38.655  1.00 33.89           O  
ATOM   3041  CB  ALA B 358      62.674  41.183  40.624  1.00 34.39           C  
ATOM   3042  N   ASN B 359      61.071  43.962  40.459  1.00 34.75           N  
ATOM   3043  CA  ASN B 359      61.232  45.418  40.569  1.00 35.47           C  
ATOM   3044  C   ASN B 359      60.929  46.148  39.256  1.00 35.78           C  
ATOM   3045  O   ASN B 359      61.629  47.098  38.896  1.00 35.19           O  
ATOM   3046  CB  ASN B 359      62.654  45.769  41.061  1.00 35.95           C  
ATOM   3047  CG  ASN B 359      63.015  45.063  42.352  1.00 36.84           C  
ATOM   3048  OD1 ASN B 359      63.832  44.130  42.360  1.00 38.69           O  
ATOM   3049  ND2 ASN B 359      62.393  45.481  43.457  1.00 35.58           N  
ATOM   3050  N   SER B 360      59.903  45.704  38.529  1.00 35.78           N  
ATOM   3051  CA  SER B 360      59.561  46.355  37.255  1.00 36.32           C  
ATOM   3052  C   SER B 360      58.389  47.324  37.435  1.00 35.57           C  
ATOM   3053  O   SER B 360      58.168  47.829  38.537  1.00 36.62           O  
ATOM   3054  CB  SER B 360      59.284  45.351  36.132  1.00 36.92           C  
ATOM   3055  OG  SER B 360      58.312  44.411  36.541  1.00 43.59           O  
ATOM   3056  N   HIS B 361      57.649  47.586  36.360  1.00 34.78           N  
ATOM   3057  CA  HIS B 361      56.612  48.625  36.411  1.00 34.24           C  
ATOM   3058  C   HIS B 361      55.591  48.295  37.468  1.00 34.26           C  
ATOM   3059  O   HIS B 361      55.204  47.128  37.634  1.00 33.80           O  
ATOM   3060  CB  HIS B 361      55.838  48.723  35.103  1.00 34.09           C  
ATOM   3061  CG  HIS B 361      56.691  48.924  33.896  1.00 36.41           C  
ATOM   3062  ND1 HIS B 361      57.075  50.177  33.458  1.00 39.24           N  
ATOM   3063  CD2 HIS B 361      57.203  48.036  33.011  1.00 35.13           C  
ATOM   3064  CE1 HIS B 361      57.783  50.048  32.346  1.00 38.95           C  
ATOM   3065  NE2 HIS B 361      57.877  48.761  32.056  1.00 39.55           N  
ATOM   3066  N   GLY B 362      55.110  49.329  38.142  1.00 34.23           N  
ATOM   3067  CA  GLY B 362      54.005  49.116  39.079  1.00 33.61           C  
ATOM   3068  C   GLY B 362      54.422  48.638  40.453  1.00 32.59           C  
ATOM   3069  O   GLY B 362      55.572  48.785  40.863  1.00 33.28           O  
ATOM   3070  N   GLY B 363      53.469  48.061  41.181  1.00 31.53           N  
ATOM   3071  CA  GLY B 363      53.688  47.742  42.568  1.00 30.75           C  
ATOM   3072  C   GLY B 363      53.453  48.923  43.482  1.00 30.43           C  
ATOM   3073  O   GLY B 363      52.775  49.893  43.104  1.00 29.89           O  
ATOM   3074  N   VAL B 364      53.993  48.840  44.695  1.00 31.03           N  
ATOM   3075  CA  VAL B 364      53.741  49.862  45.731  1.00 31.22           C  
ATOM   3076  C   VAL B 364      54.049  51.291  45.231  1.00 33.02           C  
ATOM   3077  O   VAL B 364      54.957  51.504  44.429  1.00 32.32           O  
ATOM   3078  CB  VAL B 364      54.471  49.571  47.060  1.00 31.82           C  
ATOM   3079  CG1 VAL B 364      53.994  48.213  47.663  1.00 30.14           C  
ATOM   3080  CG2 VAL B 364      55.989  49.569  46.875  1.00 30.72           C  
ATOM   3081  N   CYS B 365      53.205  52.224  45.674  1.00 34.20           N  
ATOM   3082  CA  CYS B 365      53.373  53.679  45.488  1.00 36.11           C  
ATOM   3083  C   CYS B 365      52.833  54.131  44.137  1.00 37.02           C  
ATOM   3084  O   CYS B 365      53.269  53.626  43.097  1.00 37.75           O  
ATOM   3085  CB  CYS B 365      54.810  54.134  45.784  1.00 36.20           C  
ATOM   3086  SG  CYS B 365      55.392  53.703  47.440  1.00 41.22           S  
ATOM   3087  N   PRO B 366      51.826  55.028  44.148  1.00 37.44           N  
ATOM   3088  CA  PRO B 366      51.219  55.430  42.886  1.00 38.02           C  
ATOM   3089  C   PRO B 366      52.218  56.175  41.989  1.00 38.52           C  
ATOM   3090  O   PRO B 366      52.945  57.063  42.441  1.00 39.52           O  
ATOM   3091  CB  PRO B 366      50.045  56.337  43.306  1.00 38.41           C  
ATOM   3092  CG  PRO B 366      50.314  56.744  44.670  1.00 38.63           C  
ATOM   3093  CD  PRO B 366      51.195  55.692  45.305  1.00 37.39           C  
ATOM   3094  N   LYS B 367      52.283  55.728  40.748  1.00 37.94           N  
ATOM   3095  CA  LYS B 367      53.024  56.385  39.694  1.00 38.11           C  
ATOM   3096  C   LYS B 367      52.158  56.283  38.458  1.00 37.69           C  
ATOM   3097  O   LYS B 367      51.721  55.181  38.056  1.00 38.13           O  
ATOM   3098  CB  LYS B 367      54.393  55.690  39.472  1.00 38.08           C  
ATOM   3099  N   ALA B 368      51.868  57.439  37.860  1.00 36.53           N  
ATOM   3100  CA  ALA B 368      50.995  57.477  36.702  1.00 36.49           C  
ATOM   3101  C   ALA B 368      51.644  56.855  35.468  1.00 36.11           C  
ATOM   3102  O   ALA B 368      52.824  57.097  35.186  1.00 36.49           O  
ATOM   3103  CB  ALA B 368      50.545  58.936  36.395  1.00 36.51           C  
ATOM   3104  N   TYR B 369      50.854  56.054  34.752  1.00 36.10           N  
ATOM   3105  CA  TYR B 369      51.192  55.553  33.406  1.00 36.74           C  
ATOM   3106  C   TYR B 369      50.059  55.888  32.466  1.00 37.31           C  
ATOM   3107  O   TYR B 369      48.930  55.471  32.691  1.00 36.62           O  
ATOM   3108  CB  TYR B 369      51.354  54.032  33.391  1.00 36.49           C  
ATOM   3109  CG  TYR B 369      52.488  53.504  34.250  1.00 38.16           C  
ATOM   3110  CD1 TYR B 369      52.294  53.235  35.604  1.00 37.95           C  
ATOM   3111  CD2 TYR B 369      53.747  53.269  33.701  1.00 36.65           C  
ATOM   3112  CE1 TYR B 369      53.334  52.759  36.403  1.00 38.50           C  
ATOM   3113  CE2 TYR B 369      54.788  52.792  34.487  1.00 37.90           C  
ATOM   3114  CZ  TYR B 369      54.577  52.535  35.836  1.00 37.33           C  
ATOM   3115  OH  TYR B 369      55.607  52.067  36.631  1.00 39.63           O  
ATOM   3116  N   TYR B 370      50.357  56.614  31.394  1.00 37.77           N  
ATOM   3117  CA  TYR B 370      49.313  56.960  30.448  1.00 38.83           C  
ATOM   3118  C   TYR B 370      48.824  55.731  29.681  1.00 38.75           C  
ATOM   3119  O   TYR B 370      49.617  54.974  29.111  1.00 38.75           O  
ATOM   3120  CB  TYR B 370      49.785  58.044  29.481  1.00 40.61           C  
ATOM   3121  CG  TYR B 370      48.696  58.446  28.532  1.00 42.25           C  
ATOM   3122  CD1 TYR B 370      47.692  59.327  28.933  1.00 44.28           C  
ATOM   3123  CD2 TYR B 370      48.649  57.922  27.248  1.00 44.83           C  
ATOM   3124  CE1 TYR B 370      46.680  59.699  28.051  1.00 45.01           C  
ATOM   3125  CE2 TYR B 370      47.648  58.281  26.367  1.00 46.15           C  
ATOM   3126  CZ  TYR B 370      46.666  59.156  26.776  1.00 44.33           C  
ATOM   3127  OH  TYR B 370      45.673  59.484  25.881  1.00 47.20           O  
ATOM   3128  N   SER B 371      47.509  55.523  29.694  1.00 37.87           N  
ATOM   3129  CA  SER B 371      46.890  54.448  28.962  1.00 38.46           C  
ATOM   3130  C   SER B 371      46.285  54.961  27.643  1.00 40.06           C  
ATOM   3131  O   SER B 371      45.234  55.623  27.660  1.00 40.17           O  
ATOM   3132  CB  SER B 371      45.779  53.818  29.793  1.00 37.72           C  
ATOM   3133  OG  SER B 371      45.042  52.909  29.003  1.00 36.96           O  
ATOM   3134  N   PRO B 372      46.944  54.668  26.501  1.00 41.19           N  
ATOM   3135  CA  PRO B 372      46.408  55.138  25.219  1.00 42.10           C  
ATOM   3136  C   PRO B 372      44.956  54.716  24.936  1.00 43.23           C  
ATOM   3137  O   PRO B 372      44.153  55.573  24.539  1.00 43.89           O  
ATOM   3138  CB  PRO B 372      47.367  54.533  24.188  1.00 42.28           C  
ATOM   3139  CG  PRO B 372      48.677  54.368  24.949  1.00 41.35           C  
ATOM   3140  CD  PRO B 372      48.222  53.943  26.333  1.00 41.37           C  
ATOM   3141  N   VAL B 373      44.613  53.435  25.130  1.00 44.38           N  
ATOM   3142  CA  VAL B 373      43.213  52.999  24.951  1.00 45.52           C  
ATOM   3143  C   VAL B 373      42.264  53.685  25.940  1.00 45.45           C  
ATOM   3144  O   VAL B 373      41.121  53.979  25.596  1.00 45.37           O  
ATOM   3145  CB  VAL B 373      42.970  51.448  25.017  1.00 45.79           C  
ATOM   3146  CG1 VAL B 373      43.763  50.693  23.956  1.00 46.71           C  
ATOM   3147  CG2 VAL B 373      43.219  50.874  26.406  1.00 48.19           C  
ATOM   3148  N   GLY B 374      42.730  53.934  27.161  1.00 45.34           N  
ATOM   3149  CA  GLY B 374      41.859  54.524  28.181  1.00 45.78           C  
ATOM   3150  C   GLY B 374      41.805  56.048  28.137  1.00 45.77           C  
ATOM   3151  O   GLY B 374      40.993  56.679  28.839  1.00 45.79           O  
ATOM   3152  N   LYS B 375      42.702  56.639  27.347  1.00 45.35           N  
ATOM   3153  CA  LYS B 375      42.827  58.096  27.207  1.00 45.15           C  
ATOM   3154  C   LYS B 375      42.971  58.843  28.536  1.00 45.02           C  
ATOM   3155  O   LYS B 375      42.487  59.965  28.692  1.00 45.42           O  
ATOM   3156  CB  LYS B 375      41.659  58.668  26.368  1.00 45.57           C  
ATOM   3157  CG  LYS B 375      41.482  58.000  24.998  1.00 47.50           C  
ATOM   3158  CD  LYS B 375      42.499  58.529  23.992  1.00 51.18           C  
ATOM   3159  CE  LYS B 375      42.269  57.992  22.576  1.00 53.70           C  
ATOM   3160  NZ  LYS B 375      42.664  56.556  22.440  1.00 54.91           N  
ATOM   3161  N   LYS B 376      43.651  58.221  29.496  1.00 43.46           N  
ATOM   3162  CA  LYS B 376      43.917  58.851  30.778  1.00 42.56           C  
ATOM   3163  C   LYS B 376      45.021  58.093  31.515  1.00 42.00           C  
ATOM   3164  O   LYS B 376      45.382  56.975  31.108  1.00 42.49           O  
ATOM   3165  CB  LYS B 376      42.642  58.870  31.632  1.00 42.93           C  
ATOM   3166  CG  LYS B 376      42.254  57.510  32.191  1.00 43.45           C  
ATOM   3167  CD  LYS B 376      41.201  57.628  33.292  1.00 44.37           C  
ATOM   3168  CE  LYS B 376      41.086  56.332  34.059  1.00 44.79           C  
ATOM   3169  NZ  LYS B 376      39.863  56.324  34.931  1.00 47.36           N  
ATOM   3170  N   ASN B 377      45.544  58.708  32.574  1.00 40.87           N  
ATOM   3171  CA  ASN B 377      46.509  58.063  33.461  1.00 40.71           C  
ATOM   3172  C   ASN B 377      45.872  56.969  34.285  1.00 40.22           C  
ATOM   3173  O   ASN B 377      44.777  57.146  34.864  1.00 40.25           O  
ATOM   3174  CB  ASN B 377      47.132  59.061  34.418  1.00 41.14           C  
ATOM   3175  CG  ASN B 377      48.121  59.956  33.749  1.00 43.41           C  
ATOM   3176  OD1 ASN B 377      48.747  59.576  32.760  1.00 43.78           O  
ATOM   3177  ND2 ASN B 377      48.275  61.163  34.282  1.00 43.55           N  
ATOM   3178  N   ILE B 378      46.562  55.833  34.332  1.00 38.30           N  
ATOM   3179  CA  ILE B 378      46.171  54.744  35.224  1.00 37.21           C  
ATOM   3180  C   ILE B 378      47.337  54.485  36.173  1.00 35.71           C  
ATOM   3181  O   ILE B 378      48.404  55.092  36.020  1.00 36.03           O  
ATOM   3182  CB  ILE B 378      45.693  53.480  34.441  1.00 36.52           C  
ATOM   3183  CG1 ILE B 378      46.805  52.892  33.552  1.00 36.39           C  
ATOM   3184  CG2 ILE B 378      44.463  53.834  33.572  1.00 37.75           C  
ATOM   3185  CD1 ILE B 378      47.818  52.003  34.291  1.00 36.73           C  
ATOM   3186  N   TYR B 379      47.146  53.603  37.161  1.00 35.19           N  
ATOM   3187  CA  TYR B 379      48.222  53.295  38.109  1.00 34.38           C  
ATOM   3188  C   TYR B 379      48.374  51.781  38.202  1.00 33.42           C  
ATOM   3189  O   TYR B 379      47.387  51.043  38.074  1.00 33.40           O  
ATOM   3190  CB  TYR B 379      47.935  53.930  39.496  1.00 35.40           C  
ATOM   3191  CG  TYR B 379      47.795  55.437  39.386  1.00 35.68           C  
ATOM   3192  CD1 TYR B 379      46.580  56.015  39.002  1.00 38.44           C  
ATOM   3193  CD2 TYR B 379      48.877  56.260  39.599  1.00 37.27           C  
ATOM   3194  CE1 TYR B 379      46.458  57.402  38.854  1.00 39.42           C  
ATOM   3195  CE2 TYR B 379      48.770  57.651  39.458  1.00 38.18           C  
ATOM   3196  CZ  TYR B 379      47.563  58.203  39.092  1.00 38.49           C  
ATOM   3197  OH  TYR B 379      47.475  59.566  38.968  1.00 40.02           O  
ATOM   3198  N   LEU B 380      49.608  51.323  38.360  1.00 32.15           N  
ATOM   3199  CA  LEU B 380      49.872  49.892  38.367  1.00 30.97           C  
ATOM   3200  C   LEU B 380      50.151  49.422  39.800  1.00 30.25           C  
ATOM   3201  O   LEU B 380      50.812  48.387  40.003  1.00 30.13           O  
ATOM   3202  CB  LEU B 380      51.040  49.552  37.397  1.00 30.98           C  
ATOM   3203  CG  LEU B 380      50.683  49.850  35.912  1.00 30.37           C  
ATOM   3204  CD1 LEU B 380      51.916  49.716  35.003  1.00 32.94           C  
ATOM   3205  CD2 LEU B 380      49.556  48.993  35.372  1.00 31.72           C  
ATOM   3206  N   ASN B 381      49.639  50.173  40.786  1.00 29.62           N  
ATOM   3207  CA  ASN B 381      49.791  49.802  42.199  1.00 29.15           C  
ATOM   3208  C   ASN B 381      48.629  48.914  42.653  1.00 30.42           C  
ATOM   3209  O   ASN B 381      47.949  49.232  43.647  1.00 31.10           O  
ATOM   3210  CB  ASN B 381      49.939  51.019  43.124  1.00 28.45           C  
ATOM   3211  CG  ASN B 381      48.744  51.941  43.068  1.00 28.79           C  
ATOM   3212  OD1 ASN B 381      47.993  51.922  42.085  1.00 31.57           O  
ATOM   3213  ND2 ASN B 381      48.533  52.723  44.143  1.00 31.32           N  
ATOM   3214  N   SER B 382      48.442  47.805  41.941  1.00 30.40           N  
ATOM   3215  CA  SER B 382      47.216  47.008  42.068  1.00 30.28           C  
ATOM   3216  C   SER B 382      47.428  45.512  41.959  1.00 30.71           C  
ATOM   3217  O   SER B 382      48.476  45.029  41.471  1.00 29.15           O  
ATOM   3218  CB  SER B 382      46.183  47.486  41.060  1.00 31.93           C  
ATOM   3219  OG  SER B 382      46.678  47.370  39.734  1.00 33.99           O  
ATOM   3220  N   GLY B 383      46.423  44.763  42.416  1.00 29.48           N  
ATOM   3221  CA  GLY B 383      46.492  43.319  42.363  1.00 29.18           C  
ATOM   3222  C   GLY B 383      45.094  42.811  42.659  1.00 29.05           C  
ATOM   3223  O   GLY B 383      44.223  43.599  43.023  1.00 28.66           O  
ATOM   3224  N   LEU B 384      44.879  41.525  42.460  1.00 28.43           N  
ATOM   3225  CA  LEU B 384      43.573  40.927  42.754  1.00 28.93           C  
ATOM   3226  C   LEU B 384      43.701  39.521  43.271  1.00 28.83           C  
ATOM   3227  O   LEU B 384      44.667  38.826  42.953  1.00 28.62           O  
ATOM   3228  CB  LEU B 384      42.684  40.973  41.509  1.00 29.08           C  
ATOM   3229  CG  LEU B 384      43.013  40.092  40.304  1.00 30.67           C  
ATOM   3230  CD1 LEU B 384      42.506  38.625  40.454  1.00 30.77           C  
ATOM   3231  CD2 LEU B 384      42.385  40.785  39.078  1.00 33.04           C  
ATOM   3232  N   THR B 385      42.699  39.096  44.052  1.00 29.17           N  
ATOM   3233  CA  THR B 385      42.617  37.738  44.590  1.00 29.56           C  
ATOM   3234  C   THR B 385      41.215  37.251  44.294  1.00 29.87           C  
ATOM   3235  O   THR B 385      40.252  38.003  44.510  1.00 30.86           O  
ATOM   3236  CB  THR B 385      42.750  37.781  46.131  1.00 29.89           C  
ATOM   3237  OG1 THR B 385      44.082  38.156  46.498  1.00 28.62           O  
ATOM   3238  CG2 THR B 385      42.419  36.455  46.784  1.00 28.12           C  
ATOM   3239  N   SER B 386      41.106  36.025  43.802  1.00 30.72           N  
ATOM   3240  CA  SER B 386      39.804  35.359  43.756  1.00 31.89           C  
ATOM   3241  C   SER B 386      39.761  34.216  44.751  1.00 32.43           C  
ATOM   3242  O   SER B 386      40.733  33.452  44.906  1.00 31.73           O  
ATOM   3243  CB  SER B 386      39.495  34.843  42.368  1.00 33.23           C  
ATOM   3244  OG  SER B 386      38.327  34.009  42.417  1.00 34.42           O  
ATOM   3245  N   THR B 387      38.608  34.080  45.411  1.00 33.22           N  
ATOM   3246  CA  THR B 387      38.460  33.020  46.405  1.00 33.84           C  
ATOM   3247  C   THR B 387      37.593  31.859  45.890  1.00 35.19           C  
ATOM   3248  O   THR B 387      37.090  31.059  46.672  1.00 34.40           O  
ATOM   3249  CB  THR B 387      37.938  33.563  47.759  1.00 33.84           C  
ATOM   3250  OG1 THR B 387      36.676  34.222  47.586  1.00 34.51           O  
ATOM   3251  CG2 THR B 387      38.915  34.632  48.368  1.00 34.63           C  
ATOM   3252  N   LYS B 388      37.459  31.765  44.569  1.00 35.60           N  
ATOM   3253  CA  LYS B 388      36.791  30.644  43.922  1.00 36.19           C  
ATOM   3254  C   LYS B 388      37.772  29.972  42.992  1.00 37.00           C  
ATOM   3255  O   LYS B 388      38.498  30.656  42.260  1.00 36.32           O  
ATOM   3256  CB  LYS B 388      35.610  31.145  43.094  1.00 37.15           C  
ATOM   3257  CG  LYS B 388      34.833  30.024  42.412  1.00 37.40           C  
ATOM   3258  CD  LYS B 388      33.671  30.592  41.613  1.00 40.19           C  
ATOM   3259  CE  LYS B 388      32.777  29.472  41.074  1.00 42.00           C  
ATOM   3260  NZ  LYS B 388      31.780  30.038  40.115  1.00 42.43           N  
ATOM   3261  N   ASN B 389      37.789  28.643  42.996  1.00 36.84           N  
ATOM   3262  CA  ASN B 389      38.619  27.872  42.090  1.00 38.47           C  
ATOM   3263  C   ASN B 389      38.028  26.472  41.879  1.00 39.26           C  
ATOM   3264  O   ASN B 389      37.643  25.810  42.838  1.00 40.17           O  
ATOM   3265  CB  ASN B 389      40.055  27.780  42.609  1.00 37.92           C  
ATOM   3266  CG  ASN B 389      41.057  27.392  41.528  1.00 40.17           C  
ATOM   3267  OD1 ASN B 389      40.852  27.638  40.334  1.00 39.87           O  
ATOM   3268  ND2 ASN B 389      42.154  26.779  41.949  1.00 41.05           N  
ATOM   3269  N   TYR B 390      37.962  26.039  40.623  1.00 40.46           N  
ATOM   3270  CA  TYR B 390      37.350  24.744  40.280  1.00 41.48           C  
ATOM   3271  C   TYR B 390      35.993  24.539  40.940  1.00 41.32           C  
ATOM   3272  O   TYR B 390      35.732  23.495  41.551  1.00 42.63           O  
ATOM   3273  CB  TYR B 390      38.297  23.592  40.605  1.00 42.40           C  
ATOM   3274  CG  TYR B 390      39.526  23.610  39.735  1.00 44.94           C  
ATOM   3275  CD1 TYR B 390      39.432  23.362  38.369  1.00 47.68           C  
ATOM   3276  CD2 TYR B 390      40.784  23.902  40.270  1.00 46.45           C  
ATOM   3277  CE1 TYR B 390      40.569  23.386  37.552  1.00 48.66           C  
ATOM   3278  CE2 TYR B 390      41.923  23.930  39.460  1.00 46.88           C  
ATOM   3279  CZ  TYR B 390      41.803  23.669  38.106  1.00 47.10           C  
ATOM   3280  OH  TYR B 390      42.922  23.690  37.291  1.00 48.30           O  
ATOM   3281  N   GLY B 391      35.143  25.549  40.812  1.00 41.38           N  
ATOM   3282  CA  GLY B 391      33.743  25.476  41.221  1.00 41.32           C  
ATOM   3283  C   GLY B 391      33.454  25.588  42.702  1.00 41.26           C  
ATOM   3284  O   GLY B 391      32.293  25.502  43.113  1.00 41.58           O  
ATOM   3285  N   LYS B 392      34.495  25.794  43.512  1.00 39.98           N  
ATOM   3286  CA  LYS B 392      34.340  25.814  44.968  1.00 40.18           C  
ATOM   3287  C   LYS B 392      35.069  26.989  45.604  1.00 40.05           C  
ATOM   3288  O   LYS B 392      35.987  27.574  44.992  1.00 39.89           O  
ATOM   3289  CB  LYS B 392      34.831  24.499  45.573  1.00 39.99           C  
ATOM   3290  N   THR B 393      34.641  27.332  46.819  1.00 38.99           N  
ATOM   3291  CA  THR B 393      35.307  28.349  47.639  1.00 38.18           C  
ATOM   3292  C   THR B 393      36.603  27.746  48.157  1.00 36.84           C  
ATOM   3293  O   THR B 393      36.618  26.652  48.686  1.00 37.34           O  
ATOM   3294  CB  THR B 393      34.395  28.823  48.798  1.00 38.77           C  
ATOM   3295  OG1 THR B 393      33.192  29.391  48.259  1.00 39.14           O  
ATOM   3296  CG2 THR B 393      35.087  29.907  49.624  1.00 37.66           C  
ATOM   3297  N   ILE B 394      37.719  28.455  47.989  1.00 34.98           N  
ATOM   3298  CA  ILE B 394      38.990  27.947  48.463  1.00 32.50           C  
ATOM   3299  C   ILE B 394      39.072  28.136  49.993  1.00 31.95           C  
ATOM   3300  O   ILE B 394      38.337  28.955  50.553  1.00 31.47           O  
ATOM   3301  CB  ILE B 394      40.160  28.661  47.747  1.00 32.53           C  
ATOM   3302  CG1 ILE B 394      40.212  30.151  48.059  1.00 32.70           C  
ATOM   3303  CG2 ILE B 394      40.009  28.476  46.221  1.00 30.87           C  
ATOM   3304  CD1 ILE B 394      41.539  30.814  47.456  1.00 31.22           C  
ATOM   3305  N   LEU B 395      39.962  27.390  50.643  1.00 30.62           N  
ATOM   3306  CA  LEU B 395      40.103  27.502  52.109  1.00 31.41           C  
ATOM   3307  C   LEU B 395      40.593  28.895  52.483  1.00 31.71           C  
ATOM   3308  O   LEU B 395      41.332  29.530  51.700  1.00 31.09           O  
ATOM   3309  CB  LEU B 395      41.067  26.457  52.652  1.00 31.26           C  
ATOM   3310  CG  LEU B 395      40.662  25.011  52.326  1.00 32.70           C  
ATOM   3311  CD1 LEU B 395      41.717  24.015  52.732  1.00 32.57           C  
ATOM   3312  CD2 LEU B 395      39.324  24.730  53.040  1.00 33.91           C  
ATOM   3313  N   THR B 396      40.208  29.383  53.670  1.00 31.22           N  
ATOM   3314  CA  THR B 396      40.712  30.712  54.072  1.00 32.03           C  
ATOM   3315  C   THR B 396      42.229  30.715  54.175  1.00 31.26           C  
ATOM   3316  O   THR B 396      42.863  31.736  53.849  1.00 30.35           O  
ATOM   3317  CB  THR B 396      40.076  31.282  55.357  1.00 33.62           C  
ATOM   3318  OG1 THR B 396      40.568  30.595  56.498  1.00 38.17           O  
ATOM   3319  CG2 THR B 396      38.564  31.118  55.327  1.00 33.73           C  
ATOM   3320  N   LYS B 397      42.823  29.612  54.624  1.00 29.38           N  
ATOM   3321  CA  LYS B 397      44.306  29.561  54.681  1.00 28.38           C  
ATOM   3322  C   LYS B 397      44.899  29.717  53.269  1.00 29.56           C  
ATOM   3323  O   LYS B 397      45.962  30.318  53.097  1.00 29.21           O  
ATOM   3324  CB  LYS B 397      44.823  28.303  55.395  1.00 29.04           C  
ATOM   3325  CG  LYS B 397      44.651  27.003  54.604  1.00 28.03           C  
ATOM   3326  CD  LYS B 397      45.175  25.793  55.397  1.00 28.08           C  
ATOM   3327  CE  LYS B 397      45.483  24.643  54.416  1.00 31.72           C  
ATOM   3328  NZ  LYS B 397      45.654  23.347  55.128  1.00 30.35           N  
ATOM   3329  N   GLU B 398      44.210  29.166  52.268  1.00 29.28           N  
ATOM   3330  CA  GLU B 398      44.624  29.311  50.867  1.00 29.81           C  
ATOM   3331  C   GLU B 398      44.475  30.764  50.384  1.00 28.95           C  
ATOM   3332  O   GLU B 398      45.405  31.301  49.725  1.00 30.05           O  
ATOM   3333  CB  GLU B 398      43.808  28.359  49.996  1.00 30.16           C  
ATOM   3334  CG  GLU B 398      44.267  26.915  50.163  1.00 30.63           C  
ATOM   3335  CD  GLU B 398      43.272  25.877  49.588  1.00 33.78           C  
ATOM   3336  OE1 GLU B 398      42.149  26.235  49.169  1.00 36.51           O  
ATOM   3337  OE2 GLU B 398      43.657  24.692  49.584  1.00 39.65           O  
ATOM   3338  N   ALA B 399      43.338  31.387  50.703  1.00 28.55           N  
ATOM   3339  CA  ALA B 399      43.052  32.765  50.274  1.00 28.38           C  
ATOM   3340  C   ALA B 399      44.138  33.682  50.852  1.00 28.28           C  
ATOM   3341  O   ALA B 399      44.661  34.585  50.150  1.00 28.12           O  
ATOM   3342  CB  ALA B 399      41.669  33.205  50.740  1.00 29.02           C  
ATOM   3343  N   ASP B 400      44.485  33.456  52.127  1.00 26.78           N  
ATOM   3344  CA  ASP B 400      45.506  34.309  52.774  1.00 28.26           C  
ATOM   3345  C   ASP B 400      46.800  34.293  51.952  1.00 27.98           C  
ATOM   3346  O   ASP B 400      47.479  35.339  51.777  1.00 28.77           O  
ATOM   3347  CB  ASP B 400      45.843  33.823  54.196  1.00 27.73           C  
ATOM   3348  CG  ASP B 400      44.715  34.024  55.205  1.00 28.96           C  
ATOM   3349  OD1 ASP B 400      43.661  34.585  54.870  1.00 28.74           O  
ATOM   3350  OD2 ASP B 400      44.941  33.599  56.367  1.00 32.06           O  
ATOM   3351  N   LEU B 401      47.154  33.111  51.481  1.00 28.34           N  
ATOM   3352  CA  LEU B 401      48.432  32.951  50.765  1.00 29.04           C  
ATOM   3353  C   LEU B 401      48.350  33.526  49.350  1.00 28.43           C  
ATOM   3354  O   LEU B 401      49.342  34.022  48.809  1.00 27.38           O  
ATOM   3355  CB  LEU B 401      48.823  31.498  50.770  1.00 29.33           C  
ATOM   3356  CG  LEU B 401      49.196  31.100  52.219  1.00 32.87           C  
ATOM   3357  CD1 LEU B 401      49.525  29.639  52.310  1.00 37.78           C  
ATOM   3358  CD2 LEU B 401      50.383  31.910  52.732  1.00 37.96           C  
ATOM   3359  N   VAL B 402      47.165  33.477  48.745  1.00 27.93           N  
ATOM   3360  CA  VAL B 402      46.990  34.119  47.432  1.00 27.83           C  
ATOM   3361  C   VAL B 402      47.298  35.611  47.592  1.00 27.44           C  
ATOM   3362  O   VAL B 402      48.142  36.185  46.887  1.00 26.12           O  
ATOM   3363  CB  VAL B 402      45.548  33.939  46.861  1.00 28.43           C  
ATOM   3364  CG1 VAL B 402      45.350  34.724  45.546  1.00 26.01           C  
ATOM   3365  CG2 VAL B 402      45.221  32.428  46.687  1.00 28.62           C  
ATOM   3366  N   THR B 403      46.631  36.247  48.540  1.00 26.93           N  
ATOM   3367  CA  THR B 403      46.839  37.691  48.732  1.00 26.98           C  
ATOM   3368  C   THR B 403      48.283  37.984  49.135  1.00 26.63           C  
ATOM   3369  O   THR B 403      48.863  39.007  48.693  1.00 26.80           O  
ATOM   3370  CB  THR B 403      45.851  38.248  49.775  1.00 28.26           C  
ATOM   3371  OG1 THR B 403      44.506  37.884  49.378  1.00 27.76           O  
ATOM   3372  CG2 THR B 403      45.957  39.774  49.876  1.00 27.71           C  
ATOM   3373  N   THR B 404      48.858  37.142  49.994  1.00 24.98           N  
ATOM   3374  CA  THR B 404      50.281  37.354  50.394  1.00 25.37           C  
ATOM   3375  C   THR B 404      51.178  37.334  49.148  1.00 25.78           C  
ATOM   3376  O   THR B 404      52.038  38.210  48.968  1.00 24.93           O  
ATOM   3377  CB  THR B 404      50.744  36.268  51.393  1.00 25.88           C  
ATOM   3378  OG1 THR B 404      49.907  36.299  52.560  1.00 26.21           O  
ATOM   3379  CG2 THR B 404      52.193  36.487  51.777  1.00 27.03           C  
ATOM   3380  N   HIS B 405      50.928  36.357  48.275  1.00 25.66           N  
ATOM   3381  CA  HIS B 405      51.717  36.189  47.024  1.00 25.95           C  
ATOM   3382  C   HIS B 405      51.566  37.391  46.095  1.00 26.58           C  
ATOM   3383  O   HIS B 405      52.560  37.953  45.565  1.00 27.22           O  
ATOM   3384  CB  HIS B 405      51.297  34.868  46.347  1.00 24.49           C  
ATOM   3385  CG  HIS B 405      51.929  34.615  45.018  1.00 25.12           C  
ATOM   3386  ND1 HIS B 405      52.961  33.710  44.848  1.00 27.04           N  
ATOM   3387  CD2 HIS B 405      51.699  35.162  43.798  1.00 26.73           C  
ATOM   3388  CE1 HIS B 405      53.303  33.679  43.573  1.00 25.79           C  
ATOM   3389  NE2 HIS B 405      52.561  34.552  42.919  1.00 27.49           N  
ATOM   3390  N   GLU B 406      50.322  37.820  45.892  1.00 25.55           N  
ATOM   3391  CA  GLU B 406      50.042  38.966  45.001  1.00 25.64           C  
ATOM   3392  C   GLU B 406      50.662  40.250  45.559  1.00 25.62           C  
ATOM   3393  O   GLU B 406      51.305  40.997  44.806  1.00 26.38           O  
ATOM   3394  CB  GLU B 406      48.556  39.126  44.737  1.00 26.26           C  
ATOM   3395  CG  GLU B 406      47.860  37.899  44.123  1.00 25.57           C  
ATOM   3396  CD  GLU B 406      48.605  37.220  42.966  1.00 29.67           C  
ATOM   3397  OE1 GLU B 406      49.468  37.864  42.292  1.00 28.63           O  
ATOM   3398  OE2 GLU B 406      48.303  36.034  42.723  1.00 28.23           O  
ATOM   3399  N   LEU B 407      50.484  40.495  46.864  1.00 25.22           N  
ATOM   3400  CA  LEU B 407      51.160  41.635  47.507  1.00 25.23           C  
ATOM   3401  C   LEU B 407      52.681  41.485  47.389  1.00 25.39           C  
ATOM   3402  O   LEU B 407      53.396  42.487  47.287  1.00 26.08           O  
ATOM   3403  CB  LEU B 407      50.751  41.827  48.970  1.00 26.04           C  
ATOM   3404  CG  LEU B 407      49.294  42.269  49.123  1.00 27.58           C  
ATOM   3405  CD1 LEU B 407      48.909  42.297  50.630  1.00 28.65           C  
ATOM   3406  CD2 LEU B 407      48.947  43.585  48.406  1.00 28.69           C  
ATOM   3407  N   GLY B 408      53.169  40.255  47.337  1.00 24.99           N  
ATOM   3408  CA  GLY B 408      54.626  40.034  47.219  1.00 26.73           C  
ATOM   3409  C   GLY B 408      55.097  40.607  45.885  1.00 26.54           C  
ATOM   3410  O   GLY B 408      56.100  41.341  45.841  1.00 27.18           O  
ATOM   3411  N   HIS B 409      54.381  40.305  44.801  1.00 26.59           N  
ATOM   3412  CA  HIS B 409      54.643  40.986  43.497  1.00 27.51           C  
ATOM   3413  C   HIS B 409      54.598  42.512  43.611  1.00 28.10           C  
ATOM   3414  O   HIS B 409      55.495  43.223  43.120  1.00 29.16           O  
ATOM   3415  CB  HIS B 409      53.683  40.532  42.394  1.00 27.69           C  
ATOM   3416  CG  HIS B 409      53.910  39.120  41.940  1.00 27.16           C  
ATOM   3417  ND1 HIS B 409      55.138  38.670  41.501  1.00 27.68           N  
ATOM   3418  CD2 HIS B 409      53.063  38.060  41.833  1.00 27.93           C  
ATOM   3419  CE1 HIS B 409      55.040  37.399  41.145  1.00 29.45           C  
ATOM   3420  NE2 HIS B 409      53.795  37.006  41.330  1.00 27.76           N  
ATOM   3421  N   ASN B 410      53.562  43.033  44.273  1.00 27.31           N  
ATOM   3422  CA  ASN B 410      53.470  44.494  44.475  1.00 28.00           C  
ATOM   3423  C   ASN B 410      54.694  45.095  45.167  1.00 28.42           C  
ATOM   3424  O   ASN B 410      55.113  46.229  44.865  1.00 29.08           O  
ATOM   3425  CB  ASN B 410      52.223  44.830  45.321  1.00 27.95           C  
ATOM   3426  CG  ASN B 410      50.899  44.696  44.557  1.00 29.17           C  
ATOM   3427  OD1 ASN B 410      49.838  44.593  45.198  1.00 29.24           O  
ATOM   3428  ND2 ASN B 410      50.923  44.801  43.221  1.00 26.78           N  
ATOM   3429  N   PHE B 411      55.218  44.369  46.148  1.00 28.14           N  
ATOM   3430  CA  PHE B 411      56.413  44.769  46.891  1.00 28.89           C  
ATOM   3431  C   PHE B 411      57.701  44.485  46.065  1.00 30.01           C  
ATOM   3432  O   PHE B 411      58.814  44.762  46.551  1.00 31.82           O  
ATOM   3433  CB  PHE B 411      56.479  44.035  48.224  1.00 29.33           C  
ATOM   3434  CG  PHE B 411      55.727  44.705  49.354  1.00 28.97           C  
ATOM   3435  CD1 PHE B 411      54.339  44.799  49.345  1.00 30.54           C  
ATOM   3436  CD2 PHE B 411      56.429  45.199  50.463  1.00 32.40           C  
ATOM   3437  CE1 PHE B 411      53.658  45.416  50.419  1.00 28.65           C  
ATOM   3438  CE2 PHE B 411      55.765  45.814  51.547  1.00 32.73           C  
ATOM   3439  CZ  PHE B 411      54.360  45.921  51.513  1.00 31.84           C  
ATOM   3440  N   GLY B 412      57.539  43.977  44.840  1.00 30.33           N  
ATOM   3441  CA  GLY B 412      58.655  43.892  43.850  1.00 30.66           C  
ATOM   3442  C   GLY B 412      59.191  42.511  43.528  1.00 32.28           C  
ATOM   3443  O   GLY B 412      60.015  42.368  42.602  1.00 32.22           O  
ATOM   3444  N   ALA B 413      58.713  41.484  44.247  1.00 31.64           N  
ATOM   3445  CA  ALA B 413      59.229  40.110  44.058  1.00 32.49           C  
ATOM   3446  C   ALA B 413      58.763  39.467  42.751  1.00 32.50           C  
ATOM   3447  O   ALA B 413      57.647  39.709  42.292  1.00 31.28           O  
ATOM   3448  CB  ALA B 413      58.855  39.226  45.256  1.00 32.33           C  
ATOM   3449  N   GLU B 414      59.638  38.641  42.146  1.00 32.05           N  
ATOM   3450  CA  GLU B 414      59.225  37.780  41.054  1.00 32.79           C  
ATOM   3451  C   GLU B 414      59.089  36.370  41.658  1.00 31.90           C  
ATOM   3452  O   GLU B 414      59.276  36.178  42.852  1.00 31.24           O  
ATOM   3453  CB  GLU B 414      60.251  37.814  39.896  1.00 33.52           C  
ATOM   3454  CG  GLU B 414      61.621  37.269  40.264  1.00 34.62           C  
ATOM   3455  CD  GLU B 414      62.692  37.528  39.184  1.00 37.20           C  
ATOM   3456  OE1 GLU B 414      62.363  38.075  38.116  1.00 42.32           O  
ATOM   3457  OE2 GLU B 414      63.875  37.186  39.422  1.00 44.00           O  
ATOM   3458  N   HIS B 415      58.772  35.383  40.845  1.00 31.50           N  
ATOM   3459  CA  HIS B 415      58.621  34.041  41.400  1.00 31.09           C  
ATOM   3460  C   HIS B 415      59.918  33.431  41.875  1.00 31.74           C  
ATOM   3461  O   HIS B 415      60.987  33.749  41.327  1.00 31.33           O  
ATOM   3462  CB  HIS B 415      57.941  33.127  40.391  1.00 31.52           C  
ATOM   3463  CG  HIS B 415      56.516  33.482  40.169  1.00 27.19           C  
ATOM   3464  ND1 HIS B 415      55.870  33.296  38.966  1.00 28.54           N  
ATOM   3465  CD2 HIS B 415      55.608  34.048  41.007  1.00 26.82           C  
ATOM   3466  CE1 HIS B 415      54.618  33.720  39.077  1.00 30.35           C  
ATOM   3467  NE2 HIS B 415      54.440  34.183  40.304  1.00 26.77           N  
ATOM   3468  N   ASP B 416      59.805  32.556  42.879  1.00 30.86           N  
ATOM   3469  CA  ASP B 416      60.918  31.663  43.271  1.00 31.64           C  
ATOM   3470  C   ASP B 416      61.173  30.675  42.139  1.00 32.07           C  
ATOM   3471  O   ASP B 416      60.278  30.420  41.337  1.00 31.50           O  
ATOM   3472  CB  ASP B 416      60.602  30.912  44.569  1.00 31.53           C  
ATOM   3473  CG  ASP B 416      60.495  31.835  45.765  1.00 32.53           C  
ATOM   3474  OD1 ASP B 416      61.246  32.841  45.825  1.00 32.67           O  
ATOM   3475  OD2 ASP B 416      59.662  31.561  46.655  1.00 31.20           O  
ATOM   3476  N   PRO B 417      62.411  30.125  42.068  1.00 32.75           N  
ATOM   3477  CA  PRO B 417      62.703  29.102  41.057  1.00 32.98           C  
ATOM   3478  C   PRO B 417      61.960  27.797  41.335  1.00 33.00           C  
ATOM   3479  O   PRO B 417      61.724  27.462  42.489  1.00 32.95           O  
ATOM   3480  CB  PRO B 417      64.204  28.826  41.219  1.00 33.04           C  
ATOM   3481  CG  PRO B 417      64.641  29.475  42.481  1.00 34.35           C  
ATOM   3482  CD  PRO B 417      63.577  30.475  42.893  1.00 32.96           C  
ATOM   3483  N   ASP B 418      61.622  27.054  40.292  1.00 33.47           N  
ATOM   3484  CA  ASP B 418      60.915  25.780  40.471  1.00 33.80           C  
ATOM   3485  C   ASP B 418      61.890  24.663  40.849  1.00 34.90           C  
ATOM   3486  O   ASP B 418      63.100  24.794  40.634  1.00 35.39           O  
ATOM   3487  CB  ASP B 418      60.196  25.391  39.182  1.00 34.21           C  
ATOM   3488  CG  ASP B 418      61.160  25.202  38.027  1.00 35.95           C  
ATOM   3489  OD1 ASP B 418      61.700  26.216  37.543  1.00 36.14           O  
ATOM   3490  OD2 ASP B 418      61.397  24.034  37.630  1.00 37.38           O  
ATOM   3491  N   GLY B 419      61.367  23.562  41.384  1.00 34.58           N  
ATOM   3492  CA  GLY B 419      62.222  22.404  41.678  1.00 34.78           C  
ATOM   3493  C   GLY B 419      62.857  22.418  43.055  1.00 35.30           C  
ATOM   3494  O   GLY B 419      62.159  22.516  44.087  1.00 35.88           O  
ATOM   3495  N   LEU B 420      64.182  22.303  43.081  1.00 33.54           N  
ATOM   3496  CA  LEU B 420      64.935  22.378  44.323  1.00 32.95           C  
ATOM   3497  C   LEU B 420      66.044  23.418  44.165  1.00 32.65           C  
ATOM   3498  O   LEU B 420      66.768  23.396  43.166  1.00 31.79           O  
ATOM   3499  CB  LEU B 420      65.556  21.001  44.663  1.00 32.55           C  
ATOM   3500  CG  LEU B 420      66.409  20.948  45.932  1.00 33.14           C  
ATOM   3501  CD1 LEU B 420      65.545  21.171  47.197  1.00 34.31           C  
ATOM   3502  CD2 LEU B 420      67.131  19.597  46.054  1.00 33.45           C  
ATOM   3503  N   ALA B 421      66.180  24.305  45.159  1.00 32.56           N  
ATOM   3504  CA  ALA B 421      67.127  25.412  45.132  1.00 32.85           C  
ATOM   3505  C   ALA B 421      67.089  26.060  46.528  1.00 33.88           C  
ATOM   3506  O   ALA B 421      66.259  25.695  47.367  1.00 34.25           O  
ATOM   3507  CB  ALA B 421      66.754  26.426  44.040  1.00 32.58           C  
ATOM   3508  N   GLU B 422      68.001  26.979  46.785  1.00 34.84           N  
ATOM   3509  CA  GLU B 422      67.990  27.683  48.063  1.00 36.49           C  
ATOM   3510  C   GLU B 422      66.615  28.327  48.309  1.00 36.70           C  
ATOM   3511  O   GLU B 422      66.129  28.341  49.452  1.00 36.49           O  
ATOM   3512  CB  GLU B 422      69.043  28.772  48.075  1.00 36.82           C  
ATOM   3513  CG  GLU B 422      69.021  29.594  49.359  1.00 41.98           C  
ATOM   3514  CD  GLU B 422      70.117  30.629  49.410  1.00 49.09           C  
ATOM   3515  OE1 GLU B 422      70.724  30.783  50.496  1.00 51.87           O  
ATOM   3516  OE2 GLU B 422      70.368  31.288  48.377  1.00 52.72           O  
ATOM   3517  N   CYS B 423      65.995  28.823  47.234  1.00 35.89           N  
ATOM   3518  CA  CYS B 423      64.718  29.538  47.339  1.00 36.16           C  
ATOM   3519  C   CYS B 423      63.520  28.644  47.022  1.00 36.64           C  
ATOM   3520  O   CYS B 423      62.388  29.139  46.872  1.00 36.97           O  
ATOM   3521  CB  CYS B 423      64.726  30.776  46.437  1.00 36.74           C  
ATOM   3522  SG  CYS B 423      65.938  32.016  46.936  1.00 36.98           S  
ATOM   3523  N   ALA B 424      63.772  27.332  46.965  1.00 35.86           N  
ATOM   3524  CA  ALA B 424      62.711  26.336  46.825  1.00 36.38           C  
ATOM   3525  C   ALA B 424      63.156  25.057  47.551  1.00 37.33           C  
ATOM   3526  O   ALA B 424      63.598  24.093  46.928  1.00 37.00           O  
ATOM   3527  CB  ALA B 424      62.410  26.068  45.356  1.00 35.85           C  
ATOM   3528  N   PRO B 425      63.085  25.065  48.887  1.00 38.80           N  
ATOM   3529  CA  PRO B 425      63.538  23.948  49.714  1.00 39.78           C  
ATOM   3530  C   PRO B 425      62.693  22.698  49.544  1.00 41.59           C  
ATOM   3531  O   PRO B 425      61.568  22.765  49.050  1.00 41.11           O  
ATOM   3532  CB  PRO B 425      63.353  24.491  51.140  1.00 39.69           C  
ATOM   3533  CG  PRO B 425      63.324  25.958  50.975  1.00 39.44           C  
ATOM   3534  CD  PRO B 425      62.565  26.158  49.720  1.00 38.04           C  
ATOM   3535  N   ASN B 426      63.246  21.553  49.946  1.00 44.50           N  
ATOM   3536  CA  ASN B 426      62.490  20.307  49.969  1.00 47.01           C  
ATOM   3537  C   ASN B 426      61.519  20.273  51.164  1.00 48.06           C  
ATOM   3538  O   ASN B 426      61.623  21.089  52.082  1.00 48.21           O  
ATOM   3539  CB  ASN B 426      63.439  19.082  49.969  1.00 47.75           C  
ATOM   3540  CG  ASN B 426      64.381  19.047  51.180  1.00 50.56           C  
ATOM   3541  OD1 ASN B 426      63.984  19.346  52.311  1.00 51.35           O  
ATOM   3542  ND2 ASN B 426      65.640  18.662  50.942  1.00 53.35           N  
ATOM   3543  N   GLU B 427      60.592  19.321  51.145  1.00 50.07           N  
ATOM   3544  CA  GLU B 427      59.596  19.165  52.207  1.00 51.36           C  
ATOM   3545  C   GLU B 427      60.242  18.976  53.580  1.00 52.44           C  
ATOM   3546  O   GLU B 427      59.859  19.641  54.554  1.00 52.79           O  
ATOM   3547  CB  GLU B 427      58.646  18.010  51.880  1.00 51.71           C  
ATOM   3548  N   ASP B 428      61.233  18.089  53.658  1.00 53.23           N  
ATOM   3549  CA  ASP B 428      61.955  17.848  54.903  1.00 53.98           C  
ATOM   3550  C   ASP B 428      62.435  19.160  55.518  1.00 53.91           C  
ATOM   3551  O   ASP B 428      62.476  19.312  56.748  1.00 54.63           O  
ATOM   3552  CB  ASP B 428      63.148  16.916  54.658  1.00 54.78           C  
ATOM   3553  CG  ASP B 428      63.606  16.216  55.913  1.00 57.41           C  
ATOM   3554  OD1 ASP B 428      62.789  15.476  56.514  1.00 60.05           O  
ATOM   3555  OD2 ASP B 428      64.784  16.399  56.300  1.00 60.36           O  
ATOM   3556  N   GLN B 429      62.773  20.115  54.655  1.00 53.17           N  
ATOM   3557  CA  GLN B 429      63.297  21.402  55.091  1.00 52.33           C  
ATOM   3558  C   GLN B 429      62.242  22.516  55.153  1.00 50.87           C  
ATOM   3559  O   GLN B 429      62.591  23.684  55.297  1.00 50.62           O  
ATOM   3560  CB  GLN B 429      64.444  21.826  54.182  1.00 53.35           C  
ATOM   3561  CG  GLN B 429      65.745  21.079  54.441  1.00 56.14           C  
ATOM   3562  CD  GLN B 429      66.729  21.921  55.207  1.00 60.06           C  
ATOM   3563  OE1 GLN B 429      67.709  22.410  54.642  1.00 62.11           O  
ATOM   3564  NE2 GLN B 429      66.468  22.118  56.499  1.00 60.71           N  
ATOM   3565  N   GLY B 430      60.968  22.148  55.038  1.00 49.36           N  
ATOM   3566  CA  GLY B 430      59.870  23.105  55.215  1.00 46.91           C  
ATOM   3567  C   GLY B 430      59.002  23.387  53.998  1.00 45.04           C  
ATOM   3568  O   GLY B 430      57.976  24.061  54.111  1.00 45.15           O  
ATOM   3569  N   GLY B 431      59.404  22.884  52.832  1.00 42.73           N  
ATOM   3570  CA  GLY B 431      58.645  23.110  51.601  1.00 39.71           C  
ATOM   3571  C   GLY B 431      58.912  24.470  50.978  1.00 37.34           C  
ATOM   3572  O   GLY B 431      59.843  25.176  51.356  1.00 37.33           O  
ATOM   3573  N   LYS B 432      58.080  24.838  50.019  1.00 36.17           N  
ATOM   3574  CA  LYS B 432      58.286  26.077  49.247  1.00 35.05           C  
ATOM   3575  C   LYS B 432      57.838  27.331  50.007  1.00 34.33           C  
ATOM   3576  O   LYS B 432      57.025  27.258  50.939  1.00 34.61           O  
ATOM   3577  CB  LYS B 432      57.526  26.016  47.921  1.00 35.02           C  
ATOM   3578  CG  LYS B 432      57.675  24.714  47.126  1.00 37.39           C  
ATOM   3579  CD  LYS B 432      59.121  24.470  46.735  1.00 38.11           C  
ATOM   3580  CE  LYS B 432      59.173  23.343  45.691  1.00 39.68           C  
ATOM   3581  NZ  LYS B 432      58.782  22.022  46.255  1.00 39.14           N  
ATOM   3582  N   TYR B 433      58.389  28.467  49.584  1.00 32.42           N  
ATOM   3583  CA  TYR B 433      58.039  29.785  50.100  1.00 32.15           C  
ATOM   3584  C   TYR B 433      56.879  30.351  49.310  1.00 30.77           C  
ATOM   3585  O   TYR B 433      56.485  29.802  48.279  1.00 30.37           O  
ATOM   3586  CB  TYR B 433      59.249  30.720  50.030  1.00 32.69           C  
ATOM   3587  CG  TYR B 433      60.378  30.308  50.953  1.00 34.21           C  
ATOM   3588  CD1 TYR B 433      60.346  30.626  52.310  1.00 37.46           C  
ATOM   3589  CD2 TYR B 433      61.471  29.590  50.470  1.00 36.96           C  
ATOM   3590  CE1 TYR B 433      61.379  30.244  53.179  1.00 38.55           C  
ATOM   3591  CE2 TYR B 433      62.519  29.213  51.326  1.00 36.07           C  
ATOM   3592  CZ  TYR B 433      62.461  29.526  52.675  1.00 38.06           C  
ATOM   3593  OH  TYR B 433      63.491  29.168  53.546  1.00 39.79           O  
ATOM   3594  N   VAL B 434      56.344  31.470  49.793  1.00 30.10           N  
ATOM   3595  CA  VAL B 434      55.073  31.971  49.299  1.00 29.64           C  
ATOM   3596  C   VAL B 434      55.112  32.427  47.845  1.00 29.08           C  
ATOM   3597  O   VAL B 434      54.088  32.409  47.157  1.00 29.27           O  
ATOM   3598  CB  VAL B 434      54.530  33.083  50.229  1.00 30.00           C  
ATOM   3599  CG1 VAL B 434      55.370  34.338  50.134  1.00 30.47           C  
ATOM   3600  CG2 VAL B 434      53.074  33.347  49.916  1.00 30.24           C  
ATOM   3601  N   MET B 435      56.273  32.870  47.378  1.00 28.81           N  
ATOM   3602  CA  MET B 435      56.388  33.276  45.974  1.00 28.63           C  
ATOM   3603  C   MET B 435      56.643  32.131  44.958  1.00 29.35           C  
ATOM   3604  O   MET B 435      56.920  32.397  43.761  1.00 29.34           O  
ATOM   3605  CB  MET B 435      57.432  34.387  45.804  1.00 28.40           C  
ATOM   3606  CG  MET B 435      57.117  35.650  46.593  1.00 28.36           C  
ATOM   3607  SD  MET B 435      55.454  36.337  46.260  1.00 28.02           S  
ATOM   3608  CE  MET B 435      55.512  36.608  44.483  1.00 29.56           C  
ATOM   3609  N   TYR B 436      56.513  30.884  45.406  1.00 29.83           N  
ATOM   3610  CA  TYR B 436      56.561  29.750  44.474  1.00 30.82           C  
ATOM   3611  C   TYR B 436      55.449  29.902  43.429  1.00 30.85           C  
ATOM   3612  O   TYR B 436      54.358  30.390  43.771  1.00 31.18           O  
ATOM   3613  CB  TYR B 436      56.454  28.431  45.229  1.00 31.76           C  
ATOM   3614  CG  TYR B 436      56.986  27.267  44.436  1.00 31.93           C  
ATOM   3615  CD1 TYR B 436      58.368  27.083  44.292  1.00 32.94           C  
ATOM   3616  CD2 TYR B 436      56.120  26.340  43.849  1.00 31.10           C  
ATOM   3617  CE1 TYR B 436      58.867  26.029  43.554  1.00 30.07           C  
ATOM   3618  CE2 TYR B 436      56.607  25.281  43.104  1.00 31.07           C  
ATOM   3619  CZ  TYR B 436      57.992  25.128  42.962  1.00 32.39           C  
ATOM   3620  OH  TYR B 436      58.484  24.057  42.241  1.00 33.93           O  
ATOM   3621  N   PRO B 437      55.719  29.575  42.134  1.00 30.88           N  
ATOM   3622  CA  PRO B 437      54.704  29.846  41.097  1.00 31.67           C  
ATOM   3623  C   PRO B 437      53.431  29.014  41.157  1.00 32.67           C  
ATOM   3624  O   PRO B 437      52.372  29.432  40.661  1.00 32.20           O  
ATOM   3625  CB  PRO B 437      55.458  29.578  39.773  1.00 32.18           C  
ATOM   3626  CG  PRO B 437      56.603  28.792  40.110  1.00 32.49           C  
ATOM   3627  CD  PRO B 437      56.972  29.052  41.551  1.00 31.61           C  
ATOM   3628  N   ILE B 438      53.553  27.845  41.766  1.00 33.29           N  
ATOM   3629  CA  ILE B 438      52.422  26.969  41.983  1.00 35.19           C  
ATOM   3630  C   ILE B 438      52.007  27.201  43.414  1.00 35.54           C  
ATOM   3631  O   ILE B 438      52.818  27.123  44.331  1.00 35.18           O  
ATOM   3632  CB  ILE B 438      52.801  25.507  41.754  1.00 35.22           C  
ATOM   3633  CG1 ILE B 438      53.284  25.305  40.300  1.00 35.53           C  
ATOM   3634  CG2 ILE B 438      51.602  24.615  42.085  1.00 37.05           C  
ATOM   3635  CD1 ILE B 438      53.835  23.934  40.034  1.00 37.71           C  
ATOM   3636  N   ALA B 439      50.730  27.530  43.584  1.00 37.15           N  
ATOM   3637  CA  ALA B 439      50.231  28.045  44.842  1.00 38.23           C  
ATOM   3638  C   ALA B 439      50.527  27.109  45.997  1.00 39.64           C  
ATOM   3639  O   ALA B 439      50.095  25.947  45.997  1.00 40.10           O  
ATOM   3640  CB  ALA B 439      48.738  28.306  44.738  1.00 38.31           C  
ATOM   3641  N   VAL B 440      51.252  27.614  46.985  1.00 40.50           N  
ATOM   3642  CA  VAL B 440      51.494  26.836  48.198  1.00 42.72           C  
ATOM   3643  C   VAL B 440      50.161  26.570  48.892  1.00 44.68           C  
ATOM   3644  O   VAL B 440      49.308  27.466  48.977  1.00 45.31           O  
ATOM   3645  CB  VAL B 440      52.510  27.518  49.146  1.00 42.11           C  
ATOM   3646  CG1 VAL B 440      53.912  27.533  48.492  1.00 41.82           C  
ATOM   3647  CG2 VAL B 440      52.086  28.915  49.491  1.00 42.00           C  
ATOM   3648  N   SER B 441      49.978  25.332  49.353  1.00 46.54           N  
ATOM   3649  CA  SER B 441      48.721  24.923  49.985  1.00 47.99           C  
ATOM   3650  C   SER B 441      48.596  25.497  51.394  1.00 48.51           C  
ATOM   3651  O   SER B 441      47.484  25.668  51.892  1.00 49.47           O  
ATOM   3652  CB  SER B 441      48.588  23.396  50.013  1.00 48.20           C  
ATOM   3653  OG  SER B 441      49.712  22.776  50.615  1.00 49.54           O  
ATOM   3654  N   GLY B 442      49.734  25.800  52.026  1.00 48.63           N  
ATOM   3655  CA  GLY B 442      49.767  26.244  53.423  1.00 48.08           C  
ATOM   3656  C   GLY B 442      50.037  25.085  54.380  1.00 48.33           C  
ATOM   3657  O   GLY B 442      50.252  25.296  55.578  1.00 48.23           O  
ATOM   3658  N   ASP B 443      50.030  23.867  53.825  1.00 47.92           N  
ATOM   3659  CA  ASP B 443      50.271  22.605  54.546  1.00 48.14           C  
ATOM   3660  C   ASP B 443      51.699  22.429  55.054  1.00 47.40           C  
ATOM   3661  O   ASP B 443      51.967  21.465  55.773  1.00 47.41           O  
ATOM   3662  CB  ASP B 443      49.972  21.406  53.632  1.00 48.54           C  
ATOM   3663  CG  ASP B 443      48.523  21.342  53.183  1.00 52.05           C  
ATOM   3664  OD1 ASP B 443      48.178  20.396  52.421  1.00 54.48           O  
ATOM   3665  OD2 ASP B 443      47.724  22.227  53.566  1.00 54.18           O  
ATOM   3666  N   HIS B 444      52.618  23.309  54.649  1.00 45.96           N  
ATOM   3667  CA  HIS B 444      54.034  23.171  55.003  1.00 45.25           C  
ATOM   3668  C   HIS B 444      54.602  24.450  55.612  1.00 44.23           C  
ATOM   3669  O   HIS B 444      54.158  25.558  55.296  1.00 43.54           O  
ATOM   3670  CB  HIS B 444      54.878  22.784  53.771  1.00 45.16           C  
ATOM   3671  CG  HIS B 444      54.374  21.582  53.029  1.00 46.69           C  
ATOM   3672  ND1 HIS B 444      54.883  20.318  53.230  1.00 47.45           N  
ATOM   3673  CD2 HIS B 444      53.422  21.455  52.077  1.00 47.44           C  
ATOM   3674  CE1 HIS B 444      54.265  19.465  52.435  1.00 47.65           C  
ATOM   3675  NE2 HIS B 444      53.368  20.128  51.728  1.00 48.46           N  
ATOM   3676  N   GLU B 445      55.623  24.298  56.447  1.00 43.80           N  
ATOM   3677  CA  GLU B 445      56.184  25.411  57.238  1.00 43.04           C  
ATOM   3678  C   GLU B 445      56.643  26.670  56.484  1.00 42.75           C  
ATOM   3679  O   GLU B 445      56.360  27.792  56.916  1.00 43.18           O  
ATOM   3680  CB  GLU B 445      57.299  24.898  58.186  1.00 43.91           C  
ATOM   3681  N   ASN B 446      57.355  26.515  55.367  1.00 40.50           N  
ATOM   3682  CA  ASN B 446      57.860  27.696  54.667  1.00 38.45           C  
ATOM   3683  C   ASN B 446      56.779  28.436  53.863  1.00 36.59           C  
ATOM   3684  O   ASN B 446      57.044  29.521  53.353  1.00 35.64           O  
ATOM   3685  CB  ASN B 446      58.998  27.330  53.716  1.00 37.85           C  
ATOM   3686  CG  ASN B 446      60.195  26.709  54.427  1.00 40.31           C  
ATOM   3687  OD1 ASN B 446      60.457  26.970  55.614  1.00 42.48           O  
ATOM   3688  ND2 ASN B 446      60.942  25.888  53.692  1.00 37.38           N  
ATOM   3689  N   ASN B 447      55.612  27.816  53.716  1.00 35.88           N  
ATOM   3690  CA  ASN B 447      54.555  28.300  52.819  1.00 37.09           C  
ATOM   3691  C   ASN B 447      54.099  29.723  53.167  1.00 37.49           C  
ATOM   3692  O   ASN B 447      53.726  30.497  52.284  1.00 38.59           O  
ATOM   3693  CB  ASN B 447      53.306  27.403  52.851  1.00 36.98           C  
ATOM   3694  CG  ASN B 447      53.484  26.030  52.198  1.00 38.02           C  
ATOM   3695  OD1 ASN B 447      52.542  25.221  52.252  1.00 38.77           O  
ATOM   3696  ND2 ASN B 447      54.664  25.743  51.586  1.00 36.71           N  
ATOM   3697  N   LYS B 448      54.134  30.051  54.451  1.00 37.94           N  
ATOM   3698  CA  LYS B 448      53.757  31.372  54.967  1.00 40.04           C  
ATOM   3699  C   LYS B 448      54.994  32.260  55.206  1.00 39.17           C  
ATOM   3700  O   LYS B 448      54.994  33.129  56.100  1.00 40.58           O  
ATOM   3701  CB  LYS B 448      52.962  31.195  56.282  1.00 39.47           C  
ATOM   3702  CG  LYS B 448      51.702  30.354  56.135  1.00 42.09           C  
ATOM   3703  CD  LYS B 448      51.200  29.757  57.462  1.00 42.78           C  
ATOM   3704  CE  LYS B 448      50.380  30.749  58.238  1.00 46.61           C  
ATOM   3705  NZ  LYS B 448      49.699  30.104  59.408  1.00 47.15           N  
ATOM   3706  N   MET B 449      56.057  32.036  54.428  1.00 37.91           N  
ATOM   3707  CA  MET B 449      57.298  32.774  54.580  1.00 37.79           C  
ATOM   3708  C   MET B 449      57.834  33.197  53.211  1.00 35.13           C  
ATOM   3709  O   MET B 449      57.489  32.585  52.203  1.00 33.45           O  
ATOM   3710  CB  MET B 449      58.378  31.928  55.277  1.00 37.87           C  
ATOM   3711  CG  MET B 449      58.176  31.771  56.764  1.00 41.29           C  
ATOM   3712  SD  MET B 449      59.658  31.068  57.515  1.00 44.86           S  
ATOM   3713  CE  MET B 449      59.408  29.340  57.209  1.00 44.99           C  
ATOM   3714  N   PHE B 450      58.648  34.244  53.199  1.00 34.11           N  
ATOM   3715  CA  PHE B 450      59.367  34.679  51.991  1.00 33.68           C  
ATOM   3716  C   PHE B 450      60.759  34.035  51.887  1.00 34.07           C  
ATOM   3717  O   PHE B 450      61.472  33.888  52.891  1.00 35.06           O  
ATOM   3718  CB  PHE B 450      59.520  36.194  51.972  1.00 32.97           C  
ATOM   3719  CG  PHE B 450      58.246  36.908  51.643  1.00 31.69           C  
ATOM   3720  CD1 PHE B 450      57.819  36.997  50.325  1.00 32.02           C  
ATOM   3721  CD2 PHE B 450      57.468  37.458  52.644  1.00 29.33           C  
ATOM   3722  CE1 PHE B 450      56.641  37.648  49.989  1.00 29.99           C  
ATOM   3723  CE2 PHE B 450      56.267  38.080  52.320  1.00 29.40           C  
ATOM   3724  CZ  PHE B 450      55.867  38.188  50.984  1.00 28.96           C  
ATOM   3725  N   SER B 451      61.140  33.678  50.661  1.00 33.57           N  
ATOM   3726  CA  SER B 451      62.473  33.111  50.387  1.00 34.31           C  
ATOM   3727  C   SER B 451      63.552  34.186  50.439  1.00 34.39           C  
ATOM   3728  O   SER B 451      63.261  35.382  50.407  1.00 34.41           O  
ATOM   3729  CB  SER B 451      62.468  32.496  48.987  1.00 32.70           C  
ATOM   3730  OG  SER B 451      62.400  33.524  48.022  1.00 30.94           O  
ATOM   3731  N   GLN B 452      64.821  33.774  50.464  1.00 35.82           N  
ATOM   3732  CA  GLN B 452      65.918  34.741  50.251  1.00 36.50           C  
ATOM   3733  C   GLN B 452      65.817  35.544  48.950  1.00 35.81           C  
ATOM   3734  O   GLN B 452      66.114  36.735  48.926  1.00 36.48           O  
ATOM   3735  CB  GLN B 452      67.284  34.033  50.324  1.00 37.58           C  
ATOM   3736  CG  GLN B 452      67.629  33.545  51.710  1.00 41.48           C  
ATOM   3737  CD  GLN B 452      67.547  34.642  52.768  1.00 45.20           C  
ATOM   3738  OE1 GLN B 452      67.057  34.400  53.872  1.00 47.91           O  
ATOM   3739  NE2 GLN B 452      68.019  35.854  52.432  1.00 46.82           N  
ATOM   3740  N   CYS B 453      65.411  34.894  47.864  1.00 35.51           N  
ATOM   3741  CA  CYS B 453      65.251  35.571  46.586  1.00 36.36           C  
ATOM   3742  C   CYS B 453      64.205  36.691  46.711  1.00 34.54           C  
ATOM   3743  O   CYS B 453      64.427  37.810  46.242  1.00 34.70           O  
ATOM   3744  CB  CYS B 453      64.839  34.564  45.502  1.00 36.53           C  
ATOM   3745  SG  CYS B 453      66.093  33.224  45.272  1.00 41.56           S  
ATOM   3746  N   SER B 454      63.063  36.372  47.326  1.00 33.54           N  
ATOM   3747  CA  SER B 454      62.003  37.386  47.518  1.00 32.61           C  
ATOM   3748  C   SER B 454      62.456  38.570  48.369  1.00 32.66           C  
ATOM   3749  O   SER B 454      62.191  39.735  48.053  1.00 32.40           O  
ATOM   3750  CB  SER B 454      60.795  36.752  48.187  1.00 32.59           C  
ATOM   3751  OG  SER B 454      60.146  35.894  47.272  1.00 31.57           O  
ATOM   3752  N   LYS B 455      63.143  38.250  49.443  1.00 33.25           N  
ATOM   3753  CA  LYS B 455      63.650  39.264  50.368  1.00 34.90           C  
ATOM   3754  C   LYS B 455      64.603  40.234  49.679  1.00 36.00           C  
ATOM   3755  O   LYS B 455      64.583  41.422  49.967  1.00 36.65           O  
ATOM   3756  CB  LYS B 455      64.346  38.597  51.530  1.00 34.79           C  
ATOM   3757  CG  LYS B 455      63.451  37.840  52.490  1.00 35.07           C  
ATOM   3758  CD  LYS B 455      64.283  37.315  53.656  1.00 36.56           C  
ATOM   3759  CE  LYS B 455      63.396  36.671  54.715  1.00 38.98           C  
ATOM   3760  NZ  LYS B 455      64.161  35.937  55.758  1.00 38.64           N  
ATOM   3761  N   GLN B 456      65.441  39.720  48.781  1.00 36.78           N  
ATOM   3762  CA  GLN B 456      66.385  40.545  48.029  1.00 37.59           C  
ATOM   3763  C   GLN B 456      65.660  41.592  47.175  1.00 37.14           C  
ATOM   3764  O   GLN B 456      66.021  42.771  47.179  1.00 37.19           O  
ATOM   3765  CB  GLN B 456      67.241  39.629  47.146  1.00 38.61           C  
ATOM   3766  CG  GLN B 456      68.447  40.258  46.520  1.00 43.17           C  
ATOM   3767  CD  GLN B 456      69.175  39.235  45.673  1.00 48.93           C  
ATOM   3768  OE1 GLN B 456      69.976  38.442  46.183  1.00 52.43           O  
ATOM   3769  NE2 GLN B 456      68.869  39.217  44.378  1.00 51.20           N  
ATOM   3770  N   SER B 457      64.626  41.164  46.452  1.00 35.48           N  
ATOM   3771  CA  SER B 457      63.892  42.085  45.586  1.00 35.38           C  
ATOM   3772  C   SER B 457      63.104  43.063  46.453  1.00 34.87           C  
ATOM   3773  O   SER B 457      63.094  44.262  46.192  1.00 35.47           O  
ATOM   3774  CB  SER B 457      62.928  41.308  44.689  1.00 34.67           C  
ATOM   3775  OG  SER B 457      63.606  40.312  43.951  1.00 39.20           O  
ATOM   3776  N   ILE B 458      62.458  42.543  47.491  1.00 34.38           N  
ATOM   3777  CA  ILE B 458      61.595  43.373  48.349  1.00 33.79           C  
ATOM   3778  C   ILE B 458      62.400  44.384  49.175  1.00 35.73           C  
ATOM   3779  O   ILE B 458      61.997  45.540  49.299  1.00 36.52           O  
ATOM   3780  CB  ILE B 458      60.650  42.514  49.207  1.00 34.50           C  
ATOM   3781  CG1 ILE B 458      59.649  41.837  48.265  1.00 32.03           C  
ATOM   3782  CG2 ILE B 458      59.922  43.380  50.262  1.00 32.86           C  
ATOM   3783  CD1 ILE B 458      58.713  40.797  48.933  1.00 31.81           C  
ATOM   3784  N   TYR B 459      63.538  43.953  49.706  1.00 37.54           N  
ATOM   3785  CA  TYR B 459      64.430  44.877  50.396  1.00 39.52           C  
ATOM   3786  C   TYR B 459      64.750  46.067  49.487  1.00 39.70           C  
ATOM   3787  O   TYR B 459      64.686  47.206  49.930  1.00 40.97           O  
ATOM   3788  CB  TYR B 459      65.709  44.182  50.870  1.00 40.60           C  
ATOM   3789  CG  TYR B 459      66.572  45.116  51.681  1.00 43.28           C  
ATOM   3790  CD1 TYR B 459      66.282  45.369  53.019  1.00 45.57           C  
ATOM   3791  CD2 TYR B 459      67.639  45.801  51.087  1.00 46.51           C  
ATOM   3792  CE1 TYR B 459      67.074  46.244  53.773  1.00 46.19           C  
ATOM   3793  CE2 TYR B 459      68.424  46.687  51.825  1.00 47.70           C  
ATOM   3794  CZ  TYR B 459      68.128  46.899  53.165  1.00 46.64           C  
ATOM   3795  OH  TYR B 459      68.889  47.776  53.907  1.00 48.13           O  
ATOM   3796  N   LYS B 460      65.055  45.812  48.213  1.00 39.71           N  
ATOM   3797  CA  LYS B 460      65.320  46.882  47.254  1.00 39.57           C  
ATOM   3798  C   LYS B 460      64.138  47.852  47.134  1.00 39.27           C  
ATOM   3799  O   LYS B 460      64.323  49.058  47.156  1.00 39.40           O  
ATOM   3800  CB  LYS B 460      65.696  46.305  45.890  1.00 39.82           C  
ATOM   3801  N   THR B 461      62.920  47.313  46.999  1.00 38.16           N  
ATOM   3802  CA  THR B 461      61.711  48.129  46.988  1.00 38.42           C  
ATOM   3803  C   THR B 461      61.632  48.993  48.254  1.00 39.42           C  
ATOM   3804  O   THR B 461      61.439  50.213  48.180  1.00 38.60           O  
ATOM   3805  CB  THR B 461      60.468  47.226  46.869  1.00 38.29           C  
ATOM   3806  OG1 THR B 461      60.515  46.572  45.598  1.00 37.66           O  
ATOM   3807  CG2 THR B 461      59.183  48.037  46.935  1.00 37.51           C  
ATOM   3808  N   ILE B 462      61.805  48.356  49.405  1.00 39.83           N  
ATOM   3809  CA  ILE B 462      61.608  49.024  50.677  1.00 42.47           C  
ATOM   3810  C   ILE B 462      62.591  50.166  50.830  1.00 43.57           C  
ATOM   3811  O   ILE B 462      62.186  51.289  51.106  1.00 43.58           O  
ATOM   3812  CB  ILE B 462      61.691  48.047  51.868  1.00 42.07           C  
ATOM   3813  CG1 ILE B 462      60.427  47.178  51.879  1.00 42.84           C  
ATOM   3814  CG2 ILE B 462      61.857  48.846  53.179  1.00 43.96           C  
ATOM   3815  CD1 ILE B 462      60.301  46.189  53.030  1.00 43.99           C  
ATOM   3816  N   GLU B 463      63.870  49.872  50.594  1.00 45.68           N  
ATOM   3817  CA  GLU B 463      64.938  50.874  50.663  1.00 47.43           C  
ATOM   3818  C   GLU B 463      64.679  52.069  49.741  1.00 48.58           C  
ATOM   3819  O   GLU B 463      65.044  53.199  50.077  1.00 49.54           O  
ATOM   3820  CB  GLU B 463      66.287  50.228  50.348  1.00 47.17           C  
ATOM   3821  N   SER B 464      64.037  51.827  48.596  1.00 49.69           N  
ATOM   3822  CA  SER B 464      63.766  52.894  47.626  1.00 50.74           C  
ATOM   3823  C   SER B 464      62.356  53.501  47.666  1.00 51.14           C  
ATOM   3824  O   SER B 464      62.183  54.638  47.259  1.00 51.54           O  
ATOM   3825  CB  SER B 464      64.129  52.462  46.196  1.00 51.11           C  
ATOM   3826  OG  SER B 464      63.244  51.470  45.688  1.00 52.92           O  
ATOM   3827  N   LYS B 465      61.362  52.766  48.174  1.00 51.35           N  
ATOM   3828  CA  LYS B 465      59.952  53.195  48.068  1.00 50.97           C  
ATOM   3829  C   LYS B 465      59.244  53.530  49.397  1.00 50.97           C  
ATOM   3830  O   LYS B 465      58.168  54.145  49.398  1.00 51.21           O  
ATOM   3831  CB  LYS B 465      59.136  52.169  47.257  1.00 51.53           C  
ATOM   3832  CG  LYS B 465      59.303  52.260  45.708  1.00 50.47           C  
ATOM   3833  CD  LYS B 465      58.768  50.987  45.043  1.00 50.53           C  
ATOM   3834  CE  LYS B 465      58.299  51.167  43.597  1.00 47.49           C  
ATOM   3835  NZ  LYS B 465      57.270  50.130  43.187  1.00 40.48           N  
ATOM   3836  N   ALA B 466      59.834  53.143  50.525  1.00 50.50           N  
ATOM   3837  CA  ALA B 466      59.210  53.430  51.822  1.00 50.01           C  
ATOM   3838  C   ALA B 466      59.101  54.941  52.071  1.00 49.52           C  
ATOM   3839  O   ALA B 466      58.041  55.437  52.458  1.00 49.17           O  
ATOM   3840  CB  ALA B 466      59.956  52.740  52.955  1.00 50.10           C  
ATOM   3841  N   GLN B 467      60.193  55.668  51.824  1.00 48.66           N  
ATOM   3842  CA  GLN B 467      60.170  57.124  51.933  1.00 48.01           C  
ATOM   3843  C   GLN B 467      59.122  57.719  51.000  1.00 47.14           C  
ATOM   3844  O   GLN B 467      58.464  58.693  51.355  1.00 48.05           O  
ATOM   3845  CB  GLN B 467      61.555  57.719  51.653  1.00 48.18           C  
ATOM   3846  N   GLU B 468      58.933  57.117  49.828  1.00 46.20           N  
ATOM   3847  CA  GLU B 468      57.986  57.654  48.845  1.00 45.59           C  
ATOM   3848  C   GLU B 468      56.520  57.611  49.280  1.00 44.16           C  
ATOM   3849  O   GLU B 468      55.797  58.608  49.160  1.00 43.59           O  
ATOM   3850  CB  GLU B 468      58.166  56.979  47.481  1.00 46.17           C  
ATOM   3851  CG  GLU B 468      57.331  57.591  46.363  1.00 46.92           C  
ATOM   3852  CD  GLU B 468      57.507  56.869  45.023  1.00 48.74           C  
ATOM   3853  OE1 GLU B 468      58.536  56.174  44.840  1.00 52.74           O  
ATOM   3854  OE2 GLU B 468      56.610  56.990  44.155  1.00 53.21           O  
ATOM   3855  N   CYS B 469      56.064  56.466  49.787  1.00 42.29           N  
ATOM   3856  CA  CYS B 469      54.652  56.363  50.116  1.00 40.57           C  
ATOM   3857  C   CYS B 469      54.296  55.522  51.352  1.00 39.78           C  
ATOM   3858  O   CYS B 469      53.134  55.465  51.700  1.00 39.66           O  
ATOM   3859  CB  CYS B 469      53.834  55.899  48.897  1.00 40.46           C  
ATOM   3860  SG  CYS B 469      53.795  54.082  48.635  1.00 40.47           S  
ATOM   3861  N   PHE B 470      55.261  54.878  51.997  1.00 39.24           N  
ATOM   3862  CA  PHE B 470      54.934  54.134  53.235  1.00 39.48           C  
ATOM   3863  C   PHE B 470      54.720  55.128  54.352  1.00 40.54           C  
ATOM   3864  O   PHE B 470      55.299  56.227  54.349  1.00 40.92           O  
ATOM   3865  CB  PHE B 470      56.047  53.163  53.649  1.00 38.94           C  
ATOM   3866  CG  PHE B 470      56.080  51.884  52.862  1.00 36.14           C  
ATOM   3867  CD1 PHE B 470      55.455  51.778  51.605  1.00 35.41           C  
ATOM   3868  CD2 PHE B 470      56.788  50.800  53.352  1.00 36.83           C  
ATOM   3869  CE1 PHE B 470      55.520  50.580  50.861  1.00 34.71           C  
ATOM   3870  CE2 PHE B 470      56.844  49.590  52.621  1.00 37.68           C  
ATOM   3871  CZ  PHE B 470      56.215  49.496  51.361  1.00 35.89           C  
ATOM   3872  N   GLN B 471      53.892  54.746  55.313  1.00 40.64           N  
ATOM   3873  CA  GLN B 471      53.532  55.649  56.385  1.00 41.33           C  
ATOM   3874  C   GLN B 471      53.667  54.927  57.717  1.00 41.52           C  
ATOM   3875  O   GLN B 471      54.009  53.741  57.754  1.00 40.53           O  
ATOM   3876  CB  GLN B 471      52.095  56.108  56.182  1.00 41.24           C  
ATOM   3877  CG  GLN B 471      51.879  56.952  54.924  1.00 42.43           C  
ATOM   3878  CD  GLN B 471      50.427  57.318  54.703  1.00 42.87           C  
ATOM   3879  OE1 GLN B 471      50.088  57.938  53.694  1.00 48.22           O  
ATOM   3880  NE2 GLN B 471      49.562  56.944  55.634  1.00 45.47           N  
ATOM   3881  N   GLU B 472      53.421  55.655  58.807  1.00 41.46           N  
ATOM   3882  CA  GLU B 472      53.274  55.038  60.115  1.00 42.18           C  
ATOM   3883  C   GLU B 472      51.912  54.369  60.164  1.00 42.43           C  
ATOM   3884  O   GLU B 472      51.045  54.659  59.340  1.00 42.54           O  
ATOM   3885  CB  GLU B 472      53.395  56.100  61.228  1.00 42.34           C  
ATOM   3886  N   ARG B 473      51.723  53.470  61.121  1.00 43.26           N  
ATOM   3887  CA  ARG B 473      50.404  52.907  61.360  1.00 44.13           C  
ATOM   3888  C   ARG B 473      49.460  54.020  61.808  1.00 45.04           C  
ATOM   3889  O   ARG B 473      48.288  54.080  61.426  1.00 45.77           O  
ATOM   3890  CB  ARG B 473      50.469  51.832  62.435  1.00 44.22           C  
ATOM   3891  CG  ARG B 473      51.049  50.501  61.988  1.00 43.37           C  
ATOM   3892  CD  ARG B 473      50.512  49.446  62.915  1.00 44.07           C  
ATOM   3893  NE  ARG B 473      51.076  48.112  62.767  1.00 42.51           N  
ATOM   3894  CZ  ARG B 473      50.562  47.140  62.014  1.00 42.17           C  
ATOM   3895  NH1 ARG B 473      49.479  47.349  61.263  1.00 44.35           N  
ATOM   3896  NH2 ARG B 473      51.150  45.958  62.004  1.00 42.54           N  
TER    3897      ARG B 473                                                      
END                                                                             
