# Supplementary material for: Proteome-wide prediction of targets for aspirin: new insight into the molecular mechanism of aspirin
Source: PeerJ. 2016 Mar 10;4:e1791. doi: 10.7717/peerj.1791 (PMC4793309; doi:10.7717/peerj.1791)
Supplement: File S1 — The raw data contains all strucures of the identified 79 proteins. The Protocols show how to prepare protein strucure and run CDOCKER. [file peerj-04-1791-s004.zip › 79_protein_strucures/2FCW.pdb]

ATOM      1  N   GLY A 215      -0.331  -2.240  16.452  1.00 39.55           N  
ATOM      2  CA  GLY A 215      -0.367  -3.348  15.521  1.00 40.82           C  
ATOM      3  C   GLY A 215       0.848  -4.231  15.560  1.00 41.52           C  
ATOM      4  O   GLY A 215       1.671  -4.282  16.481  1.00 42.56           O  
ATOM      5  N   ALA A 216       1.058  -5.022  14.506  1.00 38.23           N  
ATOM      6  CA  ALA A 216       2.183  -5.959  14.589  1.00 37.37           C  
ATOM      7  C   ALA A 216       3.470  -5.316  14.088  1.00 30.55           C  
ATOM      8  O   ALA A 216       4.606  -5.717  14.393  1.00 25.50           O  
ATOM      9  CB  ALA A 216       1.868  -7.224  13.804  1.00 40.72           C  
ATOM     10  N   GLU A 217       3.347  -4.285  13.270  1.00 23.39           N  
ATOM     11  CA  GLU A 217       4.551  -3.638  12.744  1.00 20.66           C  
ATOM     12  C   GLU A 217       4.538  -2.178  13.145  1.00 20.81           C  
ATOM     13  O   GLU A 217       4.465  -1.824  14.346  1.00 19.64           O  
ATOM     14  CB  GLU A 217       4.603  -3.877  11.250  1.00 20.41           C  
ATOM     15  CG  GLU A 217       4.753  -5.317  10.828  1.00 22.28           C  
ATOM     16  CD  GLU A 217       4.748  -5.539   9.340  1.00 23.32           C  
ATOM     17  OE1 GLU A 217       4.159  -4.701   8.650  1.00 38.11           O  
ATOM     18  OE2 GLU A 217       5.271  -6.591   8.958  1.00 27.17           O  
ATOM     19  N   PHE A 218       4.571  -1.267  12.204  1.00 15.79           N  
ATOM     20  CA  PHE A 218       4.606   0.166  12.579  1.00 12.97           C  
ATOM     21  C   PHE A 218       3.310   0.603  13.235  1.00 13.18           C  
ATOM     22  O   PHE A 218       2.288  -0.016  13.067  1.00 15.16           O  
ATOM     23  CB  PHE A 218       4.910   1.000  11.321  1.00 12.79           C  
ATOM     24  CG  PHE A 218       6.312   0.703  10.806  1.00 12.14           C  
ATOM     25  CD1 PHE A 218       7.438   1.155  11.482  1.00 11.99           C  
ATOM     26  CD2 PHE A 218       6.532  -0.016   9.658  1.00 11.26           C  
ATOM     27  CE1 PHE A 218       8.716   0.915  11.030  1.00 11.78           C  
ATOM     28  CE2 PHE A 218       7.806  -0.239   9.190  1.00 12.05           C  
ATOM     29  CZ  PHE A 218       8.929   0.200   9.849  1.00 11.24           C  
ATOM     30  N   GLU A 219       3.385   1.682  14.006  1.00 14.67           N  
ATOM     31  CA  GLU A 219       2.192   2.187  14.714  1.00 15.17           C  
ATOM     32  C   GLU A 219       1.723   3.561  14.248  1.00 13.25           C  
ATOM     33  O   GLU A 219       0.541   3.902  14.398  1.00 17.13           O  
ATOM     34  CB  GLU A 219       2.466   2.252  16.205  1.00 23.16           C  
ATOM     35  CG  GLU A 219       2.863   0.895  16.735  1.00 25.78           C  
ATOM     36  CD  GLU A 219       1.714  -0.087  16.846  1.00 32.58           C  
ATOM     37  OE1 GLU A 219       0.547   0.193  16.510  1.00 50.14           O  
ATOM     38  OE2 GLU A 219       2.000  -1.203  17.297  1.00 44.01           O  
ATOM     39  N   GLU A 220       2.595   4.378  13.670  1.00 12.08           N  
ATOM     40  CA  GLU A 220       2.234   5.726  13.231  1.00 12.32           C  
ATOM     41  C   GLU A 220       1.618   5.657  11.829  1.00 11.95           C  
ATOM     42  O   GLU A 220       2.228   5.099  10.897  1.00 12.73           O  
ATOM     43  CB  GLU A 220       3.450   6.638  13.237  1.00 15.77           C  
ATOM     44  CG  GLU A 220       3.851   7.084  14.643  1.00 23.30           C  
ATOM     45  CD  GLU A 220       2.864   8.069  15.231  1.00 29.68           C  
ATOM     46  OE1 GLU A 220       2.151   8.764  14.460  1.00 28.05           O  
ATOM     47  OE2 GLU A 220       2.824   8.126  16.466  1.00 39.21           O  
ATOM     48  N   PRO A 221       0.417   6.199  11.656  1.00 11.54           N  
ATOM     49  CA  PRO A 221      -0.259   6.114  10.354  1.00 12.13           C  
ATOM     50  C   PRO A 221       0.556   6.475   9.147  1.00 12.34           C  
ATOM     51  O   PRO A 221       0.486   5.758   8.162  1.00 11.73           O  
ATOM     52  CB  PRO A 221      -1.425   7.098  10.546  1.00 14.25           C  
ATOM     53  CG  PRO A 221      -1.760   6.936  11.994  1.00 15.50           C  
ATOM     54  CD  PRO A 221      -0.430   6.838  12.693  1.00 13.78           C  
ATOM     55  N   ARG A 222       1.324   7.546   9.169  1.00 12.35           N  
ATOM     56  CA  ARG A 222       2.057   7.906   7.968  1.00 13.10           C  
ATOM     57  C   ARG A 222       3.130   6.870   7.658  1.00 11.25           C  
ATOM     58  O   ARG A 222       3.419   6.596   6.500  1.00 13.11           O  
ATOM     59  CB  ARG A 222       2.644   9.314   8.125  1.00 17.56           C  
ATOM     60  CG  ARG A 222       1.649  10.457   8.103  1.00 20.39           C  
ATOM     61  CD  ARG A 222       0.829  10.635   6.868  1.00 26.69           C  
ATOM     62  NE  ARG A 222      -0.265   9.681   6.663  1.00 28.92           N  
ATOM     63  CZ  ARG A 222      -1.389   9.535   7.363  1.00 28.73           C  
ATOM     64  NH1 ARG A 222      -1.559  10.343   8.400  1.00 38.72           N  
ATOM     65  NH2 ARG A 222      -2.327   8.612   7.068  1.00 22.27           N  
ATOM     66  N   VAL A 223       3.701   6.272   8.703  1.00 10.91           N  
ATOM     67  CA  VAL A 223       4.737   5.271   8.532  1.00 10.94           C  
ATOM     68  C   VAL A 223       4.139   3.957   8.001  1.00  9.63           C  
ATOM     69  O   VAL A 223       4.717   3.311   7.131  1.00 10.60           O  
ATOM     70  CB  VAL A 223       5.486   5.037   9.851  1.00 11.01           C  
ATOM     71  CG1 VAL A 223       6.654   4.111   9.625  1.00 13.50           C  
ATOM     72  CG2 VAL A 223       5.996   6.336  10.463  1.00 11.95           C  
ATOM     73  N   ILE A 224       3.009   3.572   8.548  1.00  9.94           N  
ATOM     74  CA  ILE A 224       2.282   2.385   8.073  1.00  9.85           C  
ATOM     75  C   ILE A 224       1.981   2.574   6.605  1.00  9.17           C  
ATOM     76  O   ILE A 224       2.146   1.641   5.797  1.00  9.65           O  
ATOM     77  CB  ILE A 224       1.001   2.208   8.898  1.00  9.97           C  
ATOM     78  CG1 ILE A 224       1.275   1.821  10.335  1.00 11.89           C  
ATOM     79  CG2 ILE A 224       0.083   1.195   8.264  1.00 11.45           C  
ATOM     80  CD1 ILE A 224       0.071   1.996  11.227  1.00 15.13           C  
ATOM     81  N   ASP A 225       1.540   3.758   6.184  1.00  9.98           N  
ATOM     82  CA  ASP A 225       1.235   3.983   4.753  1.00 10.06           C  
ATOM     83  C   ASP A 225       2.495   3.826   3.896  1.00  9.60           C  
ATOM     84  O   ASP A 225       2.446   3.154   2.870  1.00  9.82           O  
ATOM     85  CB  ASP A 225       0.618   5.350   4.569  1.00 10.62           C  
ATOM     86  CG  ASP A 225      -0.738   5.562   5.193  1.00 11.64           C  
ATOM     87  OD1 ASP A 225      -1.358   4.604   5.673  1.00 11.85           O  
ATOM     88  OD2 ASP A 225      -1.201   6.742   5.168  1.00 13.84           O  
ATOM     89  N   LEU A 226       3.594   4.466   4.313  1.00  9.83           N  
ATOM     90  CA  LEU A 226       4.827   4.325   3.582  1.00 10.18           C  
ATOM     91  C   LEU A 226       5.276   2.881   3.508  1.00  9.77           C  
ATOM     92  O   LEU A 226       5.774   2.448   2.454  1.00  9.77           O  
ATOM     93  CB  LEU A 226       5.918   5.184   4.203  1.00 11.46           C  
ATOM     94  CG  LEU A 226       5.713   6.700   4.063  1.00 12.93           C  
ATOM     95  CD1 LEU A 226       6.663   7.388   5.041  1.00 17.84           C  
ATOM     96  CD2 LEU A 226       5.925   7.133   2.645  1.00 17.23           C  
ATOM     97  N   TRP A 227       5.122   2.110   4.553  1.00 10.00           N  
ATOM     98  CA  TRP A 227       5.549   0.722   4.564  1.00  9.22           C  
ATOM     99  C   TRP A 227       4.686  -0.128   3.659  1.00  8.95           C  
ATOM    100  O   TRP A 227       5.169  -1.021   2.968  1.00  9.95           O  
ATOM    101  CB  TRP A 227       5.578   0.198   5.992  1.00  9.39           C  
ATOM    102  CG  TRP A 227       6.114  -1.193   6.184  1.00  9.85           C  
ATOM    103  CD1 TRP A 227       5.455  -2.145   6.907  1.00 11.42           C  
ATOM    104  CD2 TRP A 227       7.315  -1.758   5.669  1.00  9.73           C  
ATOM    105  NE1 TRP A 227       6.213  -3.274   6.888  1.00 12.63           N  
ATOM    106  CE2 TRP A 227       7.350  -3.081   6.143  1.00 12.43           C  
ATOM    107  CE3 TRP A 227       8.374  -1.307   4.902  1.00 10.95           C  
ATOM    108  CZ2 TRP A 227       8.431  -3.903   5.810  1.00 11.90           C  
ATOM    109  CZ3 TRP A 227       9.443  -2.136   4.569  1.00 11.68           C  
ATOM    110  CH2 TRP A 227       9.453  -3.441   5.032  1.00 12.07           C  
ATOM    111  N   ASP A 228       3.380   0.128   3.634  1.00  8.82           N  
ATOM    112  CA  ASP A 228       2.530  -0.594   2.684  1.00  9.23           C  
ATOM    113  C   ASP A 228       2.852  -0.263   1.228  1.00 10.19           C  
ATOM    114  O   ASP A 228       2.809  -1.147   0.353  1.00 10.80           O  
ATOM    115  CB  ASP A 228       1.040  -0.326   3.007  1.00  9.90           C  
ATOM    116  CG  ASP A 228       0.556  -1.056   4.263  1.00 10.14           C  
ATOM    117  OD1 ASP A 228       1.133  -2.083   4.654  1.00 14.58           O  
ATOM    118  OD2 ASP A 228      -0.425  -0.557   4.836  1.00 11.00           O  
ATOM    119  N   LEU A 229       3.210   0.985   0.943  1.00 10.34           N  
ATOM    120  CA  LEU A 229       3.613   1.392  -0.390  1.00  9.53           C  
ATOM    121  C   LEU A 229       4.972   0.745  -0.730  1.00  9.43           C  
ATOM    122  O   LEU A 229       5.180   0.382  -1.895  1.00 10.02           O  
ATOM    123  CB  LEU A 229       3.583   2.913  -0.525  1.00 10.66           C  
ATOM    124  CG  LEU A 229       2.228   3.594  -0.422  1.00 10.39           C  
ATOM    125  CD1 LEU A 229       2.372   5.109  -0.320  1.00 14.88           C  
ATOM    126  CD2 LEU A 229       1.312   3.227  -1.576  1.00 14.26           C  
ATOM    127  N   ALA A 230       5.863   0.620   0.243  1.00  9.47           N  
ATOM    128  CA  ALA A 230       7.181   0.029  -0.037  1.00 10.09           C  
ATOM    129  C   ALA A 230       7.048  -1.460  -0.345  1.00 10.91           C  
ATOM    130  O   ALA A 230       7.691  -1.955  -1.273  1.00 11.07           O  
ATOM    131  CB  ALA A 230       8.131   0.266   1.122  1.00 10.38           C  
ATOM    132  N   GLN A 231       6.228  -2.151   0.443  1.00 10.72           N  
ATOM    133  CA  GLN A 231       6.110  -3.605   0.269  1.00 11.25           C  
ATOM    134  C   GLN A 231       5.454  -3.992  -1.022  1.00 11.04           C  
ATOM    135  O   GLN A 231       5.741  -5.031  -1.587  1.00 12.99           O  
ATOM    136  CB  GLN A 231       5.322  -4.213   1.434  1.00 11.83           C  
ATOM    137  CG  GLN A 231       6.106  -4.188   2.758  1.00 14.13           C  
ATOM    138  CD  GLN A 231       5.200  -4.620   3.887  1.00 13.75           C  
ATOM    139  OE1 GLN A 231       4.422  -3.807   4.394  1.00 16.35           O  
ATOM    140  NE2 GLN A 231       5.368  -5.878   4.179  1.00 15.77           N  
ATOM    141  N   SER A 232       4.551  -3.136  -1.511  1.00 10.79           N  
ATOM    142  CA  SER A 232       3.834  -3.372  -2.759  1.00 10.77           C  
ATOM    143  C   SER A 232       4.551  -2.780  -3.967  1.00 10.99           C  
ATOM    144  O   SER A 232       4.074  -2.969  -5.086  1.00 13.05           O  
ATOM    145  CB  SER A 232       2.413  -2.863  -2.619  1.00 10.78           C  
ATOM    146  OG  SER A 232       2.360  -1.474  -2.372  1.00 10.12           O  
ATOM    147  N   ALA A 233       5.657  -2.089  -3.747  1.00 10.70           N  
ATOM    148  CA  ALA A 233       6.560  -1.677  -4.793  1.00 10.63           C  
ATOM    149  C   ALA A 233       7.307  -2.888  -5.323  1.00 11.79           C  
ATOM    150  O   ALA A 233       7.056  -4.027  -4.907  1.00 14.33           O  
ATOM    151  CB  ALA A 233       7.490  -0.611  -4.291  1.00 12.15           C  
ATOM    152  N   ASN A 234       8.245  -2.690  -6.228  1.00 13.52           N  
ATOM    153  CA  ASN A 234       9.053  -3.781  -6.797  1.00 12.35           C  
ATOM    154  C   ASN A 234      10.538  -3.576  -6.484  1.00 12.49           C  
ATOM    155  O   ASN A 234      11.400  -3.531  -7.370  1.00 14.85           O  
ATOM    156  CB  ASN A 234       8.809  -3.897  -8.300  1.00 13.58           C  
ATOM    157  CG  ASN A 234       9.494  -5.129  -8.873  1.00 14.24           C  
ATOM    158  OD1 ASN A 234       9.728  -6.128  -8.187  1.00 14.18           O  
ATOM    159  ND2 ASN A 234       9.789  -5.072 -10.151  1.00 17.17           N  
ATOM    160  N   LEU A 235      10.848  -3.432  -5.183  1.00 12.50           N  
ATOM    161  CA  LEU A 235      12.191  -3.203  -4.701  1.00 12.88           C  
ATOM    162  C   LEU A 235      12.984  -4.506  -4.629  1.00 11.73           C  
ATOM    163  O   LEU A 235      12.406  -5.580  -4.526  1.00 12.57           O  
ATOM    164  CB  LEU A 235      12.168  -2.566  -3.303  1.00 13.35           C  
ATOM    165  CG  LEU A 235      11.374  -1.261  -3.142  1.00 13.97           C  
ATOM    166  CD1 LEU A 235      11.405  -0.793  -1.709  1.00 15.58           C  
ATOM    167  CD2 LEU A 235      11.905  -0.227  -4.103  1.00 17.50           C  
ATOM    168  N   THR A 236      14.307  -4.393  -4.665  1.00 12.40           N  
ATOM    169  CA  THR A 236      15.122  -5.522  -4.253  1.00 13.58           C  
ATOM    170  C   THR A 236      14.906  -5.757  -2.767  1.00 12.17           C  
ATOM    171  O   THR A 236      14.425  -4.888  -2.048  1.00 11.83           O  
ATOM    172  CB  THR A 236      16.639  -5.342  -4.510  1.00 13.91           C  
ATOM    173  OG1 THR A 236      17.107  -4.314  -3.637  1.00 15.61           O  
ATOM    174  CG2 THR A 236      16.944  -5.000  -5.957  1.00 15.27           C  
ATOM    175  N   ASP A 237      15.235  -6.961  -2.294  1.00 13.04           N  
ATOM    176  CA  ASP A 237      15.179  -7.257  -0.873  1.00 14.41           C  
ATOM    177  C   ASP A 237      16.024  -6.301  -0.040  1.00 13.48           C  
ATOM    178  O   ASP A 237      15.580  -5.828   1.006  1.00 13.30           O  
ATOM    179  CB  ASP A 237      15.648  -8.710  -0.640  1.00 15.03           C  
ATOM    180  CG  ASP A 237      14.754  -9.727  -1.320  1.00 15.67           C  
ATOM    181  OD1 ASP A 237      13.570  -9.487  -1.528  1.00 15.48           O  
ATOM    182  OD2 ASP A 237      15.211 -10.838  -1.657  1.00 20.31           O  
ATOM    183  N   LYS A 238      17.227  -5.997  -0.508  1.00 13.91           N  
ATOM    184  CA  LYS A 238      18.086  -5.053   0.202  1.00 16.13           C  
ATOM    185  C   LYS A 238      17.473  -3.666   0.274  1.00 15.02           C  
ATOM    186  O   LYS A 238      17.543  -2.986   1.302  1.00 15.87           O  
ATOM    187  CB  LYS A 238      19.480  -5.010  -0.452  1.00 19.30           C  
ATOM    188  CG  LYS A 238      20.389  -6.136  -0.003  1.00 21.77           C  
ATOM    189  CD  LYS A 238      21.829  -6.008  -0.499  1.00 28.90           C  
ATOM    190  CE  LYS A 238      22.513  -7.376  -0.357  1.00 34.51           C  
ATOM    191  NZ  LYS A 238      23.964  -7.270  -0.114  1.00 47.53           N  
ATOM    192  N   GLU A 239      16.881  -3.239  -0.828  1.00 13.94           N  
ATOM    193  CA  GLU A 239      16.283  -1.894  -0.869  1.00 15.44           C  
ATOM    194  C   GLU A 239      15.108  -1.786   0.091  1.00 13.06           C  
ATOM    195  O   GLU A 239      14.892  -0.787   0.762  1.00 13.47           O  
ATOM    196  CB  GLU A 239      15.805  -1.561  -2.286  1.00 17.18           C  
ATOM    197  CG  GLU A 239      16.894  -1.097  -3.251  1.00 19.73           C  
ATOM    198  CD  GLU A 239      16.421  -1.047  -4.692  1.00 21.33           C  
ATOM    199  OE1 GLU A 239      15.416  -1.696  -5.057  1.00 18.37           O  
ATOM    200  OE2 GLU A 239      17.054  -0.351  -5.510  1.00 28.76           O  
ATOM    201  N   LEU A 240      14.296  -2.847   0.133  1.00 12.67           N  
ATOM    202  CA  LEU A 240      13.147  -2.842   1.032  1.00 11.05           C  
ATOM    203  C   LEU A 240      13.624  -2.815   2.471  1.00 12.10           C  
ATOM    204  O   LEU A 240      13.075  -2.055   3.276  1.00 13.25           O  
ATOM    205  CB  LEU A 240      12.280  -4.074   0.800  1.00 11.69           C  
ATOM    206  CG  LEU A 240      11.058  -4.121   1.711  1.00 12.59           C  
ATOM    207  CD1 LEU A 240      10.087  -3.034   1.311  1.00 12.84           C  
ATOM    208  CD2 LEU A 240      10.391  -5.488   1.632  1.00 15.61           C  
ATOM    209  N   GLU A 241      14.632  -3.599   2.809  1.00 12.35           N  
ATOM    210  CA  GLU A 241      15.130  -3.628   4.181  1.00 12.92           C  
ATOM    211  C   GLU A 241      15.740  -2.281   4.565  1.00 13.78           C  
ATOM    212  O   GLU A 241      15.570  -1.820   5.695  1.00 13.69           O  
ATOM    213  CB  GLU A 241      16.127  -4.772   4.323  1.00 16.13           C  
ATOM    214  CG  GLU A 241      16.656  -4.987   5.729  1.00 17.17           C  
ATOM    215  CD  GLU A 241      15.642  -5.471   6.745  1.00 20.06           C  
ATOM    216  OE1 GLU A 241      14.439  -5.681   6.461  1.00 16.18           O  
ATOM    217  OE2 GLU A 241      16.113  -5.676   7.891  1.00 22.06           O  
ATOM    218  N   ALA A 242      16.463  -1.632   3.657  1.00 14.00           N  
ATOM    219  CA  ALA A 242      17.083  -0.329   3.972  1.00 14.15           C  
ATOM    220  C   ALA A 242      15.986   0.710   4.218  1.00 13.01           C  
ATOM    221  O   ALA A 242      16.062   1.520   5.119  1.00 14.96           O  
ATOM    222  CB  ALA A 242      18.037   0.087   2.869  1.00 16.01           C  
ATOM    223  N   PHE A 243      14.924   0.674   3.410  1.00 13.93           N  
ATOM    224  CA  PHE A 243      13.755   1.527   3.609  1.00 12.39           C  
ATOM    225  C   PHE A 243      13.077   1.242   4.931  1.00 12.28           C  
ATOM    226  O   PHE A 243      12.678   2.176   5.623  1.00 11.96           O  
ATOM    227  CB  PHE A 243      12.780   1.391   2.443  1.00 13.69           C  
ATOM    228  CG  PHE A 243      11.809   2.552   2.362  1.00 13.86           C  
ATOM    229  CD1 PHE A 243      12.231   3.816   1.958  1.00 14.93           C  
ATOM    230  CD2 PHE A 243      10.484   2.344   2.677  1.00 14.22           C  
ATOM    231  CE1 PHE A 243      11.311   4.852   1.885  1.00 16.01           C  
ATOM    232  CE2 PHE A 243       9.566   3.380   2.583  1.00 15.32           C  
ATOM    233  CZ  PHE A 243       9.961   4.628   2.169  1.00 14.27           C  
ATOM    234  N   ARG A 244      12.932   0.003   5.310  1.00 11.01           N  
ATOM    235  CA  ARG A 244      12.383  -0.376   6.598  1.00 10.93           C  
ATOM    236  C   ARG A 244      13.173   0.275   7.730  1.00 10.92           C  
ATOM    237  O   ARG A 244      12.635   0.804   8.685  1.00 11.89           O  
ATOM    238  CB  ARG A 244      12.369  -1.897   6.760  1.00 11.69           C  
ATOM    239  CG  ARG A 244      11.510  -2.321   7.949  1.00 11.71           C  
ATOM    240  CD  ARG A 244      11.574  -3.810   8.129  1.00 13.50           C  
ATOM    241  NE  ARG A 244      12.799  -4.440   8.507  1.00 11.80           N  
ATOM    242  CZ  ARG A 244      13.194  -4.727   9.750  1.00 14.67           C  
ATOM    243  NH1 ARG A 244      12.450  -4.401  10.805  1.00 17.40           N  
ATOM    244  NH2 ARG A 244      14.375  -5.352   9.923  1.00 16.27           N  
ATOM    245  N   GLU A 245      14.496   0.240   7.607  1.00 12.85           N  
ATOM    246  CA  GLU A 245      15.384   0.827   8.582  1.00 13.29           C  
ATOM    247  C   GLU A 245      15.146   2.311   8.676  1.00 14.16           C  
ATOM    248  O   GLU A 245      15.072   2.920   9.735  1.00 14.45           O  
ATOM    249  CB  GLU A 245      16.858   0.434   8.296  1.00 16.58           C  
ATOM    250  CG  GLU A 245      17.067  -1.009   8.720  1.00 21.43           C  
ATOM    251  CD  GLU A 245      17.032  -1.301  10.207  1.00 22.90           C  
ATOM    252  OE1 GLU A 245      17.375  -0.376  10.950  1.00 32.59           O  
ATOM    253  OE2 GLU A 245      16.668  -2.439  10.581  1.00 33.31           O  
ATOM    254  N   GLU A 246      14.998   2.968   7.525  1.00 12.89           N  
ATOM    255  CA  GLU A 246      14.679   4.393   7.538  1.00 13.66           C  
ATOM    256  C   GLU A 246      13.332   4.656   8.198  1.00 12.66           C  
ATOM    257  O   GLU A 246      13.195   5.648   8.920  1.00 14.55           O  
ATOM    258  CB  GLU A 246      14.630   4.967   6.111  1.00 15.06           C  
ATOM    259  CG  GLU A 246      15.969   4.989   5.379  1.00 18.95           C  
ATOM    260  CD  GLU A 246      15.849   5.844   4.108  1.00 23.58           C  
ATOM    261  OE1 GLU A 246      15.745   7.071   4.236  1.00 22.13           O  
ATOM    262  OE2 GLU A 246      15.818   5.269   3.000  1.00 35.21           O  
ATOM    263  N   LEU A 247      12.358   3.804   7.955  1.00 12.77           N  
ATOM    264  CA  LEU A 247      11.049   3.996   8.586  1.00 11.42           C  
ATOM    265  C   LEU A 247      11.103   3.813  10.082  1.00 11.73           C  
ATOM    266  O   LEU A 247      10.377   4.488  10.819  1.00 11.83           O  
ATOM    267  CB  LEU A 247      10.025   3.067   7.943  1.00 11.13           C  
ATOM    268  CG  LEU A 247       9.687   3.377   6.482  1.00 11.80           C  
ATOM    269  CD1 LEU A 247       8.576   2.433   6.095  1.00 12.92           C  
ATOM    270  CD2 LEU A 247       9.299   4.803   6.217  1.00 13.40           C  
ATOM    271  N   LYS A 248      11.957   2.929  10.563  1.00 12.71           N  
ATOM    272  CA  LYS A 248      12.148   2.792  12.002  1.00 12.88           C  
ATOM    273  C   LYS A 248      12.648   4.102  12.594  1.00 12.72           C  
ATOM    274  O   LYS A 248      12.184   4.566  13.642  1.00 15.06           O  
ATOM    275  CB  LYS A 248      13.097   1.638  12.340  1.00 14.99           C  
ATOM    276  CG  LYS A 248      12.490   0.287  12.083  1.00 19.52           C  
ATOM    277  CD  LYS A 248      13.312  -0.953  12.238  1.00 23.80           C  
ATOM    278  CE  LYS A 248      14.562  -0.894  13.036  1.00 29.00           C  
ATOM    279  NZ  LYS A 248      15.217  -2.266  13.045  1.00 30.91           N  
ATOM    280  N   HIS A 249      13.606   4.720  11.919  1.00 14.61           N  
ATOM    281  CA  HIS A 249      14.185   5.987  12.406  1.00 15.20           C  
ATOM    282  C   HIS A 249      13.124   7.068  12.342  1.00 14.42           C  
ATOM    283  O   HIS A 249      12.966   7.883  13.266  1.00 14.94           O  
ATOM    284  CB  HIS A 249      15.447   6.307  11.616  1.00 19.53           C  
ATOM    285  CG  HIS A 249      16.615   5.441  11.988  1.00 28.37           C  
ATOM    286  ND1 HIS A 249      17.473   5.752  13.018  1.00 36.27           N  
ATOM    287  CD2 HIS A 249      17.076   4.280  11.502  1.00 32.43           C  
ATOM    288  CE1 HIS A 249      18.413   4.825  13.138  1.00 38.27           C  
ATOM    289  NE2 HIS A 249      18.196   3.911  12.220  1.00 38.44           N  
ATOM    290  N   PHE A 250      12.333   7.071  11.277  1.00 13.52           N  
ATOM    291  CA  PHE A 250      11.325   8.117  11.123  1.00 12.97           C  
ATOM    292  C   PHE A 250      10.224   7.965  12.150  1.00 10.97           C  
ATOM    293  O   PHE A 250       9.829   8.936  12.781  1.00 12.45           O  
ATOM    294  CB  PHE A 250      10.777   8.012   9.717  1.00 12.95           C  
ATOM    295  CG  PHE A 250       9.680   8.986   9.374  1.00 13.89           C  
ATOM    296  CD1 PHE A 250       9.842  10.339   9.608  1.00 15.68           C  
ATOM    297  CD2 PHE A 250       8.513   8.538   8.812  1.00 13.42           C  
ATOM    298  CE1 PHE A 250       8.811  11.183   9.226  1.00 15.33           C  
ATOM    299  CE2 PHE A 250       7.480   9.356   8.451  1.00 15.66           C  
ATOM    300  CZ  PHE A 250       7.635  10.707   8.684  1.00 16.22           C  
ATOM    301  N   GLU A 251       9.767   6.726  12.399  1.00 11.40           N  
ATOM    302  CA  GLU A 251       8.752   6.528  13.436  1.00 10.80           C  
ATOM    303  C   GLU A 251       9.272   6.948  14.807  1.00 11.75           C  
ATOM    304  O   GLU A 251       8.524   7.530  15.611  1.00 11.91           O  
ATOM    305  CB  GLU A 251       8.281   5.075  13.475  1.00 12.81           C  
ATOM    306  CG AGLU A 251       7.297   4.756  14.609  0.65 13.02           C  
ATOM    307  CG BGLU A 251       6.957   4.907  14.224  0.35 11.81           C  
ATOM    308  CD AGLU A 251       6.259   3.774  14.132  0.65 11.20           C  
ATOM    309  CD BGLU A 251       6.538   3.469  14.383  0.35 11.96           C  
ATOM    310  OE1AGLU A 251       5.616   4.053  13.128  0.65 13.02           O  
ATOM    311  OE1BGLU A 251       7.375   2.576  14.620  0.35 11.17           O  
ATOM    312  OE2AGLU A 251       6.124   2.763  14.851  0.65 18.88           O  
ATOM    313  OE2BGLU A 251       5.315   3.238  14.316  0.35 14.75           O  
ATOM    314  N   ALA A 252      10.544   6.678  15.118  1.00 13.34           N  
ATOM    315  CA  ALA A 252      11.122   7.125  16.382  1.00 13.11           C  
ATOM    316  C   ALA A 252      11.145   8.630  16.493  1.00 11.89           C  
ATOM    317  O   ALA A 252      10.902   9.204  17.551  1.00 12.29           O  
ATOM    318  CB  ALA A 252      12.511   6.485  16.576  1.00 16.66           C  
ATOM    319  N   LYS A 253      11.383   9.352  15.374  1.00 12.07           N  
ATOM    320  CA  LYS A 253      11.350  10.785  15.433  1.00 11.76           C  
ATOM    321  C   LYS A 253       9.932  11.308  15.646  1.00 11.28           C  
ATOM    322  O   LYS A 253       9.754  12.285  16.378  1.00 11.64           O  
ATOM    323  CB  LYS A 253      11.971  11.419  14.169  1.00 15.18           C  
ATOM    324  CG  LYS A 253      12.486  12.821  14.500  1.00 25.94           C  
ATOM    325  CD  LYS A 253      13.452  13.388  13.513  1.00 28.90           C  
ATOM    326  CE  LYS A 253      14.745  12.650  13.354  1.00 28.40           C  
ATOM    327  NZ  LYS A 253      15.784  12.990  14.365  1.00 26.25           N  
ATOM    328  N   ILE A 254       8.924  10.680  15.037  1.00 11.02           N  
ATOM    329  CA  ILE A 254       7.549  11.049  15.348  1.00 10.52           C  
ATOM    330  C   ILE A 254       7.230  10.790  16.810  1.00 11.77           C  
ATOM    331  O   ILE A 254       6.641  11.629  17.480  1.00 12.03           O  
ATOM    332  CB  ILE A 254       6.547  10.318  14.437  1.00 10.20           C  
ATOM    333  CG1 ILE A 254       6.748  10.649  12.987  1.00 12.07           C  
ATOM    334  CG2 ILE A 254       5.130  10.616  14.861  1.00 13.50           C  
ATOM    335  CD1 ILE A 254       6.201   9.707  11.938  1.00 14.38           C  
ATOM    336  N   GLU A 255       7.631   9.654  17.357  1.00 11.61           N  
ATOM    337  CA  GLU A 255       7.386   9.355  18.773  1.00 10.53           C  
ATOM    338  C   GLU A 255       8.096  10.386  19.642  1.00 10.54           C  
ATOM    339  O   GLU A 255       7.583  10.827  20.666  1.00 10.98           O  
ATOM    340  CB  GLU A 255       7.817   7.936  19.112  1.00 13.28           C  
ATOM    341  CG  GLU A 255       6.936   6.908  18.418  1.00 20.24           C  
ATOM    342  CD  GLU A 255       7.352   5.486  18.711  1.00 24.85           C  
ATOM    343  OE1 GLU A 255       8.454   5.268  19.239  1.00 37.09           O  
ATOM    344  OE2 GLU A 255       6.471   4.663  18.398  1.00 33.57           O  
ATOM    345  N   LYS A 256       9.298  10.823  19.245  1.00 10.19           N  
ATOM    346  CA  LYS A 256       9.978  11.883  19.984  1.00 10.50           C  
ATOM    347  C   LYS A 256       9.129  13.144  19.963  1.00  8.98           C  
ATOM    348  O   LYS A 256       8.955  13.804  21.009  1.00 10.12           O  
ATOM    349  CB  LYS A 256      11.397  12.117  19.400  1.00 10.33           C  
ATOM    350  CG  LYS A 256      12.149  13.251  20.110  1.00 13.08           C  
ATOM    351  CD  LYS A 256      13.295  13.764  19.235  1.00 14.51           C  
ATOM    352  CE  LYS A 256      14.416  12.764  19.153  1.00 16.01           C  
ATOM    353  NZ  LYS A 256      15.614  13.559  18.676  1.00 14.23           N  
ATOM    354  N   HIS A 257       8.632  13.505  18.787  1.00  9.41           N  
ATOM    355  CA  HIS A 257       7.809  14.716  18.705  1.00  9.86           C  
ATOM    356  C   HIS A 257       6.577  14.601  19.579  1.00 10.60           C  
ATOM    357  O   HIS A 257       6.210  15.584  20.250  1.00 11.49           O  
ATOM    358  CB  HIS A 257       7.477  14.993  17.233  1.00 10.68           C  
ATOM    359  CG  HIS A 257       6.705  16.247  17.023  1.00 12.27           C  
ATOM    360  ND1 HIS A 257       5.470  16.290  16.484  1.00 18.69           N  
ATOM    361  CD2 HIS A 257       7.076  17.522  17.281  1.00 13.18           C  
ATOM    362  CE1 HIS A 257       5.068  17.568  16.417  1.00 17.20           C  
ATOM    363  NE2 HIS A 257       6.030  18.335  16.908  1.00 14.88           N  
ATOM    364  N   ASN A 258       5.932  13.435  19.625  1.00 11.54           N  
ATOM    365  CA  ASN A 258       4.764  13.275  20.500  1.00 11.43           C  
ATOM    366  C   ASN A 258       5.136  13.486  21.959  1.00 11.47           C  
ATOM    367  O   ASN A 258       4.393  14.097  22.702  1.00 12.42           O  
ATOM    368  CB  ASN A 258       4.105  11.898  20.311  1.00 15.31           C  
ATOM    369  CG  ASN A 258       3.536  11.640  18.930  1.00 21.44           C  
ATOM    370  OD1 ASN A 258       3.182  12.538  18.177  1.00 27.71           O  
ATOM    371  ND2 ASN A 258       3.414  10.344  18.606  1.00 24.39           N  
ATOM    372  N   HIS A 259       6.286  12.965  22.337  1.00 11.03           N  
ATOM    373  CA  HIS A 259       6.782  13.223  23.690  1.00 11.15           C  
ATOM    374  C   HIS A 259       6.983  14.710  23.941  1.00 10.86           C  
ATOM    375  O   HIS A 259       6.631  15.245  25.007  1.00 11.34           O  
ATOM    376  CB  HIS A 259       8.092  12.396  23.887  1.00 11.83           C  
ATOM    377  CG  HIS A 259       8.812  12.824  25.148  1.00 12.67           C  
ATOM    378  ND1 HIS A 259       8.379  12.430  26.410  1.00 15.14           N  
ATOM    379  CD2 HIS A 259       9.911  13.612  25.312  1.00 12.69           C  
ATOM    380  CE1 HIS A 259       9.215  12.992  27.293  1.00 17.51           C  
ATOM    381  NE2 HIS A 259      10.145  13.704  26.653  1.00 15.09           N  
ATOM    382  N   TYR A 260       7.646  15.395  23.013  1.00 10.20           N  
ATOM    383  CA  TYR A 260       7.895  16.809  23.190  1.00  9.76           C  
ATOM    384  C   TYR A 260       6.573  17.565  23.351  1.00  9.63           C  
ATOM    385  O   TYR A 260       6.486  18.472  24.162  1.00 11.14           O  
ATOM    386  CB  TYR A 260       8.663  17.411  22.012  1.00 10.41           C  
ATOM    387  CG  TYR A 260      10.162  17.375  22.097  1.00  9.73           C  
ATOM    388  CD1 TYR A 260      10.884  16.196  22.073  1.00 10.87           C  
ATOM    389  CD2 TYR A 260      10.858  18.580  22.201  1.00 12.54           C  
ATOM    390  CE1 TYR A 260      12.253  16.209  22.159  1.00 10.61           C  
ATOM    391  CE2 TYR A 260      12.224  18.577  22.280  1.00 12.98           C  
ATOM    392  CZ  TYR A 260      12.933  17.406  22.256  1.00 12.25           C  
ATOM    393  OH  TYR A 260      14.279  17.454  22.322  1.00 14.92           O  
ATOM    394  N   GLN A 261       5.548  17.198  22.570  1.00 10.49           N  
ATOM    395  CA  GLN A 261       4.265  17.899  22.707  1.00 11.81           C  
ATOM    396  C   GLN A 261       3.717  17.744  24.121  1.00 12.30           C  
ATOM    397  O   GLN A 261       3.197  18.691  24.732  1.00 13.08           O  
ATOM    398  CB  GLN A 261       3.302  17.394  21.641  1.00 12.95           C  
ATOM    399  CG  GLN A 261       3.712  17.820  20.235  1.00 17.01           C  
ATOM    400  CD  GLN A 261       2.884  17.231  19.126  1.00 25.37           C  
ATOM    401  OE1 GLN A 261       3.254  16.206  18.569  1.00 42.26           O  
ATOM    402  NE2 GLN A 261       1.791  17.895  18.784  1.00 40.13           N  
ATOM    403  N   LYS A 262       3.849  16.555  24.697  1.00 12.40           N  
ATOM    404  CA  LYS A 262       3.368  16.358  26.052  1.00 12.62           C  
ATOM    405  C   LYS A 262       4.147  17.195  27.054  1.00 11.68           C  
ATOM    406  O   LYS A 262       3.588  17.825  27.943  1.00 12.31           O  
ATOM    407  CB  LYS A 262       3.457  14.860  26.349  1.00 14.31           C  
ATOM    408  CG  LYS A 262       2.320  14.059  25.693  1.00 24.45           C  
ATOM    409  CD  LYS A 262       2.560  12.581  26.021  1.00 36.61           C  
ATOM    410  CE  LYS A 262       1.805  11.692  25.059  1.00 40.80           C  
ATOM    411  NZ  LYS A 262       2.256  10.285  25.330  1.00 49.60           N  
ATOM    412  N   GLN A 263       5.482  17.178  26.913  1.00 11.27           N  
ATOM    413  CA  GLN A 263       6.304  17.954  27.824  1.00 12.17           C  
ATOM    414  C   GLN A 263       6.101  19.437  27.652  1.00 11.50           C  
ATOM    415  O   GLN A 263       6.151  20.200  28.650  1.00 11.51           O  
ATOM    416  CB  GLN A 263       7.793  17.588  27.642  1.00 13.74           C  
ATOM    417  CG  GLN A 263       8.180  16.202  28.084  1.00 21.54           C  
ATOM    418  CD  GLN A 263       7.709  15.833  29.474  1.00 21.28           C  
ATOM    419  OE1 GLN A 263       6.747  15.077  29.554  1.00 24.19           O  
ATOM    420  NE2 GLN A 263       8.356  16.412  30.465  1.00 31.44           N  
ATOM    421  N   LEU A 264       5.860  19.886  26.425  1.00 10.79           N  
ATOM    422  CA  LEU A 264       5.603  21.294  26.195  1.00 11.96           C  
ATOM    423  C   LEU A 264       4.324  21.768  26.885  1.00 12.00           C  
ATOM    424  O   LEU A 264       4.257  22.871  27.458  1.00 13.13           O  
ATOM    425  CB  LEU A 264       5.540  21.518  24.677  1.00 12.76           C  
ATOM    426  CG  LEU A 264       5.263  22.973  24.270  1.00 12.59           C  
ATOM    427  CD1 LEU A 264       6.381  23.902  24.725  1.00 14.92           C  
ATOM    428  CD2 LEU A 264       5.037  23.087  22.774  1.00 14.78           C  
ATOM    429  N   GLU A 265       3.306  20.926  26.867  1.00 11.69           N  
ATOM    430  CA  GLU A 265       2.061  21.243  27.538  1.00 13.68           C  
ATOM    431  C   GLU A 265       2.303  21.441  29.046  1.00 14.07           C  
ATOM    432  O   GLU A 265       1.748  22.368  29.625  1.00 14.63           O  
ATOM    433  CB  GLU A 265       1.021  20.173  27.301  1.00 15.87           C  
ATOM    434  CG  GLU A 265      -0.273  20.425  28.050  1.00 17.67           C  
ATOM    435  CD  GLU A 265      -1.471  19.632  27.566  1.00 18.44           C  
ATOM    436  OE1 GLU A 265      -1.778  19.624  26.357  1.00 25.32           O  
ATOM    437  OE2 GLU A 265      -2.128  18.989  28.405  1.00 22.84           O  
ATOM    438  N   ILE A 266       3.101  20.559  29.647  1.00 13.58           N  
ATOM    439  CA  ILE A 266       3.449  20.745  31.071  1.00 12.85           C  
ATOM    440  C   ILE A 266       4.103  22.086  31.294  1.00 13.13           C  
ATOM    441  O   ILE A 266       3.741  22.821  32.231  1.00 13.30           O  
ATOM    442  CB  ILE A 266       4.348  19.589  31.564  1.00 13.27           C  
ATOM    443  CG1 ILE A 266       3.624  18.255  31.485  1.00 14.60           C  
ATOM    444  CG2 ILE A 266       4.879  19.855  32.968  1.00 14.57           C  
ATOM    445  CD1 ILE A 266       4.464  17.015  31.748  1.00 20.85           C  
ATOM    446  N   ALA A 267       5.081  22.430  30.482  1.00 13.30           N  
ATOM    447  CA  ALA A 267       5.765  23.700  30.634  1.00 12.73           C  
ATOM    448  C   ALA A 267       4.846  24.877  30.402  1.00 12.52           C  
ATOM    449  O   ALA A 267       4.936  25.909  31.059  1.00 13.41           O  
ATOM    450  CB  ALA A 267       6.940  23.745  29.648  1.00 12.94           C  
ATOM    451  N   HIS A 268       3.913  24.733  29.467  1.00 13.77           N  
ATOM    452  CA  HIS A 268       2.948  25.811  29.258  1.00 15.11           C  
ATOM    453  C   HIS A 268       1.993  25.991  30.443  1.00 16.27           C  
ATOM    454  O   HIS A 268       1.713  27.108  30.866  1.00 16.46           O  
ATOM    455  CB  HIS A 268       2.159  25.483  27.992  1.00 15.55           C  
ATOM    456  CG  HIS A 268       1.276  26.616  27.611  1.00 24.06           C  
ATOM    457  ND1 HIS A 268      -0.089  26.562  27.602  1.00 33.14           N  
ATOM    458  CD2 HIS A 268       1.652  27.855  27.244  1.00 27.00           C  
ATOM    459  CE1 HIS A 268      -0.530  27.766  27.210  1.00 34.85           C  
ATOM    460  NE2 HIS A 268       0.498  28.574  26.981  1.00 33.48           N  
ATOM    461  N   GLU A 269       1.475  24.866  30.984  1.00 15.79           N  
ATOM    462  CA  GLU A 269       0.636  24.981  32.172  1.00 15.92           C  
ATOM    463  C   GLU A 269       1.412  25.615  33.315  1.00 17.51           C  
ATOM    464  O   GLU A 269       0.860  26.406  34.108  1.00 18.72           O  
ATOM    465  CB  GLU A 269       0.080  23.609  32.511  1.00 16.32           C  
ATOM    466  CG  GLU A 269      -0.849  23.086  31.415  1.00 19.09           C  
ATOM    467  CD  GLU A 269      -1.445  21.740  31.723  1.00 19.95           C  
ATOM    468  OE1 GLU A 269      -1.260  21.316  32.877  1.00 24.76           O  
ATOM    469  OE2 GLU A 269      -2.126  21.130  30.859  1.00 19.31           O  
ATOM    470  N   LYS A 270       2.709  25.307  33.441  1.00 15.22           N  
ATOM    471  CA  LYS A 270       3.466  25.945  34.536  1.00 14.92           C  
ATOM    472  C   LYS A 270       3.543  27.458  34.384  1.00 17.54           C  
ATOM    473  O   LYS A 270       3.404  28.260  35.316  1.00 18.20           O  
ATOM    474  CB  LYS A 270       4.895  25.353  34.603  1.00 14.25           C  
ATOM    475  CG  LYS A 270       5.695  25.913  35.795  1.00 15.86           C  
ATOM    476  CD  LYS A 270       7.103  25.379  35.835  1.00 13.92           C  
ATOM    477  CE  LYS A 270       7.127  23.860  35.899  1.00 15.68           C  
ATOM    478  NZ  LYS A 270       8.476  23.350  36.256  1.00 15.74           N  
ATOM    479  N   LEU A 271       3.796  27.867  33.140  1.00 17.43           N  
ATOM    480  CA  LEU A 271       3.919  29.301  32.814  1.00 18.54           C  
ATOM    481  C   LEU A 271       2.588  29.966  33.099  1.00 20.92           C  
ATOM    482  O   LEU A 271       2.545  31.008  33.726  1.00 22.03           O  
ATOM    483  CB  LEU A 271       4.348  29.471  31.372  1.00 19.36           C  
ATOM    484  CG  LEU A 271       4.247  30.905  30.860  1.00 21.24           C  
ATOM    485  CD1 LEU A 271       5.178  31.829  31.648  1.00 19.20           C  
ATOM    486  CD2 LEU A 271       4.583  30.916  29.400  1.00 21.60           C  
ATOM    487  N   ARG A 272       1.471  29.367  32.686  1.00 19.81           N  
ATOM    488  CA  ARG A 272       0.240  30.120  32.840  1.00 23.31           C  
ATOM    489  C   ARG A 272      -0.101  30.256  34.316  1.00 25.44           C  
ATOM    490  O   ARG A 272      -0.629  31.278  34.731  1.00 26.25           O  
ATOM    491  CB  ARG A 272      -0.909  29.476  32.072  1.00 31.55           C  
ATOM    492  CG  ARG A 272      -0.729  29.609  30.542  1.00 43.31           C  
ATOM    493  CD  ARG A 272      -2.033  29.137  29.901  1.00 52.18           C  
ATOM    494  NE  ARG A 272      -2.538  28.055  30.736  1.00 58.61           N  
ATOM    495  CZ  ARG A 272      -2.546  26.757  30.503  1.00 61.08           C  
ATOM    496  NH1 ARG A 272      -2.076  26.208  29.393  1.00 72.34           N  
ATOM    497  NH2 ARG A 272      -3.074  25.995  31.465  1.00 54.22           N  
ATOM    498  N   HIS A 273       0.201  29.204  35.066  1.00 22.41           N  
ATOM    499  CA  HIS A 273      -0.114  29.345  36.483  1.00 23.56           C  
ATOM    500  C   HIS A 273       0.788  30.364  37.161  1.00 24.96           C  
ATOM    501  O   HIS A 273       0.348  31.133  38.031  1.00 23.68           O  
ATOM    502  CB  HIS A 273       0.052  27.989  37.170  1.00 29.82           C  
ATOM    503  CG  HIS A 273      -0.461  28.091  38.579  1.00 35.22           C  
ATOM    504  ND1 HIS A 273       0.356  28.128  39.680  1.00 36.86           N  
ATOM    505  CD2 HIS A 273      -1.723  28.174  39.057  1.00 39.74           C  
ATOM    506  CE1 HIS A 273      -0.386  28.222  40.777  1.00 40.71           C  
ATOM    507  NE2 HIS A 273      -1.660  28.248  40.420  1.00 42.37           N  
ATOM    508  N   ALA A 274       2.065  30.374  36.792  1.00 23.41           N  
ATOM    509  CA  ALA A 274       2.954  31.370  37.377  1.00 20.35           C  
ATOM    510  C   ALA A 274       2.483  32.791  37.134  1.00 21.97           C  
ATOM    511  O   ALA A 274       2.547  33.663  38.005  1.00 25.78           O  
ATOM    512  CB  ALA A 274       4.341  31.211  36.787  1.00 22.78           C  
ATOM    513  N   GLU A 275       2.025  32.986  35.879  1.00 22.01           N  
ATOM    514  CA  GLU A 275       1.569  34.326  35.518  1.00 28.43           C  
ATOM    515  C   GLU A 275       0.341  34.682  36.341  1.00 31.33           C  
ATOM    516  O   GLU A 275       0.246  35.799  36.819  1.00 29.52           O  
ATOM    517  CB  GLU A 275       1.261  34.435  34.025  1.00 32.61           C  
ATOM    518  CG  GLU A 275       2.395  34.850  33.104  1.00 37.38           C  
ATOM    519  CD  GLU A 275       2.182  34.578  31.629  1.00 37.05           C  
ATOM    520  OE1 GLU A 275       1.169  33.938  31.275  1.00 38.59           O  
ATOM    521  OE2 GLU A 275       2.997  34.979  30.770  1.00 39.70           O  
ATOM    522  N   SER A 276      -0.574  33.728  36.458  1.00 31.12           N  
ATOM    523  CA  SER A 276      -1.833  33.917  37.145  1.00 31.45           C  
ATOM    524  C   SER A 276      -1.697  34.227  38.620  1.00 33.95           C  
ATOM    525  O   SER A 276      -2.510  34.975  39.147  1.00 35.40           O  
ATOM    526  CB  SER A 276      -2.784  32.749  36.909  1.00 35.68           C  
ATOM    527  OG  SER A 276      -2.801  31.867  37.998  1.00 44.59           O  
ATOM    528  N   VAL A 277      -0.713  33.670  39.314  1.00 33.63           N  
ATOM    529  CA  VAL A 277      -0.650  34.021  40.742  1.00 29.53           C  
ATOM    530  C   VAL A 277       0.384  35.112  40.982  1.00 31.48           C  
ATOM    531  O   VAL A 277       0.601  35.511  42.130  1.00 42.97           O  
ATOM    532  CB  VAL A 277      -0.340  32.784  41.604  1.00 32.43           C  
ATOM    533  CG1 VAL A 277      -1.311  31.652  41.316  1.00 43.32           C  
ATOM    534  CG2 VAL A 277       1.086  32.305  41.369  1.00 34.79           C  
ATOM    535  N   GLY A 278       1.029  35.565  39.904  1.00 29.28           N  
ATOM    536  CA  GLY A 278       1.969  36.671  40.013  1.00 32.67           C  
ATOM    537  C   GLY A 278       3.272  36.262  40.666  1.00 32.18           C  
ATOM    538  O   GLY A 278       3.869  36.997  41.455  1.00 30.35           O  
ATOM    539  N   ASP A 279       3.743  35.046  40.331  1.00 28.75           N  
ATOM    540  CA  ASP A 279       4.970  34.570  40.971  1.00 27.81           C  
ATOM    541  C   ASP A 279       6.160  35.147  40.221  1.00 31.90           C  
ATOM    542  O   ASP A 279       6.628  34.573  39.235  1.00 35.69           O  
ATOM    543  CB  ASP A 279       5.043  33.054  40.997  1.00 29.22           C  
ATOM    544  CG  ASP A 279       6.233  32.511  41.768  1.00 32.93           C  
ATOM    545  OD1 ASP A 279       7.228  33.226  41.951  1.00 33.44           O  
ATOM    546  OD2 ASP A 279       6.125  31.332  42.196  1.00 32.59           O  
ATOM    547  N   GLY A 280       6.661  36.304  40.651  1.00 36.34           N  
ATOM    548  CA  GLY A 280       7.751  36.945  39.944  1.00 36.21           C  
ATOM    549  C   GLY A 280       9.065  36.213  40.062  1.00 35.80           C  
ATOM    550  O   GLY A 280       9.963  36.499  39.283  1.00 36.79           O  
ATOM    551  N   GLU A 281       9.254  35.296  41.019  1.00 35.86           N  
ATOM    552  CA  GLU A 281      10.547  34.599  41.016  1.00 43.07           C  
ATOM    553  C   GLU A 281      10.564  33.524  39.948  1.00 36.83           C  
ATOM    554  O   GLU A 281      11.577  33.084  39.404  1.00 50.38           O  
ATOM    555  CB  GLU A 281      10.840  33.971  42.371  1.00 54.82           C  
ATOM    556  CG  GLU A 281       9.909  32.860  42.816  1.00 64.39           C  
ATOM    557  CD  GLU A 281      10.668  31.760  43.541  1.00 66.60           C  
ATOM    558  OE1 GLU A 281      11.480  32.081  44.447  1.00 66.39           O  
ATOM    559  OE2 GLU A 281      10.451  30.579  43.195  1.00 74.14           O  
ATOM    560  N   ARG A 282       9.360  33.057  39.614  1.00 27.04           N  
ATOM    561  CA  ARG A 282       9.221  31.926  38.719  1.00 27.25           C  
ATOM    562  C   ARG A 282       8.736  32.221  37.318  1.00 26.04           C  
ATOM    563  O   ARG A 282       8.976  31.395  36.428  1.00 30.51           O  
ATOM    564  CB  ARG A 282       8.205  30.972  39.401  1.00 34.08           C  
ATOM    565  CG  ARG A 282       8.944  30.098  40.401  1.00 46.17           C  
ATOM    566  CD  ARG A 282       7.992  29.187  41.167  1.00 48.35           C  
ATOM    567  NE  ARG A 282       8.742  28.632  42.275  1.00 52.35           N  
ATOM    568  CZ  ARG A 282       8.474  28.648  43.565  1.00 57.19           C  
ATOM    569  NH1 ARG A 282       7.388  29.229  44.064  1.00 68.85           N  
ATOM    570  NH2 ARG A 282       9.379  28.051  44.338  1.00 65.78           N  
ATOM    571  N   VAL A 283       8.028  33.281  37.045  1.00 25.81           N  
ATOM    572  CA  VAL A 283       7.516  33.572  35.708  1.00 22.60           C  
ATOM    573  C   VAL A 283       8.570  33.693  34.639  1.00 19.29           C  
ATOM    574  O   VAL A 283       8.398  33.138  33.536  1.00 21.46           O  
ATOM    575  CB  VAL A 283       6.695  34.888  35.772  1.00 30.26           C  
ATOM    576  CG1 VAL A 283       6.378  35.381  34.381  1.00 42.38           C  
ATOM    577  CG2 VAL A 283       5.418  34.632  36.542  1.00 30.32           C  
ATOM    578  N   SER A 284       9.661  34.406  34.874  1.00 21.70           N  
ATOM    579  CA  SER A 284      10.675  34.628  33.833  1.00 20.52           C  
ATOM    580  C   SER A 284      11.281  33.286  33.437  1.00 19.78           C  
ATOM    581  O   SER A 284      11.400  32.978  32.256  1.00 19.54           O  
ATOM    582  CB  SER A 284      11.753  35.642  34.292  1.00 22.02           C  
ATOM    583  OG  SER A 284      11.189  36.945  34.349  1.00 45.85           O  
ATOM    584  N   ARG A 285      11.650  32.486  34.446  1.00 20.57           N  
ATOM    585  CA  ARG A 285      12.222  31.175  34.169  1.00 23.04           C  
ATOM    586  C   ARG A 285      11.224  30.287  33.449  1.00 18.60           C  
ATOM    587  O   ARG A 285      11.589  29.593  32.524  1.00 18.26           O  
ATOM    588  CB  ARG A 285      12.696  30.489  35.461  1.00 28.24           C  
ATOM    589  CG  ARG A 285      13.539  29.240  35.193  1.00 31.73           C  
ATOM    590  CD  ARG A 285      13.593  28.264  36.334  1.00 40.48           C  
ATOM    591  NE  ARG A 285      13.850  28.820  37.642  1.00 47.30           N  
ATOM    592  CZ  ARG A 285      13.775  28.116  38.764  1.00 50.75           C  
ATOM    593  NH1 ARG A 285      13.436  26.835  38.687  1.00 48.32           N  
ATOM    594  NH2 ARG A 285      14.038  28.728  39.914  1.00 60.00           N  
ATOM    595  N   SER A 286       9.973  30.221  33.940  1.00 16.56           N  
ATOM    596  CA  SER A 286       9.035  29.344  33.276  1.00 16.09           C  
ATOM    597  C   SER A 286       8.786  29.790  31.851  1.00 15.55           C  
ATOM    598  O   SER A 286       8.553  28.955  30.964  1.00 16.03           O  
ATOM    599  CB  SER A 286       7.723  29.324  34.052  1.00 18.54           C  
ATOM    600  OG  SER A 286       7.992  28.973  35.420  1.00 21.56           O  
ATOM    601  N   ARG A 287       8.830  31.096  31.599  1.00 19.80           N  
ATOM    602  CA  ARG A 287       8.636  31.612  30.265  1.00 19.57           C  
ATOM    603  C   ARG A 287       9.784  31.190  29.368  1.00 18.49           C  
ATOM    604  O   ARG A 287       9.529  30.786  28.238  1.00 22.26           O  
ATOM    605  CB  ARG A 287       8.575  33.147  30.262  1.00 21.39           C  
ATOM    606  CG  ARG A 287       8.062  33.694  28.960  1.00 23.88           C  
ATOM    607  CD  ARG A 287       7.789  35.166  28.902  1.00 31.70           C  
ATOM    608  NE  ARG A 287       6.570  35.502  29.620  1.00 39.48           N  
ATOM    609  CZ  ARG A 287       6.443  36.257  30.694  1.00 44.10           C  
ATOM    610  NH1 ARG A 287       7.442  36.860  31.325  1.00 48.36           N  
ATOM    611  NH2 ARG A 287       5.205  36.416  31.163  1.00 51.80           N  
ATOM    612  N   GLU A 288      10.993  31.319  29.887  1.00 19.52           N  
ATOM    613  CA  GLU A 288      12.172  30.913  29.104  1.00 22.51           C  
ATOM    614  C   GLU A 288      12.151  29.443  28.759  1.00 20.82           C  
ATOM    615  O   GLU A 288      12.380  29.039  27.608  1.00 21.12           O  
ATOM    616  CB  GLU A 288      13.401  31.261  29.940  1.00 28.16           C  
ATOM    617  CG  GLU A 288      14.727  31.188  29.231  1.00 43.69           C  
ATOM    618  CD  GLU A 288      15.797  30.480  30.050  1.00 50.30           C  
ATOM    619  OE1 GLU A 288      15.536  29.650  30.939  1.00 60.26           O  
ATOM    620  OE2 GLU A 288      16.958  30.812  29.745  1.00 54.88           O  
ATOM    621  N   LYS A 289      11.879  28.620  29.754  1.00 18.17           N  
ATOM    622  CA  LYS A 289      11.864  27.169  29.523  1.00 16.66           C  
ATOM    623  C   LYS A 289      10.787  26.791  28.521  1.00 14.48           C  
ATOM    624  O   LYS A 289      11.000  26.011  27.606  1.00 14.53           O  
ATOM    625  CB  LYS A 289      11.734  26.387  30.852  1.00 18.52           C  
ATOM    626  CG  LYS A 289      12.914  26.645  31.745  1.00 26.08           C  
ATOM    627  CD  LYS A 289      13.284  25.647  32.773  1.00 32.86           C  
ATOM    628  CE  LYS A 289      14.622  25.912  33.456  1.00 33.52           C  
ATOM    629  NZ  LYS A 289      15.766  25.834  32.494  1.00 46.56           N  
ATOM    630  N   HIS A 290       9.605  27.385  28.704  1.00 14.23           N  
ATOM    631  CA  HIS A 290       8.566  27.099  27.702  1.00 14.77           C  
ATOM    632  C   HIS A 290       8.979  27.556  26.305  1.00 14.62           C  
ATOM    633  O   HIS A 290       8.766  26.808  25.331  1.00 14.47           O  
ATOM    634  CB  HIS A 290       7.239  27.748  28.140  1.00 14.57           C  
ATOM    635  CG  HIS A 290       6.224  27.637  27.056  1.00 15.53           C  
ATOM    636  ND1 HIS A 290       5.962  28.652  26.168  1.00 19.35           N  
ATOM    637  CD2 HIS A 290       5.445  26.576  26.696  1.00 15.12           C  
ATOM    638  CE1 HIS A 290       5.046  28.242  25.319  1.00 18.88           C  
ATOM    639  NE2 HIS A 290       4.715  27.002  25.617  1.00 17.70           N  
ATOM    640  N   ALA A 291       9.518  28.773  26.157  1.00 17.16           N  
ATOM    641  CA  ALA A 291       9.935  29.225  24.822  1.00 18.15           C  
ATOM    642  C   ALA A 291      10.989  28.330  24.208  1.00 16.29           C  
ATOM    643  O   ALA A 291      10.931  28.042  23.006  1.00 16.84           O  
ATOM    644  CB  ALA A 291      10.463  30.668  24.867  1.00 17.32           C  
ATOM    645  N   LEU A 292      11.963  27.901  25.009  1.00 15.85           N  
ATOM    646  CA  LEU A 292      13.030  27.058  24.456  1.00 18.16           C  
ATOM    647  C   LEU A 292      12.445  25.731  24.008  1.00 14.53           C  
ATOM    648  O   LEU A 292      12.747  25.229  22.924  1.00 13.17           O  
ATOM    649  CB  LEU A 292      14.170  26.898  25.476  1.00 19.92           C  
ATOM    650  CG  LEU A 292      15.044  28.140  25.698  1.00 22.62           C  
ATOM    651  CD1 LEU A 292      16.088  27.951  26.801  1.00 26.70           C  
ATOM    652  CD2 LEU A 292      15.764  28.578  24.414  1.00 28.22           C  
ATOM    653  N   LEU A 293      11.580  25.162  24.840  1.00 14.14           N  
ATOM    654  CA  LEU A 293      10.984  23.876  24.491  1.00 12.79           C  
ATOM    655  C   LEU A 293      10.033  24.011  23.299  1.00 11.07           C  
ATOM    656  O   LEU A 293       9.969  23.125  22.450  1.00 11.55           O  
ATOM    657  CB  LEU A 293      10.274  23.294  25.711  1.00 13.71           C  
ATOM    658  CG  LEU A 293       9.707  21.877  25.601  1.00 13.60           C  
ATOM    659  CD1 LEU A 293      10.705  20.910  25.025  1.00 16.19           C  
ATOM    660  CD2 LEU A 293       9.237  21.361  26.978  1.00 14.30           C  
ATOM    661  N   GLU A 294       9.291  25.103  23.242  1.00 11.85           N  
ATOM    662  CA  GLU A 294       8.402  25.331  22.114  1.00 12.91           C  
ATOM    663  C   GLU A 294       9.160  25.388  20.804  1.00 12.24           C  
ATOM    664  O   GLU A 294       8.763  24.810  19.791  1.00 12.47           O  
ATOM    665  CB  GLU A 294       7.626  26.637  22.346  1.00 15.67           C  
ATOM    666  CG  GLU A 294       6.655  26.954  21.214  1.00 17.76           C  
ATOM    667  CD  GLU A 294       5.970  28.289  21.439  1.00 21.09           C  
ATOM    668  OE1 GLU A 294       6.637  29.332  21.580  1.00 30.52           O  
ATOM    669  OE2 GLU A 294       4.733  28.320  21.477  1.00 29.37           O  
ATOM    670  N   GLY A 295      10.275  26.147  20.852  1.00 12.08           N  
ATOM    671  CA  GLY A 295      11.093  26.236  19.635  1.00 12.68           C  
ATOM    672  C   GLY A 295      11.597  24.881  19.219  1.00 11.23           C  
ATOM    673  O   GLY A 295      11.575  24.533  18.050  1.00 12.12           O  
ATOM    674  N   ARG A 296      12.089  24.059  20.137  1.00 11.06           N  
ATOM    675  CA  ARG A 296      12.604  22.752  19.821  1.00 10.55           C  
ATOM    676  C   ARG A 296      11.505  21.810  19.317  1.00 10.54           C  
ATOM    677  O   ARG A 296      11.701  21.018  18.398  1.00 11.19           O  
ATOM    678  CB  ARG A 296      13.291  22.057  20.993  1.00 11.28           C  
ATOM    679  CG  ARG A 296      14.641  22.649  21.336  1.00 12.34           C  
ATOM    680  CD  ARG A 296      15.261  21.996  22.571  1.00 12.83           C  
ATOM    681  NE  ARG A 296      16.593  22.583  22.815  1.00 15.21           N  
ATOM    682  CZ  ARG A 296      17.399  22.129  23.773  1.00 12.86           C  
ATOM    683  NH1 ARG A 296      17.020  21.120  24.541  1.00 13.97           N  
ATOM    684  NH2 ARG A 296      18.597  22.671  23.951  1.00 17.23           N  
ATOM    685  N   THR A 297      10.323  21.920  19.914  1.00 11.45           N  
ATOM    686  CA  THR A 297       9.180  21.120  19.504  1.00 10.05           C  
ATOM    687  C   THR A 297       8.787  21.463  18.074  1.00 11.13           C  
ATOM    688  O   THR A 297       8.554  20.590  17.232  1.00 11.12           O  
ATOM    689  CB  THR A 297       7.995  21.350  20.466  1.00  9.93           C  
ATOM    690  OG1 THR A 297       8.374  20.939  21.782  1.00 10.67           O  
ATOM    691  CG2 THR A 297       6.801  20.516  20.034  1.00 12.02           C  
ATOM    692  N   LYS A 298       8.666  22.757  17.761  1.00 10.91           N  
ATOM    693  CA  LYS A 298       8.269  23.165  16.424  1.00 12.20           C  
ATOM    694  C   LYS A 298       9.331  22.818  15.408  1.00 11.18           C  
ATOM    695  O   LYS A 298       9.026  22.352  14.304  1.00 11.31           O  
ATOM    696  CB  LYS A 298       7.955  24.670  16.354  1.00 16.42           C  
ATOM    697  CG  LYS A 298       6.666  24.989  17.102  1.00 18.80           C  
ATOM    698  CD  LYS A 298       6.262  26.407  16.864  1.00 20.68           C  
ATOM    699  CE  LYS A 298       4.906  26.739  17.502  1.00 24.52           C  
ATOM    700  NZ  LYS A 298       4.526  28.130  17.115  1.00 25.68           N  
ATOM    701  N   GLU A 299      10.596  23.020  15.725  1.00 11.35           N  
ATOM    702  CA  GLU A 299      11.662  22.597  14.813  1.00 11.63           C  
ATOM    703  C   GLU A 299      11.605  21.109  14.549  1.00 10.70           C  
ATOM    704  O   GLU A 299      11.776  20.669  13.387  1.00 12.70           O  
ATOM    705  CB  GLU A 299      13.057  22.989  15.344  1.00 13.76           C  
ATOM    706  CG  GLU A 299      14.209  22.844  14.377  1.00 18.88           C  
ATOM    707  CD  GLU A 299      14.200  23.888  13.266  1.00 21.25           C  
ATOM    708  OE1 GLU A 299      13.471  24.890  13.436  1.00 20.93           O  
ATOM    709  OE2 GLU A 299      14.918  23.629  12.293  1.00 25.75           O  
ATOM    710  N   LEU A 300      11.414  20.304  15.596  1.00 11.57           N  
ATOM    711  CA  LEU A 300      11.286  18.871  15.437  1.00 12.82           C  
ATOM    712  C   LEU A 300      10.075  18.511  14.590  1.00 11.82           C  
ATOM    713  O   LEU A 300      10.157  17.636  13.700  1.00 13.33           O  
ATOM    714  CB  LEU A 300      11.199  18.235  16.826  1.00 12.69           C  
ATOM    715  CG  LEU A 300      11.012  16.737  16.878  1.00 13.29           C  
ATOM    716  CD1 LEU A 300      12.082  15.952  16.138  1.00 15.52           C  
ATOM    717  CD2 LEU A 300      10.993  16.351  18.346  1.00 14.14           C  
ATOM    718  N   GLY A 301       8.932  19.151  14.810  1.00 12.04           N  
ATOM    719  CA  GLY A 301       7.793  18.890  13.973  1.00 12.01           C  
ATOM    720  C   GLY A 301       8.062  19.160  12.494  1.00 10.91           C  
ATOM    721  O   GLY A 301       7.605  18.401  11.621  1.00 12.42           O  
ATOM    722  N   TYR A 302       8.793  20.226  12.205  1.00 11.21           N  
ATOM    723  CA  TYR A 302       9.141  20.570  10.840  1.00 12.00           C  
ATOM    724  C   TYR A 302      10.118  19.560  10.244  1.00 12.20           C  
ATOM    725  O   TYR A 302       9.997  19.162   9.078  1.00 12.25           O  
ATOM    726  CB  TYR A 302       9.658  22.026  10.727  1.00 12.03           C  
ATOM    727  CG  TYR A 302       9.780  22.353   9.247  1.00  9.82           C  
ATOM    728  CD1 TYR A 302       8.703  22.366   8.381  1.00 12.15           C  
ATOM    729  CD2 TYR A 302      11.042  22.578   8.727  1.00 11.15           C  
ATOM    730  CE1 TYR A 302       8.852  22.647   7.037  1.00 12.44           C  
ATOM    731  CE2 TYR A 302      11.211  22.847   7.381  1.00 11.82           C  
ATOM    732  CZ  TYR A 302      10.119  22.878   6.544  1.00 11.96           C  
ATOM    733  OH  TYR A 302      10.275  23.135   5.194  1.00 15.01           O  
ATOM    734  N   THR A 303      11.059  19.123  11.061  1.00 12.20           N  
ATOM    735  CA  THR A 303      11.984  18.060  10.649  1.00 14.53           C  
ATOM    736  C   THR A 303      11.183  16.829  10.254  1.00 13.29           C  
ATOM    737  O   THR A 303      11.448  16.217   9.236  1.00 15.42           O  
ATOM    738  CB  THR A 303      12.970  17.757  11.782  1.00 15.16           C  
ATOM    739  OG1 THR A 303      13.821  18.928  11.963  1.00 17.65           O  
ATOM    740  CG2 THR A 303      13.890  16.566  11.554  1.00 20.02           C  
ATOM    741  N   VAL A 304      10.205  16.434  11.071  1.00 14.31           N  
ATOM    742  CA  VAL A 304       9.363  15.288  10.738  1.00 14.63           C  
ATOM    743  C   VAL A 304       8.655  15.515   9.403  1.00 13.27           C  
ATOM    744  O   VAL A 304       8.575  14.616   8.578  1.00 13.55           O  
ATOM    745  CB  VAL A 304       8.359  15.036  11.897  1.00 15.38           C  
ATOM    746  CG1 VAL A 304       7.260  14.111  11.452  1.00 16.96           C  
ATOM    747  CG2 VAL A 304       9.078  14.487  13.122  1.00 19.11           C  
ATOM    748  N   LYS A 305       8.110  16.711   9.172  1.00 13.67           N  
ATOM    749  CA  LYS A 305       7.385  17.032   7.918  1.00 14.30           C  
ATOM    750  C   LYS A 305       8.321  16.897   6.729  1.00 15.81           C  
ATOM    751  O   LYS A 305       7.947  16.330   5.699  1.00 15.87           O  
ATOM    752  CB  LYS A 305       6.737  18.410   8.065  1.00 17.65           C  
ATOM    753  CG  LYS A 305       6.078  19.069   6.883  1.00 18.45           C  
ATOM    754  CD  LYS A 305       5.506  20.429   7.266  1.00 19.65           C  
ATOM    755  CE  LYS A 305       4.968  21.268   6.124  1.00 27.49           C  
ATOM    756  NZ  LYS A 305       3.890  22.198   6.679  1.00 40.85           N  
ATOM    757  N   LYS A 306       9.535  17.416   6.846  1.00 15.42           N  
ATOM    758  CA  LYS A 306      10.482  17.299   5.744  1.00 16.93           C  
ATOM    759  C   LYS A 306      10.866  15.844   5.494  1.00 16.27           C  
ATOM    760  O   LYS A 306      10.981  15.432   4.353  1.00 19.33           O  
ATOM    761  CB  LYS A 306      11.745  18.124   6.019  1.00 18.49           C  
ATOM    762  CG  LYS A 306      11.634  19.596   5.968  1.00 19.27           C  
ATOM    763  CD  LYS A 306      12.939  20.375   6.068  1.00 24.05           C  
ATOM    764  CE  LYS A 306      13.489  20.314   7.502  1.00 27.05           C  
ATOM    765  NZ  LYS A 306      14.572  21.306   7.771  1.00 28.53           N  
ATOM    766  N   HIS A 307      11.085  15.050   6.531  1.00 14.35           N  
ATOM    767  CA  HIS A 307      11.407  13.642   6.334  1.00 14.93           C  
ATOM    768  C   HIS A 307      10.248  12.927   5.678  1.00 13.44           C  
ATOM    769  O   HIS A 307      10.386  12.047   4.803  1.00 15.53           O  
ATOM    770  CB  HIS A 307      11.762  13.011   7.686  1.00 17.67           C  
ATOM    771  CG  HIS A 307      13.167  13.181   8.151  1.00 21.85           C  
ATOM    772  ND1 HIS A 307      13.592  13.566   9.383  1.00 32.79           N  
ATOM    773  CD2 HIS A 307      14.314  12.961   7.457  1.00 30.21           C  
ATOM    774  CE1 HIS A 307      14.911  13.611   9.473  1.00 34.21           C  
ATOM    775  NE2 HIS A 307      15.372  13.236   8.290  1.00 36.93           N  
ATOM    776  N   LEU A 308       9.016  13.237   6.067  1.00 14.30           N  
ATOM    777  CA  LEU A 308       7.845  12.646   5.431  1.00 13.29           C  
ATOM    778  C   LEU A 308       7.830  12.941   3.965  1.00 13.33           C  
ATOM    779  O   LEU A 308       7.586  12.075   3.132  1.00 14.36           O  
ATOM    780  CB  LEU A 308       6.559  13.199   6.079  1.00 14.01           C  
ATOM    781  CG  LEU A 308       5.300  12.647   5.426  1.00 14.94           C  
ATOM    782  CD1 LEU A 308       5.251  11.133   5.461  1.00 19.37           C  
ATOM    783  CD2 LEU A 308       4.058  13.247   6.117  1.00 21.04           C  
ATOM    784  N   GLN A 309       8.046  14.210   3.602  1.00 14.14           N  
ATOM    785  CA  GLN A 309       8.069  14.576   2.191  1.00 15.96           C  
ATOM    786  C   GLN A 309       9.158  13.815   1.423  1.00 17.07           C  
ATOM    787  O   GLN A 309       8.924  13.336   0.280  1.00 15.86           O  
ATOM    788  CB  GLN A 309       8.279  16.100   2.136  1.00 16.91           C  
ATOM    789  CG  GLN A 309       7.134  16.918   2.614  1.00 22.16           C  
ATOM    790  CD  GLN A 309       7.333  18.395   2.846  1.00 26.35           C  
ATOM    791  OE1 GLN A 309       6.332  19.138   2.898  1.00 35.40           O  
ATOM    792  NE2 GLN A 309       8.543  18.888   3.023  1.00 43.66           N  
ATOM    793  N   ASP A 310      10.335  13.743   2.058  1.00 15.75           N  
ATOM    794  CA  ASP A 310      11.461  13.003   1.433  1.00 17.27           C  
ATOM    795  C   ASP A 310      11.176  11.563   1.184  1.00 16.06           C  
ATOM    796  O   ASP A 310      11.276  11.066   0.050  1.00 17.05           O  
ATOM    797  CB  ASP A 310      12.712  13.116   2.352  1.00 18.08           C  
ATOM    798  CG  ASP A 310      13.930  12.328   1.881  1.00 22.01           C  
ATOM    799  OD1 ASP A 310      14.319  12.401   0.688  1.00 26.43           O  
ATOM    800  OD2 ASP A 310      14.569  11.580   2.667  1.00 35.34           O  
ATOM    801  N   LEU A 311      10.771  10.901   2.245  1.00 14.38           N  
ATOM    802  CA  LEU A 311      10.470   9.474   2.127  1.00 13.07           C  
ATOM    803  C   LEU A 311       9.347   9.200   1.142  1.00 12.02           C  
ATOM    804  O   LEU A 311       9.351   8.232   0.354  1.00 13.63           O  
ATOM    805  CB  LEU A 311      10.065   8.967   3.519  1.00 14.28           C  
ATOM    806  CG  LEU A 311      11.229   8.860   4.506  1.00 13.75           C  
ATOM    807  CD1 LEU A 311      10.732   8.768   5.944  1.00 17.03           C  
ATOM    808  CD2 LEU A 311      12.086   7.657   4.173  1.00 20.83           C  
ATOM    809  N   SER A 312       8.289  10.005   1.176  1.00 12.45           N  
ATOM    810  CA  SER A 312       7.126   9.847   0.308  1.00 12.27           C  
ATOM    811  C   SER A 312       7.552   9.967  -1.146  1.00 11.19           C  
ATOM    812  O   SER A 312       7.183   9.188  -2.017  1.00 13.00           O  
ATOM    813  CB ASER A 312       6.013  10.843   0.639  0.61 13.59           C  
ATOM    814  CB BSER A 312       6.053  10.887   0.630  0.39 14.44           C  
ATOM    815  OG ASER A 312       4.877  10.552  -0.170  0.61 18.99           O  
ATOM    816  OG BSER A 312       5.492  10.720   1.916  0.39 12.85           O  
ATOM    817  N   GLY A 313       8.340  11.020  -1.419  1.00 14.19           N  
ATOM    818  CA  GLY A 313       8.785  11.226  -2.761  1.00 14.70           C  
ATOM    819  C   GLY A 313       9.686  10.121  -3.247  1.00 13.87           C  
ATOM    820  O   GLY A 313       9.583   9.687  -4.396  1.00 13.24           O  
ATOM    821  N   ARG A 314      10.592   9.646  -2.398  1.00 12.73           N  
ATOM    822  CA  ARG A 314      11.472   8.585  -2.860  1.00 12.65           C  
ATOM    823  C   ARG A 314      10.739   7.277  -3.076  1.00 12.40           C  
ATOM    824  O   ARG A 314      11.017   6.585  -4.054  1.00 12.56           O  
ATOM    825  CB  ARG A 314      12.629   8.398  -1.878  1.00 14.18           C  
ATOM    826  CG  ARG A 314      13.634   9.538  -2.002  1.00 17.73           C  
ATOM    827  CD  ARG A 314      14.922   9.240  -1.319  1.00 23.43           C  
ATOM    828  NE  ARG A 314      14.783   9.437   0.112  1.00 23.72           N  
ATOM    829  CZ  ARG A 314      14.896   8.526   1.064  1.00 30.03           C  
ATOM    830  NH1 ARG A 314      15.157   7.244   0.854  1.00 27.29           N  
ATOM    831  NH2 ARG A 314      14.739   8.913   2.338  1.00 34.34           N  
ATOM    832  N   ILE A 315       9.802   6.932  -2.224  1.00 11.72           N  
ATOM    833  CA  ILE A 315       9.082   5.672  -2.480  1.00 11.58           C  
ATOM    834  C   ILE A 315       8.197   5.818  -3.705  1.00 10.76           C  
ATOM    835  O   ILE A 315       8.006   4.884  -4.464  1.00 11.57           O  
ATOM    836  CB  ILE A 315       8.365   5.106  -1.265  1.00 12.01           C  
ATOM    837  CG1 ILE A 315       8.157   3.584  -1.374  1.00 13.56           C  
ATOM    838  CG2 ILE A 315       7.044   5.787  -0.983  1.00 15.39           C  
ATOM    839  CD1 ILE A 315       9.433   2.757  -1.431  1.00 18.72           C  
ATOM    840  N   SER A 316       7.652   7.007  -3.951  1.00 12.55           N  
ATOM    841  CA  SER A 316       6.850   7.201  -5.157  1.00 12.75           C  
ATOM    842  C   SER A 316       7.707   7.087  -6.401  1.00 12.32           C  
ATOM    843  O   SER A 316       7.284   6.503  -7.377  1.00 13.99           O  
ATOM    844  CB ASER A 316       6.094   8.519  -5.094  0.52 13.50           C  
ATOM    845  CB BSER A 316       6.144   8.547  -5.165  0.48 13.62           C  
ATOM    846  OG ASER A 316       5.241   8.485  -3.949  0.52 15.66           O  
ATOM    847  OG BSER A 316       5.446   8.792  -6.376  0.48 15.72           O  
ATOM    848  N   ARG A 317       8.913   7.675  -6.391  1.00 13.36           N  
ATOM    849  CA  ARG A 317       9.738   7.576  -7.582  1.00 15.05           C  
ATOM    850  C   ARG A 317      10.250   6.157  -7.776  1.00 16.43           C  
ATOM    851  O   ARG A 317      10.495   5.748  -8.913  1.00 22.86           O  
ATOM    852  CB  ARG A 317      10.889   8.582  -7.556  1.00 16.03           C  
ATOM    853  CG  ARG A 317      10.412  10.030  -7.616  1.00 20.95           C  
ATOM    854  CD  ARG A 317      11.574  11.011  -7.706  1.00 23.59           C  
ATOM    855  NE  ARG A 317      12.247  11.084  -6.390  1.00 26.52           N  
ATOM    856  CZ  ARG A 317      11.913  11.913  -5.411  1.00 27.12           C  
ATOM    857  NH1 ARG A 317      10.913  12.787  -5.527  1.00 30.71           N  
ATOM    858  NH2 ARG A 317      12.585  11.890  -4.278  1.00 28.21           N  
ATOM    859  N   ALA A 318      10.420   5.397  -6.722  1.00 13.45           N  
ATOM    860  CA  ALA A 318      10.766   3.997  -6.877  1.00 14.49           C  
ATOM    861  C   ALA A 318       9.605   3.180  -7.421  1.00 15.90           C  
ATOM    862  O   ALA A 318       9.755   2.251  -8.193  1.00 22.20           O  
ATOM    863  CB  ALA A 318      11.160   3.446  -5.536  1.00 15.18           C  
ATOM    864  N   ARG A 319       8.374   3.494  -7.037  1.00 13.49           N  
ATOM    865  CA  ARG A 319       7.229   2.772  -7.551  1.00 12.56           C  
ATOM    866  C   ARG A 319       6.919   3.121  -9.001  1.00 15.60           C  
ATOM    867  O   ARG A 319       6.617   2.180  -9.768  1.00 18.30           O  
ATOM    868  CB  ARG A 319       6.017   3.110  -6.670  1.00 11.90           C  
ATOM    869  CG  ARG A 319       6.067   2.400  -5.333  1.00 11.36           C  
ATOM    870  CD  ARG A 319       5.101   2.989  -4.319  1.00 10.87           C  
ATOM    871  NE  ARG A 319       3.701   2.900  -4.696  1.00 10.84           N  
ATOM    872  CZ  ARG A 319       2.934   1.826  -4.621  1.00 10.37           C  
ATOM    873  NH1 ARG A 319       3.397   0.695  -4.081  1.00  9.85           N  
ATOM    874  NH2 ARG A 319       1.673   1.890  -5.036  1.00 10.88           N  
ATOM    875  N   HIS A 320       7.021   4.354  -9.393  1.00 14.59           N  
ATOM    876  CA  HIS A 320       6.521   4.820 -10.682  1.00 16.14           C  
ATOM    877  C   HIS A 320       7.647   5.371 -11.585  1.00 21.53           C  
ATOM    878  O   HIS A 320       7.163   5.677 -12.731  1.00 33.13           O  
ATOM    879  CB  HIS A 320       5.406   5.844 -10.449  1.00 16.47           C  
ATOM    880  CG  HIS A 320       4.350   5.315  -9.516  1.00 15.25           C  
ATOM    881  ND1 HIS A 320       3.533   4.278  -9.891  1.00 15.98           N  
ATOM    882  CD2 HIS A 320       3.991   5.670  -8.263  1.00 13.36           C  
ATOM    883  CE1 HIS A 320       2.695   4.002  -8.887  1.00 16.35           C  
ATOM    884  NE2 HIS A 320       2.944   4.843  -7.900  1.00 13.96           N  
TER     885      HIS A 320                                                      
ATOM    886  N   LYS B  86       1.043  23.588  54.004  1.00 13.08           N  
ATOM    887  CA  LYS B  86      -0.133  22.733  53.900  1.00 13.39           C  
ATOM    888  C   LYS B  86       0.289  21.296  53.739  1.00 13.32           C  
ATOM    889  O   LYS B  86       1.444  21.031  53.401  1.00 15.05           O  
ATOM    890  CB  LYS B  86      -0.998  23.171  52.713  1.00 13.80           C  
ATOM    891  CG  LYS B  86      -0.384  22.919  51.347  1.00 13.98           C  
ATOM    892  CD  LYS B  86      -1.344  23.227  50.205  1.00 17.60           C  
ATOM    893  CE  LYS B  86      -1.081  22.456  48.944  1.00 29.56           C  
ATOM    894  NZ  LYS B  86      -2.263  21.663  48.437  1.00 50.90           N  
ATOM    895  N   THR B  87      -0.656  20.408  53.957  1.00 15.55           N  
ATOM    896  CA  THR B  87      -0.498  18.999  53.568  1.00 17.31           C  
ATOM    897  C   THR B  87      -0.662  18.857  52.070  1.00 17.91           C  
ATOM    898  O   THR B  87      -1.574  19.475  51.478  1.00 19.32           O  
ATOM    899  CB  THR B  87      -1.564  18.147  54.301  1.00 22.16           C  
ATOM    900  OG1 THR B  87      -1.209  18.204  55.692  1.00 27.20           O  
ATOM    901  CG2 THR B  87      -1.520  16.697  53.903  1.00 27.48           C  
ATOM    902  N   CYS B  88       0.219  18.093  51.395  1.00 17.95           N  
ATOM    903  CA  CYS B  88       0.124  17.981  49.946  1.00 17.75           C  
ATOM    904  C   CYS B  88      -1.008  17.062  49.527  1.00 22.08           C  
ATOM    905  O   CYS B  88      -1.309  16.038  50.128  1.00 25.27           O  
ATOM    906  CB  CYS B  88       1.460  17.531  49.364  1.00 20.23           C  
ATOM    907  SG  CYS B  88       2.864  18.554  49.859  1.00 18.25           S  
ATOM    908  N   SER B  89      -1.673  17.439  48.432  1.00 23.20           N  
ATOM    909  CA  SER B  89      -2.804  16.676  47.926  1.00 29.77           C  
ATOM    910  C   SER B  89      -2.361  15.515  47.045  1.00 30.13           C  
ATOM    911  O   SER B  89      -1.188  15.399  46.692  1.00 32.34           O  
ATOM    912  CB  SER B  89      -3.748  17.579  47.118  1.00 28.66           C  
ATOM    913  OG  SER B  89      -3.212  17.795  45.823  1.00 37.42           O  
ATOM    914  N   GLN B  90      -3.292  14.652  46.682  1.00 31.48           N  
ATOM    915  CA  GLN B  90      -2.936  13.508  45.826  1.00 33.10           C  
ATOM    916  C   GLN B  90      -2.396  13.916  44.460  1.00 32.28           C  
ATOM    917  O   GLN B  90      -1.747  13.085  43.790  1.00 40.22           O  
ATOM    918  CB  GLN B  90      -4.190  12.606  45.796  1.00 37.33           C  
ATOM    919  CG  GLN B  90      -4.141  11.561  44.715  1.00 46.80           C  
ATOM    920  CD  GLN B  90      -5.470  10.813  44.622  1.00 53.56           C  
ATOM    921  OE1 GLN B  90      -6.305  10.956  45.527  1.00 67.60           O  
ATOM    922  NE2 GLN B  90      -5.634  10.051  43.543  1.00 49.07           N  
ATOM    923  N   ALA B  91      -2.585  15.152  43.976  1.00 31.03           N  
ATOM    924  CA  ALA B  91      -2.113  15.613  42.675  1.00 29.16           C  
ATOM    925  C   ALA B  91      -0.816  16.413  42.776  1.00 24.15           C  
ATOM    926  O   ALA B  91      -0.369  17.013  41.808  1.00 21.52           O  
ATOM    927  CB  ALA B  91      -3.109  16.515  41.950  1.00 33.40           C  
ATOM    928  N   GLU B  92      -0.282  16.367  43.986  1.00 21.54           N  
ATOM    929  CA  GLU B  92       0.954  17.090  44.274  1.00 18.78           C  
ATOM    930  C   GLU B  92       2.042  16.115  44.700  1.00 19.50           C  
ATOM    931  O   GLU B  92       1.787  15.064  45.259  1.00 21.73           O  
ATOM    932  CB  GLU B  92       0.645  18.115  45.352  1.00 17.39           C  
ATOM    933  CG  GLU B  92      -0.144  19.316  44.842  1.00 18.43           C  
ATOM    934  CD  GLU B  92      -0.650  20.214  45.965  1.00 20.62           C  
ATOM    935  OE1 GLU B  92      -0.753  19.796  47.134  1.00 22.16           O  
ATOM    936  OE2 GLU B  92      -0.956  21.367  45.586  1.00 27.57           O  
ATOM    937  N   PHE B  93       3.283  16.497  44.479  1.00 16.93           N  
ATOM    938  CA  PHE B  93       4.499  15.928  45.001  1.00 15.53           C  
ATOM    939  C   PHE B  93       4.948  16.738  46.215  1.00 15.76           C  
ATOM    940  O   PHE B  93       5.012  17.964  46.164  1.00 15.20           O  
ATOM    941  CB  PHE B  93       5.592  15.942  43.925  1.00 14.98           C  
ATOM    942  CG  PHE B  93       6.975  15.523  44.384  1.00 15.64           C  
ATOM    943  CD1 PHE B  93       7.253  14.184  44.592  1.00 16.09           C  
ATOM    944  CD2 PHE B  93       7.964  16.461  44.565  1.00 15.11           C  
ATOM    945  CE1 PHE B  93       8.531  13.804  44.997  1.00 17.48           C  
ATOM    946  CE2 PHE B  93       9.243  16.100  44.976  1.00 15.25           C  
ATOM    947  CZ  PHE B  93       9.507  14.761  45.160  1.00 15.49           C  
ATOM    948  N   ARG B  94       5.301  16.040  47.282  1.00 15.41           N  
ATOM    949  CA  ARG B  94       5.847  16.696  48.460  1.00 15.20           C  
ATOM    950  C   ARG B  94       7.353  16.769  48.268  1.00 15.42           C  
ATOM    951  O   ARG B  94       8.079  15.780  48.317  1.00 17.34           O  
ATOM    952  CB  ARG B  94       5.465  15.943  49.720  1.00 18.10           C  
ATOM    953  CG  ARG B  94       6.117  16.552  50.951  1.00 18.73           C  
ATOM    954  CD  ARG B  94       5.858  15.750  52.211  1.00 19.00           C  
ATOM    955  NE  ARG B  94       6.619  16.357  53.310  1.00 19.31           N  
ATOM    956  CZ  ARG B  94       7.876  16.050  53.593  1.00 20.72           C  
ATOM    957  NH1 ARG B  94       8.580  15.140  52.913  1.00 26.61           N  
ATOM    958  NH2 ARG B  94       8.493  16.649  54.601  1.00 23.51           N  
ATOM    959  N   CYS B  95       7.870  17.967  47.983  1.00 14.82           N  
ATOM    960  CA  CYS B  95       9.308  18.177  48.057  1.00 14.76           C  
ATOM    961  C   CYS B  95       9.818  17.671  49.408  1.00 16.06           C  
ATOM    962  O   CYS B  95       9.109  17.687  50.446  1.00 17.79           O  
ATOM    963  CB  CYS B  95       9.616  19.664  47.975  1.00 14.18           C  
ATOM    964  SG  CYS B  95       8.965  20.510  46.541  1.00 12.76           S  
ATOM    965  N   HIS B  96      11.080  17.238  49.459  1.00 15.98           N  
ATOM    966  CA  HIS B  96      11.536  16.654  50.714  1.00 19.15           C  
ATOM    967  C   HIS B  96      11.539  17.681  51.831  1.00 17.48           C  
ATOM    968  O   HIS B  96      11.443  17.327  53.001  1.00 21.53           O  
ATOM    969  CB  HIS B  96      12.922  16.001  50.507  1.00 25.58           C  
ATOM    970  CG  HIS B  96      12.806  14.791  49.636  1.00 28.67           C  
ATOM    971  ND1 HIS B  96      13.867  14.006  49.277  1.00 33.51           N  
ATOM    972  CD2 HIS B  96      11.728  14.247  49.015  1.00 26.41           C  
ATOM    973  CE1 HIS B  96      13.483  13.019  48.492  1.00 33.89           C  
ATOM    974  NE2 HIS B  96      12.184  13.140  48.316  1.00 28.93           N  
ATOM    975  N   ASP B  97      11.592  18.946  51.460  1.00 16.71           N  
ATOM    976  CA  ASP B  97      11.549  20.065  52.403  1.00 15.37           C  
ATOM    977  C   ASP B  97      10.130  20.415  52.817  1.00 14.22           C  
ATOM    978  O   ASP B  97      10.025  21.315  53.646  1.00 15.92           O  
ATOM    979  CB  ASP B  97      12.239  21.304  51.837  1.00 16.87           C  
ATOM    980  CG  ASP B  97      11.623  21.922  50.587  1.00 15.24           C  
ATOM    981  OD1 ASP B  97      10.431  21.695  50.292  1.00 15.38           O  
ATOM    982  OD2 ASP B  97      12.353  22.665  49.892  1.00 18.52           O  
ATOM    983  N   GLY B  98       9.119  19.776  52.307  1.00 15.06           N  
ATOM    984  CA  GLY B  98       7.719  19.879  52.713  1.00 14.28           C  
ATOM    985  C   GLY B  98       6.869  20.713  51.799  1.00 13.04           C  
ATOM    986  O   GLY B  98       5.638  20.647  51.882  1.00 14.73           O  
ATOM    987  N   LYS B  99       7.447  21.532  50.923  1.00 14.59           N  
ATOM    988  CA  LYS B  99       6.655  22.320  50.008  1.00 13.85           C  
ATOM    989  C   LYS B  99       6.011  21.389  48.989  1.00 14.55           C  
ATOM    990  O   LYS B  99       6.622  20.382  48.588  1.00 15.57           O  
ATOM    991  CB  LYS B  99       7.519  23.366  49.303  1.00 17.17           C  
ATOM    992  CG  LYS B  99       6.654  24.323  48.483  1.00 24.61           C  
ATOM    993  CD  LYS B  99       7.411  25.349  47.651  1.00 34.51           C  
ATOM    994  CE  LYS B  99       6.341  26.257  47.038  1.00 44.30           C  
ATOM    995  NZ  LYS B  99       6.854  26.979  45.860  1.00 64.65           N  
ATOM    996  N   CYS B 100       4.787  21.714  48.579  1.00 13.72           N  
ATOM    997  CA  CYS B 100       4.045  20.927  47.594  1.00 14.17           C  
ATOM    998  C   CYS B 100       4.156  21.518  46.186  1.00 13.98           C  
ATOM    999  O   CYS B 100       4.062  22.749  46.052  1.00 15.02           O  
ATOM   1000  CB  CYS B 100       2.556  20.850  47.951  1.00 14.37           C  
ATOM   1001  SG  CYS B 100       2.201  20.457  49.647  1.00 16.11           S  
ATOM   1002  N   ILE B 101       4.307  20.657  45.186  1.00 12.19           N  
ATOM   1003  CA  ILE B 101       4.292  21.093  43.816  1.00 12.47           C  
ATOM   1004  C   ILE B 101       3.372  20.183  43.012  1.00 13.18           C  
ATOM   1005  O   ILE B 101       3.023  19.097  43.423  1.00 14.40           O  
ATOM   1006  CB  ILE B 101       5.672  21.086  43.156  1.00 11.99           C  
ATOM   1007  CG1 ILE B 101       6.234  19.687  42.994  1.00 12.07           C  
ATOM   1008  CG2 ILE B 101       6.626  22.012  43.919  1.00 14.94           C  
ATOM   1009  CD1 ILE B 101       7.509  19.586  42.191  1.00 12.95           C  
ATOM   1010  N   SER B 102       3.014  20.594  41.802  1.00 14.05           N  
ATOM   1011  CA  SER B 102       2.242  19.645  40.978  1.00 14.37           C  
ATOM   1012  C   SER B 102       3.079  18.413  40.651  1.00 13.94           C  
ATOM   1013  O   SER B 102       4.276  18.473  40.312  1.00 13.88           O  
ATOM   1014  CB  SER B 102       1.834  20.381  39.702  1.00 16.81           C  
ATOM   1015  OG  SER B 102       1.376  19.448  38.728  1.00 27.15           O  
ATOM   1016  N   ARG B 103       2.433  17.250  40.680  1.00 15.79           N  
ATOM   1017  CA  ARG B 103       3.075  15.983  40.367  1.00 18.25           C  
ATOM   1018  C   ARG B 103       3.712  15.938  38.988  1.00 15.66           C  
ATOM   1019  O   ARG B 103       4.734  15.312  38.707  1.00 16.38           O  
ATOM   1020  CB  ARG B 103       2.006  14.852  40.433  1.00 23.34           C  
ATOM   1021  CG  ARG B 103       0.915  15.120  39.400  1.00 43.21           C  
ATOM   1022  CD  ARG B 103      -0.266  14.152  39.448  1.00 59.76           C  
ATOM   1023  NE  ARG B 103      -0.991  14.210  38.179  1.00 69.34           N  
ATOM   1024  CZ  ARG B 103      -2.286  14.056  37.969  1.00 73.21           C  
ATOM   1025  NH1 ARG B 103      -3.115  13.810  38.976  1.00 89.07           N  
ATOM   1026  NH2 ARG B 103      -2.795  14.140  36.741  1.00 87.93           N  
ATOM   1027  N   GLN B 104       3.113  16.647  38.047  1.00 14.44           N  
ATOM   1028  CA  GLN B 104       3.633  16.623  36.690  1.00 14.79           C  
ATOM   1029  C   GLN B 104       4.950  17.378  36.546  1.00 12.55           C  
ATOM   1030  O   GLN B 104       5.568  17.307  35.486  1.00 12.89           O  
ATOM   1031  CB  GLN B 104       2.611  17.170  35.708  1.00 17.85           C  
ATOM   1032  CG  GLN B 104       1.962  18.506  35.882  1.00 25.54           C  
ATOM   1033  CD  GLN B 104       1.075  18.807  34.677  1.00 30.76           C  
ATOM   1034  OE1 GLN B 104       0.626  17.909  33.943  1.00 33.49           O  
ATOM   1035  NE2 GLN B 104       0.811  20.096  34.438  1.00 40.02           N  
ATOM   1036  N   PHE B 105       5.354  18.111  37.566  1.00 11.29           N  
ATOM   1037  CA  PHE B 105       6.612  18.864  37.530  1.00 11.24           C  
ATOM   1038  C   PHE B 105       7.787  18.071  38.102  1.00 12.62           C  
ATOM   1039  O   PHE B 105       8.899  18.594  38.198  1.00 13.87           O  
ATOM   1040  CB  PHE B 105       6.447  20.176  38.253  1.00 11.24           C  
ATOM   1041  CG  PHE B 105       5.395  21.103  37.689  1.00 13.01           C  
ATOM   1042  CD1 PHE B 105       4.987  21.086  36.384  1.00 12.54           C  
ATOM   1043  CD2 PHE B 105       4.824  22.052  38.512  1.00 17.44           C  
ATOM   1044  CE1 PHE B 105       4.044  21.955  35.931  1.00 14.35           C  
ATOM   1045  CE2 PHE B 105       3.850  22.931  38.069  1.00 16.04           C  
ATOM   1046  CZ  PHE B 105       3.444  22.898  36.748  1.00 15.26           C  
ATOM   1047  N   VAL B 106       7.571  16.814  38.463  1.00 12.25           N  
ATOM   1048  CA  VAL B 106       8.660  15.939  38.853  1.00 12.54           C  
ATOM   1049  C   VAL B 106       9.409  15.450  37.621  1.00 12.56           C  
ATOM   1050  O   VAL B 106       8.808  15.030  36.625  1.00 14.79           O  
ATOM   1051  CB  VAL B 106       8.138  14.762  39.698  1.00 14.20           C  
ATOM   1052  CG1 VAL B 106       9.239  13.770  40.025  1.00 17.13           C  
ATOM   1053  CG2 VAL B 106       7.497  15.289  40.960  1.00 13.21           C  
ATOM   1054  N   CYS B 107      10.738  15.564  37.673  1.00 12.63           N  
ATOM   1055  CA  CYS B 107      11.579  15.154  36.553  1.00 12.97           C  
ATOM   1056  C   CYS B 107      11.166  15.834  35.259  1.00 14.19           C  
ATOM   1057  O   CYS B 107      11.071  15.192  34.224  1.00 16.80           O  
ATOM   1058  CB  CYS B 107      11.592  13.629  36.392  1.00 15.52           C  
ATOM   1059  SG  CYS B 107      12.262  12.734  37.808  1.00 15.69           S  
ATOM   1060  N   ASP B 108      10.961  17.152  35.290  1.00 14.98           N  
ATOM   1061  CA  ASP B 108      10.735  18.000  34.107  1.00 16.00           C  
ATOM   1062  C   ASP B 108      11.920  18.907  33.779  1.00 16.00           C  
ATOM   1063  O   ASP B 108      11.816  19.774  32.894  1.00 19.16           O  
ATOM   1064  CB  ASP B 108       9.451  18.818  34.240  1.00 14.19           C  
ATOM   1065  CG  ASP B 108       9.501  19.954  35.238  1.00 12.77           C  
ATOM   1066  OD1 ASP B 108      10.437  20.070  36.030  1.00 13.55           O  
ATOM   1067  OD2 ASP B 108       8.500  20.739  35.189  1.00 13.43           O  
ATOM   1068  N   SER B 109      13.052  18.680  34.418  1.00 16.29           N  
ATOM   1069  CA  SER B 109      14.305  19.364  34.124  1.00 19.05           C  
ATOM   1070  C   SER B 109      14.271  20.832  34.518  1.00 19.19           C  
ATOM   1071  O   SER B 109      14.940  21.695  33.984  1.00 24.85           O  
ATOM   1072  CB  SER B 109      14.732  19.211  32.651  1.00 25.00           C  
ATOM   1073  OG  SER B 109      15.250  17.862  32.568  1.00 29.50           O  
ATOM   1074  N   ASP B 110      13.442  21.120  35.504  1.00 17.76           N  
ATOM   1075  CA  ASP B 110      13.260  22.482  36.003  1.00 18.00           C  
ATOM   1076  C   ASP B 110      13.090  22.339  37.507  1.00 15.21           C  
ATOM   1077  O   ASP B 110      12.241  21.588  37.954  1.00 14.29           O  
ATOM   1078  CB  ASP B 110      12.079  23.086  35.278  1.00 20.27           C  
ATOM   1079  CG  ASP B 110      11.740  24.504  35.597  1.00 22.39           C  
ATOM   1080  OD1 ASP B 110      12.576  25.152  36.276  1.00 28.77           O  
ATOM   1081  OD2 ASP B 110      10.640  24.912  35.118  1.00 19.74           O  
ATOM   1082  N   ARG B 111      13.898  22.993  38.297  1.00 20.16           N  
ATOM   1083  CA  ARG B 111      13.861  22.890  39.746  1.00 20.26           C  
ATOM   1084  C   ARG B 111      12.684  23.640  40.358  1.00 18.88           C  
ATOM   1085  O   ARG B 111      12.636  24.861  40.434  1.00 26.62           O  
ATOM   1086  CB  ARG B 111      15.167  23.442  40.349  1.00 24.85           C  
ATOM   1087  CG  ARG B 111      15.138  23.151  41.848  1.00 30.43           C  
ATOM   1088  CD  ARG B 111      16.120  24.018  42.597  1.00 43.34           C  
ATOM   1089  NE  ARG B 111      17.512  23.613  42.371  1.00 55.12           N  
ATOM   1090  CZ  ARG B 111      18.516  24.046  43.128  1.00 58.03           C  
ATOM   1091  NH1 ARG B 111      18.279  24.880  44.140  1.00 69.58           N  
ATOM   1092  NH2 ARG B 111      19.763  23.660  42.893  1.00 60.48           N  
ATOM   1093  N   ASP B 112      11.689  22.901  40.826  1.00 13.49           N  
ATOM   1094  CA  ASP B 112      10.511  23.490  41.412  1.00 14.55           C  
ATOM   1095  C   ASP B 112      10.591  23.506  42.927  1.00 13.82           C  
ATOM   1096  O   ASP B 112       9.961  24.279  43.603  1.00 18.70           O  
ATOM   1097  CB  ASP B 112       9.248  22.759  40.943  1.00 11.78           C  
ATOM   1098  CG  ASP B 112       9.045  22.827  39.449  1.00 12.77           C  
ATOM   1099  OD1 ASP B 112       8.605  23.882  38.988  1.00 17.18           O  
ATOM   1100  OD2 ASP B 112       9.324  21.833  38.742  1.00 12.46           O  
ATOM   1101  N   CYS B 113      11.336  22.591  43.502  1.00 13.61           N  
ATOM   1102  CA  CYS B 113      11.546  22.512  44.930  1.00 13.82           C  
ATOM   1103  C   CYS B 113      12.836  23.241  45.320  1.00 16.33           C  
ATOM   1104  O   CYS B 113      13.850  23.066  44.617  1.00 18.05           O  
ATOM   1105  CB  CYS B 113      11.697  21.073  45.431  1.00 14.43           C  
ATOM   1106  SG  CYS B 113      10.306  19.970  45.082  1.00 13.11           S  
ATOM   1107  N   LEU B 114      12.810  23.999  46.425  1.00 19.16           N  
ATOM   1108  CA  LEU B 114      14.031  24.680  46.866  1.00 25.45           C  
ATOM   1109  C   LEU B 114      15.209  23.736  47.026  1.00 25.90           C  
ATOM   1110  O   LEU B 114      16.367  23.974  46.685  1.00 26.52           O  
ATOM   1111  CB  LEU B 114      13.755  25.440  48.182  1.00 30.48           C  
ATOM   1112  CG  LEU B 114      14.943  26.175  48.807  1.00 40.05           C  
ATOM   1113  CD1 LEU B 114      15.613  27.142  47.830  1.00 45.94           C  
ATOM   1114  CD2 LEU B 114      14.573  26.962  50.076  1.00 45.33           C  
ATOM   1115  N   ASP B 115      14.906  22.585  47.601  1.00 21.48           N  
ATOM   1116  CA  ASP B 115      15.917  21.581  47.888  1.00 21.92           C  
ATOM   1117  C   ASP B 115      16.252  20.759  46.637  1.00 22.06           C  
ATOM   1118  O   ASP B 115      17.116  19.876  46.707  1.00 25.67           O  
ATOM   1119  CB  ASP B 115      15.464  20.698  49.056  1.00 21.72           C  
ATOM   1120  CG  ASP B 115      14.270  19.828  48.738  1.00 20.65           C  
ATOM   1121  OD1 ASP B 115      13.783  19.833  47.577  1.00 18.01           O  
ATOM   1122  OD2 ASP B 115      13.837  19.103  49.670  1.00 20.54           O  
ATOM   1123  N   GLY B 116      15.653  20.976  45.473  1.00 20.27           N  
ATOM   1124  CA  GLY B 116      15.934  20.210  44.247  1.00 20.23           C  
ATOM   1125  C   GLY B 116      15.420  18.790  44.232  1.00 17.88           C  
ATOM   1126  O   GLY B 116      15.779  18.075  43.291  1.00 18.75           O  
ATOM   1127  N   SER B 117      14.617  18.371  45.197  1.00 16.25           N  
ATOM   1128  CA  SER B 117      14.206  16.966  45.305  1.00 16.41           C  
ATOM   1129  C   SER B 117      13.250  16.490  44.261  1.00 13.33           C  
ATOM   1130  O   SER B 117      13.018  15.286  44.083  1.00 15.44           O  
ATOM   1131  CB  SER B 117      13.601  16.753  46.721  1.00 15.51           C  
ATOM   1132  OG  SER B 117      12.537  17.608  46.953  1.00 16.05           O  
ATOM   1133  N   ASP B 118      12.698  17.450  43.514  1.00 12.61           N  
ATOM   1134  CA  ASP B 118      11.899  17.028  42.361  1.00 12.29           C  
ATOM   1135  C   ASP B 118      12.745  16.609  41.176  1.00 12.16           C  
ATOM   1136  O   ASP B 118      12.195  15.979  40.262  1.00 12.74           O  
ATOM   1137  CB  ASP B 118      10.920  18.133  41.943  1.00 11.30           C  
ATOM   1138  CG  ASP B 118      11.555  19.446  41.585  1.00 11.20           C  
ATOM   1139  OD1 ASP B 118      12.347  19.914  42.419  1.00 13.43           O  
ATOM   1140  OD2 ASP B 118      11.237  20.027  40.507  1.00 12.75           O  
ATOM   1141  N   GLU B 119      13.999  16.923  41.103  1.00 13.54           N  
ATOM   1142  CA  GLU B 119      14.891  16.651  39.999  1.00 13.64           C  
ATOM   1143  C   GLU B 119      16.058  15.788  40.445  1.00 13.95           C  
ATOM   1144  O   GLU B 119      16.643  15.109  39.591  1.00 15.82           O  
ATOM   1145  CB  GLU B 119      15.394  17.954  39.363  1.00 13.63           C  
ATOM   1146  CG  GLU B 119      14.315  18.869  38.850  1.00 14.17           C  
ATOM   1147  CD  GLU B 119      13.471  18.204  37.776  1.00 13.47           C  
ATOM   1148  OE1 GLU B 119      14.014  17.462  36.927  1.00 15.61           O  
ATOM   1149  OE2 GLU B 119      12.234  18.455  37.777  1.00 11.88           O  
ATOM   1150  N   ALA B 120      16.488  15.838  41.692  1.00 15.69           N  
ATOM   1151  CA  ALA B 120      17.806  15.278  41.994  1.00 18.76           C  
ATOM   1152  C   ALA B 120      17.894  13.788  41.751  1.00 18.29           C  
ATOM   1153  O   ALA B 120      18.985  13.370  41.344  1.00 21.87           O  
ATOM   1154  CB  ALA B 120      18.168  15.583  43.443  1.00 22.13           C  
ATOM   1155  N   SER B 121      16.841  13.027  41.982  1.00 19.47           N  
ATOM   1156  CA  SER B 121      16.858  11.570  41.839  1.00 21.89           C  
ATOM   1157  C   SER B 121      16.591  11.101  40.408  1.00 18.52           C  
ATOM   1158  O   SER B 121      16.623   9.914  40.110  1.00 17.38           O  
ATOM   1159  CB ASER B 121      15.869  10.929  42.819  0.15 25.50           C  
ATOM   1160  CB BSER B 121      15.753  10.962  42.735  0.85 26.51           C  
ATOM   1161  OG ASER B 121      14.561  11.439  42.670  0.15 24.77           O  
ATOM   1162  OG BSER B 121      15.964  11.207  44.092  0.85 28.81           O  
ATOM   1163  N   CYS B 122      16.258  12.038  39.517  1.00 14.34           N  
ATOM   1164  CA  CYS B 122      15.802  11.603  38.190  1.00 14.17           C  
ATOM   1165  C   CYS B 122      16.885  10.804  37.470  1.00 13.67           C  
ATOM   1166  O   CYS B 122      16.558   9.756  36.849  1.00 14.66           O  
ATOM   1167  CB  CYS B 122      15.303  12.801  37.378  1.00 14.36           C  
ATOM   1168  SG  CYS B 122      13.994  13.713  38.215  1.00 15.65           S  
ATOM   1169  N   PRO B 123      18.139  11.167  37.424  1.00 13.09           N  
ATOM   1170  CA  PRO B 123      19.149  10.331  36.713  1.00 12.96           C  
ATOM   1171  C   PRO B 123      19.247   8.923  37.269  1.00 12.16           C  
ATOM   1172  O   PRO B 123      19.303   7.956  36.523  1.00 13.14           O  
ATOM   1173  CB  PRO B 123      20.444  11.128  36.909  1.00 14.33           C  
ATOM   1174  CG  PRO B 123      19.945  12.542  36.990  1.00 15.44           C  
ATOM   1175  CD  PRO B 123      18.731  12.431  37.894  1.00 13.99           C  
ATOM   1176  N   VAL B 124      19.231   8.749  38.605  1.00 15.92           N  
ATOM   1177  CA  VAL B 124      19.297   7.421  39.165  1.00 16.61           C  
ATOM   1178  C   VAL B 124      18.142   6.588  38.668  1.00 15.97           C  
ATOM   1179  O   VAL B 124      18.281   5.395  38.423  1.00 16.49           O  
ATOM   1180  CB  VAL B 124      19.342   7.463  40.730  1.00 23.86           C  
ATOM   1181  CG1 VAL B 124      18.981   6.143  41.353  1.00 35.97           C  
ATOM   1182  CG2 VAL B 124      20.725   7.962  41.083  1.00 39.18           C  
ATOM   1183  N   LEU B 125      16.972   7.195  38.519  1.00 15.15           N  
ATOM   1184  CA  LEU B 125      15.788   6.402  38.146  1.00 16.38           C  
ATOM   1185  C   LEU B 125      15.675   6.158  36.647  1.00 15.90           C  
ATOM   1186  O   LEU B 125      15.061   5.143  36.235  1.00 17.76           O  
ATOM   1187  CB  LEU B 125      14.504   7.044  38.605  1.00 20.34           C  
ATOM   1188  CG  LEU B 125      14.308   7.137  40.125  1.00 24.84           C  
ATOM   1189  CD1 LEU B 125      13.100   8.016  40.427  1.00 25.52           C  
ATOM   1190  CD2 LEU B 125      14.194   5.741  40.728  1.00 30.96           C  
ATOM   1191  N   THR B 126      16.263   7.042  35.834  1.00 14.67           N  
ATOM   1192  CA  THR B 126      16.066   6.960  34.399  1.00 13.66           C  
ATOM   1193  C   THR B 126      17.283   6.531  33.566  1.00 13.68           C  
ATOM   1194  O   THR B 126      17.056   6.209  32.398  1.00 17.41           O  
ATOM   1195  CB  THR B 126      15.550   8.296  33.829  1.00 17.83           C  
ATOM   1196  OG1 THR B 126      16.560   9.304  33.998  1.00 21.91           O  
ATOM   1197  CG2 THR B 126      14.286   8.741  34.574  1.00 21.03           C  
ATOM   1198  N   CYS B 127      18.470   6.595  34.144  1.00 12.07           N  
ATOM   1199  CA  CYS B 127      19.682   6.261  33.384  1.00 12.16           C  
ATOM   1200  C   CYS B 127      19.808   4.743  33.376  1.00 11.93           C  
ATOM   1201  O   CYS B 127      20.258   4.178  34.371  1.00 13.74           O  
ATOM   1202  CB  CYS B 127      20.900   6.925  33.992  1.00 12.45           C  
ATOM   1203  SG  CYS B 127      20.896   8.718  33.834  1.00 12.59           S  
ATOM   1204  N   GLY B 128      19.377   4.121  32.296  1.00 13.26           N  
ATOM   1205  CA  GLY B 128      19.340   2.697  32.155  1.00 14.61           C  
ATOM   1206  C   GLY B 128      20.202   2.194  31.011  1.00 13.28           C  
ATOM   1207  O   GLY B 128      20.983   2.974  30.432  1.00 13.08           O  
ATOM   1208  N   PRO B 129      20.134   0.908  30.656  1.00 13.60           N  
ATOM   1209  CA  PRO B 129      20.985   0.363  29.596  1.00 14.09           C  
ATOM   1210  C   PRO B 129      20.657   0.854  28.185  1.00 14.74           C  
ATOM   1211  O   PRO B 129      21.393   0.538  27.246  1.00 16.70           O  
ATOM   1212  CB  PRO B 129      20.692  -1.129  29.674  1.00 15.92           C  
ATOM   1213  CG  PRO B 129      19.337  -1.238  30.272  1.00 16.52           C  
ATOM   1214  CD  PRO B 129      19.269  -0.112  31.259  1.00 16.94           C  
ATOM   1215  N   ALA B 130      19.590   1.618  27.973  1.00 13.16           N  
ATOM   1216  CA  ALA B 130      19.248   2.187  26.693  1.00 14.11           C  
ATOM   1217  C   ALA B 130      19.346   3.702  26.675  1.00 13.57           C  
ATOM   1218  O   ALA B 130      18.761   4.331  25.787  1.00 16.71           O  
ATOM   1219  CB  ALA B 130      17.853   1.703  26.295  1.00 16.26           C  
ATOM   1220  N   SER B 131      20.092   4.271  27.635  1.00 11.61           N  
ATOM   1221  CA  SER B 131      20.224   5.699  27.826  1.00 11.22           C  
ATOM   1222  C   SER B 131      21.591   6.292  27.433  1.00 11.93           C  
ATOM   1223  O   SER B 131      22.596   5.613  27.482  1.00 12.77           O  
ATOM   1224  CB  SER B 131      20.032   6.080  29.303  1.00 11.72           C  
ATOM   1225  OG  SER B 131      18.780   5.627  29.775  1.00 14.02           O  
ATOM   1226  N   PHE B 132      21.521   7.579  27.131  1.00 12.18           N  
ATOM   1227  CA  PHE B 132      22.640   8.480  26.956  1.00 11.18           C  
ATOM   1228  C   PHE B 132      22.573   9.510  28.086  1.00 11.15           C  
ATOM   1229  O   PHE B 132      21.501  10.071  28.350  1.00 11.71           O  
ATOM   1230  CB  PHE B 132      22.625   9.144  25.598  1.00 12.36           C  
ATOM   1231  CG  PHE B 132      23.638  10.252  25.357  1.00 11.56           C  
ATOM   1232  CD1 PHE B 132      23.377  11.581  25.700  1.00 11.71           C  
ATOM   1233  CD2 PHE B 132      24.846   9.950  24.763  1.00 13.87           C  
ATOM   1234  CE1 PHE B 132      24.266  12.602  25.443  1.00 12.06           C  
ATOM   1235  CE2 PHE B 132      25.735  10.962  24.481  1.00 14.05           C  
ATOM   1236  CZ  PHE B 132      25.429  12.268  24.813  1.00 13.72           C  
ATOM   1237  N   GLN B 133      23.714   9.795  28.723  1.00 10.01           N  
ATOM   1238  CA  GLN B 133      23.710  10.800  29.771  1.00 11.01           C  
ATOM   1239  C   GLN B 133      24.234  12.146  29.294  1.00 10.99           C  
ATOM   1240  O   GLN B 133      25.373  12.292  28.844  1.00 11.15           O  
ATOM   1241  CB  GLN B 133      24.554  10.355  30.984  1.00 12.87           C  
ATOM   1242  CG  GLN B 133      24.424  11.291  32.151  1.00 11.69           C  
ATOM   1243  CD  GLN B 133      25.067  10.724  33.420  1.00 13.17           C  
ATOM   1244  OE1 GLN B 133      26.157  10.153  33.399  1.00 15.19           O  
ATOM   1245  NE2 GLN B 133      24.313  10.931  34.484  1.00 14.98           N  
ATOM   1246  N   CYS B 134      23.359  13.146  29.392  1.00 10.73           N  
ATOM   1247  CA  CYS B 134      23.667  14.535  29.110  1.00 10.35           C  
ATOM   1248  C   CYS B 134      24.723  15.084  30.065  1.00 11.26           C  
ATOM   1249  O   CYS B 134      24.837  14.586  31.178  1.00 11.88           O  
ATOM   1250  CB  CYS B 134      22.411  15.374  29.292  1.00 11.29           C  
ATOM   1251  SG  CYS B 134      20.984  14.819  28.340  1.00 11.18           S  
ATOM   1252  N   ASN B 135      25.458  16.114  29.660  1.00 11.43           N  
ATOM   1253  CA  ASN B 135      26.395  16.718  30.602  1.00 12.01           C  
ATOM   1254  C   ASN B 135      25.692  17.219  31.873  1.00 13.18           C  
ATOM   1255  O   ASN B 135      26.318  17.243  32.922  1.00 16.49           O  
ATOM   1256  CB  ASN B 135      27.162  17.847  29.934  1.00 12.05           C  
ATOM   1257  CG  ASN B 135      28.238  17.409  28.985  1.00 11.38           C  
ATOM   1258  OD1 ASN B 135      28.044  16.449  28.224  1.00 12.82           O  
ATOM   1259  ND2 ASN B 135      29.360  18.119  28.969  1.00 14.24           N  
ATOM   1260  N   SER B 136      24.417  17.560  31.768  1.00 13.83           N  
ATOM   1261  CA  SER B 136      23.600  18.033  32.873  1.00 16.87           C  
ATOM   1262  C   SER B 136      23.334  16.955  33.924  1.00 15.82           C  
ATOM   1263  O   SER B 136      22.912  17.308  35.010  1.00 21.99           O  
ATOM   1264  CB  SER B 136      22.261  18.520  32.322  1.00 16.25           C  
ATOM   1265  OG  SER B 136      21.580  17.449  31.702  1.00 16.75           O  
ATOM   1266  N   SER B 137      23.585  15.728  33.544  1.00 15.20           N  
ATOM   1267  CA  SER B 137      23.425  14.467  34.243  1.00 15.48           C  
ATOM   1268  C   SER B 137      22.086  13.800  33.919  1.00 14.74           C  
ATOM   1269  O   SER B 137      21.917  12.612  34.211  1.00 15.89           O  
ATOM   1270  CB ASER B 137      23.560  14.663  35.755  0.37 19.75           C  
ATOM   1271  CB BSER B 137      23.618  14.639  35.752  0.63 21.29           C  
ATOM   1272  OG ASER B 137      24.905  14.499  36.158  0.37 28.81           O  
ATOM   1273  OG BSER B 137      22.495  15.235  36.375  0.63 23.67           O  
ATOM   1274  N   THR B 138      21.164  14.506  33.280  1.00 14.53           N  
ATOM   1275  CA  THR B 138      19.897  13.960  32.782  1.00 13.86           C  
ATOM   1276  C   THR B 138      20.147  12.909  31.730  1.00 11.08           C  
ATOM   1277  O   THR B 138      21.052  13.025  30.908  1.00 13.79           O  
ATOM   1278  CB  THR B 138      19.065  15.098  32.125  1.00 18.20           C  
ATOM   1279  OG1 THR B 138      18.729  16.049  33.148  1.00 17.56           O  
ATOM   1280  CG2 THR B 138      17.777  14.589  31.459  1.00 16.76           C  
ATOM   1281  N   CYS B 139      19.288  11.900  31.719  1.00 11.03           N  
ATOM   1282  CA  CYS B 139      19.413  10.910  30.670  1.00 11.72           C  
ATOM   1283  C   CYS B 139      18.299  11.042  29.637  1.00 12.98           C  
ATOM   1284  O   CYS B 139      17.168  11.414  29.989  1.00 15.55           O  
ATOM   1285  CB  CYS B 139      19.445   9.503  31.306  1.00 13.66           C  
ATOM   1286  SG  CYS B 139      21.116   9.027  31.839  1.00 12.35           S  
ATOM   1287  N   ILE B 140      18.639  10.691  28.400  1.00 11.28           N  
ATOM   1288  CA  ILE B 140      17.693  10.603  27.297  1.00 11.50           C  
ATOM   1289  C   ILE B 140      17.892   9.248  26.650  1.00 10.99           C  
ATOM   1290  O   ILE B 140      18.896   8.577  26.898  1.00 12.03           O  
ATOM   1291  CB  ILE B 140      17.955  11.710  26.273  1.00 11.63           C  
ATOM   1292  CG1 ILE B 140      19.344  11.646  25.635  1.00 11.77           C  
ATOM   1293  CG2 ILE B 140      17.710  13.050  26.937  1.00 14.34           C  
ATOM   1294  CD1 ILE B 140      19.548  12.583  24.459  1.00 14.23           C  
ATOM   1295  N   PRO B 141      16.990   8.798  25.780  1.00 11.33           N  
ATOM   1296  CA  PRO B 141      17.239   7.574  25.035  1.00 12.38           C  
ATOM   1297  C   PRO B 141      18.516   7.697  24.225  1.00 13.50           C  
ATOM   1298  O   PRO B 141      18.806   8.688  23.590  1.00 12.63           O  
ATOM   1299  CB  PRO B 141      16.048   7.478  24.106  1.00 14.65           C  
ATOM   1300  CG  PRO B 141      14.954   8.147  24.902  1.00 13.39           C  
ATOM   1301  CD  PRO B 141      15.655   9.352  25.519  1.00 13.02           C  
ATOM   1302  N   GLN B 142      19.250   6.571  24.256  1.00 14.52           N  
ATOM   1303  CA  GLN B 142      20.473   6.496  23.449  1.00 14.96           C  
ATOM   1304  C   GLN B 142      20.157   6.750  21.988  1.00 15.10           C  
ATOM   1305  O   GLN B 142      20.937   7.362  21.248  1.00 15.50           O  
ATOM   1306  CB  GLN B 142      21.107   5.157  23.748  1.00 20.70           C  
ATOM   1307  CG  GLN B 142      22.515   4.894  23.295  1.00 29.55           C  
ATOM   1308  CD  GLN B 142      22.944   3.559  23.915  1.00 38.31           C  
ATOM   1309  OE1 GLN B 142      22.196   2.574  23.874  1.00 45.07           O  
ATOM   1310  NE2 GLN B 142      24.122   3.522  24.501  1.00 46.08           N  
ATOM   1311  N   LEU B 143      19.012   6.305  21.521  1.00 13.46           N  
ATOM   1312  CA  LEU B 143      18.565   6.521  20.136  1.00 16.52           C  
ATOM   1313  C   LEU B 143      18.487   8.002  19.753  1.00 15.59           C  
ATOM   1314  O   LEU B 143      18.556   8.343  18.577  1.00 20.85           O  
ATOM   1315  CB  LEU B 143      17.173   5.898  19.909  1.00 21.13           C  
ATOM   1316  CG  LEU B 143      16.663   5.844  18.470  1.00 25.92           C  
ATOM   1317  CD1 LEU B 143      17.531   4.947  17.590  1.00 38.88           C  
ATOM   1318  CD2 LEU B 143      15.236   5.325  18.341  1.00 39.32           C  
ATOM   1319  N   TRP B 144      18.347   8.892  20.751  1.00 12.89           N  
ATOM   1320  CA  TRP B 144      18.282  10.316  20.508  1.00 11.91           C  
ATOM   1321  C   TRP B 144      19.645  10.987  20.581  1.00 12.28           C  
ATOM   1322  O   TRP B 144      19.733  12.201  20.363  1.00 13.71           O  
ATOM   1323  CB  TRP B 144      17.338  10.975  21.506  1.00 11.93           C  
ATOM   1324  CG  TRP B 144      15.932  10.485  21.454  1.00 11.43           C  
ATOM   1325  CD1 TRP B 144      15.359   9.526  20.680  1.00 11.18           C  
ATOM   1326  CD2 TRP B 144      14.879  10.985  22.295  1.00 11.89           C  
ATOM   1327  NE1 TRP B 144      14.024   9.409  20.984  1.00 11.83           N  
ATOM   1328  CE2 TRP B 144      13.708  10.278  21.961  1.00 11.93           C  
ATOM   1329  CE3 TRP B 144      14.855  11.965  23.294  1.00 13.18           C  
ATOM   1330  CZ2 TRP B 144      12.482  10.519  22.597  1.00 13.90           C  
ATOM   1331  CZ3 TRP B 144      13.636  12.203  23.922  1.00 15.03           C  
ATOM   1332  CH2 TRP B 144      12.508  11.485  23.558  1.00 15.61           C  
ATOM   1333  N   ALA B 145      20.705  10.250  20.922  1.00 13.17           N  
ATOM   1334  CA  ALA B 145      22.034  10.848  20.877  1.00 13.98           C  
ATOM   1335  C   ALA B 145      22.535  11.022  19.448  1.00 14.76           C  
ATOM   1336  O   ALA B 145      22.379  10.129  18.625  1.00 15.53           O  
ATOM   1337  CB  ALA B 145      22.987   9.992  21.686  1.00 17.42           C  
ATOM   1338  N   CYS B 146      23.153  12.148  19.135  1.00 15.11           N  
ATOM   1339  CA  CYS B 146      23.818  12.404  17.874  1.00 15.46           C  
ATOM   1340  C   CYS B 146      22.866  12.157  16.692  1.00 17.23           C  
ATOM   1341  O   CYS B 146      23.242  11.475  15.737  1.00 18.24           O  
ATOM   1342  CB  CYS B 146      25.090  11.557  17.728  1.00 16.84           C  
ATOM   1343  SG  CYS B 146      26.120  11.627  19.209  1.00 15.78           S  
ATOM   1344  N   ASP B 147      21.655  12.712  16.803  1.00 14.92           N  
ATOM   1345  CA  ASP B 147      20.612  12.567  15.799  1.00 15.22           C  
ATOM   1346  C   ASP B 147      20.165  13.886  15.187  1.00 14.64           C  
ATOM   1347  O   ASP B 147      19.112  13.914  14.551  1.00 18.51           O  
ATOM   1348  CB  ASP B 147      19.430  11.786  16.372  1.00 13.82           C  
ATOM   1349  CG  ASP B 147      18.570  12.532  17.365  1.00 14.09           C  
ATOM   1350  OD1 ASP B 147      18.900  13.694  17.784  1.00 12.89           O  
ATOM   1351  OD2 ASP B 147      17.507  11.937  17.754  1.00 14.86           O  
ATOM   1352  N   ASN B 148      20.933  14.932  15.404  1.00 14.40           N  
ATOM   1353  CA  ASN B 148      20.745  16.262  14.810  1.00 15.70           C  
ATOM   1354  C   ASN B 148      19.643  17.071  15.487  1.00 13.96           C  
ATOM   1355  O   ASN B 148      19.400  18.198  15.056  1.00 20.89           O  
ATOM   1356  CB  ASN B 148      20.498  16.239  13.289  1.00 21.01           C  
ATOM   1357  CG  ASN B 148      21.814  16.096  12.550  1.00 31.58           C  
ATOM   1358  OD1 ASN B 148      22.850  16.585  13.018  1.00 44.27           O  
ATOM   1359  ND2 ASN B 148      21.800  15.429  11.417  1.00 45.75           N  
ATOM   1360  N   ASP B 149      19.003  16.544  16.508  1.00 13.40           N  
ATOM   1361  CA  ASP B 149      18.095  17.375  17.306  1.00 13.13           C  
ATOM   1362  C   ASP B 149      18.690  17.611  18.678  1.00 12.04           C  
ATOM   1363  O   ASP B 149      19.069  16.614  19.314  1.00 11.42           O  
ATOM   1364  CB  ASP B 149      16.743  16.711  17.520  1.00 13.72           C  
ATOM   1365  CG  ASP B 149      16.128  16.136  16.253  1.00 13.58           C  
ATOM   1366  OD1 ASP B 149      16.070  16.894  15.287  1.00 15.88           O  
ATOM   1367  OD2 ASP B 149      15.647  14.989  16.242  1.00 14.78           O  
ATOM   1368  N   PRO B 150      18.747  18.813  19.226  1.00 11.75           N  
ATOM   1369  CA  PRO B 150      19.296  18.975  20.594  1.00 11.30           C  
ATOM   1370  C   PRO B 150      18.236  18.577  21.601  1.00 10.56           C  
ATOM   1371  O   PRO B 150      17.231  19.265  21.781  1.00 13.06           O  
ATOM   1372  CB  PRO B 150      19.664  20.476  20.646  1.00 11.86           C  
ATOM   1373  CG  PRO B 150      18.631  21.093  19.720  1.00 13.64           C  
ATOM   1374  CD  PRO B 150      18.413  20.090  18.622  1.00 13.29           C  
ATOM   1375  N   ASP B 151      18.415  17.462  22.275  1.00 10.82           N  
ATOM   1376  CA  ASP B 151      17.422  16.946  23.207  1.00 10.92           C  
ATOM   1377  C   ASP B 151      17.779  17.161  24.669  1.00 11.47           C  
ATOM   1378  O   ASP B 151      16.890  17.430  25.473  1.00 12.26           O  
ATOM   1379  CB  ASP B 151      17.214  15.433  22.963  1.00 11.90           C  
ATOM   1380  CG  ASP B 151      16.691  15.132  21.576  1.00 10.98           C  
ATOM   1381  OD1 ASP B 151      15.569  15.563  21.231  1.00 13.60           O  
ATOM   1382  OD2 ASP B 151      17.422  14.454  20.806  1.00 11.64           O  
ATOM   1383  N   CYS B 152      19.057  17.049  24.998  1.00 11.15           N  
ATOM   1384  CA  CYS B 152      19.505  17.404  26.351  1.00 10.30           C  
ATOM   1385  C   CYS B 152      19.261  18.894  26.577  1.00 10.89           C  
ATOM   1386  O   CYS B 152      19.274  19.660  25.611  1.00 11.83           O  
ATOM   1387  CB  CYS B 152      20.996  17.155  26.440  1.00 11.54           C  
ATOM   1388  SG  CYS B 152      21.490  15.413  26.438  1.00 11.25           S  
ATOM   1389  N   GLU B 153      19.084  19.293  27.814  1.00 13.57           N  
ATOM   1390  CA  GLU B 153      18.833  20.702  28.112  1.00 13.11           C  
ATOM   1391  C   GLU B 153      19.939  21.577  27.517  1.00 12.54           C  
ATOM   1392  O   GLU B 153      19.665  22.669  27.017  1.00 14.20           O  
ATOM   1393  CB  GLU B 153      18.768  20.923  29.613  1.00 15.48           C  
ATOM   1394  CG  GLU B 153      17.824  20.082  30.433  1.00 17.38           C  
ATOM   1395  CD  GLU B 153      18.402  18.773  30.938  1.00 19.51           C  
ATOM   1396  OE1 GLU B 153      19.293  18.177  30.312  1.00 17.75           O  
ATOM   1397  OE2 GLU B 153      17.939  18.375  32.021  1.00 20.59           O  
ATOM   1398  N   ASP B 154      21.151  21.050  27.591  1.00 11.54           N  
ATOM   1399  CA  ASP B 154      22.349  21.776  27.215  1.00 12.90           C  
ATOM   1400  C   ASP B 154      22.790  21.478  25.803  1.00 11.48           C  
ATOM   1401  O   ASP B 154      23.810  21.967  25.339  1.00 13.80           O  
ATOM   1402  CB  ASP B 154      23.410  21.437  28.268  1.00 14.85           C  
ATOM   1403  CG  ASP B 154      23.670  19.961  28.433  1.00 12.47           C  
ATOM   1404  OD1 ASP B 154      23.249  19.196  27.548  1.00 11.97           O  
ATOM   1405  OD2 ASP B 154      24.328  19.584  29.434  1.00 15.36           O  
ATOM   1406  N   GLY B 155      22.021  20.625  25.099  1.00 11.20           N  
ATOM   1407  CA  GLY B 155      22.385  20.297  23.732  1.00 12.15           C  
ATOM   1408  C   GLY B 155      23.537  19.325  23.627  1.00 11.62           C  
ATOM   1409  O   GLY B 155      23.988  19.087  22.514  1.00 11.95           O  
ATOM   1410  N   SER B 156      24.019  18.751  24.728  1.00 11.01           N  
ATOM   1411  CA  SER B 156      25.298  18.022  24.718  1.00 10.04           C  
ATOM   1412  C   SER B 156      25.224  16.685  23.968  1.00 10.10           C  
ATOM   1413  O   SER B 156      26.284  16.168  23.616  1.00 11.73           O  
ATOM   1414  CB  SER B 156      25.842  17.863  26.124  1.00 10.25           C  
ATOM   1415  OG  SER B 156      24.960  17.149  26.967  1.00 10.13           O  
ATOM   1416  N   ASP B 157      24.032  16.198  23.707  1.00  9.81           N  
ATOM   1417  CA  ASP B 157      23.796  15.033  22.878  1.00 10.53           C  
ATOM   1418  C   ASP B 157      24.154  15.287  21.421  1.00 11.88           C  
ATOM   1419  O   ASP B 157      24.182  14.332  20.645  1.00 12.61           O  
ATOM   1420  CB  ASP B 157      22.361  14.514  23.016  1.00  9.84           C  
ATOM   1421  CG  ASP B 157      21.295  15.561  22.703  1.00 10.73           C  
ATOM   1422  OD1 ASP B 157      21.349  16.635  23.325  1.00 10.95           O  
ATOM   1423  OD2 ASP B 157      20.425  15.225  21.858  1.00 10.77           O  
ATOM   1424  N   GLU B 158      24.431  16.529  21.036  1.00 11.44           N  
ATOM   1425  CA  GLU B 158      24.813  16.863  19.668  1.00 12.44           C  
ATOM   1426  C   GLU B 158      26.164  17.559  19.591  1.00 13.37           C  
ATOM   1427  O   GLU B 158      26.555  18.033  18.532  1.00 16.42           O  
ATOM   1428  CB  GLU B 158      23.768  17.754  18.964  1.00 12.09           C  
ATOM   1429  CG  GLU B 158      22.376  17.133  19.023  1.00 11.18           C  
ATOM   1430  CD  GLU B 158      22.276  15.801  18.311  1.00 12.07           C  
ATOM   1431  OE1 GLU B 158      22.935  15.630  17.252  1.00 14.85           O  
ATOM   1432  OE2 GLU B 158      21.523  14.885  18.741  1.00 12.27           O  
ATOM   1433  N   TRP B 159      26.899  17.610  20.701  1.00 11.60           N  
ATOM   1434  CA  TRP B 159      28.251  18.190  20.651  1.00 13.02           C  
ATOM   1435  C   TRP B 159      29.165  17.283  19.861  1.00 13.65           C  
ATOM   1436  O   TRP B 159      29.245  16.097  20.176  1.00 14.12           O  
ATOM   1437  CB  TRP B 159      28.774  18.399  22.066  1.00 12.53           C  
ATOM   1438  CG  TRP B 159      28.078  19.490  22.813  1.00 10.99           C  
ATOM   1439  CD1 TRP B 159      27.069  20.265  22.324  1.00 12.33           C  
ATOM   1440  CD2 TRP B 159      28.338  19.934  24.151  1.00 11.40           C  
ATOM   1441  NE1 TRP B 159      26.693  21.168  23.303  1.00 12.75           N  
ATOM   1442  CE2 TRP B 159      27.450  20.983  24.435  1.00 11.25           C  
ATOM   1443  CE3 TRP B 159      29.235  19.532  25.140  1.00 11.14           C  
ATOM   1444  CZ2 TRP B 159      27.441  21.635  25.653  1.00 12.74           C  
ATOM   1445  CZ3 TRP B 159      29.214  20.190  26.353  1.00 11.98           C  
ATOM   1446  CH2 TRP B 159      28.332  21.222  26.599  1.00 13.45           C  
ATOM   1447  N   PRO B 160      29.856  17.761  18.845  1.00 13.47           N  
ATOM   1448  CA  PRO B 160      30.758  16.861  18.100  1.00 14.79           C  
ATOM   1449  C   PRO B 160      31.735  16.056  18.941  1.00 14.92           C  
ATOM   1450  O   PRO B 160      31.994  14.890  18.595  1.00 15.82           O  
ATOM   1451  CB  PRO B 160      31.487  17.858  17.195  1.00 17.15           C  
ATOM   1452  CG  PRO B 160      30.461  18.927  16.927  1.00 16.98           C  
ATOM   1453  CD  PRO B 160      29.796  19.105  18.269  1.00 14.56           C  
ATOM   1454  N   GLN B 161      32.302  16.590  20.027  1.00 15.05           N  
ATOM   1455  CA  GLN B 161      33.237  15.771  20.797  1.00 14.35           C  
ATOM   1456  C   GLN B 161      32.557  14.580  21.454  1.00 16.02           C  
ATOM   1457  O   GLN B 161      33.244  13.642  21.818  1.00 20.77           O  
ATOM   1458  CB  GLN B 161      33.931  16.610  21.864  1.00 15.64           C  
ATOM   1459  CG  GLN B 161      34.946  17.603  21.317  1.00 19.42           C  
ATOM   1460  CD  GLN B 161      35.821  17.004  20.239  1.00 23.37           C  
ATOM   1461  OE1 GLN B 161      36.425  15.976  20.479  1.00 30.20           O  
ATOM   1462  NE2 GLN B 161      35.837  17.660  19.075  1.00 37.13           N  
ATOM   1463  N   ARG B 162      31.249  14.614  21.684  1.00 14.39           N  
ATOM   1464  CA  ARG B 162      30.535  13.497  22.252  1.00 14.23           C  
ATOM   1465  C   ARG B 162      29.907  12.610  21.167  1.00 16.74           C  
ATOM   1466  O   ARG B 162      29.283  11.560  21.406  1.00 28.45           O  
ATOM   1467  CB  ARG B 162      29.395  13.975  23.174  1.00 13.59           C  
ATOM   1468  CG  ARG B 162      29.821  14.866  24.288  1.00 14.11           C  
ATOM   1469  CD  ARG B 162      28.900  14.864  25.474  1.00 13.90           C  
ATOM   1470  NE  ARG B 162      28.782  13.489  25.971  1.00 14.92           N  
ATOM   1471  CZ  ARG B 162      27.878  13.112  26.846  1.00 13.03           C  
ATOM   1472  NH1 ARG B 162      27.041  13.991  27.356  1.00 14.22           N  
ATOM   1473  NH2 ARG B 162      27.818  11.844  27.218  1.00 15.26           N  
ATOM   1474  N   CYS B 163      30.052  12.991  19.900  1.00 14.68           N  
ATOM   1475  CA  CYS B 163      29.455  12.207  18.835  1.00 16.04           C  
ATOM   1476  C  ACYS B 163      30.539  11.644  17.922  0.66 21.48           C  
ATOM   1477  C  BCYS B 163      30.547  11.654  17.928  0.34 21.52           C  
ATOM   1478  O  ACYS B 163      30.216  11.004  16.916  0.66 23.37           O  
ATOM   1479  O  BCYS B 163      31.723  11.925  18.177  0.34 22.40           O  
ATOM   1480  CB  CYS B 163      28.471  13.100  18.059  1.00 15.23           C  
ATOM   1481  SG  CYS B 163      26.982  13.504  19.023  1.00 15.41           S  
TER    1482      CYS B 163                                                      
END                                                                             
