# Supplementary material for: Proteome-wide prediction of targets for aspirin: new insight into the molecular mechanism of aspirin
Source: PeerJ. 2016 Mar 10;4:e1791. doi: 10.7717/peerj.1791 (PMC4793309; doi:10.7717/peerj.1791)
Supplement: File S1 — The raw data contains all strucures of the identified 79 proteins. The Protocols show how to prepare protein strucure and run CDOCKER. [file peerj-04-1791-s004.zip › 79_protein_strucures/2WJW.pdb]

ATOM      1  N   ASN A  25     -33.131  -2.807 -29.533  1.00 80.40           N  
ATOM      2  CA  ASN A  25     -33.678  -3.021 -28.199  1.00 79.63           C  
ATOM      3  C   ASN A  25     -32.986  -4.191 -27.508  1.00 77.83           C  
ATOM      4  O   ASN A  25     -33.549  -5.279 -27.399  1.00 78.89           O  
ATOM      5  CB  ASN A  25     -35.187  -3.272 -28.267  1.00 77.24           C  
ATOM      6  CG  ASN A  25     -35.889  -2.362 -29.262  1.00 77.95           C  
ATOM      7  OD1 ASN A  25     -35.511  -2.291 -30.433  1.00 72.46           O  
ATOM      8  ND2 ASN A  25     -36.926  -1.670 -28.801  1.00 77.59           N  
ATOM      9  N   SER A  26     -31.763  -3.958 -27.042  1.00 75.12           N  
ATOM     10  CA  SER A  26     -30.945  -5.017 -26.457  1.00 72.98           C  
ATOM     11  C   SER A  26     -31.509  -5.540 -25.137  1.00 65.26           C  
ATOM     12  O   SER A  26     -32.030  -4.777 -24.321  1.00 64.57           O  
ATOM     13  CB  SER A  26     -29.508  -4.532 -26.259  1.00 74.98           C  
ATOM     14  OG  SER A  26     -29.470  -3.399 -25.410  1.00 79.85           O  
ATOM     15  N   ILE A  27     -31.393  -6.849 -24.939  1.00 56.77           N  
ATOM     16  CA  ILE A  27     -31.878  -7.505 -23.731  1.00 46.01           C  
ATOM     17  C   ILE A  27     -30.706  -7.865 -22.824  1.00 31.95           C  
ATOM     18  O   ILE A  27     -29.864  -8.690 -23.181  1.00 28.55           O  
ATOM     19  CB  ILE A  27     -32.658  -8.794 -24.065  1.00 45.87           C  
ATOM     20  CG1 ILE A  27     -33.875  -8.478 -24.939  1.00 53.93           C  
ATOM     21  CG2 ILE A  27     -33.082  -9.512 -22.794  1.00 40.42           C  
ATOM     22  CD1 ILE A  27     -33.559  -8.380 -26.414  1.00 64.43           C  
ATOM     23  N   GLN A  28     -30.659  -7.244 -21.651  1.00 31.15           N  
ATOM     24  CA  GLN A  28     -29.558  -7.446 -20.720  1.00 28.43           C  
ATOM     25  C   GLN A  28     -29.680  -8.792 -20.011  1.00 24.02           C  
ATOM     26  O   GLN A  28     -30.694  -9.065 -19.365  1.00 27.68           O  
ATOM     27  CB  GLN A  28     -29.552  -6.336 -19.667  1.00 36.83           C  
ATOM     28  CG  GLN A  28     -29.921  -4.961 -20.202  1.00 50.04           C  
ATOM     29  CD  GLN A  28     -28.903  -4.438 -21.184  1.00 55.11           C  
ATOM     30  OE1 GLN A  28     -27.800  -4.974 -21.291  1.00 54.77           O  
ATOM     31  NE2 GLN A  28     -29.264  -3.384 -21.908  1.00 61.08           N  
ATOM     32  N   ILE A  29     -28.649  -9.627 -20.122  1.00 20.05           N  
ATOM     33  CA  ILE A  29     -28.599 -10.864 -19.355  1.00 19.30           C  
ATOM     34  C   ILE A  29     -27.262 -11.025 -18.640  1.00 25.23           C  
ATOM     35  O   ILE A  29     -26.258 -10.426 -19.024  1.00 26.29           O  
ATOM     36  CB  ILE A  29     -28.830 -12.110 -20.224  1.00 19.52           C  
ATOM     37  CG1 ILE A  29     -27.682 -12.289 -21.218  1.00 25.38           C  
ATOM     38  CG2 ILE A  29     -30.175 -12.032 -20.936  1.00 26.55           C  
ATOM     39  CD1 ILE A  29     -27.777 -13.559 -22.028  1.00 32.16           C  
ATOM     40  N   GLY A  30     -27.252 -11.842 -17.594  1.00 21.47           N  
ATOM     41  CA  GLY A  30     -26.011 -12.156 -16.916  1.00 20.69           C  
ATOM     42  C   GLY A  30     -25.461 -13.486 -17.396  1.00 20.09           C  
ATOM     43  O   GLY A  30     -26.206 -14.336 -17.877  1.00 20.62           O  
ATOM     44  N   GLY A  31     -24.149 -13.660 -17.283  1.00 17.79           N  
ATOM     45  CA  GLY A  31     -23.531 -14.950 -17.528  1.00 16.64           C  
ATOM     46  C   GLY A  31     -22.556 -15.264 -16.407  1.00 19.54           C  
ATOM     47  O   GLY A  31     -21.611 -14.509 -16.185  1.00 29.01           O  
ATOM     48  N   LEU A  32     -22.783 -16.364 -15.691  1.00 14.53           N  
ATOM     49  CA  LEU A  32     -21.892 -16.751 -14.593  1.00 16.01           C  
ATOM     50  C   LEU A  32     -21.123 -18.012 -14.961  1.00 19.75           C  
ATOM     51  O   LEU A  32     -21.668 -19.110 -14.890  1.00 19.29           O  
ATOM     52  CB  LEU A  32     -22.680 -16.990 -13.300  1.00 18.18           C  
ATOM     53  CG  LEU A  32     -22.756 -15.824 -12.314  1.00 29.29           C  
ATOM     54  CD1 LEU A  32     -23.238 -14.565 -13.013  1.00 30.96           C  
ATOM     55  CD2 LEU A  32     -23.638 -16.168 -11.111  1.00 24.06           C  
ATOM     56  N   PHE A  33     -19.861 -17.847 -15.355  1.00 15.70           N  
ATOM     57  CA  PHE A  33     -19.054 -18.953 -15.863  1.00 17.92           C  
ATOM     58  C   PHE A  33     -17.982 -19.397 -14.880  1.00 16.78           C  
ATOM     59  O   PHE A  33     -17.301 -18.569 -14.288  1.00 24.06           O  
ATOM     60  CB  PHE A  33     -18.394 -18.568 -17.193  1.00 18.00           C  
ATOM     61  CG  PHE A  33     -19.334 -18.610 -18.365  1.00 19.34           C  
ATOM     62  CD1 PHE A  33     -19.360 -19.711 -19.208  1.00 16.36           C  
ATOM     63  CD2 PHE A  33     -20.199 -17.557 -18.614  1.00 24.06           C  
ATOM     64  CE1 PHE A  33     -20.233 -19.763 -20.276  1.00 16.62           C  
ATOM     65  CE2 PHE A  33     -21.072 -17.594 -19.684  1.00 19.13           C  
ATOM     66  CZ  PHE A  33     -21.092 -18.700 -20.519  1.00 15.11           C  
ATOM     67  N   PRO A  34     -17.834 -20.713 -14.706  1.00 18.97           N  
ATOM     68  CA  PRO A  34     -16.713 -21.217 -13.910  1.00 22.04           C  
ATOM     69  C   PRO A  34     -15.412 -20.830 -14.593  1.00 25.68           C  
ATOM     70  O   PRO A  34     -15.348 -20.811 -15.825  1.00 22.71           O  
ATOM     71  CB  PRO A  34     -16.891 -22.738 -13.976  1.00 26.48           C  
ATOM     72  CG  PRO A  34     -18.316 -22.954 -14.368  1.00 27.98           C  
ATOM     73  CD  PRO A  34     -18.667 -21.797 -15.248  1.00 21.44           C  
ATOM     74  N   ARG A  35     -14.382 -20.517 -13.820  1.00 26.91           N  
ATOM     75  CA  ARG A  35     -13.091 -20.244 -14.429  1.00 30.37           C  
ATOM     76  C   ARG A  35     -12.643 -21.475 -15.219  1.00 33.46           C  
ATOM     77  O   ARG A  35     -12.785 -22.609 -14.757  1.00 30.58           O  
ATOM     78  CB  ARG A  35     -12.060 -19.858 -13.369  1.00 48.76           C  
ATOM     79  CG  ARG A  35     -12.484 -18.663 -12.527  1.00 56.30           C  
ATOM     80  CD  ARG A  35     -11.287 -17.848 -12.070  1.00 63.00           C  
ATOM     81  NE  ARG A  35     -11.682 -16.762 -11.179  1.00 66.61           N  
ATOM     82  CZ  ARG A  35     -11.688 -16.852  -9.853  1.00 66.86           C  
ATOM     83  NH1 ARG A  35     -11.316 -17.980  -9.262  1.00 65.13           N  
ATOM     84  NH2 ARG A  35     -12.063 -15.815  -9.117  1.00 66.21           N  
ATOM     85  N   GLY A  36     -12.134 -21.253 -16.424  1.00 27.67           N  
ATOM     86  CA  GLY A  36     -11.635 -22.343 -17.241  1.00 32.28           C  
ATOM     87  C   GLY A  36     -12.681 -23.054 -18.084  1.00 32.08           C  
ATOM     88  O   GLY A  36     -12.365 -24.025 -18.767  1.00 31.42           O  
ATOM     89  N   ALA A  37     -13.924 -22.580 -18.035  1.00 24.81           N  
ATOM     90  CA  ALA A  37     -14.995 -23.145 -18.855  1.00 23.18           C  
ATOM     91  C   ALA A  37     -14.934 -22.570 -20.273  1.00 20.51           C  
ATOM     92  O   ALA A  37     -15.900 -21.976 -20.755  1.00 18.36           O  
ATOM     93  CB  ALA A  37     -16.352 -22.866 -18.226  1.00 19.88           C  
ATOM     94  N   ASP A  38     -13.791 -22.753 -20.928  1.00 14.59           N  
ATOM     95  CA  ASP A  38     -13.520 -22.127 -22.231  1.00 19.59           C  
ATOM     96  C   ASP A  38     -14.433 -22.597 -23.362  1.00 15.08           C  
ATOM     97  O   ASP A  38     -14.959 -21.774 -24.119  1.00 15.82           O  
ATOM     98  CB  ASP A  38     -12.059 -22.330 -22.634  1.00 23.48           C  
ATOM     99  CG  ASP A  38     -11.096 -21.602 -21.710  1.00 41.64           C  
ATOM    100  OD1 ASP A  38     -11.473 -20.539 -21.175  1.00 40.33           O  
ATOM    101  OD2 ASP A  38      -9.964 -22.091 -21.520  1.00 47.24           O  
ATOM    102  N   GLN A  39     -14.610 -23.904 -23.505  1.00 15.85           N  
ATOM    103  CA  GLN A  39     -15.424 -24.384 -24.623  1.00 15.96           C  
ATOM    104  C   GLN A  39     -16.871 -23.954 -24.440  1.00 15.70           C  
ATOM    105  O   GLN A  39     -17.554 -23.611 -25.409  1.00 14.74           O  
ATOM    106  CB  GLN A  39     -15.354 -25.907 -24.793  1.00 12.79           C  
ATOM    107  CG  GLN A  39     -15.947 -26.374 -26.136  1.00 12.26           C  
ATOM    108  CD  GLN A  39     -16.121 -27.886 -26.243  1.00 16.97           C  
ATOM    109  OE1 GLN A  39     -16.931 -28.483 -25.529  1.00 17.48           O  
ATOM    110  NE2 GLN A  39     -15.369 -28.509 -27.154  1.00 16.84           N  
ATOM    111  N   GLU A  40     -17.338 -23.989 -23.196  1.00 13.77           N  
ATOM    112  CA  GLU A  40     -18.703 -23.577 -22.909  1.00 15.17           C  
ATOM    113  C   GLU A  40     -18.912 -22.111 -23.267  1.00 13.44           C  
ATOM    114  O   GLU A  40     -19.935 -21.745 -23.844  1.00 13.70           O  
ATOM    115  CB  GLU A  40     -19.055 -23.841 -21.443  1.00 12.57           C  
ATOM    116  CG  GLU A  40     -19.205 -25.331 -21.113  1.00 11.57           C  
ATOM    117  CD  GLU A  40     -17.895 -26.014 -20.722  1.00 19.06           C  
ATOM    118  OE1 GLU A  40     -16.828 -25.371 -20.792  1.00 16.86           O  
ATOM    119  OE2 GLU A  40     -17.937 -27.205 -20.337  1.00 18.84           O  
ATOM    120  N   TYR A  41     -17.944 -21.265 -22.923  1.00 12.14           N  
ATOM    121  CA  TYR A  41     -18.050 -19.856 -23.280  1.00 17.19           C  
ATOM    122  C   TYR A  41     -17.980 -19.654 -24.802  1.00 21.14           C  
ATOM    123  O   TYR A  41     -18.697 -18.822 -25.357  1.00 17.69           O  
ATOM    124  CB  TYR A  41     -16.992 -19.018 -22.566  1.00 15.64           C  
ATOM    125  CG  TYR A  41     -17.178 -17.538 -22.800  1.00 21.21           C  
ATOM    126  CD1 TYR A  41     -18.414 -16.938 -22.590  1.00 22.35           C  
ATOM    127  CD2 TYR A  41     -16.124 -16.740 -23.222  1.00 22.90           C  
ATOM    128  CE1 TYR A  41     -18.598 -15.586 -22.806  1.00 22.32           C  
ATOM    129  CE2 TYR A  41     -16.298 -15.385 -23.435  1.00 28.01           C  
ATOM    130  CZ  TYR A  41     -17.535 -14.816 -23.224  1.00 26.84           C  
ATOM    131  OH  TYR A  41     -17.719 -13.469 -23.428  1.00 24.86           O  
ATOM    132  N   SER A  42     -17.137 -20.422 -25.488  1.00 14.27           N  
ATOM    133  CA  SER A  42     -17.137 -20.360 -26.952  1.00 17.51           C  
ATOM    134  C   SER A  42     -18.503 -20.734 -27.523  1.00 12.44           C  
ATOM    135  O   SER A  42     -18.997 -20.086 -28.451  1.00 15.30           O  
ATOM    136  CB  SER A  42     -16.052 -21.262 -27.555  1.00 13.46           C  
ATOM    137  OG  SER A  42     -14.762 -20.771 -27.232  1.00 16.70           O  
ATOM    138  N   ALA A  43     -19.110 -21.794 -26.988  1.00 12.33           N  
ATOM    139  CA  ALA A  43     -20.409 -22.233 -27.484  1.00 11.26           C  
ATOM    140  C   ALA A  43     -21.483 -21.177 -27.204  1.00 17.24           C  
ATOM    141  O   ALA A  43     -22.393 -20.965 -28.016  1.00 15.67           O  
ATOM    142  CB  ALA A  43     -20.797 -23.583 -26.865  1.00 13.56           C  
ATOM    143  N   PHE A  44     -21.365 -20.527 -26.051  1.00 13.44           N  
ATOM    144  CA  PHE A  44     -22.242 -19.416 -25.679  1.00 14.44           C  
ATOM    145  C   PHE A  44     -22.158 -18.310 -26.735  1.00 21.74           C  
ATOM    146  O   PHE A  44     -23.180 -17.826 -27.229  1.00 15.10           O  
ATOM    147  CB  PHE A  44     -21.837 -18.892 -24.296  1.00 13.31           C  
ATOM    148  CG  PHE A  44     -22.721 -17.797 -23.758  1.00 17.76           C  
ATOM    149  CD1 PHE A  44     -23.923 -18.098 -23.126  1.00 18.02           C  
ATOM    150  CD2 PHE A  44     -22.327 -16.472 -23.839  1.00 23.93           C  
ATOM    151  CE1 PHE A  44     -24.728 -17.085 -22.613  1.00 22.09           C  
ATOM    152  CE2 PHE A  44     -23.128 -15.451 -23.328  1.00 26.88           C  
ATOM    153  CZ  PHE A  44     -24.327 -15.759 -22.712  1.00 25.77           C  
ATOM    154  N   ARG A  45     -20.935 -17.927 -27.090  1.00 15.29           N  
ATOM    155  CA  ARG A  45     -20.726 -16.883 -28.087  1.00 15.53           C  
ATOM    156  C   ARG A  45     -21.211 -17.277 -29.488  1.00 20.42           C  
ATOM    157  O   ARG A  45     -21.803 -16.463 -30.192  1.00 18.12           O  
ATOM    158  CB  ARG A  45     -19.262 -16.432 -28.095  1.00 14.58           C  
ATOM    159  CG  ARG A  45     -18.868 -15.657 -26.838  1.00 20.61           C  
ATOM    160  CD  ARG A  45     -17.391 -15.829 -26.538  1.00 34.89           C  
ATOM    161  NE  ARG A  45     -16.571 -15.456 -27.680  1.00 46.05           N  
ATOM    162  CZ  ARG A  45     -15.424 -16.043 -28.003  1.00 40.80           C  
ATOM    163  NH1 ARG A  45     -14.948 -17.054 -27.277  1.00 33.52           N  
ATOM    164  NH2 ARG A  45     -14.759 -15.622 -29.064  1.00 45.05           N  
ATOM    165  N   VAL A  46     -20.984 -18.525 -29.887  1.00 17.81           N  
ATOM    166  CA  VAL A  46     -21.492 -18.996 -31.173  1.00 16.28           C  
ATOM    167  C   VAL A  46     -23.018 -18.986 -31.192  1.00 19.66           C  
ATOM    168  O   VAL A  46     -23.632 -18.654 -32.206  1.00 18.47           O  
ATOM    169  CB  VAL A  46     -20.965 -20.400 -31.512  1.00 20.63           C  
ATOM    170  CG1 VAL A  46     -21.629 -20.930 -32.778  1.00 21.91           C  
ATOM    171  CG2 VAL A  46     -19.447 -20.348 -31.673  1.00 18.12           C  
ATOM    172  N   GLY A  47     -23.622 -19.326 -30.055  1.00 17.38           N  
ATOM    173  CA  GLY A  47     -25.066 -19.249 -29.909  1.00 16.55           C  
ATOM    174  C   GLY A  47     -25.584 -17.831 -30.094  1.00 19.78           C  
ATOM    175  O   GLY A  47     -26.594 -17.609 -30.752  1.00 19.11           O  
ATOM    176  N   MET A  48     -24.901 -16.863 -29.500  1.00 18.40           N  
ATOM    177  CA  MET A  48     -25.337 -15.477 -29.628  1.00 22.98           C  
ATOM    178  C   MET A  48     -25.290 -15.003 -31.080  1.00 28.84           C  
ATOM    179  O   MET A  48     -26.150 -14.245 -31.520  1.00 30.44           O  
ATOM    180  CB  MET A  48     -24.512 -14.565 -28.729  1.00 22.66           C  
ATOM    181  CG  MET A  48     -24.911 -14.648 -27.265  1.00 29.25           C  
ATOM    182  SD  MET A  48     -24.290 -13.249 -26.331  1.00 79.28           S  
ATOM    183  CE  MET A  48     -22.531 -13.360 -26.667  1.00 47.99           C  
ATOM    184  N   VAL A  49     -24.296 -15.459 -31.829  1.00 26.86           N  
ATOM    185  CA  VAL A  49     -24.220 -15.111 -33.245  1.00 27.39           C  
ATOM    186  C   VAL A  49     -25.343 -15.770 -34.042  1.00 30.65           C  
ATOM    187  O   VAL A  49     -26.015 -15.117 -34.841  1.00 30.16           O  
ATOM    188  CB  VAL A  49     -22.858 -15.495 -33.856  1.00 22.18           C  
ATOM    189  CG1 VAL A  49     -22.902 -15.351 -35.377  1.00 33.68           C  
ATOM    190  CG2 VAL A  49     -21.757 -14.629 -33.269  1.00 23.84           C  
ATOM    191  N   GLN A  50     -25.551 -17.063 -33.814  1.00 23.04           N  
ATOM    192  CA  GLN A  50     -26.553 -17.824 -34.556  1.00 22.60           C  
ATOM    193  C   GLN A  50     -27.991 -17.378 -34.273  1.00 32.75           C  
ATOM    194  O   GLN A  50     -28.818 -17.320 -35.186  1.00 26.71           O  
ATOM    195  CB  GLN A  50     -26.408 -19.325 -34.280  1.00 25.79           C  
ATOM    196  CG  GLN A  50     -27.522 -20.178 -34.864  1.00 26.90           C  
ATOM    197  CD  GLN A  50     -27.424 -20.307 -36.375  1.00 38.52           C  
ATOM    198  OE1 GLN A  50     -26.379 -20.031 -36.964  1.00 36.36           O  
ATOM    199  NE2 GLN A  50     -28.514 -20.725 -37.007  1.00 42.53           N  
ATOM    200  N   PHE A  51     -28.297 -17.061 -33.017  1.00 21.22           N  
ATOM    201  CA  PHE A  51     -29.690 -16.809 -32.643  1.00 26.16           C  
ATOM    202  C   PHE A  51     -30.052 -15.330 -32.473  1.00 33.35           C  
ATOM    203  O   PHE A  51     -31.205 -14.999 -32.206  1.00 28.92           O  
ATOM    204  CB  PHE A  51     -30.066 -17.607 -31.391  1.00 23.28           C  
ATOM    205  CG  PHE A  51     -29.898 -19.094 -31.551  1.00 19.03           C  
ATOM    206  CD1 PHE A  51     -30.705 -19.807 -32.427  1.00 20.86           C  
ATOM    207  CD2 PHE A  51     -28.934 -19.777 -30.824  1.00 20.62           C  
ATOM    208  CE1 PHE A  51     -30.552 -21.179 -32.573  1.00 23.63           C  
ATOM    209  CE2 PHE A  51     -28.776 -21.145 -30.967  1.00 18.13           C  
ATOM    210  CZ  PHE A  51     -29.583 -21.845 -31.843  1.00 23.00           C  
ATOM    211  N   SER A  52     -29.073 -14.446 -32.625  1.00 34.22           N  
ATOM    212  CA  SER A  52     -29.347 -13.015 -32.567  1.00 46.69           C  
ATOM    213  C   SER A  52     -29.892 -12.541 -33.906  1.00 49.25           C  
ATOM    214  O   SER A  52     -29.651 -13.166 -34.937  1.00 49.50           O  
ATOM    215  CB  SER A  52     -28.081 -12.230 -32.234  1.00 54.55           C  
ATOM    216  OG  SER A  52     -27.247 -12.125 -33.376  1.00 58.04           O  
ATOM    217  N   THR A  53     -30.622 -11.430 -33.885  1.00 54.47           N  
ATOM    218  CA  THR A  53     -31.166 -10.843 -35.104  1.00 63.38           C  
ATOM    219  C   THR A  53     -30.564  -9.463 -35.335  1.00 72.93           C  
ATOM    220  O   THR A  53     -29.697  -9.017 -34.582  1.00 68.67           O  
ATOM    221  CB  THR A  53     -32.695 -10.694 -35.025  1.00 66.03           C  
ATOM    222  OG1 THR A  53     -33.023  -9.573 -34.196  1.00 67.93           O  
ATOM    223  CG2 THR A  53     -33.328 -11.949 -34.445  1.00 64.95           C  
ATOM    224  N   SER A  54     -31.030  -8.786 -36.378  1.00 85.76           N  
ATOM    225  CA  SER A  54     -30.581  -7.429 -36.662  1.00 93.19           C  
ATOM    226  C   SER A  54     -31.127  -6.452 -35.624  1.00 90.25           C  
ATOM    227  O   SER A  54     -30.417  -5.558 -35.165  1.00 94.12           O  
ATOM    228  CB  SER A  54     -31.015  -7.002 -38.066  1.00 97.78           C  
ATOM    229  OG  SER A  54     -32.427  -7.000 -38.184  1.00 99.87           O  
ATOM    230  N   GLU A  55     -32.389  -6.639 -35.249  1.00 82.10           N  
ATOM    231  CA  GLU A  55     -33.067  -5.713 -34.348  1.00 72.64           C  
ATOM    232  C   GLU A  55     -32.964  -6.112 -32.877  1.00 65.44           C  
ATOM    233  O   GLU A  55     -32.881  -5.254 -31.999  1.00 55.47           O  
ATOM    234  CB  GLU A  55     -34.537  -5.568 -34.748  1.00 78.29           C  
ATOM    235  CG  GLU A  55     -35.305  -4.541 -33.932  1.00 84.22           C  
ATOM    236  CD  GLU A  55     -36.614  -4.144 -34.584  1.00 88.53           C  
ATOM    237  OE1 GLU A  55     -37.403  -3.415 -33.945  1.00 90.74           O  
ATOM    238  OE2 GLU A  55     -36.852  -4.559 -35.739  1.00 88.10           O  
ATOM    239  N   PHE A  56     -32.973  -7.411 -32.606  1.00 65.89           N  
ATOM    240  CA  PHE A  56     -32.953  -7.883 -31.227  1.00 60.72           C  
ATOM    241  C   PHE A  56     -31.726  -8.727 -30.920  1.00 56.01           C  
ATOM    242  O   PHE A  56     -31.365  -9.638 -31.672  1.00 50.17           O  
ATOM    243  CB  PHE A  56     -34.239  -8.639 -30.899  1.00 63.31           C  
ATOM    244  CG  PHE A  56     -35.481  -7.852 -31.190  1.00 65.91           C  
ATOM    245  CD1 PHE A  56     -35.902  -6.855 -30.326  1.00 64.78           C  
ATOM    246  CD2 PHE A  56     -36.220  -8.097 -32.337  1.00 66.52           C  
ATOM    247  CE1 PHE A  56     -37.041  -6.124 -30.596  1.00 69.93           C  
ATOM    248  CE2 PHE A  56     -37.360  -7.371 -32.611  1.00 66.25           C  
ATOM    249  CZ  PHE A  56     -37.772  -6.382 -31.740  1.00 69.24           C  
ATOM    250  N   ARG A  57     -31.089  -8.407 -29.802  1.00 45.67           N  
ATOM    251  CA  ARG A  57     -29.823  -9.016 -29.442  1.00 50.29           C  
ATOM    252  C   ARG A  57     -29.696  -9.115 -27.929  1.00 40.71           C  
ATOM    253  O   ARG A  57     -30.118  -8.215 -27.201  1.00 39.07           O  
ATOM    254  CB  ARG A  57     -28.676  -8.185 -30.021  1.00 57.43           C  
ATOM    255  CG  ARG A  57     -27.399  -8.201 -29.206  1.00 72.69           C  
ATOM    256  CD  ARG A  57     -26.340  -7.329 -29.859  1.00 84.59           C  
ATOM    257  NE  ARG A  57     -26.915  -6.106 -30.415  1.00 95.02           N  
ATOM    258  CZ  ARG A  57     -27.081  -4.978 -29.732  1.00100.30           C  
ATOM    259  NH1 ARG A  57     -26.714  -4.910 -28.459  1.00102.74           N  
ATOM    260  NH2 ARG A  57     -27.614  -3.917 -30.322  1.00100.93           N  
ATOM    261  N   LEU A  58     -29.133 -10.223 -27.460  1.00 45.18           N  
ATOM    262  CA  LEU A  58     -28.842 -10.378 -26.046  1.00 31.64           C  
ATOM    263  C   LEU A  58     -27.535  -9.667 -25.746  1.00 33.59           C  
ATOM    264  O   LEU A  58     -26.562  -9.801 -26.491  1.00 35.94           O  
ATOM    265  CB  LEU A  58     -28.728 -11.856 -25.675  1.00 33.84           C  
ATOM    266  CG  LEU A  58     -29.978 -12.710 -25.880  1.00 33.43           C  
ATOM    267  CD1 LEU A  58     -29.744 -14.131 -25.376  1.00 33.47           C  
ATOM    268  CD2 LEU A  58     -31.167 -12.071 -25.184  1.00 39.28           C  
ATOM    269  N   THR A  59     -27.522  -8.900 -24.661  1.00 27.90           N  
ATOM    270  CA  THR A  59     -26.319  -8.213 -24.220  1.00 24.78           C  
ATOM    271  C   THR A  59     -25.877  -8.807 -22.888  1.00 24.75           C  
ATOM    272  O   THR A  59     -26.405  -8.439 -21.841  1.00 27.91           O  
ATOM    273  CB  THR A  59     -26.577  -6.706 -24.023  1.00 36.05           C  
ATOM    274  OG1 THR A  59     -26.901  -6.103 -25.283  1.00 42.29           O  
ATOM    275  CG2 THR A  59     -25.345  -6.027 -23.449  1.00 38.27           C  
ATOM    276  N   PRO A  60     -24.901  -9.727 -22.923  1.00 27.65           N  
ATOM    277  CA  PRO A  60     -24.489 -10.434 -21.713  1.00 24.90           C  
ATOM    278  C   PRO A  60     -23.466  -9.645 -20.918  1.00 26.00           C  
ATOM    279  O   PRO A  60     -22.625  -8.946 -21.486  1.00 30.08           O  
ATOM    280  CB  PRO A  60     -23.818 -11.707 -22.253  1.00 27.25           C  
ATOM    281  CG  PRO A  60     -23.850 -11.600 -23.748  1.00 34.08           C  
ATOM    282  CD  PRO A  60     -24.136 -10.177 -24.093  1.00 31.83           C  
ATOM    283  N   HIS A  61     -23.551  -9.767 -19.601  1.00 25.24           N  
ATOM    284  CA  HIS A  61     -22.530  -9.258 -18.704  1.00 25.95           C  
ATOM    285  C   HIS A  61     -21.928 -10.468 -18.010  1.00 25.69           C  
ATOM    286  O   HIS A  61     -22.600 -11.152 -17.243  1.00 21.69           O  
ATOM    287  CB  HIS A  61     -23.153  -8.285 -17.712  1.00 36.37           C  
ATOM    288  CG  HIS A  61     -23.927  -7.188 -18.376  1.00 52.01           C  
ATOM    289  ND1 HIS A  61     -25.252  -7.322 -18.732  1.00 54.62           N  
ATOM    290  CD2 HIS A  61     -23.551  -5.954 -18.787  1.00 59.21           C  
ATOM    291  CE1 HIS A  61     -25.665  -6.210 -19.314  1.00 58.13           C  
ATOM    292  NE2 HIS A  61     -24.652  -5.364 -19.361  1.00 61.97           N  
ATOM    293  N   ILE A  62     -20.661 -10.738 -18.308  1.00 26.64           N  
ATOM    294  CA  ILE A  62     -20.015 -11.978 -17.895  1.00 23.48           C  
ATOM    295  C   ILE A  62     -19.229 -11.842 -16.600  1.00 28.24           C  
ATOM    296  O   ILE A  62     -18.448 -10.907 -16.424  1.00 28.99           O  
ATOM    297  CB  ILE A  62     -19.048 -12.481 -18.983  1.00 30.75           C  
ATOM    298  CG1 ILE A  62     -19.767 -12.577 -20.329  1.00 28.79           C  
ATOM    299  CG2 ILE A  62     -18.439 -13.824 -18.579  1.00 23.40           C  
ATOM    300  CD1 ILE A  62     -20.895 -13.579 -20.343  1.00 26.75           C  
ATOM    301  N   ASP A  63     -19.448 -12.792 -15.698  1.00 21.00           N  
ATOM    302  CA  ASP A  63     -18.634 -12.931 -14.503  1.00 23.38           C  
ATOM    303  C   ASP A  63     -17.960 -14.301 -14.534  1.00 24.68           C  
ATOM    304  O   ASP A  63     -18.629 -15.326 -14.663  1.00 23.11           O  
ATOM    305  CB  ASP A  63     -19.499 -12.805 -13.247  1.00 29.90           C  
ATOM    306  CG  ASP A  63     -20.079 -11.414 -13.071  1.00 44.09           C  
ATOM    307  OD1 ASP A  63     -19.387 -10.432 -13.415  1.00 51.95           O  
ATOM    308  OD2 ASP A  63     -21.223 -11.300 -12.579  1.00 41.12           O  
ATOM    309  N   ASN A  64     -16.636 -14.319 -14.430  1.00 22.08           N  
ATOM    310  CA  ASN A  64     -15.909 -15.578 -14.313  1.00 22.29           C  
ATOM    311  C   ASN A  64     -15.514 -15.771 -12.859  1.00 24.56           C  
ATOM    312  O   ASN A  64     -14.878 -14.898 -12.270  1.00 28.54           O  
ATOM    313  CB  ASN A  64     -14.674 -15.567 -15.210  1.00 26.85           C  
ATOM    314  CG  ASN A  64     -15.027 -15.363 -16.667  1.00 34.52           C  
ATOM    315  OD1 ASN A  64     -15.819 -16.116 -17.232  1.00 34.78           O  
ATOM    316  ND2 ASN A  64     -14.448 -14.337 -17.282  1.00 38.07           N  
ATOM    317  N   LEU A  65     -15.889 -16.905 -12.275  1.00 19.64           N  
ATOM    318  CA  LEU A  65     -15.755 -17.072 -10.827  1.00 23.64           C  
ATOM    319  C   LEU A  65     -15.587 -18.526 -10.405  1.00 22.19           C  
ATOM    320  O   LEU A  65     -15.812 -19.434 -11.199  1.00 19.92           O  
ATOM    321  CB  LEU A  65     -16.983 -16.481 -10.127  1.00 23.05           C  
ATOM    322  CG  LEU A  65     -18.309 -17.226 -10.331  1.00 27.53           C  
ATOM    323  CD1 LEU A  65     -19.415 -16.615  -9.494  1.00 31.69           C  
ATOM    324  CD2 LEU A  65     -18.727 -17.251 -11.787  1.00 32.62           C  
ATOM    325  N   GLU A  66     -15.198 -18.748  -9.150  1.00 20.15           N  
ATOM    326  CA  GLU A  66     -15.149 -20.106  -8.615  1.00 17.68           C  
ATOM    327  C   GLU A  66     -16.535 -20.482  -8.122  1.00 19.60           C  
ATOM    328  O   GLU A  66     -16.980 -19.984  -7.084  1.00 19.87           O  
ATOM    329  CB  GLU A  66     -14.148 -20.218  -7.454  1.00 22.47           C  
ATOM    330  CG  GLU A  66     -14.307 -21.520  -6.658  1.00 35.70           C  
ATOM    331  CD  GLU A  66     -13.984 -22.772  -7.477  1.00 47.13           C  
ATOM    332  OE1 GLU A  66     -12.780 -23.061  -7.657  1.00 58.39           O  
ATOM    333  OE2 GLU A  66     -14.926 -23.475  -7.926  1.00 29.58           O  
ATOM    334  N   VAL A  67     -17.228 -21.346  -8.860  1.00 19.18           N  
ATOM    335  CA  VAL A  67     -18.625 -21.631  -8.544  1.00 15.43           C  
ATOM    336  C   VAL A  67     -18.811 -22.435  -7.253  1.00 16.78           C  
ATOM    337  O   VAL A  67     -19.918 -22.513  -6.724  1.00 20.56           O  
ATOM    338  CB  VAL A  67     -19.380 -22.310  -9.723  1.00 25.51           C  
ATOM    339  CG1 VAL A  67     -19.467 -21.359 -10.910  1.00 32.91           C  
ATOM    340  CG2 VAL A  67     -18.712 -23.608 -10.112  1.00 29.05           C  
ATOM    341  N   ALA A  68     -17.731 -23.019  -6.743  1.00 16.52           N  
ATOM    342  CA  ALA A  68     -17.793 -23.727  -5.467  1.00 19.36           C  
ATOM    343  C   ALA A  68     -17.824 -22.771  -4.273  1.00 22.79           C  
ATOM    344  O   ALA A  68     -18.010 -23.201  -3.131  1.00 19.19           O  
ATOM    345  CB  ALA A  68     -16.622 -24.687  -5.332  1.00 21.98           C  
ATOM    346  N   ASN A  69     -17.630 -21.483  -4.541  1.00 19.73           N  
ATOM    347  CA  ASN A  69     -17.513 -20.474  -3.487  1.00 19.77           C  
ATOM    348  C   ASN A  69     -18.819 -19.686  -3.362  1.00 18.95           C  
ATOM    349  O   ASN A  69     -19.104 -18.814  -4.186  1.00 15.90           O  
ATOM    350  CB  ASN A  69     -16.326 -19.556  -3.816  1.00 16.10           C  
ATOM    351  CG  ASN A  69     -16.101 -18.463  -2.783  1.00 20.43           C  
ATOM    352  OD1 ASN A  69     -17.034 -17.970  -2.150  1.00 17.72           O  
ATOM    353  ND2 ASN A  69     -14.845 -18.057  -2.635  1.00 22.43           N  
ATOM    354  N   SER A  70     -19.615 -19.995  -2.336  1.00 14.83           N  
ATOM    355  CA  SER A  70     -20.935 -19.378  -2.178  1.00 16.71           C  
ATOM    356  C   SER A  70     -20.896 -17.867  -1.978  1.00 18.36           C  
ATOM    357  O   SER A  70     -21.796 -17.159  -2.425  1.00 17.28           O  
ATOM    358  CB  SER A  70     -21.714 -20.024  -1.029  1.00 16.84           C  
ATOM    359  OG  SER A  70     -22.101 -21.340  -1.371  1.00 19.25           O  
ATOM    360  N   PHE A  71     -19.872 -17.373  -1.290  1.00 17.74           N  
ATOM    361  CA  PHE A  71     -19.698 -15.924  -1.176  1.00 15.17           C  
ATOM    362  C   PHE A  71     -19.561 -15.317  -2.577  1.00 16.43           C  
ATOM    363  O   PHE A  71     -20.251 -14.352  -2.923  1.00 17.34           O  
ATOM    364  CB  PHE A  71     -18.466 -15.593  -0.330  1.00 16.03           C  
ATOM    365  CG  PHE A  71     -18.196 -14.118  -0.206  1.00 20.10           C  
ATOM    366  CD1 PHE A  71     -18.687 -13.399   0.867  1.00 19.54           C  
ATOM    367  CD2 PHE A  71     -17.450 -13.455  -1.168  1.00 23.69           C  
ATOM    368  CE1 PHE A  71     -18.437 -12.037   0.984  1.00 27.11           C  
ATOM    369  CE2 PHE A  71     -17.202 -12.099  -1.059  1.00 24.16           C  
ATOM    370  CZ  PHE A  71     -17.695 -11.391   0.015  1.00 23.61           C  
ATOM    371  N   ALA A  72     -18.686 -15.904  -3.390  1.00 16.08           N  
ATOM    372  CA  ALA A  72     -18.431 -15.396  -4.742  1.00 16.45           C  
ATOM    373  C   ALA A  72     -19.678 -15.437  -5.620  1.00 19.18           C  
ATOM    374  O   ALA A  72     -19.968 -14.486  -6.344  1.00 18.51           O  
ATOM    375  CB  ALA A  72     -17.294 -16.170  -5.397  1.00 18.71           C  
ATOM    376  N   VAL A  73     -20.412 -16.544  -5.552  1.00 16.77           N  
ATOM    377  CA  VAL A  73     -21.645 -16.704  -6.319  1.00 17.30           C  
ATOM    378  C   VAL A  73     -22.703 -15.705  -5.860  1.00 16.73           C  
ATOM    379  O   VAL A  73     -23.406 -15.117  -6.682  1.00 16.79           O  
ATOM    380  CB  VAL A  73     -22.183 -18.156  -6.235  1.00 16.86           C  
ATOM    381  CG1 VAL A  73     -23.566 -18.267  -6.866  1.00 12.79           C  
ATOM    382  CG2 VAL A  73     -21.216 -19.121  -6.910  1.00 15.12           C  
ATOM    383  N   THR A  74     -22.806 -15.501  -4.546  1.00 14.74           N  
ATOM    384  CA  THR A  74     -23.745 -14.531  -4.009  1.00 17.29           C  
ATOM    385  C   THR A  74     -23.388 -13.139  -4.508  1.00 16.50           C  
ATOM    386  O   THR A  74     -24.253 -12.384  -4.947  1.00 18.60           O  
ATOM    387  CB  THR A  74     -23.751 -14.536  -2.459  1.00 16.64           C  
ATOM    388  OG1 THR A  74     -24.150 -15.829  -1.992  1.00 19.70           O  
ATOM    389  CG2 THR A  74     -24.732 -13.496  -1.921  1.00 17.92           C  
ATOM    390  N   ASN A  75     -22.105 -12.803  -4.459  1.00 16.59           N  
ATOM    391  CA  ASN A  75     -21.674 -11.486  -4.909  1.00 17.11           C  
ATOM    392  C   ASN A  75     -21.951 -11.274  -6.399  1.00 19.37           C  
ATOM    393  O   ASN A  75     -22.407 -10.207  -6.809  1.00 20.96           O  
ATOM    394  CB  ASN A  75     -20.200 -11.244  -4.586  1.00 22.56           C  
ATOM    395  CG  ASN A  75     -19.993 -10.699  -3.177  1.00 40.78           C  
ATOM    396  OD1 ASN A  75     -19.671  -9.523  -2.996  1.00 40.19           O  
ATOM    397  ND2 ASN A  75     -20.188 -11.551  -2.172  1.00 34.50           N  
ATOM    398  N   ALA A  76     -21.681 -12.296  -7.203  1.00 18.22           N  
ATOM    399  CA  ALA A  76     -21.907 -12.185  -8.639  1.00 22.37           C  
ATOM    400  C   ALA A  76     -23.397 -12.055  -8.943  1.00 20.39           C  
ATOM    401  O   ALA A  76     -23.802 -11.242  -9.773  1.00 19.68           O  
ATOM    402  CB  ALA A  76     -21.311 -13.377  -9.367  1.00 20.13           C  
ATOM    403  N   PHE A  77     -24.212 -12.863  -8.274  1.00 20.46           N  
ATOM    404  CA  PHE A  77     -25.659 -12.813  -8.481  1.00 21.09           C  
ATOM    405  C   PHE A  77     -26.226 -11.443  -8.115  1.00 24.41           C  
ATOM    406  O   PHE A  77     -27.063 -10.888  -8.829  1.00 20.05           O  
ATOM    407  CB  PHE A  77     -26.356 -13.886  -7.648  1.00 20.66           C  
ATOM    408  CG  PHE A  77     -27.841 -13.931  -7.844  1.00 25.79           C  
ATOM    409  CD1 PHE A  77     -28.419 -14.931  -8.610  1.00 34.96           C  
ATOM    410  CD2 PHE A  77     -28.660 -12.971  -7.271  1.00 35.39           C  
ATOM    411  CE1 PHE A  77     -29.789 -14.971  -8.796  1.00 36.28           C  
ATOM    412  CE2 PHE A  77     -30.025 -13.005  -7.457  1.00 37.94           C  
ATOM    413  CZ  PHE A  77     -30.588 -14.005  -8.220  1.00 26.59           C  
ATOM    414  N   CYS A  78     -25.787 -10.908  -6.981  1.00 21.10           N  
ATOM    415  CA  CYS A  78     -26.298  -9.625  -6.520  1.00 21.30           C  
ATOM    416  C   CYS A  78     -25.878  -8.475  -7.425  1.00 25.36           C  
ATOM    417  O   CYS A  78     -26.641  -7.529  -7.637  1.00 25.99           O  
ATOM    418  CB  CYS A  78     -25.838  -9.358  -5.097  1.00 24.97           C  
ATOM    419  SG  CYS A  78     -26.647 -10.450  -3.933  1.00 29.99           S  
ATOM    420  N   SER A  79     -24.653  -8.555  -7.933  1.00 20.46           N  
ATOM    421  CA  SER A  79     -24.141  -7.558  -8.868  1.00 28.28           C  
ATOM    422  C   SER A  79     -24.967  -7.549 -10.158  1.00 27.55           C  
ATOM    423  O   SER A  79     -25.277  -6.484 -10.710  1.00 23.97           O  
ATOM    424  CB  SER A  79     -22.671  -7.850  -9.184  1.00 34.06           C  
ATOM    425  OG  SER A  79     -22.168  -6.957 -10.160  1.00 55.34           O  
ATOM    426  N   GLN A  80     -25.318  -8.739 -10.638  1.00 21.03           N  
ATOM    427  CA  GLN A  80     -26.153  -8.875 -11.825  1.00 22.75           C  
ATOM    428  C   GLN A  80     -27.550  -8.328 -11.571  1.00 31.33           C  
ATOM    429  O   GLN A  80     -28.128  -7.641 -12.420  1.00 28.23           O  
ATOM    430  CB  GLN A  80     -26.250 -10.344 -12.247  1.00 21.72           C  
ATOM    431  CG  GLN A  80     -24.935 -10.946 -12.682  1.00 24.25           C  
ATOM    432  CD  GLN A  80     -24.552 -10.521 -14.076  1.00 34.43           C  
ATOM    433  OE1 GLN A  80     -25.313  -9.824 -14.755  1.00 27.34           O  
ATOM    434  NE2 GLN A  80     -23.372 -10.942 -14.521  1.00 29.04           N  
ATOM    435  N   PHE A  81     -28.090  -8.647 -10.399  1.00 26.47           N  
ATOM    436  CA  PHE A  81     -29.409  -8.170 -10.000  1.00 26.44           C  
ATOM    437  C   PHE A  81     -29.454  -6.645  -9.974  1.00 26.56           C  
ATOM    438  O   PHE A  81     -30.421  -6.037 -10.432  1.00 27.82           O  
ATOM    439  CB  PHE A  81     -29.778  -8.724  -8.616  1.00 18.68           C  
ATOM    440  CG  PHE A  81     -31.160  -8.351  -8.155  1.00 23.24           C  
ATOM    441  CD1 PHE A  81     -32.280  -8.897  -8.764  1.00 29.63           C  
ATOM    442  CD2 PHE A  81     -31.342  -7.474  -7.101  1.00 32.63           C  
ATOM    443  CE1 PHE A  81     -33.553  -8.563  -8.340  1.00 31.99           C  
ATOM    444  CE2 PHE A  81     -32.616  -7.135  -6.670  1.00 38.23           C  
ATOM    445  CZ  PHE A  81     -33.722  -7.683  -7.292  1.00 35.15           C  
ATOM    446  N   SER A  82     -28.410  -6.031  -9.424  1.00 24.03           N  
ATOM    447  CA  SER A  82     -28.385  -4.576  -9.270  1.00 26.62           C  
ATOM    448  C   SER A  82     -28.220  -3.880 -10.617  1.00 26.10           C  
ATOM    449  O   SER A  82     -28.658  -2.741 -10.792  1.00 34.82           O  
ATOM    450  CB  SER A  82     -27.270  -4.146  -8.313  1.00 41.30           C  
ATOM    451  OG  SER A  82     -26.007  -4.203  -8.951  1.00 59.65           O  
ATOM    452  N   ARG A  83     -27.584  -4.563 -11.562  1.00 29.46           N  
ATOM    453  CA  ARG A  83     -27.459  -4.051 -12.926  1.00 35.88           C  
ATOM    454  C   ARG A  83     -28.807  -3.972 -13.634  1.00 36.22           C  
ATOM    455  O   ARG A  83     -29.035  -3.071 -14.436  1.00 45.81           O  
ATOM    456  CB  ARG A  83     -26.498  -4.910 -13.751  1.00 42.85           C  
ATOM    457  CG  ARG A  83     -25.063  -4.424 -13.737  1.00 53.60           C  
ATOM    458  CD  ARG A  83     -24.259  -5.069 -14.855  1.00 65.89           C  
ATOM    459  NE  ARG A  83     -23.015  -4.351 -15.114  1.00 77.78           N  
ATOM    460  CZ  ARG A  83     -21.867  -4.599 -14.492  1.00 85.75           C  
ATOM    461  NH1 ARG A  83     -20.783  -3.895 -14.790  1.00 88.60           N  
ATOM    462  NH2 ARG A  83     -21.804  -5.550 -13.569  1.00 85.55           N  
ATOM    463  N   GLY A  84     -29.692  -4.920 -13.345  1.00 30.29           N  
ATOM    464  CA  GLY A  84     -31.024  -4.931 -13.929  1.00 33.83           C  
ATOM    465  C   GLY A  84     -31.210  -5.968 -15.028  1.00 33.94           C  
ATOM    466  O   GLY A  84     -31.954  -5.749 -15.985  1.00 37.36           O  
ATOM    467  N   VAL A  85     -30.542  -7.106 -14.899  1.00 25.45           N  
ATOM    468  CA  VAL A  85     -30.624  -8.138 -15.934  1.00 23.27           C  
ATOM    469  C   VAL A  85     -32.017  -8.761 -15.996  1.00 29.61           C  
ATOM    470  O   VAL A  85     -32.736  -8.781 -14.997  1.00 29.41           O  
ATOM    471  CB  VAL A  85     -29.583  -9.244 -15.712  1.00 27.23           C  
ATOM    472  CG1 VAL A  85     -28.181  -8.675 -15.843  1.00 27.92           C  
ATOM    473  CG2 VAL A  85     -29.784  -9.901 -14.348  1.00 29.98           C  
ATOM    474  N   TYR A  86     -32.390  -9.268 -17.171  1.00 28.27           N  
ATOM    475  CA  TYR A  86     -33.698  -9.897 -17.363  1.00 24.05           C  
ATOM    476  C   TYR A  86     -33.669 -11.406 -17.083  1.00 22.40           C  
ATOM    477  O   TYR A  86     -34.715 -12.053 -17.011  1.00 25.20           O  
ATOM    478  CB  TYR A  86     -34.222  -9.640 -18.776  1.00 24.59           C  
ATOM    479  CG  TYR A  86     -34.527  -8.177 -19.050  1.00 26.63           C  
ATOM    480  CD1 TYR A  86     -35.120  -7.383 -18.081  1.00 34.36           C  
ATOM    481  CD2 TYR A  86     -34.231  -7.603 -20.278  1.00 48.38           C  
ATOM    482  CE1 TYR A  86     -35.404  -6.045 -18.324  1.00 50.94           C  
ATOM    483  CE2 TYR A  86     -34.511  -6.270 -20.534  1.00 55.58           C  
ATOM    484  CZ  TYR A  86     -35.097  -5.497 -19.555  1.00 58.17           C  
ATOM    485  OH  TYR A  86     -35.377  -4.173 -19.807  1.00 65.18           O  
ATOM    486  N   ALA A  87     -32.467 -11.945 -16.921  1.00 20.48           N  
ATOM    487  CA  ALA A  87     -32.266 -13.364 -16.640  1.00 19.63           C  
ATOM    488  C   ALA A  87     -30.776 -13.617 -16.508  1.00 17.99           C  
ATOM    489  O   ALA A  87     -29.961 -12.822 -16.975  1.00 20.23           O  
ATOM    490  CB  ALA A  87     -32.839 -14.217 -17.760  1.00 26.63           C  
ATOM    491  N   ILE A  88     -30.418 -14.727 -15.876  1.00 13.19           N  
ATOM    492  CA  ILE A  88     -29.021 -15.084 -15.728  1.00 12.57           C  
ATOM    493  C   ILE A  88     -28.753 -16.478 -16.267  1.00 13.85           C  
ATOM    494  O   ILE A  88     -29.412 -17.434 -15.865  1.00 17.99           O  
ATOM    495  CB  ILE A  88     -28.600 -15.042 -14.246  1.00 12.65           C  
ATOM    496  CG1 ILE A  88     -28.771 -13.621 -13.695  1.00 17.94           C  
ATOM    497  CG2 ILE A  88     -27.165 -15.543 -14.093  1.00 18.03           C  
ATOM    498  CD1 ILE A  88     -28.548 -13.513 -12.188  1.00 17.21           C  
ATOM    499  N   PHE A  89     -27.805 -16.588 -17.195  1.00 16.62           N  
ATOM    500  CA  PHE A  89     -27.304 -17.895 -17.597  1.00 14.54           C  
ATOM    501  C   PHE A  89     -26.091 -18.209 -16.737  1.00 12.71           C  
ATOM    502  O   PHE A  89     -25.238 -17.353 -16.557  1.00 17.71           O  
ATOM    503  CB  PHE A  89     -26.863 -17.921 -19.067  1.00 12.20           C  
ATOM    504  CG  PHE A  89     -26.148 -19.197 -19.432  1.00 14.73           C  
ATOM    505  CD1 PHE A  89     -26.868 -20.339 -19.745  1.00 11.16           C  
ATOM    506  CD2 PHE A  89     -24.764 -19.278 -19.373  1.00 15.49           C  
ATOM    507  CE1 PHE A  89     -26.225 -21.528 -20.032  1.00 13.42           C  
ATOM    508  CE2 PHE A  89     -24.110 -20.473 -19.672  1.00 17.64           C  
ATOM    509  CZ  PHE A  89     -24.846 -21.595 -19.996  1.00 14.03           C  
ATOM    510  N   GLY A  90     -25.989 -19.425 -16.209  1.00 15.25           N  
ATOM    511  CA  GLY A  90     -24.809 -19.746 -15.422  1.00 10.98           C  
ATOM    512  C   GLY A  90     -24.665 -21.181 -14.954  1.00 14.30           C  
ATOM    513  O   GLY A  90     -25.454 -22.053 -15.319  1.00 14.87           O  
ATOM    514  N   PHE A  91     -23.639 -21.412 -14.136  1.00 14.96           N  
ATOM    515  CA  PHE A  91     -23.346 -22.731 -13.580  1.00 13.52           C  
ATOM    516  C   PHE A  91     -23.345 -22.666 -12.050  1.00 12.54           C  
ATOM    517  O   PHE A  91     -23.098 -21.606 -11.476  1.00 14.89           O  
ATOM    518  CB  PHE A  91     -21.965 -23.195 -14.046  1.00 11.08           C  
ATOM    519  CG  PHE A  91     -21.843 -23.355 -15.557  1.00 13.72           C  
ATOM    520  CD1 PHE A  91     -21.776 -24.609 -16.127  1.00 17.08           C  
ATOM    521  CD2 PHE A  91     -21.806 -22.242 -16.381  1.00 20.12           C  
ATOM    522  CE1 PHE A  91     -21.659 -24.756 -17.514  1.00 18.69           C  
ATOM    523  CE2 PHE A  91     -21.699 -22.379 -17.754  1.00 20.10           C  
ATOM    524  CZ  PHE A  91     -21.625 -23.634 -18.318  1.00 19.28           C  
ATOM    525  N   TYR A  92     -23.626 -23.796 -11.402  1.00 12.05           N  
ATOM    526  CA  TYR A  92     -23.434 -23.927  -9.960  1.00 12.78           C  
ATOM    527  C   TYR A  92     -22.790 -25.278  -9.680  1.00 15.54           C  
ATOM    528  O   TYR A  92     -22.607 -26.091 -10.590  1.00 18.76           O  
ATOM    529  CB  TYR A  92     -24.752 -23.778  -9.168  1.00 11.54           C  
ATOM    530  CG  TYR A  92     -25.905 -24.640  -9.659  1.00 11.83           C  
ATOM    531  CD1 TYR A  92     -25.834 -26.028  -9.617  1.00 14.80           C  
ATOM    532  CD2 TYR A  92     -27.067 -24.057 -10.166  1.00 15.04           C  
ATOM    533  CE1 TYR A  92     -26.883 -26.819 -10.067  1.00 16.91           C  
ATOM    534  CE2 TYR A  92     -28.127 -24.844 -10.622  1.00 14.99           C  
ATOM    535  CZ  TYR A  92     -28.025 -26.219 -10.574  1.00 16.89           C  
ATOM    536  OH  TYR A  92     -29.064 -27.008 -11.028  1.00 19.14           O  
ATOM    537  N   ASP A  93     -22.419 -25.523  -8.433  1.00 14.00           N  
ATOM    538  CA  ASP A  93     -22.064 -26.885  -8.069  1.00 15.24           C  
ATOM    539  C   ASP A  93     -22.717 -27.242  -6.756  1.00 13.51           C  
ATOM    540  O   ASP A  93     -23.579 -26.513  -6.282  1.00 14.05           O  
ATOM    541  CB  ASP A  93     -20.552 -27.106  -8.047  1.00 29.05           C  
ATOM    542  CG  ASP A  93     -19.867 -26.371  -6.927  1.00 31.51           C  
ATOM    543  OD1 ASP A  93     -20.553 -25.687  -6.141  1.00 32.61           O  
ATOM    544  OD2 ASP A  93     -18.628 -26.488  -6.837  1.00 37.43           O  
ATOM    545  N   LYS A  94     -22.320 -28.370  -6.184  1.00 12.20           N  
ATOM    546  CA  LYS A  94     -22.984 -28.864  -4.990  1.00 17.83           C  
ATOM    547  C   LYS A  94     -22.945 -27.834  -3.862  1.00 17.76           C  
ATOM    548  O   LYS A  94     -23.878 -27.742  -3.065  1.00 14.73           O  
ATOM    549  CB  LYS A  94     -22.358 -30.186  -4.537  1.00 24.99           C  
ATOM    550  CG  LYS A  94     -20.891 -30.072  -4.156  1.00 36.55           C  
ATOM    551  CD  LYS A  94     -20.323 -31.396  -3.677  1.00 51.19           C  
ATOM    552  CE  LYS A  94     -18.930 -31.212  -3.092  1.00 55.07           C  
ATOM    553  NZ  LYS A  94     -18.016 -30.511  -4.038  1.00 55.95           N  
ATOM    554  N   LYS A  95     -21.876 -27.051  -3.796  1.00 13.89           N  
ATOM    555  CA  LYS A  95     -21.718 -26.128  -2.662  1.00 14.83           C  
ATOM    556  C   LYS A  95     -22.486 -24.820  -2.822  1.00 18.55           C  
ATOM    557  O   LYS A  95     -22.813 -24.172  -1.826  1.00 15.61           O  
ATOM    558  CB  LYS A  95     -20.244 -25.843  -2.386  1.00 17.27           C  
ATOM    559  CG  LYS A  95     -19.488 -27.052  -1.853  1.00 22.59           C  
ATOM    560  CD  LYS A  95     -18.050 -26.695  -1.523  1.00 34.70           C  
ATOM    561  CE  LYS A  95     -17.336 -27.872  -0.881  1.00 47.76           C  
ATOM    562  NZ  LYS A  95     -15.930 -27.536  -0.521  1.00 54.38           N  
ATOM    563  N   SER A  96     -22.771 -24.433  -4.068  1.00 17.98           N  
ATOM    564  CA  SER A  96     -23.435 -23.158  -4.347  1.00 10.53           C  
ATOM    565  C   SER A  96     -24.873 -23.284  -4.861  1.00 15.05           C  
ATOM    566  O   SER A  96     -25.565 -22.285  -5.008  1.00 13.86           O  
ATOM    567  CB  SER A  96     -22.608 -22.333  -5.345  1.00 15.47           C  
ATOM    568  OG  SER A  96     -22.394 -23.067  -6.554  1.00 14.45           O  
ATOM    569  N   VAL A  97     -25.334 -24.501  -5.125  1.00 13.43           N  
ATOM    570  CA  VAL A  97     -26.654 -24.662  -5.727  1.00 12.62           C  
ATOM    571  C   VAL A  97     -27.756 -24.036  -4.851  1.00 11.75           C  
ATOM    572  O   VAL A  97     -28.706 -23.440  -5.372  1.00 13.33           O  
ATOM    573  CB  VAL A  97     -26.962 -26.151  -6.063  1.00 10.38           C  
ATOM    574  CG1 VAL A  97     -26.919 -27.003  -4.806  1.00 13.52           C  
ATOM    575  CG2 VAL A  97     -28.311 -26.285  -6.786  1.00 14.15           C  
ATOM    576  N   ASN A  98     -27.629 -24.135  -3.526  1.00 11.25           N  
ATOM    577  CA  ASN A  98     -28.659 -23.569  -2.658  1.00 14.05           C  
ATOM    578  C   ASN A  98     -28.695 -22.044  -2.683  1.00 13.93           C  
ATOM    579  O   ASN A  98     -29.753 -21.436  -2.538  1.00 16.52           O  
ATOM    580  CB  ASN A  98     -28.523 -24.088  -1.227  1.00 12.19           C  
ATOM    581  CG  ASN A  98     -28.901 -25.550  -1.110  1.00 20.11           C  
ATOM    582  OD1 ASN A  98     -28.055 -26.411  -0.842  1.00 18.93           O  
ATOM    583  ND2 ASN A  98     -30.168 -25.845  -1.356  1.00 18.81           N  
ATOM    584  N   THR A  99     -27.537 -21.422  -2.852  1.00 11.78           N  
ATOM    585  CA  THR A  99     -27.503 -19.975  -3.025  1.00 12.10           C  
ATOM    586  C   THR A  99     -28.312 -19.587  -4.259  1.00 17.38           C  
ATOM    587  O   THR A  99     -29.153 -18.693  -4.208  1.00 15.88           O  
ATOM    588  CB  THR A  99     -26.068 -19.485  -3.206  1.00 17.44           C  
ATOM    589  OG1 THR A  99     -25.382 -19.597  -1.957  1.00 15.71           O  
ATOM    590  CG2 THR A  99     -26.054 -18.033  -3.658  1.00 24.16           C  
ATOM    591  N   ILE A 100     -28.059 -20.271  -5.370  1.00 13.81           N  
ATOM    592  CA  ILE A 100     -28.777 -19.964  -6.614  1.00 10.98           C  
ATOM    593  C   ILE A 100     -30.277 -20.205  -6.463  1.00 13.11           C  
ATOM    594  O   ILE A 100     -31.083 -19.341  -6.813  1.00 14.89           O  
ATOM    595  CB  ILE A 100     -28.241 -20.778  -7.794  1.00 16.88           C  
ATOM    596  CG1 ILE A 100     -26.822 -20.315  -8.131  1.00 14.68           C  
ATOM    597  CG2 ILE A 100     -29.176 -20.635  -9.002  1.00 17.46           C  
ATOM    598  CD1 ILE A 100     -26.735 -18.822  -8.506  1.00 16.98           C  
ATOM    599  N   THR A 101     -30.661 -21.361  -5.927  1.00 15.22           N  
ATOM    600  CA  THR A 101     -32.082 -21.662  -5.815  1.00 13.79           C  
ATOM    601  C   THR A 101     -32.789 -20.672  -4.897  1.00 18.90           C  
ATOM    602  O   THR A 101     -33.874 -20.198  -5.227  1.00 16.76           O  
ATOM    603  CB  THR A 101     -32.383 -23.118  -5.386  1.00 18.17           C  
ATOM    604  OG1 THR A 101     -31.880 -23.354  -4.069  1.00 25.59           O  
ATOM    605  CG2 THR A 101     -31.735 -24.102  -6.357  1.00 17.70           C  
ATOM    606  N   SER A 102     -32.173 -20.340  -3.760  1.00 14.32           N  
ATOM    607  CA  SER A 102     -32.839 -19.465  -2.800  1.00 14.90           C  
ATOM    608  C   SER A 102     -32.933 -18.020  -3.311  1.00 15.17           C  
ATOM    609  O   SER A 102     -33.966 -17.369  -3.179  1.00 15.99           O  
ATOM    610  CB  SER A 102     -32.134 -19.509  -1.435  1.00 11.79           C  
ATOM    611  OG  SER A 102     -32.899 -18.824  -0.449  1.00 14.44           O  
ATOM    612  N   PHE A 103     -31.850 -17.512  -3.884  1.00 15.24           N  
ATOM    613  CA  PHE A 103     -31.864 -16.140  -4.376  1.00 16.13           C  
ATOM    614  C   PHE A 103     -32.792 -15.981  -5.581  1.00 16.32           C  
ATOM    615  O   PHE A 103     -33.529 -14.994  -5.672  1.00 18.32           O  
ATOM    616  CB  PHE A 103     -30.451 -15.639  -4.678  1.00 13.32           C  
ATOM    617  CG  PHE A 103     -29.743 -15.073  -3.473  1.00 18.12           C  
ATOM    618  CD1 PHE A 103     -29.194 -15.908  -2.515  1.00 17.81           C  
ATOM    619  CD2 PHE A 103     -29.639 -13.701  -3.298  1.00 20.44           C  
ATOM    620  CE1 PHE A 103     -28.552 -15.385  -1.398  1.00 16.51           C  
ATOM    621  CE2 PHE A 103     -28.995 -13.171  -2.196  1.00 24.88           C  
ATOM    622  CZ  PHE A 103     -28.449 -14.019  -1.238  1.00 20.94           C  
ATOM    623  N   CYS A 104     -32.778 -16.945  -6.499  1.00 18.47           N  
ATOM    624  CA  CYS A 104     -33.663 -16.852  -7.657  1.00 19.24           C  
ATOM    625  C   CYS A 104     -35.114 -16.904  -7.215  1.00 18.63           C  
ATOM    626  O   CYS A 104     -35.947 -16.127  -7.688  1.00 19.27           O  
ATOM    627  CB  CYS A 104     -33.384 -17.974  -8.657  1.00 21.91           C  
ATOM    628  SG  CYS A 104     -31.825 -17.736  -9.494  1.00 25.94           S  
ATOM    629  N   GLY A 105     -35.408 -17.829  -6.307  1.00 16.98           N  
ATOM    630  CA  GLY A 105     -36.768 -18.018  -5.849  1.00 20.60           C  
ATOM    631  C   GLY A 105     -37.256 -16.801  -5.089  1.00 18.83           C  
ATOM    632  O   GLY A 105     -38.413 -16.411  -5.206  1.00 21.55           O  
ATOM    633  N   THR A 106     -36.366 -16.190  -4.316  1.00 16.24           N  
ATOM    634  CA  THR A 106     -36.758 -15.049  -3.489  1.00 18.68           C  
ATOM    635  C   THR A 106     -36.998 -13.800  -4.336  1.00 22.16           C  
ATOM    636  O   THR A 106     -37.994 -13.086  -4.149  1.00 21.88           O  
ATOM    637  CB  THR A 106     -35.704 -14.736  -2.401  1.00 19.69           C  
ATOM    638  OG1 THR A 106     -35.586 -15.849  -1.506  1.00 20.11           O  
ATOM    639  CG2 THR A 106     -36.117 -13.512  -1.616  1.00 17.03           C  
ATOM    640  N   LEU A 107     -36.089 -13.554  -5.275  1.00 17.80           N  
ATOM    641  CA  LEU A 107     -36.097 -12.325  -6.069  1.00 20.61           C  
ATOM    642  C   LEU A 107     -36.771 -12.447  -7.442  1.00 20.47           C  
ATOM    643  O   LEU A 107     -36.898 -11.451  -8.164  1.00 23.06           O  
ATOM    644  CB  LEU A 107     -34.670 -11.800  -6.219  1.00 21.25           C  
ATOM    645  CG  LEU A 107     -34.037 -11.475  -4.858  1.00 21.43           C  
ATOM    646  CD1 LEU A 107     -32.568 -11.106  -5.016  1.00 24.68           C  
ATOM    647  CD2 LEU A 107     -34.806 -10.365  -4.171  1.00 24.29           C  
ATOM    648  N   HIS A 108     -37.205 -13.657  -7.786  1.00 19.00           N  
ATOM    649  CA  HIS A 108     -37.904 -13.923  -9.052  1.00 20.05           C  
ATOM    650  C   HIS A 108     -37.030 -13.656 -10.268  1.00 24.07           C  
ATOM    651  O   HIS A 108     -37.497 -13.138 -11.284  1.00 25.35           O  
ATOM    652  CB  HIS A 108     -39.200 -13.114  -9.155  1.00 18.85           C  
ATOM    653  CG  HIS A 108     -40.198 -13.440  -8.092  1.00 25.56           C  
ATOM    654  ND1 HIS A 108     -41.541 -13.143  -8.206  1.00 33.92           N  
ATOM    655  CD2 HIS A 108     -40.052 -14.053  -6.890  1.00 32.44           C  
ATOM    656  CE1 HIS A 108     -42.173 -13.546  -7.122  1.00 37.62           C  
ATOM    657  NE2 HIS A 108     -41.297 -14.106  -6.308  1.00 30.70           N  
ATOM    658  N   VAL A 109     -35.758 -14.015 -10.153  1.00 19.19           N  
ATOM    659  CA  VAL A 109     -34.809 -13.866 -11.244  1.00 21.47           C  
ATOM    660  C   VAL A 109     -34.556 -15.254 -11.824  1.00 19.89           C  
ATOM    661  O   VAL A 109     -34.186 -16.166 -11.100  1.00 20.30           O  
ATOM    662  CB  VAL A 109     -33.474 -13.274 -10.754  1.00 24.49           C  
ATOM    663  CG1 VAL A 109     -32.422 -13.372 -11.850  1.00 25.29           C  
ATOM    664  CG2 VAL A 109     -33.661 -11.825 -10.310  1.00 26.48           C  
ATOM    665  N   SER A 110     -34.777 -15.417 -13.124  1.00 14.67           N  
ATOM    666  CA  SER A 110     -34.636 -16.731 -13.739  1.00 14.21           C  
ATOM    667  C   SER A 110     -33.174 -17.077 -13.995  1.00 17.22           C  
ATOM    668  O   SER A 110     -32.416 -16.249 -14.493  1.00 20.68           O  
ATOM    669  CB  SER A 110     -35.430 -16.802 -15.056  1.00 17.99           C  
ATOM    670  OG  SER A 110     -36.825 -16.661 -14.826  1.00 24.22           O  
ATOM    671  N   PHE A 111     -32.795 -18.310 -13.661  1.00 15.05           N  
ATOM    672  CA  PHE A 111     -31.431 -18.801 -13.834  1.00 12.07           C  
ATOM    673  C   PHE A 111     -31.505 -19.989 -14.784  1.00 13.26           C  
ATOM    674  O   PHE A 111     -32.152 -20.993 -14.475  1.00 19.26           O  
ATOM    675  CB  PHE A 111     -30.883 -19.246 -12.470  1.00 15.66           C  
ATOM    676  CG  PHE A 111     -29.404 -19.574 -12.447  1.00 11.99           C  
ATOM    677  CD1 PHE A 111     -28.456 -18.573 -12.248  1.00 16.86           C  
ATOM    678  CD2 PHE A 111     -28.966 -20.890 -12.562  1.00 16.24           C  
ATOM    679  CE1 PHE A 111     -27.096 -18.872 -12.192  1.00 16.48           C  
ATOM    680  CE2 PHE A 111     -27.613 -21.198 -12.506  1.00 16.44           C  
ATOM    681  CZ  PHE A 111     -26.675 -20.193 -12.319  1.00 12.47           C  
ATOM    682  N   ILE A 112     -30.872 -19.867 -15.949  1.00 10.75           N  
ATOM    683  CA  ILE A 112     -30.852 -20.969 -16.917  1.00 13.03           C  
ATOM    684  C   ILE A 112     -29.484 -21.621 -16.881  1.00 13.67           C  
ATOM    685  O   ILE A 112     -28.479 -20.925 -16.987  1.00 14.10           O  
ATOM    686  CB  ILE A 112     -31.100 -20.488 -18.358  1.00 13.03           C  
ATOM    687  CG1 ILE A 112     -32.413 -19.716 -18.473  1.00 20.91           C  
ATOM    688  CG2 ILE A 112     -31.098 -21.688 -19.313  1.00 12.71           C  
ATOM    689  CD1 ILE A 112     -32.292 -18.229 -18.166  1.00 27.96           C  
ATOM    690  N   THR A 113     -29.435 -22.949 -16.755  1.00 11.69           N  
ATOM    691  CA  THR A 113     -28.179 -23.617 -16.423  1.00  9.81           C  
ATOM    692  C   THR A 113     -28.013 -25.004 -17.045  1.00 11.26           C  
ATOM    693  O   THR A 113     -28.980 -25.753 -17.168  1.00 12.99           O  
ATOM    694  CB  THR A 113     -28.049 -23.758 -14.882  1.00 11.60           C  
ATOM    695  OG1 THR A 113     -26.762 -24.291 -14.548  1.00 12.55           O  
ATOM    696  CG2 THR A 113     -29.131 -24.676 -14.339  1.00 12.35           C  
ATOM    697  N   PRO A 114     -26.771 -25.353 -17.422  1.00  9.98           N  
ATOM    698  CA  PRO A 114     -26.416 -26.715 -17.832  1.00 13.89           C  
ATOM    699  C   PRO A 114     -25.961 -27.580 -16.664  1.00 15.43           C  
ATOM    700  O   PRO A 114     -25.576 -28.720 -16.894  1.00 11.56           O  
ATOM    701  CB  PRO A 114     -25.223 -26.506 -18.790  1.00 12.84           C  
ATOM    702  CG  PRO A 114     -25.009 -25.005 -18.876  1.00 21.48           C  
ATOM    703  CD  PRO A 114     -25.669 -24.412 -17.668  1.00 11.18           C  
ATOM    704  N   SER A 115     -25.996 -27.063 -15.438  1.00 11.70           N  
ATOM    705  CA  SER A 115     -25.453 -27.822 -14.308  1.00  9.79           C  
ATOM    706  C   SER A 115     -26.394 -28.949 -13.873  1.00 14.04           C  
ATOM    707  O   SER A 115     -27.492 -29.106 -14.414  1.00 14.72           O  
ATOM    708  CB  SER A 115     -25.156 -26.893 -13.120  1.00 11.89           C  
ATOM    709  OG  SER A 115     -24.218 -25.903 -13.497  1.00 14.23           O  
ATOM    710  N   PHE A 116     -25.969 -29.732 -12.888  1.00 13.79           N  
ATOM    711  CA  PHE A 116     -26.743 -30.908 -12.520  1.00 15.52           C  
ATOM    712  C   PHE A 116     -28.143 -30.503 -12.088  1.00 18.22           C  
ATOM    713  O   PHE A 116     -28.319 -29.510 -11.385  1.00 18.77           O  
ATOM    714  CB  PHE A 116     -26.040 -31.707 -11.431  1.00 14.46           C  
ATOM    715  CG  PHE A 116     -25.955 -30.989 -10.107  1.00 15.81           C  
ATOM    716  CD1 PHE A 116     -26.982 -31.096  -9.180  1.00 22.30           C  
ATOM    717  CD2 PHE A 116     -24.844 -30.222  -9.789  1.00 26.86           C  
ATOM    718  CE1 PHE A 116     -26.906 -30.437  -7.956  1.00 23.47           C  
ATOM    719  CE2 PHE A 116     -24.758 -29.566  -8.562  1.00 26.76           C  
ATOM    720  CZ  PHE A 116     -25.790 -29.678  -7.648  1.00 20.26           C  
ATOM    721  N   PRO A 117     -29.152 -31.270 -12.517  1.00 17.96           N  
ATOM    722  CA  PRO A 117     -30.530 -30.925 -12.169  1.00 14.99           C  
ATOM    723  C   PRO A 117     -30.837 -31.265 -10.716  1.00 17.88           C  
ATOM    724  O   PRO A 117     -30.160 -32.095 -10.106  1.00 20.13           O  
ATOM    725  CB  PRO A 117     -31.376 -31.811 -13.097  1.00 18.92           C  
ATOM    726  CG  PRO A 117     -30.422 -32.655 -13.874  1.00 26.24           C  
ATOM    727  CD  PRO A 117     -29.054 -32.493 -13.335  1.00 17.48           C  
ATOM    728  N   THR A 118     -31.853 -30.628 -10.157  1.00 20.37           N  
ATOM    729  CA  THR A 118     -32.248 -30.957  -8.792  1.00 22.91           C  
ATOM    730  C   THR A 118     -33.705 -31.389  -8.747  1.00 29.41           C  
ATOM    731  O   THR A 118     -34.508 -30.970  -9.577  1.00 28.30           O  
ATOM    732  CB  THR A 118     -32.004 -29.782  -7.852  1.00 25.47           C  
ATOM    733  OG1 THR A 118     -32.681 -28.625  -8.355  1.00 21.75           O  
ATOM    734  CG2 THR A 118     -30.517 -29.497  -7.768  1.00 27.58           C  
ATOM    735  N   ASP A 119     -34.039 -32.228  -7.774  1.00 40.13           N  
ATOM    736  CA  ASP A 119     -35.370 -32.826  -7.695  1.00 52.39           C  
ATOM    737  C   ASP A 119     -36.388 -31.982  -6.933  1.00 52.76           C  
ATOM    738  O   ASP A 119     -37.593 -32.107  -7.156  1.00 58.16           O  
ATOM    739  CB  ASP A 119     -35.295 -34.231  -7.093  1.00 58.55           C  
ATOM    740  CG  ASP A 119     -34.995 -35.294  -8.134  1.00 69.38           C  
ATOM    741  OD1 ASP A 119     -34.640 -36.429  -7.747  1.00 77.53           O  
ATOM    742  OD2 ASP A 119     -35.117 -34.992  -9.340  1.00 65.26           O  
ATOM    743  N   GLY A 120     -35.909 -31.128  -6.036  1.00 39.42           N  
ATOM    744  CA  GLY A 120     -36.803 -30.288  -5.261  1.00 44.08           C  
ATOM    745  C   GLY A 120     -37.583 -29.306  -6.116  1.00 48.97           C  
ATOM    746  O   GLY A 120     -37.323 -29.158  -7.309  1.00 49.69           O  
ATOM    747  N   THR A 121     -38.552 -28.636  -5.504  1.00 54.79           N  
ATOM    748  CA  THR A 121     -39.253 -27.552  -6.173  1.00 59.07           C  
ATOM    749  C   THR A 121     -38.310 -26.365  -6.265  1.00 48.32           C  
ATOM    750  O   THR A 121     -37.772 -25.914  -5.256  1.00 53.87           O  
ATOM    751  CB  THR A 121     -40.529 -27.137  -5.414  1.00 69.24           C  
ATOM    752  OG1 THR A 121     -41.049 -25.926  -5.977  1.00 71.46           O  
ATOM    753  CG2 THR A 121     -40.229 -26.913  -3.941  1.00 71.84           C  
ATOM    754  N   HIS A 122     -38.083 -25.871  -7.477  1.00 22.20           N  
ATOM    755  CA  HIS A 122     -37.218 -24.713  -7.648  1.00 23.39           C  
ATOM    756  C   HIS A 122     -37.776 -23.760  -8.676  1.00 32.97           C  
ATOM    757  O   HIS A 122     -37.400 -23.809  -9.849  1.00 29.82           O  
ATOM    758  CB  HIS A 122     -35.787 -25.119  -8.019  1.00 28.21           C  
ATOM    759  CG  HIS A 122     -35.702 -26.213  -9.039  1.00 31.97           C  
ATOM    760  ND1 HIS A 122     -35.818 -25.983 -10.395  1.00 33.09           N  
ATOM    761  CD2 HIS A 122     -35.479 -27.542  -8.901  1.00 37.10           C  
ATOM    762  CE1 HIS A 122     -35.686 -27.128 -11.045  1.00 41.43           C  
ATOM    763  NE2 HIS A 122     -35.481 -28.087 -10.163  1.00 42.13           N  
ATOM    764  N   PRO A 123     -38.680 -22.878  -8.231  1.00 43.27           N  
ATOM    765  CA  PRO A 123     -39.194 -21.844  -9.126  1.00 39.56           C  
ATOM    766  C   PRO A 123     -38.022 -21.004  -9.596  1.00 33.81           C  
ATOM    767  O   PRO A 123     -37.095 -20.755  -8.817  1.00 34.19           O  
ATOM    768  CB  PRO A 123     -40.099 -20.999  -8.219  1.00 41.82           C  
ATOM    769  CG  PRO A 123     -40.324 -21.817  -6.985  1.00 47.73           C  
ATOM    770  CD  PRO A 123     -39.126 -22.692  -6.840  1.00 46.75           C  
ATOM    771  N   PHE A 124     -38.059 -20.602 -10.859  1.00 21.39           N  
ATOM    772  CA  PHE A 124     -37.091 -19.662 -11.417  1.00 17.74           C  
ATOM    773  C   PHE A 124     -35.737 -20.275 -11.755  1.00 19.36           C  
ATOM    774  O   PHE A 124     -34.778 -19.561 -12.032  1.00 23.73           O  
ATOM    775  CB  PHE A 124     -36.939 -18.448 -10.499  1.00 15.26           C  
ATOM    776  CG  PHE A 124     -38.192 -17.634 -10.380  1.00 20.54           C  
ATOM    777  CD1 PHE A 124     -38.535 -16.717 -11.362  1.00 22.93           C  
ATOM    778  CD2 PHE A 124     -39.042 -17.802  -9.299  1.00 23.27           C  
ATOM    779  CE1 PHE A 124     -39.696 -15.974 -11.264  1.00 22.05           C  
ATOM    780  CE2 PHE A 124     -40.210 -17.055  -9.194  1.00 23.77           C  
ATOM    781  CZ  PHE A 124     -40.532 -16.140 -10.177  1.00 22.61           C  
ATOM    782  N   VAL A 125     -35.661 -21.600 -11.752  1.00 13.91           N  
ATOM    783  CA  VAL A 125     -34.453 -22.266 -12.213  1.00 14.78           C  
ATOM    784  C   VAL A 125     -34.809 -23.159 -13.394  1.00 20.03           C  
ATOM    785  O   VAL A 125     -35.622 -24.075 -13.263  1.00 21.73           O  
ATOM    786  CB  VAL A 125     -33.781 -23.097 -11.096  1.00 19.57           C  
ATOM    787  CG1 VAL A 125     -32.443 -23.648 -11.587  1.00 20.29           C  
ATOM    788  CG2 VAL A 125     -33.569 -22.245  -9.860  1.00 22.51           C  
ATOM    789  N   ILE A 126     -34.222 -22.864 -14.552  1.00 12.46           N  
ATOM    790  CA  ILE A 126     -34.467 -23.630 -15.772  1.00 13.06           C  
ATOM    791  C   ILE A 126     -33.275 -24.542 -15.988  1.00 14.95           C  
ATOM    792  O   ILE A 126     -32.181 -24.064 -16.293  1.00 15.21           O  
ATOM    793  CB  ILE A 126     -34.596 -22.686 -16.993  1.00 14.82           C  
ATOM    794  CG1 ILE A 126     -35.630 -21.591 -16.712  1.00 21.89           C  
ATOM    795  CG2 ILE A 126     -34.933 -23.463 -18.287  1.00 15.58           C  
ATOM    796  CD1 ILE A 126     -37.005 -22.112 -16.444  1.00 27.13           C  
ATOM    797  N   GLN A 127     -33.486 -25.850 -15.836  1.00 12.71           N  
ATOM    798  CA  GLN A 127     -32.389 -26.810 -15.865  1.00 12.06           C  
ATOM    799  C   GLN A 127     -32.268 -27.476 -17.250  1.00 12.98           C  
ATOM    800  O   GLN A 127     -33.077 -28.323 -17.615  1.00 16.60           O  
ATOM    801  CB  GLN A 127     -32.515 -27.803 -14.676  1.00 16.16           C  
ATOM    802  CG  GLN A 127     -32.126 -27.125 -13.326  1.00 18.33           C  
ATOM    803  CD  GLN A 127     -32.470 -27.917 -12.056  1.00 20.36           C  
ATOM    804  OE1 GLN A 127     -33.211 -28.899 -12.089  1.00 21.51           O  
ATOM    805  NE2 GLN A 127     -31.922 -27.475 -10.923  1.00 19.35           N  
ATOM    806  N   MET A 128     -31.277 -27.040 -18.032  1.00 12.89           N  
ATOM    807  CA  MET A 128     -31.110 -27.533 -19.406  1.00 11.26           C  
ATOM    808  C   MET A 128     -30.728 -28.999 -19.421  1.00 14.01           C  
ATOM    809  O   MET A 128     -30.932 -29.690 -20.422  1.00 12.11           O  
ATOM    810  CB  MET A 128     -30.015 -26.759 -20.161  1.00 13.16           C  
ATOM    811  CG  MET A 128     -30.286 -25.274 -20.382  1.00 12.39           C  
ATOM    812  SD  MET A 128     -31.683 -24.961 -21.458  1.00 14.78           S  
ATOM    813  CE  MET A 128     -31.152 -25.840 -22.946  1.00 10.05           C  
ATOM    814  N   ARG A 129     -30.126 -29.471 -18.332  1.00 10.11           N  
ATOM    815  CA  ARG A 129     -29.604 -30.843 -18.335  1.00  9.72           C  
ATOM    816  C   ARG A 129     -30.688 -31.856 -17.998  1.00 11.15           C  
ATOM    817  O   ARG A 129     -31.333 -31.765 -16.951  1.00 14.21           O  
ATOM    818  CB  ARG A 129     -28.418 -31.004 -17.364  1.00 12.02           C  
ATOM    819  CG  ARG A 129     -27.697 -32.363 -17.510  1.00 13.52           C  
ATOM    820  CD  ARG A 129     -26.633 -32.605 -16.422  1.00 12.95           C  
ATOM    821  NE  ARG A 129     -25.605 -31.565 -16.390  1.00 14.55           N  
ATOM    822  CZ  ARG A 129     -24.481 -31.660 -15.677  1.00 15.94           C  
ATOM    823  NH1 ARG A 129     -24.236 -32.757 -14.962  1.00 14.56           N  
ATOM    824  NH2 ARG A 129     -23.595 -30.669 -15.690  1.00 15.78           N  
ATOM    825  N   PRO A 130     -30.903 -32.829 -18.895  1.00 15.12           N  
ATOM    826  CA  PRO A 130     -31.881 -33.886 -18.625  1.00 17.10           C  
ATOM    827  C   PRO A 130     -31.450 -34.727 -17.435  1.00 17.82           C  
ATOM    828  O   PRO A 130     -30.256 -34.922 -17.216  1.00 12.13           O  
ATOM    829  CB  PRO A 130     -31.831 -34.745 -19.890  1.00 17.73           C  
ATOM    830  CG  PRO A 130     -31.223 -33.858 -20.947  1.00 25.66           C  
ATOM    831  CD  PRO A 130     -30.264 -32.976 -20.214  1.00 16.24           C  
ATOM    832  N   ASP A 131     -32.410 -35.223 -16.672  1.00 16.76           N  
ATOM    833  CA  ASP A 131     -32.067 -36.136 -15.583  1.00 16.95           C  
ATOM    834  C   ASP A 131     -31.560 -37.452 -16.163  1.00 20.87           C  
ATOM    835  O   ASP A 131     -32.085 -37.932 -17.168  1.00 21.55           O  
ATOM    836  CB  ASP A 131     -33.277 -36.386 -14.700  1.00 26.53           C  
ATOM    837  CG  ASP A 131     -32.895 -37.000 -13.371  1.00 43.76           C  
ATOM    838  OD1 ASP A 131     -32.381 -36.268 -12.495  1.00 46.12           O  
ATOM    839  OD2 ASP A 131     -33.092 -38.217 -13.213  1.00 39.79           O  
ATOM    840  N   LEU A 132     -30.542 -38.031 -15.525  1.00 16.28           N  
ATOM    841  CA  LEU A 132     -29.894 -39.251 -16.011  1.00 18.61           C  
ATOM    842  C   LEU A 132     -30.232 -40.497 -15.171  1.00 20.35           C  
ATOM    843  O   LEU A 132     -29.961 -41.627 -15.575  1.00 15.52           O  
ATOM    844  CB  LEU A 132     -28.374 -39.046 -16.013  1.00 17.18           C  
ATOM    845  CG  LEU A 132     -27.476 -40.242 -16.334  1.00 29.14           C  
ATOM    846  CD1 LEU A 132     -27.869 -40.858 -17.664  1.00 25.92           C  
ATOM    847  CD2 LEU A 132     -26.007 -39.829 -16.341  1.00 27.16           C  
ATOM    848  N   LYS A 133     -30.836 -40.291 -14.007  1.00 16.37           N  
ATOM    849  CA  LYS A 133     -31.017 -41.400 -13.064  1.00 15.41           C  
ATOM    850  C   LYS A 133     -31.860 -42.517 -13.651  1.00 17.45           C  
ATOM    851  O   LYS A 133     -31.535 -43.693 -13.509  1.00 16.90           O  
ATOM    852  CB  LYS A 133     -31.634 -40.911 -11.753  1.00 20.65           C  
ATOM    853  CG  LYS A 133     -30.790 -39.889 -11.037  1.00 28.09           C  
ATOM    854  CD  LYS A 133     -31.340 -39.617  -9.640  1.00 32.56           C  
ATOM    855  CE  LYS A 133     -32.790 -39.163  -9.688  1.00 39.06           C  
ATOM    856  NZ  LYS A 133     -32.909 -37.757 -10.167  1.00 43.80           N  
ATOM    857  N   GLY A 134     -32.951 -42.142 -14.314  1.00 16.91           N  
ATOM    858  CA  GLY A 134     -33.841 -43.124 -14.899  1.00 21.69           C  
ATOM    859  C   GLY A 134     -33.152 -43.959 -15.955  1.00 19.26           C  
ATOM    860  O   GLY A 134     -33.322 -45.175 -16.000  1.00 18.43           O  
ATOM    861  N   ALA A 135     -32.376 -43.306 -16.818  1.00 17.17           N  
ATOM    862  CA  ALA A 135     -31.667 -44.022 -17.870  1.00 14.40           C  
ATOM    863  C   ALA A 135     -30.636 -44.978 -17.274  1.00 15.54           C  
ATOM    864  O   ALA A 135     -30.453 -46.083 -17.775  1.00 15.73           O  
ATOM    865  CB  ALA A 135     -30.997 -43.039 -18.842  1.00 11.75           C  
ATOM    866  N   LEU A 136     -29.965 -44.542 -16.211  1.00 13.90           N  
ATOM    867  CA  LEU A 136     -28.948 -45.365 -15.562  1.00 15.27           C  
ATOM    868  C   LEU A 136     -29.575 -46.614 -14.953  1.00 17.92           C  
ATOM    869  O   LEU A 136     -29.062 -47.717 -15.106  1.00 16.25           O  
ATOM    870  CB  LEU A 136     -28.222 -44.572 -14.476  1.00 12.27           C  
ATOM    871  CG  LEU A 136     -27.185 -45.347 -13.657  1.00 14.19           C  
ATOM    872  CD1 LEU A 136     -26.099 -45.933 -14.553  1.00 14.13           C  
ATOM    873  CD2 LEU A 136     -26.580 -44.417 -12.600  1.00 15.94           C  
ATOM    874  N   LEU A 137     -30.687 -46.432 -14.252  1.00 14.79           N  
ATOM    875  CA  LEU A 137     -31.376 -47.568 -13.655  1.00 19.96           C  
ATOM    876  C   LEU A 137     -31.857 -48.527 -14.739  1.00 17.27           C  
ATOM    877  O   LEU A 137     -31.744 -49.741 -14.589  1.00 17.97           O  
ATOM    878  CB  LEU A 137     -32.534 -47.107 -12.762  1.00 20.13           C  
ATOM    879  CG  LEU A 137     -32.160 -46.267 -11.535  1.00 17.48           C  
ATOM    880  CD1 LEU A 137     -33.407 -45.689 -10.883  1.00 25.72           C  
ATOM    881  CD2 LEU A 137     -31.348 -47.073 -10.510  1.00 22.35           C  
ATOM    882  N   SER A 138     -32.366 -47.994 -15.850  1.00 14.92           N  
ATOM    883  CA  SER A 138     -32.807 -48.866 -16.939  1.00 16.57           C  
ATOM    884  C   SER A 138     -31.648 -49.635 -17.565  1.00 17.95           C  
ATOM    885  O   SER A 138     -31.822 -50.771 -17.998  1.00 21.22           O  
ATOM    886  CB  SER A 138     -33.557 -48.082 -18.021  1.00 18.80           C  
ATOM    887  OG  SER A 138     -34.819 -47.645 -17.547  1.00 20.49           O  
ATOM    888  N   LEU A 139     -30.470 -49.022 -17.624  1.00 13.23           N  
ATOM    889  CA  LEU A 139     -29.334 -49.695 -18.245  1.00 15.29           C  
ATOM    890  C   LEU A 139     -28.813 -50.822 -17.354  1.00 17.58           C  
ATOM    891  O   LEU A 139     -28.439 -51.893 -17.839  1.00 17.53           O  
ATOM    892  CB  LEU A 139     -28.222 -48.702 -18.594  1.00 12.73           C  
ATOM    893  CG  LEU A 139     -27.038 -49.262 -19.398  1.00 13.12           C  
ATOM    894  CD1 LEU A 139     -27.469 -49.859 -20.748  1.00 16.36           C  
ATOM    895  CD2 LEU A 139     -25.990 -48.180 -19.616  1.00 13.61           C  
ATOM    896  N   ILE A 140     -28.804 -50.581 -16.047  1.00 14.33           N  
ATOM    897  CA  ILE A 140     -28.393 -51.614 -15.109  1.00 11.32           C  
ATOM    898  C   ILE A 140     -29.287 -52.833 -15.307  1.00 19.30           C  
ATOM    899  O   ILE A 140     -28.815 -53.970 -15.394  1.00 16.16           O  
ATOM    900  CB  ILE A 140     -28.507 -51.120 -13.665  1.00 13.10           C  
ATOM    901  CG1 ILE A 140     -27.491 -50.001 -13.415  1.00 12.42           C  
ATOM    902  CG2 ILE A 140     -28.276 -52.284 -12.697  1.00 15.04           C  
ATOM    903  CD1 ILE A 140     -27.647 -49.301 -12.055  1.00 14.77           C  
ATOM    904  N   GLU A 141     -30.586 -52.585 -15.405  1.00 17.35           N  
ATOM    905  CA  GLU A 141     -31.554 -53.665 -15.566  1.00 20.41           C  
ATOM    906  C   GLU A 141     -31.404 -54.352 -16.924  1.00 24.19           C  
ATOM    907  O   GLU A 141     -31.562 -55.570 -17.040  1.00 20.64           O  
ATOM    908  CB  GLU A 141     -32.972 -53.123 -15.388  1.00 26.57           C  
ATOM    909  CG  GLU A 141     -33.279 -52.679 -13.970  1.00 34.23           C  
ATOM    910  CD  GLU A 141     -34.296 -51.555 -13.912  1.00 48.44           C  
ATOM    911  OE1 GLU A 141     -35.076 -51.400 -14.879  1.00 51.84           O  
ATOM    912  OE2 GLU A 141     -34.310 -50.823 -12.897  1.00 40.51           O  
ATOM    913  N   TYR A 142     -31.083 -53.565 -17.945  1.00 19.09           N  
ATOM    914  CA  TYR A 142     -30.893 -54.090 -19.300  1.00 24.41           C  
ATOM    915  C   TYR A 142     -29.771 -55.123 -19.337  1.00 25.97           C  
ATOM    916  O   TYR A 142     -29.914 -56.178 -19.955  1.00 20.80           O  
ATOM    917  CB  TYR A 142     -30.612 -52.946 -20.291  1.00 20.87           C  
ATOM    918  CG  TYR A 142     -30.225 -53.383 -21.692  1.00 24.26           C  
ATOM    919  CD1 TYR A 142     -31.179 -53.840 -22.593  1.00 32.60           C  
ATOM    920  CD2 TYR A 142     -28.905 -53.321 -22.117  1.00 23.18           C  
ATOM    921  CE1 TYR A 142     -30.821 -54.235 -23.878  1.00 36.61           C  
ATOM    922  CE2 TYR A 142     -28.542 -53.708 -23.394  1.00 30.03           C  
ATOM    923  CZ  TYR A 142     -29.499 -54.163 -24.271  1.00 32.19           C  
ATOM    924  OH  TYR A 142     -29.120 -54.547 -25.545  1.00 35.68           O  
ATOM    925  N   TYR A 143     -28.657 -54.823 -18.672  1.00 18.33           N  
ATOM    926  CA  TYR A 143     -27.529 -55.745 -18.630  1.00 16.88           C  
ATOM    927  C   TYR A 143     -27.758 -56.856 -17.603  1.00 18.40           C  
ATOM    928  O   TYR A 143     -26.927 -57.754 -17.454  1.00 18.76           O  
ATOM    929  CB  TYR A 143     -26.221 -55.010 -18.317  1.00 18.37           C  
ATOM    930  CG  TYR A 143     -25.723 -54.132 -19.446  1.00 16.95           C  
ATOM    931  CD1 TYR A 143     -25.581 -54.641 -20.731  1.00 22.01           C  
ATOM    932  CD2 TYR A 143     -25.372 -52.807 -19.221  1.00 15.63           C  
ATOM    933  CE1 TYR A 143     -25.127 -53.842 -21.779  1.00 24.12           C  
ATOM    934  CE2 TYR A 143     -24.911 -51.997 -20.268  1.00 16.31           C  
ATOM    935  CZ  TYR A 143     -24.791 -52.526 -21.539  1.00 18.76           C  
ATOM    936  OH  TYR A 143     -24.331 -51.736 -22.575  1.00 19.53           O  
ATOM    937  N   GLN A 144     -28.889 -56.776 -16.908  1.00 14.54           N  
ATOM    938  CA  GLN A 144     -29.281 -57.767 -15.900  1.00 20.53           C  
ATOM    939  C   GLN A 144     -28.266 -57.917 -14.763  1.00 21.28           C  
ATOM    940  O   GLN A 144     -28.050 -59.016 -14.242  1.00 17.70           O  
ATOM    941  CB  GLN A 144     -29.593 -59.120 -16.561  1.00 29.03           C  
ATOM    942  CG  GLN A 144     -30.817 -59.055 -17.477  1.00 32.10           C  
ATOM    943  CD  GLN A 144     -31.062 -60.329 -18.262  1.00 47.01           C  
ATOM    944  OE1 GLN A 144     -30.344 -61.318 -18.114  1.00 51.33           O  
ATOM    945  NE2 GLN A 144     -32.083 -60.307 -19.111  1.00 52.04           N  
ATOM    946  N   TRP A 145     -27.664 -56.802 -14.361  1.00 13.67           N  
ATOM    947  CA  TRP A 145     -26.743 -56.803 -13.228  1.00 12.13           C  
ATOM    948  C   TRP A 145     -27.510 -57.002 -11.921  1.00 19.97           C  
ATOM    949  O   TRP A 145     -28.613 -56.491 -11.765  1.00 20.02           O  
ATOM    950  CB  TRP A 145     -26.032 -55.459 -13.151  1.00 12.85           C  
ATOM    951  CG  TRP A 145     -24.980 -55.237 -14.195  1.00 14.23           C  
ATOM    952  CD1 TRP A 145     -24.748 -55.977 -15.322  1.00 18.70           C  
ATOM    953  CD2 TRP A 145     -24.031 -54.172 -14.207  1.00 14.72           C  
ATOM    954  NE1 TRP A 145     -23.694 -55.435 -16.031  1.00 17.46           N  
ATOM    955  CE2 TRP A 145     -23.238 -54.328 -15.361  1.00 15.69           C  
ATOM    956  CE3 TRP A 145     -23.763 -53.107 -13.339  1.00 16.45           C  
ATOM    957  CZ2 TRP A 145     -22.203 -53.452 -15.674  1.00 15.40           C  
ATOM    958  CZ3 TRP A 145     -22.737 -52.241 -13.651  1.00 17.97           C  
ATOM    959  CH2 TRP A 145     -21.968 -52.419 -14.811  1.00 14.53           C  
ATOM    960  N   ASP A 146     -26.931 -57.729 -10.973  1.00 14.24           N  
ATOM    961  CA  ASP A 146     -27.549 -57.825  -9.652  1.00 12.68           C  
ATOM    962  C   ASP A 146     -26.525 -57.604  -8.545  1.00 17.45           C  
ATOM    963  O   ASP A 146     -26.857 -57.631  -7.362  1.00 16.76           O  
ATOM    964  CB  ASP A 146     -28.269 -59.162  -9.477  1.00 15.51           C  
ATOM    965  CG  ASP A 146     -27.339 -60.350  -9.634  1.00 21.72           C  
ATOM    966  OD1 ASP A 146     -26.143 -60.212  -9.296  1.00 18.60           O  
ATOM    967  OD2 ASP A 146     -27.806 -61.422 -10.087  1.00 20.66           O  
ATOM    968  N   LYS A 147     -25.276 -57.392  -8.946  1.00 16.13           N  
ATOM    969  CA  LYS A 147     -24.185 -57.165  -8.007  1.00 13.57           C  
ATOM    970  C   LYS A 147     -23.138 -56.323  -8.712  1.00 17.21           C  
ATOM    971  O   LYS A 147     -22.627 -56.703  -9.762  1.00 17.20           O  
ATOM    972  CB  LYS A 147     -23.560 -58.487  -7.540  1.00 18.68           C  
ATOM    973  CG  LYS A 147     -22.358 -58.275  -6.614  1.00 19.89           C  
ATOM    974  CD  LYS A 147     -21.862 -59.562  -5.952  1.00 27.13           C  
ATOM    975  CE  LYS A 147     -21.061 -60.410  -6.914  1.00 30.32           C  
ATOM    976  NZ  LYS A 147     -20.345 -61.510  -6.200  1.00 33.58           N  
ATOM    977  N   PHE A 148     -22.828 -55.169  -8.140  1.00 14.59           N  
ATOM    978  CA  PHE A 148     -21.903 -54.256  -8.783  1.00 13.67           C  
ATOM    979  C   PHE A 148     -21.369 -53.221  -7.811  1.00 18.47           C  
ATOM    980  O   PHE A 148     -21.915 -53.038  -6.719  1.00 18.48           O  
ATOM    981  CB  PHE A 148     -22.578 -53.570  -9.977  1.00 11.61           C  
ATOM    982  CG  PHE A 148     -23.850 -52.830  -9.635  1.00 12.15           C  
ATOM    983  CD1 PHE A 148     -23.818 -51.489  -9.262  1.00 13.99           C  
ATOM    984  CD2 PHE A 148     -25.082 -53.468  -9.716  1.00 14.94           C  
ATOM    985  CE1 PHE A 148     -24.993 -50.804  -8.962  1.00 12.50           C  
ATOM    986  CE2 PHE A 148     -26.257 -52.789  -9.423  1.00 12.86           C  
ATOM    987  CZ  PHE A 148     -26.211 -51.451  -9.048  1.00 16.35           C  
ATOM    988  N   ALA A 149     -20.298 -52.550  -8.217  1.00 14.45           N  
ATOM    989  CA  ALA A 149     -19.732 -51.467  -7.428  1.00 18.89           C  
ATOM    990  C   ALA A 149     -20.202 -50.149  -8.014  1.00 18.84           C  
ATOM    991  O   ALA A 149     -20.333 -50.017  -9.231  1.00 17.13           O  
ATOM    992  CB  ALA A 149     -18.213 -51.543  -7.428  1.00 19.00           C  
ATOM    993  N   TYR A 150     -20.482 -49.191  -7.137  1.00 19.46           N  
ATOM    994  CA  TYR A 150     -20.874 -47.852  -7.533  1.00 18.78           C  
ATOM    995  C   TYR A 150     -19.842 -46.896  -6.958  1.00 21.61           C  
ATOM    996  O   TYR A 150     -19.813 -46.635  -5.751  1.00 20.52           O  
ATOM    997  CB  TYR A 150     -22.285 -47.531  -7.028  1.00 18.02           C  
ATOM    998  CG  TYR A 150     -22.788 -46.141  -7.374  1.00 22.85           C  
ATOM    999  CD1 TYR A 150     -23.310 -45.849  -8.633  1.00 27.80           C  
ATOM   1000  CD2 TYR A 150     -22.766 -45.128  -6.427  1.00 37.48           C  
ATOM   1001  CE1 TYR A 150     -23.770 -44.571  -8.937  1.00 24.94           C  
ATOM   1002  CE2 TYR A 150     -23.225 -43.859  -6.719  1.00 43.94           C  
ATOM   1003  CZ  TYR A 150     -23.723 -43.585  -7.976  1.00 39.20           C  
ATOM   1004  OH  TYR A 150     -24.180 -42.316  -8.247  1.00 44.07           O  
ATOM   1005  N   LEU A 151     -18.960 -46.412  -7.823  1.00 17.71           N  
ATOM   1006  CA  LEU A 151     -17.899 -45.521  -7.388  1.00 21.81           C  
ATOM   1007  C   LEU A 151     -18.288 -44.091  -7.724  1.00 24.92           C  
ATOM   1008  O   LEU A 151     -18.408 -43.732  -8.900  1.00 18.31           O  
ATOM   1009  CB  LEU A 151     -16.578 -45.919  -8.046  1.00 22.45           C  
ATOM   1010  CG  LEU A 151     -16.246 -47.409  -7.892  1.00 27.55           C  
ATOM   1011  CD1 LEU A 151     -14.869 -47.716  -8.452  1.00 34.57           C  
ATOM   1012  CD2 LEU A 151     -16.354 -47.864  -6.431  1.00 32.20           C  
ATOM   1013  N   TYR A 152     -18.524 -43.285  -6.690  1.00 18.25           N  
ATOM   1014  CA  TYR A 152     -19.024 -41.931  -6.894  1.00 19.42           C  
ATOM   1015  C   TYR A 152     -18.152 -40.882  -6.207  1.00 28.01           C  
ATOM   1016  O   TYR A 152     -17.317 -41.215  -5.372  1.00 38.50           O  
ATOM   1017  CB  TYR A 152     -20.478 -41.822  -6.432  1.00 21.00           C  
ATOM   1018  CG  TYR A 152     -20.659 -41.945  -4.941  1.00 25.53           C  
ATOM   1019  CD1 TYR A 152     -21.036 -40.844  -4.182  1.00 39.23           C  
ATOM   1020  CD2 TYR A 152     -20.441 -43.147  -4.285  1.00 29.14           C  
ATOM   1021  CE1 TYR A 152     -21.202 -40.940  -2.820  1.00 32.99           C  
ATOM   1022  CE2 TYR A 152     -20.608 -43.255  -2.914  1.00 35.74           C  
ATOM   1023  CZ  TYR A 152     -20.989 -42.141  -2.189  1.00 41.12           C  
ATOM   1024  OH  TYR A 152     -21.157 -42.214  -0.827  1.00 40.60           O  
ATOM   1025  N  AASP A 153     -18.347 -39.627  -6.590  0.50 27.59           N  
ATOM   1026  CA AASP A 153     -17.487 -38.538  -6.153  0.50 36.76           C  
ATOM   1027  C  AASP A 153     -18.212 -37.692  -5.121  0.50 38.45           C  
ATOM   1028  O  AASP A 153     -19.243 -37.096  -5.425  0.50 40.28           O  
ATOM   1029  CB AASP A 153     -17.125 -37.670  -7.362  0.50 34.48           C  
ATOM   1030  CG AASP A 153     -15.797 -36.966  -7.206  0.50 37.51           C  
ATOM   1031  OD1AASP A 153     -15.282 -36.454  -8.223  0.50 43.25           O  
ATOM   1032  OD2AASP A 153     -15.265 -36.924  -6.078  0.50 32.70           O  
ATOM   1033  N  BASP A 153     -18.360 -39.606  -6.534  0.50 28.14           N  
ATOM   1034  CA BASP A 153     -17.507 -38.544  -5.978  0.50 36.30           C  
ATOM   1035  C  BASP A 153     -18.220 -37.311  -5.404  0.50 39.17           C  
ATOM   1036  O  BASP A 153     -17.555 -36.365  -4.984  0.50 51.98           O  
ATOM   1037  CB BASP A 153     -16.454 -38.099  -7.001  0.50 37.95           C  
ATOM   1038  CG BASP A 153     -16.990 -37.081  -7.987  0.50 33.31           C  
ATOM   1039  OD1BASP A 153     -18.224 -36.894  -8.053  0.50 26.53           O  
ATOM   1040  OD2BASP A 153     -16.171 -36.465  -8.700  0.50 34.33           O  
ATOM   1041  N  ASER A 154     -17.683 -37.642  -3.900  0.50 33.58           N  
ATOM   1042  CA ASER A 154     -18.262 -36.780  -2.876  0.50 33.19           C  
ATOM   1043  C  ASER A 154     -18.205 -35.337  -3.356  0.50 38.48           C  
ATOM   1044  O  ASER A 154     -18.945 -34.481  -2.874  0.50 38.62           O  
ATOM   1045  CB ASER A 154     -17.542 -36.935  -1.535  0.50 35.80           C  
ATOM   1046  OG ASER A 154     -16.150 -36.715  -1.661  0.50 47.45           O  
ATOM   1047  N  BSER A 154     -19.552 -37.308  -5.413  0.50 41.31           N  
ATOM   1048  CA BSER A 154     -20.345 -36.307  -4.675  0.50 40.78           C  
ATOM   1049  C  BSER A 154     -20.742 -35.031  -5.433  0.50 51.22           C  
ATOM   1050  O  BSER A 154     -21.820 -34.483  -5.200  0.50 54.53           O  
ATOM   1051  CB BSER A 154     -19.649 -35.907  -3.361  0.50 48.10           C  
ATOM   1052  OG BSER A 154     -19.259 -37.038  -2.598  0.50 37.60           O  
ATOM   1053  N  AASP A 155     -17.327 -35.090  -4.323  0.50 50.39           N  
ATOM   1054  CA AASP A 155     -17.190 -33.784  -4.954  0.50 66.77           C  
ATOM   1055  C  AASP A 155     -18.185 -33.621  -6.102  0.50 66.91           C  
ATOM   1056  O  AASP A 155     -18.015 -32.757  -6.962  0.50 73.93           O  
ATOM   1057  CB AASP A 155     -15.765 -33.602  -5.478  0.50 75.44           C  
ATOM   1058  CG AASP A 155     -14.715 -34.003  -4.463  0.50 84.17           C  
ATOM   1059  OD1AASP A 155     -14.991 -33.907  -3.249  0.50 89.24           O  
ATOM   1060  OD2AASP A 155     -13.611 -34.413  -4.879  0.50 84.64           O  
ATOM   1061  N  BASP A 155     -19.882 -34.561  -6.331  0.50 49.55           N  
ATOM   1062  CA BASP A 155     -19.974 -33.186  -6.834  0.50 57.55           C  
ATOM   1063  C  BASP A 155     -21.195 -32.819  -7.691  0.50 55.25           C  
ATOM   1064  O  BASP A 155     -21.423 -31.639  -7.971  0.50 58.82           O  
ATOM   1065  CB BASP A 155     -18.676 -32.791  -7.546  0.50 70.08           C  
ATOM   1066  CG BASP A 155     -17.460 -32.909  -6.642  0.50 72.46           C  
ATOM   1067  OD1BASP A 155     -16.832 -31.873  -6.342  0.50 76.88           O  
ATOM   1068  OD2BASP A 155     -17.140 -34.040  -6.221  0.50 68.95           O  
ATOM   1069  N  AARG A 156     -19.214 -34.464  -6.117  0.50 53.36           N  
ATOM   1070  CA AARG A 156     -20.278 -34.378  -7.112  0.50 48.50           C  
ATOM   1071  C  AARG A 156     -21.625 -34.544  -6.404  0.50 54.11           C  
ATOM   1072  O  AARG A 156     -21.705 -34.416  -5.182  0.50 55.12           O  
ATOM   1073  CB AARG A 156     -20.091 -35.443  -8.204  0.50 42.59           C  
ATOM   1074  CG AARG A 156     -20.667 -35.065  -9.577  0.50 37.21           C  
ATOM   1075  CD AARG A 156     -20.479 -36.178 -10.625  0.50 38.89           C  
ATOM   1076  NE AARG A 156     -20.952 -35.762 -11.947  0.50 39.33           N  
ATOM   1077  CZ AARG A 156     -20.976 -36.534 -13.033  0.50 29.97           C  
ATOM   1078  NH1AARG A 156     -20.555 -37.793 -12.988  0.50 18.48           N  
ATOM   1079  NH2AARG A 156     -21.430 -36.041 -14.178  0.50 19.74           N  
ATOM   1080  N  BARG A 156     -21.975 -33.811  -8.105  0.50 48.57           N  
ATOM   1081  CA BARG A 156     -23.193 -33.545  -8.869  0.50 39.22           C  
ATOM   1082  C  BARG A 156     -24.431 -33.899  -8.056  0.50 36.37           C  
ATOM   1083  O  BARG A 156     -25.422 -34.394  -8.594  0.50 35.44           O  
ATOM   1084  CB BARG A 156     -23.187 -34.320 -10.187  0.50 34.15           C  
ATOM   1085  CG BARG A 156     -22.202 -33.783 -11.209  0.50 34.36           C  
ATOM   1086  CD BARG A 156     -21.800 -34.863 -12.198  0.50 39.69           C  
ATOM   1087  NE BARG A 156     -21.526 -36.129 -11.524  0.50 40.46           N  
ATOM   1088  CZ BARG A 156     -20.518 -36.325 -10.680  0.50 38.66           C  
ATOM   1089  NH1BARG A 156     -19.684 -35.332 -10.389  0.50 36.86           N  
ATOM   1090  NH2BARG A 156     -20.350 -37.511 -10.114  0.50 37.08           N  
ATOM   1091  N  AGLY A 157     -22.678 -34.835  -7.162  0.50 59.18           N  
ATOM   1092  CA AGLY A 157     -24.008 -34.976  -6.592  0.50 56.61           C  
ATOM   1093  C  AGLY A 157     -24.189 -36.200  -5.707  0.50 47.96           C  
ATOM   1094  O  AGLY A 157     -23.237 -36.941  -5.448  0.50 47.02           O  
ATOM   1095  N  BGLY A 157     -24.371 -33.631  -6.757  0.50 43.69           N  
ATOM   1096  CA BGLY A 157     -25.438 -34.021  -5.858  0.50 40.15           C  
ATOM   1097  C  BGLY A 157     -25.391 -35.517  -5.615  0.50 42.26           C  
ATOM   1098  O  BGLY A 157     -24.849 -36.274  -6.426  0.50 43.23           O  
ATOM   1099  N  ALEU A 158     -25.419 -36.405  -5.237  0.50 44.25           N  
ATOM   1100  CA ALEU A 158     -25.759 -37.573  -4.426  0.50 41.01           C  
ATOM   1101  C  ALEU A 158     -27.180 -38.068  -4.703  0.50 35.18           C  
ATOM   1102  O  ALEU A 158     -27.627 -39.056  -4.121  0.50 37.02           O  
ATOM   1103  CB ALEU A 158     -25.585 -37.271  -2.933  0.50 44.75           C  
ATOM   1104  CG ALEU A 158     -24.145 -37.202  -2.417  0.50 45.53           C  
ATOM   1105  CD1ALEU A 158     -24.101 -36.712  -0.983  0.50 48.71           C  
ATOM   1106  CD2ALEU A 158     -23.464 -38.554  -2.543  0.50 40.05           C  
ATOM   1107  N  BLEU A 158     -25.965 -35.952  -4.501  0.50 35.91           N  
ATOM   1108  CA BLEU A 158     -25.893 -37.355  -4.117  0.50 41.20           C  
ATOM   1109  C  BLEU A 158     -27.156 -38.084  -4.562  0.50 36.12           C  
ATOM   1110  O  BLEU A 158     -27.380 -39.243  -4.210  0.50 37.91           O  
ATOM   1111  CB BLEU A 158     -25.688 -37.478  -2.605  0.50 42.31           C  
ATOM   1112  CG BLEU A 158     -24.536 -38.384  -2.167  0.50 41.47           C  
ATOM   1113  CD1BLEU A 158     -23.392 -38.294  -3.160  0.50 49.58           C  
ATOM   1114  CD2BLEU A 158     -24.051 -38.000  -0.776  0.50 43.97           C  
ATOM   1115  N  ASER A 159     -27.887 -37.380  -5.591  0.50 34.77           N  
ATOM   1116  CA ASER A 159     -29.225 -37.801  -5.987  0.50 36.70           C  
ATOM   1117  C  ASER A 159     -29.183 -39.171  -6.667  0.50 26.29           C  
ATOM   1118  O  ASER A 159     -30.122 -39.963  -6.555  0.50 24.74           O  
ATOM   1119  CB ASER A 159     -29.847 -36.770  -6.930  0.50 47.21           C  
ATOM   1120  OG ASER A 159     -31.111 -37.203  -7.402  0.50 49.35           O  
ATOM   1121  N  BSER A 159     -27.967 -37.389  -5.351  0.50 34.73           N  
ATOM   1122  CA BSER A 159     -29.234 -37.914  -5.846  0.50 33.57           C  
ATOM   1123  C  BSER A 159     -29.102 -39.281  -6.523  0.50 23.75           C  
ATOM   1124  O  BSER A 159     -29.917 -40.174  -6.285  0.50 27.54           O  
ATOM   1125  CB BSER A 159     -29.867 -36.913  -6.817  0.50 44.99           C  
ATOM   1126  OG BSER A 159     -31.056 -37.429  -7.389  0.50 49.61           O  
ATOM   1127  N   THR A 160     -28.088 -39.440  -7.368  1.00 23.83           N  
ATOM   1128  CA  THR A 160     -27.944 -40.682  -8.137  1.00 18.97           C  
ATOM   1129  C   THR A 160     -27.625 -41.844  -7.200  1.00 18.02           C  
ATOM   1130  O   THR A 160     -28.163 -42.943  -7.348  1.00 20.42           O  
ATOM   1131  CB  THR A 160     -26.885 -40.557  -9.244  1.00 19.17           C  
ATOM   1132  OG1 THR A 160     -27.175 -39.409 -10.059  1.00 22.39           O  
ATOM   1133  CG2 THR A 160     -26.901 -41.789 -10.136  1.00 19.71           C  
ATOM   1134  N   LEU A 161     -26.754 -41.585  -6.228  1.00 26.95           N  
ATOM   1135  CA  LEU A 161     -26.514 -42.518  -5.123  1.00 21.99           C  
ATOM   1136  C   LEU A 161     -27.818 -43.001  -4.510  1.00 28.41           C  
ATOM   1137  O   LEU A 161     -28.088 -44.208  -4.458  1.00 28.60           O  
ATOM   1138  CB  LEU A 161     -25.695 -41.836  -4.024  1.00 29.66           C  
ATOM   1139  CG  LEU A 161     -25.577 -42.661  -2.741  1.00 31.89           C  
ATOM   1140  CD1 LEU A 161     -24.799 -43.920  -3.039  1.00 35.21           C  
ATOM   1141  CD2 LEU A 161     -24.912 -41.865  -1.621  1.00 25.27           C  
ATOM   1142  N   GLN A 162     -28.601 -42.049  -4.013  1.00 28.53           N  
ATOM   1143  CA  GLN A 162     -29.887 -42.316  -3.381  1.00 33.92           C  
ATOM   1144  C   GLN A 162     -30.763 -43.183  -4.254  1.00 26.75           C  
ATOM   1145  O   GLN A 162     -31.363 -44.149  -3.788  1.00 23.79           O  
ATOM   1146  CB  GLN A 162     -30.627 -41.007  -3.091  1.00 34.69           C  
ATOM   1147  CG  GLN A 162     -30.331 -40.403  -1.735  1.00 45.41           C  
ATOM   1148  CD  GLN A 162     -30.332 -38.887  -1.763  1.00 55.81           C  
ATOM   1149  OE1 GLN A 162     -31.370 -38.255  -1.968  1.00 49.42           O  
ATOM   1150  NE2 GLN A 162     -29.160 -38.294  -1.557  1.00 58.02           N  
ATOM   1151  N   ALA A 163     -30.848 -42.821  -5.527  1.00 23.74           N  
ATOM   1152  CA  ALA A 163     -31.707 -43.538  -6.443  1.00 18.16           C  
ATOM   1153  C   ALA A 163     -31.207 -44.967  -6.600  1.00 17.58           C  
ATOM   1154  O   ALA A 163     -31.997 -45.912  -6.614  1.00 22.45           O  
ATOM   1155  CB  ALA A 163     -31.761 -42.825  -7.786  1.00 21.76           C  
ATOM   1156  N   VAL A 164     -29.893 -45.131  -6.717  1.00 16.81           N  
ATOM   1157  CA  VAL A 164     -29.335 -46.472  -6.883  1.00 16.45           C  
ATOM   1158  C   VAL A 164     -29.548 -47.310  -5.630  1.00 15.40           C  
ATOM   1159  O   VAL A 164     -29.960 -48.467  -5.711  1.00 15.80           O  
ATOM   1160  CB  VAL A 164     -27.842 -46.452  -7.274  1.00 20.07           C  
ATOM   1161  CG1 VAL A 164     -27.229 -47.853  -7.120  1.00 21.30           C  
ATOM   1162  CG2 VAL A 164     -27.677 -45.952  -8.704  1.00 22.49           C  
ATOM   1163  N   LEU A 165     -29.270 -46.734  -4.464  1.00 15.88           N  
ATOM   1164  CA  LEU A 165     -29.485 -47.461  -3.214  1.00 16.28           C  
ATOM   1165  C   LEU A 165     -30.958 -47.810  -3.012  1.00 18.74           C  
ATOM   1166  O   LEU A 165     -31.289 -48.895  -2.546  1.00 19.69           O  
ATOM   1167  CB  LEU A 165     -28.978 -46.645  -2.021  1.00 23.76           C  
ATOM   1168  CG  LEU A 165     -27.469 -46.406  -1.964  1.00 28.56           C  
ATOM   1169  CD1 LEU A 165     -27.123 -45.533  -0.762  1.00 38.15           C  
ATOM   1170  CD2 LEU A 165     -26.722 -47.725  -1.909  1.00 34.23           C  
ATOM   1171  N   ASP A 166     -31.846 -46.883  -3.350  1.00 22.33           N  
ATOM   1172  CA  ASP A 166     -33.274 -47.138  -3.204  1.00 24.23           C  
ATOM   1173  C   ASP A 166     -33.741 -48.244  -4.166  1.00 26.15           C  
ATOM   1174  O   ASP A 166     -34.563 -49.081  -3.806  1.00 32.80           O  
ATOM   1175  CB  ASP A 166     -34.087 -45.844  -3.391  1.00 35.96           C  
ATOM   1176  CG  ASP A 166     -33.728 -44.753  -2.365  1.00 46.92           C  
ATOM   1177  OD1 ASP A 166     -33.204 -45.071  -1.272  1.00 46.47           O  
ATOM   1178  OD2 ASP A 166     -33.975 -43.560  -2.656  1.00 43.43           O  
ATOM   1179  N   SER A 167     -33.214 -48.256  -5.388  1.00 21.75           N  
ATOM   1180  CA  SER A 167     -33.562 -49.306  -6.342  1.00 19.72           C  
ATOM   1181  C   SER A 167     -32.989 -50.656  -5.925  1.00 22.39           C  
ATOM   1182  O   SER A 167     -33.615 -51.693  -6.137  1.00 28.00           O  
ATOM   1183  CB  SER A 167     -33.082 -48.953  -7.756  1.00 21.80           C  
ATOM   1184  OG  SER A 167     -33.791 -47.837  -8.263  1.00 38.97           O  
ATOM   1185  N   ALA A 168     -31.795 -50.640  -5.337  1.00 20.69           N  
ATOM   1186  CA  ALA A 168     -31.161 -51.871  -4.880  1.00 19.51           C  
ATOM   1187  C   ALA A 168     -32.048 -52.604  -3.874  1.00 21.82           C  
ATOM   1188  O   ALA A 168     -32.139 -53.839  -3.886  1.00 19.98           O  
ATOM   1189  CB  ALA A 168     -29.795 -51.574  -4.264  1.00 20.17           C  
ATOM   1190  N   ALA A 169     -32.699 -51.843  -3.001  1.00 20.46           N  
ATOM   1191  CA  ALA A 169     -33.573 -52.432  -1.999  1.00 23.88           C  
ATOM   1192  C   ALA A 169     -34.769 -53.101  -2.672  1.00 24.17           C  
ATOM   1193  O   ALA A 169     -35.171 -54.200  -2.294  1.00 30.64           O  
ATOM   1194  CB  ALA A 169     -34.035 -51.367  -1.008  1.00 23.40           C  
ATOM   1195  N   GLU A 170     -35.318 -52.437  -3.683  1.00 22.14           N  
ATOM   1196  CA  GLU A 170     -36.491 -52.944  -4.391  1.00 29.39           C  
ATOM   1197  C   GLU A 170     -36.137 -54.105  -5.318  1.00 27.15           C  
ATOM   1198  O   GLU A 170     -36.872 -55.092  -5.405  1.00 28.60           O  
ATOM   1199  CB  GLU A 170     -37.131 -51.828  -5.215  1.00 30.64           C  
ATOM   1200  CG  GLU A 170     -38.567 -52.111  -5.628  1.00 54.25           C  
ATOM   1201  CD  GLU A 170     -39.570 -51.657  -4.581  1.00 76.58           C  
ATOM   1202  OE1 GLU A 170     -39.599 -50.445  -4.275  1.00 82.52           O  
ATOM   1203  OE2 GLU A 170     -40.330 -52.507  -4.069  1.00 82.46           O  
ATOM   1204  N   LYS A 171     -35.010 -53.976  -6.007  1.00 28.37           N  
ATOM   1205  CA  LYS A 171     -34.611 -54.940  -7.033  1.00 25.35           C  
ATOM   1206  C   LYS A 171     -33.724 -56.044  -6.477  1.00 30.66           C  
ATOM   1207  O   LYS A 171     -33.355 -56.981  -7.192  1.00 31.35           O  
ATOM   1208  CB  LYS A 171     -33.874 -54.221  -8.161  1.00 24.84           C  
ATOM   1209  CG  LYS A 171     -34.671 -53.120  -8.835  1.00 34.95           C  
ATOM   1210  CD  LYS A 171     -35.784 -53.704  -9.686  1.00 46.59           C  
ATOM   1211  CE  LYS A 171     -36.422 -52.650 -10.571  1.00 45.55           C  
ATOM   1212  NZ  LYS A 171     -37.341 -53.274 -11.559  1.00 51.82           N  
ATOM   1213  N   LYS A 172     -33.384 -55.929  -5.199  1.00 22.78           N  
ATOM   1214  CA  LYS A 172     -32.495 -56.877  -4.539  1.00 26.11           C  
ATOM   1215  C   LYS A 172     -31.114 -56.928  -5.199  1.00 26.61           C  
ATOM   1216  O   LYS A 172     -30.558 -58.006  -5.414  1.00 35.17           O  
ATOM   1217  CB  LYS A 172     -33.115 -58.281  -4.481  1.00 33.58           C  
ATOM   1218  CG  LYS A 172     -34.638 -58.313  -4.368  1.00 45.37           C  
ATOM   1219  CD  LYS A 172     -35.158 -57.528  -3.172  1.00 48.90           C  
ATOM   1220  CE  LYS A 172     -36.683 -57.478  -3.179  1.00 49.00           C  
ATOM   1221  NZ  LYS A 172     -37.232 -56.383  -2.328  1.00 36.41           N  
ATOM   1222  N   TRP A 173     -30.561 -55.762  -5.518  1.00 19.91           N  
ATOM   1223  CA  TRP A 173     -29.171 -55.683  -5.957  1.00 16.91           C  
ATOM   1224  C   TRP A 173     -28.237 -55.662  -4.754  1.00 22.81           C  
ATOM   1225  O   TRP A 173     -28.609 -55.190  -3.683  1.00 21.67           O  
ATOM   1226  CB  TRP A 173     -28.919 -54.416  -6.770  1.00 19.87           C  
ATOM   1227  CG  TRP A 173     -29.736 -54.274  -8.011  1.00 22.77           C  
ATOM   1228  CD1 TRP A 173     -30.273 -55.274  -8.760  1.00 24.23           C  
ATOM   1229  CD2 TRP A 173     -30.079 -53.049  -8.662  1.00 18.86           C  
ATOM   1230  NE1 TRP A 173     -30.945 -54.747  -9.841  1.00 23.56           N  
ATOM   1231  CE2 TRP A 173     -30.840 -53.381  -9.803  1.00 24.99           C  
ATOM   1232  CE3 TRP A 173     -29.825 -51.700  -8.391  1.00 24.93           C  
ATOM   1233  CZ2 TRP A 173     -31.347 -52.419 -10.668  1.00 22.62           C  
ATOM   1234  CZ3 TRP A 173     -30.331 -50.739  -9.255  1.00 29.60           C  
ATOM   1235  CH2 TRP A 173     -31.083 -51.106 -10.382  1.00 25.19           C  
ATOM   1236  N   GLN A 174     -27.022 -56.167  -4.935  1.00 17.35           N  
ATOM   1237  CA  GLN A 174     -25.972 -56.007  -3.936  1.00 21.70           C  
ATOM   1238  C   GLN A 174     -25.009 -54.939  -4.421  1.00 17.58           C  
ATOM   1239  O   GLN A 174     -24.175 -55.194  -5.293  1.00 19.54           O  
ATOM   1240  CB  GLN A 174     -25.206 -57.307  -3.734  1.00 25.51           C  
ATOM   1241  CG  GLN A 174     -25.993 -58.381  -3.025  1.00 41.27           C  
ATOM   1242  CD  GLN A 174     -25.094 -59.422  -2.400  1.00 60.41           C  
ATOM   1243  OE1 GLN A 174     -24.013 -59.723  -2.913  1.00 58.78           O  
ATOM   1244  NE2 GLN A 174     -25.533 -59.977  -1.281  1.00 69.03           N  
ATOM   1245  N   VAL A 175     -25.132 -53.740  -3.870  1.00 15.08           N  
ATOM   1246  CA  VAL A 175     -24.305 -52.633  -4.322  1.00 15.42           C  
ATOM   1247  C   VAL A 175     -23.190 -52.319  -3.346  1.00 24.69           C  
ATOM   1248  O   VAL A 175     -23.409 -52.206  -2.131  1.00 21.68           O  
ATOM   1249  CB  VAL A 175     -25.141 -51.369  -4.544  1.00 16.04           C  
ATOM   1250  CG1 VAL A 175     -24.252 -50.227  -5.057  1.00 18.28           C  
ATOM   1251  CG2 VAL A 175     -26.254 -51.664  -5.517  1.00 20.95           C  
ATOM   1252  N   THR A 176     -21.983 -52.192  -3.879  1.00 16.76           N  
ATOM   1253  CA  THR A 176     -20.863 -51.731  -3.069  1.00 18.40           C  
ATOM   1254  C   THR A 176     -20.620 -50.279  -3.442  1.00 23.53           C  
ATOM   1255  O   THR A 176     -20.081 -49.984  -4.512  1.00 27.41           O  
ATOM   1256  CB  THR A 176     -19.604 -52.594  -3.274  1.00 26.39           C  
ATOM   1257  OG1 THR A 176     -19.861 -53.931  -2.821  1.00 22.37           O  
ATOM   1258  CG2 THR A 176     -18.432 -52.027  -2.490  1.00 28.21           C  
ATOM   1259  N   ALA A 177     -21.060 -49.372  -2.571  1.00 20.21           N  
ATOM   1260  CA  ALA A 177     -21.073 -47.946  -2.892  1.00 24.73           C  
ATOM   1261  C   ALA A 177     -19.966 -47.224  -2.169  1.00 36.28           C  
ATOM   1262  O   ALA A 177     -20.043 -46.987  -0.960  1.00 41.50           O  
ATOM   1263  CB  ALA A 177     -22.420 -47.327  -2.561  1.00 29.90           C  
ATOM   1264  N   ILE A 178     -18.932 -46.877  -2.924  1.00 32.65           N  
ATOM   1265  CA  ILE A 178     -17.739 -46.278  -2.356  1.00 35.98           C  
ATOM   1266  C   ILE A 178     -17.571 -44.838  -2.814  1.00 40.63           C  
ATOM   1267  O   ILE A 178     -17.408 -44.565  -4.006  1.00 30.03           O  
ATOM   1268  CB  ILE A 178     -16.495 -47.082  -2.736  1.00 37.10           C  
ATOM   1269  CG1 ILE A 178     -16.528 -48.440  -2.030  1.00 42.65           C  
ATOM   1270  CG2 ILE A 178     -15.237 -46.311  -2.379  1.00 45.21           C  
ATOM   1271  CD1 ILE A 178     -15.472 -49.408  -2.507  1.00 41.63           C  
ATOM   1272  N   ASN A 179     -17.631 -43.922  -1.854  1.00 38.26           N  
ATOM   1273  CA  ASN A 179     -17.397 -42.512  -2.118  1.00 41.87           C  
ATOM   1274  C   ASN A 179     -15.923 -42.273  -2.421  1.00 37.53           C  
ATOM   1275  O   ASN A 179     -15.111 -42.121  -1.512  1.00 34.79           O  
ATOM   1276  CB  ASN A 179     -17.847 -41.677  -0.916  1.00 50.46           C  
ATOM   1277  CG  ASN A 179     -17.514 -40.206  -1.063  1.00 53.29           C  
ATOM   1278  OD1 ASN A 179     -17.135 -39.745  -2.142  1.00 46.80           O  
ATOM   1279  ND2 ASN A 179     -17.659 -39.456   0.027  1.00 53.19           N  
ATOM   1280  N   VAL A 180     -15.583 -42.253  -3.706  1.00 34.91           N  
ATOM   1281  CA  VAL A 180     -14.208 -42.030  -4.141  1.00 41.50           C  
ATOM   1282  C   VAL A 180     -13.887 -40.534  -4.151  1.00 53.24           C  
ATOM   1283  O   VAL A 180     -12.829 -40.108  -4.617  1.00 46.62           O  
ATOM   1284  CB  VAL A 180     -13.957 -42.651  -5.528  1.00 42.62           C  
ATOM   1285  CG1 VAL A 180     -12.527 -42.419  -5.982  1.00 53.81           C  
ATOM   1286  CG2 VAL A 180     -14.261 -44.143  -5.497  1.00 38.15           C  
ATOM   1287  N   GLY A 181     -14.809 -39.738  -3.623  1.00 65.22           N  
ATOM   1288  CA  GLY A 181     -14.596 -38.308  -3.511  1.00 88.62           C  
ATOM   1289  C   GLY A 181     -13.588 -37.975  -2.429  1.00115.85           C  
ATOM   1290  O   GLY A 181     -13.234 -38.827  -1.613  1.00115.95           O  
ATOM   1291  N   ASN A 182     -13.129 -36.728  -2.421  1.00142.37           N  
ATOM   1292  CA  ASN A 182     -12.125 -36.282  -1.461  1.00170.56           C  
ATOM   1293  C   ASN A 182     -10.930 -37.222  -1.346  1.00195.45           C  
ATOM   1294  O   ASN A 182     -10.736 -37.874  -0.320  1.00195.10           O  
ATOM   1295  CB  ASN A 182     -12.747 -36.046  -0.083  1.00171.90           C  
ATOM   1296  CG  ASN A 182     -13.229 -34.621   0.101  1.00173.49           C  
ATOM   1297  OD1 ASN A 182     -13.778 -34.015  -0.819  1.00171.95           O  
ATOM   1298  ND2 ASN A 182     -13.023 -34.076   1.294  1.00176.49           N  
ATOM   1299  N   ILE A 183     -10.139 -37.291  -2.410  1.00220.19           N  
ATOM   1300  CA  ILE A 183      -8.875 -38.010  -2.375  1.00246.24           C  
ATOM   1301  C   ILE A 183      -7.745 -36.998  -2.238  1.00270.89           C  
ATOM   1302  O   ILE A 183      -7.637 -36.067  -3.035  1.00272.50           O  
ATOM   1303  CB  ILE A 183      -8.659 -38.852  -3.641  1.00246.79           C  
ATOM   1304  CG1 ILE A 183      -9.800 -39.855  -3.816  1.00244.86           C  
ATOM   1305  CG2 ILE A 183      -7.327 -39.576  -3.574  1.00249.60           C  
ATOM   1306  CD1 ILE A 183      -9.618 -40.779  -4.999  1.00244.08           C  
ATOM   1307  N   ASN A 184      -6.908 -37.183  -1.223  1.00292.49           N  
ATOM   1308  CA  ASN A 184      -5.852 -36.226  -0.912  1.00313.58           C  
ATOM   1309  C   ASN A 184      -4.809 -36.071  -2.016  1.00327.63           C  
ATOM   1310  O   ASN A 184      -3.812 -35.372  -1.835  1.00332.10           O  
ATOM   1311  CB  ASN A 184      -5.161 -36.608   0.399  1.00319.92           C  
ATOM   1312  CG  ASN A 184      -6.113 -36.624   1.579  1.00322.07           C  
ATOM   1313  OD1 ASN A 184      -5.858 -37.280   2.588  1.00324.27           O  
ATOM   1314  ND2 ASN A 184      -7.219 -35.900   1.456  1.00321.18           N  
ATOM   1315  N   ASN A 185      -5.039 -36.719  -3.155  1.00336.00           N  
ATOM   1316  CA  ASN A 185      -4.054 -36.741  -4.230  1.00346.98           C  
ATOM   1317  C   ASN A 185      -2.718 -37.222  -3.685  1.00357.72           C  
ATOM   1318  O   ASN A 185      -1.666 -37.007  -4.288  1.00360.58           O  
ATOM   1319  CB  ASN A 185      -3.901 -35.355  -4.858  1.00349.78           C  
ATOM   1320  CG  ASN A 185      -5.177 -34.866  -5.513  1.00348.09           C  
ATOM   1321  OD1 ASN A 185      -6.190 -35.565  -5.524  1.00345.83           O  
ATOM   1322  ND2 ASN A 185      -5.133 -33.660  -6.067  1.00349.08           N  
ATOM   1323  N   ASP A 186      -2.781 -37.879  -2.533  0.50363.90           N  
ATOM   1324  CA  ASP A 186      -1.598 -38.302  -1.804  0.50371.61           C  
ATOM   1325  C   ASP A 186      -1.745 -39.753  -1.373  0.50366.44           C  
ATOM   1326  O   ASP A 186      -1.061 -40.639  -1.885  0.50368.40           O  
ATOM   1327  CB  ASP A 186      -1.407 -37.417  -0.576  0.50381.15           C  
ATOM   1328  CG  ASP A 186      -0.843 -36.053  -0.922  0.50388.62           C  
ATOM   1329  OD1 ASP A 186      -0.022 -35.972  -1.860  0.50391.24           O  
ATOM   1330  OD2 ASP A 186       0.000 -36.101   0.000  0.50393.82           O  
ATOM   1331  N   LYS A 187      -2.646 -39.987  -0.424  1.00358.23           N  
ATOM   1332  CA  LYS A 187      -2.962 -41.338   0.017  1.00348.81           C  
ATOM   1333  C   LYS A 187      -3.667 -42.080  -1.113  1.00328.71           C  
ATOM   1334  O   LYS A 187      -3.983 -43.263  -0.995  1.00327.96           O  
ATOM   1335  CB  LYS A 187      -3.848 -41.306   1.264  1.00355.53           C  
ATOM   1336  CG  LYS A 187      -3.216 -40.632   2.477  1.00364.93           C  
ATOM   1337  CD  LYS A 187      -3.218 -39.115   2.348  1.00370.69           C  
ATOM   1338  CE  LYS A 187      -2.663 -38.449   3.597  1.00377.77           C  
ATOM   1339  NZ  LYS A 187      -1.254 -38.850   3.863  1.00383.07           N  
ATOM   1340  N   LYS A 188      -3.906 -41.362  -2.206  1.00309.93           N  
ATOM   1341  CA  LYS A 188      -4.565 -41.904  -3.391  1.00289.22           C  
ATOM   1342  C   LYS A 188      -4.103 -43.315  -3.739  1.00281.63           C  
ATOM   1343  O   LYS A 188      -4.922 -44.218  -3.911  1.00278.91           O  
ATOM   1344  CB  LYS A 188      -4.356 -40.960  -4.582  1.00279.74           C  
ATOM   1345  CG  LYS A 188      -4.436 -41.620  -5.950  1.00269.30           C  
ATOM   1346  CD  LYS A 188      -3.055 -41.993  -6.469  1.00264.60           C  
ATOM   1347  CE  LYS A 188      -3.127 -42.589  -7.864  1.00258.20           C  
ATOM   1348  NZ  LYS A 188      -1.773 -42.882  -8.409  1.00258.44           N  
ATOM   1349  N   ASP A 189      -2.791 -43.497  -3.839  1.00277.06           N  
ATOM   1350  CA  ASP A 189      -2.219 -44.786  -4.205  1.00269.46           C  
ATOM   1351  C   ASP A 189      -2.829 -45.933  -3.403  1.00254.35           C  
ATOM   1352  O   ASP A 189      -3.099 -47.004  -3.946  1.00255.74           O  
ATOM   1353  CB  ASP A 189      -0.698 -44.766  -4.022  1.00277.30           C  
ATOM   1354  CG  ASP A 189      -0.041 -46.060  -4.459  1.00280.63           C  
ATOM   1355  OD1 ASP A 189       1.089 -46.340  -4.005  1.00284.45           O  
ATOM   1356  OD2 ASP A 189      -0.655 -46.800  -5.256  1.00279.21           O  
ATOM   1357  N   GLU A 190      -3.058 -45.701  -2.113  1.00235.34           N  
ATOM   1358  CA  GLU A 190      -3.505 -46.765  -1.216  1.00212.90           C  
ATOM   1359  C   GLU A 190      -4.968 -46.696  -0.802  1.00213.65           C  
ATOM   1360  O   GLU A 190      -5.481 -47.617  -0.166  1.00217.59           O  
ATOM   1361  CB  GLU A 190      -2.615 -46.826   0.018  1.00191.34           C  
ATOM   1362  CG  GLU A 190      -1.370 -47.614  -0.230  1.00174.93           C  
ATOM   1363  CD  GLU A 190      -1.450 -49.034   0.295  1.00163.74           C  
ATOM   1364  OE1 GLU A 190      -1.159 -49.975  -0.474  1.00160.06           O  
ATOM   1365  OE2 GLU A 190      -1.788 -49.207   1.484  1.00160.69           O  
ATOM   1366  N   MET A 191      -5.637 -45.607  -1.152  1.00208.52           N  
ATOM   1367  CA  MET A 191      -7.074 -45.545  -0.964  1.00198.56           C  
ATOM   1368  C   MET A 191      -7.698 -46.354  -2.092  1.00181.14           C  
ATOM   1369  O   MET A 191      -8.865 -46.741  -2.031  1.00180.93           O  
ATOM   1370  CB  MET A 191      -7.563 -44.099  -0.971  1.00203.00           C  
ATOM   1371  CG  MET A 191      -6.848 -43.215   0.040  1.00207.61           C  
ATOM   1372  SD  MET A 191      -7.714 -41.672   0.379  1.00382.72           S  
ATOM   1373  CE  MET A 191      -9.187 -42.287   1.192  1.00256.97           C  
ATOM   1374  N   TYR A 192      -6.891 -46.611  -3.118  1.00163.98           N  
ATOM   1375  CA  TYR A 192      -7.280 -47.481  -4.220  1.00143.67           C  
ATOM   1376  C   TYR A 192      -6.935 -48.929  -3.899  1.00136.02           C  
ATOM   1377  O   TYR A 192      -7.624 -49.852  -4.330  1.00132.90           O  
ATOM   1378  CB  TYR A 192      -6.583 -47.060  -5.515  1.00135.79           C  
ATOM   1379  CG  TYR A 192      -7.133 -45.791  -6.120  1.00128.74           C  
ATOM   1380  CD1 TYR A 192      -8.501 -45.600  -6.248  1.00123.50           C  
ATOM   1381  CD2 TYR A 192      -6.287 -44.790  -6.577  1.00128.46           C  
ATOM   1382  CE1 TYR A 192      -9.013 -44.444  -6.802  1.00120.00           C  
ATOM   1383  CE2 TYR A 192      -6.790 -43.629  -7.135  1.00125.69           C  
ATOM   1384  CZ  TYR A 192      -8.155 -43.463  -7.245  1.00120.14           C  
ATOM   1385  OH  TYR A 192      -8.665 -42.311  -7.799  1.00116.46           O  
ATOM   1386  N   ARG A 193      -5.858 -49.121  -3.144  1.00131.10           N  
ATOM   1387  CA  ARG A 193      -5.450 -50.455  -2.722  1.00124.60           C  
ATOM   1388  C   ARG A 193      -6.540 -51.111  -1.884  1.00104.23           C  
ATOM   1389  O   ARG A 193      -6.899 -52.266  -2.112  1.00103.03           O  
ATOM   1390  CB  ARG A 193      -4.138 -50.392  -1.939  1.00137.60           C  
ATOM   1391  CG  ARG A 193      -2.896 -50.345  -2.815  1.00148.48           C  
ATOM   1392  CD  ARG A 193      -2.370 -51.743  -3.115  1.00155.83           C  
ATOM   1393  NE  ARG A 193      -1.762 -52.365  -1.940  1.00162.65           N  
ATOM   1394  CZ  ARG A 193      -2.384 -53.226  -1.141  1.00164.63           C  
ATOM   1395  NH1 ARG A 193      -3.639 -53.576  -1.389  1.00162.26           N  
ATOM   1396  NH2 ARG A 193      -1.751 -53.740  -0.094  1.00167.88           N  
ATOM   1397  N   SER A 194      -7.065 -50.369  -0.915  1.00 87.53           N  
ATOM   1398  CA  SER A 194      -8.149 -50.869  -0.080  1.00 76.56           C  
ATOM   1399  C   SER A 194      -9.436 -50.948  -0.892  1.00 65.10           C  
ATOM   1400  O   SER A 194     -10.290 -51.800  -0.642  1.00 61.76           O  
ATOM   1401  CB  SER A 194      -8.348 -49.974   1.142  1.00 80.37           C  
ATOM   1402  OG  SER A 194      -9.306 -50.529   2.026  1.00 84.00           O  
ATOM   1403  N   LEU A 195      -9.567 -50.053  -1.865  1.00 59.97           N  
ATOM   1404  CA  LEU A 195     -10.718 -50.053  -2.759  1.00 57.37           C  
ATOM   1405  C   LEU A 195     -10.796 -51.381  -3.499  1.00 60.89           C  
ATOM   1406  O   LEU A 195     -11.780 -52.111  -3.383  1.00 57.06           O  
ATOM   1407  CB  LEU A 195     -10.613 -48.904  -3.767  1.00 51.74           C  
ATOM   1408  CG  LEU A 195     -11.872 -48.489  -4.538  1.00 53.43           C  
ATOM   1409  CD1 LEU A 195     -11.555 -47.366  -5.520  1.00 56.63           C  
ATOM   1410  CD2 LEU A 195     -12.506 -49.662  -5.270  1.00 43.91           C  
ATOM   1411  N   PHE A 196      -9.750 -51.689  -4.258  1.00 63.34           N  
ATOM   1412  CA  PHE A 196      -9.738 -52.883  -5.094  1.00 66.44           C  
ATOM   1413  C   PHE A 196      -9.573 -54.168  -4.291  1.00 66.47           C  
ATOM   1414  O   PHE A 196      -9.882 -55.253  -4.778  1.00 65.16           O  
ATOM   1415  CB  PHE A 196      -8.666 -52.770  -6.180  1.00 72.16           C  
ATOM   1416  CG  PHE A 196      -8.982 -51.742  -7.227  1.00 73.44           C  
ATOM   1417  CD1 PHE A 196      -9.703 -52.086  -8.357  1.00 74.55           C  
ATOM   1418  CD2 PHE A 196      -8.576 -50.427  -7.072  1.00 77.81           C  
ATOM   1419  CE1 PHE A 196     -10.003 -51.140  -9.319  1.00 76.46           C  
ATOM   1420  CE2 PHE A 196      -8.874 -49.477  -8.030  1.00 78.60           C  
ATOM   1421  CZ  PHE A 196      -9.588 -49.834  -9.155  1.00 76.66           C  
ATOM   1422  N   GLN A 197      -9.093 -54.049  -3.059  1.00 67.74           N  
ATOM   1423  CA  GLN A 197      -9.040 -55.205  -2.175  1.00 75.37           C  
ATOM   1424  C   GLN A 197     -10.455 -55.733  -1.977  1.00 66.60           C  
ATOM   1425  O   GLN A 197     -10.701 -56.935  -2.056  1.00 62.13           O  
ATOM   1426  CB  GLN A 197      -8.424 -54.836  -0.826  1.00 85.36           C  
ATOM   1427  CG  GLN A 197      -8.397 -55.988   0.167  1.00 97.22           C  
ATOM   1428  CD  GLN A 197      -7.980 -55.553   1.557  1.00107.79           C  
ATOM   1429  OE1 GLN A 197      -7.805 -54.363   1.821  1.00111.29           O  
ATOM   1430  NE2 GLN A 197      -7.819 -56.518   2.456  1.00110.69           N  
ATOM   1431  N   ASP A 198     -11.384 -54.819  -1.727  1.00 64.89           N  
ATOM   1432  CA  ASP A 198     -12.782 -55.178  -1.539  1.00 69.55           C  
ATOM   1433  C   ASP A 198     -13.382 -55.763  -2.818  1.00 69.24           C  
ATOM   1434  O   ASP A 198     -14.026 -56.813  -2.787  1.00 67.38           O  
ATOM   1435  CB  ASP A 198     -13.582 -53.956  -1.083  1.00 73.45           C  
ATOM   1436  CG  ASP A 198     -12.955 -53.262   0.116  1.00 82.10           C  
ATOM   1437  OD1 ASP A 198     -12.314 -53.953   0.938  1.00 82.00           O  
ATOM   1438  OD2 ASP A 198     -13.104 -52.027   0.237  1.00 82.85           O  
ATOM   1439  N   LEU A 199     -13.156 -55.081  -3.940  1.00 61.62           N  
ATOM   1440  CA  LEU A 199     -13.711 -55.481  -5.232  1.00 51.23           C  
ATOM   1441  C   LEU A 199     -13.016 -56.695  -5.847  1.00 69.04           C  
ATOM   1442  O   LEU A 199     -13.605 -57.771  -5.944  1.00 64.41           O  
ATOM   1443  CB  LEU A 199     -13.646 -54.316  -6.225  1.00 40.88           C  
ATOM   1444  CG  LEU A 199     -14.816 -53.332  -6.297  1.00 42.05           C  
ATOM   1445  CD1 LEU A 199     -15.200 -52.807  -4.924  1.00 45.41           C  
ATOM   1446  CD2 LEU A 199     -14.475 -52.183  -7.235  1.00 40.22           C  
ATOM   1447  N   GLU A 200     -11.768 -56.498  -6.271  1.00 87.14           N  
ATOM   1448  CA  GLU A 200     -10.996 -57.510  -6.998  1.00102.28           C  
ATOM   1449  C   GLU A 200     -11.173 -58.937  -6.485  1.00103.48           C  
ATOM   1450  O   GLU A 200     -11.300 -59.874  -7.274  1.00103.52           O  
ATOM   1451  CB  GLU A 200      -9.505 -57.151  -6.998  1.00111.82           C  
ATOM   1452  CG  GLU A 200      -9.086 -56.163  -8.079  1.00116.82           C  
ATOM   1453  CD  GLU A 200      -8.783 -56.838  -9.404  1.00120.17           C  
ATOM   1454  OE1 GLU A 200      -9.147 -58.022  -9.570  1.00120.87           O  
ATOM   1455  OE2 GLU A 200      -8.177 -56.184 -10.280  1.00120.26           O  
ATOM   1456  N   LEU A 201     -11.170 -59.105  -5.167  1.00101.87           N  
ATOM   1457  CA  LEU A 201     -11.261 -60.438  -4.588  1.00104.58           C  
ATOM   1458  C   LEU A 201     -12.711 -60.894  -4.448  1.00 94.08           C  
ATOM   1459  O   LEU A 201     -13.007 -62.081  -4.575  1.00 99.69           O  
ATOM   1460  CB  LEU A 201     -10.529 -60.503  -3.245  1.00117.81           C  
ATOM   1461  CG  LEU A 201     -11.270 -60.041  -1.991  1.00125.49           C  
ATOM   1462  CD1 LEU A 201     -12.261 -61.103  -1.547  1.00127.21           C  
ATOM   1463  CD2 LEU A 201     -10.280 -59.738  -0.879  1.00129.26           C  
ATOM   1464  N   LYS A 202     -13.612 -59.951  -4.180  1.00 80.27           N  
ATOM   1465  CA  LYS A 202     -15.040 -60.255  -4.143  1.00 65.40           C  
ATOM   1466  C   LYS A 202     -15.523 -60.551  -5.561  1.00 42.77           C  
ATOM   1467  O   LYS A 202     -16.724 -60.660  -5.818  1.00 39.39           O  
ATOM   1468  CB  LYS A 202     -15.831 -59.089  -3.547  1.00 66.91           C  
ATOM   1469  CG  LYS A 202     -17.292 -59.409  -3.268  1.00 68.08           C  
ATOM   1470  CD  LYS A 202     -18.103 -58.149  -3.015  1.00 67.85           C  
ATOM   1471  CE  LYS A 202     -17.577 -57.380  -1.817  1.00 69.86           C  
ATOM   1472  NZ  LYS A 202     -18.401 -56.172  -1.531  1.00 70.69           N  
ATOM   1473  N   LYS A 203     -14.561 -60.672  -6.471  1.00 36.43           N  
ATOM   1474  CA  LYS A 203     -14.817 -60.942  -7.882  1.00 34.04           C  
ATOM   1475  C   LYS A 203     -15.962 -60.086  -8.419  1.00 31.70           C  
ATOM   1476  O   LYS A 203     -16.820 -60.544  -9.177  1.00 31.21           O  
ATOM   1477  CB  LYS A 203     -15.034 -62.437  -8.118  1.00 35.53           C  
ATOM   1478  CG  LYS A 203     -13.988 -63.286  -7.403  1.00 39.50           C  
ATOM   1479  CD  LYS A 203     -13.344 -64.311  -8.320  1.00 49.92           C  
ATOM   1480  CE  LYS A 203     -12.165 -64.989  -7.631  1.00 55.50           C  
ATOM   1481  NZ  LYS A 203     -11.358 -65.815  -8.574  1.00 60.98           N  
ATOM   1482  N   GLU A 204     -15.944 -58.826  -8.010  1.00 24.74           N  
ATOM   1483  CA  GLU A 204     -16.891 -57.835  -8.488  1.00 28.49           C  
ATOM   1484  C   GLU A 204     -16.254 -57.021  -9.608  1.00 32.02           C  
ATOM   1485  O   GLU A 204     -15.398 -56.171  -9.356  1.00 31.15           O  
ATOM   1486  CB  GLU A 204     -17.296 -56.935  -7.325  1.00 33.45           C  
ATOM   1487  CG  GLU A 204     -18.157 -55.762  -7.697  1.00 30.15           C  
ATOM   1488  CD  GLU A 204     -19.114 -55.408  -6.585  1.00 39.13           C  
ATOM   1489  OE1 GLU A 204     -18.812 -54.481  -5.805  1.00 35.07           O  
ATOM   1490  OE2 GLU A 204     -20.161 -56.076  -6.479  1.00 43.38           O  
ATOM   1491  N   ARG A 205     -16.667 -57.286 -10.847  1.00 22.60           N  
ATOM   1492  CA  ARG A 205     -16.060 -56.633 -12.004  1.00 26.25           C  
ATOM   1493  C   ARG A 205     -17.048 -55.791 -12.812  1.00 22.75           C  
ATOM   1494  O   ARG A 205     -16.706 -55.274 -13.880  1.00 24.38           O  
ATOM   1495  CB  ARG A 205     -15.370 -57.668 -12.894  1.00 29.13           C  
ATOM   1496  CG  ARG A 205     -14.332 -58.487 -12.147  1.00 35.46           C  
ATOM   1497  CD  ARG A 205     -13.554 -59.402 -13.075  1.00 44.68           C  
ATOM   1498  NE  ARG A 205     -12.684 -60.303 -12.325  1.00 52.26           N  
ATOM   1499  CZ  ARG A 205     -12.996 -61.557 -12.015  1.00 58.93           C  
ATOM   1500  NH1 ARG A 205     -14.161 -62.067 -12.394  1.00 59.86           N  
ATOM   1501  NH2 ARG A 205     -12.141 -62.304 -11.329  1.00 63.06           N  
ATOM   1502  N   ARG A 206     -18.267 -55.660 -12.297  1.00 15.67           N  
ATOM   1503  CA  ARG A 206     -19.246 -54.735 -12.859  1.00 15.73           C  
ATOM   1504  C   ARG A 206     -19.212 -53.444 -12.055  1.00 16.65           C  
ATOM   1505  O   ARG A 206     -19.446 -53.444 -10.839  1.00 16.74           O  
ATOM   1506  CB  ARG A 206     -20.636 -55.363 -12.851  1.00 13.51           C  
ATOM   1507  CG  ARG A 206     -20.710 -56.537 -13.813  1.00 18.62           C  
ATOM   1508  CD  ARG A 206     -21.947 -57.378 -13.658  1.00 18.52           C  
ATOM   1509  NE  ARG A 206     -22.001 -58.345 -14.749  1.00 22.40           N  
ATOM   1510  CZ  ARG A 206     -22.932 -59.280 -14.870  1.00 39.86           C  
ATOM   1511  NH1 ARG A 206     -23.889 -59.376 -13.958  1.00 32.22           N  
ATOM   1512  NH2 ARG A 206     -22.908 -60.116 -15.902  1.00 38.06           N  
ATOM   1513  N   VAL A 207     -18.903 -52.346 -12.734  1.00 12.30           N  
ATOM   1514  CA  VAL A 207     -18.537 -51.114 -12.051  1.00 15.29           C  
ATOM   1515  C   VAL A 207     -19.213 -49.905 -12.679  1.00 18.34           C  
ATOM   1516  O   VAL A 207     -19.131 -49.705 -13.892  1.00 15.62           O  
ATOM   1517  CB  VAL A 207     -17.013 -50.904 -12.121  1.00 23.63           C  
ATOM   1518  CG1 VAL A 207     -16.613 -49.624 -11.411  1.00 19.10           C  
ATOM   1519  CG2 VAL A 207     -16.284 -52.110 -11.527  1.00 28.20           C  
ATOM   1520  N   ILE A 208     -19.870 -49.093 -11.858  1.00 14.04           N  
ATOM   1521  CA  ILE A 208     -20.428 -47.834 -12.342  1.00 13.99           C  
ATOM   1522  C   ILE A 208     -19.530 -46.691 -11.888  1.00 17.00           C  
ATOM   1523  O   ILE A 208     -19.204 -46.573 -10.702  1.00 16.48           O  
ATOM   1524  CB  ILE A 208     -21.853 -47.601 -11.822  1.00 13.18           C  
ATOM   1525  CG1 ILE A 208     -22.781 -48.721 -12.302  1.00 15.72           C  
ATOM   1526  CG2 ILE A 208     -22.376 -46.236 -12.255  1.00 14.35           C  
ATOM   1527  CD1 ILE A 208     -24.183 -48.638 -11.727  1.00 21.60           C  
ATOM   1528  N   LEU A 209     -19.123 -45.855 -12.833  1.00 12.02           N  
ATOM   1529  CA  LEU A 209     -18.287 -44.701 -12.512  1.00 17.55           C  
ATOM   1530  C   LEU A 209     -19.112 -43.429 -12.578  1.00 19.87           C  
ATOM   1531  O   LEU A 209     -19.522 -42.995 -13.661  1.00 16.75           O  
ATOM   1532  CB  LEU A 209     -17.100 -44.602 -13.475  1.00 17.33           C  
ATOM   1533  CG  LEU A 209     -16.182 -45.828 -13.510  1.00 26.93           C  
ATOM   1534  CD1 LEU A 209     -15.166 -45.703 -14.641  1.00 28.77           C  
ATOM   1535  CD2 LEU A 209     -15.487 -46.043 -12.166  1.00 28.68           C  
ATOM   1536  N   ASP A 210     -19.363 -42.840 -11.414  1.00 17.73           N  
ATOM   1537  CA  ASP A 210     -20.146 -41.618 -11.331  1.00 19.07           C  
ATOM   1538  C   ASP A 210     -19.312 -40.538 -10.672  1.00 28.97           C  
ATOM   1539  O   ASP A 210     -19.554 -40.164  -9.532  1.00 26.86           O  
ATOM   1540  CB  ASP A 210     -21.432 -41.856 -10.540  1.00 18.02           C  
ATOM   1541  CG  ASP A 210     -22.336 -40.626 -10.497  1.00 35.78           C  
ATOM   1542  OD1 ASP A 210     -21.964 -39.576 -11.063  1.00 32.48           O  
ATOM   1543  OD2 ASP A 210     -23.424 -40.713  -9.891  1.00 33.40           O  
ATOM   1544  N   CYS A 211     -18.325 -40.029 -11.396  1.00 31.29           N  
ATOM   1545  CA  CYS A 211     -17.435 -39.036 -10.815  1.00 38.08           C  
ATOM   1546  C   CYS A 211     -16.959 -38.040 -11.854  1.00 44.30           C  
ATOM   1547  O   CYS A 211     -17.454 -38.024 -12.981  1.00 36.77           O  
ATOM   1548  CB  CYS A 211     -16.251 -39.715 -10.113  1.00 42.90           C  
ATOM   1549  SG  CYS A 211     -15.562 -41.145 -10.977  1.00 57.45           S  
ATOM   1550  N   GLU A 212     -16.017 -37.191 -11.462  1.00 56.41           N  
ATOM   1551  CA  GLU A 212     -15.435 -36.228 -12.382  1.00 70.25           C  
ATOM   1552  C   GLU A 212     -14.506 -36.937 -13.363  1.00 76.75           C  
ATOM   1553  O   GLU A 212     -13.812 -37.888 -13.000  1.00 73.31           O  
ATOM   1554  CB  GLU A 212     -14.689 -35.138 -11.614  1.00 83.01           C  
ATOM   1555  CG  GLU A 212     -15.589 -34.307 -10.713  1.00 93.26           C  
ATOM   1556  CD  GLU A 212     -14.809 -33.428  -9.758  1.00106.10           C  
ATOM   1557  OE1 GLU A 212     -15.390 -32.994  -8.741  1.00109.40           O  
ATOM   1558  OE2 GLU A 212     -13.615 -33.174 -10.022  1.00111.79           O  
ATOM   1559  N   ARG A 213     -14.509 -36.464 -14.604  1.00 86.90           N  
ATOM   1560  CA  ARG A 213     -13.760 -37.080 -15.698  1.00 96.48           C  
ATOM   1561  C   ARG A 213     -12.369 -37.588 -15.315  1.00100.07           C  
ATOM   1562  O   ARG A 213     -12.003 -38.716 -15.646  1.00 97.24           O  
ATOM   1563  CB  ARG A 213     -13.666 -36.100 -16.870  1.00102.95           C  
ATOM   1564  CG  ARG A 213     -15.006 -35.834 -17.538  1.00107.23           C  
ATOM   1565  CD  ARG A 213     -15.246 -34.348 -17.750  1.00112.61           C  
ATOM   1566  NE  ARG A 213     -14.196 -33.715 -18.540  1.00118.55           N  
ATOM   1567  CZ  ARG A 213     -14.187 -32.428 -18.871  1.00123.12           C  
ATOM   1568  NH1 ARG A 213     -15.175 -31.635 -18.478  1.00124.51           N  
ATOM   1569  NH2 ARG A 213     -13.192 -31.933 -19.595  1.00124.92           N  
ATOM   1570  N   ASP A 214     -11.597 -36.759 -14.621  1.00106.59           N  
ATOM   1571  CA  ASP A 214     -10.228 -37.121 -14.261  1.00114.29           C  
ATOM   1572  C   ASP A 214     -10.159 -38.362 -13.376  1.00107.54           C  
ATOM   1573  O   ASP A 214      -9.283 -39.210 -13.553  1.00110.01           O  
ATOM   1574  CB  ASP A 214      -9.518 -35.948 -13.583  1.00126.71           C  
ATOM   1575  CG  ASP A 214      -9.085 -34.883 -14.569  1.00136.54           C  
ATOM   1576  OD1 ASP A 214      -9.195 -35.123 -15.790  1.00139.28           O  
ATOM   1577  OD2 ASP A 214      -8.631 -33.808 -14.124  1.00141.26           O  
ATOM   1578  N   LYS A 215     -11.080 -38.463 -12.423  1.00 97.90           N  
ATOM   1579  CA  LYS A 215     -11.111 -39.604 -11.513  1.00 89.71           C  
ATOM   1580  C   LYS A 215     -11.469 -40.902 -12.232  1.00 81.10           C  
ATOM   1581  O   LYS A 215     -11.268 -41.992 -11.697  1.00 76.72           O  
ATOM   1582  CB  LYS A 215     -12.070 -39.345 -10.349  1.00 89.35           C  
ATOM   1583  CG  LYS A 215     -11.408 -38.712  -9.133  1.00 91.75           C  
ATOM   1584  CD  LYS A 215     -12.438 -38.069  -8.217  1.00 94.58           C  
ATOM   1585  CE  LYS A 215     -11.906 -37.924  -6.798  1.00102.37           C  
ATOM   1586  NZ  LYS A 215     -10.585 -37.238  -6.749  1.00107.82           N  
ATOM   1587  N   VAL A 216     -11.999 -40.782 -13.446  1.00 73.68           N  
ATOM   1588  CA  VAL A 216     -12.283 -41.953 -14.264  1.00 68.97           C  
ATOM   1589  C   VAL A 216     -10.974 -42.601 -14.686  1.00 72.16           C  
ATOM   1590  O   VAL A 216     -10.753 -43.791 -14.461  1.00 68.03           O  
ATOM   1591  CB  VAL A 216     -13.085 -41.588 -15.524  1.00 67.57           C  
ATOM   1592  CG1 VAL A 216     -13.300 -42.820 -16.388  1.00 65.66           C  
ATOM   1593  CG2 VAL A 216     -14.415 -40.956 -15.143  1.00 65.05           C  
ATOM   1594  N   ASN A 217     -10.105 -41.803 -15.296  1.00 78.95           N  
ATOM   1595  CA  ASN A 217      -8.790 -42.272 -15.705  1.00 79.33           C  
ATOM   1596  C   ASN A 217      -8.031 -42.822 -14.510  1.00 77.51           C  
ATOM   1597  O   ASN A 217      -7.417 -43.885 -14.584  1.00 78.80           O  
ATOM   1598  CB  ASN A 217      -7.992 -41.132 -16.337  1.00 80.64           C  
ATOM   1599  CG  ASN A 217      -8.799 -40.348 -17.351  1.00 84.55           C  
ATOM   1600  OD1 ASN A 217      -9.911 -40.734 -17.713  1.00 83.12           O  
ATOM   1601  ND2 ASN A 217      -8.241 -39.237 -17.817  1.00 91.19           N  
ATOM   1602  N   ASP A 218      -8.088 -42.088 -13.403  1.00 77.42           N  
ATOM   1603  CA  ASP A 218      -7.364 -42.454 -12.192  1.00 81.72           C  
ATOM   1604  C   ASP A 218      -7.798 -43.816 -11.654  1.00 79.11           C  
ATOM   1605  O   ASP A 218      -7.003 -44.534 -11.047  1.00 80.49           O  
ATOM   1606  CB  ASP A 218      -7.542 -41.377 -11.117  1.00 87.00           C  
ATOM   1607  CG  ASP A 218      -7.031 -40.016 -11.562  1.00 95.15           C  
ATOM   1608  OD1 ASP A 218      -6.559 -39.900 -12.713  1.00 97.36           O  
ATOM   1609  OD2 ASP A 218      -7.100 -39.061 -10.759  1.00 97.51           O  
ATOM   1610  N   ILE A 219      -9.060 -44.170 -11.881  1.00 72.75           N  
ATOM   1611  CA  ILE A 219      -9.587 -45.447 -11.410  1.00 67.89           C  
ATOM   1612  C   ILE A 219      -9.313 -46.564 -12.412  1.00 61.95           C  
ATOM   1613  O   ILE A 219      -8.956 -47.682 -12.032  1.00 54.29           O  
ATOM   1614  CB  ILE A 219     -11.100 -45.370 -11.134  1.00 65.70           C  
ATOM   1615  CG1 ILE A 219     -11.379 -44.415  -9.972  1.00 72.11           C  
ATOM   1616  CG2 ILE A 219     -11.658 -46.753 -10.830  1.00 60.44           C  
ATOM   1617  CD1 ILE A 219     -12.851 -44.159  -9.726  1.00 73.25           C  
ATOM   1618  N   VAL A 220      -9.485 -46.256 -13.693  1.00 57.33           N  
ATOM   1619  CA  VAL A 220      -9.251 -47.236 -14.746  1.00 61.43           C  
ATOM   1620  C   VAL A 220      -7.778 -47.640 -14.803  1.00 73.37           C  
ATOM   1621  O   VAL A 220      -7.453 -48.812 -15.004  1.00 70.87           O  
ATOM   1622  CB  VAL A 220      -9.703 -46.708 -16.120  1.00 52.78           C  
ATOM   1623  CG1 VAL A 220      -9.316 -47.685 -17.218  1.00 54.57           C  
ATOM   1624  CG2 VAL A 220     -11.202 -46.466 -16.121  1.00 50.91           C  
ATOM   1625  N   ASP A 221      -6.892 -46.665 -14.620  1.00 80.59           N  
ATOM   1626  CA  ASP A 221      -5.459 -46.928 -14.638  1.00 88.31           C  
ATOM   1627  C   ASP A 221      -5.063 -47.851 -13.492  1.00 87.96           C  
ATOM   1628  O   ASP A 221      -4.107 -48.617 -13.603  1.00 91.78           O  
ATOM   1629  CB  ASP A 221      -4.665 -45.623 -14.559  1.00 98.95           C  
ATOM   1630  CG  ASP A 221      -3.165 -45.847 -14.638  1.00112.60           C  
ATOM   1631  OD1 ASP A 221      -2.407 -45.026 -14.079  1.00117.38           O  
ATOM   1632  OD2 ASP A 221      -2.743 -46.848 -15.256  1.00116.42           O  
ATOM   1633  N   GLN A 222      -5.803 -47.776 -12.392  1.00 85.85           N  
ATOM   1634  CA  GLN A 222      -5.517 -48.605 -11.226  1.00 89.15           C  
ATOM   1635  C   GLN A 222      -5.922 -50.058 -11.467  1.00 89.16           C  
ATOM   1636  O   GLN A 222      -5.444 -50.965 -10.785  1.00 92.87           O  
ATOM   1637  CB  GLN A 222      -6.225 -48.052  -9.987  1.00 89.42           C  
ATOM   1638  CG  GLN A 222      -5.771 -48.679  -8.675  1.00 92.61           C  
ATOM   1639  CD  GLN A 222      -4.369 -48.259  -8.277  1.00 93.74           C  
ATOM   1640  OE1 GLN A 222      -3.793 -47.339  -8.860  1.00 96.48           O  
ATOM   1641  NE2 GLN A 222      -3.813 -48.930  -7.274  1.00 91.09           N  
ATOM   1642  N   VAL A 223      -6.801 -50.274 -12.442  1.00 83.87           N  
ATOM   1643  CA  VAL A 223      -7.248 -51.621 -12.787  1.00 82.40           C  
ATOM   1644  C   VAL A 223      -6.228 -52.326 -13.676  1.00 87.59           C  
ATOM   1645  O   VAL A 223      -5.892 -53.490 -13.451  1.00 85.16           O  
ATOM   1646  CB  VAL A 223      -8.611 -51.603 -13.503  1.00 76.39           C  
ATOM   1647  CG1 VAL A 223      -9.074 -53.023 -13.796  1.00 72.63           C  
ATOM   1648  CG2 VAL A 223      -9.641 -50.865 -12.664  1.00 73.78           C  
ATOM   1649  N   ILE A 224      -5.742 -51.615 -14.689  1.00 94.85           N  
ATOM   1650  CA  ILE A 224      -4.729 -52.156 -15.589  1.00100.91           C  
ATOM   1651  C   ILE A 224      -3.395 -52.315 -14.863  1.00105.00           C  
ATOM   1652  O   ILE A 224      -2.669 -53.284 -15.089  1.00106.15           O  
ATOM   1653  CB  ILE A 224      -4.562 -51.277 -16.856  1.00 71.76           C  
ATOM   1654  CG1 ILE A 224      -3.431 -51.801 -17.747  1.00 72.28           C  
ATOM   1655  CG2 ILE A 224      -4.322 -49.822 -16.476  1.00 71.56           C  
ATOM   1656  CD1 ILE A 224      -2.074 -51.182 -17.461  1.00 76.78           C  
ATOM   1657  N   THR A 225      -3.087 -51.365 -13.984  1.00108.62           N  
ATOM   1658  CA  THR A 225      -1.855 -51.406 -13.201  1.00113.62           C  
ATOM   1659  C   THR A 225      -1.729 -52.718 -12.433  1.00113.67           C  
ATOM   1660  O   THR A 225      -0.777 -53.473 -12.629  1.00114.34           O  
ATOM   1661  CB  THR A 225      -1.771 -50.225 -12.212  1.00115.18           C  
ATOM   1662  OG1 THR A 225      -1.557 -49.006 -12.935  1.00113.11           O  
ATOM   1663  CG2 THR A 225      -0.626 -50.431 -11.232  1.00119.18           C  
ATOM   1664  N   ILE A 226      -2.693 -52.984 -11.558  1.00112.97           N  
ATOM   1665  CA  ILE A 226      -2.719 -54.238 -10.814  1.00114.94           C  
ATOM   1666  C   ILE A 226      -3.313 -55.344 -11.691  1.00115.07           C  
ATOM   1667  O   ILE A 226      -4.199 -56.088 -11.271  1.00116.50           O  
ATOM   1668  CB  ILE A 226      -3.498 -54.094  -9.483  1.00114.34           C  
ATOM   1669  CG1 ILE A 226      -3.280 -55.319  -8.589  1.00116.25           C  
ATOM   1670  CG2 ILE A 226      -4.979 -53.830  -9.738  1.00110.72           C  
ATOM   1671  CD1 ILE A 226      -1.844 -55.496  -8.136  1.00118.77           C  
ATOM   1672  N   GLY A 227      -2.800 -55.438 -12.915  1.00114.46           N  
ATOM   1673  CA  GLY A 227      -3.303 -56.355 -13.924  1.00113.08           C  
ATOM   1674  C   GLY A 227      -3.917 -57.648 -13.422  1.00111.56           C  
ATOM   1675  O   GLY A 227      -3.205 -58.592 -13.080  1.00115.30           O  
ATOM   1676  N   LYS A 228      -5.246 -57.684 -13.385  1.00105.23           N  
ATOM   1677  CA  LYS A 228      -5.991 -58.888 -13.024  1.00 97.00           C  
ATOM   1678  C   LYS A 228      -7.373 -58.875 -13.675  1.00 91.43           C  
ATOM   1679  O   LYS A 228      -8.193 -58.001 -13.389  1.00 86.66           O  
ATOM   1680  CB  LYS A 228      -6.135 -59.012 -11.504  1.00 91.94           C  
ATOM   1681  CG  LYS A 228      -4.861 -59.425 -10.774  1.00 91.74           C  
ATOM   1682  CD  LYS A 228      -5.111 -59.628  -9.288  1.00 87.05           C  
ATOM   1683  CE  LYS A 228      -5.627 -58.357  -8.631  1.00 83.15           C  
ATOM   1684  NZ  LYS A 228      -5.907 -58.545  -7.179  1.00 79.22           N  
ATOM   1685  N   HIS A 229      -7.622 -59.845 -14.552  1.00 89.86           N  
ATOM   1686  CA  HIS A 229      -8.898 -59.949 -15.261  1.00 85.22           C  
ATOM   1687  C   HIS A 229      -9.302 -58.623 -15.902  1.00 73.55           C  
ATOM   1688  O   HIS A 229     -10.489 -58.307 -15.990  1.00 63.41           O  
ATOM   1689  CB  HIS A 229     -10.007 -60.425 -14.317  1.00 91.77           C  
ATOM   1690  CG  HIS A 229      -9.775 -61.789 -13.746  1.00100.00           C  
ATOM   1691  ND1 HIS A 229      -9.273 -61.990 -12.478  1.00102.23           N  
ATOM   1692  CD2 HIS A 229      -9.984 -63.021 -14.267  1.00103.82           C  
ATOM   1693  CE1 HIS A 229      -9.180 -63.287 -12.243  1.00105.45           C  
ATOM   1694  NE2 HIS A 229      -9.605 -63.935 -13.313  1.00106.05           N  
ATOM   1695  N   VAL A 230      -8.312 -57.856 -16.351  1.00 67.45           N  
ATOM   1696  CA  VAL A 230      -8.552 -56.522 -16.898  1.00 60.15           C  
ATOM   1697  C   VAL A 230      -9.677 -56.501 -17.932  1.00 56.66           C  
ATOM   1698  O   VAL A 230     -10.457 -55.548 -17.993  1.00 46.35           O  
ATOM   1699  CB  VAL A 230      -7.273 -55.928 -17.527  1.00 60.34           C  
ATOM   1700  CG1 VAL A 230      -7.520 -54.496 -17.984  1.00 57.53           C  
ATOM   1701  CG2 VAL A 230      -6.118 -55.982 -16.539  1.00 61.22           C  
ATOM   1702  N   LYS A 231      -9.763 -57.556 -18.736  1.00 57.62           N  
ATOM   1703  CA  LYS A 231     -10.750 -57.616 -19.812  1.00 62.44           C  
ATOM   1704  C   LYS A 231     -12.098 -58.163 -19.347  1.00 53.81           C  
ATOM   1705  O   LYS A 231     -13.072 -58.143 -20.097  1.00 47.30           O  
ATOM   1706  CB  LYS A 231     -10.224 -58.452 -20.983  1.00 76.38           C  
ATOM   1707  CG  LYS A 231     -10.106 -59.939 -20.684  1.00 87.49           C  
ATOM   1708  CD  LYS A 231      -9.673 -60.721 -21.915  1.00 95.51           C  
ATOM   1709  CE  LYS A 231      -9.589 -62.211 -21.619  1.00 99.95           C  
ATOM   1710  NZ  LYS A 231      -9.132 -62.994 -22.802  1.00103.60           N  
ATOM   1711  N   GLY A 232     -12.152 -58.651 -18.112  1.00 49.99           N  
ATOM   1712  CA  GLY A 232     -13.380 -59.210 -17.575  1.00 45.90           C  
ATOM   1713  C   GLY A 232     -14.295 -58.156 -16.975  1.00 43.85           C  
ATOM   1714  O   GLY A 232     -15.416 -58.453 -16.552  1.00 39.35           O  
ATOM   1715  N   TYR A 233     -13.813 -56.918 -16.936  1.00 35.53           N  
ATOM   1716  CA  TYR A 233     -14.584 -55.816 -16.365  1.00 33.78           C  
ATOM   1717  C   TYR A 233     -15.644 -55.288 -17.321  1.00 30.96           C  
ATOM   1718  O   TYR A 233     -15.466 -55.333 -18.538  1.00 29.79           O  
ATOM   1719  CB  TYR A 233     -13.653 -54.673 -15.955  1.00 31.41           C  
ATOM   1720  CG  TYR A 233     -12.982 -54.888 -14.618  1.00 33.21           C  
ATOM   1721  CD1 TYR A 233     -11.806 -55.619 -14.518  1.00 39.53           C  
ATOM   1722  CD2 TYR A 233     -13.529 -54.362 -13.456  1.00 33.54           C  
ATOM   1723  CE1 TYR A 233     -11.192 -55.821 -13.295  1.00 42.50           C  
ATOM   1724  CE2 TYR A 233     -12.923 -54.558 -12.229  1.00 34.39           C  
ATOM   1725  CZ  TYR A 233     -11.756 -55.287 -12.156  1.00 41.67           C  
ATOM   1726  OH  TYR A 233     -11.152 -55.479 -10.938  1.00 48.11           O  
ATOM   1727  N   HIS A 234     -16.747 -54.792 -16.765  1.00 22.17           N  
ATOM   1728  CA  HIS A 234     -17.701 -53.999 -17.536  1.00 19.68           C  
ATOM   1729  C   HIS A 234     -17.990 -52.709 -16.787  1.00 20.14           C  
ATOM   1730  O   HIS A 234     -18.480 -52.733 -15.651  1.00 18.98           O  
ATOM   1731  CB  HIS A 234     -19.003 -54.755 -17.793  1.00 19.16           C  
ATOM   1732  CG  HIS A 234     -19.953 -54.026 -18.700  1.00 25.01           C  
ATOM   1733  ND1 HIS A 234     -21.049 -54.631 -19.278  1.00 29.33           N  
ATOM   1734  CD2 HIS A 234     -19.957 -52.745 -19.141  1.00 26.34           C  
ATOM   1735  CE1 HIS A 234     -21.695 -53.753 -20.020  1.00 30.33           C  
ATOM   1736  NE2 HIS A 234     -21.057 -52.598 -19.956  1.00 21.91           N  
ATOM   1737  N   TYR A 235     -17.662 -51.587 -17.417  1.00 19.70           N  
ATOM   1738  CA  TYR A 235     -17.859 -50.282 -16.802  1.00 16.24           C  
ATOM   1739  C   TYR A 235     -19.063 -49.588 -17.405  1.00 17.64           C  
ATOM   1740  O   TYR A 235     -19.268 -49.625 -18.617  1.00 18.32           O  
ATOM   1741  CB  TYR A 235     -16.647 -49.378 -17.032  1.00 19.85           C  
ATOM   1742  CG  TYR A 235     -15.331 -49.908 -16.520  1.00 28.10           C  
ATOM   1743  CD1 TYR A 235     -14.982 -49.780 -15.184  1.00 25.22           C  
ATOM   1744  CD2 TYR A 235     -14.423 -50.513 -17.379  1.00 33.42           C  
ATOM   1745  CE1 TYR A 235     -13.768 -50.252 -14.712  1.00 30.48           C  
ATOM   1746  CE2 TYR A 235     -13.209 -50.989 -16.918  1.00 38.84           C  
ATOM   1747  CZ  TYR A 235     -12.888 -50.857 -15.583  1.00 36.56           C  
ATOM   1748  OH  TYR A 235     -11.681 -51.328 -15.120  1.00 44.69           O  
ATOM   1749  N   ILE A 236     -19.844 -48.930 -16.559  1.00 12.81           N  
ATOM   1750  CA  ILE A 236     -20.831 -47.976 -17.040  1.00 12.99           C  
ATOM   1751  C   ILE A 236     -20.412 -46.586 -16.598  1.00 14.38           C  
ATOM   1752  O   ILE A 236     -20.203 -46.338 -15.406  1.00 18.13           O  
ATOM   1753  CB  ILE A 236     -22.232 -48.256 -16.486  1.00 15.65           C  
ATOM   1754  CG1 ILE A 236     -22.760 -49.586 -17.021  1.00 18.17           C  
ATOM   1755  CG2 ILE A 236     -23.173 -47.107 -16.851  1.00 13.86           C  
ATOM   1756  CD1 ILE A 236     -24.051 -50.042 -16.376  1.00 14.77           C  
ATOM   1757  N   ILE A 237     -20.289 -45.677 -17.557  1.00 11.63           N  
ATOM   1758  CA  ILE A 237     -19.900 -44.307 -17.254  1.00 13.35           C  
ATOM   1759  C   ILE A 237     -21.156 -43.469 -17.088  1.00 17.65           C  
ATOM   1760  O   ILE A 237     -21.886 -43.225 -18.054  1.00 17.18           O  
ATOM   1761  CB  ILE A 237     -19.010 -43.706 -18.365  1.00 20.80           C  
ATOM   1762  CG1 ILE A 237     -17.831 -44.629 -18.681  1.00 19.19           C  
ATOM   1763  CG2 ILE A 237     -18.514 -42.321 -17.967  1.00 22.15           C  
ATOM   1764  CD1 ILE A 237     -17.043 -45.053 -17.477  1.00 29.18           C  
ATOM   1765  N   ALA A 238     -21.413 -43.040 -15.855  1.00 17.42           N  
ATOM   1766  CA  ALA A 238     -22.640 -42.311 -15.539  1.00 13.94           C  
ATOM   1767  C   ALA A 238     -22.520 -40.811 -15.792  1.00 19.15           C  
ATOM   1768  O   ALA A 238     -22.506 -40.008 -14.864  1.00 16.89           O  
ATOM   1769  CB  ALA A 238     -23.072 -42.585 -14.090  1.00 17.27           C  
ATOM   1770  N   ASN A 239     -22.431 -40.432 -17.062  1.00 13.02           N  
ATOM   1771  CA  ASN A 239     -22.530 -39.029 -17.440  1.00 15.94           C  
ATOM   1772  C   ASN A 239     -23.126 -38.934 -18.836  1.00 14.18           C  
ATOM   1773  O   ASN A 239     -23.277 -39.951 -19.507  1.00 14.57           O  
ATOM   1774  CB  ASN A 239     -21.181 -38.305 -17.344  1.00 20.09           C  
ATOM   1775  CG  ASN A 239     -20.184 -38.751 -18.402  1.00 27.45           C  
ATOM   1776  OD1 ASN A 239     -20.539 -38.989 -19.556  1.00 28.22           O  
ATOM   1777  ND2 ASN A 239     -18.917 -38.839 -18.012  1.00 30.37           N  
ATOM   1778  N   LEU A 240     -23.473 -37.726 -19.263  1.00 11.57           N  
ATOM   1779  CA  LEU A 240     -24.176 -37.555 -20.528  1.00 14.06           C  
ATOM   1780  C   LEU A 240     -23.232 -37.285 -21.705  1.00 17.08           C  
ATOM   1781  O   LEU A 240     -23.678 -36.892 -22.776  1.00 15.54           O  
ATOM   1782  CB  LEU A 240     -25.219 -36.437 -20.405  1.00 15.51           C  
ATOM   1783  CG  LEU A 240     -26.334 -36.763 -19.405  1.00 21.41           C  
ATOM   1784  CD1 LEU A 240     -27.143 -35.510 -19.064  1.00 25.51           C  
ATOM   1785  CD2 LEU A 240     -27.239 -37.865 -19.934  1.00 17.88           C  
ATOM   1786  N   GLY A 241     -21.935 -37.511 -21.512  1.00 16.34           N  
ATOM   1787  CA  GLY A 241     -20.980 -37.279 -22.588  1.00 15.60           C  
ATOM   1788  C   GLY A 241     -20.029 -38.436 -22.847  1.00 14.87           C  
ATOM   1789  O   GLY A 241     -18.811 -38.277 -22.778  1.00 17.51           O  
ATOM   1790  N   PHE A 242     -20.584 -39.602 -23.158  1.00 13.60           N  
ATOM   1791  CA  PHE A 242     -19.780 -40.811 -23.343  1.00 17.28           C  
ATOM   1792  C   PHE A 242     -18.572 -40.587 -24.251  1.00 20.46           C  
ATOM   1793  O   PHE A 242     -17.464 -41.005 -23.927  1.00 24.65           O  
ATOM   1794  CB  PHE A 242     -20.655 -41.919 -23.927  1.00 11.81           C  
ATOM   1795  CG  PHE A 242     -19.990 -43.261 -23.991  1.00 15.59           C  
ATOM   1796  CD1 PHE A 242     -19.644 -43.939 -22.829  1.00 16.22           C  
ATOM   1797  CD2 PHE A 242     -19.766 -43.875 -25.216  1.00 18.42           C  
ATOM   1798  CE1 PHE A 242     -19.059 -45.193 -22.886  1.00 21.36           C  
ATOM   1799  CE2 PHE A 242     -19.192 -45.129 -25.279  1.00 19.97           C  
ATOM   1800  CZ  PHE A 242     -18.835 -45.789 -24.115  1.00 23.38           C  
ATOM   1801  N   THR A 243     -18.790 -39.926 -25.384  1.00 18.90           N  
ATOM   1802  CA  THR A 243     -17.724 -39.726 -26.366  1.00 23.33           C  
ATOM   1803  C   THR A 243     -17.028 -38.362 -26.244  1.00 22.30           C  
ATOM   1804  O   THR A 243     -16.338 -37.930 -27.167  1.00 26.25           O  
ATOM   1805  CB  THR A 243     -18.230 -39.920 -27.821  1.00 21.97           C  
ATOM   1806  OG1 THR A 243     -19.210 -38.925 -28.142  1.00 21.70           O  
ATOM   1807  CG2 THR A 243     -18.844 -41.296 -28.001  1.00 28.84           C  
ATOM   1808  N   ASP A 244     -17.205 -37.685 -25.112  1.00 22.38           N  
ATOM   1809  CA  ASP A 244     -16.609 -36.362 -24.930  1.00 23.18           C  
ATOM   1810  C   ASP A 244     -15.102 -36.472 -24.718  1.00 42.06           C  
ATOM   1811  O   ASP A 244     -14.625 -37.402 -24.065  1.00 36.24           O  
ATOM   1812  CB  ASP A 244     -17.246 -35.613 -23.749  1.00 20.73           C  
ATOM   1813  CG  ASP A 244     -18.632 -35.058 -24.077  1.00 16.91           C  
ATOM   1814  OD1 ASP A 244     -19.145 -35.340 -25.178  1.00 19.48           O  
ATOM   1815  OD2 ASP A 244     -19.209 -34.354 -23.219  1.00 14.97           O  
ATOM   1816  N   GLY A 245     -14.361 -35.520 -25.277  1.00 58.01           N  
ATOM   1817  CA  GLY A 245     -12.915 -35.487 -25.138  1.00 75.36           C  
ATOM   1818  C   GLY A 245     -12.242 -36.799 -25.496  1.00 82.70           C  
ATOM   1819  O   GLY A 245     -12.776 -37.593 -26.270  1.00 82.79           O  
ATOM   1820  N   ASP A 246     -11.059 -37.024 -24.931  1.00 91.88           N  
ATOM   1821  CA  ASP A 246     -10.331 -38.267 -25.157  1.00100.20           C  
ATOM   1822  C   ASP A 246     -10.731 -39.317 -24.126  1.00 98.14           C  
ATOM   1823  O   ASP A 246      -9.967 -40.237 -23.830  1.00 97.59           O  
ATOM   1824  CB  ASP A 246      -8.818 -38.025 -25.122  1.00105.81           C  
ATOM   1825  CG  ASP A 246      -8.337 -37.497 -23.781  1.00108.99           C  
ATOM   1826  OD1 ASP A 246      -8.567 -38.167 -22.751  1.00109.53           O  
ATOM   1827  OD2 ASP A 246      -7.714 -36.415 -23.759  1.00111.42           O  
ATOM   1828  N   LEU A 247     -11.935 -39.167 -23.582  1.00 93.74           N  
ATOM   1829  CA  LEU A 247     -12.445 -40.081 -22.569  1.00 91.00           C  
ATOM   1830  C   LEU A 247     -12.270 -41.529 -23.005  1.00 89.30           C  
ATOM   1831  O   LEU A 247     -11.879 -42.381 -22.210  1.00 91.48           O  
ATOM   1832  CB  LEU A 247     -13.925 -39.805 -22.295  1.00 87.43           C  
ATOM   1833  CG  LEU A 247     -14.542 -40.546 -21.108  1.00 81.45           C  
ATOM   1834  CD1 LEU A 247     -14.147 -39.874 -19.804  1.00 82.46           C  
ATOM   1835  CD2 LEU A 247     -16.055 -40.612 -21.239  1.00 76.17           C  
ATOM   1836  N   LEU A 248     -12.561 -41.798 -24.273  1.00 84.03           N  
ATOM   1837  CA  LEU A 248     -12.500 -43.157 -24.799  1.00 80.03           C  
ATOM   1838  C   LEU A 248     -11.203 -43.435 -25.554  1.00 86.79           C  
ATOM   1839  O   LEU A 248     -11.166 -44.267 -26.461  1.00 86.18           O  
ATOM   1840  CB  LEU A 248     -13.716 -43.442 -25.684  1.00 69.38           C  
ATOM   1841  CG  LEU A 248     -15.063 -43.250 -24.982  1.00 57.39           C  
ATOM   1842  CD1 LEU A 248     -16.211 -43.583 -25.918  1.00 54.75           C  
ATOM   1843  CD2 LEU A 248     -15.141 -44.085 -23.710  1.00 50.19           C  
ATOM   1844  N   LYS A 249     -10.143 -42.727 -25.172  1.00 92.03           N  
ATOM   1845  CA  LYS A 249      -8.808 -42.991 -25.692  1.00 94.54           C  
ATOM   1846  C   LYS A 249      -8.034 -43.813 -24.666  1.00 93.08           C  
ATOM   1847  O   LYS A 249      -6.926 -44.283 -24.931  1.00 95.58           O  
ATOM   1848  CB  LYS A 249      -8.070 -41.682 -25.980  1.00 97.08           C  
ATOM   1849  CG  LYS A 249      -6.680 -41.870 -26.584  1.00101.70           C  
ATOM   1850  CD  LYS A 249      -5.901 -40.562 -26.626  1.00102.18           C  
ATOM   1851  CE  LYS A 249      -4.514 -40.766 -27.228  1.00103.96           C  
ATOM   1852  NZ  LYS A 249      -4.576 -41.243 -28.639  1.00103.43           N  
ATOM   1853  N   ILE A 250      -8.633 -43.980 -23.490  1.00 86.03           N  
ATOM   1854  CA  ILE A 250      -8.026 -44.751 -22.414  1.00 82.11           C  
ATOM   1855  C   ILE A 250      -7.758 -46.184 -22.858  1.00 82.26           C  
ATOM   1856  O   ILE A 250      -8.396 -46.691 -23.783  1.00 75.07           O  
ATOM   1857  CB  ILE A 250      -8.932 -44.781 -21.163  1.00 79.82           C  
ATOM   1858  CG1 ILE A 250      -9.345 -43.366 -20.759  1.00 78.69           C  
ATOM   1859  CG2 ILE A 250      -8.232 -45.475 -20.001  1.00 81.10           C  
ATOM   1860  CD1 ILE A 250     -10.186 -43.323 -19.501  1.00 74.58           C  
ATOM   1861  N   GLN A 251      -6.803 -46.828 -22.198  1.00 89.65           N  
ATOM   1862  CA  GLN A 251      -6.547 -48.243 -22.416  1.00 94.67           C  
ATOM   1863  C   GLN A 251      -7.422 -49.070 -21.481  1.00 86.62           C  
ATOM   1864  O   GLN A 251      -7.033 -49.368 -20.351  1.00 88.69           O  
ATOM   1865  CB  GLN A 251      -5.071 -48.568 -22.183  1.00103.92           C  
ATOM   1866  CG  GLN A 251      -4.737 -50.046 -22.303  1.00112.23           C  
ATOM   1867  CD  GLN A 251      -5.029 -50.602 -23.684  1.00118.50           C  
ATOM   1868  OE1 GLN A 251      -5.299 -51.793 -23.842  1.00119.17           O  
ATOM   1869  NE2 GLN A 251      -4.977 -49.739 -24.693  1.00122.01           N  
ATOM   1870  N   PHE A 252      -8.611 -49.426 -21.956  1.00 75.18           N  
ATOM   1871  CA  PHE A 252      -9.539 -50.224 -21.164  1.00 62.68           C  
ATOM   1872  C   PHE A 252      -9.148 -51.697 -21.160  1.00 58.80           C  
ATOM   1873  O   PHE A 252      -9.711 -52.496 -20.410  1.00 59.20           O  
ATOM   1874  CB  PHE A 252     -10.973 -50.044 -21.668  1.00 57.16           C  
ATOM   1875  CG  PHE A 252     -11.594 -48.740 -21.262  1.00 54.67           C  
ATOM   1876  CD1 PHE A 252     -11.979 -48.522 -19.949  1.00 56.45           C  
ATOM   1877  CD2 PHE A 252     -11.791 -47.731 -22.188  1.00 56.16           C  
ATOM   1878  CE1 PHE A 252     -12.550 -47.322 -19.567  1.00 55.65           C  
ATOM   1879  CE2 PHE A 252     -12.363 -46.529 -21.812  1.00 55.61           C  
ATOM   1880  CZ  PHE A 252     -12.742 -46.325 -20.498  1.00 51.56           C  
ATOM   1881  N   GLY A 253      -8.181 -52.048 -22.001  1.00 51.11           N  
ATOM   1882  CA  GLY A 253      -7.640 -53.395 -22.031  1.00 51.37           C  
ATOM   1883  C   GLY A 253      -8.640 -54.476 -22.393  1.00 53.02           C  
ATOM   1884  O   GLY A 253      -8.548 -55.601 -21.902  1.00 56.61           O  
ATOM   1885  N   GLY A 254      -9.600 -54.140 -23.250  1.00 46.63           N  
ATOM   1886  CA  GLY A 254     -10.569 -55.114 -23.721  1.00 50.84           C  
ATOM   1887  C   GLY A 254     -11.822 -55.223 -22.869  1.00 48.88           C  
ATOM   1888  O   GLY A 254     -12.737 -55.982 -23.192  1.00 43.98           O  
ATOM   1889  N   ALA A 255     -11.869 -54.472 -21.773  1.00 41.99           N  
ATOM   1890  CA  ALA A 255     -13.060 -54.449 -20.935  1.00 37.17           C  
ATOM   1891  C   ALA A 255     -14.235 -53.884 -21.727  1.00 33.05           C  
ATOM   1892  O   ALA A 255     -14.041 -53.181 -22.725  1.00 33.23           O  
ATOM   1893  CB  ALA A 255     -12.813 -53.624 -19.685  1.00 37.85           C  
ATOM   1894  N   ASN A 256     -15.452 -54.195 -21.294  1.00 28.99           N  
ATOM   1895  CA  ASN A 256     -16.630 -53.606 -21.920  1.00 24.49           C  
ATOM   1896  C   ASN A 256     -16.917 -52.257 -21.285  1.00 28.97           C  
ATOM   1897  O   ASN A 256     -16.712 -52.073 -20.083  1.00 21.63           O  
ATOM   1898  CB  ASN A 256     -17.843 -54.528 -21.797  1.00 26.59           C  
ATOM   1899  CG  ASN A 256     -17.718 -55.770 -22.665  1.00 43.20           C  
ATOM   1900  OD1 ASN A 256     -16.785 -55.893 -23.457  1.00 54.56           O  
ATOM   1901  ND2 ASN A 256     -18.663 -56.690 -22.524  1.00 49.51           N  
ATOM   1902  N   VAL A 257     -17.361 -51.303 -22.095  1.00 16.99           N  
ATOM   1903  CA  VAL A 257     -17.650 -49.965 -21.585  1.00 17.53           C  
ATOM   1904  C   VAL A 257     -18.946 -49.440 -22.188  1.00 18.42           C  
ATOM   1905  O   VAL A 257     -19.137 -49.500 -23.404  1.00 18.20           O  
ATOM   1906  CB  VAL A 257     -16.512 -48.978 -21.901  1.00 23.68           C  
ATOM   1907  CG1 VAL A 257     -16.741 -47.669 -21.163  1.00 22.67           C  
ATOM   1908  CG2 VAL A 257     -15.160 -49.580 -21.540  1.00 27.75           C  
ATOM   1909  N   SER A 258     -19.839 -48.942 -21.335  1.00 14.69           N  
ATOM   1910  CA  SER A 258     -21.121 -48.409 -21.785  1.00 13.40           C  
ATOM   1911  C   SER A 258     -21.367 -47.035 -21.188  1.00 15.90           C  
ATOM   1912  O   SER A 258     -20.761 -46.664 -20.178  1.00 15.85           O  
ATOM   1913  CB  SER A 258     -22.271 -49.341 -21.393  1.00 14.74           C  
ATOM   1914  OG  SER A 258     -22.023 -50.670 -21.822  1.00 16.15           O  
ATOM   1915  N   GLY A 259     -22.270 -46.283 -21.802  1.00 14.71           N  
ATOM   1916  CA  GLY A 259     -22.531 -44.933 -21.340  1.00 10.52           C  
ATOM   1917  C   GLY A 259     -23.690 -44.264 -22.043  1.00 15.61           C  
ATOM   1918  O   GLY A 259     -24.529 -44.923 -22.665  1.00 13.97           O  
ATOM   1919  N   PHE A 260     -23.727 -42.939 -21.942  1.00 13.16           N  
ATOM   1920  CA  PHE A 260     -24.885 -42.159 -22.346  1.00 14.69           C  
ATOM   1921  C   PHE A 260     -24.446 -40.959 -23.165  1.00 12.75           C  
ATOM   1922  O   PHE A 260     -23.376 -40.398 -22.944  1.00 13.73           O  
ATOM   1923  CB  PHE A 260     -25.652 -41.683 -21.103  1.00 13.60           C  
ATOM   1924  CG  PHE A 260     -25.974 -42.799 -20.131  1.00 12.49           C  
ATOM   1925  CD1 PHE A 260     -27.142 -43.533 -20.263  1.00 18.84           C  
ATOM   1926  CD2 PHE A 260     -25.094 -43.125 -19.109  1.00 10.70           C  
ATOM   1927  CE1 PHE A 260     -27.439 -44.575 -19.382  1.00 18.56           C  
ATOM   1928  CE2 PHE A 260     -25.384 -44.172 -18.224  1.00 14.04           C  
ATOM   1929  CZ  PHE A 260     -26.559 -44.888 -18.365  1.00 13.39           C  
ATOM   1930  N   GLN A 261     -25.298 -40.539 -24.086  1.00 11.50           N  
ATOM   1931  CA  GLN A 261     -24.956 -39.422 -24.956  1.00 13.07           C  
ATOM   1932  C   GLN A 261     -26.231 -38.646 -25.283  1.00 14.21           C  
ATOM   1933  O   GLN A 261     -27.227 -39.233 -25.701  1.00 18.06           O  
ATOM   1934  CB  GLN A 261     -24.299 -39.961 -26.230  1.00 18.60           C  
ATOM   1935  CG  GLN A 261     -23.820 -38.898 -27.212  1.00 21.99           C  
ATOM   1936  CD  GLN A 261     -22.421 -38.372 -26.902  1.00 35.63           C  
ATOM   1937  OE1 GLN A 261     -21.728 -38.880 -26.017  1.00 29.81           O  
ATOM   1938  NE2 GLN A 261     -22.001 -37.349 -27.642  1.00 29.78           N  
ATOM   1939  N   ILE A 262     -26.216 -37.336 -25.073  1.00 14.38           N  
ATOM   1940  CA  ILE A 262     -27.385 -36.530 -25.416  1.00 11.65           C  
ATOM   1941  C   ILE A 262     -27.199 -35.775 -26.732  1.00 17.49           C  
ATOM   1942  O   ILE A 262     -28.165 -35.276 -27.299  1.00 18.93           O  
ATOM   1943  CB  ILE A 262     -27.756 -35.529 -24.299  1.00 14.24           C  
ATOM   1944  CG1 ILE A 262     -26.600 -34.573 -24.016  1.00 13.55           C  
ATOM   1945  CG2 ILE A 262     -28.157 -36.279 -23.029  1.00 27.30           C  
ATOM   1946  CD1 ILE A 262     -26.935 -33.495 -22.986  1.00 21.36           C  
ATOM   1947  N   VAL A 263     -25.960 -35.689 -27.210  1.00 11.82           N  
ATOM   1948  CA  VAL A 263     -25.686 -35.045 -28.493  1.00 10.24           C  
ATOM   1949  C   VAL A 263     -25.489 -36.136 -29.544  1.00 16.63           C  
ATOM   1950  O   VAL A 263     -24.523 -36.900 -29.485  1.00 15.82           O  
ATOM   1951  CB  VAL A 263     -24.428 -34.145 -28.445  1.00 12.55           C  
ATOM   1952  CG1 VAL A 263     -24.120 -33.569 -29.854  1.00 11.46           C  
ATOM   1953  CG2 VAL A 263     -24.605 -33.008 -27.437  1.00 14.57           C  
ATOM   1954  N   ASP A 264     -26.412 -36.208 -30.492  1.00 15.22           N  
ATOM   1955  CA  ASP A 264     -26.378 -37.241 -31.527  1.00 16.78           C  
ATOM   1956  C   ASP A 264     -25.746 -36.686 -32.793  1.00 16.48           C  
ATOM   1957  O   ASP A 264     -26.368 -35.900 -33.506  1.00 16.67           O  
ATOM   1958  CB  ASP A 264     -27.805 -37.707 -31.816  1.00 22.95           C  
ATOM   1959  CG  ASP A 264     -27.858 -38.933 -32.699  1.00 29.40           C  
ATOM   1960  OD1 ASP A 264     -26.919 -39.149 -33.492  1.00 22.11           O  
ATOM   1961  OD2 ASP A 264     -28.852 -39.683 -32.595  1.00 29.64           O  
ATOM   1962  N   TYR A 265     -24.516 -37.099 -33.086  1.00 16.57           N  
ATOM   1963  CA  TYR A 265     -23.800 -36.526 -34.223  1.00 15.65           C  
ATOM   1964  C   TYR A 265     -24.359 -36.942 -35.589  1.00 18.26           C  
ATOM   1965  O   TYR A 265     -23.953 -36.398 -36.611  1.00 19.53           O  
ATOM   1966  CB  TYR A 265     -22.300 -36.827 -34.136  1.00 17.38           C  
ATOM   1967  CG  TYR A 265     -21.664 -36.163 -32.952  1.00 14.14           C  
ATOM   1968  CD1 TYR A 265     -21.406 -34.792 -32.957  1.00 14.39           C  
ATOM   1969  CD2 TYR A 265     -21.356 -36.891 -31.805  1.00 19.98           C  
ATOM   1970  CE1 TYR A 265     -20.837 -34.170 -31.858  1.00 17.09           C  
ATOM   1971  CE2 TYR A 265     -20.791 -36.268 -30.695  1.00 20.15           C  
ATOM   1972  CZ  TYR A 265     -20.534 -34.912 -30.731  1.00 19.00           C  
ATOM   1973  OH  TYR A 265     -19.964 -34.292 -29.642  1.00 17.45           O  
ATOM   1974  N   ASP A 266     -25.291 -37.892 -35.603  1.00 20.22           N  
ATOM   1975  CA  ASP A 266     -25.956 -38.279 -36.850  1.00 22.37           C  
ATOM   1976  C   ASP A 266     -27.216 -37.464 -37.139  1.00 24.00           C  
ATOM   1977  O   ASP A 266     -27.777 -37.551 -38.229  1.00 26.92           O  
ATOM   1978  CB  ASP A 266     -26.302 -39.770 -36.850  1.00 28.12           C  
ATOM   1979  CG  ASP A 266     -25.081 -40.654 -36.996  1.00 39.48           C  
ATOM   1980  OD1 ASP A 266     -24.051 -40.171 -37.512  1.00 35.45           O  
ATOM   1981  OD2 ASP A 266     -25.154 -41.834 -36.598  1.00 39.24           O  
ATOM   1982  N   ASP A 267     -27.670 -36.680 -36.166  1.00 19.17           N  
ATOM   1983  CA  ASP A 267     -28.873 -35.875 -36.359  1.00 18.79           C  
ATOM   1984  C   ASP A 267     -28.562 -34.667 -37.239  1.00 25.56           C  
ATOM   1985  O   ASP A 267     -27.484 -34.080 -37.151  1.00 24.47           O  
ATOM   1986  CB  ASP A 267     -29.470 -35.434 -35.013  1.00 24.41           C  
ATOM   1987  CG  ASP A 267     -30.351 -36.517 -34.383  1.00 37.87           C  
ATOM   1988  OD1 ASP A 267     -30.485 -37.604 -34.986  1.00 41.19           O  
ATOM   1989  OD2 ASP A 267     -30.917 -36.287 -33.293  1.00 36.15           O  
ATOM   1990  N   SER A 268     -29.511 -34.309 -38.096  1.00 20.65           N  
ATOM   1991  CA  SER A 268     -29.313 -33.231 -39.062  1.00 24.14           C  
ATOM   1992  C   SER A 268     -28.911 -31.902 -38.422  1.00 21.08           C  
ATOM   1993  O   SER A 268     -28.021 -31.210 -38.909  1.00 19.21           O  
ATOM   1994  CB  SER A 268     -30.577 -33.039 -39.904  1.00 30.82           C  
ATOM   1995  OG  SER A 268     -30.455 -31.889 -40.723  1.00 38.40           O  
ATOM   1996  N   LEU A 269     -29.566 -31.553 -37.321  1.00 17.44           N  
ATOM   1997  CA  LEU A 269     -29.304 -30.292 -36.645  1.00 17.86           C  
ATOM   1998  C   LEU A 269     -27.863 -30.246 -36.117  1.00 16.50           C  
ATOM   1999  O   LEU A 269     -27.156 -29.240 -36.260  1.00 15.30           O  
ATOM   2000  CB  LEU A 269     -30.324 -30.114 -35.514  1.00 25.51           C  
ATOM   2001  CG  LEU A 269     -30.506 -28.751 -34.858  1.00 29.45           C  
ATOM   2002  CD1 LEU A 269     -31.814 -28.707 -34.051  1.00 41.65           C  
ATOM   2003  CD2 LEU A 269     -29.316 -28.446 -33.962  1.00 19.97           C  
ATOM   2004  N   VAL A 270     -27.426 -31.353 -35.528  1.00 17.92           N  
ATOM   2005  CA  VAL A 270     -26.088 -31.433 -34.947  1.00 12.34           C  
ATOM   2006  C   VAL A 270     -25.035 -31.402 -36.051  1.00 13.37           C  
ATOM   2007  O   VAL A 270     -24.040 -30.685 -35.955  1.00 16.87           O  
ATOM   2008  CB  VAL A 270     -25.925 -32.694 -34.074  1.00 12.87           C  
ATOM   2009  CG1 VAL A 270     -24.499 -32.813 -33.546  1.00 13.13           C  
ATOM   2010  CG2 VAL A 270     -26.925 -32.666 -32.910  1.00 17.67           C  
ATOM   2011  N   SER A 271     -25.268 -32.174 -37.105  1.00 14.55           N  
ATOM   2012  CA  SER A 271     -24.349 -32.197 -38.234  1.00 14.80           C  
ATOM   2013  C   SER A 271     -24.134 -30.803 -38.819  1.00 17.02           C  
ATOM   2014  O   SER A 271     -23.003 -30.415 -39.100  1.00 15.80           O  
ATOM   2015  CB  SER A 271     -24.843 -33.155 -39.326  1.00 19.17           C  
ATOM   2016  OG  SER A 271     -23.947 -33.119 -40.419  1.00 33.28           O  
ATOM   2017  N   LYS A 272     -25.215 -30.046 -38.993  1.00 16.77           N  
ATOM   2018  CA  LYS A 272     -25.114 -28.682 -39.515  1.00 16.95           C  
ATOM   2019  C   LYS A 272     -24.309 -27.773 -38.585  1.00 16.76           C  
ATOM   2020  O   LYS A 272     -23.501 -26.966 -39.042  1.00 15.75           O  
ATOM   2021  CB  LYS A 272     -26.506 -28.089 -39.727  1.00 23.13           C  
ATOM   2022  CG  LYS A 272     -26.491 -26.703 -40.339  1.00 36.57           C  
ATOM   2023  CD  LYS A 272     -25.983 -26.743 -41.783  1.00 47.72           C  
ATOM   2024  CE  LYS A 272     -25.905 -25.344 -42.386  1.00 57.78           C  
ATOM   2025  NZ  LYS A 272     -25.448 -25.365 -43.806  1.00 64.69           N  
ATOM   2026  N   PHE A 273     -24.551 -27.890 -37.280  1.00 16.20           N  
ATOM   2027  CA  PHE A 273     -23.789 -27.136 -36.297  1.00 12.62           C  
ATOM   2028  C   PHE A 273     -22.296 -27.448 -36.422  1.00 16.11           C  
ATOM   2029  O   PHE A 273     -21.462 -26.544 -36.447  1.00 17.07           O  
ATOM   2030  CB  PHE A 273     -24.286 -27.438 -34.872  1.00 10.98           C  
ATOM   2031  CG  PHE A 273     -23.408 -26.870 -33.791  1.00 12.45           C  
ATOM   2032  CD1 PHE A 273     -23.556 -25.554 -33.374  1.00 13.55           C  
ATOM   2033  CD2 PHE A 273     -22.421 -27.652 -33.192  1.00 14.60           C  
ATOM   2034  CE1 PHE A 273     -22.745 -25.031 -32.370  1.00 15.06           C  
ATOM   2035  CE2 PHE A 273     -21.608 -27.136 -32.196  1.00 17.29           C  
ATOM   2036  CZ  PHE A 273     -21.769 -25.819 -31.782  1.00 14.77           C  
ATOM   2037  N   ILE A 274     -21.967 -28.734 -36.497  1.00 14.56           N  
ATOM   2038  CA  ILE A 274     -20.570 -29.159 -36.553  1.00 13.41           C  
ATOM   2039  C   ILE A 274     -19.892 -28.685 -37.849  1.00 13.66           C  
ATOM   2040  O   ILE A 274     -18.698 -28.385 -37.854  1.00 17.96           O  
ATOM   2041  CB  ILE A 274     -20.434 -30.703 -36.370  1.00 19.09           C  
ATOM   2042  CG1 ILE A 274     -20.771 -31.107 -34.925  1.00 15.76           C  
ATOM   2043  CG2 ILE A 274     -19.044 -31.189 -36.772  1.00 19.38           C  
ATOM   2044  CD1 ILE A 274     -19.886 -30.450 -33.844  1.00 16.90           C  
ATOM   2045  N   GLU A 275     -20.660 -28.590 -38.933  1.00 13.77           N  
ATOM   2046  CA  GLU A 275     -20.117 -28.031 -40.175  1.00 20.43           C  
ATOM   2047  C   GLU A 275     -19.470 -26.678 -39.921  1.00 21.73           C  
ATOM   2048  O   GLU A 275     -18.449 -26.359 -40.525  1.00 17.93           O  
ATOM   2049  CB  GLU A 275     -21.192 -27.898 -41.256  1.00 20.29           C  
ATOM   2050  CG  GLU A 275     -21.616 -29.216 -41.853  1.00 29.86           C  
ATOM   2051  CD  GLU A 275     -22.528 -29.034 -43.048  1.00 43.50           C  
ATOM   2052  OE1 GLU A 275     -22.619 -27.897 -43.562  1.00 36.46           O  
ATOM   2053  OE2 GLU A 275     -23.151 -30.028 -43.470  1.00 54.71           O  
ATOM   2054  N   ARG A 276     -20.056 -25.885 -39.024  1.00 17.81           N  
ATOM   2055  CA  ARG A 276     -19.467 -24.593 -38.678  1.00 20.45           C  
ATOM   2056  C   ARG A 276     -18.419 -24.715 -37.574  1.00 14.18           C  
ATOM   2057  O   ARG A 276     -17.322 -24.164 -37.676  1.00 17.31           O  
ATOM   2058  CB  ARG A 276     -20.540 -23.593 -38.237  1.00 24.26           C  
ATOM   2059  CG  ARG A 276     -19.991 -22.178 -38.068  1.00 37.52           C  
ATOM   2060  CD  ARG A 276     -21.089 -21.174 -37.754  1.00 52.19           C  
ATOM   2061  NE  ARG A 276     -22.112 -21.123 -38.795  1.00 60.11           N  
ATOM   2062  CZ  ARG A 276     -21.977 -20.477 -39.950  1.00 65.41           C  
ATOM   2063  NH1 ARG A 276     -22.967 -20.484 -40.834  1.00 65.19           N  
ATOM   2064  NH2 ARG A 276     -20.852 -19.829 -40.226  1.00 65.43           N  
ATOM   2065  N   TRP A 277     -18.773 -25.431 -36.512  1.00 15.39           N  
ATOM   2066  CA  TRP A 277     -17.917 -25.524 -35.327  1.00 15.58           C  
ATOM   2067  C   TRP A 277     -16.535 -26.049 -35.715  1.00 15.48           C  
ATOM   2068  O   TRP A 277     -15.514 -25.581 -35.207  1.00 17.51           O  
ATOM   2069  CB  TRP A 277     -18.597 -26.427 -34.300  1.00 15.08           C  
ATOM   2070  CG  TRP A 277     -17.900 -26.633 -32.974  1.00 14.23           C  
ATOM   2071  CD1 TRP A 277     -17.175 -27.727 -32.606  1.00 16.13           C  
ATOM   2072  CD2 TRP A 277     -17.943 -25.769 -31.819  1.00 14.08           C  
ATOM   2073  NE1 TRP A 277     -16.733 -27.589 -31.309  1.00 19.09           N  
ATOM   2074  CE2 TRP A 277     -17.185 -26.399 -30.804  1.00 17.80           C  
ATOM   2075  CE3 TRP A 277     -18.518 -24.521 -31.554  1.00 14.86           C  
ATOM   2076  CZ2 TRP A 277     -17.002 -25.826 -29.533  1.00 14.52           C  
ATOM   2077  CZ3 TRP A 277     -18.328 -23.947 -30.288  1.00 14.15           C  
ATOM   2078  CH2 TRP A 277     -17.578 -24.604 -29.299  1.00 15.40           C  
ATOM   2079  N   SER A 278     -16.515 -26.998 -36.649  1.00 16.28           N  
ATOM   2080  CA  SER A 278     -15.277 -27.601 -37.127  1.00 19.73           C  
ATOM   2081  C   SER A 278     -14.362 -26.642 -37.899  1.00 21.20           C  
ATOM   2082  O   SER A 278     -13.196 -26.953 -38.118  1.00 18.36           O  
ATOM   2083  CB  SER A 278     -15.587 -28.829 -37.994  1.00 20.06           C  
ATOM   2084  OG  SER A 278     -16.254 -28.468 -39.203  1.00 18.39           O  
ATOM   2085  N   THR A 279     -14.880 -25.485 -38.307  1.00 15.75           N  
ATOM   2086  CA  THR A 279     -14.090 -24.541 -39.096  1.00 20.23           C  
ATOM   2087  C   THR A 279     -13.649 -23.305 -38.319  1.00 19.06           C  
ATOM   2088  O   THR A 279     -12.881 -22.500 -38.835  1.00 20.63           O  
ATOM   2089  CB  THR A 279     -14.867 -24.054 -40.345  1.00 20.87           C  
ATOM   2090  OG1 THR A 279     -16.017 -23.307 -39.922  1.00 21.58           O  
ATOM   2091  CG2 THR A 279     -15.319 -25.224 -41.200  1.00 18.82           C  
ATOM   2092  N   LEU A 280     -14.137 -23.147 -37.088  1.00 18.43           N  
ATOM   2093  CA  LEU A 280     -13.867 -21.929 -36.321  1.00 16.69           C  
ATOM   2094  C   LEU A 280     -12.390 -21.786 -35.962  1.00 24.92           C  
ATOM   2095  O   LEU A 280     -11.669 -22.776 -35.872  1.00 24.85           O  
ATOM   2096  CB  LEU A 280     -14.723 -21.894 -35.052  1.00 17.55           C  
ATOM   2097  CG  LEU A 280     -16.224 -21.795 -35.332  1.00 21.00           C  
ATOM   2098  CD1 LEU A 280     -17.015 -21.836 -34.037  1.00 23.51           C  
ATOM   2099  CD2 LEU A 280     -16.531 -20.524 -36.115  1.00 23.62           C  
ATOM   2100  N   GLU A 281     -11.943 -20.547 -35.768  1.00 19.51           N  
ATOM   2101  CA  GLU A 281     -10.568 -20.288 -35.351  1.00 25.11           C  
ATOM   2102  C   GLU A 281     -10.398 -20.594 -33.866  1.00 23.34           C  
ATOM   2103  O   GLU A 281     -11.142 -20.077 -33.033  1.00 21.54           O  
ATOM   2104  CB  GLU A 281     -10.191 -18.830 -35.626  1.00 25.30           C  
ATOM   2105  CG  GLU A 281     -10.193 -18.464 -37.103  1.00 25.37           C  
ATOM   2106  CD  GLU A 281      -9.038 -19.082 -37.858  1.00 36.40           C  
ATOM   2107  OE1 GLU A 281      -7.879 -18.845 -37.456  1.00 35.95           O  
ATOM   2108  OE2 GLU A 281      -9.289 -19.794 -38.857  1.00 32.94           O  
ATOM   2109  N   GLU A 282      -9.414 -21.426 -33.533  1.00 19.89           N  
ATOM   2110  CA  GLU A 282      -9.167 -21.783 -32.135  1.00 21.96           C  
ATOM   2111  C   GLU A 282      -8.823 -20.566 -31.277  1.00 27.71           C  
ATOM   2112  O   GLU A 282      -9.210 -20.485 -30.110  1.00 24.78           O  
ATOM   2113  CB  GLU A 282      -8.053 -22.831 -32.032  1.00 31.19           C  
ATOM   2114  CG  GLU A 282      -8.446 -24.199 -32.572  1.00 32.84           C  
ATOM   2115  CD  GLU A 282      -7.323 -25.220 -32.489  1.00 36.19           C  
ATOM   2116  OE1 GLU A 282      -6.563 -25.210 -31.492  1.00 30.08           O  
ATOM   2117  OE2 GLU A 282      -7.206 -26.039 -33.425  1.00 34.98           O  
ATOM   2118  N   LYS A 283      -8.090 -19.623 -31.860  1.00 27.21           N  
ATOM   2119  CA  LYS A 283      -7.710 -18.404 -31.153  1.00 31.89           C  
ATOM   2120  C   LYS A 283      -8.941 -17.613 -30.712  1.00 27.16           C  
ATOM   2121  O   LYS A 283      -8.996 -17.107 -29.588  1.00 32.85           O  
ATOM   2122  CB  LYS A 283      -6.807 -17.538 -32.036  1.00 39.34           C  
ATOM   2123  CG  LYS A 283      -5.855 -16.631 -31.273  1.00 59.54           C  
ATOM   2124  CD  LYS A 283      -6.569 -15.427 -30.675  1.00 70.56           C  
ATOM   2125  CE  LYS A 283      -5.575 -14.363 -30.226  1.00 74.89           C  
ATOM   2126  NZ  LYS A 283      -4.568 -14.898 -29.266  1.00 74.63           N  
ATOM   2127  N   GLU A 284      -9.928 -17.517 -31.597  1.00 24.36           N  
ATOM   2128  CA  GLU A 284     -11.156 -16.778 -31.313  1.00 26.30           C  
ATOM   2129  C   GLU A 284     -12.123 -17.601 -30.468  1.00 23.91           C  
ATOM   2130  O   GLU A 284     -12.766 -17.072 -29.559  1.00 22.65           O  
ATOM   2131  CB  GLU A 284     -11.838 -16.346 -32.616  1.00 32.80           C  
ATOM   2132  CG  GLU A 284     -13.111 -15.534 -32.411  1.00 35.63           C  
ATOM   2133  CD  GLU A 284     -13.718 -15.036 -33.718  1.00 50.91           C  
ATOM   2134  OE1 GLU A 284     -13.378 -15.585 -34.791  1.00 53.51           O  
ATOM   2135  OE2 GLU A 284     -14.540 -14.097 -33.671  1.00 48.92           O  
ATOM   2136  N   TYR A 285     -12.211 -18.896 -30.765  1.00 20.58           N  
ATOM   2137  CA  TYR A 285     -13.131 -19.802 -30.072  1.00 16.71           C  
ATOM   2138  C   TYR A 285     -12.429 -21.024 -29.476  1.00 18.74           C  
ATOM   2139  O   TYR A 285     -12.502 -22.123 -30.036  1.00 18.91           O  
ATOM   2140  CB  TYR A 285     -14.227 -20.276 -31.033  1.00 17.55           C  
ATOM   2141  CG  TYR A 285     -15.118 -19.163 -31.552  1.00 22.89           C  
ATOM   2142  CD1 TYR A 285     -16.155 -18.666 -30.777  1.00 23.53           C  
ATOM   2143  CD2 TYR A 285     -14.930 -18.620 -32.817  1.00 24.14           C  
ATOM   2144  CE1 TYR A 285     -16.977 -17.659 -31.237  1.00 24.68           C  
ATOM   2145  CE2 TYR A 285     -15.755 -17.603 -33.291  1.00 28.92           C  
ATOM   2146  CZ  TYR A 285     -16.777 -17.130 -32.491  1.00 32.54           C  
ATOM   2147  OH  TYR A 285     -17.610 -16.127 -32.928  1.00 31.47           O  
ATOM   2148  N   PRO A 286     -11.763 -20.842 -28.325  1.00 19.73           N  
ATOM   2149  CA  PRO A 286     -11.076 -21.949 -27.652  1.00 21.07           C  
ATOM   2150  C   PRO A 286     -12.015 -23.137 -27.473  1.00 22.27           C  
ATOM   2151  O   PRO A 286     -13.164 -22.961 -27.070  1.00 19.80           O  
ATOM   2152  CB  PRO A 286     -10.717 -21.358 -26.281  1.00 22.81           C  
ATOM   2153  CG  PRO A 286     -10.665 -19.897 -26.500  1.00 29.57           C  
ATOM   2154  CD  PRO A 286     -11.689 -19.588 -27.554  1.00 24.39           C  
ATOM   2155  N   GLY A 287     -11.535 -24.337 -27.768  1.00 19.29           N  
ATOM   2156  CA  GLY A 287     -12.363 -25.515 -27.614  1.00 18.24           C  
ATOM   2157  C   GLY A 287     -13.122 -25.881 -28.876  1.00 15.48           C  
ATOM   2158  O   GLY A 287     -13.708 -26.955 -28.948  1.00 16.32           O  
ATOM   2159  N   ALA A 288     -13.123 -24.998 -29.872  1.00 14.14           N  
ATOM   2160  CA  ALA A 288     -13.776 -25.329 -31.143  1.00 16.65           C  
ATOM   2161  C   ALA A 288     -12.749 -25.852 -32.152  1.00 17.19           C  
ATOM   2162  O   ALA A 288     -11.670 -26.307 -31.758  1.00 17.53           O  
ATOM   2163  CB  ALA A 288     -14.547 -24.128 -31.698  1.00 16.38           C  
ATOM   2164  N   HIS A 289     -13.082 -25.796 -33.439  1.00 14.68           N  
ATOM   2165  CA  HIS A 289     -12.224 -26.366 -34.473  1.00 15.92           C  
ATOM   2166  C   HIS A 289     -12.074 -27.880 -34.255  1.00 19.74           C  
ATOM   2167  O   HIS A 289     -10.993 -28.455 -34.410  1.00 18.88           O  
ATOM   2168  CB  HIS A 289     -10.861 -25.671 -34.506  1.00 16.79           C  
ATOM   2169  CG  HIS A 289     -10.143 -25.801 -35.819  1.00 21.96           C  
ATOM   2170  ND1 HIS A 289      -8.870 -26.325 -35.924  1.00 26.78           N  
ATOM   2171  CD2 HIS A 289     -10.518 -25.474 -37.077  1.00 21.82           C  
ATOM   2172  CE1 HIS A 289      -8.494 -26.312 -37.191  1.00 28.47           C  
ATOM   2173  NE2 HIS A 289      -9.478 -25.805 -37.913  1.00 26.44           N  
ATOM   2174  N   THR A 290     -13.184 -28.516 -33.906  1.00 14.79           N  
ATOM   2175  CA  THR A 290     -13.228 -29.959 -33.697  1.00 16.14           C  
ATOM   2176  C   THR A 290     -14.528 -30.504 -34.274  1.00 17.29           C  
ATOM   2177  O   THR A 290     -15.456 -29.739 -34.580  1.00 18.29           O  
ATOM   2178  CB  THR A 290     -13.193 -30.308 -32.188  1.00 23.71           C  
ATOM   2179  OG1 THR A 290     -14.325 -29.715 -31.543  1.00 23.96           O  
ATOM   2180  CG2 THR A 290     -11.915 -29.795 -31.534  1.00 25.78           C  
ATOM   2181  N   THR A 291     -14.612 -31.824 -34.406  1.00 17.88           N  
ATOM   2182  CA  THR A 291     -15.833 -32.445 -34.913  1.00 14.62           C  
ATOM   2183  C   THR A 291     -16.765 -32.924 -33.795  1.00 16.07           C  
ATOM   2184  O   THR A 291     -17.799 -33.529 -34.063  1.00 17.08           O  
ATOM   2185  CB  THR A 291     -15.514 -33.624 -35.858  1.00 20.58           C  
ATOM   2186  OG1 THR A 291     -14.706 -34.576 -35.159  1.00 19.67           O  
ATOM   2187  CG2 THR A 291     -14.761 -33.137 -37.088  1.00 22.22           C  
ATOM   2188  N   THR A 292     -16.407 -32.637 -32.545  1.00 15.71           N  
ATOM   2189  CA  THR A 292     -17.255 -32.976 -31.400  1.00 16.01           C  
ATOM   2190  C   THR A 292     -17.387 -31.783 -30.459  1.00 18.48           C  
ATOM   2191  O   THR A 292     -16.616 -30.830 -30.548  1.00 17.66           O  
ATOM   2192  CB  THR A 292     -16.678 -34.140 -30.583  1.00 17.35           C  
ATOM   2193  OG1 THR A 292     -15.397 -33.761 -30.063  1.00 23.72           O  
ATOM   2194  CG2 THR A 292     -16.534 -35.395 -31.442  1.00 28.79           C  
ATOM   2195  N   ILE A 293     -18.358 -31.841 -29.552  1.00 12.20           N  
ATOM   2196  CA  ILE A 293     -18.545 -30.761 -28.594  1.00 14.05           C  
ATOM   2197  C   ILE A 293     -19.000 -31.364 -27.268  1.00 16.19           C  
ATOM   2198  O   ILE A 293     -19.829 -32.270 -27.249  1.00 14.62           O  
ATOM   2199  CB  ILE A 293     -19.570 -29.721 -29.113  1.00 12.83           C  
ATOM   2200  CG1 ILE A 293     -19.774 -28.600 -28.091  1.00 17.46           C  
ATOM   2201  CG2 ILE A 293     -20.894 -30.389 -29.455  1.00 17.48           C  
ATOM   2202  CD1 ILE A 293     -20.670 -27.460 -28.611  1.00 18.84           C  
ATOM   2203  N   LYS A 294     -18.446 -30.889 -26.157  1.00 13.06           N  
ATOM   2204  CA  LYS A 294     -18.801 -31.471 -24.867  1.00 13.00           C  
ATOM   2205  C   LYS A 294     -20.276 -31.217 -24.594  1.00 14.52           C  
ATOM   2206  O   LYS A 294     -20.813 -30.197 -25.014  1.00 13.35           O  
ATOM   2207  CB  LYS A 294     -17.937 -30.893 -23.745  1.00 13.60           C  
ATOM   2208  CG  LYS A 294     -16.472 -31.278 -23.891  1.00 20.68           C  
ATOM   2209  CD  LYS A 294     -15.680 -31.017 -22.626  1.00 28.76           C  
ATOM   2210  CE  LYS A 294     -15.500 -29.537 -22.377  1.00 32.58           C  
ATOM   2211  NZ  LYS A 294     -14.493 -29.310 -21.302  1.00 40.53           N  
ATOM   2212  N   TYR A 295     -20.940 -32.139 -23.901  1.00 13.84           N  
ATOM   2213  CA  TYR A 295     -22.385 -31.990 -23.713  1.00 13.67           C  
ATOM   2214  C   TYR A 295     -22.722 -30.705 -22.943  1.00 12.29           C  
ATOM   2215  O   TYR A 295     -23.761 -30.095 -23.179  1.00 12.99           O  
ATOM   2216  CB  TYR A 295     -23.007 -33.236 -23.053  1.00 13.08           C  
ATOM   2217  CG  TYR A 295     -22.808 -33.320 -21.546  1.00 13.89           C  
ATOM   2218  CD1 TYR A 295     -23.768 -32.835 -20.669  1.00 15.54           C  
ATOM   2219  CD2 TYR A 295     -21.655 -33.882 -21.007  1.00 12.34           C  
ATOM   2220  CE1 TYR A 295     -23.587 -32.919 -19.298  1.00 16.52           C  
ATOM   2221  CE2 TYR A 295     -21.469 -33.972 -19.646  1.00 19.10           C  
ATOM   2222  CZ  TYR A 295     -22.432 -33.483 -18.796  1.00 18.22           C  
ATOM   2223  OH  TYR A 295     -22.234 -33.561 -17.435  1.00 22.15           O  
ATOM   2224  N   THR A 296     -21.847 -30.294 -22.022  1.00 10.08           N  
ATOM   2225  CA  THR A 296     -22.073 -29.061 -21.263  1.00 10.75           C  
ATOM   2226  C   THR A 296     -22.040 -27.827 -22.171  1.00 13.41           C  
ATOM   2227  O   THR A 296     -22.814 -26.882 -21.991  1.00 12.93           O  
ATOM   2228  CB  THR A 296     -21.046 -28.879 -20.128  1.00 13.12           C  
ATOM   2229  OG1 THR A 296     -19.720 -29.072 -20.638  1.00 14.98           O  
ATOM   2230  CG2 THR A 296     -21.311 -29.875 -18.996  1.00 16.27           C  
ATOM   2231  N   SER A 297     -21.139 -27.838 -23.146  1.00 11.52           N  
ATOM   2232  CA  SER A 297     -21.075 -26.766 -24.139  1.00 11.07           C  
ATOM   2233  C   SER A 297     -22.292 -26.795 -25.064  1.00 13.62           C  
ATOM   2234  O   SER A 297     -22.835 -25.742 -25.416  1.00 12.66           O  
ATOM   2235  CB  SER A 297     -19.775 -26.860 -24.957  1.00 12.33           C  
ATOM   2236  OG  SER A 297     -18.651 -26.976 -24.093  1.00 13.82           O  
ATOM   2237  N   ALA A 298     -22.725 -27.993 -25.463  1.00 11.67           N  
ATOM   2238  CA  ALA A 298     -23.933 -28.116 -26.283  1.00 11.59           C  
ATOM   2239  C   ALA A 298     -25.143 -27.533 -25.558  1.00 15.23           C  
ATOM   2240  O   ALA A 298     -25.964 -26.844 -26.162  1.00 14.38           O  
ATOM   2241  CB  ALA A 298     -24.202 -29.582 -26.663  1.00  9.49           C  
ATOM   2242  N   LEU A 299     -25.245 -27.805 -24.258  1.00 12.88           N  
ATOM   2243  CA  LEU A 299     -26.374 -27.313 -23.473  1.00  9.63           C  
ATOM   2244  C   LEU A 299     -26.312 -25.800 -23.326  1.00 10.76           C  
ATOM   2245  O   LEU A 299     -27.342 -25.137 -23.204  1.00 11.74           O  
ATOM   2246  CB  LEU A 299     -26.426 -27.981 -22.095  1.00  7.23           C  
ATOM   2247  CG  LEU A 299     -26.781 -29.472 -22.064  1.00  8.60           C  
ATOM   2248  CD1 LEU A 299     -26.666 -30.008 -20.623  1.00 11.84           C  
ATOM   2249  CD2 LEU A 299     -28.173 -29.747 -22.629  1.00 12.10           C  
ATOM   2250  N   THR A 300     -25.097 -25.264 -23.341  1.00 11.27           N  
ATOM   2251  CA  THR A 300     -24.890 -23.821 -23.257  1.00 11.69           C  
ATOM   2252  C   THR A 300     -25.389 -23.114 -24.523  1.00 12.99           C  
ATOM   2253  O   THR A 300     -26.090 -22.103 -24.463  1.00 12.72           O  
ATOM   2254  CB  THR A 300     -23.405 -23.506 -23.034  1.00 11.93           C  
ATOM   2255  OG1 THR A 300     -22.997 -24.021 -21.753  1.00 11.96           O  
ATOM   2256  CG2 THR A 300     -23.182 -22.006 -23.070  1.00 15.52           C  
ATOM   2257  N   TYR A 301     -25.010 -23.652 -25.675  1.00 12.47           N  
ATOM   2258  CA  TYR A 301     -25.543 -23.197 -26.954  1.00 11.50           C  
ATOM   2259  C   TYR A 301     -27.071 -23.290 -26.983  1.00 12.71           C  
ATOM   2260  O   TYR A 301     -27.743 -22.343 -27.377  1.00 13.03           O  
ATOM   2261  CB  TYR A 301     -24.927 -24.041 -28.065  1.00 10.48           C  
ATOM   2262  CG  TYR A 301     -25.384 -23.764 -29.477  1.00 13.68           C  
ATOM   2263  CD1 TYR A 301     -24.824 -22.735 -30.223  1.00 13.71           C  
ATOM   2264  CD2 TYR A 301     -26.324 -24.580 -30.090  1.00 14.50           C  
ATOM   2265  CE1 TYR A 301     -25.217 -22.505 -31.548  1.00 15.33           C  
ATOM   2266  CE2 TYR A 301     -26.722 -24.361 -31.410  1.00 15.55           C  
ATOM   2267  CZ  TYR A 301     -26.164 -23.325 -32.128  1.00 13.78           C  
ATOM   2268  OH  TYR A 301     -26.564 -23.109 -33.435  1.00 20.50           O  
ATOM   2269  N   ASP A 302     -27.618 -24.432 -26.566  1.00 10.82           N  
ATOM   2270  CA  ASP A 302     -29.073 -24.607 -26.516  1.00 13.30           C  
ATOM   2271  C   ASP A 302     -29.735 -23.593 -25.565  1.00 10.99           C  
ATOM   2272  O   ASP A 302     -30.851 -23.124 -25.824  1.00 13.77           O  
ATOM   2273  CB  ASP A 302     -29.441 -26.031 -26.076  1.00 13.65           C  
ATOM   2274  CG  ASP A 302     -29.161 -27.077 -27.145  1.00 13.12           C  
ATOM   2275  OD1 ASP A 302     -28.817 -26.705 -28.299  1.00 13.44           O  
ATOM   2276  OD2 ASP A 302     -29.301 -28.282 -26.825  1.00 13.32           O  
ATOM   2277  N   ALA A 303     -29.070 -23.267 -24.457  1.00 13.16           N  
ATOM   2278  CA  ALA A 303     -29.612 -22.272 -23.533  1.00 13.94           C  
ATOM   2279  C   ALA A 303     -29.782 -20.905 -24.202  1.00 14.39           C  
ATOM   2280  O   ALA A 303     -30.711 -20.154 -23.888  1.00 13.59           O  
ATOM   2281  CB  ALA A 303     -28.720 -22.143 -22.283  1.00 14.44           C  
ATOM   2282  N   VAL A 304     -28.881 -20.568 -25.117  1.00 11.42           N  
ATOM   2283  CA  VAL A 304     -29.014 -19.291 -25.803  1.00 12.57           C  
ATOM   2284  C   VAL A 304     -30.246 -19.324 -26.707  1.00 15.15           C  
ATOM   2285  O   VAL A 304     -30.988 -18.337 -26.803  1.00 15.11           O  
ATOM   2286  CB  VAL A 304     -27.741 -18.919 -26.587  1.00 12.46           C  
ATOM   2287  CG1 VAL A 304     -27.947 -17.622 -27.355  1.00 16.57           C  
ATOM   2288  CG2 VAL A 304     -26.556 -18.800 -25.631  1.00 17.61           C  
ATOM   2289  N   GLN A 305     -30.492 -20.458 -27.357  1.00 16.21           N  
ATOM   2290  CA  GLN A 305     -31.694 -20.551 -28.191  1.00 12.87           C  
ATOM   2291  C   GLN A 305     -32.936 -20.395 -27.331  1.00 15.62           C  
ATOM   2292  O   GLN A 305     -33.878 -19.693 -27.707  1.00 14.55           O  
ATOM   2293  CB  GLN A 305     -31.783 -21.868 -28.983  1.00 12.22           C  
ATOM   2294  CG  GLN A 305     -32.969 -21.869 -29.964  1.00 17.85           C  
ATOM   2295  CD  GLN A 305     -33.175 -23.196 -30.682  1.00 24.45           C  
ATOM   2296  OE1 GLN A 305     -32.451 -24.167 -30.460  1.00 23.60           O  
ATOM   2297  NE2 GLN A 305     -34.172 -23.236 -31.552  1.00 15.91           N  
ATOM   2298  N   VAL A 306     -32.940 -21.070 -26.185  1.00 14.05           N  
ATOM   2299  CA  VAL A 306     -34.083 -21.006 -25.280  1.00 14.51           C  
ATOM   2300  C   VAL A 306     -34.340 -19.570 -24.815  1.00 16.26           C  
ATOM   2301  O   VAL A 306     -35.486 -19.098 -24.826  1.00 15.95           O  
ATOM   2302  CB  VAL A 306     -33.913 -21.955 -24.063  1.00 17.33           C  
ATOM   2303  CG1 VAL A 306     -34.963 -21.673 -23.001  1.00 17.94           C  
ATOM   2304  CG2 VAL A 306     -33.980 -23.427 -24.513  1.00 15.21           C  
ATOM   2305  N   MET A 307     -33.285 -18.866 -24.422  1.00 13.38           N  
ATOM   2306  CA  MET A 307     -33.458 -17.488 -23.948  1.00 15.08           C  
ATOM   2307  C   MET A 307     -33.956 -16.578 -25.068  1.00 20.65           C  
ATOM   2308  O   MET A 307     -34.873 -15.772 -24.876  1.00 16.89           O  
ATOM   2309  CB  MET A 307     -32.160 -16.939 -23.353  1.00 14.93           C  
ATOM   2310  CG  MET A 307     -31.772 -17.582 -22.026  1.00 14.63           C  
ATOM   2311  SD  MET A 307     -30.324 -16.779 -21.305  1.00 21.28           S  
ATOM   2312  CE  MET A 307     -29.008 -17.360 -22.391  1.00 17.92           C  
ATOM   2313  N   THR A 308     -33.349 -16.710 -26.242  1.00 18.34           N  
ATOM   2314  CA  THR A 308     -33.749 -15.890 -27.377  1.00 16.47           C  
ATOM   2315  C   THR A 308     -35.210 -16.125 -27.751  1.00 20.64           C  
ATOM   2316  O   THR A 308     -35.945 -15.174 -27.991  1.00 17.64           O  
ATOM   2317  CB  THR A 308     -32.831 -16.094 -28.600  1.00 22.59           C  
ATOM   2318  OG1 THR A 308     -32.844 -17.467 -28.995  1.00 27.99           O  
ATOM   2319  CG2 THR A 308     -31.410 -15.694 -28.267  1.00 17.31           C  
ATOM   2320  N   GLU A 309     -35.626 -17.391 -27.783  1.00 18.02           N  
ATOM   2321  CA  GLU A 309     -37.011 -17.751 -28.093  1.00 19.57           C  
ATOM   2322  C   GLU A 309     -38.012 -17.210 -27.065  1.00 19.89           C  
ATOM   2323  O   GLU A 309     -39.090 -16.735 -27.434  1.00 22.75           O  
ATOM   2324  CB  GLU A 309     -37.154 -19.272 -28.229  1.00 24.92           C  
ATOM   2325  CG  GLU A 309     -38.590 -19.757 -28.406  1.00 27.82           C  
ATOM   2326  CD  GLU A 309     -39.093 -19.675 -29.844  1.00 44.17           C  
ATOM   2327  OE1 GLU A 309     -38.351 -19.191 -30.725  1.00 35.93           O  
ATOM   2328  OE2 GLU A 309     -40.242 -20.103 -30.092  1.00 48.84           O  
ATOM   2329  N   ALA A 310     -37.655 -17.276 -25.783  1.00 17.17           N  
ATOM   2330  CA  ALA A 310     -38.510 -16.749 -24.721  1.00 15.06           C  
ATOM   2331  C   ALA A 310     -38.755 -15.249 -24.890  1.00 20.22           C  
ATOM   2332  O   ALA A 310     -39.893 -14.777 -24.814  1.00 19.94           O  
ATOM   2333  CB  ALA A 310     -37.894 -17.020 -23.361  1.00 15.69           C  
ATOM   2334  N   PHE A 311     -37.685 -14.494 -25.102  1.00 17.37           N  
ATOM   2335  CA  PHE A 311     -37.825 -13.049 -25.252  1.00 20.60           C  
ATOM   2336  C   PHE A 311     -38.545 -12.680 -26.552  1.00 21.77           C  
ATOM   2337  O   PHE A 311     -39.311 -11.721 -26.587  1.00 20.75           O  
ATOM   2338  CB  PHE A 311     -36.472 -12.344 -25.123  1.00 21.39           C  
ATOM   2339  CG  PHE A 311     -35.934 -12.346 -23.714  1.00 22.34           C  
ATOM   2340  CD1 PHE A 311     -36.547 -11.592 -22.727  1.00 29.12           C  
ATOM   2341  CD2 PHE A 311     -34.839 -13.119 -23.374  1.00 23.35           C  
ATOM   2342  CE1 PHE A 311     -36.068 -11.599 -21.423  1.00 34.64           C  
ATOM   2343  CE2 PHE A 311     -34.352 -13.134 -22.067  1.00 23.58           C  
ATOM   2344  CZ  PHE A 311     -34.969 -12.376 -21.093  1.00 24.65           C  
ATOM   2345  N   ARG A 312     -38.327 -13.462 -27.605  1.00 23.80           N  
ATOM   2346  CA  ARG A 312     -39.057 -13.249 -28.848  1.00 23.67           C  
ATOM   2347  C   ARG A 312     -40.548 -13.503 -28.633  1.00 24.69           C  
ATOM   2348  O   ARG A 312     -41.392 -12.779 -29.163  1.00 25.04           O  
ATOM   2349  CB  ARG A 312     -38.515 -14.138 -29.973  1.00 18.93           C  
ATOM   2350  CG  ARG A 312     -39.364 -14.095 -31.245  1.00 25.32           C  
ATOM   2351  CD  ARG A 312     -38.709 -14.890 -32.368  1.00 32.22           C  
ATOM   2352  NE  ARG A 312     -37.483 -14.246 -32.833  1.00 55.04           N  
ATOM   2353  CZ  ARG A 312     -36.259 -14.584 -32.437  1.00 63.33           C  
ATOM   2354  NH1 ARG A 312     -36.089 -15.568 -31.568  1.00 65.98           N  
ATOM   2355  NH2 ARG A 312     -35.203 -13.938 -32.912  1.00 69.43           N  
ATOM   2356  N   ASN A 313     -40.872 -14.523 -27.844  1.00 25.27           N  
ATOM   2357  CA  ASN A 313     -42.273 -14.833 -27.563  1.00 23.31           C  
ATOM   2358  C   ASN A 313     -42.957 -13.757 -26.717  1.00 23.34           C  
ATOM   2359  O   ASN A 313     -44.132 -13.451 -26.920  1.00 26.62           O  
ATOM   2360  CB  ASN A 313     -42.424 -16.231 -26.955  1.00 25.50           C  
ATOM   2361  CG  ASN A 313     -42.215 -17.332 -27.986  1.00 34.17           C  
ATOM   2362  OD1 ASN A 313     -42.396 -17.109 -29.187  1.00 38.79           O  
ATOM   2363  ND2 ASN A 313     -41.835 -18.521 -27.529  1.00 30.09           N  
ATOM   2364  N   LEU A 314     -42.217 -13.167 -25.786  1.00 22.51           N  
ATOM   2365  CA  LEU A 314     -42.738 -12.036 -25.023  1.00 23.67           C  
ATOM   2366  C   LEU A 314     -43.076 -10.861 -25.952  1.00 28.08           C  
ATOM   2367  O   LEU A 314     -44.111 -10.207 -25.795  1.00 30.14           O  
ATOM   2368  CB  LEU A 314     -41.742 -11.620 -23.935  1.00 22.06           C  
ATOM   2369  CG  LEU A 314     -41.679 -12.585 -22.745  1.00 22.39           C  
ATOM   2370  CD1 LEU A 314     -40.525 -12.248 -21.813  1.00 24.80           C  
ATOM   2371  CD2 LEU A 314     -42.997 -12.556 -21.987  1.00 28.29           C  
ATOM   2372  N   ARG A 315     -42.212 -10.612 -26.933  1.00 26.77           N  
ATOM   2373  CA  ARG A 315     -42.447  -9.544 -27.899  1.00 29.14           C  
ATOM   2374  C   ARG A 315     -43.688  -9.825 -28.741  1.00 31.30           C  
ATOM   2375  O   ARG A 315     -44.521  -8.945 -28.939  1.00 32.08           O  
ATOM   2376  CB  ARG A 315     -41.229  -9.344 -28.805  1.00 29.51           C  
ATOM   2377  CG  ARG A 315     -39.994  -8.840 -28.077  1.00 29.47           C  
ATOM   2378  CD  ARG A 315     -38.936  -8.336 -29.045  1.00 31.59           C  
ATOM   2379  NE  ARG A 315     -38.407  -9.391 -29.911  1.00 34.50           N  
ATOM   2380  CZ  ARG A 315     -37.347 -10.139 -29.616  1.00 41.91           C  
ATOM   2381  NH1 ARG A 315     -36.700  -9.957 -28.470  1.00 38.31           N  
ATOM   2382  NH2 ARG A 315     -36.933 -11.071 -30.463  1.00 40.93           N  
ATOM   2383  N   LYS A 316     -43.803 -11.055 -29.236  1.00 28.97           N  
ATOM   2384  CA  LYS A 316     -44.965 -11.459 -30.022  1.00 31.23           C  
ATOM   2385  C   LYS A 316     -46.265 -11.232 -29.259  1.00 39.17           C  
ATOM   2386  O   LYS A 316     -47.271 -10.807 -29.832  1.00 36.28           O  
ATOM   2387  CB  LYS A 316     -44.856 -12.935 -30.417  1.00 27.93           C  
ATOM   2388  CG  LYS A 316     -43.916 -13.211 -31.582  1.00 39.28           C  
ATOM   2389  CD  LYS A 316     -43.802 -14.707 -31.852  1.00 44.56           C  
ATOM   2390  CE  LYS A 316     -43.085 -14.980 -33.163  1.00 47.36           C  
ATOM   2391  NZ  LYS A 316     -42.953 -16.437 -33.442  1.00 43.06           N  
ATOM   2392  N   GLN A 317     -46.231 -11.520 -27.962  1.00 39.56           N  
ATOM   2393  CA  GLN A 317     -47.409 -11.419 -27.109  1.00 40.45           C  
ATOM   2394  C   GLN A 317     -47.617  -9.991 -26.613  1.00 37.62           C  
ATOM   2395  O   GLN A 317     -48.572  -9.708 -25.890  1.00 43.08           O  
ATOM   2396  CB  GLN A 317     -47.282 -12.387 -25.924  1.00 38.74           C  
ATOM   2397  CG  GLN A 317     -47.145 -13.849 -26.347  1.00 39.84           C  
ATOM   2398  CD  GLN A 317     -46.548 -14.735 -25.265  1.00 47.34           C  
ATOM   2399  OE1 GLN A 317     -46.721 -14.485 -24.073  1.00 47.01           O  
ATOM   2400  NE2 GLN A 317     -45.843 -15.783 -25.682  1.00 49.84           N  
ATOM   2401  N   ARG A 318     -46.715  -9.097 -27.007  1.00 32.98           N  
ATOM   2402  CA  ARG A 318     -46.791  -7.689 -26.620  1.00 39.06           C  
ATOM   2403  C   ARG A 318     -46.683  -7.489 -25.113  1.00 43.56           C  
ATOM   2404  O   ARG A 318     -47.272  -6.560 -24.555  1.00 42.90           O  
ATOM   2405  CB  ARG A 318     -48.079  -7.051 -27.141  1.00 43.56           C  
ATOM   2406  CG  ARG A 318     -48.195  -7.052 -28.652  1.00 46.57           C  
ATOM   2407  CD  ARG A 318     -47.176  -6.122 -29.286  1.00 45.18           C  
ATOM   2408  NE  ARG A 318     -47.358  -6.039 -30.732  1.00 46.86           N  
ATOM   2409  CZ  ARG A 318     -46.741  -6.825 -31.607  1.00 42.97           C  
ATOM   2410  NH1 ARG A 318     -45.893  -7.753 -31.183  1.00 41.56           N  
ATOM   2411  NH2 ARG A 318     -46.968  -6.680 -32.907  1.00 44.08           N  
ATOM   2412  N   ILE A 319     -45.925  -8.361 -24.458  1.00 38.20           N  
ATOM   2413  CA  ILE A 319     -45.692  -8.233 -23.024  1.00 37.02           C  
ATOM   2414  C   ILE A 319     -44.453  -7.384 -22.761  1.00 40.71           C  
ATOM   2415  O   ILE A 319     -43.327  -7.823 -22.989  1.00 43.18           O  
ATOM   2416  CB  ILE A 319     -45.524  -9.606 -22.357  1.00 35.10           C  
ATOM   2417  CG1 ILE A 319     -46.828 -10.399 -22.446  1.00 37.87           C  
ATOM   2418  CG2 ILE A 319     -45.097  -9.441 -20.906  1.00 36.03           C  
ATOM   2419  CD1 ILE A 319     -46.679 -11.860 -22.084  1.00 44.90           C  
ATOM   2420  N   GLU A 320     -44.671  -6.160 -22.292  1.00 42.71           N  
ATOM   2421  CA  GLU A 320     -43.575  -5.243 -22.004  1.00 53.15           C  
ATOM   2422  C   GLU A 320     -42.827  -5.673 -20.749  1.00 51.74           C  
ATOM   2423  O   GLU A 320     -43.443  -6.001 -19.737  1.00 56.36           O  
ATOM   2424  CB  GLU A 320     -44.110  -3.825 -21.806  1.00 64.82           C  
ATOM   2425  CG  GLU A 320     -43.058  -2.833 -21.335  1.00 79.48           C  
ATOM   2426  CD  GLU A 320     -43.558  -1.934 -20.216  1.00 90.40           C  
ATOM   2427  OE1 GLU A 320     -43.510  -0.696 -20.377  1.00 93.23           O  
ATOM   2428  OE2 GLU A 320     -43.999  -2.469 -19.175  1.00 91.17           O  
ATOM   2429  N   ILE A 321     -41.500  -5.667 -20.814  1.00 50.76           N  
ATOM   2430  CA  ILE A 321     -40.685  -5.973 -19.643  1.00 54.38           C  
ATOM   2431  C   ILE A 321     -39.682  -4.856 -19.363  1.00 60.78           C  
ATOM   2432  O   ILE A 321     -39.412  -4.021 -20.226  1.00 62.66           O  
ATOM   2433  CB  ILE A 321     -39.930  -7.311 -19.794  1.00 56.47           C  
ATOM   2434  CG1 ILE A 321     -38.969  -7.254 -20.983  1.00 60.54           C  
ATOM   2435  CG2 ILE A 321     -40.911  -8.471 -19.938  1.00 48.16           C  
ATOM   2436  CD1 ILE A 321     -38.081  -8.476 -21.105  1.00 57.39           C  
ATOM   2437  N   GLY A 328     -33.205  -3.311  -6.920  1.00 69.65           N  
ATOM   2438  CA  GLY A 328     -31.816  -3.332  -7.341  1.00 71.51           C  
ATOM   2439  C   GLY A 328     -30.852  -3.714  -6.231  1.00 68.61           C  
ATOM   2440  O   GLY A 328     -29.662  -3.908  -6.476  1.00 66.38           O  
ATOM   2441  N   ASP A 329     -31.363  -3.821  -5.008  1.00 62.16           N  
ATOM   2442  CA  ASP A 329     -30.530  -4.169  -3.859  1.00 57.24           C  
ATOM   2443  C   ASP A 329     -30.804  -5.591  -3.377  1.00 43.94           C  
ATOM   2444  O   ASP A 329     -31.874  -5.887  -2.843  1.00 35.52           O  
ATOM   2445  CB  ASP A 329     -30.733  -3.170  -2.718  1.00 60.59           C  
ATOM   2446  CG  ASP A 329     -29.822  -3.443  -1.533  1.00 65.91           C  
ATOM   2447  OD1 ASP A 329     -28.966  -4.349  -1.633  1.00 62.59           O  
ATOM   2448  OD2 ASP A 329     -29.960  -2.749  -0.501  1.00 65.53           O  
ATOM   2449  N   CYS A 330     -29.817  -6.460  -3.564  1.00 38.83           N  
ATOM   2450  CA  CYS A 330     -29.939  -7.872  -3.245  1.00 36.72           C  
ATOM   2451  C   CYS A 330     -30.437  -8.091  -1.822  1.00 36.96           C  
ATOM   2452  O   CYS A 330     -31.319  -8.914  -1.576  1.00 43.10           O  
ATOM   2453  CB  CYS A 330     -28.577  -8.548  -3.409  1.00 43.16           C  
ATOM   2454  SG  CYS A 330     -28.641 -10.123  -4.227  1.00 55.54           S  
ATOM   2455  N   LEU A 331     -29.853  -7.348  -0.891  1.00 28.46           N  
ATOM   2456  CA  LEU A 331     -30.133  -7.516   0.529  1.00 36.79           C  
ATOM   2457  C   LEU A 331     -31.188  -6.537   1.039  1.00 39.99           C  
ATOM   2458  O   LEU A 331     -31.341  -6.355   2.247  1.00 43.03           O  
ATOM   2459  CB  LEU A 331     -28.847  -7.336   1.336  1.00 36.84           C  
ATOM   2460  CG  LEU A 331     -27.650  -8.185   0.917  1.00 43.12           C  
ATOM   2461  CD1 LEU A 331     -26.444  -7.856   1.782  1.00 46.66           C  
ATOM   2462  CD2 LEU A 331     -27.986  -9.667   0.990  1.00 43.98           C  
ATOM   2463  N   ALA A 332     -31.910  -5.899   0.125  1.00 40.66           N  
ATOM   2464  CA  ALA A 332     -32.938  -4.947   0.523  1.00 49.69           C  
ATOM   2465  C   ALA A 332     -33.965  -5.622   1.421  1.00 50.77           C  
ATOM   2466  O   ALA A 332     -34.409  -6.734   1.145  1.00 47.61           O  
ATOM   2467  CB  ALA A 332     -33.609  -4.341  -0.698  1.00 56.89           C  
ATOM   2468  N   ASN A 333     -34.334  -4.944   2.502  1.00 52.00           N  
ATOM   2469  CA  ASN A 333     -35.330  -5.461   3.429  1.00 58.19           C  
ATOM   2470  C   ASN A 333     -36.482  -4.473   3.599  1.00 63.90           C  
ATOM   2471  O   ASN A 333     -36.267  -3.325   3.989  1.00 62.57           O  
ATOM   2472  CB  ASN A 333     -34.686  -5.772   4.782  1.00 62.65           C  
ATOM   2473  CG  ASN A 333     -35.553  -6.661   5.649  1.00 65.47           C  
ATOM   2474  OD1 ASN A 333     -36.779  -6.558   5.634  1.00 61.82           O  
ATOM   2475  ND2 ASN A 333     -34.918  -7.542   6.413  1.00 68.03           N  
ATOM   2476  N   PRO A 334     -37.712  -4.920   3.307  1.00 65.35           N  
ATOM   2477  CA  PRO A 334     -38.030  -6.291   2.889  1.00 63.29           C  
ATOM   2478  C   PRO A 334     -37.588  -6.583   1.459  1.00 49.03           C  
ATOM   2479  O   PRO A 334     -37.383  -5.658   0.670  1.00 46.19           O  
ATOM   2480  CB  PRO A 334     -39.563  -6.342   2.977  1.00 69.42           C  
ATOM   2481  CG  PRO A 334     -39.969  -5.108   3.737  1.00 77.10           C  
ATOM   2482  CD  PRO A 334     -38.923  -4.095   3.424  1.00 74.48           C  
ATOM   2483  N   ALA A 335     -37.443  -7.864   1.136  1.00 42.48           N  
ATOM   2484  CA  ALA A 335     -37.056  -8.274  -0.208  1.00 43.49           C  
ATOM   2485  C   ALA A 335     -38.055  -7.759  -1.234  1.00 47.11           C  
ATOM   2486  O   ALA A 335     -39.267  -7.886  -1.057  1.00 51.34           O  
ATOM   2487  CB  ALA A 335     -36.939  -9.785  -0.292  1.00 47.56           C  
ATOM   2488  N   VAL A 336     -37.537  -7.169  -2.304  1.00 46.66           N  
ATOM   2489  CA  VAL A 336     -38.377  -6.656  -3.373  1.00 50.02           C  
ATOM   2490  C   VAL A 336     -38.207  -7.499  -4.631  1.00 50.34           C  
ATOM   2491  O   VAL A 336     -37.324  -7.232  -5.451  1.00 45.74           O  
ATOM   2492  CB  VAL A 336     -38.050  -5.181  -3.683  1.00 52.67           C  
ATOM   2493  CG1 VAL A 336     -38.904  -4.676  -4.835  1.00 53.13           C  
ATOM   2494  CG2 VAL A 336     -38.259  -4.328  -2.441  1.00 55.89           C  
ATOM   2495  N   PRO A 337     -39.051  -8.532  -4.780  1.00 47.32           N  
ATOM   2496  CA  PRO A 337     -38.995  -9.398  -5.960  1.00 44.65           C  
ATOM   2497  C   PRO A 337     -39.304  -8.604  -7.214  1.00 46.67           C  
ATOM   2498  O   PRO A 337     -40.046  -7.622  -7.159  1.00 41.56           O  
ATOM   2499  CB  PRO A 337     -40.117 -10.413  -5.710  1.00 43.93           C  
ATOM   2500  CG  PRO A 337     -40.384 -10.350  -4.247  1.00 49.06           C  
ATOM   2501  CD  PRO A 337     -40.116  -8.935  -3.848  1.00 51.17           C  
ATOM   2502  N   TRP A 338     -38.737  -9.029  -8.334  1.00 40.54           N  
ATOM   2503  CA  TRP A 338     -39.007  -8.388  -9.609  1.00 43.66           C  
ATOM   2504  C   TRP A 338     -40.420  -8.715 -10.082  1.00 44.97           C  
ATOM   2505  O   TRP A 338     -40.756  -9.879 -10.306  1.00 39.16           O  
ATOM   2506  CB  TRP A 338     -37.977  -8.829 -10.642  1.00 41.80           C  
ATOM   2507  CG  TRP A 338     -38.120  -8.135 -11.945  1.00 51.28           C  
ATOM   2508  CD1 TRP A 338     -38.760  -6.953 -12.181  1.00 57.40           C  
ATOM   2509  CD2 TRP A 338     -37.588  -8.564 -13.200  1.00 52.83           C  
ATOM   2510  NE1 TRP A 338     -38.672  -6.627 -13.513  1.00 59.52           N  
ATOM   2511  CE2 TRP A 338     -37.954  -7.599 -14.160  1.00 56.84           C  
ATOM   2512  CE3 TRP A 338     -36.841  -9.675 -13.607  1.00 50.85           C  
ATOM   2513  CZ2 TRP A 338     -37.599  -7.709 -15.498  1.00 59.42           C  
ATOM   2514  CZ3 TRP A 338     -36.489  -9.782 -14.934  1.00 54.51           C  
ATOM   2515  CH2 TRP A 338     -36.866  -8.803 -15.864  1.00 60.92           C  
ATOM   2516  N   GLY A 339     -41.245  -7.683 -10.223  1.00 41.69           N  
ATOM   2517  CA  GLY A 339     -42.641  -7.858 -10.586  1.00 50.76           C  
ATOM   2518  C   GLY A 339     -42.880  -8.592 -11.894  1.00 49.37           C  
ATOM   2519  O   GLY A 339     -43.819  -9.384 -12.005  1.00 52.91           O  
ATOM   2520  N   GLN A 340     -42.035  -8.331 -12.887  1.00 35.81           N  
ATOM   2521  CA  GLN A 340     -42.178  -8.958 -14.197  1.00 36.10           C  
ATOM   2522  C   GLN A 340     -41.483 -10.315 -14.245  1.00 33.10           C  
ATOM   2523  O   GLN A 340     -41.519 -11.008 -15.264  1.00 30.26           O  
ATOM   2524  CB  GLN A 340     -41.619  -8.044 -15.288  1.00 52.10           C  
ATOM   2525  CG  GLN A 340     -42.390  -6.738 -15.456  1.00 65.80           C  
ATOM   2526  CD  GLN A 340     -41.677  -5.748 -16.358  1.00 73.27           C  
ATOM   2527  OE1 GLN A 340     -40.450  -5.748 -16.453  1.00 79.16           O  
ATOM   2528  NE2 GLN A 340     -42.446  -4.894 -17.022  1.00 76.68           N  
ATOM   2529  N   GLY A 341     -40.853 -10.695 -13.137  1.00 24.62           N  
ATOM   2530  CA  GLY A 341     -40.081 -11.924 -13.100  1.00 23.67           C  
ATOM   2531  C   GLY A 341     -40.888 -13.131 -13.534  1.00 24.67           C  
ATOM   2532  O   GLY A 341     -40.397 -13.974 -14.281  1.00 22.06           O  
ATOM   2533  N   VAL A 342     -42.129 -13.214 -13.065  1.00 24.26           N  
ATOM   2534  CA  VAL A 342     -42.974 -14.362 -13.364  1.00 27.20           C  
ATOM   2535  C   VAL A 342     -43.287 -14.490 -14.858  1.00 25.98           C  
ATOM   2536  O   VAL A 342     -43.440 -15.597 -15.366  1.00 24.64           O  
ATOM   2537  CB  VAL A 342     -44.281 -14.340 -12.539  1.00 29.98           C  
ATOM   2538  CG1 VAL A 342     -45.236 -15.417 -13.017  1.00 30.97           C  
ATOM   2539  CG2 VAL A 342     -43.977 -14.526 -11.056  1.00 33.77           C  
ATOM   2540  N   GLU A 343     -43.382 -13.363 -15.563  1.00 24.96           N  
ATOM   2541  CA  GLU A 343     -43.644 -13.402 -17.008  1.00 26.08           C  
ATOM   2542  C   GLU A 343     -42.481 -14.005 -17.791  1.00 25.45           C  
ATOM   2543  O   GLU A 343     -42.689 -14.770 -18.735  1.00 25.33           O  
ATOM   2544  CB  GLU A 343     -43.990 -12.012 -17.545  1.00 26.39           C  
ATOM   2545  CG  GLU A 343     -45.387 -11.560 -17.161  1.00 39.49           C  
ATOM   2546  CD  GLU A 343     -45.675 -10.130 -17.566  1.00 58.74           C  
ATOM   2547  OE1 GLU A 343     -44.793  -9.266 -17.375  1.00 64.71           O  
ATOM   2548  OE2 GLU A 343     -46.790  -9.871 -18.068  1.00 63.51           O  
ATOM   2549  N   ILE A 344     -41.260 -13.667 -17.393  1.00 20.95           N  
ATOM   2550  CA  ILE A 344     -40.073 -14.202 -18.049  1.00 20.46           C  
ATOM   2551  C   ILE A 344     -39.902 -15.687 -17.731  1.00 19.56           C  
ATOM   2552  O   ILE A 344     -39.589 -16.491 -18.610  1.00 18.38           O  
ATOM   2553  CB  ILE A 344     -38.815 -13.413 -17.641  1.00 24.04           C  
ATOM   2554  CG1 ILE A 344     -38.827 -12.037 -18.310  1.00 34.45           C  
ATOM   2555  CG2 ILE A 344     -37.547 -14.174 -18.015  1.00 24.95           C  
ATOM   2556  CD1 ILE A 344     -37.873 -11.057 -17.690  1.00 34.15           C  
ATOM   2557  N   GLU A 345     -40.120 -16.045 -16.468  1.00 19.60           N  
ATOM   2558  CA  GLU A 345     -40.032 -17.436 -16.046  1.00 18.66           C  
ATOM   2559  C   GLU A 345     -40.987 -18.286 -16.874  1.00 22.86           C  
ATOM   2560  O   GLU A 345     -40.623 -19.358 -17.360  1.00 20.47           O  
ATOM   2561  CB  GLU A 345     -40.376 -17.573 -14.556  1.00 20.97           C  
ATOM   2562  CG  GLU A 345     -40.381 -19.018 -14.083  1.00 24.20           C  
ATOM   2563  CD  GLU A 345     -41.090 -19.214 -12.751  1.00 33.82           C  
ATOM   2564  OE1 GLU A 345     -41.944 -18.373 -12.384  1.00 31.15           O  
ATOM   2565  OE2 GLU A 345     -40.796 -20.225 -12.076  1.00 34.72           O  
ATOM   2566  N   ARG A 346     -42.211 -17.796 -17.033  1.00 18.50           N  
ATOM   2567  CA  ARG A 346     -43.229 -18.504 -17.801  1.00 21.66           C  
ATOM   2568  C   ARG A 346     -42.821 -18.656 -19.259  1.00 21.04           C  
ATOM   2569  O   ARG A 346     -42.951 -19.735 -19.838  1.00 20.72           O  
ATOM   2570  CB  ARG A 346     -44.569 -17.770 -17.713  1.00 26.20           C  
ATOM   2571  CG  ARG A 346     -45.656 -18.370 -18.589  1.00 40.06           C  
ATOM   2572  CD  ARG A 346     -46.919 -17.518 -18.586  1.00 54.99           C  
ATOM   2573  NE  ARG A 346     -47.294 -17.088 -17.242  1.00 72.68           N  
ATOM   2574  CZ  ARG A 346     -47.309 -15.820 -16.840  1.00 86.28           C  
ATOM   2575  NH1 ARG A 346     -46.978 -14.850 -17.683  1.00 91.57           N  
ATOM   2576  NH2 ARG A 346     -47.664 -15.520 -15.597  1.00 86.83           N  
ATOM   2577  N   ALA A 347     -42.334 -17.576 -19.860  1.00 20.68           N  
ATOM   2578  CA  ALA A 347     -41.936 -17.629 -21.267  1.00 22.35           C  
ATOM   2579  C   ALA A 347     -40.821 -18.647 -21.487  1.00 16.05           C  
ATOM   2580  O   ALA A 347     -40.836 -19.389 -22.473  1.00 18.36           O  
ATOM   2581  CB  ALA A 347     -41.516 -16.250 -21.766  1.00 22.23           C  
ATOM   2582  N   LEU A 348     -39.861 -18.695 -20.561  1.00 17.62           N  
ATOM   2583  CA  LEU A 348     -38.752 -19.637 -20.678  1.00 17.21           C  
ATOM   2584  C   LEU A 348     -39.253 -21.081 -20.640  1.00 16.16           C  
ATOM   2585  O   LEU A 348     -38.835 -21.910 -21.450  1.00 15.68           O  
ATOM   2586  CB  LEU A 348     -37.708 -19.400 -19.568  1.00 16.16           C  
ATOM   2587  CG  LEU A 348     -36.852 -18.132 -19.680  1.00 17.02           C  
ATOM   2588  CD1 LEU A 348     -36.242 -17.725 -18.320  1.00 16.23           C  
ATOM   2589  CD2 LEU A 348     -35.763 -18.304 -20.727  1.00 16.30           C  
ATOM   2590  N   LYS A 349     -40.149 -21.378 -19.705  1.00 18.06           N  
ATOM   2591  CA  LYS A 349     -40.622 -22.749 -19.515  1.00 17.78           C  
ATOM   2592  C   LYS A 349     -41.573 -23.208 -20.615  1.00 20.02           C  
ATOM   2593  O   LYS A 349     -41.834 -24.403 -20.750  1.00 17.65           O  
ATOM   2594  CB  LYS A 349     -41.288 -22.910 -18.145  1.00 15.80           C  
ATOM   2595  CG  LYS A 349     -40.316 -22.800 -16.985  1.00 22.68           C  
ATOM   2596  CD  LYS A 349     -41.058 -22.860 -15.659  1.00 24.55           C  
ATOM   2597  CE  LYS A 349     -40.128 -22.599 -14.492  1.00 34.18           C  
ATOM   2598  NZ  LYS A 349     -40.850 -22.760 -13.202  1.00 31.93           N  
ATOM   2599  N   GLN A 350     -42.086 -22.263 -21.400  1.00 20.13           N  
ATOM   2600  CA  GLN A 350     -42.993 -22.597 -22.498  1.00 20.07           C  
ATOM   2601  C   GLN A 350     -42.268 -22.818 -23.825  1.00 22.28           C  
ATOM   2602  O   GLN A 350     -42.885 -23.208 -24.818  1.00 17.83           O  
ATOM   2603  CB  GLN A 350     -44.079 -21.520 -22.657  1.00 22.34           C  
ATOM   2604  CG  GLN A 350     -45.136 -21.577 -21.560  1.00 34.88           C  
ATOM   2605  CD  GLN A 350     -46.115 -20.415 -21.609  1.00 53.25           C  
ATOM   2606  OE1 GLN A 350     -46.046 -19.559 -22.494  1.00 52.59           O  
ATOM   2607  NE2 GLN A 350     -47.034 -20.381 -20.649  1.00 56.20           N  
ATOM   2608  N   VAL A 351     -40.961 -22.573 -23.847  1.00 17.17           N  
ATOM   2609  CA  VAL A 351     -40.187 -22.754 -25.079  1.00 15.63           C  
ATOM   2610  C   VAL A 351     -40.162 -24.224 -25.493  1.00 15.68           C  
ATOM   2611  O   VAL A 351     -39.933 -25.109 -24.670  1.00 20.12           O  
ATOM   2612  CB  VAL A 351     -38.738 -22.247 -24.922  1.00 18.81           C  
ATOM   2613  CG1 VAL A 351     -37.874 -22.720 -26.082  1.00 19.55           C  
ATOM   2614  CG2 VAL A 351     -38.715 -20.720 -24.814  1.00 18.63           C  
ATOM   2615  N   GLN A 352     -40.411 -24.480 -26.774  1.00 17.38           N  
ATOM   2616  CA  GLN A 352     -40.300 -25.829 -27.319  1.00 15.54           C  
ATOM   2617  C   GLN A 352     -39.538 -25.739 -28.630  1.00 16.61           C  
ATOM   2618  O   GLN A 352     -40.050 -25.198 -29.605  1.00 18.96           O  
ATOM   2619  CB  GLN A 352     -41.680 -26.423 -27.587  1.00 24.45           C  
ATOM   2620  CG  GLN A 352     -42.614 -26.403 -26.399  1.00 27.93           C  
ATOM   2621  CD  GLN A 352     -43.904 -27.149 -26.676  1.00 41.59           C  
ATOM   2622  OE1 GLN A 352     -43.904 -28.368 -26.859  1.00 59.30           O  
ATOM   2623  NE2 GLN A 352     -45.010 -26.422 -26.709  1.00 31.34           N  
ATOM   2624  N   VAL A 353     -38.313 -26.252 -28.640  1.00 15.64           N  
ATOM   2625  CA  VAL A 353     -37.457 -26.190 -29.815  1.00 14.89           C  
ATOM   2626  C   VAL A 353     -36.602 -27.438 -29.885  1.00 17.27           C  
ATOM   2627  O   VAL A 353     -36.462 -28.155 -28.900  1.00 17.81           O  
ATOM   2628  CB  VAL A 353     -36.504 -24.968 -29.760  1.00 17.73           C  
ATOM   2629  CG1 VAL A 353     -37.288 -23.663 -29.798  1.00 25.48           C  
ATOM   2630  CG2 VAL A 353     -35.610 -25.035 -28.520  1.00 19.71           C  
ATOM   2631  N   GLU A 354     -36.026 -27.691 -31.054  1.00 14.25           N  
ATOM   2632  CA  GLU A 354     -35.015 -28.733 -31.195  1.00 14.97           C  
ATOM   2633  C   GLU A 354     -33.642 -28.072 -31.046  1.00 20.38           C  
ATOM   2634  O   GLU A 354     -33.428 -26.956 -31.536  1.00 19.39           O  
ATOM   2635  CB  GLU A 354     -35.126 -29.407 -32.572  1.00 13.42           C  
ATOM   2636  CG  GLU A 354     -36.490 -30.030 -32.875  1.00 19.64           C  
ATOM   2637  CD  GLU A 354     -36.740 -31.353 -32.150  1.00 18.05           C  
ATOM   2638  OE1 GLU A 354     -35.823 -31.869 -31.485  1.00 14.30           O  
ATOM   2639  OE2 GLU A 354     -37.865 -31.886 -32.260  1.00 18.13           O  
ATOM   2640  N   GLY A 355     -32.717 -28.745 -30.370  1.00 16.21           N  
ATOM   2641  CA  GLY A 355     -31.375 -28.213 -30.211  1.00 14.46           C  
ATOM   2642  C   GLY A 355     -30.330 -29.304 -30.319  1.00 16.10           C  
ATOM   2643  O   GLY A 355     -30.638 -30.432 -30.748  1.00 15.33           O  
ATOM   2644  N   LEU A 356     -29.094 -28.972 -29.951  1.00 12.75           N  
ATOM   2645  CA  LEU A 356     -28.008 -29.948 -29.994  1.00 11.43           C  
ATOM   2646  C   LEU A 356     -28.287 -31.132 -29.071  1.00 15.17           C  
ATOM   2647  O   LEU A 356     -27.860 -32.261 -29.351  1.00 13.12           O  
ATOM   2648  CB  LEU A 356     -26.670 -29.304 -29.642  1.00 10.90           C  
ATOM   2649  CG  LEU A 356     -26.198 -28.179 -30.559  1.00 11.34           C  
ATOM   2650  CD1 LEU A 356     -24.878 -27.612 -30.057  1.00 12.15           C  
ATOM   2651  CD2 LEU A 356     -26.060 -28.675 -32.019  1.00 15.89           C  
ATOM   2652  N   SER A 357     -29.019 -30.873 -27.988  1.00 11.62           N  
ATOM   2653  CA  SER A 357     -29.361 -31.913 -27.014  1.00 12.54           C  
ATOM   2654  C   SER A 357     -30.730 -32.516 -27.308  1.00 18.15           C  
ATOM   2655  O   SER A 357     -31.375 -33.085 -26.422  1.00 18.34           O  
ATOM   2656  CB  SER A 357     -29.301 -31.376 -25.569  1.00 11.98           C  
ATOM   2657  OG  SER A 357     -30.272 -30.367 -25.327  1.00 12.94           O  
ATOM   2658  N   GLY A 358     -31.160 -32.398 -28.559  1.00 18.08           N  
ATOM   2659  CA  GLY A 358     -32.406 -32.999 -29.005  1.00 17.42           C  
ATOM   2660  C   GLY A 358     -33.619 -32.131 -28.741  1.00 17.48           C  
ATOM   2661  O   GLY A 358     -33.533 -30.903 -28.771  1.00 14.35           O  
ATOM   2662  N   ASN A 359     -34.758 -32.773 -28.494  1.00 12.64           N  
ATOM   2663  CA  ASN A 359     -35.997 -32.056 -28.257  1.00 12.11           C  
ATOM   2664  C   ASN A 359     -35.933 -31.382 -26.899  1.00 14.25           C  
ATOM   2665  O   ASN A 359     -35.638 -32.030 -25.898  1.00 15.41           O  
ATOM   2666  CB  ASN A 359     -37.189 -33.016 -28.302  1.00 15.37           C  
ATOM   2667  CG  ASN A 359     -38.523 -32.296 -28.186  1.00 17.94           C  
ATOM   2668  OD1 ASN A 359     -38.803 -31.359 -28.930  1.00 16.77           O  
ATOM   2669  ND2 ASN A 359     -39.360 -32.746 -27.264  1.00 13.68           N  
ATOM   2670  N   ILE A 360     -36.190 -30.077 -26.879  1.00 10.90           N  
ATOM   2671  CA  ILE A 360     -36.156 -29.288 -25.647  1.00 13.37           C  
ATOM   2672  C   ILE A 360     -37.561 -28.815 -25.268  1.00 16.89           C  
ATOM   2673  O   ILE A 360     -38.211 -28.093 -26.027  1.00 15.83           O  
ATOM   2674  CB  ILE A 360     -35.245 -28.061 -25.799  1.00 13.14           C  
ATOM   2675  CG1 ILE A 360     -33.805 -28.495 -26.094  1.00 13.89           C  
ATOM   2676  CG2 ILE A 360     -35.326 -27.177 -24.542  1.00 15.38           C  
ATOM   2677  CD1 ILE A 360     -32.954 -27.399 -26.695  1.00 16.33           C  
ATOM   2678  N   LYS A 361     -38.010 -29.221 -24.083  1.00 14.48           N  
ATOM   2679  CA  LYS A 361     -39.339 -28.901 -23.579  1.00 13.58           C  
ATOM   2680  C   LYS A 361     -39.235 -28.959 -22.062  1.00 17.12           C  
ATOM   2681  O   LYS A 361     -38.483 -29.780 -21.532  1.00 15.07           O  
ATOM   2682  CB  LYS A 361     -40.330 -29.956 -24.054  1.00 12.60           C  
ATOM   2683  CG  LYS A 361     -41.791 -29.716 -23.687  1.00 15.18           C  
ATOM   2684  CD  LYS A 361     -42.647 -30.829 -24.284  1.00 26.16           C  
ATOM   2685  CE  LYS A 361     -44.094 -30.753 -23.833  1.00 29.80           C  
ATOM   2686  NZ  LYS A 361     -44.812 -29.674 -24.546  1.00 31.82           N  
ATOM   2687  N   PHE A 362     -39.979 -28.106 -21.363  1.00 13.15           N  
ATOM   2688  CA  PHE A 362     -39.866 -28.035 -19.903  1.00 13.70           C  
ATOM   2689  C   PHE A 362     -41.199 -28.265 -19.201  1.00 17.26           C  
ATOM   2690  O   PHE A 362     -42.253 -27.908 -19.728  1.00 20.40           O  
ATOM   2691  CB  PHE A 362     -39.310 -26.672 -19.477  1.00 13.49           C  
ATOM   2692  CG  PHE A 362     -37.941 -26.382 -20.012  1.00 16.50           C  
ATOM   2693  CD1 PHE A 362     -36.819 -26.916 -19.405  1.00 17.58           C  
ATOM   2694  CD2 PHE A 362     -37.778 -25.565 -21.124  1.00 14.43           C  
ATOM   2695  CE1 PHE A 362     -35.554 -26.656 -19.909  1.00 16.91           C  
ATOM   2696  CE2 PHE A 362     -36.517 -25.294 -21.622  1.00 14.89           C  
ATOM   2697  CZ  PHE A 362     -35.409 -25.835 -21.018  1.00 17.67           C  
ATOM   2698  N   ASP A 363     -41.152 -28.867 -18.014  1.00 15.17           N  
ATOM   2699  CA  ASP A 363     -42.330 -28.915 -17.143  1.00 19.59           C  
ATOM   2700  C   ASP A 363     -42.400 -27.650 -16.284  1.00 21.16           C  
ATOM   2701  O   ASP A 363     -41.552 -26.773 -16.417  1.00 19.79           O  
ATOM   2702  CB  ASP A 363     -42.380 -30.204 -16.306  1.00 20.48           C  
ATOM   2703  CG  ASP A 363     -41.328 -30.255 -15.195  1.00 19.65           C  
ATOM   2704  OD1 ASP A 363     -40.713 -29.222 -14.852  1.00 19.37           O  
ATOM   2705  OD2 ASP A 363     -41.131 -31.359 -14.638  1.00 23.89           O  
ATOM   2706  N   GLN A 364     -43.403 -27.542 -15.415  1.00 23.75           N  
ATOM   2707  CA  GLN A 364     -43.615 -26.291 -14.683  1.00 26.83           C  
ATOM   2708  C   GLN A 364     -42.530 -26.019 -13.645  1.00 23.69           C  
ATOM   2709  O   GLN A 364     -42.430 -24.912 -13.113  1.00 22.72           O  
ATOM   2710  CB  GLN A 364     -44.984 -26.257 -14.004  1.00 37.57           C  
ATOM   2711  CG  GLN A 364     -45.440 -24.841 -13.665  1.00 55.92           C  
ATOM   2712  CD  GLN A 364     -45.923 -24.700 -12.236  1.00 73.11           C  
ATOM   2713  OE1 GLN A 364     -45.347 -25.279 -11.314  1.00 79.58           O  
ATOM   2714  NE2 GLN A 364     -46.977 -23.913 -12.042  1.00 76.15           N  
ATOM   2715  N   ASN A 365     -41.721 -27.032 -13.357  1.00 17.22           N  
ATOM   2716  CA  ASN A 365     -40.612 -26.876 -12.423  1.00 19.50           C  
ATOM   2717  C   ASN A 365     -39.273 -26.632 -13.122  1.00 18.30           C  
ATOM   2718  O   ASN A 365     -38.215 -26.699 -12.498  1.00 17.25           O  
ATOM   2719  CB  ASN A 365     -40.504 -28.100 -11.509  1.00 23.43           C  
ATOM   2720  CG  ASN A 365     -39.675 -27.832 -10.266  1.00 32.98           C  
ATOM   2721  OD1 ASN A 365     -39.821 -26.794  -9.615  1.00 34.91           O  
ATOM   2722  ND2 ASN A 365     -38.807 -28.778  -9.920  1.00 36.79           N  
ATOM   2723  N   GLY A 366     -39.316 -26.345 -14.415  1.00 21.04           N  
ATOM   2724  CA  GLY A 366     -38.093 -26.072 -15.149  1.00 18.39           C  
ATOM   2725  C   GLY A 366     -37.261 -27.301 -15.479  1.00 18.57           C  
ATOM   2726  O   GLY A 366     -36.075 -27.182 -15.775  1.00 19.33           O  
ATOM   2727  N   LYS A 367     -37.876 -28.478 -15.443  1.00 14.41           N  
ATOM   2728  CA  LYS A 367     -37.165 -29.718 -15.744  1.00 12.78           C  
ATOM   2729  C   LYS A 367     -37.402 -30.154 -17.185  1.00 15.62           C  
ATOM   2730  O   LYS A 367     -38.513 -30.039 -17.699  1.00 15.70           O  
ATOM   2731  CB  LYS A 367     -37.612 -30.836 -14.811  1.00 18.30           C  
ATOM   2732  CG  LYS A 367     -37.361 -30.549 -13.339  1.00 24.76           C  
ATOM   2733  CD  LYS A 367     -35.916 -30.130 -13.103  1.00 34.29           C  
ATOM   2734  CE  LYS A 367     -34.962 -31.289 -13.335  1.00 34.68           C  
ATOM   2735  NZ  LYS A 367     -35.291 -32.434 -12.429  1.00 45.64           N  
ATOM   2736  N   ARG A 368     -36.353 -30.666 -17.824  1.00 11.53           N  
ATOM   2737  CA  ARG A 368     -36.477 -31.204 -19.183  1.00 11.68           C  
ATOM   2738  C   ARG A 368     -37.450 -32.386 -19.202  1.00 14.54           C  
ATOM   2739  O   ARG A 368     -37.369 -33.276 -18.347  1.00 13.68           O  
ATOM   2740  CB  ARG A 368     -35.111 -31.682 -19.695  1.00 13.05           C  
ATOM   2741  CG  ARG A 368     -34.068 -30.594 -19.977  1.00 14.59           C  
ATOM   2742  CD  ARG A 368     -34.257 -29.899 -21.338  1.00 10.62           C  
ATOM   2743  NE  ARG A 368     -34.185 -30.768 -22.525  1.00 12.95           N  
ATOM   2744  CZ  ARG A 368     -33.099 -30.943 -23.283  1.00 13.25           C  
ATOM   2745  NH1 ARG A 368     -31.945 -30.356 -22.969  1.00 13.68           N  
ATOM   2746  NH2 ARG A 368     -33.166 -31.716 -24.370  1.00 11.80           N  
ATOM   2747  N   ILE A 369     -38.365 -32.391 -20.172  1.00 12.12           N  
ATOM   2748  CA  ILE A 369     -39.273 -33.516 -20.392  1.00 14.41           C  
ATOM   2749  C   ILE A 369     -39.313 -33.862 -21.877  1.00 14.90           C  
ATOM   2750  O   ILE A 369     -38.905 -33.063 -22.714  1.00 14.56           O  
ATOM   2751  CB  ILE A 369     -40.718 -33.216 -19.915  1.00 17.12           C  
ATOM   2752  CG1 ILE A 369     -41.257 -31.940 -20.574  1.00 19.27           C  
ATOM   2753  CG2 ILE A 369     -40.776 -33.115 -18.390  1.00 21.14           C  
ATOM   2754  CD1 ILE A 369     -42.747 -31.713 -20.347  1.00 21.98           C  
ATOM   2755  N   ASN A 370     -39.806 -35.056 -22.197  1.00 15.97           N  
ATOM   2756  CA  ASN A 370     -39.902 -35.502 -23.590  1.00 16.94           C  
ATOM   2757  C   ASN A 370     -38.575 -35.426 -24.310  1.00 21.70           C  
ATOM   2758  O   ASN A 370     -38.524 -35.083 -25.494  1.00 16.84           O  
ATOM   2759  CB  ASN A 370     -40.957 -34.698 -24.356  1.00 17.92           C  
ATOM   2760  CG  ASN A 370     -42.338 -34.873 -23.777  1.00 32.63           C  
ATOM   2761  OD1 ASN A 370     -43.003 -33.906 -23.412  1.00 43.76           O  
ATOM   2762  ND2 ASN A 370     -42.763 -36.118 -23.658  1.00 32.30           N  
ATOM   2763  N   TYR A 371     -37.505 -35.745 -23.590  1.00 15.82           N  
ATOM   2764  CA  TYR A 371     -36.172 -35.801 -24.173  1.00 16.71           C  
ATOM   2765  C   TYR A 371     -35.792 -37.251 -24.425  1.00 17.97           C  
ATOM   2766  O   TYR A 371     -36.500 -38.182 -24.021  1.00 16.81           O  
ATOM   2767  CB  TYR A 371     -35.146 -35.158 -23.232  1.00 13.30           C  
ATOM   2768  CG  TYR A 371     -35.089 -35.817 -21.867  1.00 14.72           C  
ATOM   2769  CD1 TYR A 371     -34.279 -36.925 -21.638  1.00 18.76           C  
ATOM   2770  CD2 TYR A 371     -35.842 -35.326 -20.806  1.00 15.86           C  
ATOM   2771  CE1 TYR A 371     -34.241 -37.543 -20.378  1.00 16.04           C  
ATOM   2772  CE2 TYR A 371     -35.807 -35.929 -19.550  1.00 23.20           C  
ATOM   2773  CZ  TYR A 371     -35.000 -37.033 -19.341  1.00 22.93           C  
ATOM   2774  OH  TYR A 371     -34.967 -37.637 -18.090  1.00 21.04           O  
ATOM   2775  N   THR A 372     -34.655 -37.441 -25.079  1.00 15.29           N  
ATOM   2776  CA  THR A 372     -34.155 -38.773 -25.354  1.00 13.39           C  
ATOM   2777  C   THR A 372     -32.670 -38.829 -25.011  1.00 20.18           C  
ATOM   2778  O   THR A 372     -31.918 -37.912 -25.337  1.00 23.23           O  
ATOM   2779  CB  THR A 372     -34.333 -39.102 -26.858  1.00 27.36           C  
ATOM   2780  OG1 THR A 372     -35.732 -39.118 -27.179  1.00 29.70           O  
ATOM   2781  CG2 THR A 372     -33.719 -40.444 -27.191  1.00 29.42           C  
ATOM   2782  N   ILE A 373     -32.252 -39.898 -24.345  1.00 15.25           N  
ATOM   2783  CA  ILE A 373     -30.836 -40.136 -24.100  1.00 12.63           C  
ATOM   2784  C   ILE A 373     -30.371 -41.359 -24.871  1.00 15.50           C  
ATOM   2785  O   ILE A 373     -30.953 -42.437 -24.746  1.00 16.35           O  
ATOM   2786  CB  ILE A 373     -30.551 -40.382 -22.600  1.00 14.07           C  
ATOM   2787  CG1 ILE A 373     -30.881 -39.124 -21.794  1.00 18.94           C  
ATOM   2788  CG2 ILE A 373     -29.088 -40.794 -22.415  1.00 15.21           C  
ATOM   2789  CD1 ILE A 373     -30.820 -39.320 -20.289  1.00 19.18           C  
ATOM   2790  N   ASN A 374     -29.321 -41.192 -25.672  1.00 14.96           N  
ATOM   2791  CA  ASN A 374     -28.783 -42.304 -26.438  1.00 16.23           C  
ATOM   2792  C   ASN A 374     -27.927 -43.207 -25.563  1.00 19.39           C  
ATOM   2793  O   ASN A 374     -27.143 -42.726 -24.743  1.00 16.57           O  
ATOM   2794  CB  ASN A 374     -27.970 -41.791 -27.628  1.00 20.81           C  
ATOM   2795  CG  ASN A 374     -28.839 -41.196 -28.717  1.00 29.76           C  
ATOM   2796  OD1 ASN A 374     -30.055 -41.373 -28.725  1.00 25.26           O  
ATOM   2797  ND2 ASN A 374     -28.213 -40.495 -29.653  1.00 35.47           N  
ATOM   2798  N   ILE A 375     -28.092 -44.516 -25.732  1.00 14.52           N  
ATOM   2799  CA  ILE A 375     -27.332 -45.495 -24.969  1.00 13.86           C  
ATOM   2800  C   ILE A 375     -26.204 -45.997 -25.838  1.00 19.56           C  
ATOM   2801  O   ILE A 375     -26.450 -46.469 -26.949  1.00 18.71           O  
ATOM   2802  CB  ILE A 375     -28.209 -46.701 -24.600  1.00 20.28           C  
ATOM   2803  CG1 ILE A 375     -29.450 -46.242 -23.822  1.00 19.00           C  
ATOM   2804  CG2 ILE A 375     -27.392 -47.749 -23.849  1.00 20.36           C  
ATOM   2805  CD1 ILE A 375     -29.132 -45.446 -22.569  1.00 22.73           C  
ATOM   2806  N   MET A 376     -24.979 -45.911 -25.325  1.00 16.50           N  
ATOM   2807  CA  MET A 376     -23.777 -46.196 -26.108  1.00 17.96           C  
ATOM   2808  C   MET A 376     -22.964 -47.357 -25.556  1.00 16.28           C  
ATOM   2809  O   MET A 376     -22.871 -47.538 -24.342  1.00 15.72           O  
ATOM   2810  CB  MET A 376     -22.865 -44.962 -26.133  1.00 20.45           C  
ATOM   2811  CG  MET A 376     -23.586 -43.646 -26.358  1.00 23.99           C  
ATOM   2812  SD  MET A 376     -24.160 -43.523 -28.052  1.00 24.91           S  
ATOM   2813  CE  MET A 376     -22.604 -43.530 -28.952  1.00 29.81           C  
ATOM   2814  N   GLU A 377     -22.362 -48.131 -26.456  1.00 14.84           N  
ATOM   2815  CA  GLU A 377     -21.360 -49.126 -26.083  1.00 16.76           C  
ATOM   2816  C   GLU A 377     -20.083 -48.909 -26.887  1.00 21.39           C  
ATOM   2817  O   GLU A 377     -20.135 -48.508 -28.057  1.00 25.35           O  
ATOM   2818  CB  GLU A 377     -21.876 -50.549 -26.318  1.00 18.59           C  
ATOM   2819  CG  GLU A 377     -23.024 -50.952 -25.411  1.00 23.12           C  
ATOM   2820  CD  GLU A 377     -23.424 -52.408 -25.583  1.00 28.60           C  
ATOM   2821  OE1 GLU A 377     -23.010 -53.032 -26.583  1.00 27.03           O  
ATOM   2822  OE2 GLU A 377     -24.163 -52.926 -24.722  1.00 23.77           O  
ATOM   2823  N   LEU A 378     -18.936 -49.164 -26.264  1.00 18.50           N  
ATOM   2824  CA  LEU A 378     -17.664 -49.095 -26.977  1.00 23.63           C  
ATOM   2825  C   LEU A 378     -17.440 -50.421 -27.705  1.00 25.55           C  
ATOM   2826  O   LEU A 378     -17.248 -51.458 -27.076  1.00 26.20           O  
ATOM   2827  CB  LEU A 378     -16.517 -48.807 -26.005  1.00 26.12           C  
ATOM   2828  CG  LEU A 378     -15.108 -48.620 -26.570  1.00 37.76           C  
ATOM   2829  CD1 LEU A 378     -15.031 -47.403 -27.488  1.00 38.24           C  
ATOM   2830  CD2 LEU A 378     -14.095 -48.503 -25.439  1.00 36.73           C  
ATOM   2831  N   LYS A 379     -17.482 -50.390 -29.033  1.00 26.46           N  
ATOM   2832  CA  LYS A 379     -17.364 -51.621 -29.805  1.00 28.00           C  
ATOM   2833  C   LYS A 379     -16.131 -51.625 -30.697  1.00 27.66           C  
ATOM   2834  O   LYS A 379     -15.337 -50.684 -30.682  1.00 27.54           O  
ATOM   2835  CB  LYS A 379     -18.628 -51.853 -30.632  1.00 33.74           C  
ATOM   2836  CG  LYS A 379     -19.881 -51.350 -29.948  1.00 40.51           C  
ATOM   2837  CD  LYS A 379     -21.117 -52.089 -30.405  1.00 45.77           C  
ATOM   2838  CE  LYS A 379     -21.291 -53.376 -29.625  1.00 50.65           C  
ATOM   2839  NZ  LYS A 379     -22.696 -53.865 -29.691  1.00 55.61           N  
ATOM   2840  N   THR A 380     -15.984 -52.695 -31.473  1.00 28.05           N  
ATOM   2841  CA  THR A 380     -14.802 -52.911 -32.297  1.00 32.72           C  
ATOM   2842  C   THR A 380     -14.386 -51.669 -33.078  1.00 35.50           C  
ATOM   2843  O   THR A 380     -13.211 -51.305 -33.102  1.00 40.88           O  
ATOM   2844  CB  THR A 380     -15.025 -54.068 -33.290  1.00 41.76           C  
ATOM   2845  OG1 THR A 380     -15.370 -55.257 -32.568  1.00 44.77           O  
ATOM   2846  CG2 THR A 380     -13.772 -54.316 -34.103  1.00 51.33           C  
ATOM   2847  N   ASN A 381     -15.353 -51.015 -33.709  1.00 33.35           N  
ATOM   2848  CA  ASN A 381     -15.053 -49.868 -34.558  1.00 30.91           C  
ATOM   2849  C   ASN A 381     -15.278 -48.526 -33.883  1.00 29.41           C  
ATOM   2850  O   ASN A 381     -15.348 -47.490 -34.545  1.00 28.85           O  
ATOM   2851  CB  ASN A 381     -15.841 -49.963 -35.859  1.00 28.66           C  
ATOM   2852  CG  ASN A 381     -15.425 -51.155 -36.684  1.00 35.59           C  
ATOM   2853  OD1 ASN A 381     -14.253 -51.297 -37.032  1.00 40.70           O  
ATOM   2854  ND2 ASN A 381     -16.374 -52.033 -36.986  1.00 41.44           N  
ATOM   2855  N   GLY A 382     -15.382 -48.550 -32.559  1.00 26.26           N  
ATOM   2856  CA  GLY A 382     -15.579 -47.333 -31.794  1.00 22.88           C  
ATOM   2857  C   GLY A 382     -16.917 -47.317 -31.080  1.00 22.06           C  
ATOM   2858  O   GLY A 382     -17.640 -48.316 -31.080  1.00 26.03           O  
ATOM   2859  N   PRO A 383     -17.250 -46.183 -30.454  1.00 28.75           N  
ATOM   2860  CA  PRO A 383     -18.517 -46.038 -29.729  1.00 27.80           C  
ATOM   2861  C   PRO A 383     -19.693 -46.201 -30.679  1.00 24.47           C  
ATOM   2862  O   PRO A 383     -19.677 -45.638 -31.775  1.00 27.11           O  
ATOM   2863  CB  PRO A 383     -18.462 -44.598 -29.204  1.00 25.69           C  
ATOM   2864  CG  PRO A 383     -17.021 -44.220 -29.243  1.00 33.30           C  
ATOM   2865  CD  PRO A 383     -16.440 -44.955 -30.410  1.00 29.12           C  
ATOM   2866  N   ARG A 384     -20.694 -46.970 -30.271  1.00 22.25           N  
ATOM   2867  CA  ARG A 384     -21.864 -47.212 -31.108  1.00 26.95           C  
ATOM   2868  C   ARG A 384     -23.148 -47.015 -30.314  1.00 23.95           C  
ATOM   2869  O   ARG A 384     -23.241 -47.436 -29.168  1.00 22.01           O  
ATOM   2870  CB  ARG A 384     -21.831 -48.632 -31.685  1.00 26.60           C  
ATOM   2871  CG  ARG A 384     -23.171 -49.093 -32.240  1.00 44.91           C  
ATOM   2872  CD  ARG A 384     -23.024 -50.305 -33.142  1.00 56.57           C  
ATOM   2873  NE  ARG A 384     -22.339 -49.975 -34.387  1.00 62.45           N  
ATOM   2874  CZ  ARG A 384     -22.934 -49.444 -35.451  1.00 71.84           C  
ATOM   2875  NH1 ARG A 384     -24.232 -49.176 -35.423  1.00 75.50           N  
ATOM   2876  NH2 ARG A 384     -22.231 -49.180 -36.545  1.00 75.32           N  
ATOM   2877  N   LYS A 385     -24.129 -46.353 -30.919  1.00 24.18           N  
ATOM   2878  CA  LYS A 385     -25.451 -46.259 -30.318  1.00 20.12           C  
ATOM   2879  C   LYS A 385     -26.173 -47.599 -30.432  1.00 26.86           C  
ATOM   2880  O   LYS A 385     -26.358 -48.125 -31.534  1.00 25.60           O  
ATOM   2881  CB  LYS A 385     -26.265 -45.149 -30.983  1.00 28.11           C  
ATOM   2882  CG  LYS A 385     -27.718 -45.099 -30.549  1.00 28.41           C  
ATOM   2883  CD  LYS A 385     -28.418 -43.884 -31.132  1.00 33.16           C  
ATOM   2884  CE  LYS A 385     -29.923 -43.954 -30.921  1.00 30.06           C  
ATOM   2885  NZ  LYS A 385     -30.616 -42.778 -31.519  1.00 32.62           N  
ATOM   2886  N   ILE A 386     -26.566 -48.162 -29.295  1.00 20.03           N  
ATOM   2887  CA  ILE A 386     -27.264 -49.444 -29.293  1.00 22.89           C  
ATOM   2888  C   ILE A 386     -28.748 -49.275 -29.007  1.00 26.68           C  
ATOM   2889  O   ILE A 386     -29.519 -50.223 -29.118  1.00 26.96           O  
ATOM   2890  CB  ILE A 386     -26.662 -50.429 -28.268  1.00 22.90           C  
ATOM   2891  CG1 ILE A 386     -26.900 -49.923 -26.839  1.00 24.51           C  
ATOM   2892  CG2 ILE A 386     -25.185 -50.632 -28.533  1.00 26.95           C  
ATOM   2893  CD1 ILE A 386     -26.649 -50.969 -25.777  1.00 29.31           C  
ATOM   2894  N   GLY A 387     -29.146 -48.067 -28.623  1.00 26.38           N  
ATOM   2895  CA  GLY A 387     -30.540 -47.795 -28.324  1.00 22.29           C  
ATOM   2896  C   GLY A 387     -30.743 -46.434 -27.683  1.00 20.31           C  
ATOM   2897  O   GLY A 387     -29.850 -45.588 -27.705  1.00 20.87           O  
ATOM   2898  N   TYR A 388     -31.921 -46.215 -27.116  1.00 22.15           N  
ATOM   2899  CA  TYR A 388     -32.197 -44.952 -26.447  1.00 19.49           C  
ATOM   2900  C   TYR A 388     -33.180 -45.103 -25.294  1.00 20.87           C  
ATOM   2901  O   TYR A 388     -33.821 -46.141 -25.139  1.00 23.44           O  
ATOM   2902  CB  TYR A 388     -32.714 -43.913 -27.442  1.00 20.43           C  
ATOM   2903  CG  TYR A 388     -33.984 -44.339 -28.136  1.00 20.54           C  
ATOM   2904  CD1 TYR A 388     -35.225 -44.058 -27.585  1.00 27.93           C  
ATOM   2905  CD2 TYR A 388     -33.941 -45.029 -29.340  1.00 31.75           C  
ATOM   2906  CE1 TYR A 388     -36.394 -44.448 -28.219  1.00 30.82           C  
ATOM   2907  CE2 TYR A 388     -35.105 -45.421 -29.981  1.00 30.72           C  
ATOM   2908  CZ  TYR A 388     -36.326 -45.131 -29.410  1.00 31.85           C  
ATOM   2909  OH  TYR A 388     -37.491 -45.516 -30.039  1.00 42.04           O  
ATOM   2910  N   TRP A 389     -33.270 -44.054 -24.481  1.00 21.55           N  
ATOM   2911  CA  TRP A 389     -34.130 -44.033 -23.304  1.00 19.13           C  
ATOM   2912  C   TRP A 389     -34.962 -42.755 -23.298  1.00 17.33           C  
ATOM   2913  O   TRP A 389     -34.442 -41.676 -23.586  1.00 20.27           O  
ATOM   2914  CB  TRP A 389     -33.270 -44.103 -22.035  1.00 17.55           C  
ATOM   2915  CG  TRP A 389     -34.044 -44.236 -20.747  1.00 16.90           C  
ATOM   2916  CD1 TRP A 389     -34.300 -45.391 -20.062  1.00 19.42           C  
ATOM   2917  CD2 TRP A 389     -34.647 -43.180 -19.990  1.00 18.45           C  
ATOM   2918  NE1 TRP A 389     -35.017 -45.118 -18.921  1.00 17.51           N  
ATOM   2919  CE2 TRP A 389     -35.246 -43.770 -18.852  1.00 17.46           C  
ATOM   2920  CE3 TRP A 389     -34.736 -41.794 -20.152  1.00 20.72           C  
ATOM   2921  CZ2 TRP A 389     -35.932 -43.024 -17.895  1.00 22.32           C  
ATOM   2922  CZ3 TRP A 389     -35.414 -41.051 -19.193  1.00 25.23           C  
ATOM   2923  CH2 TRP A 389     -36.002 -41.670 -18.080  1.00 24.53           C  
ATOM   2924  N   SER A 390     -36.257 -42.880 -22.988  1.00 17.32           N  
ATOM   2925  CA  SER A 390     -37.110 -41.722 -22.687  1.00 24.50           C  
ATOM   2926  C   SER A 390     -37.913 -41.974 -21.405  1.00 26.29           C  
ATOM   2927  O   SER A 390     -38.039 -43.116 -20.980  1.00 23.02           O  
ATOM   2928  CB  SER A 390     -38.062 -41.439 -23.848  1.00 32.95           C  
ATOM   2929  OG  SER A 390     -38.949 -42.531 -24.035  1.00 33.03           O  
ATOM   2930  N   GLU A 391     -38.465 -40.931 -20.785  1.00 32.88           N  
ATOM   2931  CA  GLU A 391     -39.223 -41.156 -19.550  1.00 33.29           C  
ATOM   2932  C   GLU A 391     -40.395 -42.095 -19.816  1.00 38.63           C  
ATOM   2933  O   GLU A 391     -40.677 -43.010 -19.037  1.00 41.36           O  
ATOM   2934  CB  GLU A 391     -39.767 -39.854 -18.958  1.00 26.84           C  
ATOM   2935  CG  GLU A 391     -38.951 -38.610 -19.227  1.00 50.33           C  
ATOM   2936  CD  GLU A 391     -39.740 -37.348 -18.928  1.00 46.15           C  
ATOM   2937  OE1 GLU A 391     -39.794 -36.959 -17.741  1.00 37.39           O  
ATOM   2938  OE2 GLU A 391     -40.317 -36.756 -19.874  1.00 35.99           O  
ATOM   2939  N   VAL A 392     -41.073 -41.854 -20.930  1.00 38.47           N  
ATOM   2940  CA  VAL A 392     -42.283 -42.585 -21.269  1.00 42.17           C  
ATOM   2941  C   VAL A 392     -42.025 -44.057 -21.598  1.00 38.69           C  
ATOM   2942  O   VAL A 392     -42.755 -44.933 -21.139  1.00 35.84           O  
ATOM   2943  CB  VAL A 392     -43.026 -41.908 -22.442  1.00 50.76           C  
ATOM   2944  CG1 VAL A 392     -43.583 -40.567 -22.005  1.00 59.92           C  
ATOM   2945  CG2 VAL A 392     -42.098 -41.730 -23.633  1.00 46.98           C  
ATOM   2946  N   ASP A 393     -40.979 -44.326 -22.375  1.00 31.69           N  
ATOM   2947  CA  ASP A 393     -40.758 -45.664 -22.921  1.00 42.00           C  
ATOM   2948  C   ASP A 393     -39.638 -46.450 -22.241  1.00 40.13           C  
ATOM   2949  O   ASP A 393     -39.453 -47.636 -22.517  1.00 37.84           O  
ATOM   2950  CB  ASP A 393     -40.461 -45.576 -24.422  1.00 46.37           C  
ATOM   2951  CG  ASP A 393     -41.630 -45.030 -25.218  1.00 56.00           C  
ATOM   2952  OD1 ASP A 393     -42.749 -44.968 -24.667  1.00 54.91           O  
ATOM   2953  OD2 ASP A 393     -41.426 -44.663 -26.396  1.00 54.87           O  
ATOM   2954  N   LYS A 394     -38.896 -45.795 -21.355  1.00 34.87           N  
ATOM   2955  CA  LYS A 394     -37.670 -46.378 -20.823  1.00 24.26           C  
ATOM   2956  C   LYS A 394     -36.732 -46.788 -21.970  1.00 25.48           C  
ATOM   2957  O   LYS A 394     -36.591 -46.049 -22.940  1.00 27.63           O  
ATOM   2958  CB  LYS A 394     -37.973 -47.544 -19.889  1.00 31.42           C  
ATOM   2959  CG  LYS A 394     -38.998 -47.204 -18.824  1.00 38.84           C  
ATOM   2960  CD  LYS A 394     -38.718 -45.856 -18.170  1.00 42.90           C  
ATOM   2961  CE  LYS A 394     -39.824 -45.488 -17.181  1.00 41.96           C  
ATOM   2962  NZ  LYS A 394     -39.671 -44.113 -16.624  1.00 43.65           N  
ATOM   2963  N   MET A 395     -36.103 -47.956 -21.876  1.00 27.16           N  
ATOM   2964  CA  MET A 395     -35.065 -48.313 -22.844  1.00 27.89           C  
ATOM   2965  C   MET A 395     -35.549 -49.040 -24.097  1.00 30.07           C  
ATOM   2966  O   MET A 395     -36.247 -50.048 -24.010  1.00 33.75           O  
ATOM   2967  CB  MET A 395     -33.974 -49.146 -22.184  1.00 24.87           C  
ATOM   2968  CG  MET A 395     -32.871 -49.526 -23.150  1.00 25.29           C  
ATOM   2969  SD  MET A 395     -31.347 -49.948 -22.285  1.00 42.72           S  
ATOM   2970  CE  MET A 395     -30.314 -50.404 -23.678  1.00 30.56           C  
ATOM   2971  N   VAL A 396     -35.137 -48.538 -25.258  1.00 21.80           N  
ATOM   2972  CA  VAL A 396     -35.487 -49.146 -26.543  1.00 26.34           C  
ATOM   2973  C   VAL A 396     -34.223 -49.532 -27.311  1.00 25.39           C  
ATOM   2974  O   VAL A 396     -33.355 -48.702 -27.541  1.00 25.36           O  
ATOM   2975  CB  VAL A 396     -36.310 -48.177 -27.412  1.00 28.51           C  
ATOM   2976  CG1 VAL A 396     -36.654 -48.822 -28.741  1.00 35.80           C  
ATOM   2977  CG2 VAL A 396     -37.573 -47.746 -26.678  1.00 30.66           C  
ATOM   2978  N   VAL A 397     -34.117 -50.796 -27.699  1.00 24.28           N  
ATOM   2979  CA  VAL A 397     -32.931 -51.276 -28.397  1.00 25.21           C  
ATOM   2980  C   VAL A 397     -33.042 -51.061 -29.900  1.00 37.18           C  
ATOM   2981  O   VAL A 397     -34.051 -51.408 -30.507  1.00 40.14           O  
ATOM   2982  CB  VAL A 397     -32.709 -52.773 -28.129  1.00 36.20           C  
ATOM   2983  CG1 VAL A 397     -31.447 -53.254 -28.823  1.00 37.71           C  
ATOM   2984  CG2 VAL A 397     -32.639 -53.027 -26.633  1.00 37.55           C  
ATOM   2985  N   THR A 398     -31.998 -50.491 -30.493  1.00 39.42           N  
ATOM   2986  CA  THR A 398     -31.978 -50.212 -31.926  1.00 50.59           C  
ATOM   2987  C   THR A 398     -31.857 -51.488 -32.756  1.00 55.42           C  
ATOM   2988  O   THR A 398     -30.968 -52.309 -32.528  1.00 61.24           O  
ATOM   2989  CB  THR A 398     -30.825 -49.263 -32.295  1.00 53.29           C  
ATOM   2990  OG1 THR A 398     -31.124 -47.943 -31.826  1.00 48.49           O  
ATOM   2991  CG2 THR A 398     -30.631 -49.224 -33.801  1.00 62.59           C  
TER    2992      THR A 398                                                      
END                                                                             
