# Supplementary material for: Proteome-wide prediction of targets for aspirin: new insight into the molecular mechanism of aspirin
Source: PeerJ. 2016 Mar 10;4:e1791. doi: 10.7717/peerj.1791 (PMC4793309; doi:10.7717/peerj.1791)
Supplement: File S1 — The raw data contains all strucures of the identified 79 proteins. The Protocols show how to prepare protein strucure and run CDOCKER. [file peerj-04-1791-s004.zip › 79_protein_strucures/3HHM.pdb]

ATOM      1  N   SER A -27      58.852  76.286 107.011  1.00 88.54           N  
ATOM      2  CA  SER A -27      59.639  77.065 106.009  1.00 88.58           C  
ATOM      3  C   SER A -27      60.111  78.391 106.620  1.00 88.36           C  
ATOM      4  O   SER A -27      61.213  78.465 107.168  1.00 88.32           O  
ATOM      5  CB  SER A -27      58.810  77.289 104.731  1.00 88.74           C  
ATOM      6  OG  SER A -27      59.597  77.809 103.667  1.00 89.15           O  
ATOM      7  N   TYR A -26      59.270  79.424 106.531  1.00 88.13           N  
ATOM      8  CA  TYR A -26      59.546  80.729 107.142  1.00 87.92           C  
ATOM      9  C   TYR A -26      59.188  80.672 108.625  1.00 88.14           C  
ATOM     10  O   TYR A -26      60.062  80.554 109.489  1.00 88.40           O  
ATOM     11  CB  TYR A -26      58.742  81.845 106.448  1.00 87.42           C  
ATOM     12  CG  TYR A -26      59.145  82.129 105.017  1.00 86.71           C  
ATOM     13  CD1 TYR A -26      58.329  81.734 103.955  1.00 86.06           C  
ATOM     14  CD2 TYR A -26      60.339  82.793 104.724  1.00 85.79           C  
ATOM     15  CE1 TYR A -26      58.693  81.989 102.642  1.00 85.71           C  
ATOM     16  CE2 TYR A -26      60.710  83.055 103.414  1.00 85.44           C  
ATOM     17  CZ  TYR A -26      59.882  82.650 102.381  1.00 85.84           C  
ATOM     18  OH  TYR A -26      60.244  82.906 101.084  1.00 86.05           O  
ATOM     19  N   TYR A -25      57.891  80.781 108.902  1.00 88.23           N  
ATOM     20  CA  TYR A -25      57.320  80.450 110.196  1.00 88.15           C  
ATOM     21  C   TYR A -25      57.035  78.956 110.105  1.00 88.41           C  
ATOM     22  O   TYR A -25      56.772  78.453 109.007  1.00 88.67           O  
ATOM     23  CB  TYR A -25      56.032  81.240 110.402  1.00 87.84           C  
ATOM     24  CG  TYR A -25      56.167  82.698 110.023  1.00 87.29           C  
ATOM     25  CD1 TYR A -25      55.738  83.162 108.779  1.00 86.56           C  
ATOM     26  CD2 TYR A -25      56.740  83.613 110.908  1.00 87.11           C  
ATOM     27  CE1 TYR A -25      55.869  84.508 108.430  1.00 86.82           C  
ATOM     28  CE2 TYR A -25      56.875  84.957 110.572  1.00 86.96           C  
ATOM     29  CZ  TYR A -25      56.440  85.398 109.334  1.00 87.15           C  
ATOM     30  OH  TYR A -25      56.580  86.731 109.015  1.00 87.30           O  
ATOM     31  N   HIS A -24      57.094  78.243 111.226  1.00 88.48           N  
ATOM     32  CA  HIS A -24      56.980  76.777 111.193  1.00 88.64           C  
ATOM     33  C   HIS A -24      55.595  76.293 110.739  1.00 88.61           C  
ATOM     34  O   HIS A -24      54.995  75.407 111.355  1.00 88.83           O  
ATOM     35  CB  HIS A -24      57.375  76.176 112.546  1.00 88.82           C  
ATOM     36  CG  HIS A -24      58.835  76.301 112.851  1.00 88.86           C  
ATOM     37  ND1 HIS A -24      59.740  75.298 112.579  1.00 88.92           N  
ATOM     38  CD2 HIS A -24      59.548  77.316 113.393  1.00 88.55           C  
ATOM     39  CE1 HIS A -24      60.948  75.689 112.943  1.00 88.73           C  
ATOM     40  NE2 HIS A -24      60.859  76.909 113.440  1.00 88.78           N  
ATOM     41  N   HIS A -23      55.118  76.879 109.640  1.00 88.52           N  
ATOM     42  CA  HIS A -23      53.753  76.699 109.117  1.00 88.30           C  
ATOM     43  C   HIS A -23      52.645  76.994 110.147  1.00 88.30           C  
ATOM     44  O   HIS A -23      51.512  76.526 110.003  1.00 88.27           O  
ATOM     45  CB  HIS A -23      53.589  75.317 108.460  1.00 88.15           C  
ATOM     46  CG  HIS A -23      54.293  75.189 107.143  1.00 87.56           C  
ATOM     47  ND1 HIS A -23      53.618  75.081 105.946  1.00 86.67           N  
ATOM     48  CD2 HIS A -23      55.612  75.163 106.835  1.00 86.97           C  
ATOM     49  CE1 HIS A -23      54.490  74.988 104.958  1.00 86.53           C  
ATOM     50  NE2 HIS A -23      55.707  75.035 105.471  1.00 86.75           N  
ATOM     51  N   HIS A -22      52.977  77.800 111.159  1.00 88.27           N  
ATOM     52  CA  HIS A -22      52.055  78.128 112.246  1.00 88.26           C  
ATOM     53  C   HIS A -22      51.107  79.272 111.884  1.00 88.17           C  
ATOM     54  O   HIS A -22      51.519  80.432 111.783  1.00 88.06           O  
ATOM     55  CB  HIS A -22      52.828  78.450 113.531  1.00 88.37           C  
ATOM     56  CG  HIS A -22      51.989  78.395 114.771  1.00 88.93           C  
ATOM     57  ND1 HIS A -22      51.784  77.230 115.480  1.00 89.36           N  
ATOM     58  CD2 HIS A -22      51.299  79.360 115.426  1.00 89.24           C  
ATOM     59  CE1 HIS A -22      51.004  77.479 116.517  1.00 89.73           C  
ATOM     60  NE2 HIS A -22      50.695  78.764 116.506  1.00 89.68           N  
ATOM     61  N   HIS A -21      49.838  78.922 111.685  1.00 88.25           N  
ATOM     62  CA  HIS A -21      48.787  79.882 111.355  1.00 88.36           C  
ATOM     63  C   HIS A -21      48.359  80.661 112.586  1.00 88.72           C  
ATOM     64  O   HIS A -21      48.142  80.088 113.656  1.00 88.59           O  
ATOM     65  CB  HIS A -21      47.559  79.176 110.771  1.00 88.12           C  
ATOM     66  CG  HIS A -21      47.814  78.485 109.466  1.00 87.64           C  
ATOM     67  ND1 HIS A -21      47.445  79.026 108.254  1.00 87.06           N  
ATOM     68  CD2 HIS A -21      48.391  77.292 109.186  1.00 86.96           C  
ATOM     69  CE1 HIS A -21      47.787  78.199 107.283  1.00 87.08           C  
ATOM     70  NE2 HIS A -21      48.359  77.138 107.821  1.00 87.06           N  
ATOM     71  N   HIS A -20      48.245  81.972 112.423  1.00 89.21           N  
ATOM     72  CA  HIS A -20      47.661  82.823 113.445  1.00 89.76           C  
ATOM     73  C   HIS A -20      46.216  83.111 113.059  1.00 90.25           C  
ATOM     74  O   HIS A -20      45.945  83.994 112.241  1.00 90.32           O  
ATOM     75  CB  HIS A -20      48.473  84.110 113.595  1.00 89.68           C  
ATOM     76  CG  HIS A -20      49.769  83.922 114.321  1.00 89.36           C  
ATOM     77  ND1 HIS A -20      50.535  84.979 114.758  1.00 88.89           N  
ATOM     78  CD2 HIS A -20      50.426  82.800 114.702  1.00 89.22           C  
ATOM     79  CE1 HIS A -20      51.614  84.518 115.365  1.00 89.26           C  
ATOM     80  NE2 HIS A -20      51.569  83.198 115.350  1.00 89.13           N  
ATOM     81  N   HIS A -19      45.295  82.341 113.636  1.00 90.87           N  
ATOM     82  CA  HIS A -19      43.874  82.450 113.307  1.00 91.55           C  
ATOM     83  C   HIS A -19      43.277  83.820 113.656  1.00 92.19           C  
ATOM     84  O   HIS A -19      42.447  84.350 112.910  1.00 92.23           O  
ATOM     85  CB  HIS A -19      43.081  81.330 113.975  1.00 91.38           C  
ATOM     86  CG  HIS A -19      43.420  79.961 113.471  1.00 91.44           C  
ATOM     87  ND1 HIS A -19      43.677  79.697 112.142  1.00 91.27           N  
ATOM     88  CD2 HIS A -19      43.510  78.772 114.114  1.00 91.14           C  
ATOM     89  CE1 HIS A -19      43.927  78.408 111.991  1.00 90.78           C  
ATOM     90  NE2 HIS A -19      43.831  77.825 113.172  1.00 90.63           N  
ATOM     91  N   ASP A -18      43.707  84.386 114.784  1.00 92.90           N  
ATOM     92  CA  ASP A -18      43.318  85.739 115.166  1.00 93.56           C  
ATOM     93  C   ASP A -18      44.109  86.751 114.337  1.00 93.77           C  
ATOM     94  O   ASP A -18      45.227  87.128 114.710  1.00 93.80           O  
ATOM     95  CB  ASP A -18      43.564  85.969 116.665  1.00 93.77           C  
ATOM     96  CG  ASP A -18      42.827  87.195 117.204  1.00 94.72           C  
ATOM     97  OD1 ASP A -18      41.586  87.274 117.038  1.00 95.61           O  
ATOM     98  OD2 ASP A -18      43.488  88.076 117.806  1.00 95.32           O  
ATOM     99  N   TYR A -17      43.537  87.157 113.201  1.00 94.01           N  
ATOM    100  CA  TYR A -17      44.121  88.205 112.350  1.00 94.26           C  
ATOM    101  C   TYR A -17      43.132  88.732 111.308  1.00 94.24           C  
ATOM    102  O   TYR A -17      43.009  89.944 111.110  1.00 94.18           O  
ATOM    103  CB  TYR A -17      45.415  87.731 111.668  1.00 94.38           C  
ATOM    104  CG  TYR A -17      46.198  88.846 110.997  1.00 94.63           C  
ATOM    105  CD1 TYR A -17      46.778  89.873 111.750  1.00 94.51           C  
ATOM    106  CD2 TYR A -17      46.358  88.874 109.606  1.00 94.70           C  
ATOM    107  CE1 TYR A -17      47.493  90.903 111.134  1.00 95.05           C  
ATOM    108  CE2 TYR A -17      47.071  89.899 108.978  1.00 94.61           C  
ATOM    109  CZ  TYR A -17      47.637  90.911 109.748  1.00 94.99           C  
ATOM    110  OH  TYR A -17      48.351  91.923 109.134  1.00 94.97           O  
ATOM    111  N   PRO A   5      82.907  55.421  99.270  1.00 81.46           N  
ATOM    112  CA  PRO A   5      83.755  54.722 100.239  1.00 81.29           C  
ATOM    113  C   PRO A   5      83.844  55.473 101.574  1.00 81.02           C  
ATOM    114  O   PRO A   5      84.431  56.559 101.629  1.00 81.11           O  
ATOM    115  CB  PRO A   5      85.132  54.668  99.540  1.00 81.41           C  
ATOM    116  CG  PRO A   5      85.006  55.518  98.286  1.00 81.63           C  
ATOM    117  CD  PRO A   5      83.546  55.515  97.944  1.00 81.63           C  
ATOM    118  N   SER A   6      83.275  54.879 102.630  1.00 80.50           N  
ATOM    119  CA  SER A   6      83.123  55.517 103.960  1.00 79.82           C  
ATOM    120  C   SER A   6      84.363  56.255 104.530  1.00 79.18           C  
ATOM    121  O   SER A   6      85.500  55.978 104.140  1.00 79.31           O  
ATOM    122  CB  SER A   6      82.521  54.526 104.983  1.00 79.91           C  
ATOM    123  OG  SER A   6      82.866  53.180 104.695  1.00 79.53           O  
ATOM    124  N   SER A   7      84.109  57.185 105.457  1.00 78.23           N  
ATOM    125  CA  SER A   7      85.078  58.200 105.898  1.00 76.98           C  
ATOM    126  C   SER A   7      85.674  57.937 107.288  1.00 76.18           C  
ATOM    127  O   SER A   7      85.716  56.793 107.755  1.00 76.31           O  
ATOM    128  CB  SER A   7      84.402  59.581 105.894  1.00 77.17           C  
ATOM    129  OG  SER A   7      83.460  59.721 106.957  1.00 77.04           O  
ATOM    130  N   GLY A   8      86.161  59.009 107.922  1.00 74.93           N  
ATOM    131  CA  GLY A   8      86.509  59.003 109.344  1.00 72.92           C  
ATOM    132  C   GLY A   8      87.967  59.024 109.765  1.00 71.36           C  
ATOM    133  O   GLY A   8      88.584  57.981 109.853  1.00 71.51           O  
ATOM    134  N   GLU A   9      88.507  60.225 109.973  1.00 69.89           N  
ATOM    135  CA  GLU A   9      89.641  60.511 110.876  1.00 68.66           C  
ATOM    136  C   GLU A   9      90.673  59.387 111.089  1.00 67.74           C  
ATOM    137  O   GLU A   9      90.490  58.537 111.968  1.00 68.08           O  
ATOM    138  CB  GLU A   9      89.050  60.928 112.232  1.00 68.68           C  
ATOM    139  CG  GLU A   9      89.907  61.818 113.127  1.00 68.58           C  
ATOM    140  CD  GLU A   9      89.133  62.338 114.350  1.00 68.75           C  
ATOM    141  OE1 GLU A   9      87.889  62.455 114.294  1.00 68.52           O  
ATOM    142  OE2 GLU A   9      89.766  62.644 115.379  1.00 68.97           O  
ATOM    143  N   LEU A  10      91.761  59.400 110.320  1.00 66.03           N  
ATOM    144  CA  LEU A  10      92.744  58.289 110.308  1.00 64.62           C  
ATOM    145  C   LEU A  10      92.218  56.950 109.775  1.00 63.75           C  
ATOM    146  O   LEU A  10      91.096  56.557 110.061  1.00 63.22           O  
ATOM    147  CB  LEU A  10      93.394  58.089 111.677  1.00 64.49           C  
ATOM    148  CG  LEU A  10      94.897  58.319 111.810  1.00 64.28           C  
ATOM    149  CD1 LEU A  10      95.333  59.688 111.314  1.00 64.02           C  
ATOM    150  CD2 LEU A  10      95.299  58.117 113.253  1.00 64.54           C  
ATOM    151  N   TRP A  11      93.047  56.250 109.004  1.00 63.04           N  
ATOM    152  CA  TRP A  11      92.627  55.000 108.367  1.00 62.36           C  
ATOM    153  C   TRP A  11      92.462  53.871 109.378  1.00 61.81           C  
ATOM    154  O   TRP A  11      93.365  53.604 110.172  1.00 61.72           O  
ATOM    155  CB  TRP A  11      93.585  54.603 107.231  1.00 62.48           C  
ATOM    156  CG  TRP A  11      93.619  53.120 106.914  1.00 62.58           C  
ATOM    157  CD1 TRP A  11      94.585  52.219 107.293  1.00 63.21           C  
ATOM    158  CD2 TRP A  11      92.654  52.373 106.161  1.00 62.26           C  
ATOM    159  NE1 TRP A  11      94.276  50.964 106.826  1.00 63.17           N  
ATOM    160  CE2 TRP A  11      93.097  51.028 106.130  1.00 62.69           C  
ATOM    161  CE3 TRP A  11      91.458  52.709 105.508  1.00 62.82           C  
ATOM    162  CZ2 TRP A  11      92.385  50.016 105.470  1.00 63.04           C  
ATOM    163  CZ3 TRP A  11      90.744  51.700 104.846  1.00 63.21           C  
ATOM    164  CH2 TRP A  11      91.214  50.369 104.834  1.00 63.27           C  
ATOM    165  N   GLY A  12      91.294  53.229 109.338  1.00 61.25           N  
ATOM    166  CA  GLY A  12      90.988  52.074 110.181  1.00 60.66           C  
ATOM    167  C   GLY A  12      90.479  52.446 111.560  1.00 60.31           C  
ATOM    168  O   GLY A  12      90.183  51.575 112.383  1.00 60.45           O  
ATOM    169  N   ILE A  13      90.365  53.746 111.802  1.00 59.70           N  
ATOM    170  CA  ILE A  13      90.000  54.275 113.103  1.00 59.21           C  
ATOM    171  C   ILE A  13      88.972  55.392 112.915  1.00 58.92           C  
ATOM    172  O   ILE A  13      89.157  56.275 112.094  1.00 58.61           O  
ATOM    173  CB  ILE A  13      91.274  54.764 113.860  1.00 59.16           C  
ATOM    174  CG1 ILE A  13      91.819  53.657 114.765  1.00 59.52           C  
ATOM    175  CG2 ILE A  13      91.010  55.998 114.686  1.00 58.94           C  
ATOM    176  CD1 ILE A  13      92.914  52.808 114.129  1.00 60.41           C  
ATOM    177  N   HIS A  14      87.873  55.335 113.656  1.00 58.69           N  
ATOM    178  CA  HIS A  14      86.880  56.399 113.586  1.00 58.50           C  
ATOM    179  C   HIS A  14      87.399  57.655 114.289  1.00 58.31           C  
ATOM    180  O   HIS A  14      87.386  58.747 113.729  1.00 58.24           O  
ATOM    181  CB  HIS A  14      85.551  55.958 114.221  1.00 58.70           C  
ATOM    182  CG  HIS A  14      84.732  55.039 113.362  1.00 58.85           C  
ATOM    183  ND1 HIS A  14      83.960  55.489 112.313  1.00 58.52           N  
ATOM    184  CD2 HIS A  14      84.550  53.699 113.412  1.00 58.93           C  
ATOM    185  CE1 HIS A  14      83.347  54.466 111.747  1.00 58.00           C  
ATOM    186  NE2 HIS A  14      83.690  53.368 112.394  1.00 58.47           N  
ATOM    187  N   LEU A  15      87.871  57.474 115.516  1.00 58.18           N  
ATOM    188  CA  LEU A  15      88.201  58.571 116.407  1.00 58.13           C  
ATOM    189  C   LEU A  15      89.650  58.433 116.858  1.00 58.09           C  
ATOM    190  O   LEU A  15      90.024  57.425 117.461  1.00 58.12           O  
ATOM    191  CB  LEU A  15      87.267  58.501 117.615  1.00 58.10           C  
ATOM    192  CG  LEU A  15      86.949  59.739 118.444  1.00 58.38           C  
ATOM    193  CD1 LEU A  15      86.101  60.735 117.647  1.00 58.36           C  
ATOM    194  CD2 LEU A  15      86.226  59.294 119.710  1.00 58.17           C  
ATOM    195  N   MET A  16      90.477  59.427 116.556  1.00 58.09           N  
ATOM    196  CA  MET A  16      91.887  59.342 116.944  1.00 58.37           C  
ATOM    197  C   MET A  16      92.069  59.776 118.395  1.00 57.91           C  
ATOM    198  O   MET A  16      91.493  60.776 118.803  1.00 58.37           O  
ATOM    199  CB  MET A  16      92.809  60.114 115.978  1.00 58.52           C  
ATOM    200  CG  MET A  16      92.686  61.631 115.982  1.00 58.53           C  
ATOM    201  SD  MET A  16      94.140  62.476 115.308  1.00 58.99           S  
ATOM    202  CE  MET A  16      94.055  62.120 113.560  1.00 58.11           C  
ATOM    203  N   PRO A  17      92.861  59.016 119.179  1.00 57.51           N  
ATOM    204  CA  PRO A  17      92.957  59.236 120.630  1.00 56.98           C  
ATOM    205  C   PRO A  17      93.262  60.691 120.995  1.00 56.59           C  
ATOM    206  O   PRO A  17      93.880  61.397 120.195  1.00 56.49           O  
ATOM    207  CB  PRO A  17      94.117  58.329 121.032  1.00 56.89           C  
ATOM    208  CG  PRO A  17      94.090  57.236 120.034  1.00 57.03           C  
ATOM    209  CD  PRO A  17      93.721  57.899 118.745  1.00 57.22           C  
ATOM    210  N   PRO A  18      92.818  61.149 122.186  1.00 56.29           N  
ATOM    211  CA  PRO A  18      93.097  62.525 122.625  1.00 56.09           C  
ATOM    212  C   PRO A  18      94.559  62.945 122.432  1.00 56.11           C  
ATOM    213  O   PRO A  18      94.812  64.070 122.013  1.00 55.67           O  
ATOM    214  CB  PRO A  18      92.707  62.523 124.113  1.00 55.76           C  
ATOM    215  CG  PRO A  18      92.315  61.126 124.450  1.00 55.53           C  
ATOM    216  CD  PRO A  18      92.012  60.417 123.179  1.00 56.14           C  
ATOM    217  N   ARG A  19      95.498  62.043 122.728  1.00 56.59           N  
ATOM    218  CA  ARG A  19      96.919  62.258 122.427  1.00 57.14           C  
ATOM    219  C   ARG A  19      97.400  61.242 121.395  1.00 57.57           C  
ATOM    220  O   ARG A  19      97.059  60.061 121.491  1.00 57.51           O  
ATOM    221  CB  ARG A  19      97.777  62.096 123.683  1.00 57.08           C  
ATOM    222  CG  ARG A  19      97.589  63.141 124.769  1.00 57.34           C  
ATOM    223  CD  ARG A  19      98.574  62.919 125.931  1.00 57.21           C  
ATOM    224  NE  ARG A  19      98.385  61.615 126.574  1.00 57.14           N  
ATOM    225  CZ  ARG A  19      99.305  60.651 126.663  1.00 56.65           C  
ATOM    226  NH1 ARG A  19     100.533  60.813 126.178  1.00 55.40           N  
ATOM    227  NH2 ARG A  19      98.992  59.514 127.266  1.00 57.30           N  
ATOM    228  N   ILE A  20      98.183  61.694 120.413  1.00 58.31           N  
ATOM    229  CA  ILE A  20      98.898  60.769 119.511  1.00 59.26           C  
ATOM    230  C   ILE A  20     100.307  61.202 119.135  1.00 59.69           C  
ATOM    231  O   ILE A  20     100.634  62.393 119.136  1.00 59.84           O  
ATOM    232  CB  ILE A  20      98.148  60.441 118.179  1.00 59.21           C  
ATOM    233  CG1 ILE A  20      97.685  61.704 117.472  1.00 59.33           C  
ATOM    234  CG2 ILE A  20      96.995  59.477 118.406  1.00 59.92           C  
ATOM    235  CD1 ILE A  20      97.314  61.423 116.051  1.00 61.24           C  
ATOM    236  N   LEU A  21     101.126  60.207 118.801  1.00 60.23           N  
ATOM    237  CA  LEU A  21     102.455  60.422 118.275  1.00 60.61           C  
ATOM    238  C   LEU A  21     102.350  60.643 116.780  1.00 61.05           C  
ATOM    239  O   LEU A  21     101.701  59.867 116.078  1.00 61.40           O  
ATOM    240  CB  LEU A  21     103.326  59.197 118.547  1.00 60.64           C  
ATOM    241  CG  LEU A  21     103.562  58.756 119.995  1.00 60.45           C  
ATOM    242  CD1 LEU A  21     104.234  57.389 120.004  1.00 59.70           C  
ATOM    243  CD2 LEU A  21     104.380  59.785 120.780  1.00 59.16           C  
ATOM    244  N   VAL A  22     102.979  61.707 116.298  1.00 61.45           N  
ATOM    245  CA  VAL A  22     103.039  61.970 114.867  1.00 61.93           C  
ATOM    246  C   VAL A  22     104.490  62.092 114.423  1.00 62.45           C  
ATOM    247  O   VAL A  22     105.279  62.817 115.033  1.00 62.63           O  
ATOM    248  CB  VAL A  22     102.187  63.216 114.456  1.00 61.88           C  
ATOM    249  CG1 VAL A  22     102.357  64.342 115.433  1.00 61.63           C  
ATOM    250  CG2 VAL A  22     102.517  63.686 113.042  1.00 62.02           C  
ATOM    251  N   GLU A  23     104.834  61.365 113.364  1.00 63.00           N  
ATOM    252  CA  GLU A  23     106.175  61.416 112.785  1.00 63.51           C  
ATOM    253  C   GLU A  23     106.305  62.620 111.864  1.00 63.60           C  
ATOM    254  O   GLU A  23     105.445  62.868 111.018  1.00 63.60           O  
ATOM    255  CB  GLU A  23     106.483  60.136 112.004  1.00 63.33           C  
ATOM    256  CG  GLU A  23     106.327  58.853 112.802  1.00 63.99           C  
ATOM    257  CD  GLU A  23     106.594  57.617 111.964  1.00 64.33           C  
ATOM    258  OE1 GLU A  23     105.620  56.972 111.526  1.00 66.00           O  
ATOM    259  OE2 GLU A  23     107.776  57.293 111.723  1.00 65.07           O  
ATOM    260  N   CYS A  24     107.385  63.368 112.033  1.00 63.87           N  
ATOM    261  CA  CYS A  24     107.644  64.511 111.181  1.00 64.21           C  
ATOM    262  C   CYS A  24     108.881  64.257 110.361  1.00 64.07           C  
ATOM    263  O   CYS A  24     109.967  64.080 110.911  1.00 64.41           O  
ATOM    264  CB  CYS A  24     107.829  65.762 112.019  1.00 64.29           C  
ATOM    265  SG  CYS A  24     106.384  66.156 113.007  1.00 66.75           S  
ATOM    266  N   LEU A  25     108.706  64.229 109.043  1.00 63.91           N  
ATOM    267  CA  LEU A  25     109.807  64.051 108.110  1.00 63.45           C  
ATOM    268  C   LEU A  25     110.375  65.423 107.750  1.00 63.67           C  
ATOM    269  O   LEU A  25     109.803  66.161 106.944  1.00 63.61           O  
ATOM    270  CB  LEU A  25     109.336  63.276 106.876  1.00 63.32           C  
ATOM    271  CG  LEU A  25     109.263  61.741 106.972  1.00 63.08           C  
ATOM    272  CD1 LEU A  25     108.319  61.225 108.049  1.00 62.38           C  
ATOM    273  CD2 LEU A  25     108.873  61.150 105.641  1.00 63.14           C  
ATOM    274  N   LEU A  26     111.490  65.769 108.393  1.00 63.94           N  
ATOM    275  CA  LEU A  26     112.139  67.069 108.221  1.00 64.11           C  
ATOM    276  C   LEU A  26     112.878  67.169 106.883  1.00 64.26           C  
ATOM    277  O   LEU A  26     113.244  66.141 106.302  1.00 64.28           O  
ATOM    278  CB  LEU A  26     113.104  67.341 109.382  1.00 64.16           C  
ATOM    279  CG  LEU A  26     112.509  67.720 110.745  1.00 64.53           C  
ATOM    280  CD1 LEU A  26     113.554  67.557 111.851  1.00 63.15           C  
ATOM    281  CD2 LEU A  26     111.926  69.145 110.735  1.00 63.84           C  
ATOM    282  N   PRO A  27     113.120  68.409 106.399  1.00 64.30           N  
ATOM    283  CA  PRO A  27     113.722  68.579 105.083  1.00 64.29           C  
ATOM    284  C   PRO A  27     115.223  68.312 105.102  1.00 64.39           C  
ATOM    285  O   PRO A  27     115.824  68.148 104.042  1.00 64.59           O  
ATOM    286  CB  PRO A  27     113.447  70.048 104.764  1.00 64.15           C  
ATOM    287  CG  PRO A  27     113.448  70.709 106.083  1.00 64.29           C  
ATOM    288  CD  PRO A  27     112.882  69.708 107.057  1.00 64.39           C  
ATOM    289  N   ASN A  28     115.813  68.274 106.299  1.00 64.44           N  
ATOM    290  CA  ASN A  28     117.230  67.959 106.470  1.00 64.34           C  
ATOM    291  C   ASN A  28     117.467  66.456 106.553  1.00 64.26           C  
ATOM    292  O   ASN A  28     118.577  66.012 106.839  1.00 64.20           O  
ATOM    293  CB  ASN A  28     117.798  68.662 107.706  1.00 64.32           C  
ATOM    294  CG  ASN A  28     117.248  68.105 109.011  1.00 64.72           C  
ATOM    295  OD1 ASN A  28     116.458  67.154 109.025  1.00 65.19           O  
ATOM    296  ND2 ASN A  28     117.671  68.699 110.122  1.00 65.12           N  
ATOM    297  N   GLY A  29     116.406  65.686 106.325  1.00 64.32           N  
ATOM    298  CA  GLY A  29     116.500  64.239 106.206  1.00 64.38           C  
ATOM    299  C   GLY A  29     116.094  63.453 107.435  1.00 64.52           C  
ATOM    300  O   GLY A  29     115.982  62.231 107.380  1.00 64.64           O  
ATOM    301  N   MET A  30     115.852  64.135 108.545  1.00 64.52           N  
ATOM    302  CA  MET A  30     115.557  63.416 109.777  1.00 64.79           C  
ATOM    303  C   MET A  30     114.089  63.347 110.186  1.00 64.53           C  
ATOM    304  O   MET A  30     113.304  64.252 109.903  1.00 64.57           O  
ATOM    305  CB  MET A  30     116.418  63.945 110.906  1.00 64.74           C  
ATOM    306  CG  MET A  30     117.850  63.509 110.747  1.00 65.45           C  
ATOM    307  SD  MET A  30     118.843  63.910 112.174  1.00 65.79           S  
ATOM    308  CE  MET A  30     117.910  63.101 113.472  1.00 67.65           C  
ATOM    309  N   ILE A  31     113.744  62.250 110.858  1.00 64.42           N  
ATOM    310  CA  ILE A  31     112.383  61.971 111.314  1.00 64.24           C  
ATOM    311  C   ILE A  31     112.269  62.161 112.829  1.00 64.10           C  
ATOM    312  O   ILE A  31     112.940  61.465 113.593  1.00 64.23           O  
ATOM    313  CB  ILE A  31     111.925  60.531 110.907  1.00 64.21           C  
ATOM    314  CG1 ILE A  31     110.614  60.157 111.613  1.00 64.58           C  
ATOM    315  CG2 ILE A  31     113.037  59.492 111.150  1.00 64.10           C  
ATOM    316  CD1 ILE A  31     110.593  58.748 112.215  1.00 65.29           C  
ATOM    317  N   VAL A  32     111.435  63.105 113.264  1.00 63.82           N  
ATOM    318  CA  VAL A  32     111.228  63.305 114.703  1.00 63.78           C  
ATOM    319  C   VAL A  32     109.763  63.140 115.114  1.00 63.58           C  
ATOM    320  O   VAL A  32     108.857  63.684 114.478  1.00 63.91           O  
ATOM    321  CB  VAL A  32     111.832  64.649 115.240  1.00 63.87           C  
ATOM    322  CG1 VAL A  32     113.149  64.974 114.547  1.00 63.95           C  
ATOM    323  CG2 VAL A  32     110.857  65.806 115.110  1.00 63.65           C  
ATOM    324  N   THR A  33     109.542  62.363 116.166  1.00 63.17           N  
ATOM    325  CA  THR A  33     108.194  62.054 116.602  1.00 62.87           C  
ATOM    326  C   THR A  33     107.770  63.013 117.690  1.00 62.86           C  
ATOM    327  O   THR A  33     108.451  63.182 118.701  1.00 63.19           O  
ATOM    328  CB  THR A  33     108.048  60.594 117.053  1.00 62.64           C  
ATOM    329  OG1 THR A  33     108.460  59.738 115.985  1.00 62.57           O  
ATOM    330  CG2 THR A  33     106.604  60.281 117.384  1.00 62.41           C  
ATOM    331  N   LEU A  34     106.628  63.639 117.465  1.00 62.71           N  
ATOM    332  CA  LEU A  34     106.161  64.693 118.320  1.00 62.81           C  
ATOM    333  C   LEU A  34     104.840  64.278 118.941  1.00 62.70           C  
ATOM    334  O   LEU A  34     103.966  63.749 118.252  1.00 62.90           O  
ATOM    335  CB  LEU A  34     106.000  65.955 117.483  1.00 63.02           C  
ATOM    336  CG  LEU A  34     105.909  67.319 118.160  1.00 63.85           C  
ATOM    337  CD1 LEU A  34     106.931  67.479 119.279  1.00 64.24           C  
ATOM    338  CD2 LEU A  34     106.092  68.383 117.095  1.00 64.58           C  
ATOM    339  N   GLU A  35     104.707  64.503 120.247  1.00 62.46           N  
ATOM    340  CA  GLU A  35     103.476  64.176 120.975  1.00 62.39           C  
ATOM    341  C   GLU A  35     102.426  65.283 120.795  1.00 61.93           C  
ATOM    342  O   GLU A  35     102.618  66.405 121.268  1.00 61.95           O  
ATOM    343  CB  GLU A  35     103.790  63.966 122.459  1.00 62.32           C  
ATOM    344  CG  GLU A  35     102.622  63.469 123.317  1.00 62.78           C  
ATOM    345  CD  GLU A  35     102.965  63.413 124.811  1.00 63.07           C  
ATOM    346  OE1 GLU A  35     103.912  64.116 125.243  1.00 63.84           O  
ATOM    347  OE2 GLU A  35     102.285  62.669 125.556  1.00 63.48           O  
ATOM    348  N   CYS A  36     101.324  64.967 120.117  1.00 61.19           N  
ATOM    349  CA  CYS A  36     100.322  65.979 119.788  1.00 61.07           C  
ATOM    350  C   CYS A  36      98.940  65.699 120.351  1.00 60.34           C  
ATOM    351  O   CYS A  36      98.518  64.546 120.468  1.00 60.23           O  
ATOM    352  CB  CYS A  36     100.205  66.159 118.272  1.00 61.18           C  
ATOM    353  SG  CYS A  36     101.731  66.659 117.450  1.00 63.92           S  
ATOM    354  N   LEU A  37      98.236  66.776 120.688  1.00 59.73           N  
ATOM    355  CA  LEU A  37      96.821  66.698 121.021  1.00 59.09           C  
ATOM    356  C   LEU A  37      96.045  66.578 119.709  1.00 58.82           C  
ATOM    357  O   LEU A  37      96.405  67.215 118.717  1.00 58.70           O  
ATOM    358  CB  LEU A  37      96.390  67.930 121.815  1.00 58.86           C  
ATOM    359  CG  LEU A  37      96.733  67.984 123.309  1.00 59.12           C  
ATOM    360  CD1 LEU A  37      98.219  68.255 123.574  1.00 60.82           C  
ATOM    361  CD2 LEU A  37      95.896  69.053 123.978  1.00 59.29           C  
ATOM    362  N   ARG A  38      94.996  65.757 119.687  1.00 58.38           N  
ATOM    363  CA  ARG A  38      94.310  65.481 118.421  1.00 58.10           C  
ATOM    364  C   ARG A  38      93.649  66.715 117.779  1.00 58.01           C  
ATOM    365  O   ARG A  38      93.429  66.740 116.562  1.00 58.11           O  
ATOM    366  CB  ARG A  38      93.342  64.288 118.527  1.00 57.97           C  
ATOM    367  CG  ARG A  38      92.059  64.553 119.256  1.00 57.24           C  
ATOM    368  CD  ARG A  38      90.891  63.874 118.577  1.00 56.31           C  
ATOM    369  NE  ARG A  38      89.730  64.740 118.704  1.00 57.16           N  
ATOM    370  CZ  ARG A  38      88.596  64.629 118.026  1.00 56.22           C  
ATOM    371  NH1 ARG A  38      88.412  63.664 117.141  1.00 56.71           N  
ATOM    372  NH2 ARG A  38      87.636  65.506 118.247  1.00 56.12           N  
ATOM    373  N   GLU A  39      93.370  67.738 118.585  1.00 57.60           N  
ATOM    374  CA  GLU A  39      92.753  68.970 118.081  1.00 57.47           C  
ATOM    375  C   GLU A  39      93.776  70.080 117.836  1.00 56.87           C  
ATOM    376  O   GLU A  39      93.415  71.227 117.574  1.00 56.53           O  
ATOM    377  CB  GLU A  39      91.641  69.463 119.020  1.00 57.78           C  
ATOM    378  CG  GLU A  39      90.634  68.391 119.463  1.00 59.29           C  
ATOM    379  CD  GLU A  39      90.992  67.755 120.808  1.00 61.38           C  
ATOM    380  OE1 GLU A  39      91.976  68.217 121.442  1.00 62.54           O  
ATOM    381  OE2 GLU A  39      90.287  66.799 121.230  1.00 61.06           O  
ATOM    382  N   ALA A  40      95.054  69.732 117.921  1.00 56.53           N  
ATOM    383  CA  ALA A  40      96.126  70.689 117.665  1.00 56.19           C  
ATOM    384  C   ALA A  40      96.066  71.261 116.248  1.00 55.96           C  
ATOM    385  O   ALA A  40      95.943  70.522 115.262  1.00 55.85           O  
ATOM    386  CB  ALA A  40      97.476  70.054 117.924  1.00 55.83           C  
ATOM    387  N   THR A  41      96.141  72.582 116.151  1.00 55.82           N  
ATOM    388  CA  THR A  41      96.255  73.224 114.848  1.00 55.76           C  
ATOM    389  C   THR A  41      97.653  72.979 114.285  1.00 55.93           C  
ATOM    390  O   THR A  41      98.590  72.712 115.033  1.00 55.94           O  
ATOM    391  CB  THR A  41      95.959  74.735 114.913  1.00 55.45           C  
ATOM    392  OG1 THR A  41      96.907  75.378 115.773  1.00 55.50           O  
ATOM    393  CG2 THR A  41      94.558  74.971 115.431  1.00 54.99           C  
ATOM    394  N   LEU A  42      97.781  73.065 112.967  1.00 56.25           N  
ATOM    395  CA  LEU A  42      99.059  72.872 112.306  1.00 56.48           C  
ATOM    396  C   LEU A  42     100.053  73.968 112.650  1.00 57.12           C  
ATOM    397  O   LEU A  42     101.256  73.703 112.713  1.00 57.30           O  
ATOM    398  CB  LEU A  42      98.879  72.785 110.793  1.00 56.33           C  
ATOM    399  CG  LEU A  42      98.344  71.460 110.250  1.00 55.72           C  
ATOM    400  CD1 LEU A  42      98.205  71.530 108.744  1.00 54.53           C  
ATOM    401  CD2 LEU A  42      99.241  70.304 110.664  1.00 55.08           C  
ATOM    402  N   ILE A  43      99.562  75.190 112.871  1.00 57.56           N  
ATOM    403  CA  ILE A  43     100.441  76.291 113.271  1.00 58.47           C  
ATOM    404  C   ILE A  43     101.239  75.947 114.536  1.00 58.85           C  
ATOM    405  O   ILE A  43     102.461  76.145 114.574  1.00 59.02           O  
ATOM    406  CB  ILE A  43      99.722  77.689 113.393  1.00 58.32           C  
ATOM    407  CG1 ILE A  43      98.331  77.574 114.023  1.00 59.16           C  
ATOM    408  CG2 ILE A  43      99.626  78.369 112.030  1.00 58.82           C  
ATOM    409  CD1 ILE A  43      97.463  78.867 113.944  1.00 58.89           C  
ATOM    410  N   THR A  44     100.559  75.395 115.544  1.00 59.17           N  
ATOM    411  CA  THR A  44     101.213  75.071 116.811  1.00 59.47           C  
ATOM    412  C   THR A  44     102.040  73.794 116.714  1.00 59.44           C  
ATOM    413  O   THR A  44     103.081  73.681 117.360  1.00 59.65           O  
ATOM    414  CB  THR A  44     100.227  75.008 118.023  1.00 59.65           C  
ATOM    415  OG1 THR A  44      99.442  73.813 117.967  1.00 60.19           O  
ATOM    416  CG2 THR A  44      99.305  76.236 118.059  1.00 59.74           C  
ATOM    417  N   ILE A  45     101.589  72.841 115.902  1.00 59.34           N  
ATOM    418  CA  ILE A  45     102.348  71.611 115.696  1.00 59.25           C  
ATOM    419  C   ILE A  45     103.697  71.965 115.081  1.00 59.63           C  
ATOM    420  O   ILE A  45     104.736  71.490 115.545  1.00 59.95           O  
ATOM    421  CB  ILE A  45     101.588  70.575 114.825  1.00 59.06           C  
ATOM    422  CG1 ILE A  45     100.399  70.007 115.594  1.00 58.61           C  
ATOM    423  CG2 ILE A  45     102.504  69.426 114.415  1.00 58.68           C  
ATOM    424  CD1 ILE A  45      99.521  69.071 114.794  1.00 59.30           C  
ATOM    425  N   LYS A  46     103.673  72.816 114.054  1.00 59.83           N  
ATOM    426  CA  LYS A  46     104.890  73.271 113.398  1.00 59.89           C  
ATOM    427  C   LYS A  46     105.787  73.978 114.413  1.00 60.43           C  
ATOM    428  O   LYS A  46     106.961  73.630 114.570  1.00 60.38           O  
ATOM    429  CB  LYS A  46     104.567  74.195 112.218  1.00 59.77           C  
ATOM    430  CG  LYS A  46     105.640  74.187 111.121  1.00 59.57           C  
ATOM    431  CD  LYS A  46     105.244  74.984 109.886  1.00 59.31           C  
ATOM    432  CE  LYS A  46     105.275  76.479 110.158  1.00 58.54           C  
ATOM    433  NZ  LYS A  46     104.732  77.259 109.021  1.00 58.03           N  
ATOM    434  N   HIS A  47     105.215  74.952 115.114  1.00 60.96           N  
ATOM    435  CA  HIS A  47     105.925  75.673 116.164  1.00 61.62           C  
ATOM    436  C   HIS A  47     106.641  74.711 117.131  1.00 61.96           C  
ATOM    437  O   HIS A  47     107.795  74.952 117.514  1.00 62.03           O  
ATOM    438  CB  HIS A  47     104.956  76.586 116.913  1.00 61.64           C  
ATOM    439  CG  HIS A  47     105.603  77.400 117.985  1.00 62.52           C  
ATOM    440  ND1 HIS A  47     106.054  78.684 117.772  1.00 62.92           N  
ATOM    441  CD2 HIS A  47     105.876  77.114 119.281  1.00 63.72           C  
ATOM    442  CE1 HIS A  47     106.576  79.156 118.891  1.00 63.70           C  
ATOM    443  NE2 HIS A  47     106.483  78.222 119.822  1.00 64.18           N  
ATOM    444  N   GLU A  48     105.960  73.624 117.503  1.00 62.08           N  
ATOM    445  CA  GLU A  48     106.556  72.594 118.347  1.00 62.36           C  
ATOM    446  C   GLU A  48     107.652  71.830 117.611  1.00 62.22           C  
ATOM    447  O   GLU A  48     108.700  71.527 118.180  1.00 62.01           O  
ATOM    448  CB  GLU A  48     105.497  71.615 118.878  1.00 62.48           C  
ATOM    449  CG  GLU A  48     104.517  72.181 119.915  1.00 63.89           C  
ATOM    450  CD  GLU A  48     105.102  73.314 120.749  1.00 66.73           C  
ATOM    451  OE1 GLU A  48     104.603  74.456 120.602  1.00 67.69           O  
ATOM    452  OE2 GLU A  48     106.060  73.072 121.533  1.00 67.02           O  
ATOM    453  N   LEU A  49     107.398  71.518 116.347  1.00 62.31           N  
ATOM    454  CA  LEU A  49     108.336  70.750 115.554  1.00 62.51           C  
ATOM    455  C   LEU A  49     109.692  71.439 115.512  1.00 62.92           C  
ATOM    456  O   LEU A  49     110.702  70.821 115.828  1.00 62.93           O  
ATOM    457  CB  LEU A  49     107.786  70.521 114.148  1.00 62.34           C  
ATOM    458  CG  LEU A  49     108.729  69.967 113.080  1.00 62.02           C  
ATOM    459  CD1 LEU A  49     109.204  68.574 113.422  1.00 61.46           C  
ATOM    460  CD2 LEU A  49     108.033  69.972 111.741  1.00 62.25           C  
ATOM    461  N   PHE A  50     109.702  72.721 115.162  1.00 63.43           N  
ATOM    462  CA  PHE A  50     110.946  73.479 115.033  1.00 64.15           C  
ATOM    463  C   PHE A  50     111.589  73.885 116.354  1.00 64.79           C  
ATOM    464  O   PHE A  50     112.779  74.219 116.400  1.00 65.01           O  
ATOM    465  CB  PHE A  50     110.746  74.675 114.114  1.00 64.05           C  
ATOM    466  CG  PHE A  50     110.630  74.288 112.682  1.00 64.34           C  
ATOM    467  CD1 PHE A  50     109.405  73.910 112.151  1.00 64.60           C  
ATOM    468  CD2 PHE A  50     111.756  74.247 111.872  1.00 64.40           C  
ATOM    469  CE1 PHE A  50     109.299  73.523 110.834  1.00 64.91           C  
ATOM    470  CE2 PHE A  50     111.663  73.865 110.552  1.00 64.30           C  
ATOM    471  CZ  PHE A  50     110.432  73.500 110.029  1.00 64.81           C  
ATOM    472  N   LYS A  51     110.805  73.852 117.426  1.00 65.40           N  
ATOM    473  CA  LYS A  51     111.358  73.982 118.763  1.00 65.73           C  
ATOM    474  C   LYS A  51     112.171  72.713 119.026  1.00 65.93           C  
ATOM    475  O   LYS A  51     113.386  72.783 119.244  1.00 66.08           O  
ATOM    476  CB  LYS A  51     110.237  74.154 119.792  1.00 65.78           C  
ATOM    477  CG  LYS A  51     110.391  75.361 120.707  1.00 65.88           C  
ATOM    478  CD  LYS A  51     109.033  75.820 121.241  1.00 66.49           C  
ATOM    479  CE  LYS A  51     109.168  77.040 122.149  1.00 67.36           C  
ATOM    480  NZ  LYS A  51     107.851  77.521 122.666  1.00 67.25           N  
ATOM    481  N   GLU A  52     111.510  71.559 118.938  1.00 66.15           N  
ATOM    482  CA  GLU A  52     112.129  70.278 119.287  1.00 66.58           C  
ATOM    483  C   GLU A  52     113.136  69.723 118.268  1.00 66.37           C  
ATOM    484  O   GLU A  52     113.869  68.780 118.573  1.00 66.19           O  
ATOM    485  CB  GLU A  52     111.069  69.224 119.607  1.00 66.71           C  
ATOM    486  CG  GLU A  52     111.382  68.466 120.889  1.00 68.25           C  
ATOM    487  CD  GLU A  52     111.043  66.992 120.811  1.00 70.21           C  
ATOM    488  OE1 GLU A  52     109.841  66.647 120.889  1.00 71.02           O  
ATOM    489  OE2 GLU A  52     111.987  66.178 120.687  1.00 70.70           O  
ATOM    490  N   ALA A  53     113.177  70.310 117.076  1.00 66.42           N  
ATOM    491  CA  ALA A  53     114.159  69.930 116.051  1.00 66.45           C  
ATOM    492  C   ALA A  53     115.566  70.397 116.413  1.00 66.53           C  
ATOM    493  O   ALA A  53     116.561  69.811 115.979  1.00 66.59           O  
ATOM    494  CB  ALA A  53     113.758  70.492 114.705  1.00 66.40           C  
ATOM    495  N   ARG A  54     115.634  71.453 117.217  1.00 66.57           N  
ATOM    496  CA  ARG A  54     116.898  72.029 117.649  1.00 66.72           C  
ATOM    497  C   ARG A  54     117.677  71.093 118.574  1.00 66.22           C  
ATOM    498  O   ARG A  54     118.772  71.433 119.019  1.00 66.40           O  
ATOM    499  CB  ARG A  54     116.660  73.377 118.338  1.00 66.74           C  
ATOM    500  CG  ARG A  54     116.044  74.451 117.444  1.00 67.42           C  
ATOM    501  CD  ARG A  54     115.686  75.684 118.266  1.00 67.87           C  
ATOM    502  NE  ARG A  54     114.469  76.345 117.789  1.00 70.50           N  
ATOM    503  CZ  ARG A  54     113.658  77.076 118.556  1.00 71.72           C  
ATOM    504  NH1 ARG A  54     113.921  77.242 119.849  1.00 72.03           N  
ATOM    505  NH2 ARG A  54     112.572  77.638 118.033  1.00 72.14           N  
ATOM    506  N   LYS A  55     117.115  69.920 118.855  1.00 65.68           N  
ATOM    507  CA  LYS A  55     117.754  68.936 119.730  1.00 65.11           C  
ATOM    508  C   LYS A  55     118.277  67.754 118.918  1.00 64.86           C  
ATOM    509  O   LYS A  55     118.913  66.848 119.456  1.00 64.76           O  
ATOM    510  CB  LYS A  55     116.780  68.445 120.811  1.00 65.07           C  
ATOM    511  CG  LYS A  55     116.059  69.553 121.575  1.00 65.25           C  
ATOM    512  CD  LYS A  55     115.734  69.132 122.999  1.00 66.33           C  
ATOM    513  CE  LYS A  55     114.368  68.471 123.118  1.00 67.56           C  
ATOM    514  NZ  LYS A  55     113.257  69.462 123.194  1.00 68.57           N  
ATOM    515  N   TYR A  56     118.010  67.774 117.617  1.00 64.61           N  
ATOM    516  CA  TYR A  56     118.363  66.665 116.741  1.00 64.50           C  
ATOM    517  C   TYR A  56     119.495  67.067 115.807  1.00 64.53           C  
ATOM    518  O   TYR A  56     119.677  68.254 115.546  1.00 64.50           O  
ATOM    519  CB  TYR A  56     117.136  66.221 115.938  1.00 64.43           C  
ATOM    520  CG  TYR A  56     116.070  65.507 116.754  1.00 64.33           C  
ATOM    521  CD1 TYR A  56     116.042  64.109 116.841  1.00 63.87           C  
ATOM    522  CD2 TYR A  56     115.085  66.227 117.433  1.00 63.89           C  
ATOM    523  CE1 TYR A  56     115.060  63.450 117.586  1.00 63.68           C  
ATOM    524  CE2 TYR A  56     114.105  65.578 118.179  1.00 64.10           C  
ATOM    525  CZ  TYR A  56     114.095  64.192 118.249  1.00 64.03           C  
ATOM    526  OH  TYR A  56     113.116  63.561 118.984  1.00 64.08           O  
ATOM    527  N   PRO A  57     120.272  66.081 115.313  1.00 64.70           N  
ATOM    528  CA  PRO A  57     121.366  66.338 114.369  1.00 64.84           C  
ATOM    529  C   PRO A  57     120.938  67.139 113.147  1.00 64.98           C  
ATOM    530  O   PRO A  57     119.814  66.994 112.683  1.00 65.12           O  
ATOM    531  CB  PRO A  57     121.799  64.933 113.946  1.00 64.75           C  
ATOM    532  CG  PRO A  57     121.452  64.075 115.106  1.00 64.68           C  
ATOM    533  CD  PRO A  57     120.182  64.650 115.661  1.00 64.71           C  
ATOM    534  N   LEU A  58     121.836  67.991 112.657  1.00 65.36           N  
ATOM    535  CA  LEU A  58     121.638  68.759 111.422  1.00 65.84           C  
ATOM    536  C   LEU A  58     120.696  69.951 111.544  1.00 66.13           C  
ATOM    537  O   LEU A  58     120.296  70.530 110.534  1.00 66.12           O  
ATOM    538  CB  LEU A  58     121.188  67.854 110.271  1.00 65.80           C  
ATOM    539  CG  LEU A  58     122.268  67.122 109.477  1.00 66.22           C  
ATOM    540  CD1 LEU A  58     122.814  65.907 110.221  1.00 65.64           C  
ATOM    541  CD2 LEU A  58     121.678  66.710 108.138  1.00 66.72           C  
ATOM    542  N   HIS A  59     120.371  70.331 112.776  1.00 66.70           N  
ATOM    543  CA  HIS A  59     119.478  71.466 113.044  1.00 67.24           C  
ATOM    544  C   HIS A  59     119.820  72.746 112.255  1.00 67.18           C  
ATOM    545  O   HIS A  59     118.946  73.580 112.018  1.00 67.33           O  
ATOM    546  CB  HIS A  59     119.400  71.755 114.556  1.00 67.39           C  
ATOM    547  CG  HIS A  59     120.529  72.592 115.085  1.00 68.81           C  
ATOM    548  ND1 HIS A  59     121.682  72.045 115.613  1.00 69.78           N  
ATOM    549  CD2 HIS A  59     120.675  73.937 115.183  1.00 69.64           C  
ATOM    550  CE1 HIS A  59     122.492  73.015 116.004  1.00 69.87           C  
ATOM    551  NE2 HIS A  59     121.906  74.172 115.752  1.00 70.66           N  
ATOM    552  N   GLN A  60     121.080  72.889 111.847  1.00 67.16           N  
ATOM    553  CA  GLN A  60     121.540  74.113 111.181  1.00 67.21           C  
ATOM    554  C   GLN A  60     121.159  74.192 109.703  1.00 66.96           C  
ATOM    555  O   GLN A  60     121.172  75.272 109.116  1.00 66.86           O  
ATOM    556  CB  GLN A  60     123.050  74.323 111.362  1.00 67.29           C  
ATOM    557  CG  GLN A  60     123.921  73.155 110.915  1.00 68.23           C  
ATOM    558  CD  GLN A  60     124.271  72.190 112.045  1.00 69.41           C  
ATOM    559  OE1 GLN A  60     124.993  71.212 111.833  1.00 70.11           O  
ATOM    560  NE2 GLN A  60     123.774  72.467 113.249  1.00 69.22           N  
ATOM    561  N   LEU A  61     120.819  73.052 109.110  1.00 66.80           N  
ATOM    562  CA  LEU A  61     120.374  73.020 107.720  1.00 66.68           C  
ATOM    563  C   LEU A  61     118.899  73.383 107.592  1.00 66.67           C  
ATOM    564  O   LEU A  61     118.329  73.357 106.496  1.00 66.54           O  
ATOM    565  CB  LEU A  61     120.664  71.660 107.086  1.00 66.62           C  
ATOM    566  CG  LEU A  61     122.152  71.398 106.838  1.00 67.16           C  
ATOM    567  CD1 LEU A  61     122.363  70.003 106.294  1.00 67.62           C  
ATOM    568  CD2 LEU A  61     122.760  72.439 105.899  1.00 67.37           C  
ATOM    569  N   LEU A  62     118.287  73.726 108.721  1.00 66.66           N  
ATOM    570  CA  LEU A  62     116.886  74.105 108.743  1.00 66.59           C  
ATOM    571  C   LEU A  62     116.710  75.603 108.593  1.00 66.61           C  
ATOM    572  O   LEU A  62     117.417  76.401 109.221  1.00 66.40           O  
ATOM    573  CB  LEU A  62     116.198  73.619 110.020  1.00 66.57           C  
ATOM    574  CG  LEU A  62     116.160  72.112 110.262  1.00 66.35           C  
ATOM    575  CD1 LEU A  62     115.360  71.821 111.513  1.00 65.71           C  
ATOM    576  CD2 LEU A  62     115.576  71.384 109.063  1.00 66.63           C  
ATOM    577  N   GLN A  63     115.753  75.962 107.746  1.00 66.69           N  
ATOM    578  CA  GLN A  63     115.350  77.341 107.541  1.00 66.78           C  
ATOM    579  C   GLN A  63     114.393  77.757 108.653  1.00 66.92           C  
ATOM    580  O   GLN A  63     114.106  76.971 109.561  1.00 66.82           O  
ATOM    581  CB  GLN A  63     114.665  77.469 106.185  1.00 66.90           C  
ATOM    582  CG  GLN A  63     115.600  77.437 105.003  1.00 66.61           C  
ATOM    583  CD  GLN A  63     116.087  78.813 104.642  1.00 67.34           C  
ATOM    584  OE1 GLN A  63     115.295  79.706 104.333  1.00 67.45           O  
ATOM    585  NE2 GLN A  63     117.402  79.000 104.674  1.00 68.01           N  
ATOM    586  N   ASP A  64     113.899  78.990 108.576  1.00 67.15           N  
ATOM    587  CA  ASP A  64     112.931  79.499 109.546  1.00 67.56           C  
ATOM    588  C   ASP A  64     111.629  78.689 109.520  1.00 67.58           C  
ATOM    589  O   ASP A  64     111.261  78.097 108.499  1.00 67.41           O  
ATOM    590  CB  ASP A  64     112.617  80.981 109.290  1.00 67.81           C  
ATOM    591  CG  ASP A  64     113.868  81.824 109.003  1.00 68.85           C  
ATOM    592  OD1 ASP A  64     113.836  82.616 108.032  1.00 69.19           O  
ATOM    593  OD2 ASP A  64     114.876  81.707 109.742  1.00 70.08           O  
ATOM    594  N   GLU A  65     110.952  78.671 110.665  1.00 67.65           N  
ATOM    595  CA  GLU A  65     109.617  78.091 110.821  1.00 67.56           C  
ATOM    596  C   GLU A  65     108.698  78.389 109.632  1.00 67.29           C  
ATOM    597  O   GLU A  65     108.085  77.484 109.072  1.00 67.52           O  
ATOM    598  CB  GLU A  65     108.996  78.659 112.095  1.00 67.71           C  
ATOM    599  CG  GLU A  65     107.915  77.820 112.732  1.00 68.57           C  
ATOM    600  CD  GLU A  65     107.637  78.248 114.168  1.00 69.87           C  
ATOM    601  OE1 GLU A  65     108.568  78.177 115.011  1.00 69.73           O  
ATOM    602  OE2 GLU A  65     106.485  78.655 114.448  1.00 70.44           O  
ATOM    603  N   SER A  66     108.631  79.661 109.239  1.00 66.80           N  
ATOM    604  CA  SER A  66     107.704  80.129 108.205  1.00 66.02           C  
ATOM    605  C   SER A  66     108.149  79.874 106.756  1.00 65.42           C  
ATOM    606  O   SER A  66     107.448  80.253 105.820  1.00 65.44           O  
ATOM    607  CB  SER A  66     107.398  81.613 108.421  1.00 66.12           C  
ATOM    608  OG  SER A  66     108.576  82.321 108.771  1.00 66.53           O  
ATOM    609  N   SER A  67     109.300  79.234 106.568  1.00 64.75           N  
ATOM    610  CA  SER A  67     109.800  78.924 105.221  1.00 63.96           C  
ATOM    611  C   SER A  67     109.194  77.644 104.658  1.00 63.26           C  
ATOM    612  O   SER A  67     109.379  77.336 103.479  1.00 63.22           O  
ATOM    613  CB  SER A  67     111.323  78.775 105.221  1.00 64.08           C  
ATOM    614  OG  SER A  67     111.951  79.807 105.951  1.00 64.51           O  
ATOM    615  N   TYR A  68     108.484  76.898 105.503  1.00 62.38           N  
ATOM    616  CA  TYR A  68     107.983  75.578 105.124  1.00 61.28           C  
ATOM    617  C   TYR A  68     106.473  75.398 105.262  1.00 60.18           C  
ATOM    618  O   TYR A  68     105.777  76.231 105.841  1.00 60.00           O  
ATOM    619  CB  TYR A  68     108.678  74.492 105.941  1.00 61.62           C  
ATOM    620  CG  TYR A  68     110.183  74.407 105.795  1.00 62.00           C  
ATOM    621  CD1 TYR A  68     110.777  74.007 104.592  1.00 61.90           C  
ATOM    622  CD2 TYR A  68     111.013  74.676 106.882  1.00 62.30           C  
ATOM    623  CE1 TYR A  68     112.163  73.907 104.477  1.00 62.13           C  
ATOM    624  CE2 TYR A  68     112.398  74.580 106.778  1.00 62.34           C  
ATOM    625  CZ  TYR A  68     112.969  74.195 105.580  1.00 62.30           C  
ATOM    626  OH  TYR A  68     114.345  74.101 105.500  1.00 62.51           O  
ATOM    627  N   ILE A  69     106.002  74.272 104.730  1.00 58.97           N  
ATOM    628  CA  ILE A  69     104.601  73.856 104.751  1.00 57.80           C  
ATOM    629  C   ILE A  69     104.572  72.340 104.988  1.00 56.90           C  
ATOM    630  O   ILE A  69     105.531  71.642 104.657  1.00 56.98           O  
ATOM    631  CB  ILE A  69     103.904  74.267 103.411  1.00 57.90           C  
ATOM    632  CG1 ILE A  69     103.355  75.701 103.496  1.00 58.30           C  
ATOM    633  CG2 ILE A  69     102.813  73.292 102.968  1.00 57.91           C  
ATOM    634  CD1 ILE A  69     102.367  75.964 104.637  1.00 59.01           C  
ATOM    635  N   PHE A  70     103.496  71.828 105.576  1.00 55.64           N  
ATOM    636  CA  PHE A  70     103.354  70.384 105.731  1.00 54.45           C  
ATOM    637  C   PHE A  70     102.791  69.701 104.482  1.00 53.77           C  
ATOM    638  O   PHE A  70     102.083  70.309 103.681  1.00 53.53           O  
ATOM    639  CB  PHE A  70     102.485  70.042 106.938  1.00 54.44           C  
ATOM    640  CG  PHE A  70     103.159  70.247 108.269  1.00 54.64           C  
ATOM    641  CD1 PHE A  70     104.267  69.487 108.635  1.00 54.82           C  
ATOM    642  CD2 PHE A  70     102.655  71.173 109.177  1.00 54.27           C  
ATOM    643  CE1 PHE A  70     104.870  69.663 109.871  1.00 54.07           C  
ATOM    644  CE2 PHE A  70     103.251  71.350 110.410  1.00 54.05           C  
ATOM    645  CZ  PHE A  70     104.362  70.595 110.758  1.00 54.08           C  
ATOM    646  N   VAL A  71     103.122  68.423 104.337  1.00 53.13           N  
ATOM    647  CA  VAL A  71     102.610  67.571 103.276  1.00 52.58           C  
ATOM    648  C   VAL A  71     102.425  66.161 103.822  1.00 52.37           C  
ATOM    649  O   VAL A  71     103.291  65.642 104.522  1.00 52.43           O  
ATOM    650  CB  VAL A  71     103.560  67.576 102.039  1.00 52.54           C  
ATOM    651  CG1 VAL A  71     103.678  66.209 101.379  1.00 52.22           C  
ATOM    652  CG2 VAL A  71     103.078  68.568 101.041  1.00 52.67           C  
ATOM    653  N   SER A  72     101.296  65.544 103.500  1.00 52.08           N  
ATOM    654  CA  SER A  72     101.054  64.166 103.897  1.00 51.82           C  
ATOM    655  C   SER A  72     100.167  63.413 102.907  1.00 51.53           C  
ATOM    656  O   SER A  72      99.674  63.988 101.939  1.00 51.50           O  
ATOM    657  CB  SER A  72     100.431  64.139 105.282  1.00 51.69           C  
ATOM    658  OG  SER A  72     100.550  62.847 105.832  1.00 53.06           O  
ATOM    659  N   VAL A  73      99.973  62.123 103.157  1.00 51.27           N  
ATOM    660  CA  VAL A  73      99.060  61.313 102.358  1.00 51.19           C  
ATOM    661  C   VAL A  73      97.692  61.281 103.044  1.00 51.50           C  
ATOM    662  O   VAL A  73      97.598  61.006 104.240  1.00 51.69           O  
ATOM    663  CB  VAL A  73      99.602  59.865 102.155  1.00 50.90           C  
ATOM    664  CG1 VAL A  73      98.728  59.069 101.192  1.00 50.34           C  
ATOM    665  CG2 VAL A  73     101.016  59.896 101.644  1.00 50.61           C  
ATOM    666  N   THR A  74      96.637  61.584 102.295  1.00 51.93           N  
ATOM    667  CA  THR A  74      95.275  61.532 102.841  1.00 52.25           C  
ATOM    668  C   THR A  74      94.716  60.149 102.586  1.00 52.81           C  
ATOM    669  O   THR A  74      95.250  59.411 101.757  1.00 52.97           O  
ATOM    670  CB  THR A  74      94.329  62.575 102.197  1.00 51.98           C  
ATOM    671  OG1 THR A  74      94.080  62.229 100.830  1.00 51.75           O  
ATOM    672  CG2 THR A  74      94.923  63.962 102.265  1.00 51.85           C  
ATOM    673  N   GLN A  75      93.637  59.796 103.277  1.00 53.40           N  
ATOM    674  CA  GLN A  75      93.043  58.480 103.083  1.00 54.08           C  
ATOM    675  C   GLN A  75      92.312  58.327 101.746  1.00 54.73           C  
ATOM    676  O   GLN A  75      91.732  57.275 101.473  1.00 54.59           O  
ATOM    677  CB  GLN A  75      92.189  58.043 104.278  1.00 53.95           C  
ATOM    678  CG  GLN A  75      91.263  59.079 104.833  1.00 53.42           C  
ATOM    679  CD  GLN A  75      90.705  58.673 106.177  1.00 52.86           C  
ATOM    680  OE1 GLN A  75      90.981  59.312 107.197  1.00 52.39           O  
ATOM    681  NE2 GLN A  75      89.919  57.600 106.189  1.00 52.28           N  
ATOM    682  N   GLU A  76      92.372  59.371 100.917  1.00 55.67           N  
ATOM    683  CA  GLU A  76      91.997  59.278  99.502  1.00 56.90           C  
ATOM    684  C   GLU A  76      93.220  59.060  98.616  1.00 56.82           C  
ATOM    685  O   GLU A  76      93.142  59.140  97.394  1.00 56.88           O  
ATOM    686  CB  GLU A  76      91.220  60.512  99.059  1.00 56.90           C  
ATOM    687  CG  GLU A  76      89.702  60.318  99.101  1.00 58.27           C  
ATOM    688  CD  GLU A  76      88.917  61.594  98.802  1.00 58.84           C  
ATOM    689  OE1 GLU A  76      89.522  62.594  98.334  1.00 61.49           O  
ATOM    690  OE2 GLU A  76      87.680  61.589  99.027  1.00 61.65           O  
ATOM    691  N   ALA A  77      94.347  58.794  99.269  1.00 57.37           N  
ATOM    692  CA  ALA A  77      95.601  58.378  98.639  1.00 57.78           C  
ATOM    693  C   ALA A  77      96.347  59.456  97.843  1.00 58.20           C  
ATOM    694  O   ALA A  77      97.104  59.133  96.931  1.00 58.32           O  
ATOM    695  CB  ALA A  77      95.403  57.099  97.811  1.00 57.56           C  
ATOM    696  N   GLU A  78      96.171  60.725  98.203  1.00 58.78           N  
ATOM    697  CA  GLU A  78      96.908  61.790  97.523  1.00 59.85           C  
ATOM    698  C   GLU A  78      97.912  62.495  98.431  1.00 59.76           C  
ATOM    699  O   GLU A  78      97.800  62.443  99.651  1.00 59.85           O  
ATOM    700  CB  GLU A  78      95.959  62.800  96.859  1.00 59.62           C  
ATOM    701  CG  GLU A  78      95.349  63.849  97.796  1.00 61.00           C  
ATOM    702  CD  GLU A  78      94.708  65.036  97.046  1.00 61.61           C  
ATOM    703  OE1 GLU A  78      95.401  65.666  96.209  1.00 63.78           O  
ATOM    704  OE2 GLU A  78      93.517  65.351  97.305  1.00 63.38           O  
ATOM    705  N   ARG A  79      98.891  63.149  97.816  1.00 60.07           N  
ATOM    706  CA  ARG A  79      99.812  64.013  98.529  1.00 60.52           C  
ATOM    707  C   ARG A  79      99.240  65.404  98.645  1.00 60.86           C  
ATOM    708  O   ARG A  79      99.347  66.201  97.713  1.00 60.99           O  
ATOM    709  CB  ARG A  79     101.125  64.117  97.783  1.00 60.63           C  
ATOM    710  CG  ARG A  79     102.040  62.989  98.013  1.00 60.99           C  
ATOM    711  CD  ARG A  79     103.435  63.481  97.853  1.00 62.52           C  
ATOM    712  NE  ARG A  79     104.319  62.392  97.467  1.00 63.98           N  
ATOM    713  CZ  ARG A  79     105.638  62.482  97.438  1.00 64.10           C  
ATOM    714  NH1 ARG A  79     106.235  63.613  97.794  1.00 64.13           N  
ATOM    715  NH2 ARG A  79     106.353  61.431  97.068  1.00 64.97           N  
ATOM    716  N   GLU A  80      98.644  65.702  99.791  1.00 61.41           N  
ATOM    717  CA  GLU A  80      98.044  67.005 100.008  1.00 62.05           C  
ATOM    718  C   GLU A  80      99.055  67.942 100.659  1.00 62.19           C  
ATOM    719  O   GLU A  80      99.779  67.536 101.569  1.00 62.47           O  
ATOM    720  CB  GLU A  80      96.787  66.885 100.880  1.00 62.00           C  
ATOM    721  CG  GLU A  80      95.712  67.909 100.522  1.00 62.86           C  
ATOM    722  CD  GLU A  80      94.664  68.127 101.600  1.00 62.53           C  
ATOM    723  OE1 GLU A  80      94.181  67.142 102.199  1.00 63.04           O  
ATOM    724  OE2 GLU A  80      94.304  69.302 101.828  1.00 63.60           O  
ATOM    725  N   GLU A  81      99.112  69.180 100.172  1.00 62.26           N  
ATOM    726  CA  GLU A  81      99.873  70.250 100.816  1.00 62.46           C  
ATOM    727  C   GLU A  81      98.901  71.089 101.625  1.00 62.05           C  
ATOM    728  O   GLU A  81      97.896  71.572 101.090  1.00 62.31           O  
ATOM    729  CB  GLU A  81     100.561  71.145  99.779  1.00 62.45           C  
ATOM    730  CG  GLU A  81     101.509  70.434  98.825  1.00 63.02           C  
ATOM    731  CD  GLU A  81     102.038  71.355  97.737  1.00 63.59           C  
ATOM    732  OE1 GLU A  81     102.637  72.400  98.074  1.00 65.68           O  
ATOM    733  OE2 GLU A  81     101.854  71.038  96.539  1.00 65.23           O  
ATOM    734  N   PHE A  82      99.190  71.271 102.906  1.00 61.61           N  
ATOM    735  CA  PHE A  82      98.283  72.015 103.775  1.00 61.33           C  
ATOM    736  C   PHE A  82      98.694  73.476 103.919  1.00 61.61           C  
ATOM    737  O   PHE A  82      99.574  73.808 104.710  1.00 61.68           O  
ATOM    738  CB  PHE A  82      98.197  71.362 105.152  1.00 60.76           C  
ATOM    739  CG  PHE A  82      97.917  69.892 105.116  1.00 59.86           C  
ATOM    740  CD1 PHE A  82      96.631  69.416 104.846  1.00 59.15           C  
ATOM    741  CD2 PHE A  82      98.930  68.977 105.374  1.00 58.26           C  
ATOM    742  CE1 PHE A  82      96.363  68.043 104.822  1.00 58.25           C  
ATOM    743  CE2 PHE A  82      98.673  67.609 105.357  1.00 58.10           C  
ATOM    744  CZ  PHE A  82      97.386  67.139 105.082  1.00 58.23           C  
ATOM    745  N   PHE A  83      98.047  74.347 103.155  1.00 62.10           N  
ATOM    746  CA  PHE A  83      98.324  75.783 103.224  1.00 62.54           C  
ATOM    747  C   PHE A  83      97.604  76.465 104.385  1.00 62.30           C  
ATOM    748  O   PHE A  83      98.161  77.349 105.035  1.00 62.32           O  
ATOM    749  CB  PHE A  83      97.972  76.455 101.905  1.00 63.14           C  
ATOM    750  CG  PHE A  83      98.810  75.986 100.747  1.00 64.38           C  
ATOM    751  CD1 PHE A  83     100.065  76.551 100.506  1.00 65.57           C  
ATOM    752  CD2 PHE A  83      98.346  74.977  99.900  1.00 65.47           C  
ATOM    753  CE1 PHE A  83     100.852  76.124  99.438  1.00 66.62           C  
ATOM    754  CE2 PHE A  83      99.115  74.540  98.831  1.00 66.15           C  
ATOM    755  CZ  PHE A  83     100.377  75.116  98.597  1.00 66.63           C  
ATOM    756  N   ASP A  84      96.369  76.043 104.639  1.00 62.11           N  
ATOM    757  CA  ASP A  84      95.597  76.526 105.776  1.00 61.87           C  
ATOM    758  C   ASP A  84      96.104  75.859 107.057  1.00 61.53           C  
ATOM    759  O   ASP A  84      95.585  74.821 107.486  1.00 61.15           O  
ATOM    760  CB  ASP A  84      94.106  76.247 105.557  1.00 62.13           C  
ATOM    761  CG  ASP A  84      93.215  76.974 106.553  1.00 62.83           C  
ATOM    762  OD1 ASP A  84      93.376  76.778 107.773  1.00 64.25           O  
ATOM    763  OD2 ASP A  84      92.331  77.733 106.115  1.00 64.31           O  
ATOM    764  N   GLU A  85      97.125  76.466 107.659  1.00 61.12           N  
ATOM    765  CA  GLU A  85      97.728  75.943 108.881  1.00 60.81           C  
ATOM    766  C   GLU A  85      96.853  76.201 110.114  1.00 60.34           C  
ATOM    767  O   GLU A  85      97.231  75.873 111.239  1.00 60.41           O  
ATOM    768  CB  GLU A  85      99.138  76.489 109.055  1.00 60.58           C  
ATOM    769  CG  GLU A  85     100.116  75.916 108.043  1.00 61.42           C  
ATOM    770  CD  GLU A  85     101.510  76.530 108.127  1.00 61.57           C  
ATOM    771  OE1 GLU A  85     101.623  77.772 108.266  1.00 62.49           O  
ATOM    772  OE2 GLU A  85     102.495  75.763 108.035  1.00 61.50           O  
ATOM    773  N   THR A  86      95.673  76.769 109.869  1.00 59.70           N  
ATOM    774  CA  THR A  86      94.626  76.954 110.873  1.00 58.99           C  
ATOM    775  C   THR A  86      93.829  75.662 111.108  1.00 58.55           C  
ATOM    776  O   THR A  86      93.136  75.525 112.123  1.00 58.33           O  
ATOM    777  CB  THR A  86      93.707  78.142 110.462  1.00 58.98           C  
ATOM    778  OG1 THR A  86      94.146  79.325 111.135  1.00 59.19           O  
ATOM    779  CG2 THR A  86      92.220  77.893 110.773  1.00 58.90           C  
ATOM    780  N   ARG A  87      93.947  74.720 110.169  1.00 58.05           N  
ATOM    781  CA  ARG A  87      93.262  73.421 110.246  1.00 57.53           C  
ATOM    782  C   ARG A  87      93.819  72.523 111.345  1.00 56.98           C  
ATOM    783  O   ARG A  87      95.028  72.461 111.560  1.00 56.75           O  
ATOM    784  CB  ARG A  87      93.321  72.684 108.902  1.00 57.49           C  
ATOM    785  CG  ARG A  87      92.553  73.359 107.781  1.00 57.74           C  
ATOM    786  CD  ARG A  87      92.740  72.612 106.475  1.00 58.08           C  
ATOM    787  NE  ARG A  87      92.050  71.327 106.506  1.00 58.03           N  
ATOM    788  CZ  ARG A  87      92.340  70.293 105.723  1.00 57.44           C  
ATOM    789  NH1 ARG A  87      93.316  70.372 104.829  1.00 57.15           N  
ATOM    790  NH2 ARG A  87      91.656  69.170 105.849  1.00 57.06           N  
ATOM    791  N   ARG A  88      92.917  71.822 112.020  1.00 56.60           N  
ATOM    792  CA  ARG A  88      93.271  70.952 113.133  1.00 56.28           C  
ATOM    793  C   ARG A  88      93.720  69.585 112.650  1.00 56.44           C  
ATOM    794  O   ARG A  88      93.324  69.137 111.573  1.00 56.28           O  
ATOM    795  CB  ARG A  88      92.084  70.797 114.082  1.00 56.15           C  
ATOM    796  CG  ARG A  88      91.670  72.079 114.755  1.00 55.41           C  
ATOM    797  CD  ARG A  88      90.665  71.816 115.840  1.00 55.72           C  
ATOM    798  NE  ARG A  88      90.905  72.687 116.989  1.00 56.33           N  
ATOM    799  CZ  ARG A  88      90.361  73.888 117.145  1.00 56.01           C  
ATOM    800  NH1 ARG A  88      89.528  74.371 116.234  1.00 56.70           N  
ATOM    801  NH2 ARG A  88      90.647  74.604 118.216  1.00 56.56           N  
ATOM    802  N   LEU A  89      94.538  68.923 113.462  1.00 56.68           N  
ATOM    803  CA  LEU A  89      95.094  67.615 113.122  1.00 56.93           C  
ATOM    804  C   LEU A  89      94.022  66.581 112.781  1.00 57.02           C  
ATOM    805  O   LEU A  89      94.117  65.891 111.766  1.00 57.08           O  
ATOM    806  CB  LEU A  89      95.977  67.106 114.263  1.00 56.97           C  
ATOM    807  CG  LEU A  89      96.670  65.762 114.044  1.00 57.05           C  
ATOM    808  CD1 LEU A  89      97.624  65.809 112.848  1.00 57.24           C  
ATOM    809  CD2 LEU A  89      97.400  65.374 115.297  1.00 57.16           C  
ATOM    810  N   CYS A  90      93.000  66.490 113.625  1.00 57.28           N  
ATOM    811  CA  CYS A  90      91.900  65.547 113.414  1.00 57.49           C  
ATOM    812  C   CYS A  90      91.050  65.855 112.171  1.00 57.84           C  
ATOM    813  O   CYS A  90      90.195  65.051 111.797  1.00 57.91           O  
ATOM    814  CB  CYS A  90      91.007  65.481 114.657  1.00 57.39           C  
ATOM    815  SG  CYS A  90      90.185  67.031 115.048  1.00 56.35           S  
ATOM    816  N   ASP A  91      91.295  67.007 111.540  1.00 58.18           N  
ATOM    817  CA  ASP A  91      90.537  67.445 110.358  1.00 58.57           C  
ATOM    818  C   ASP A  91      91.221  67.124 109.031  1.00 58.48           C  
ATOM    819  O   ASP A  91      90.562  66.869 108.035  1.00 58.61           O  
ATOM    820  CB  ASP A  91      90.244  68.942 110.425  1.00 58.78           C  
ATOM    821  CG  ASP A  91      89.206  69.292 111.475  1.00 59.90           C  
ATOM    822  OD1 ASP A  91      88.389  68.409 111.835  1.00 60.32           O  
ATOM    823  OD2 ASP A  91      89.206  70.465 111.930  1.00 61.09           O  
ATOM    824  N   LEU A  92      92.543  67.181 109.009  1.00 58.69           N  
ATOM    825  CA  LEU A  92      93.300  66.694 107.872  1.00 58.76           C  
ATOM    826  C   LEU A  92      92.883  65.236 107.762  1.00 58.95           C  
ATOM    827  O   LEU A  92      92.886  64.519 108.775  1.00 60.11           O  
ATOM    828  CB  LEU A  92      94.797  66.783 108.168  1.00 58.62           C  
ATOM    829  CG  LEU A  92      95.314  67.948 109.019  1.00 58.61           C  
ATOM    830  CD1 LEU A  92      96.755  67.697 109.435  1.00 59.18           C  
ATOM    831  CD2 LEU A  92      95.185  69.289 108.302  1.00 58.52           C  
ATOM    832  N   ARG A  93      92.494  64.783 106.579  1.00 58.25           N  
ATOM    833  CA  ARG A  93      91.991  63.417 106.485  1.00 58.01           C  
ATOM    834  C   ARG A  93      93.129  62.400 106.362  1.00 57.36           C  
ATOM    835  O   ARG A  93      93.073  61.518 105.511  1.00 57.49           O  
ATOM    836  CB  ARG A  93      90.982  63.250 105.328  1.00 58.63           C  
ATOM    837  CG  ARG A  93      89.668  64.025 105.464  1.00 58.91           C  
ATOM    838  CD  ARG A  93      89.729  65.333 104.678  1.00 60.67           C  
ATOM    839  NE  ARG A  93      89.091  65.255 103.357  1.00 62.65           N  
ATOM    840  CZ  ARG A  93      89.695  64.879 102.227  1.00 64.04           C  
ATOM    841  NH1 ARG A  93      90.975  64.508 102.230  1.00 65.13           N  
ATOM    842  NH2 ARG A  93      89.013  64.866 101.085  1.00 63.63           N  
ATOM    843  N   LEU A  94      94.143  62.512 107.221  1.00 56.59           N  
ATOM    844  CA  LEU A  94      95.351  61.680 107.126  1.00 55.82           C  
ATOM    845  C   LEU A  94      95.088  60.179 107.042  1.00 55.50           C  
ATOM    846  O   LEU A  94      94.131  59.658 107.611  1.00 54.80           O  
ATOM    847  CB  LEU A  94      96.310  61.943 108.287  1.00 55.70           C  
ATOM    848  CG  LEU A  94      96.803  63.352 108.626  1.00 55.85           C  
ATOM    849  CD1 LEU A  94      97.624  63.295 109.920  1.00 55.12           C  
ATOM    850  CD2 LEU A  94      97.608  63.970 107.499  1.00 55.43           C  
ATOM    851  N   PHE A  95      95.959  59.501 106.304  1.00 55.49           N  
ATOM    852  CA  PHE A  95      95.956  58.056 106.219  1.00 55.47           C  
ATOM    853  C   PHE A  95      96.699  57.499 107.418  1.00 55.62           C  
ATOM    854  O   PHE A  95      96.256  56.527 108.028  1.00 55.71           O  
ATOM    855  CB  PHE A  95      96.611  57.610 104.909  1.00 55.55           C  
ATOM    856  CG  PHE A  95      96.913  56.139 104.844  1.00 55.40           C  
ATOM    857  CD1 PHE A  95      95.887  55.210 104.672  1.00 55.05           C  
ATOM    858  CD2 PHE A  95      98.229  55.683 104.938  1.00 55.01           C  
ATOM    859  CE1 PHE A  95      96.160  53.848 104.611  1.00 55.13           C  
ATOM    860  CE2 PHE A  95      98.518  54.325 104.871  1.00 55.60           C  
ATOM    861  CZ  PHE A  95      97.476  53.399 104.705  1.00 55.75           C  
ATOM    862  N   GLN A  96      97.816  58.143 107.754  1.00 55.91           N  
ATOM    863  CA  GLN A  96      98.683  57.736 108.855  1.00 56.14           C  
ATOM    864  C   GLN A  96      99.115  58.978 109.624  1.00 56.05           C  
ATOM    865  O   GLN A  96      99.207  60.055 109.035  1.00 56.18           O  
ATOM    866  CB  GLN A  96      99.926  57.052 108.300  1.00 56.40           C  
ATOM    867  CG  GLN A  96     100.319  55.796 109.037  1.00 57.83           C  
ATOM    868  CD  GLN A  96      99.588  54.581 108.518  1.00 59.04           C  
ATOM    869  OE1 GLN A  96      98.359  54.554 108.480  1.00 60.19           O  
ATOM    870  NE2 GLN A  96     100.341  53.564 108.114  1.00 59.11           N  
ATOM    871  N   PRO A  97      99.377  58.841 110.943  1.00 55.93           N  
ATOM    872  CA  PRO A  97      99.854  59.992 111.708  1.00 55.50           C  
ATOM    873  C   PRO A  97     101.294  60.403 111.371  1.00 55.22           C  
ATOM    874  O   PRO A  97     102.217  60.148 112.149  1.00 55.60           O  
ATOM    875  CB  PRO A  97      99.741  59.508 113.156  1.00 55.59           C  
ATOM    876  CG  PRO A  97      99.889  58.032 113.066  1.00 55.56           C  
ATOM    877  CD  PRO A  97      99.197  57.653 111.804  1.00 55.83           C  
ATOM    878  N   PHE A  98     101.482  61.029 110.217  1.00 54.80           N  
ATOM    879  CA  PHE A  98     102.775  61.626 109.872  1.00 54.39           C  
ATOM    880  C   PHE A  98     102.640  62.860 108.978  1.00 54.42           C  
ATOM    881  O   PHE A  98     101.686  63.003 108.201  1.00 54.04           O  
ATOM    882  CB  PHE A  98     103.736  60.605 109.241  1.00 53.90           C  
ATOM    883  CG  PHE A  98     103.472  60.328 107.791  1.00 53.61           C  
ATOM    884  CD1 PHE A  98     104.027  61.137 106.799  1.00 53.07           C  
ATOM    885  CD2 PHE A  98     102.679  59.250 107.411  1.00 53.21           C  
ATOM    886  CE1 PHE A  98     103.785  60.887 105.462  1.00 52.47           C  
ATOM    887  CE2 PHE A  98     102.434  58.990 106.070  1.00 52.80           C  
ATOM    888  CZ  PHE A  98     102.988  59.810 105.093  1.00 52.79           C  
ATOM    889  N   LEU A  99     103.619  63.742 109.103  1.00 54.32           N  
ATOM    890  CA  LEU A  99     103.709  64.905 108.260  1.00 54.51           C  
ATOM    891  C   LEU A  99     105.088  64.951 107.601  1.00 55.07           C  
ATOM    892  O   LEU A  99     106.037  64.337 108.083  1.00 55.34           O  
ATOM    893  CB  LEU A  99     103.443  66.157 109.090  1.00 54.14           C  
ATOM    894  CG  LEU A  99     102.049  66.248 109.725  1.00 53.35           C  
ATOM    895  CD1 LEU A  99     102.023  67.326 110.798  1.00 52.45           C  
ATOM    896  CD2 LEU A  99     100.961  66.493 108.687  1.00 51.18           C  
ATOM    897  N   LYS A 100     105.188  65.650 106.482  1.00 55.62           N  
ATOM    898  CA  LYS A 100     106.465  65.848 105.825  1.00 56.31           C  
ATOM    899  C   LYS A 100     106.676  67.347 105.651  1.00 57.13           C  
ATOM    900  O   LYS A 100     105.731  68.090 105.347  1.00 57.11           O  
ATOM    901  CB  LYS A 100     106.485  65.124 104.482  1.00 56.13           C  
ATOM    902  CG  LYS A 100     107.797  65.165 103.731  1.00 55.94           C  
ATOM    903  CD  LYS A 100     107.531  65.063 102.226  1.00 56.63           C  
ATOM    904  CE  LYS A 100     108.789  64.808 101.405  1.00 56.77           C  
ATOM    905  NZ  LYS A 100     109.910  65.762 101.673  1.00 57.48           N  
ATOM    906  N   VAL A 101     107.915  67.786 105.852  1.00 57.98           N  
ATOM    907  CA  VAL A 101     108.252  69.203 105.788  1.00 58.69           C  
ATOM    908  C   VAL A 101     108.949  69.547 104.474  1.00 59.33           C  
ATOM    909  O   VAL A 101     110.046  69.050 104.179  1.00 59.50           O  
ATOM    910  CB  VAL A 101     109.080  69.629 107.019  1.00 58.66           C  
ATOM    911  CG1 VAL A 101     109.610  71.050 106.873  1.00 58.01           C  
ATOM    912  CG2 VAL A 101     108.222  69.505 108.273  1.00 58.81           C  
ATOM    913  N   ILE A 102     108.283  70.389 103.686  1.00 60.06           N  
ATOM    914  CA  ILE A 102     108.789  70.808 102.382  1.00 60.90           C  
ATOM    915  C   ILE A 102     108.741  72.318 102.205  1.00 61.83           C  
ATOM    916  O   ILE A 102     108.064  73.026 102.948  1.00 61.68           O  
ATOM    917  CB  ILE A 102     108.031  70.139 101.191  1.00 60.74           C  
ATOM    918  CG1 ILE A 102     106.536  70.491 101.212  1.00 60.56           C  
ATOM    919  CG2 ILE A 102     108.273  68.631 101.163  1.00 60.22           C  
ATOM    920  CD1 ILE A 102     105.826  70.228  99.898  1.00 60.62           C  
ATOM    921  N   GLU A 103     109.482  72.792 101.211  1.00 63.22           N  
ATOM    922  CA  GLU A 103     109.435  74.179 100.799  1.00 64.64           C  
ATOM    923  C   GLU A 103     108.395  74.276  99.683  1.00 65.52           C  
ATOM    924  O   GLU A 103     108.434  73.482  98.739  1.00 65.47           O  
ATOM    925  CB  GLU A 103     110.813  74.616 100.299  1.00 64.67           C  
ATOM    926  CG  GLU A 103     111.245  76.016 100.745  1.00 64.94           C  
ATOM    927  CD  GLU A 103     112.749  76.258 100.586  1.00 64.84           C  
ATOM    928  OE1 GLU A 103     113.124  77.345 100.089  1.00 64.74           O  
ATOM    929  OE2 GLU A 103     113.553  75.368 100.955  1.00 64.63           O  
ATOM    930  N   PRO A 104     107.450  75.232  99.798  1.00 66.53           N  
ATOM    931  CA  PRO A 104     106.378  75.411  98.814  1.00 67.40           C  
ATOM    932  C   PRO A 104     106.887  75.531  97.374  1.00 68.37           C  
ATOM    933  O   PRO A 104     107.272  76.611  96.923  1.00 68.24           O  
ATOM    934  CB  PRO A 104     105.702  76.709  99.264  1.00 67.34           C  
ATOM    935  CG  PRO A 104     105.956  76.767 100.721  1.00 67.00           C  
ATOM    936  CD  PRO A 104     107.340  76.207 100.899  1.00 66.60           C  
ATOM    937  N   VAL A 105     106.896  74.399  96.677  1.00 69.69           N  
ATOM    938  CA  VAL A 105     107.207  74.348  95.251  1.00 70.87           C  
ATOM    939  C   VAL A 105     105.939  74.722  94.482  1.00 71.49           C  
ATOM    940  O   VAL A 105     104.937  75.135  95.082  1.00 71.19           O  
ATOM    941  CB  VAL A 105     107.666  72.922  94.778  1.00 71.07           C  
ATOM    942  CG1 VAL A 105     108.819  73.029  93.776  1.00 71.05           C  
ATOM    943  CG2 VAL A 105     108.044  71.999  95.961  1.00 71.59           C  
ATOM    944  N   GLY A 106     105.988  74.568  93.157  1.00 72.30           N  
ATOM    945  CA  GLY A 106     104.894  74.962  92.267  1.00 73.21           C  
ATOM    946  C   GLY A 106     104.343  76.326  92.639  1.00 73.77           C  
ATOM    947  O   GLY A 106     103.207  76.660  92.282  1.00 73.57           O  
ATOM    948  N   ASN A 107     105.188  77.102  93.328  1.00 74.38           N  
ATOM    949  CA  ASN A 107     104.841  78.320  94.085  1.00 75.00           C  
ATOM    950  C   ASN A 107     103.618  79.137  93.618  1.00 74.90           C  
ATOM    951  O   ASN A 107     103.575  80.355  93.820  1.00 74.97           O  
ATOM    952  CB  ASN A 107     106.096  79.216  94.229  1.00 75.28           C  
ATOM    953  CG  ASN A 107     106.329  79.717  95.673  1.00 76.41           C  
ATOM    954  OD1 ASN A 107     106.020  79.030  96.658  1.00 77.49           O  
ATOM    955  ND2 ASN A 107     106.901  80.916  95.792  1.00 76.87           N  
ATOM    956  N   ARG A 108     102.637  78.467  93.002  1.00 74.83           N  
ATOM    957  CA  ARG A 108     101.326  79.070  92.729  1.00 74.92           C  
ATOM    958  C   ARG A 108     100.339  78.700  93.827  1.00 74.27           C  
ATOM    959  O   ARG A 108      99.371  77.968  93.613  1.00 74.18           O  
ATOM    960  CB  ARG A 108     100.780  78.720  91.336  1.00 75.24           C  
ATOM    961  CG  ARG A 108      99.643  79.653  90.894  1.00 76.73           C  
ATOM    962  CD  ARG A 108      99.617  79.866  89.378  1.00 80.90           C  
ATOM    963  NE  ARG A 108     100.460  80.990  88.938  1.00 84.05           N  
ATOM    964  CZ  ARG A 108     101.376  80.944  87.963  1.00 85.02           C  
ATOM    965  NH1 ARG A 108     101.597  79.823  87.276  1.00 85.26           N  
ATOM    966  NH2 ARG A 108     102.072  82.035  87.662  1.00 85.08           N  
ATOM    967  N   GLU A 109     100.639  79.196  95.020  1.00 73.73           N  
ATOM    968  CA  GLU A 109      99.690  79.235  96.100  1.00 73.34           C  
ATOM    969  C   GLU A 109      98.505  79.992  95.515  1.00 73.03           C  
ATOM    970  O   GLU A 109      98.608  81.192  95.234  1.00 73.20           O  
ATOM    971  CB  GLU A 109     100.310  79.971  97.298  1.00 73.24           C  
ATOM    972  CG  GLU A 109      99.397  80.146  98.505  1.00 73.63           C  
ATOM    973  CD  GLU A 109     100.120  79.990  99.845  1.00 74.98           C  
ATOM    974  OE1 GLU A 109     101.297  79.559  99.859  1.00 75.34           O  
ATOM    975  OE2 GLU A 109      99.501  80.285 100.896  1.00 75.06           O  
ATOM    976  N   GLU A 110      97.413  79.268  95.277  1.00 72.24           N  
ATOM    977  CA  GLU A 110      96.171  79.814  94.696  1.00 71.85           C  
ATOM    978  C   GLU A 110      95.510  78.790  93.792  1.00 70.79           C  
ATOM    979  O   GLU A 110      94.390  78.346  94.059  1.00 70.72           O  
ATOM    980  CB  GLU A 110      96.380  81.126  93.929  1.00 72.08           C  
ATOM    981  CG  GLU A 110      95.892  82.361  94.684  1.00 74.16           C  
ATOM    982  CD  GLU A 110      95.130  83.353  93.794  1.00 77.80           C  
ATOM    983  OE1 GLU A 110      95.186  83.233  92.541  1.00 79.26           O  
ATOM    984  OE2 GLU A 110      94.462  84.256  94.354  1.00 78.72           O  
ATOM    985  N   LYS A 111      96.203  78.427  92.717  1.00 69.59           N  
ATOM    986  CA  LYS A 111      95.761  77.331  91.873  1.00 68.50           C  
ATOM    987  C   LYS A 111      95.712  76.072  92.702  1.00 67.38           C  
ATOM    988  O   LYS A 111      94.714  75.347  92.674  1.00 67.24           O  
ATOM    989  CB  LYS A 111      96.673  77.146  90.658  1.00 68.63           C  
ATOM    990  CG  LYS A 111      96.503  78.250  89.642  1.00 69.91           C  
ATOM    991  CD  LYS A 111      96.715  77.790  88.208  1.00 72.21           C  
ATOM    992  CE  LYS A 111      96.172  78.849  87.247  1.00 73.26           C  
ATOM    993  NZ  LYS A 111      96.671  80.236  87.581  1.00 73.51           N  
ATOM    994  N   ILE A 112      96.787  75.834  93.456  1.00 66.19           N  
ATOM    995  CA  ILE A 112      96.866  74.672  94.335  1.00 64.89           C  
ATOM    996  C   ILE A 112      95.800  74.798  95.431  1.00 63.73           C  
ATOM    997  O   ILE A 112      95.138  73.823  95.765  1.00 63.32           O  
ATOM    998  CB  ILE A 112      98.305  74.433  94.932  1.00 65.02           C  
ATOM    999  CG1 ILE A 112      99.400  74.612  93.869  1.00 64.82           C  
ATOM   1000  CG2 ILE A 112      98.406  73.026  95.550  1.00 65.51           C  
ATOM   1001  CD1 ILE A 112     100.828  74.208  94.328  1.00 64.62           C  
ATOM   1002  N   LEU A 113      95.619  76.013  95.945  1.00 62.51           N  
ATOM   1003  CA  LEU A 113      94.632  76.290  96.992  1.00 61.60           C  
ATOM   1004  C   LEU A 113      93.176  76.000  96.641  1.00 60.79           C  
ATOM   1005  O   LEU A 113      92.417  75.532  97.495  1.00 60.81           O  
ATOM   1006  CB  LEU A 113      94.761  77.721  97.484  1.00 61.77           C  
ATOM   1007  CG  LEU A 113      95.147  77.770  98.949  1.00 62.04           C  
ATOM   1008  CD1 LEU A 113      96.081  78.941  99.208  1.00 61.60           C  
ATOM   1009  CD2 LEU A 113      93.866  77.842  99.794  1.00 62.44           C  
ATOM   1010  N   ASN A 114      92.783  76.279  95.400  1.00 59.81           N  
ATOM   1011  CA  ASN A 114      91.543  75.735  94.849  1.00 58.75           C  
ATOM   1012  C   ASN A 114      91.446  74.192  94.946  1.00 58.23           C  
ATOM   1013  O   ASN A 114      90.757  73.576  94.141  1.00 57.70           O  
ATOM   1014  CB  ASN A 114      91.369  76.188  93.401  1.00 58.81           C  
ATOM   1015  CG  ASN A 114      90.128  77.061  93.186  1.00 58.55           C  
ATOM   1016  OD1 ASN A 114      89.126  76.934  93.891  1.00 58.93           O  
ATOM   1017  ND2 ASN A 114      90.179  77.915  92.171  1.00 56.32           N  
ATOM   1018  N   ARG A 115      92.179  73.599  95.913  1.00 57.74           N  
ATOM   1019  CA  ARG A 115      92.030  72.205  96.429  1.00 56.68           C  
ATOM   1020  C   ARG A 115      90.758  72.133  97.263  1.00 56.03           C  
ATOM   1021  O   ARG A 115      90.298  71.070  97.695  1.00 55.50           O  
ATOM   1022  CB  ARG A 115      93.279  71.800  97.245  1.00 56.85           C  
ATOM   1023  CG  ARG A 115      93.070  70.966  98.522  1.00 56.93           C  
ATOM   1024  CD  ARG A 115      92.679  71.831  99.745  1.00 57.30           C  
ATOM   1025  NE  ARG A 115      92.067  71.014 100.800  1.00 58.19           N  
ATOM   1026  CZ  ARG A 115      91.279  71.464 101.778  1.00 57.30           C  
ATOM   1027  NH1 ARG A 115      90.968  72.750 101.881  1.00 56.92           N  
ATOM   1028  NH2 ARG A 115      90.791  70.608 102.662  1.00 57.21           N  
ATOM   1029  N   GLU A 116      90.216  73.318  97.482  1.00 55.34           N  
ATOM   1030  CA  GLU A 116      88.902  73.511  98.025  1.00 55.05           C  
ATOM   1031  C   GLU A 116      87.843  72.818  97.155  1.00 53.90           C  
ATOM   1032  O   GLU A 116      86.860  72.290  97.680  1.00 53.89           O  
ATOM   1033  CB  GLU A 116      88.664  75.013  98.184  1.00 54.77           C  
ATOM   1034  CG  GLU A 116      89.533  75.617  99.313  1.00 55.87           C  
ATOM   1035  CD  GLU A 116      89.665  77.142  99.261  1.00 56.87           C  
ATOM   1036  OE1 GLU A 116      89.171  77.773  98.294  1.00 60.16           O  
ATOM   1037  OE2 GLU A 116      90.277  77.722 100.194  1.00 59.18           O  
ATOM   1038  N   ILE A 117      88.071  72.788  95.840  1.00 52.73           N  
ATOM   1039  CA  ILE A 117      87.222  72.040  94.910  1.00 51.47           C  
ATOM   1040  C   ILE A 117      87.256  70.539  95.211  1.00 51.19           C  
ATOM   1041  O   ILE A 117      86.201  69.887  95.300  1.00 51.21           O  
ATOM   1042  CB  ILE A 117      87.616  72.278  93.434  1.00 51.49           C  
ATOM   1043  CG1 ILE A 117      87.396  73.745  93.046  1.00 51.02           C  
ATOM   1044  CG2 ILE A 117      86.852  71.317  92.503  1.00 50.86           C  
ATOM   1045  CD1 ILE A 117      87.831  74.092  91.628  1.00 51.22           C  
ATOM   1046  N   GLY A 118      88.460  69.994  95.376  1.00 50.35           N  
ATOM   1047  CA  GLY A 118      88.610  68.586  95.725  1.00 49.70           C  
ATOM   1048  C   GLY A 118      87.734  68.197  96.898  1.00 49.29           C  
ATOM   1049  O   GLY A 118      87.027  67.193  96.861  1.00 48.78           O  
ATOM   1050  N   PHE A 119      87.776  69.028  97.933  1.00 49.51           N  
ATOM   1051  CA  PHE A 119      87.060  68.783  99.175  1.00 49.68           C  
ATOM   1052  C   PHE A 119      85.541  68.820  98.984  1.00 50.07           C  
ATOM   1053  O   PHE A 119      84.848  67.873  99.350  1.00 50.21           O  
ATOM   1054  CB  PHE A 119      87.521  69.771 100.257  1.00 49.27           C  
ATOM   1055  CG  PHE A 119      86.930  69.503 101.602  1.00 49.04           C  
ATOM   1056  CD1 PHE A 119      87.329  68.394 102.341  1.00 48.86           C  
ATOM   1057  CD2 PHE A 119      85.958  70.341 102.124  1.00 48.61           C  
ATOM   1058  CE1 PHE A 119      86.776  68.131 103.577  1.00 48.32           C  
ATOM   1059  CE2 PHE A 119      85.403  70.086 103.358  1.00 48.34           C  
ATOM   1060  CZ  PHE A 119      85.811  68.976 104.086  1.00 48.71           C  
ATOM   1061  N   ALA A 120      85.032  69.900  98.401  1.00 50.59           N  
ATOM   1062  CA  ALA A 120      83.607  70.007  98.096  1.00 51.49           C  
ATOM   1063  C   ALA A 120      83.082  68.822  97.276  1.00 52.12           C  
ATOM   1064  O   ALA A 120      82.050  68.259  97.602  1.00 52.03           O  
ATOM   1065  CB  ALA A 120      83.319  71.310  97.388  1.00 51.31           C  
ATOM   1066  N   ILE A 121      83.810  68.448  96.227  1.00 53.27           N  
ATOM   1067  CA  ILE A 121      83.429  67.354  95.328  1.00 54.29           C  
ATOM   1068  C   ILE A 121      83.503  65.969  95.963  1.00 54.98           C  
ATOM   1069  O   ILE A 121      82.740  65.079  95.608  1.00 55.12           O  
ATOM   1070  CB  ILE A 121      84.335  67.352  94.094  1.00 54.39           C  
ATOM   1071  CG1 ILE A 121      83.874  68.389  93.086  1.00 54.42           C  
ATOM   1072  CG2 ILE A 121      84.376  65.985  93.425  1.00 55.25           C  
ATOM   1073  CD1 ILE A 121      84.673  68.300  91.816  1.00 55.70           C  
ATOM   1074  N   GLY A 122      84.439  65.780  96.882  1.00 56.09           N  
ATOM   1075  CA  GLY A 122      84.608  64.486  97.532  1.00 57.68           C  
ATOM   1076  C   GLY A 122      85.469  63.562  96.700  1.00 58.73           C  
ATOM   1077  O   GLY A 122      85.272  62.340  96.692  1.00 58.84           O  
ATOM   1078  N   MET A 123      86.432  64.164  96.012  1.00 59.72           N  
ATOM   1079  CA  MET A 123      87.321  63.472  95.096  1.00 61.22           C  
ATOM   1080  C   MET A 123      88.464  64.406  94.704  1.00 61.46           C  
ATOM   1081  O   MET A 123      88.227  65.584  94.435  1.00 61.25           O  
ATOM   1082  CB  MET A 123      86.540  63.017  93.873  1.00 60.74           C  
ATOM   1083  CG  MET A 123      87.124  63.422  92.556  1.00 61.70           C  
ATOM   1084  SD  MET A 123      86.491  62.357  91.256  1.00 63.88           S  
ATOM   1085  CE  MET A 123      84.738  62.626  91.417  1.00 64.03           C  
ATOM   1086  N   PRO A 124      89.712  63.890  94.691  1.00 62.18           N  
ATOM   1087  CA  PRO A 124      90.849  64.742  94.335  1.00 62.63           C  
ATOM   1088  C   PRO A 124      90.859  65.094  92.850  1.00 63.33           C  
ATOM   1089  O   PRO A 124      91.066  64.226  91.997  1.00 63.69           O  
ATOM   1090  CB  PRO A 124      92.066  63.890  94.704  1.00 62.42           C  
ATOM   1091  CG  PRO A 124      91.577  62.484  94.629  1.00 62.43           C  
ATOM   1092  CD  PRO A 124      90.129  62.511  95.012  1.00 62.09           C  
ATOM   1093  N   VAL A 125      90.590  66.362  92.558  1.00 64.03           N  
ATOM   1094  CA  VAL A 125      90.761  66.917  91.224  1.00 64.54           C  
ATOM   1095  C   VAL A 125      92.199  66.641  90.865  1.00 65.17           C  
ATOM   1096  O   VAL A 125      93.095  66.967  91.638  1.00 65.56           O  
ATOM   1097  CB  VAL A 125      90.477  68.443  91.230  1.00 64.39           C  
ATOM   1098  CG1 VAL A 125      91.285  69.192  90.162  1.00 63.74           C  
ATOM   1099  CG2 VAL A 125      88.991  68.691  91.078  1.00 64.56           C  
ATOM   1100  N   CYS A 126      92.412  66.005  89.721  1.00 65.93           N  
ATOM   1101  CA  CYS A 126      93.731  65.492  89.321  1.00 66.93           C  
ATOM   1102  C   CYS A 126      93.692  63.982  89.126  1.00 67.30           C  
ATOM   1103  O   CYS A 126      94.530  63.422  88.423  1.00 67.61           O  
ATOM   1104  CB  CYS A 126      94.849  65.855  90.303  1.00 66.85           C  
ATOM   1105  SG  CYS A 126      94.944  64.753  91.714  1.00 67.84           S  
ATOM   1106  N   GLU A 127      92.733  63.322  89.763  1.00 67.66           N  
ATOM   1107  CA  GLU A 127      92.323  62.018  89.298  1.00 68.26           C  
ATOM   1108  C   GLU A 127      91.815  62.201  87.880  1.00 68.42           C  
ATOM   1109  O   GLU A 127      91.851  61.270  87.082  1.00 68.48           O  
ATOM   1110  CB  GLU A 127      91.214  61.456  90.165  1.00 68.53           C  
ATOM   1111  CG  GLU A 127      91.700  60.626  91.323  1.00 69.91           C  
ATOM   1112  CD  GLU A 127      90.578  59.828  91.934  1.00 72.13           C  
ATOM   1113  OE1 GLU A 127      89.689  59.369  91.176  1.00 72.58           O  
ATOM   1114  OE2 GLU A 127      90.579  59.665  93.173  1.00 73.40           O  
ATOM   1115  N   PHE A 128      91.347  63.417  87.585  1.00 68.74           N  
ATOM   1116  CA  PHE A 128      90.921  63.807  86.244  1.00 69.07           C  
ATOM   1117  C   PHE A 128      92.120  64.055  85.333  1.00 69.56           C  
ATOM   1118  O   PHE A 128      92.105  63.689  84.145  1.00 69.31           O  
ATOM   1119  CB  PHE A 128      90.064  65.078  86.293  1.00 68.80           C  
ATOM   1120  CG  PHE A 128      88.791  64.943  87.089  1.00 67.99           C  
ATOM   1121  CD1 PHE A 128      88.331  66.006  87.850  1.00 67.45           C  
ATOM   1122  CD2 PHE A 128      88.050  63.768  87.068  1.00 67.63           C  
ATOM   1123  CE1 PHE A 128      87.162  65.903  88.579  1.00 67.47           C  
ATOM   1124  CE2 PHE A 128      86.873  63.654  87.799  1.00 67.33           C  
ATOM   1125  CZ  PHE A 128      86.431  64.722  88.554  1.00 67.56           C  
ATOM   1126  N   ASP A 129      93.152  64.667  85.914  1.00 70.24           N  
ATOM   1127  CA  ASP A 129      94.339  65.125  85.186  1.00 71.06           C  
ATOM   1128  C   ASP A 129      95.031  64.059  84.341  1.00 71.50           C  
ATOM   1129  O   ASP A 129      95.731  64.400  83.387  1.00 71.85           O  
ATOM   1130  CB  ASP A 129      95.353  65.784  86.135  1.00 71.08           C  
ATOM   1131  CG  ASP A 129      94.878  67.133  86.672  1.00 71.65           C  
ATOM   1132  OD1 ASP A 129      93.780  67.594  86.285  1.00 72.00           O  
ATOM   1133  OD2 ASP A 129      95.605  67.735  87.495  1.00 72.50           O  
ATOM   1134  N   MET A 130      94.850  62.785  84.675  1.00 71.80           N  
ATOM   1135  CA  MET A 130      95.412  61.727  83.843  1.00 72.54           C  
ATOM   1136  C   MET A 130      94.401  60.608  83.602  1.00 71.65           C  
ATOM   1137  O   MET A 130      94.660  59.436  83.909  1.00 71.86           O  
ATOM   1138  CB  MET A 130      96.730  61.192  84.437  1.00 72.95           C  
ATOM   1139  CG  MET A 130      97.679  60.531  83.410  1.00 73.61           C  
ATOM   1140  SD  MET A 130      98.726  59.269  84.194  1.00 75.29           S  
ATOM   1141  CE  MET A 130      99.496  58.450  82.780  1.00 74.77           C  
ATOM   1142  N   VAL A 131      93.248  60.973  83.044  1.00 70.61           N  
ATOM   1143  CA  VAL A 131      92.220  59.989  82.720  1.00 69.25           C  
ATOM   1144  C   VAL A 131      92.495  59.336  81.358  1.00 68.53           C  
ATOM   1145  O   VAL A 131      92.345  58.108  81.207  1.00 68.51           O  
ATOM   1146  CB  VAL A 131      90.798  60.586  82.842  1.00 69.29           C  
ATOM   1147  CG1 VAL A 131      89.819  59.945  81.857  1.00 69.23           C  
ATOM   1148  CG2 VAL A 131      90.299  60.421  84.252  1.00 68.52           C  
ATOM   1149  N   LYS A 132      92.921  60.156  80.393  1.00 67.06           N  
ATOM   1150  CA  LYS A 132      93.332  59.703  79.041  1.00 65.96           C  
ATOM   1151  C   LYS A 132      92.209  59.736  78.007  1.00 64.43           C  
ATOM   1152  O   LYS A 132      92.424  60.163  76.868  1.00 64.40           O  
ATOM   1153  CB  LYS A 132      94.031  58.336  79.060  1.00 66.03           C  
ATOM   1154  CG  LYS A 132      95.440  58.396  79.620  1.00 66.66           C  
ATOM   1155  CD  LYS A 132      96.120  57.032  79.642  1.00 66.94           C  
ATOM   1156  CE  LYS A 132      97.617  57.215  79.887  1.00 68.98           C  
ATOM   1157  NZ  LYS A 132      98.273  55.988  80.417  1.00 70.76           N  
ATOM   1158  N   ASP A 133      91.024  59.274  78.406  1.00 62.59           N  
ATOM   1159  CA  ASP A 133      89.812  59.405  77.595  1.00 60.70           C  
ATOM   1160  C   ASP A 133      89.688  60.835  77.069  1.00 58.85           C  
ATOM   1161  O   ASP A 133      89.551  61.766  77.853  1.00 58.54           O  
ATOM   1162  CB  ASP A 133      88.582  59.044  78.431  1.00 60.94           C  
ATOM   1163  CG  ASP A 133      87.343  58.780  77.588  1.00 62.00           C  
ATOM   1164  OD1 ASP A 133      87.315  59.136  76.390  1.00 64.22           O  
ATOM   1165  OD2 ASP A 133      86.378  58.207  78.136  1.00 62.99           O  
ATOM   1166  N   PRO A 134      89.737  61.011  75.737  1.00 57.35           N  
ATOM   1167  CA  PRO A 134      89.717  62.359  75.165  1.00 56.19           C  
ATOM   1168  C   PRO A 134      88.377  63.065  75.382  1.00 55.12           C  
ATOM   1169  O   PRO A 134      88.330  64.299  75.425  1.00 55.01           O  
ATOM   1170  CB  PRO A 134      89.949  62.121  73.668  1.00 56.10           C  
ATOM   1171  CG  PRO A 134      90.374  60.697  73.539  1.00 56.71           C  
ATOM   1172  CD  PRO A 134      89.790  59.973  74.693  1.00 57.12           C  
ATOM   1173  N   GLU A 135      87.299  62.293  75.524  1.00 53.61           N  
ATOM   1174  CA  GLU A 135      86.000  62.892  75.783  1.00 52.28           C  
ATOM   1175  C   GLU A 135      86.029  63.659  77.096  1.00 51.72           C  
ATOM   1176  O   GLU A 135      85.515  64.779  77.188  1.00 51.81           O  
ATOM   1177  CB  GLU A 135      84.871  61.861  75.786  1.00 51.94           C  
ATOM   1178  CG  GLU A 135      83.515  62.531  75.678  1.00 50.61           C  
ATOM   1179  CD  GLU A 135      82.327  61.595  75.748  1.00 49.54           C  
ATOM   1180  OE1 GLU A 135      82.511  60.363  75.654  1.00 49.76           O  
ATOM   1181  OE2 GLU A 135      81.193  62.109  75.895  1.00 47.97           O  
ATOM   1182  N   VAL A 136      86.650  63.051  78.098  1.00 50.90           N  
ATOM   1183  CA  VAL A 136      86.748  63.649  79.410  1.00 50.30           C  
ATOM   1184  C   VAL A 136      87.533  64.943  79.329  1.00 50.48           C  
ATOM   1185  O   VAL A 136      87.053  66.007  79.731  1.00 50.70           O  
ATOM   1186  CB  VAL A 136      87.396  62.688  80.396  1.00 49.90           C  
ATOM   1187  CG1 VAL A 136      87.571  63.355  81.733  1.00 49.67           C  
ATOM   1188  CG2 VAL A 136      86.542  61.454  80.529  1.00 49.22           C  
ATOM   1189  N   GLN A 137      88.728  64.855  78.765  1.00 50.67           N  
ATOM   1190  CA  GLN A 137      89.641  65.988  78.714  1.00 50.61           C  
ATOM   1191  C   GLN A 137      89.060  67.137  77.880  1.00 50.37           C  
ATOM   1192  O   GLN A 137      89.326  68.306  78.157  1.00 50.56           O  
ATOM   1193  CB  GLN A 137      91.006  65.518  78.206  1.00 50.54           C  
ATOM   1194  CG  GLN A 137      92.194  65.880  79.118  1.00 51.87           C  
ATOM   1195  CD  GLN A 137      91.908  65.719  80.623  1.00 52.66           C  
ATOM   1196  OE1 GLN A 137      91.728  64.601  81.132  1.00 51.72           O  
ATOM   1197  NE2 GLN A 137      91.882  66.850  81.339  1.00 51.71           N  
ATOM   1198  N   ASP A 138      88.245  66.799  76.879  1.00 50.22           N  
ATOM   1199  CA  ASP A 138      87.516  67.803  76.096  1.00 49.81           C  
ATOM   1200  C   ASP A 138      86.396  68.445  76.892  1.00 49.37           C  
ATOM   1201  O   ASP A 138      86.226  69.663  76.840  1.00 49.11           O  
ATOM   1202  CB  ASP A 138      86.945  67.198  74.822  1.00 49.90           C  
ATOM   1203  CG  ASP A 138      87.980  67.045  73.738  1.00 50.66           C  
ATOM   1204  OD1 ASP A 138      89.090  67.621  73.871  1.00 50.46           O  
ATOM   1205  OD2 ASP A 138      87.671  66.345  72.748  1.00 51.49           O  
ATOM   1206  N   PHE A 139      85.641  67.634  77.633  1.00 48.95           N  
ATOM   1207  CA  PHE A 139      84.615  68.185  78.509  1.00 48.88           C  
ATOM   1208  C   PHE A 139      85.170  69.245  79.468  1.00 49.35           C  
ATOM   1209  O   PHE A 139      84.572  70.307  79.630  1.00 49.30           O  
ATOM   1210  CB  PHE A 139      83.870  67.113  79.306  1.00 48.28           C  
ATOM   1211  CG  PHE A 139      82.830  67.687  80.213  1.00 47.47           C  
ATOM   1212  CD1 PHE A 139      81.531  67.867  79.768  1.00 46.67           C  
ATOM   1213  CD2 PHE A 139      83.166  68.111  81.504  1.00 47.15           C  
ATOM   1214  CE1 PHE A 139      80.571  68.440  80.602  1.00 46.87           C  
ATOM   1215  CE2 PHE A 139      82.217  68.682  82.341  1.00 46.53           C  
ATOM   1216  CZ  PHE A 139      80.918  68.846  81.891  1.00 46.70           C  
ATOM   1217  N   ARG A 140      86.303  68.955  80.104  1.00 49.70           N  
ATOM   1218  CA  ARG A 140      86.886  69.893  81.045  1.00 50.11           C  
ATOM   1219  C   ARG A 140      87.216  71.204  80.354  1.00 50.67           C  
ATOM   1220  O   ARG A 140      86.948  72.274  80.896  1.00 50.74           O  
ATOM   1221  CB  ARG A 140      88.120  69.299  81.708  1.00 49.84           C  
ATOM   1222  CG  ARG A 140      87.816  68.153  82.637  1.00 50.29           C  
ATOM   1223  CD  ARG A 140      89.090  67.585  83.219  1.00 51.64           C  
ATOM   1224  NE  ARG A 140      89.443  68.166  84.511  1.00 51.31           N  
ATOM   1225  CZ  ARG A 140      90.688  68.267  84.966  1.00 51.28           C  
ATOM   1226  NH1 ARG A 140      91.704  67.847  84.222  1.00 50.65           N  
ATOM   1227  NH2 ARG A 140      90.919  68.794  86.164  1.00 50.36           N  
ATOM   1228  N   ARG A 141      87.771  71.112  79.148  1.00 51.45           N  
ATOM   1229  CA  ARG A 141      88.143  72.289  78.367  1.00 52.37           C  
ATOM   1230  C   ARG A 141      86.930  73.031  77.823  1.00 52.13           C  
ATOM   1231  O   ARG A 141      86.790  74.232  78.049  1.00 52.52           O  
ATOM   1232  CB  ARG A 141      89.076  71.915  77.208  1.00 52.42           C  
ATOM   1233  CG  ARG A 141      90.566  72.004  77.526  1.00 53.33           C  
ATOM   1234  CD  ARG A 141      91.450  71.855  76.271  1.00 54.00           C  
ATOM   1235  NE  ARG A 141      91.229  70.597  75.541  1.00 58.73           N  
ATOM   1236  CZ  ARG A 141      91.753  69.411  75.873  1.00 60.30           C  
ATOM   1237  NH1 ARG A 141      92.539  69.293  76.941  1.00 61.73           N  
ATOM   1238  NH2 ARG A 141      91.486  68.330  75.139  1.00 60.59           N  
ATOM   1239  N   ASN A 142      86.056  72.316  77.117  1.00 51.93           N  
ATOM   1240  CA  ASN A 142      84.950  72.945  76.382  1.00 51.70           C  
ATOM   1241  C   ASN A 142      83.808  73.527  77.222  1.00 51.99           C  
ATOM   1242  O   ASN A 142      83.049  74.365  76.734  1.00 52.11           O  
ATOM   1243  CB  ASN A 142      84.407  71.994  75.314  1.00 51.32           C  
ATOM   1244  CG  ASN A 142      85.478  71.565  74.316  1.00 50.28           C  
ATOM   1245  OD1 ASN A 142      86.353  72.350  73.957  1.00 49.52           O  
ATOM   1246  ND2 ASN A 142      85.414  70.315  73.873  1.00 48.25           N  
ATOM   1247  N   ILE A 143      83.697  73.097  78.478  1.00 52.17           N  
ATOM   1248  CA  ILE A 143      82.621  73.556  79.357  1.00 52.46           C  
ATOM   1249  C   ILE A 143      82.985  74.858  80.078  1.00 52.82           C  
ATOM   1250  O   ILE A 143      82.131  75.501  80.694  1.00 52.87           O  
ATOM   1251  CB  ILE A 143      82.188  72.454  80.367  1.00 52.50           C  
ATOM   1252  CG1 ILE A 143      80.753  72.675  80.848  1.00 52.04           C  
ATOM   1253  CG2 ILE A 143      83.162  72.353  81.547  1.00 52.50           C  
ATOM   1254  CD1 ILE A 143      79.713  72.251  79.860  1.00 52.19           C  
ATOM   1255  N   LEU A 144      84.254  75.247  79.980  1.00 53.07           N  
ATOM   1256  CA  LEU A 144      84.737  76.492  80.577  1.00 53.28           C  
ATOM   1257  C   LEU A 144      84.138  77.724  79.916  1.00 53.77           C  
ATOM   1258  O   LEU A 144      84.027  78.772  80.545  1.00 53.85           O  
ATOM   1259  CB  LEU A 144      86.268  76.551  80.545  1.00 52.94           C  
ATOM   1260  CG  LEU A 144      86.966  75.533  81.454  1.00 51.93           C  
ATOM   1261  CD1 LEU A 144      88.455  75.534  81.230  1.00 51.31           C  
ATOM   1262  CD2 LEU A 144      86.646  75.767  82.921  1.00 51.00           C  
ATOM   1263  N   ASN A 145      83.751  77.589  78.650  1.00 54.48           N  
ATOM   1264  CA  ASN A 145      83.043  78.643  77.938  1.00 55.45           C  
ATOM   1265  C   ASN A 145      81.813  79.047  78.740  1.00 55.62           C  
ATOM   1266  O   ASN A 145      81.570  80.237  78.964  1.00 55.80           O  
ATOM   1267  CB  ASN A 145      82.618  78.175  76.538  1.00 55.91           C  
ATOM   1268  CG  ASN A 145      83.749  77.465  75.770  1.00 58.34           C  
ATOM   1269  OD1 ASN A 145      84.930  77.820  75.895  1.00 60.48           O  
ATOM   1270  ND2 ASN A 145      83.381  76.463  74.957  1.00 59.32           N  
ATOM   1271  N   VAL A 146      81.061  78.040  79.193  1.00 55.61           N  
ATOM   1272  CA  VAL A 146      79.820  78.253  79.939  1.00 55.36           C  
ATOM   1273  C   VAL A 146      80.088  79.030  81.227  1.00 55.46           C  
ATOM   1274  O   VAL A 146      79.347  79.959  81.568  1.00 55.29           O  
ATOM   1275  CB  VAL A 146      79.079  76.914  80.213  1.00 55.21           C  
ATOM   1276  CG1 VAL A 146      77.789  77.148  80.983  1.00 54.70           C  
ATOM   1277  CG2 VAL A 146      78.780  76.194  78.901  1.00 54.68           C  
ATOM   1278  N   CYS A 147      81.165  78.660  81.912  1.00 55.73           N  
ATOM   1279  CA  CYS A 147      81.629  79.374  83.094  1.00 56.50           C  
ATOM   1280  C   CYS A 147      81.898  80.843  82.784  1.00 56.93           C  
ATOM   1281  O   CYS A 147      81.395  81.726  83.480  1.00 56.84           O  
ATOM   1282  CB  CYS A 147      82.902  78.731  83.643  1.00 56.46           C  
ATOM   1283  SG  CYS A 147      82.787  76.952  83.912  1.00 57.72           S  
ATOM   1284  N   LYS A 148      82.690  81.088  81.736  1.00 57.43           N  
ATOM   1285  CA  LYS A 148      83.033  82.440  81.304  1.00 57.94           C  
ATOM   1286  C   LYS A 148      81.811  83.312  81.039  1.00 58.03           C  
ATOM   1287  O   LYS A 148      81.766  84.457  81.475  1.00 57.67           O  
ATOM   1288  CB  LYS A 148      83.938  82.403  80.067  1.00 58.19           C  
ATOM   1289  CG  LYS A 148      85.363  82.908  80.301  1.00 59.39           C  
ATOM   1290  CD  LYS A 148      85.441  84.432  80.215  1.00 61.29           C  
ATOM   1291  CE  LYS A 148      86.543  84.986  81.128  1.00 63.09           C  
ATOM   1292  NZ  LYS A 148      86.466  86.478  81.278  1.00 63.64           N  
ATOM   1293  N   GLU A 149      80.830  82.759  80.332  1.00 58.50           N  
ATOM   1294  CA  GLU A 149      79.616  83.480  79.997  1.00 59.38           C  
ATOM   1295  C   GLU A 149      78.828  83.807  81.251  1.00 59.65           C  
ATOM   1296  O   GLU A 149      78.358  84.931  81.424  1.00 59.83           O  
ATOM   1297  CB  GLU A 149      78.740  82.658  79.059  1.00 59.36           C  
ATOM   1298  CG  GLU A 149      79.299  82.460  77.662  1.00 60.22           C  
ATOM   1299  CD  GLU A 149      78.493  81.455  76.845  1.00 60.46           C  
ATOM   1300  OE1 GLU A 149      77.601  80.778  77.416  1.00 61.96           O  
ATOM   1301  OE2 GLU A 149      78.756  81.337  75.626  1.00 61.77           O  
ATOM   1302  N   ALA A 150      78.681  82.817  82.124  1.00 60.05           N  
ATOM   1303  CA  ALA A 150      77.954  82.997  83.369  1.00 60.19           C  
ATOM   1304  C   ALA A 150      78.619  84.056  84.235  1.00 60.52           C  
ATOM   1305  O   ALA A 150      77.954  84.964  84.706  1.00 60.73           O  
ATOM   1306  CB  ALA A 150      77.848  81.685  84.111  1.00 60.11           C  
ATOM   1307  N   VAL A 151      79.932  83.946  84.427  1.00 61.21           N  
ATOM   1308  CA  VAL A 151      80.693  84.891  85.255  1.00 61.75           C  
ATOM   1309  C   VAL A 151      80.644  86.310  84.693  1.00 62.37           C  
ATOM   1310  O   VAL A 151      80.551  87.269  85.452  1.00 62.53           O  
ATOM   1311  CB  VAL A 151      82.155  84.422  85.463  1.00 61.69           C  
ATOM   1312  CG1 VAL A 151      83.025  85.541  86.015  1.00 61.57           C  
ATOM   1313  CG2 VAL A 151      82.186  83.235  86.396  1.00 61.45           C  
ATOM   1314  N   ASP A 152      80.689  86.436  83.368  1.00 63.17           N  
ATOM   1315  CA  ASP A 152      80.510  87.731  82.709  1.00 63.90           C  
ATOM   1316  C   ASP A 152      79.109  88.278  82.925  1.00 64.27           C  
ATOM   1317  O   ASP A 152      78.943  89.425  83.316  1.00 64.33           O  
ATOM   1318  CB  ASP A 152      80.835  87.638  81.217  1.00 63.77           C  
ATOM   1319  CG  ASP A 152      82.332  87.562  80.953  1.00 64.72           C  
ATOM   1320  OD1 ASP A 152      82.723  87.443  79.773  1.00 65.91           O  
ATOM   1321  OD2 ASP A 152      83.126  87.622  81.921  1.00 65.51           O  
ATOM   1322  N   LEU A 153      78.108  87.437  82.692  1.00 65.18           N  
ATOM   1323  CA  LEU A 153      76.709  87.809  82.871  1.00 66.11           C  
ATOM   1324  C   LEU A 153      76.405  88.128  84.342  1.00 66.76           C  
ATOM   1325  O   LEU A 153      75.281  88.471  84.691  1.00 67.10           O  
ATOM   1326  CB  LEU A 153      75.802  86.687  82.348  1.00 65.96           C  
ATOM   1327  CG  LEU A 153      74.528  87.076  81.594  1.00 66.72           C  
ATOM   1328  CD1 LEU A 153      74.246  86.101  80.456  1.00 67.33           C  
ATOM   1329  CD2 LEU A 153      73.325  87.168  82.535  1.00 67.84           C  
ATOM   1330  N   ARG A 154      77.421  88.022  85.195  1.00 67.49           N  
ATOM   1331  CA  ARG A 154      77.302  88.391  86.602  1.00 67.95           C  
ATOM   1332  C   ARG A 154      77.877  89.767  86.899  1.00 68.82           C  
ATOM   1333  O   ARG A 154      77.393  90.440  87.805  1.00 69.32           O  
ATOM   1334  CB  ARG A 154      77.966  87.347  87.496  1.00 67.72           C  
ATOM   1335  CG  ARG A 154      76.987  86.399  88.147  1.00 66.36           C  
ATOM   1336  CD  ARG A 154      77.563  85.009  88.286  1.00 63.68           C  
ATOM   1337  NE  ARG A 154      78.762  84.943  89.122  1.00 61.36           N  
ATOM   1338  CZ  ARG A 154      79.442  83.821  89.356  1.00 60.33           C  
ATOM   1339  NH1 ARG A 154      79.050  82.669  88.829  1.00 59.84           N  
ATOM   1340  NH2 ARG A 154      80.515  83.842  90.122  1.00 60.11           N  
ATOM   1341  N   ASP A 155      78.910  90.177  86.158  1.00 69.46           N  
ATOM   1342  CA  ASP A 155      79.480  91.523  86.293  1.00 69.96           C  
ATOM   1343  C   ASP A 155      78.898  92.498  85.255  1.00 70.04           C  
ATOM   1344  O   ASP A 155      79.375  93.628  85.117  1.00 70.53           O  
ATOM   1345  CB  ASP A 155      81.017  91.484  86.212  1.00 70.24           C  
ATOM   1346  CG  ASP A 155      81.686  92.704  86.880  1.00 71.45           C  
ATOM   1347  OD1 ASP A 155      81.477  93.858  86.430  1.00 72.13           O  
ATOM   1348  OD2 ASP A 155      82.443  92.504  87.858  1.00 72.29           O  
ATOM   1349  N   LEU A 156      77.869  92.070  84.527  1.00 69.90           N  
ATOM   1350  CA  LEU A 156      77.171  92.966  83.603  1.00 69.80           C  
ATOM   1351  C   LEU A 156      76.245  93.850  84.428  1.00 69.85           C  
ATOM   1352  O   LEU A 156      75.087  93.504  84.673  1.00 70.13           O  
ATOM   1353  CB  LEU A 156      76.386  92.169  82.550  1.00 69.84           C  
ATOM   1354  CG  LEU A 156      75.960  92.876  81.258  1.00 69.43           C  
ATOM   1355  CD1 LEU A 156      77.147  93.053  80.312  1.00 69.34           C  
ATOM   1356  CD2 LEU A 156      74.831  92.115  80.571  1.00 69.59           C  
ATOM   1357  N   ASN A 157      76.775  94.986  84.863  1.00 69.70           N  
ATOM   1358  CA  ASN A 157      76.144  95.836  85.885  1.00 69.82           C  
ATOM   1359  C   ASN A 157      76.654  95.519  87.302  1.00 69.44           C  
ATOM   1360  O   ASN A 157      75.877  95.252  88.224  1.00 69.25           O  
ATOM   1361  CB  ASN A 157      74.606  95.824  85.812  1.00 69.86           C  
ATOM   1362  CG  ASN A 157      73.983  97.087  86.403  1.00 70.85           C  
ATOM   1363  OD1 ASN A 157      73.026  97.013  87.179  1.00 71.83           O  
ATOM   1364  ND2 ASN A 157      74.534  98.254  86.047  1.00 70.58           N  
ATOM   1365  N   SER A 158      77.980  95.581  87.431  1.00 69.09           N  
ATOM   1366  CA  SER A 158      78.741  95.280  88.649  1.00 68.51           C  
ATOM   1367  C   SER A 158      77.925  94.991  89.907  1.00 67.66           C  
ATOM   1368  O   SER A 158      77.676  93.822  90.186  1.00 68.22           O  
ATOM   1369  CB  SER A 158      79.821  96.351  88.905  1.00 69.00           C  
ATOM   1370  OG  SER A 158      80.584  96.062  90.069  1.00 69.74           O  
ATOM   1371  N   PRO A 159      77.475  96.032  90.655  1.00 66.61           N  
ATOM   1372  CA  PRO A 159      77.019  95.700  92.018  1.00 65.27           C  
ATOM   1373  C   PRO A 159      75.672  94.956  92.083  1.00 64.15           C  
ATOM   1374  O   PRO A 159      75.544  94.005  92.854  1.00 64.20           O  
ATOM   1375  CB  PRO A 159      76.948  97.065  92.706  1.00 64.96           C  
ATOM   1376  CG  PRO A 159      76.639  98.023  91.600  1.00 65.71           C  
ATOM   1377  CD  PRO A 159      77.304  97.472  90.354  1.00 66.59           C  
ATOM   1378  N   HIS A 160      74.699  95.356  91.268  1.00 62.90           N  
ATOM   1379  CA  HIS A 160      73.336  94.826  91.367  1.00 61.66           C  
ATOM   1380  C   HIS A 160      73.184  93.393  90.858  1.00 61.23           C  
ATOM   1381  O   HIS A 160      72.538  92.568  91.506  1.00 61.22           O  
ATOM   1382  CB  HIS A 160      72.347  95.749  90.650  1.00 61.39           C  
ATOM   1383  CG  HIS A 160      70.930  95.271  90.694  1.00 60.09           C  
ATOM   1384  ND1 HIS A 160      70.320  94.654  89.625  1.00 59.20           N  
ATOM   1385  CD2 HIS A 160      70.005  95.315  91.679  1.00 59.91           C  
ATOM   1386  CE1 HIS A 160      69.078  94.344  89.945  1.00 58.65           C  
ATOM   1387  NE2 HIS A 160      68.862  94.733  91.188  1.00 59.28           N  
ATOM   1388  N   SER A 161      73.766  93.105  89.699  1.00 60.49           N  
ATOM   1389  CA  SER A 161      73.695  91.771  89.108  1.00 59.81           C  
ATOM   1390  C   SER A 161      74.424  90.704  89.937  1.00 59.69           C  
ATOM   1391  O   SER A 161      74.086  89.522  89.871  1.00 59.74           O  
ATOM   1392  CB  SER A 161      74.242  91.796  87.687  1.00 59.62           C  
ATOM   1393  OG  SER A 161      75.569  92.278  87.680  1.00 59.10           O  
ATOM   1394  N   ARG A 162      75.429  91.118  90.704  1.00 59.41           N  
ATOM   1395  CA  ARG A 162      76.116  90.212  91.626  1.00 59.10           C  
ATOM   1396  C   ARG A 162      75.257  89.941  92.859  1.00 58.01           C  
ATOM   1397  O   ARG A 162      75.282  88.843  93.408  1.00 58.01           O  
ATOM   1398  CB  ARG A 162      77.486  90.767  92.020  1.00 59.64           C  
ATOM   1399  CG  ARG A 162      78.580  90.516  90.973  1.00 62.40           C  
ATOM   1400  CD  ARG A 162      79.776  91.467  91.120  1.00 66.79           C  
ATOM   1401  NE  ARG A 162      80.303  91.497  92.484  1.00 70.91           N  
ATOM   1402  CZ  ARG A 162      81.350  92.221  92.876  1.00 73.25           C  
ATOM   1403  NH1 ARG A 162      82.007  92.985  92.006  1.00 74.09           N  
ATOM   1404  NH2 ARG A 162      81.749  92.176  94.146  1.00 74.34           N  
ATOM   1405  N   ALA A 163      74.494  90.944  93.280  1.00 56.80           N  
ATOM   1406  CA  ALA A 163      73.532  90.777  94.360  1.00 55.81           C  
ATOM   1407  C   ALA A 163      72.425  89.806  93.942  1.00 55.11           C  
ATOM   1408  O   ALA A 163      72.080  88.881  94.688  1.00 55.15           O  
ATOM   1409  CB  ALA A 163      72.948  92.120  94.770  1.00 55.55           C  
ATOM   1410  N   MET A 164      71.898  90.021  92.740  1.00 54.05           N  
ATOM   1411  CA  MET A 164      70.835  89.197  92.163  1.00 53.38           C  
ATOM   1412  C   MET A 164      71.204  87.714  92.075  1.00 52.47           C  
ATOM   1413  O   MET A 164      70.352  86.841  92.266  1.00 52.62           O  
ATOM   1414  CB  MET A 164      70.459  89.718  90.771  1.00 53.59           C  
ATOM   1415  CG  MET A 164      69.606  90.978  90.780  1.00 54.38           C  
ATOM   1416  SD  MET A 164      67.872  90.666  91.183  1.00 55.95           S  
ATOM   1417  CE  MET A 164      67.337  89.832  89.673  1.00 55.52           C  
ATOM   1418  N   TYR A 165      72.468  87.437  91.781  1.00 50.98           N  
ATOM   1419  CA  TYR A 165      72.960  86.069  91.722  1.00 49.75           C  
ATOM   1420  C   TYR A 165      72.967  85.441  93.125  1.00 49.26           C  
ATOM   1421  O   TYR A 165      72.438  84.347  93.330  1.00 49.09           O  
ATOM   1422  CB  TYR A 165      74.350  86.045  91.059  1.00 49.16           C  
ATOM   1423  CG  TYR A 165      75.168  84.791  91.278  1.00 48.33           C  
ATOM   1424  CD1 TYR A 165      74.680  83.536  90.914  1.00 47.67           C  
ATOM   1425  CD2 TYR A 165      76.446  84.864  91.833  1.00 47.07           C  
ATOM   1426  CE1 TYR A 165      75.441  82.383  91.114  1.00 47.92           C  
ATOM   1427  CE2 TYR A 165      77.211  83.718  92.041  1.00 46.57           C  
ATOM   1428  CZ  TYR A 165      76.709  82.480  91.679  1.00 47.29           C  
ATOM   1429  OH  TYR A 165      77.466  81.339  91.883  1.00 46.84           O  
ATOM   1430  N   VAL A 166      73.545  86.162  94.081  1.00 48.56           N  
ATOM   1431  CA  VAL A 166      73.735  85.665  95.439  1.00 47.89           C  
ATOM   1432  C   VAL A 166      72.426  85.659  96.228  1.00 47.49           C  
ATOM   1433  O   VAL A 166      72.175  84.746  97.004  1.00 47.20           O  
ATOM   1434  CB  VAL A 166      74.831  86.476  96.181  1.00 47.87           C  
ATOM   1435  CG1 VAL A 166      74.871  86.125  97.660  1.00 47.68           C  
ATOM   1436  CG2 VAL A 166      76.186  86.224  95.542  1.00 47.28           C  
ATOM   1437  N   TYR A 167      71.600  86.682  96.027  1.00 47.29           N  
ATOM   1438  CA  TYR A 167      70.273  86.725  96.645  1.00 47.05           C  
ATOM   1439  C   TYR A 167      69.182  86.878  95.590  1.00 46.89           C  
ATOM   1440  O   TYR A 167      68.687  87.973  95.372  1.00 46.89           O  
ATOM   1441  CB  TYR A 167      70.196  87.841  97.688  1.00 46.92           C  
ATOM   1442  CG  TYR A 167      71.271  87.726  98.732  1.00 47.04           C  
ATOM   1443  CD1 TYR A 167      72.366  88.592  98.740  1.00 46.67           C  
ATOM   1444  CD2 TYR A 167      71.215  86.723  99.693  1.00 46.87           C  
ATOM   1445  CE1 TYR A 167      73.364  88.471  99.702  1.00 46.42           C  
ATOM   1446  CE2 TYR A 167      72.199  86.592 100.650  1.00 46.83           C  
ATOM   1447  CZ  TYR A 167      73.270  87.463 100.653  1.00 47.19           C  
ATOM   1448  OH  TYR A 167      74.240  87.306 101.622  1.00 48.07           O  
ATOM   1449  N   PRO A 168      68.801  85.771  94.930  1.00 46.88           N  
ATOM   1450  CA  PRO A 168      67.818  85.870  93.863  1.00 47.02           C  
ATOM   1451  C   PRO A 168      66.425  86.037  94.450  1.00 47.41           C  
ATOM   1452  O   PRO A 168      66.145  85.506  95.532  1.00 47.31           O  
ATOM   1453  CB  PRO A 168      67.933  84.520  93.136  1.00 46.89           C  
ATOM   1454  CG  PRO A 168      69.049  83.777  93.806  1.00 46.70           C  
ATOM   1455  CD  PRO A 168      69.225  84.379  95.148  1.00 46.74           C  
ATOM   1456  N   PRO A 169      65.562  86.799  93.764  1.00 47.76           N  
ATOM   1457  CA  PRO A 169      64.202  86.942  94.255  1.00 48.41           C  
ATOM   1458  C   PRO A 169      63.524  85.582  94.385  1.00 49.23           C  
ATOM   1459  O   PRO A 169      63.510  84.805  93.436  1.00 49.25           O  
ATOM   1460  CB  PRO A 169      63.517  87.810  93.189  1.00 48.23           C  
ATOM   1461  CG  PRO A 169      64.445  87.833  92.027  1.00 47.97           C  
ATOM   1462  CD  PRO A 169      65.808  87.580  92.541  1.00 47.62           C  
ATOM   1463  N   ASN A 170      63.002  85.300  95.573  1.00 50.32           N  
ATOM   1464  CA  ASN A 170      62.277  84.075  95.827  1.00 51.42           C  
ATOM   1465  C   ASN A 170      60.810  84.305  95.561  1.00 52.41           C  
ATOM   1466  O   ASN A 170      60.037  84.681  96.447  1.00 52.51           O  
ATOM   1467  CB  ASN A 170      62.494  83.611  97.256  1.00 51.44           C  
ATOM   1468  CG  ASN A 170      61.887  82.263  97.512  1.00 52.20           C  
ATOM   1469  OD1 ASN A 170      61.708  81.464  96.591  1.00 53.91           O  
ATOM   1470  ND2 ASN A 170      61.557  81.994  98.765  1.00 53.58           N  
ATOM   1471  N   VAL A 171      60.431  84.051  94.322  1.00 54.01           N  
ATOM   1472  CA  VAL A 171      59.215  84.609  93.773  1.00 55.44           C  
ATOM   1473  C   VAL A 171      58.391  83.538  93.060  1.00 56.43           C  
ATOM   1474  O   VAL A 171      58.947  82.582  92.513  1.00 56.67           O  
ATOM   1475  CB  VAL A 171      59.605  85.783  92.832  1.00 55.47           C  
ATOM   1476  CG1 VAL A 171      59.731  85.331  91.367  1.00 55.22           C  
ATOM   1477  CG2 VAL A 171      58.657  86.954  92.995  1.00 55.89           C  
ATOM   1478  N   GLU A 172      57.069  83.689  93.086  1.00 57.80           N  
ATOM   1479  CA  GLU A 172      56.163  82.782  92.368  1.00 59.42           C  
ATOM   1480  C   GLU A 172      56.281  82.999  90.861  1.00 60.44           C  
ATOM   1481  O   GLU A 172      56.835  84.000  90.410  1.00 60.67           O  
ATOM   1482  CB  GLU A 172      54.715  82.993  92.806  1.00 59.31           C  
ATOM   1483  CG  GLU A 172      54.496  82.939  94.314  1.00 61.01           C  
ATOM   1484  CD  GLU A 172      54.231  81.537  94.839  1.00 63.76           C  
ATOM   1485  OE1 GLU A 172      54.184  80.580  94.023  1.00 64.38           O  
ATOM   1486  OE2 GLU A 172      54.058  81.396  96.078  1.00 64.92           O  
ATOM   1487  N   SER A 173      55.760  82.066  90.077  1.00 61.82           N  
ATOM   1488  CA  SER A 173      55.856  82.177  88.623  1.00 63.14           C  
ATOM   1489  C   SER A 173      54.805  83.117  88.027  1.00 63.60           C  
ATOM   1490  O   SER A 173      55.023  83.688  86.960  1.00 63.56           O  
ATOM   1491  CB  SER A 173      55.814  80.795  87.972  1.00 63.23           C  
ATOM   1492  OG  SER A 173      55.173  79.865  88.838  1.00 65.41           O  
ATOM   1493  N   SER A 174      53.682  83.288  88.720  1.00 64.55           N  
ATOM   1494  CA  SER A 174      52.635  84.200  88.256  1.00 65.67           C  
ATOM   1495  C   SER A 174      52.329  85.349  89.225  1.00 66.34           C  
ATOM   1496  O   SER A 174      52.227  85.139  90.435  1.00 66.19           O  
ATOM   1497  CB  SER A 174      51.347  83.433  87.941  1.00 65.70           C  
ATOM   1498  OG  SER A 174      50.379  84.298  87.373  1.00 66.13           O  
ATOM   1499  N   PRO A 175      52.165  86.570  88.685  1.00 67.23           N  
ATOM   1500  CA  PRO A 175      51.745  87.704  89.507  1.00 68.06           C  
ATOM   1501  C   PRO A 175      50.282  87.614  89.935  1.00 69.07           C  
ATOM   1502  O   PRO A 175      49.949  88.017  91.052  1.00 68.86           O  
ATOM   1503  CB  PRO A 175      51.949  88.905  88.581  1.00 67.93           C  
ATOM   1504  CG  PRO A 175      51.856  88.353  87.209  1.00 67.46           C  
ATOM   1505  CD  PRO A 175      52.382  86.953  87.277  1.00 67.26           C  
ATOM   1506  N   GLU A 176      49.430  87.075  89.058  1.00 70.46           N  
ATOM   1507  CA  GLU A 176      47.977  87.039  89.283  1.00 72.07           C  
ATOM   1508  C   GLU A 176      47.616  86.218  90.519  1.00 72.44           C  
ATOM   1509  O   GLU A 176      48.147  85.134  90.735  1.00 72.76           O  
ATOM   1510  CB  GLU A 176      47.211  86.534  88.042  1.00 72.36           C  
ATOM   1511  CG  GLU A 176      47.644  87.144  86.671  1.00 74.87           C  
ATOM   1512  CD  GLU A 176      47.247  88.624  86.455  1.00 77.70           C  
ATOM   1513  OE1 GLU A 176      47.493  89.472  87.350  1.00 78.32           O  
ATOM   1514  OE2 GLU A 176      46.710  88.944  85.361  1.00 78.84           O  
ATOM   1515  N   LEU A 177      46.701  86.747  91.316  1.00 73.02           N  
ATOM   1516  CA  LEU A 177      46.442  86.229  92.644  1.00 73.54           C  
ATOM   1517  C   LEU A 177      45.081  85.526  92.721  1.00 74.11           C  
ATOM   1518  O   LEU A 177      44.045  86.188  92.655  1.00 74.18           O  
ATOM   1519  CB  LEU A 177      46.495  87.396  93.629  1.00 73.47           C  
ATOM   1520  CG  LEU A 177      47.011  87.261  95.056  1.00 73.46           C  
ATOM   1521  CD1 LEU A 177      48.491  86.924  95.083  1.00 73.32           C  
ATOM   1522  CD2 LEU A 177      46.765  88.579  95.776  1.00 73.51           C  
ATOM   1523  N   PRO A 178      45.083  84.179  92.840  1.00 74.73           N  
ATOM   1524  CA  PRO A 178      43.915  83.327  93.127  1.00 74.93           C  
ATOM   1525  C   PRO A 178      42.909  83.940  94.100  1.00 75.14           C  
ATOM   1526  O   PRO A 178      43.305  84.543  95.107  1.00 75.07           O  
ATOM   1527  CB  PRO A 178      44.539  82.074  93.765  1.00 74.93           C  
ATOM   1528  CG  PRO A 178      46.051  82.245  93.639  1.00 75.05           C  
ATOM   1529  CD  PRO A 178      46.288  83.354  92.664  1.00 74.77           C  
ATOM   1530  N   LYS A 179      41.624  83.746  93.799  1.00 75.39           N  
ATOM   1531  CA  LYS A 179      40.514  84.418  94.487  1.00 75.60           C  
ATOM   1532  C   LYS A 179      40.630  84.348  96.004  1.00 75.45           C  
ATOM   1533  O   LYS A 179      40.616  85.381  96.671  1.00 75.66           O  
ATOM   1534  CB  LYS A 179      39.154  83.851  94.044  1.00 75.70           C  
ATOM   1535  CG  LYS A 179      39.144  83.155  92.677  1.00 76.79           C  
ATOM   1536  CD  LYS A 179      39.199  84.137  91.506  1.00 78.27           C  
ATOM   1537  CE  LYS A 179      39.638  83.429  90.220  1.00 78.93           C  
ATOM   1538  NZ  LYS A 179      39.496  84.296  89.009  1.00 79.47           N  
ATOM   1539  N   HIS A 180      40.772  83.137  96.537  1.00 75.17           N  
ATOM   1540  CA  HIS A 180      40.737  82.918  97.984  1.00 75.19           C  
ATOM   1541  C   HIS A 180      41.888  83.594  98.724  1.00 75.28           C  
ATOM   1542  O   HIS A 180      41.793  83.860  99.925  1.00 75.44           O  
ATOM   1543  CB  HIS A 180      40.693  81.416  98.314  1.00 75.15           C  
ATOM   1544  CG  HIS A 180      41.921  80.669  97.895  1.00 75.05           C  
ATOM   1545  ND1 HIS A 180      42.145  80.274  96.592  1.00 74.86           N  
ATOM   1546  CD2 HIS A 180      42.997  80.254  98.605  1.00 74.13           C  
ATOM   1547  CE1 HIS A 180      43.305  79.649  96.519  1.00 74.48           C  
ATOM   1548  NE2 HIS A 180      43.842  79.624  97.726  1.00 74.26           N  
ATOM   1549  N   ILE A 181      42.974  83.865  98.010  1.00 75.36           N  
ATOM   1550  CA  ILE A 181      44.119  84.540  98.608  1.00 75.48           C  
ATOM   1551  C   ILE A 181      43.906  86.053  98.558  1.00 75.45           C  
ATOM   1552  O   ILE A 181      44.087  86.740  99.572  1.00 75.40           O  
ATOM   1553  CB  ILE A 181      45.457  84.102  97.951  1.00 75.62           C  
ATOM   1554  CG1 ILE A 181      45.709  82.611  98.219  1.00 75.60           C  
ATOM   1555  CG2 ILE A 181      46.631  84.963  98.454  1.00 75.43           C  
ATOM   1556  CD1 ILE A 181      46.730  81.953  97.297  1.00 75.69           C  
ATOM   1557  N   TYR A 182      43.506  86.558  97.386  1.00 75.42           N  
ATOM   1558  CA  TYR A 182      43.097  87.963  97.224  1.00 75.44           C  
ATOM   1559  C   TYR A 182      42.051  88.380  98.262  1.00 75.21           C  
ATOM   1560  O   TYR A 182      42.188  89.421  98.902  1.00 74.97           O  
ATOM   1561  CB  TYR A 182      42.546  88.232  95.815  1.00 75.59           C  
ATOM   1562  CG  TYR A 182      42.157  89.678  95.617  1.00 75.84           C  
ATOM   1563  CD1 TYR A 182      40.875  90.130  95.936  1.00 75.78           C  
ATOM   1564  CD2 TYR A 182      43.084  90.602  95.142  1.00 76.23           C  
ATOM   1565  CE1 TYR A 182      40.526  91.461  95.773  1.00 75.89           C  
ATOM   1566  CE2 TYR A 182      42.746  91.934  94.974  1.00 76.14           C  
ATOM   1567  CZ  TYR A 182      41.468  92.356  95.291  1.00 76.15           C  
ATOM   1568  OH  TYR A 182      41.140  93.679  95.118  1.00 76.45           O  
ATOM   1569  N   ASN A 183      41.017  87.552  98.412  1.00 75.05           N  
ATOM   1570  CA  ASN A 183      39.929  87.792  99.358  1.00 75.02           C  
ATOM   1571  C   ASN A 183      40.367  87.899 100.824  1.00 74.85           C  
ATOM   1572  O   ASN A 183      39.666  88.490 101.640  1.00 75.02           O  
ATOM   1573  CB  ASN A 183      38.826  86.735  99.190  1.00 75.09           C  
ATOM   1574  CG  ASN A 183      38.122  86.822  97.835  1.00 75.29           C  
ATOM   1575  OD1 ASN A 183      38.539  87.565  96.941  1.00 74.99           O  
ATOM   1576  ND2 ASN A 183      37.049  86.052  97.680  1.00 75.58           N  
ATOM   1577  N   LYS A 184      41.528  87.347 101.159  1.00 74.64           N  
ATOM   1578  CA  LYS A 184      42.085  87.536 102.497  1.00 74.46           C  
ATOM   1579  C   LYS A 184      42.540  88.978 102.741  1.00 74.30           C  
ATOM   1580  O   LYS A 184      42.730  89.386 103.883  1.00 74.11           O  
ATOM   1581  CB  LYS A 184      43.222  86.554 102.765  1.00 74.43           C  
ATOM   1582  CG  LYS A 184      42.752  85.215 103.288  1.00 74.65           C  
ATOM   1583  CD  LYS A 184      43.800  84.602 104.188  1.00 75.34           C  
ATOM   1584  CE  LYS A 184      43.162  83.735 105.253  1.00 75.94           C  
ATOM   1585  NZ  LYS A 184      44.093  83.572 106.401  1.00 76.42           N  
ATOM   1586  N   LEU A 185      42.716  89.737 101.662  1.00 74.30           N  
ATOM   1587  CA  LEU A 185      42.966  91.173 101.753  1.00 74.37           C  
ATOM   1588  C   LEU A 185      41.621  91.906 101.811  1.00 74.77           C  
ATOM   1589  O   LEU A 185      41.404  92.757 102.683  1.00 74.71           O  
ATOM   1590  CB  LEU A 185      43.779  91.670 100.546  1.00 74.22           C  
ATOM   1591  CG  LEU A 185      44.959  90.849 100.002  1.00 73.40           C  
ATOM   1592  CD1 LEU A 185      45.242  91.195  98.543  1.00 71.61           C  
ATOM   1593  CD2 LEU A 185      46.208  91.028 100.855  1.00 72.33           C  
ATOM   1594  N   ASP A 186      40.730  91.554 100.874  1.00 75.02           N  
ATOM   1595  CA  ASP A 186      39.376  92.145 100.717  1.00 75.19           C  
ATOM   1596  C   ASP A 186      39.307  93.684 100.567  1.00 74.78           C  
ATOM   1597  O   ASP A 186      38.253  94.295 100.787  1.00 74.79           O  
ATOM   1598  CB  ASP A 186      38.381  91.617 101.777  1.00 75.42           C  
ATOM   1599  CG  ASP A 186      37.471  90.503 101.237  1.00 76.25           C  
ATOM   1600  OD1 ASP A 186      37.279  90.405  99.999  1.00 77.19           O  
ATOM   1601  OD2 ASP A 186      36.938  89.722 102.057  1.00 76.83           O  
ATOM   1602  N   LYS A 187      40.441  94.278 100.192  1.00 74.00           N  
ATOM   1603  CA  LYS A 187      40.535  95.661  99.718  1.00 72.90           C  
ATOM   1604  C   LYS A 187      41.538  95.687  98.580  1.00 72.27           C  
ATOM   1605  O   LYS A 187      41.649  96.670  97.848  1.00 72.01           O  
ATOM   1606  CB  LYS A 187      41.023  96.594 100.820  1.00 72.97           C  
ATOM   1607  CG  LYS A 187      41.906  95.947 101.863  1.00 72.45           C  
ATOM   1608  CD  LYS A 187      41.141  95.820 103.154  1.00 72.60           C  
ATOM   1609  CE  LYS A 187      42.083  95.681 104.311  1.00 72.91           C  
ATOM   1610  NZ  LYS A 187      41.516  96.377 105.486  1.00 73.65           N  
ATOM   1611  N   GLY A 188      42.268  94.581  98.450  1.00 71.54           N  
ATOM   1612  CA  GLY A 188      43.369  94.467  97.505  1.00 70.25           C  
ATOM   1613  C   GLY A 188      44.648  95.029  98.091  1.00 69.24           C  
ATOM   1614  O   GLY A 188      45.559  95.418  97.347  1.00 69.10           O  
ATOM   1615  N   GLN A 189      44.717  95.073  99.423  1.00 68.14           N  
ATOM   1616  CA  GLN A 189      45.885  95.630 100.097  1.00 67.29           C  
ATOM   1617  C   GLN A 189      46.234  95.055 101.479  1.00 66.65           C  
ATOM   1618  O   GLN A 189      45.397  94.449 102.163  1.00 66.43           O  
ATOM   1619  CB  GLN A 189      45.824  97.160 100.119  1.00 67.39           C  
ATOM   1620  CG  GLN A 189      44.661  97.775 100.851  1.00 67.56           C  
ATOM   1621  CD  GLN A 189      44.813  99.278 100.966  1.00 67.91           C  
ATOM   1622  OE1 GLN A 189      45.346  99.930 100.066  1.00 67.88           O  
ATOM   1623  NE2 GLN A 189      44.355  99.835 102.079  1.00 67.81           N  
ATOM   1624  N   ILE A 190      47.487  95.274 101.869  1.00 65.70           N  
ATOM   1625  CA  ILE A 190      48.134  94.514 102.927  1.00 64.96           C  
ATOM   1626  C   ILE A 190      48.801  95.420 103.977  1.00 64.47           C  
ATOM   1627  O   ILE A 190      49.261  96.523 103.666  1.00 64.34           O  
ATOM   1628  CB  ILE A 190      49.175  93.529 102.296  1.00 65.08           C  
ATOM   1629  CG1 ILE A 190      49.651  92.479 103.304  1.00 65.01           C  
ATOM   1630  CG2 ILE A 190      50.357  94.286 101.650  1.00 64.68           C  
ATOM   1631  CD1 ILE A 190      50.407  91.323 102.667  1.00 65.00           C  
ATOM   1632  N   ILE A 191      48.839  94.947 105.218  1.00 63.69           N  
ATOM   1633  CA  ILE A 191      49.555  95.642 106.280  1.00 63.01           C  
ATOM   1634  C   ILE A 191      50.917  94.989 106.491  1.00 62.73           C  
ATOM   1635  O   ILE A 191      51.013  93.792 106.801  1.00 62.69           O  
ATOM   1636  CB  ILE A 191      48.769  95.658 107.623  1.00 63.08           C  
ATOM   1637  CG1 ILE A 191      47.405  96.344 107.445  1.00 62.79           C  
ATOM   1638  CG2 ILE A 191      49.605  96.337 108.716  1.00 62.47           C  
ATOM   1639  CD1 ILE A 191      46.452  96.190 108.617  1.00 62.69           C  
ATOM   1640  N   VAL A 192      51.960  95.795 106.331  1.00 62.06           N  
ATOM   1641  CA  VAL A 192      53.330  95.333 106.452  1.00 61.65           C  
ATOM   1642  C   VAL A 192      54.049  96.147 107.521  1.00 61.21           C  
ATOM   1643  O   VAL A 192      53.800  97.338 107.675  1.00 61.22           O  
ATOM   1644  CB  VAL A 192      54.073  95.451 105.092  1.00 61.69           C  
ATOM   1645  CG1 VAL A 192      55.524  95.032 105.224  1.00 62.23           C  
ATOM   1646  CG2 VAL A 192      53.393  94.598 104.025  1.00 61.86           C  
ATOM   1647  N   VAL A 193      54.939  95.496 108.259  1.00 60.89           N  
ATOM   1648  CA  VAL A 193      55.770  96.174 109.247  1.00 60.62           C  
ATOM   1649  C   VAL A 193      57.201  96.250 108.717  1.00 60.76           C  
ATOM   1650  O   VAL A 193      57.749  95.251 108.246  1.00 60.47           O  
ATOM   1651  CB  VAL A 193      55.725  95.460 110.617  1.00 60.31           C  
ATOM   1652  CG1 VAL A 193      56.472  96.247 111.661  1.00 60.00           C  
ATOM   1653  CG2 VAL A 193      54.301  95.279 111.059  1.00 60.44           C  
ATOM   1654  N   ILE A 194      57.786  97.444 108.795  1.00 61.05           N  
ATOM   1655  CA  ILE A 194      59.116  97.726 108.255  1.00 61.56           C  
ATOM   1656  C   ILE A 194      60.095  98.145 109.356  1.00 62.11           C  
ATOM   1657  O   ILE A 194      59.864  99.130 110.056  1.00 62.30           O  
ATOM   1658  CB  ILE A 194      59.030  98.791 107.140  1.00 61.49           C  
ATOM   1659  CG1 ILE A 194      58.429  98.152 105.885  1.00 61.55           C  
ATOM   1660  CG2 ILE A 194      60.401  99.430 106.863  1.00 61.22           C  
ATOM   1661  CD1 ILE A 194      58.419  99.043 104.681  1.00 63.06           C  
ATOM   1662  N   TRP A 195      61.190  97.394 109.496  1.00 62.69           N  
ATOM   1663  CA  TRP A 195      62.129  97.582 110.605  1.00 63.24           C  
ATOM   1664  C   TRP A 195      63.473  98.186 110.200  1.00 64.22           C  
ATOM   1665  O   TRP A 195      64.036  97.853 109.161  1.00 64.09           O  
ATOM   1666  CB  TRP A 195      62.367  96.264 111.334  1.00 62.58           C  
ATOM   1667  CG  TRP A 195      61.145  95.641 111.920  1.00 61.90           C  
ATOM   1668  CD1 TRP A 195      60.220  94.885 111.265  1.00 61.82           C  
ATOM   1669  CD2 TRP A 195      60.728  95.685 113.289  1.00 61.10           C  
ATOM   1670  NE1 TRP A 195      59.249  94.462 112.136  1.00 61.50           N  
ATOM   1671  CE2 TRP A 195      59.532  94.943 113.384  1.00 60.96           C  
ATOM   1672  CE3 TRP A 195      61.246  96.284 114.442  1.00 61.36           C  
ATOM   1673  CZ2 TRP A 195      58.846  94.777 114.585  1.00 61.55           C  
ATOM   1674  CZ3 TRP A 195      60.562  96.124 115.640  1.00 61.79           C  
ATOM   1675  CH2 TRP A 195      59.373  95.375 115.701  1.00 62.01           C  
ATOM   1676  N   VAL A 196      63.977  99.076 111.049  1.00 65.78           N  
ATOM   1677  CA  VAL A 196      65.251  99.744 110.828  1.00 67.44           C  
ATOM   1678  C   VAL A 196      66.089  99.631 112.096  1.00 68.73           C  
ATOM   1679  O   VAL A 196      65.598  99.879 113.200  1.00 68.93           O  
ATOM   1680  CB  VAL A 196      65.058 101.243 110.482  1.00 67.31           C  
ATOM   1681  CG1 VAL A 196      66.379 101.891 110.139  1.00 67.55           C  
ATOM   1682  CG2 VAL A 196      64.102 101.419 109.319  1.00 67.77           C  
ATOM   1683  N   ILE A 197      67.350  99.245 111.931  1.00 70.43           N  
ATOM   1684  CA  ILE A 197      68.308  99.220 113.033  1.00 72.14           C  
ATOM   1685  C   ILE A 197      69.004 100.577 113.139  1.00 73.31           C  
ATOM   1686  O   ILE A 197      69.752 100.980 112.241  1.00 73.29           O  
ATOM   1687  CB  ILE A 197      69.353  98.081 112.871  1.00 72.17           C  
ATOM   1688  CG1 ILE A 197      68.661  96.719 112.668  1.00 72.26           C  
ATOM   1689  CG2 ILE A 197      70.338  98.069 114.051  1.00 72.39           C  
ATOM   1690  CD1 ILE A 197      67.692  96.305 113.771  1.00 72.47           C  
ATOM   1691  N   VAL A 198      68.754 101.257 114.257  1.00 75.02           N  
ATOM   1692  CA  VAL A 198      69.140 102.657 114.458  1.00 76.81           C  
ATOM   1693  C   VAL A 198      70.465 102.813 115.230  1.00 77.89           C  
ATOM   1694  O   VAL A 198      70.868 101.910 115.972  1.00 77.85           O  
ATOM   1695  CB  VAL A 198      68.007 103.443 115.180  1.00 76.81           C  
ATOM   1696  CG1 VAL A 198      68.059 104.914 114.810  1.00 77.20           C  
ATOM   1697  CG2 VAL A 198      66.635 102.875 114.821  1.00 77.06           C  
ATOM   1698  N   SER A 199      71.112 103.968 115.042  1.00 79.53           N  
ATOM   1699  CA  SER A 199      72.444 104.311 115.595  1.00 81.33           C  
ATOM   1700  C   SER A 199      72.950 103.424 116.759  1.00 82.45           C  
ATOM   1701  O   SER A 199      72.238 103.261 117.757  1.00 82.66           O  
ATOM   1702  CB  SER A 199      72.515 105.808 115.954  1.00 81.36           C  
ATOM   1703  OG  SER A 199      71.383 106.224 116.701  1.00 81.94           O  
ATOM   1704  N   PRO A 200      74.214 102.921 116.654  1.00 83.39           N  
ATOM   1705  CA  PRO A 200      74.808 101.687 117.205  1.00 83.83           C  
ATOM   1706  C   PRO A 200      74.052 100.925 118.301  1.00 84.29           C  
ATOM   1707  O   PRO A 200      74.349  99.745 118.533  1.00 84.42           O  
ATOM   1708  CB  PRO A 200      76.170 102.171 117.722  1.00 83.85           C  
ATOM   1709  CG  PRO A 200      76.519 103.372 116.811  1.00 83.70           C  
ATOM   1710  CD  PRO A 200      75.272 103.715 115.996  1.00 83.53           C  
ATOM   1711  N   ASN A 201      73.094 101.589 118.949  1.00 84.59           N  
ATOM   1712  CA  ASN A 201      72.314 101.026 120.057  1.00 84.94           C  
ATOM   1713  C   ASN A 201      71.514  99.773 119.722  1.00 84.87           C  
ATOM   1714  O   ASN A 201      70.773  99.271 120.579  1.00 85.19           O  
ATOM   1715  CB  ASN A 201      71.358 102.086 120.625  1.00 85.09           C  
ATOM   1716  CG  ASN A 201      72.080 103.173 121.408  1.00 85.91           C  
ATOM   1717  OD1 ASN A 201      73.247 103.488 121.142  1.00 86.90           O  
ATOM   1718  ND2 ASN A 201      71.382 103.761 122.376  1.00 85.72           N  
ATOM   1719  N   ASN A 202      71.679  99.260 118.497  1.00 84.50           N  
ATOM   1720  CA  ASN A 202      70.849  98.163 117.955  1.00 83.91           C  
ATOM   1721  C   ASN A 202      69.365  98.295 118.321  1.00 83.31           C  
ATOM   1722  O   ASN A 202      68.641  97.296 118.405  1.00 83.32           O  
ATOM   1723  CB  ASN A 202      71.417  96.757 118.273  1.00 83.99           C  
ATOM   1724  CG  ASN A 202      72.240  96.716 119.560  1.00 84.18           C  
ATOM   1725  OD1 ASN A 202      73.376  97.189 119.595  1.00 84.32           O  
ATOM   1726  ND2 ASN A 202      71.670  96.142 120.617  1.00 83.59           N  
ATOM   1727  N   ASP A 203      68.939  99.543 118.534  1.00 82.47           N  
ATOM   1728  CA  ASP A 203      67.553  99.872 118.826  1.00 81.73           C  
ATOM   1729  C   ASP A 203      66.739  99.723 117.554  1.00 80.78           C  
ATOM   1730  O   ASP A 203      67.229  99.984 116.455  1.00 80.80           O  
ATOM   1731  CB  ASP A 203      67.434 101.300 119.365  1.00 82.14           C  
ATOM   1732  CG  ASP A 203      66.019 101.631 119.849  1.00 83.38           C  
ATOM   1733  OD1 ASP A 203      65.292 102.349 119.125  1.00 84.26           O  
ATOM   1734  OD2 ASP A 203      65.627 101.159 120.944  1.00 84.83           O  
ATOM   1735  N   LYS A 204      65.490  99.312 117.707  1.00 79.57           N  
ATOM   1736  CA  LYS A 204      64.700  98.904 116.565  1.00 78.39           C  
ATOM   1737  C   LYS A 204      63.401  99.680 116.457  1.00 77.53           C  
ATOM   1738  O   LYS A 204      62.407  99.325 117.085  1.00 77.61           O  
ATOM   1739  CB  LYS A 204      64.411  97.401 116.650  1.00 78.52           C  
ATOM   1740  CG  LYS A 204      65.634  96.554 116.964  1.00 78.36           C  
ATOM   1741  CD  LYS A 204      65.267  95.111 117.191  1.00 78.02           C  
ATOM   1742  CE  LYS A 204      66.514  94.265 117.326  1.00 77.46           C  
ATOM   1743  NZ  LYS A 204      66.162  92.830 117.286  1.00 76.94           N  
ATOM   1744  N   GLN A 205      63.412 100.740 115.660  1.00 76.35           N  
ATOM   1745  CA  GLN A 205      62.175 101.411 115.280  1.00 75.23           C  
ATOM   1746  C   GLN A 205      61.445 100.638 114.184  1.00 74.45           C  
ATOM   1747  O   GLN A 205      62.072  99.973 113.360  1.00 74.50           O  
ATOM   1748  CB  GLN A 205      62.464 102.832 114.817  1.00 75.26           C  
ATOM   1749  CG  GLN A 205      62.357 103.848 115.923  1.00 75.63           C  
ATOM   1750  CD  GLN A 205      63.540 104.782 115.961  1.00 75.88           C  
ATOM   1751  OE1 GLN A 205      63.952 105.330 114.939  1.00 76.38           O  
ATOM   1752  NE2 GLN A 205      64.099 104.968 117.147  1.00 75.64           N  
ATOM   1753  N   LYS A 206      60.118 100.727 114.183  1.00 73.42           N  
ATOM   1754  CA  LYS A 206      59.298 100.093 113.153  1.00 72.23           C  
ATOM   1755  C   LYS A 206      58.330 101.082 112.522  1.00 71.55           C  
ATOM   1756  O   LYS A 206      58.042 102.139 113.091  1.00 71.57           O  
ATOM   1757  CB  LYS A 206      58.523  98.909 113.726  1.00 72.32           C  
ATOM   1758  CG  LYS A 206      57.596  99.259 114.869  1.00 72.35           C  
ATOM   1759  CD  LYS A 206      56.608  98.150 115.125  1.00 73.08           C  
ATOM   1760  CE  LYS A 206      55.941  98.321 116.476  1.00 73.53           C  
ATOM   1761  NZ  LYS A 206      54.771  97.413 116.596  1.00 74.23           N  
ATOM   1762  N   TYR A 207      57.835 100.727 111.342  1.00 70.49           N  
ATOM   1763  CA  TYR A 207      56.858 101.532 110.635  1.00 69.63           C  
ATOM   1764  C   TYR A 207      55.817 100.623 110.035  1.00 68.87           C  
ATOM   1765  O   TYR A 207      56.144  99.731 109.250  1.00 69.07           O  
ATOM   1766  CB  TYR A 207      57.520 102.333 109.522  1.00 69.93           C  
ATOM   1767  CG  TYR A 207      58.632 103.224 110.000  1.00 70.60           C  
ATOM   1768  CD1 TYR A 207      59.937 102.747 110.087  1.00 71.36           C  
ATOM   1769  CD2 TYR A 207      58.385 104.542 110.370  1.00 70.94           C  
ATOM   1770  CE1 TYR A 207      60.973 103.557 110.531  1.00 71.50           C  
ATOM   1771  CE2 TYR A 207      59.417 105.366 110.813  1.00 71.35           C  
ATOM   1772  CZ  TYR A 207      60.709 104.864 110.888  1.00 71.22           C  
ATOM   1773  OH  TYR A 207      61.742 105.656 111.326  1.00 71.15           O  
ATOM   1774  N   THR A 208      54.561 100.847 110.403  1.00 67.66           N  
ATOM   1775  CA  THR A 208      53.462 100.094 109.824  1.00 66.31           C  
ATOM   1776  C   THR A 208      52.899 100.836 108.620  1.00 65.77           C  
ATOM   1777  O   THR A 208      52.503 101.999 108.726  1.00 65.59           O  
ATOM   1778  CB  THR A 208      52.371  99.840 110.852  1.00 66.15           C  
ATOM   1779  OG1 THR A 208      52.982  99.402 112.068  1.00 65.89           O  
ATOM   1780  CG2 THR A 208      51.417  98.771 110.356  1.00 65.70           C  
ATOM   1781  N   LEU A 209      52.891 100.158 107.476  1.00 65.03           N  
ATOM   1782  CA  LEU A 209      52.362 100.722 106.240  1.00 64.52           C  
ATOM   1783  C   LEU A 209      51.220  99.873 105.755  1.00 64.38           C  
ATOM   1784  O   LEU A 209      51.193  98.669 105.983  1.00 64.63           O  
ATOM   1785  CB  LEU A 209      53.430 100.787 105.150  1.00 64.32           C  
ATOM   1786  CG  LEU A 209      54.761 101.487 105.427  1.00 64.26           C  
ATOM   1787  CD1 LEU A 209      55.616 101.482 104.179  1.00 64.33           C  
ATOM   1788  CD2 LEU A 209      54.558 102.908 105.923  1.00 64.98           C  
ATOM   1789  N   LYS A 210      50.266 100.510 105.095  1.00 64.26           N  
ATOM   1790  CA  LYS A 210      49.177  99.797 104.465  1.00 64.10           C  
ATOM   1791  C   LYS A 210      49.281 100.094 102.983  1.00 64.24           C  
ATOM   1792  O   LYS A 210      49.203 101.249 102.549  1.00 64.22           O  
ATOM   1793  CB  LYS A 210      47.847 100.252 105.030  1.00 64.07           C  
ATOM   1794  CG  LYS A 210      46.719  99.277 104.873  1.00 63.91           C  
ATOM   1795  CD  LYS A 210      45.446 100.046 105.062  1.00 65.29           C  
ATOM   1796  CE  LYS A 210      44.300  99.185 105.493  1.00 66.42           C  
ATOM   1797  NZ  LYS A 210      43.194 100.086 105.907  1.00 67.73           N  
ATOM   1798  N   ILE A 211      49.475  99.036 102.208  1.00 64.26           N  
ATOM   1799  CA  ILE A 211      49.951  99.177 100.853  1.00 64.25           C  
ATOM   1800  C   ILE A 211      49.191  98.212  99.951  1.00 64.06           C  
ATOM   1801  O   ILE A 211      48.692  97.191 100.428  1.00 64.07           O  
ATOM   1802  CB  ILE A 211      51.496  98.946 100.832  1.00 64.38           C  
ATOM   1803  CG1 ILE A 211      52.170  99.676  99.670  1.00 65.46           C  
ATOM   1804  CG2 ILE A 211      51.859  97.462 100.861  1.00 64.68           C  
ATOM   1805  CD1 ILE A 211      52.416 101.161  99.911  1.00 66.82           C  
ATOM   1806  N   ASN A 212      49.073  98.560  98.667  1.00 63.91           N  
ATOM   1807  CA  ASN A 212      48.518  97.666  97.645  1.00 63.71           C  
ATOM   1808  C   ASN A 212      49.386  96.445  97.481  1.00 63.60           C  
ATOM   1809  O   ASN A 212      50.592  96.571  97.254  1.00 63.59           O  
ATOM   1810  CB  ASN A 212      48.471  98.357  96.282  1.00 64.00           C  
ATOM   1811  CG  ASN A 212      47.372  99.383  96.175  1.00 63.96           C  
ATOM   1812  OD1 ASN A 212      46.375  99.338  96.903  1.00 64.48           O  
ATOM   1813  ND2 ASN A 212      47.543 100.315  95.248  1.00 63.03           N  
ATOM   1814  N   HIS A 213      48.769  95.270  97.555  1.00 63.44           N  
ATOM   1815  CA  HIS A 213      49.490  93.999  97.475  1.00 63.28           C  
ATOM   1816  C   HIS A 213      50.415  93.905  96.254  1.00 63.11           C  
ATOM   1817  O   HIS A 213      51.386  93.146  96.269  1.00 63.20           O  
ATOM   1818  CB  HIS A 213      48.498  92.847  97.430  1.00 63.30           C  
ATOM   1819  CG  HIS A 213      47.891  92.654  96.082  1.00 63.87           C  
ATOM   1820  ND1 HIS A 213      46.819  93.396  95.638  1.00 65.00           N  
ATOM   1821  CD2 HIS A 213      48.241  91.844  95.056  1.00 64.02           C  
ATOM   1822  CE1 HIS A 213      46.517  93.032  94.405  1.00 65.16           C  
ATOM   1823  NE2 HIS A 213      47.369  92.095  94.027  1.00 65.06           N  
ATOM   1824  N   ASP A 214      50.111  94.663  95.202  1.00 62.84           N  
ATOM   1825  CA  ASP A 214      50.893  94.595  93.969  1.00 62.83           C  
ATOM   1826  C   ASP A 214      51.948  95.691  93.816  1.00 62.43           C  
ATOM   1827  O   ASP A 214      52.438  95.934  92.717  1.00 62.33           O  
ATOM   1828  CB  ASP A 214      49.980  94.524  92.736  1.00 63.27           C  
ATOM   1829  CG  ASP A 214      48.976  95.663  92.677  1.00 65.02           C  
ATOM   1830  OD1 ASP A 214      47.766  95.383  92.838  1.00 66.77           O  
ATOM   1831  OD2 ASP A 214      49.385  96.836  92.475  1.00 66.65           O  
ATOM   1832  N   CYS A 215      52.303  96.340  94.922  1.00 62.32           N  
ATOM   1833  CA  CYS A 215      53.395  97.319  94.949  1.00 62.09           C  
ATOM   1834  C   CYS A 215      54.760  96.675  94.770  1.00 61.58           C  
ATOM   1835  O   CYS A 215      55.058  95.664  95.399  1.00 61.78           O  
ATOM   1836  CB  CYS A 215      53.409  98.050  96.286  1.00 62.22           C  
ATOM   1837  SG  CYS A 215      52.307  99.435  96.375  1.00 63.62           S  
ATOM   1838  N   VAL A 216      55.597  97.278  93.936  1.00 60.92           N  
ATOM   1839  CA  VAL A 216      56.993  96.862  93.820  1.00 60.28           C  
ATOM   1840  C   VAL A 216      57.759  97.279  95.087  1.00 60.15           C  
ATOM   1841  O   VAL A 216      57.310  98.182  95.802  1.00 60.21           O  
ATOM   1842  CB  VAL A 216      57.657  97.444  92.539  1.00 60.39           C  
ATOM   1843  CG1 VAL A 216      56.933  96.948  91.290  1.00 59.93           C  
ATOM   1844  CG2 VAL A 216      57.710  98.973  92.575  1.00 59.68           C  
ATOM   1845  N   PRO A 217      58.899  96.616  95.393  1.00 59.83           N  
ATOM   1846  CA  PRO A 217      59.653  96.987  96.597  1.00 59.60           C  
ATOM   1847  C   PRO A 217      60.027  98.459  96.649  1.00 59.38           C  
ATOM   1848  O   PRO A 217      59.963  99.064  97.716  1.00 59.32           O  
ATOM   1849  CB  PRO A 217      60.899  96.107  96.511  1.00 59.45           C  
ATOM   1850  CG  PRO A 217      60.438  94.924  95.760  1.00 59.48           C  
ATOM   1851  CD  PRO A 217      59.537  95.483  94.704  1.00 59.82           C  
ATOM   1852  N   GLU A 218      60.393  99.023  95.501  1.00 59.39           N  
ATOM   1853  CA  GLU A 218      60.651 100.455  95.368  1.00 59.51           C  
ATOM   1854  C   GLU A 218      59.534 101.318  95.994  1.00 59.23           C  
ATOM   1855  O   GLU A 218      59.817 102.327  96.644  1.00 59.20           O  
ATOM   1856  CB  GLU A 218      60.812 100.807  93.891  1.00 59.79           C  
ATOM   1857  CG  GLU A 218      61.326 102.215  93.602  1.00 61.62           C  
ATOM   1858  CD  GLU A 218      62.769 102.225  93.110  1.00 64.88           C  
ATOM   1859  OE1 GLU A 218      62.991 102.624  91.943  1.00 65.31           O  
ATOM   1860  OE2 GLU A 218      63.678 101.819  93.880  1.00 66.53           O  
ATOM   1861  N   GLN A 219      58.276 100.911  95.807  1.00 58.77           N  
ATOM   1862  CA  GLN A 219      57.118 101.702  96.252  1.00 58.30           C  
ATOM   1863  C   GLN A 219      56.757 101.531  97.725  1.00 57.95           C  
ATOM   1864  O   GLN A 219      56.172 102.426  98.328  1.00 58.06           O  
ATOM   1865  CB  GLN A 219      55.902 101.425  95.375  1.00 58.33           C  
ATOM   1866  CG  GLN A 219      56.076 101.886  93.936  1.00 59.04           C  
ATOM   1867  CD  GLN A 219      54.985 101.356  93.020  1.00 60.49           C  
ATOM   1868  OE1 GLN A 219      54.574 100.193  93.119  1.00 61.12           O  
ATOM   1869  NE2 GLN A 219      54.511 102.207  92.117  1.00 60.58           N  
ATOM   1870  N   VAL A 220      57.101 100.379  98.293  1.00 57.60           N  
ATOM   1871  CA  VAL A 220      57.010 100.160  99.730  1.00 56.95           C  
ATOM   1872  C   VAL A 220      58.044 101.058 100.423  1.00 57.00           C  
ATOM   1873  O   VAL A 220      57.737 101.735 101.405  1.00 56.88           O  
ATOM   1874  CB  VAL A 220      57.245  98.675 100.079  1.00 56.85           C  
ATOM   1875  CG1 VAL A 220      57.083  98.430 101.570  1.00 56.35           C  
ATOM   1876  CG2 VAL A 220      56.282  97.796  99.302  1.00 56.73           C  
ATOM   1877  N   ILE A 221      59.262 101.074  99.892  1.00 56.85           N  
ATOM   1878  CA  ILE A 221      60.306 101.954 100.400  1.00 57.10           C  
ATOM   1879  C   ILE A 221      59.876 103.421 100.297  1.00 57.50           C  
ATOM   1880  O   ILE A 221      60.090 104.206 101.224  1.00 57.30           O  
ATOM   1881  CB  ILE A 221      61.642 101.710  99.669  1.00 56.89           C  
ATOM   1882  CG1 ILE A 221      62.201 100.348 100.076  1.00 56.76           C  
ATOM   1883  CG2 ILE A 221      62.650 102.819  99.973  1.00 56.22           C  
ATOM   1884  CD1 ILE A 221      63.036  99.679  99.011  1.00 56.82           C  
ATOM   1885  N   ALA A 222      59.260 103.764  99.166  1.00 58.09           N  
ATOM   1886  CA  ALA A 222      58.748 105.107  98.907  1.00 58.69           C  
ATOM   1887  C   ALA A 222      57.705 105.504  99.949  1.00 59.29           C  
ATOM   1888  O   ALA A 222      57.705 106.630 100.444  1.00 59.25           O  
ATOM   1889  CB  ALA A 222      58.167 105.183  97.515  1.00 58.41           C  
ATOM   1890  N   GLU A 223      56.836 104.563 100.297  1.00 60.04           N  
ATOM   1891  CA  GLU A 223      55.839 104.794 101.330  1.00 60.96           C  
ATOM   1892  C   GLU A 223      56.459 104.894 102.727  1.00 61.10           C  
ATOM   1893  O   GLU A 223      55.884 105.521 103.619  1.00 61.28           O  
ATOM   1894  CB  GLU A 223      54.778 103.697 101.294  1.00 61.05           C  
ATOM   1895  CG  GLU A 223      53.403 104.172 101.725  1.00 63.50           C  
ATOM   1896  CD  GLU A 223      53.022 105.501 101.084  1.00 66.55           C  
ATOM   1897  OE1 GLU A 223      52.931 105.568  99.838  1.00 66.34           O  
ATOM   1898  OE2 GLU A 223      52.829 106.487 101.835  1.00 69.01           O  
ATOM   1899  N   ALA A 224      57.626 104.270 102.906  1.00 61.34           N  
ATOM   1900  CA  ALA A 224      58.350 104.304 104.174  1.00 61.33           C  
ATOM   1901  C   ALA A 224      59.036 105.651 104.334  1.00 61.53           C  
ATOM   1902  O   ALA A 224      59.133 106.182 105.438  1.00 61.33           O  
ATOM   1903  CB  ALA A 224      59.363 103.172 104.245  1.00 61.14           C  
ATOM   1904  N   ILE A 225      59.515 106.197 103.221  1.00 62.05           N  
ATOM   1905  CA  ILE A 225      60.098 107.527 103.218  1.00 62.44           C  
ATOM   1906  C   ILE A 225      59.005 108.534 103.554  1.00 63.11           C  
ATOM   1907  O   ILE A 225      59.151 109.302 104.503  1.00 63.36           O  
ATOM   1908  CB  ILE A 225      60.792 107.857 101.879  1.00 62.47           C  
ATOM   1909  CG1 ILE A 225      62.064 107.007 101.728  1.00 62.11           C  
ATOM   1910  CG2 ILE A 225      61.111 109.368 101.791  1.00 62.13           C  
ATOM   1911  CD1 ILE A 225      62.712 107.065 100.356  1.00 62.08           C  
ATOM   1912  N   ARG A 226      57.899 108.490 102.810  1.00 63.67           N  
ATOM   1913  CA  ARG A 226      56.760 109.369 103.056  1.00 64.27           C  
ATOM   1914  C   ARG A 226      56.296 109.363 104.509  1.00 64.82           C  
ATOM   1915  O   ARG A 226      56.001 110.419 105.063  1.00 64.99           O  
ATOM   1916  CB  ARG A 226      55.601 109.062 102.111  1.00 64.17           C  
ATOM   1917  CG  ARG A 226      55.798 109.652 100.726  1.00 64.72           C  
ATOM   1918  CD  ARG A 226      54.511 109.645  99.902  1.00 65.96           C  
ATOM   1919  NE  ARG A 226      54.354 108.434  99.096  1.00 67.13           N  
ATOM   1920  CZ  ARG A 226      54.910 108.244  97.899  1.00 67.69           C  
ATOM   1921  NH1 ARG A 226      55.677 109.180  97.355  1.00 68.27           N  
ATOM   1922  NH2 ARG A 226      54.704 107.111  97.241  1.00 67.47           N  
ATOM   1923  N   LYS A 227      56.254 108.197 105.138  1.00 65.61           N  
ATOM   1924  CA  LYS A 227      55.893 108.157 106.549  1.00 66.89           C  
ATOM   1925  C   LYS A 227      56.877 108.918 107.429  1.00 67.38           C  
ATOM   1926  O   LYS A 227      56.463 109.820 108.159  1.00 67.66           O  
ATOM   1927  CB  LYS A 227      55.695 106.732 107.067  1.00 66.98           C  
ATOM   1928  CG  LYS A 227      54.233 106.365 107.213  1.00 68.46           C  
ATOM   1929  CD  LYS A 227      53.953 105.643 108.532  1.00 70.31           C  
ATOM   1930  CE  LYS A 227      52.464 105.316 108.668  1.00 71.22           C  
ATOM   1931  NZ  LYS A 227      52.159 104.503 109.886  1.00 71.70           N  
ATOM   1932  N   LYS A 228      58.166 108.577 107.338  1.00 67.90           N  
ATOM   1933  CA  LYS A 228      59.211 109.179 108.173  1.00 68.42           C  
ATOM   1934  C   LYS A 228      59.274 110.687 107.964  1.00 69.11           C  
ATOM   1935  O   LYS A 228      59.397 111.456 108.914  1.00 69.18           O  
ATOM   1936  CB  LYS A 228      60.577 108.574 107.841  1.00 68.21           C  
ATOM   1937  CG  LYS A 228      61.407 108.132 109.044  1.00 67.60           C  
ATOM   1938  CD  LYS A 228      61.836 109.268 109.955  1.00 66.15           C  
ATOM   1939  CE  LYS A 228      62.351 108.708 111.269  1.00 65.34           C  
ATOM   1940  NZ  LYS A 228      62.726 109.759 112.247  1.00 66.09           N  
ATOM   1941  N   THR A 229      59.177 111.080 106.702  1.00 70.03           N  
ATOM   1942  CA  THR A 229      59.280 112.461 106.261  1.00 71.15           C  
ATOM   1943  C   THR A 229      58.106 113.342 106.711  1.00 72.02           C  
ATOM   1944  O   THR A 229      58.257 114.562 106.859  1.00 71.91           O  
ATOM   1945  CB  THR A 229      59.430 112.478 104.733  1.00 71.07           C  
ATOM   1946  OG1 THR A 229      60.720 111.956 104.402  1.00 70.80           O  
ATOM   1947  CG2 THR A 229      59.292 113.878 104.159  1.00 71.67           C  
ATOM   1948  N   ARG A 230      56.943 112.724 106.923  1.00 73.07           N  
ATOM   1949  CA  ARG A 230      55.790 113.426 107.482  1.00 74.15           C  
ATOM   1950  C   ARG A 230      56.179 114.194 108.745  1.00 74.05           C  
ATOM   1951  O   ARG A 230      55.904 115.386 108.848  1.00 74.17           O  
ATOM   1952  CB  ARG A 230      54.640 112.457 107.791  1.00 74.18           C  
ATOM   1953  CG  ARG A 230      53.305 113.159 108.087  1.00 75.24           C  
ATOM   1954  CD  ARG A 230      52.207 112.228 108.615  1.00 75.50           C  
ATOM   1955  NE  ARG A 230      51.939 111.093 107.728  1.00 78.52           N  
ATOM   1956  CZ  ARG A 230      52.101 109.812 108.065  1.00 79.93           C  
ATOM   1957  NH1 ARG A 230      52.521 109.482 109.285  1.00 80.38           N  
ATOM   1958  NH2 ARG A 230      51.835 108.852 107.180  1.00 80.52           N  
ATOM   1959  N   SER A 231      56.839 113.508 109.679  1.00 74.28           N  
ATOM   1960  CA  SER A 231      57.194 114.078 110.985  1.00 74.59           C  
ATOM   1961  C   SER A 231      58.064 115.335 110.890  1.00 74.62           C  
ATOM   1962  O   SER A 231      57.976 116.223 111.744  1.00 74.68           O  
ATOM   1963  CB  SER A 231      57.888 113.027 111.866  1.00 74.75           C  
ATOM   1964  OG  SER A 231      59.288 112.946 111.607  1.00 75.18           O  
ATOM   1965  N   MET A 232      58.890 115.404 109.849  1.00 74.49           N  
ATOM   1966  CA  MET A 232      59.833 116.507 109.662  1.00 74.57           C  
ATOM   1967  C   MET A 232      59.187 117.726 109.016  1.00 74.49           C  
ATOM   1968  O   MET A 232      59.859 118.714 108.708  1.00 74.48           O  
ATOM   1969  CB  MET A 232      61.002 116.041 108.803  1.00 74.43           C  
ATOM   1970  CG  MET A 232      61.801 114.922 109.426  1.00 74.64           C  
ATOM   1971  SD  MET A 232      62.336 113.734 108.191  1.00 75.02           S  
ATOM   1972  CE  MET A 232      63.588 114.663 107.311  1.00 74.13           C  
ATOM   1973  N   LEU A 233      57.874 117.652 108.838  1.00 74.58           N  
ATOM   1974  CA  LEU A 233      57.140 118.595 108.007  1.00 74.63           C  
ATOM   1975  C   LEU A 233      57.715 118.598 106.590  1.00 74.86           C  
ATOM   1976  O   LEU A 233      57.455 117.658 105.831  1.00 74.98           O  
ATOM   1977  CB  LEU A 233      57.066 119.985 108.650  1.00 74.37           C  
ATOM   1978  CG  LEU A 233      56.178 119.978 109.899  1.00 73.89           C  
ATOM   1979  CD1 LEU A 233      56.436 121.191 110.743  1.00 73.89           C  
ATOM   1980  CD2 LEU A 233      54.705 119.889 109.542  1.00 73.94           C  
ATOM   1981  N   LEU A 234      58.512 119.613 106.251  1.00 74.95           N  
ATOM   1982  CA  LEU A 234      59.059 119.789 104.892  1.00 75.04           C  
ATOM   1983  C   LEU A 234      57.989 120.116 103.854  1.00 75.32           C  
ATOM   1984  O   LEU A 234      56.864 119.622 103.911  1.00 75.18           O  
ATOM   1985  CB  LEU A 234      59.880 118.578 104.414  1.00 74.80           C  
ATOM   1986  CG  LEU A 234      61.048 117.993 105.217  1.00 74.59           C  
ATOM   1987  CD1 LEU A 234      61.788 116.978 104.360  1.00 73.80           C  
ATOM   1988  CD2 LEU A 234      62.011 119.055 105.731  1.00 74.00           C  
ATOM   1989  N   SER A 235      58.368 120.944 102.890  1.00 75.94           N  
ATOM   1990  CA  SER A 235      57.470 121.353 101.823  1.00 76.51           C  
ATOM   1991  C   SER A 235      57.274 120.219 100.837  1.00 76.87           C  
ATOM   1992  O   SER A 235      58.179 119.412 100.630  1.00 76.90           O  
ATOM   1993  CB  SER A 235      58.068 122.544 101.082  1.00 76.48           C  
ATOM   1994  OG  SER A 235      59.268 122.166 100.429  1.00 76.28           O  
ATOM   1995  N   SER A 236      56.096 120.161 100.221  1.00 77.47           N  
ATOM   1996  CA  SER A 236      55.927 119.335  99.030  1.00 78.06           C  
ATOM   1997  C   SER A 236      56.919 119.892  98.018  1.00 78.35           C  
ATOM   1998  O   SER A 236      57.392 121.024  98.171  1.00 78.52           O  
ATOM   1999  CB  SER A 236      54.495 119.394  98.502  1.00 77.98           C  
ATOM   2000  OG  SER A 236      54.224 120.647  97.902  1.00 78.60           O  
ATOM   2001  N   GLU A 237      57.242 119.099  97.005  1.00 78.47           N  
ATOM   2002  CA  GLU A 237      58.361 119.385  96.094  1.00 78.86           C  
ATOM   2003  C   GLU A 237      59.695 118.962  96.729  1.00 78.57           C  
ATOM   2004  O   GLU A 237      60.467 118.252  96.096  1.00 78.71           O  
ATOM   2005  CB  GLU A 237      58.355 120.833  95.549  1.00 78.73           C  
ATOM   2006  CG  GLU A 237      59.339 121.822  96.184  1.00 79.34           C  
ATOM   2007  CD  GLU A 237      58.844 123.266  96.100  1.00 79.82           C  
ATOM   2008  OE1 GLU A 237      59.416 124.049  95.304  1.00 80.89           O  
ATOM   2009  OE2 GLU A 237      57.877 123.617  96.822  1.00 80.64           O  
ATOM   2010  N   GLN A 238      59.956 119.372  97.969  1.00 78.33           N  
ATOM   2011  CA  GLN A 238      61.060 118.780  98.733  1.00 78.31           C  
ATOM   2012  C   GLN A 238      60.700 117.346  99.117  1.00 78.17           C  
ATOM   2013  O   GLN A 238      61.520 116.437  99.006  1.00 78.10           O  
ATOM   2014  CB  GLN A 238      61.395 119.601  99.980  1.00 78.18           C  
ATOM   2015  CG  GLN A 238      62.479 120.650  99.763  1.00 78.47           C  
ATOM   2016  CD  GLN A 238      62.844 121.414 101.031  1.00 78.79           C  
ATOM   2017  OE1 GLN A 238      62.510 121.001 102.147  1.00 79.39           O  
ATOM   2018  NE2 GLN A 238      63.540 122.538 100.862  1.00 79.58           N  
ATOM   2019  N   LEU A 239      59.459 117.170  99.566  1.00 78.09           N  
ATOM   2020  CA  LEU A 239      58.853 115.870  99.806  1.00 77.85           C  
ATOM   2021  C   LEU A 239      58.985 115.005  98.549  1.00 77.75           C  
ATOM   2022  O   LEU A 239      59.441 113.861  98.614  1.00 77.72           O  
ATOM   2023  CB  LEU A 239      57.367 116.081 100.127  1.00 78.00           C  
ATOM   2024  CG  LEU A 239      56.530 115.261 101.120  1.00 78.23           C  
ATOM   2025  CD1 LEU A 239      56.815 113.746 101.044  1.00 78.33           C  
ATOM   2026  CD2 LEU A 239      56.680 115.792 102.546  1.00 77.63           C  
ATOM   2027  N   LYS A 240      58.595 115.578  97.410  1.00 77.60           N  
ATOM   2028  CA  LYS A 240      58.588 114.896  96.115  1.00 77.34           C  
ATOM   2029  C   LYS A 240      60.007 114.603  95.600  1.00 77.01           C  
ATOM   2030  O   LYS A 240      60.246 113.564  94.985  1.00 76.89           O  
ATOM   2031  CB  LYS A 240      57.811 115.739  95.096  1.00 77.42           C  
ATOM   2032  CG  LYS A 240      56.810 114.970  94.239  1.00 78.14           C  
ATOM   2033  CD  LYS A 240      57.489 114.311  93.036  1.00 79.99           C  
ATOM   2034  CE  LYS A 240      56.512 113.483  92.206  1.00 80.16           C  
ATOM   2035  NZ  LYS A 240      57.243 112.547  91.308  1.00 80.43           N  
ATOM   2036  N   LEU A 241      60.937 115.520  95.859  1.00 76.62           N  
ATOM   2037  CA  LEU A 241      62.333 115.363  95.446  1.00 76.43           C  
ATOM   2038  C   LEU A 241      63.001 114.290  96.296  1.00 76.22           C  
ATOM   2039  O   LEU A 241      63.863 113.539  95.820  1.00 76.37           O  
ATOM   2040  CB  LEU A 241      63.087 116.696  95.590  1.00 76.46           C  
ATOM   2041  CG  LEU A 241      64.388 117.058  94.845  1.00 76.53           C  
ATOM   2042  CD1 LEU A 241      65.627 116.409  95.451  1.00 77.00           C  
ATOM   2043  CD2 LEU A 241      64.313 116.790  93.345  1.00 76.78           C  
ATOM   2044  N   CYS A 242      62.584 114.226  97.556  1.00 75.79           N  
ATOM   2045  CA  CYS A 242      63.132 113.288  98.517  1.00 74.98           C  
ATOM   2046  C   CYS A 242      62.837 111.839  98.132  1.00 74.32           C  
ATOM   2047  O   CYS A 242      63.758 111.027  98.017  1.00 74.22           O  
ATOM   2048  CB  CYS A 242      62.597 113.606  99.909  1.00 74.99           C  
ATOM   2049  SG  CYS A 242      63.337 112.625 101.212  1.00 76.47           S  
ATOM   2050  N   VAL A 243      61.559 111.521  97.929  1.00 73.57           N  
ATOM   2051  CA  VAL A 243      61.160 110.180  97.498  1.00 72.85           C  
ATOM   2052  C   VAL A 243      61.887 109.806  96.206  1.00 72.52           C  
ATOM   2053  O   VAL A 243      62.560 108.775  96.139  1.00 72.41           O  
ATOM   2054  CB  VAL A 243      59.627 110.066  97.306  1.00 72.78           C  
ATOM   2055  CG1 VAL A 243      59.256 108.736  96.666  1.00 72.65           C  
ATOM   2056  CG2 VAL A 243      58.913 110.226  98.630  1.00 72.38           C  
ATOM   2057  N   LEU A 244      61.777 110.676  95.204  1.00 72.05           N  
ATOM   2058  CA  LEU A 244      62.369 110.457  93.884  1.00 71.67           C  
ATOM   2059  C   LEU A 244      63.858 110.120  93.919  1.00 71.38           C  
ATOM   2060  O   LEU A 244      64.345 109.367  93.078  1.00 71.45           O  
ATOM   2061  CB  LEU A 244      62.150 111.686  93.003  1.00 71.69           C  
ATOM   2062  CG  LEU A 244      61.700 111.475  91.558  1.00 71.83           C  
ATOM   2063  CD1 LEU A 244      60.279 110.894  91.487  1.00 71.92           C  
ATOM   2064  CD2 LEU A 244      61.775 112.796  90.813  1.00 71.71           C  
ATOM   2065  N   GLU A 245      64.579 110.667  94.892  1.00 71.04           N  
ATOM   2066  CA  GLU A 245      66.032 110.521  94.910  1.00 70.60           C  
ATOM   2067  C   GLU A 245      66.560 109.565  95.975  1.00 69.75           C  
ATOM   2068  O   GLU A 245      67.774 109.424  96.129  1.00 69.72           O  
ATOM   2069  CB  GLU A 245      66.702 111.890  95.032  1.00 71.01           C  
ATOM   2070  CG  GLU A 245      68.084 111.947  94.393  1.00 72.90           C  
ATOM   2071  CD  GLU A 245      68.498 113.352  93.987  1.00 75.20           C  
ATOM   2072  OE1 GLU A 245      69.439 113.468  93.160  1.00 76.06           O  
ATOM   2073  OE2 GLU A 245      67.888 114.332  94.488  1.00 75.32           O  
ATOM   2074  N   TYR A 246      65.664 108.900  96.701  1.00 68.78           N  
ATOM   2075  CA  TYR A 246      66.102 107.954  97.730  1.00 67.84           C  
ATOM   2076  C   TYR A 246      65.434 106.576  97.691  1.00 67.08           C  
ATOM   2077  O   TYR A 246      65.938 105.641  98.309  1.00 67.15           O  
ATOM   2078  CB  TYR A 246      66.027 108.583  99.124  1.00 67.93           C  
ATOM   2079  CG  TYR A 246      67.115 109.604  99.397  1.00 68.37           C  
ATOM   2080  CD1 TYR A 246      66.985 110.931  98.967  1.00 68.93           C  
ATOM   2081  CD2 TYR A 246      68.273 109.249 100.094  1.00 68.50           C  
ATOM   2082  CE1 TYR A 246      67.983 111.872  99.219  1.00 68.44           C  
ATOM   2083  CE2 TYR A 246      69.274 110.184 100.356  1.00 68.14           C  
ATOM   2084  CZ  TYR A 246      69.120 111.491  99.917  1.00 68.28           C  
ATOM   2085  OH  TYR A 246      70.107 112.418 100.172  1.00 68.53           O  
ATOM   2086  N   GLN A 247      64.324 106.451  96.962  1.00 66.14           N  
ATOM   2087  CA  GLN A 247      63.713 105.145  96.651  1.00 65.30           C  
ATOM   2088  C   GLN A 247      64.758 104.083  96.345  1.00 64.75           C  
ATOM   2089  O   GLN A 247      64.817 103.046  96.997  1.00 64.76           O  
ATOM   2090  CB  GLN A 247      62.847 105.241  95.400  1.00 65.19           C  
ATOM   2091  CG  GLN A 247      61.454 105.739  95.576  1.00 65.04           C  
ATOM   2092  CD  GLN A 247      60.757 105.881  94.238  1.00 65.10           C  
ATOM   2093  OE1 GLN A 247      59.680 105.324  94.020  1.00 65.52           O  
ATOM   2094  NE2 GLN A 247      61.384 106.608  93.321  1.00 64.78           N  
ATOM   2095  N   GLY A 248      65.567 104.348  95.326  1.00 64.22           N  
ATOM   2096  CA  GLY A 248      66.522 103.376  94.817  1.00 63.52           C  
ATOM   2097  C   GLY A 248      67.800 103.332  95.617  1.00 63.00           C  
ATOM   2098  O   GLY A 248      68.805 102.809  95.146  1.00 63.12           O  
ATOM   2099  N   LYS A 249      67.765 103.875  96.830  1.00 62.55           N  
ATOM   2100  CA  LYS A 249      68.948 103.914  97.686  1.00 62.29           C  
ATOM   2101  C   LYS A 249      68.848 102.969  98.882  1.00 61.56           C  
ATOM   2102  O   LYS A 249      69.799 102.825  99.657  1.00 61.28           O  
ATOM   2103  CB  LYS A 249      69.227 105.344  98.149  1.00 62.65           C  
ATOM   2104  CG  LYS A 249      69.900 106.201  97.095  1.00 63.98           C  
ATOM   2105  CD  LYS A 249      70.971 107.057  97.734  1.00 66.95           C  
ATOM   2106  CE  LYS A 249      72.092 107.365  96.748  1.00 69.26           C  
ATOM   2107  NZ  LYS A 249      73.400 107.595  97.447  1.00 70.70           N  
ATOM   2108  N   TYR A 250      67.693 102.321  99.011  1.00 60.73           N  
ATOM   2109  CA  TYR A 250      67.437 101.382 100.093  1.00 59.79           C  
ATOM   2110  C   TYR A 250      66.980 100.037  99.555  1.00 59.11           C  
ATOM   2111  O   TYR A 250      66.564  99.915  98.401  1.00 59.12           O  
ATOM   2112  CB  TYR A 250      66.373 101.928 101.047  1.00 59.93           C  
ATOM   2113  CG  TYR A 250      66.760 103.200 101.760  1.00 59.82           C  
ATOM   2114  CD1 TYR A 250      67.548 103.166 102.908  1.00 59.07           C  
ATOM   2115  CD2 TYR A 250      66.323 104.439 101.292  1.00 59.71           C  
ATOM   2116  CE1 TYR A 250      67.893 104.330 103.572  1.00 59.93           C  
ATOM   2117  CE2 TYR A 250      66.669 105.619 101.943  1.00 59.98           C  
ATOM   2118  CZ  TYR A 250      67.451 105.561 103.085  1.00 60.42           C  
ATOM   2119  OH  TYR A 250      67.795 106.734 103.737  1.00 60.76           O  
ATOM   2120  N   ILE A 251      67.027  99.037 100.424  1.00 58.19           N  
ATOM   2121  CA  ILE A 251      66.784  97.662 100.042  1.00 57.13           C  
ATOM   2122  C   ILE A 251      65.955  96.960 101.120  1.00 56.28           C  
ATOM   2123  O   ILE A 251      66.113  97.241 102.308  1.00 56.27           O  
ATOM   2124  CB  ILE A 251      68.145  96.964  99.764  1.00 57.33           C  
ATOM   2125  CG1 ILE A 251      68.129  96.297  98.397  1.00 57.93           C  
ATOM   2126  CG2 ILE A 251      68.592  96.032 100.903  1.00 56.76           C  
ATOM   2127  CD1 ILE A 251      69.515  96.080  97.850  1.00 60.64           C  
ATOM   2128  N   LEU A 252      65.054  96.076 100.696  1.00 55.27           N  
ATOM   2129  CA  LEU A 252      64.211  95.318 101.616  1.00 54.11           C  
ATOM   2130  C   LEU A 252      64.701  93.887 101.816  1.00 53.78           C  
ATOM   2131  O   LEU A 252      65.072  93.194 100.864  1.00 53.52           O  
ATOM   2132  CB  LEU A 252      62.756  95.315 101.153  1.00 53.99           C  
ATOM   2133  CG  LEU A 252      61.945  96.607 101.300  1.00 53.73           C  
ATOM   2134  CD1 LEU A 252      60.523  96.415 100.795  1.00 52.59           C  
ATOM   2135  CD2 LEU A 252      61.923  97.069 102.743  1.00 54.34           C  
ATOM   2136  N   LYS A 253      64.687  93.462 103.078  1.00 53.39           N  
ATOM   2137  CA  LYS A 253      65.133  92.142 103.503  1.00 52.49           C  
ATOM   2138  C   LYS A 253      64.013  91.548 104.336  1.00 52.29           C  
ATOM   2139  O   LYS A 253      63.307  92.284 105.013  1.00 52.40           O  
ATOM   2140  CB  LYS A 253      66.387  92.301 104.358  1.00 52.32           C  
ATOM   2141  CG  LYS A 253      67.038  91.019 104.850  1.00 51.72           C  
ATOM   2142  CD  LYS A 253      68.026  91.334 105.969  1.00 50.11           C  
ATOM   2143  CE  LYS A 253      68.633  90.084 106.565  1.00 50.25           C  
ATOM   2144  NZ  LYS A 253      67.629  89.211 107.222  1.00 49.98           N  
ATOM   2145  N   VAL A 254      63.825  90.233 104.272  1.00 52.04           N  
ATOM   2146  CA  VAL A 254      62.935  89.556 105.207  1.00 51.82           C  
ATOM   2147  C   VAL A 254      63.663  89.480 106.541  1.00 52.22           C  
ATOM   2148  O   VAL A 254      64.869  89.213 106.579  1.00 52.10           O  
ATOM   2149  CB  VAL A 254      62.555  88.126 104.739  1.00 51.92           C  
ATOM   2150  CG1 VAL A 254      61.638  87.442 105.756  1.00 50.89           C  
ATOM   2151  CG2 VAL A 254      61.904  88.153 103.360  1.00 50.98           C  
ATOM   2152  N   CYS A 255      62.936  89.724 107.631  1.00 52.58           N  
ATOM   2153  CA  CYS A 255      63.506  89.651 108.977  1.00 52.83           C  
ATOM   2154  C   CYS A 255      63.743  88.220 109.390  1.00 52.55           C  
ATOM   2155  O   CYS A 255      62.824  87.415 109.375  1.00 52.77           O  
ATOM   2156  CB  CYS A 255      62.570  90.297 109.982  1.00 52.85           C  
ATOM   2157  SG  CYS A 255      62.311  92.046 109.686  1.00 55.61           S  
ATOM   2158  N   GLY A 256      64.982  87.903 109.744  1.00 52.65           N  
ATOM   2159  CA  GLY A 256      65.313  86.583 110.288  1.00 52.78           C  
ATOM   2160  C   GLY A 256      65.769  85.501 109.319  1.00 52.73           C  
ATOM   2161  O   GLY A 256      65.898  84.338 109.705  1.00 52.56           O  
ATOM   2162  N   CYS A 257      66.000  85.873 108.064  1.00 52.71           N  
ATOM   2163  CA  CYS A 257      66.606  84.974 107.092  1.00 53.13           C  
ATOM   2164  C   CYS A 257      67.164  85.800 105.953  1.00 53.44           C  
ATOM   2165  O   CYS A 257      66.778  86.947 105.777  1.00 53.84           O  
ATOM   2166  CB  CYS A 257      65.606  83.933 106.582  1.00 52.90           C  
ATOM   2167  SG  CYS A 257      64.387  84.576 105.444  1.00 52.91           S  
ATOM   2168  N   ASP A 258      68.074  85.222 105.182  1.00 53.95           N  
ATOM   2169  CA  ASP A 258      68.770  85.975 104.150  1.00 54.39           C  
ATOM   2170  C   ASP A 258      68.033  86.028 102.819  1.00 54.53           C  
ATOM   2171  O   ASP A 258      68.556  85.590 101.796  1.00 54.73           O  
ATOM   2172  CB  ASP A 258      70.190  85.440 103.967  1.00 54.54           C  
ATOM   2173  CG  ASP A 258      71.109  85.864 105.084  1.00 55.41           C  
ATOM   2174  OD1 ASP A 258      70.941  86.997 105.580  1.00 56.82           O  
ATOM   2175  OD2 ASP A 258      71.997  85.073 105.471  1.00 56.81           O  
ATOM   2176  N   GLU A 259      66.821  86.571 102.836  1.00 54.67           N  
ATOM   2177  CA  GLU A 259      66.069  86.781 101.607  1.00 54.91           C  
ATOM   2178  C   GLU A 259      65.822  88.245 101.341  1.00 54.78           C  
ATOM   2179  O   GLU A 259      65.470  88.991 102.252  1.00 55.05           O  
ATOM   2180  CB  GLU A 259      64.746  86.049 101.648  1.00 55.03           C  
ATOM   2181  CG  GLU A 259      64.665  84.946 100.643  1.00 56.86           C  
ATOM   2182  CD  GLU A 259      63.379  84.169 100.745  1.00 59.87           C  
ATOM   2183  OE1 GLU A 259      62.305  84.795 100.938  1.00 60.09           O  
ATOM   2184  OE2 GLU A 259      63.452  82.924 100.629  1.00 61.57           O  
ATOM   2185  N   TYR A 260      65.984  88.639 100.083  1.00 54.40           N  
ATOM   2186  CA  TYR A 260      65.886  90.033  99.695  1.00 54.19           C  
ATOM   2187  C   TYR A 260      64.846  90.264  98.601  1.00 54.18           C  
ATOM   2188  O   TYR A 260      64.441  89.333  97.911  1.00 54.13           O  
ATOM   2189  CB  TYR A 260      67.255  90.538  99.252  1.00 53.98           C  
ATOM   2190  CG  TYR A 260      68.248  90.635 100.382  1.00 54.36           C  
ATOM   2191  CD1 TYR A 260      68.996  89.522 100.781  1.00 54.14           C  
ATOM   2192  CD2 TYR A 260      68.447  91.844 101.056  1.00 54.30           C  
ATOM   2193  CE1 TYR A 260      69.916  89.612 101.816  1.00 53.33           C  
ATOM   2194  CE2 TYR A 260      69.359  91.944 102.091  1.00 53.51           C  
ATOM   2195  CZ  TYR A 260      70.088  90.825 102.465  1.00 53.94           C  
ATOM   2196  OH  TYR A 260      70.990  90.924 103.493  1.00 54.68           O  
ATOM   2197  N   PHE A 261      64.427  91.517  98.453  1.00 54.15           N  
ATOM   2198  CA  PHE A 261      63.446  91.897  97.456  1.00 54.34           C  
ATOM   2199  C   PHE A 261      64.128  92.727  96.383  1.00 54.61           C  
ATOM   2200  O   PHE A 261      63.730  93.856  96.113  1.00 54.76           O  
ATOM   2201  CB  PHE A 261      62.329  92.704  98.113  1.00 54.46           C  
ATOM   2202  CG  PHE A 261      61.496  91.914  99.062  1.00 54.98           C  
ATOM   2203  CD1 PHE A 261      61.974  91.579 100.317  1.00 56.35           C  
ATOM   2204  CD2 PHE A 261      60.231  91.499  98.706  1.00 55.69           C  
ATOM   2205  CE1 PHE A 261      61.196  90.835 101.193  1.00 56.60           C  
ATOM   2206  CE2 PHE A 261      59.454  90.754  99.581  1.00 55.60           C  
ATOM   2207  CZ  PHE A 261      59.934  90.423 100.818  1.00 55.16           C  
ATOM   2208  N   LEU A 262      65.147  92.158  95.754  1.00 55.00           N  
ATOM   2209  CA  LEU A 262      66.021  92.935  94.885  1.00 55.30           C  
ATOM   2210  C   LEU A 262      65.437  93.255  93.513  1.00 55.82           C  
ATOM   2211  O   LEU A 262      66.058  93.985  92.748  1.00 55.92           O  
ATOM   2212  CB  LEU A 262      67.389  92.261  94.738  1.00 55.19           C  
ATOM   2213  CG  LEU A 262      68.214  91.966  95.999  1.00 54.85           C  
ATOM   2214  CD1 LEU A 262      69.473  91.212  95.630  1.00 54.52           C  
ATOM   2215  CD2 LEU A 262      68.569  93.211  96.786  1.00 53.40           C  
ATOM   2216  N   GLU A 263      64.253  92.729  93.209  1.00 56.45           N  
ATOM   2217  CA  GLU A 263      63.630  92.957  91.904  1.00 57.45           C  
ATOM   2218  C   GLU A 263      62.241  93.567  91.955  1.00 57.56           C  
ATOM   2219  O   GLU A 263      61.514  93.402  92.935  1.00 57.56           O  
ATOM   2220  CB  GLU A 263      63.554  91.661  91.102  1.00 57.97           C  
ATOM   2221  CG  GLU A 263      64.678  91.459  90.109  1.00 60.24           C  
ATOM   2222  CD  GLU A 263      64.569  92.339  88.872  1.00 62.72           C  
ATOM   2223  OE1 GLU A 263      65.583  92.465  88.142  1.00 64.01           O  
ATOM   2224  OE2 GLU A 263      63.480  92.900  88.629  1.00 63.21           O  
ATOM   2225  N   LYS A 264      61.871  94.219  90.854  1.00 57.91           N  
ATOM   2226  CA  LYS A 264      60.603  94.931  90.727  1.00 58.36           C  
ATOM   2227  C   LYS A 264      59.392  94.039  90.465  1.00 57.98           C  
ATOM   2228  O   LYS A 264      58.511  94.404  89.687  1.00 58.74           O  
ATOM   2229  CB  LYS A 264      60.705  95.991  89.627  1.00 58.59           C  
ATOM   2230  CG  LYS A 264      61.011  97.393  90.136  1.00 61.46           C  
ATOM   2231  CD  LYS A 264      62.522  97.677  90.189  1.00 64.73           C  
ATOM   2232  CE  LYS A 264      62.802  99.180  90.167  1.00 65.20           C  
ATOM   2233  NZ  LYS A 264      64.069  99.441  89.439  1.00 65.70           N  
ATOM   2234  N   TYR A 265      59.345  92.874  91.099  1.00 57.29           N  
ATOM   2235  CA  TYR A 265      58.136  92.056  91.096  1.00 56.46           C  
ATOM   2236  C   TYR A 265      57.158  92.674  92.090  1.00 55.98           C  
ATOM   2237  O   TYR A 265      57.586  93.205  93.113  1.00 56.01           O  
ATOM   2238  CB  TYR A 265      58.453  90.624  91.533  1.00 56.35           C  
ATOM   2239  CG  TYR A 265      59.290  89.844  90.554  1.00 56.03           C  
ATOM   2240  CD1 TYR A 265      60.668  89.698  90.742  1.00 56.05           C  
ATOM   2241  CD2 TYR A 265      58.708  89.244  89.441  1.00 55.18           C  
ATOM   2242  CE1 TYR A 265      61.451  88.974  89.833  1.00 55.99           C  
ATOM   2243  CE2 TYR A 265      59.474  88.527  88.530  1.00 55.72           C  
ATOM   2244  CZ  TYR A 265      60.841  88.389  88.729  1.00 56.21           C  
ATOM   2245  OH  TYR A 265      61.586  87.668  87.818  1.00 56.49           O  
ATOM   2246  N   PRO A 266      55.843  92.613  91.806  1.00 55.36           N  
ATOM   2247  CA  PRO A 266      54.891  93.067  92.828  1.00 54.80           C  
ATOM   2248  C   PRO A 266      55.132  92.333  94.143  1.00 54.42           C  
ATOM   2249  O   PRO A 266      55.533  91.169  94.134  1.00 54.90           O  
ATOM   2250  CB  PRO A 266      53.524  92.681  92.244  1.00 54.62           C  
ATOM   2251  CG  PRO A 266      53.816  91.762  91.104  1.00 54.91           C  
ATOM   2252  CD  PRO A 266      55.160  92.153  90.588  1.00 55.15           C  
ATOM   2253  N   LEU A 267      54.885  93.009  95.256  1.00 53.75           N  
ATOM   2254  CA  LEU A 267      55.184  92.478  96.582  1.00 53.13           C  
ATOM   2255  C   LEU A 267      54.607  91.081  96.804  1.00 52.81           C  
ATOM   2256  O   LEU A 267      55.287  90.199  97.316  1.00 52.62           O  
ATOM   2257  CB  LEU A 267      54.661  93.447  97.642  1.00 53.12           C  
ATOM   2258  CG  LEU A 267      55.513  93.884  98.844  1.00 53.11           C  
ATOM   2259  CD1 LEU A 267      54.822  93.579 100.162  1.00 52.38           C  
ATOM   2260  CD2 LEU A 267      56.951  93.358  98.812  1.00 52.58           C  
ATOM   2261  N   SER A 268      53.362  90.873  96.391  1.00 52.56           N  
ATOM   2262  CA  SER A 268      52.673  89.618  96.694  1.00 52.40           C  
ATOM   2263  C   SER A 268      53.092  88.457  95.787  1.00 52.17           C  
ATOM   2264  O   SER A 268      52.648  87.316  95.974  1.00 51.91           O  
ATOM   2265  CB  SER A 268      51.152  89.805  96.684  1.00 52.33           C  
ATOM   2266  OG  SER A 268      50.688  90.113  95.385  1.00 52.40           O  
ATOM   2267  N   GLN A 269      53.944  88.743  94.807  1.00 51.78           N  
ATOM   2268  CA  GLN A 269      54.516  87.667  94.009  1.00 51.43           C  
ATOM   2269  C   GLN A 269      55.686  87.001  94.735  1.00 50.86           C  
ATOM   2270  O   GLN A 269      56.086  85.906  94.369  1.00 50.83           O  
ATOM   2271  CB  GLN A 269      54.924  88.143  92.616  1.00 51.31           C  
ATOM   2272  CG  GLN A 269      54.962  87.001  91.610  1.00 51.50           C  
ATOM   2273  CD  GLN A 269      55.348  87.418  90.200  1.00 52.26           C  
ATOM   2274  OE1 GLN A 269      55.775  86.583  89.414  1.00 54.35           O  
ATOM   2275  NE2 GLN A 269      55.192  88.699  89.869  1.00 53.65           N  
ATOM   2276  N   TYR A 270      56.230  87.663  95.757  1.00 50.31           N  
ATOM   2277  CA  TYR A 270      57.253  87.057  96.605  1.00 49.83           C  
ATOM   2278  C   TYR A 270      56.634  85.991  97.514  1.00 50.24           C  
ATOM   2279  O   TYR A 270      55.699  86.273  98.288  1.00 50.29           O  
ATOM   2280  CB  TYR A 270      57.993  88.111  97.433  1.00 49.06           C  
ATOM   2281  CG  TYR A 270      59.002  88.923  96.648  1.00 48.59           C  
ATOM   2282  CD1 TYR A 270      58.619  90.071  95.965  1.00 47.89           C  
ATOM   2283  CD2 TYR A 270      60.345  88.553  96.599  1.00 48.07           C  
ATOM   2284  CE1 TYR A 270      59.534  90.814  95.243  1.00 47.00           C  
ATOM   2285  CE2 TYR A 270      61.272  89.298  95.883  1.00 46.73           C  
ATOM   2286  CZ  TYR A 270      60.855  90.428  95.207  1.00 47.41           C  
ATOM   2287  OH  TYR A 270      61.752  91.181  94.479  1.00 48.09           O  
ATOM   2288  N   LYS A 271      57.163  84.769  97.406  1.00 50.52           N  
ATOM   2289  CA  LYS A 271      56.723  83.620  98.210  1.00 50.78           C  
ATOM   2290  C   LYS A 271      56.532  83.928  99.702  1.00 50.79           C  
ATOM   2291  O   LYS A 271      55.638  83.377 100.337  1.00 50.93           O  
ATOM   2292  CB  LYS A 271      57.690  82.442  98.034  1.00 50.81           C  
ATOM   2293  CG  LYS A 271      57.407  81.558  96.817  1.00 51.22           C  
ATOM   2294  CD  LYS A 271      58.708  81.176  96.125  1.00 52.06           C  
ATOM   2295  CE  LYS A 271      58.491  80.231  94.960  1.00 51.81           C  
ATOM   2296  NZ  LYS A 271      58.788  78.836  95.351  1.00 52.22           N  
ATOM   2297  N   TYR A 272      57.361  84.806 100.254  1.00 50.83           N  
ATOM   2298  CA  TYR A 272      57.224  85.166 101.658  1.00 51.26           C  
ATOM   2299  C   TYR A 272      55.950  85.965 101.916  1.00 51.98           C  
ATOM   2300  O   TYR A 272      55.245  85.692 102.882  1.00 52.02           O  
ATOM   2301  CB  TYR A 272      58.452  85.917 102.178  1.00 50.63           C  
ATOM   2302  CG  TYR A 272      58.257  86.547 103.541  1.00 49.93           C  
ATOM   2303  CD1 TYR A 272      58.183  87.940 103.686  1.00 49.51           C  
ATOM   2304  CD2 TYR A 272      58.138  85.759 104.684  1.00 49.63           C  
ATOM   2305  CE1 TYR A 272      58.007  88.535 104.944  1.00 48.85           C  
ATOM   2306  CE2 TYR A 272      57.955  86.339 105.954  1.00 49.75           C  
ATOM   2307  CZ  TYR A 272      57.892  87.728 106.074  1.00 49.62           C  
ATOM   2308  OH  TYR A 272      57.711  88.294 107.318  1.00 49.23           O  
ATOM   2309  N   ILE A 273      55.661  86.948 101.064  1.00 52.70           N  
ATOM   2310  CA  ILE A 273      54.465  87.752 101.257  1.00 53.60           C  
ATOM   2311  C   ILE A 273      53.233  86.874 101.069  1.00 54.19           C  
ATOM   2312  O   ILE A 273      52.335  86.875 101.919  1.00 54.22           O  
ATOM   2313  CB  ILE A 273      54.425  89.030 100.368  1.00 53.67           C  
ATOM   2314  CG1 ILE A 273      55.143  90.191 101.053  1.00 53.58           C  
ATOM   2315  CG2 ILE A 273      52.990  89.502 100.169  1.00 53.43           C  
ATOM   2316  CD1 ILE A 273      56.597  89.995 101.280  1.00 53.99           C  
ATOM   2317  N   ARG A 274      53.210  86.093  99.989  1.00 54.92           N  
ATOM   2318  CA  ARG A 274      52.071  85.208  99.746  1.00 55.75           C  
ATOM   2319  C   ARG A 274      51.858  84.254 100.915  1.00 56.21           C  
ATOM   2320  O   ARG A 274      50.726  84.053 101.359  1.00 56.21           O  
ATOM   2321  CB  ARG A 274      52.201  84.445  98.433  1.00 55.59           C  
ATOM   2322  CG  ARG A 274      50.847  84.020  97.893  1.00 56.09           C  
ATOM   2323  CD  ARG A 274      50.884  83.723  96.405  1.00 57.37           C  
ATOM   2324  NE  ARG A 274      51.245  84.894  95.610  1.00 58.10           N  
ATOM   2325  CZ  ARG A 274      51.371  84.889  94.284  1.00 58.88           C  
ATOM   2326  NH1 ARG A 274      51.164  83.775  93.593  1.00 58.74           N  
ATOM   2327  NH2 ARG A 274      51.708  86.002  93.643  1.00 59.38           N  
ATOM   2328  N   SER A 275      52.956  83.704 101.427  1.00 56.88           N  
ATOM   2329  CA  SER A 275      52.908  82.840 102.596  1.00 57.68           C  
ATOM   2330  C   SER A 275      52.350  83.572 103.828  1.00 58.21           C  
ATOM   2331  O   SER A 275      51.567  82.991 104.586  1.00 58.46           O  
ATOM   2332  CB  SER A 275      54.287  82.234 102.876  1.00 57.51           C  
ATOM   2333  OG  SER A 275      54.319  81.577 104.131  1.00 57.69           O  
ATOM   2334  N   CYS A 276      52.738  84.838 104.011  1.00 58.65           N  
ATOM   2335  CA  CYS A 276      52.229  85.673 105.115  1.00 59.10           C  
ATOM   2336  C   CYS A 276      50.723  85.837 105.052  1.00 59.66           C  
ATOM   2337  O   CYS A 276      50.033  85.691 106.061  1.00 59.46           O  
ATOM   2338  CB  CYS A 276      52.877  87.057 105.114  1.00 58.90           C  
ATOM   2339  SG  CYS A 276      54.482  87.105 105.892  1.00 58.21           S  
ATOM   2340  N   ILE A 277      50.225  86.152 103.861  1.00 60.52           N  
ATOM   2341  CA  ILE A 277      48.797  86.240 103.637  1.00 61.67           C  
ATOM   2342  C   ILE A 277      48.157  84.929 104.095  1.00 62.97           C  
ATOM   2343  O   ILE A 277      47.250  84.933 104.936  1.00 63.55           O  
ATOM   2344  CB  ILE A 277      48.469  86.528 102.154  1.00 61.62           C  
ATOM   2345  CG1 ILE A 277      48.977  87.920 101.757  1.00 61.09           C  
ATOM   2346  CG2 ILE A 277      46.973  86.391 101.899  1.00 61.34           C  
ATOM   2347  CD1 ILE A 277      48.968  88.195 100.260  1.00 61.15           C  
ATOM   2348  N   MET A 278      48.655  83.815 103.557  1.00 64.18           N  
ATOM   2349  CA  MET A 278      48.167  82.479 103.898  1.00 65.17           C  
ATOM   2350  C   MET A 278      48.063  82.278 105.396  1.00 65.00           C  
ATOM   2351  O   MET A 278      46.983  82.024 105.915  1.00 65.29           O  
ATOM   2352  CB  MET A 278      49.084  81.409 103.309  1.00 65.81           C  
ATOM   2353  CG  MET A 278      49.029  81.314 101.807  1.00 69.03           C  
ATOM   2354  SD  MET A 278      47.556  80.448 101.234  1.00 76.80           S  
ATOM   2355  CE  MET A 278      46.217  81.568 101.707  1.00 75.65           C  
ATOM   2356  N   LEU A 279      49.192  82.426 106.080  1.00 64.85           N  
ATOM   2357  CA  LEU A 279      49.298  82.142 107.508  1.00 64.79           C  
ATOM   2358  C   LEU A 279      48.540  83.123 108.408  1.00 64.71           C  
ATOM   2359  O   LEU A 279      48.377  82.863 109.607  1.00 64.79           O  
ATOM   2360  CB  LEU A 279      50.778  82.081 107.922  1.00 64.80           C  
ATOM   2361  CG  LEU A 279      51.575  80.868 107.428  1.00 64.85           C  
ATOM   2362  CD1 LEU A 279      53.067  81.171 107.298  1.00 64.79           C  
ATOM   2363  CD2 LEU A 279      51.339  79.665 108.324  1.00 64.72           C  
ATOM   2364  N   GLY A 280      48.078  84.237 107.834  1.00 64.46           N  
ATOM   2365  CA  GLY A 280      47.510  85.331 108.616  1.00 64.14           C  
ATOM   2366  C   GLY A 280      48.587  85.975 109.470  1.00 64.14           C  
ATOM   2367  O   GLY A 280      48.369  86.294 110.639  1.00 64.06           O  
ATOM   2368  N   ARG A 281      49.766  86.137 108.882  1.00 64.18           N  
ATOM   2369  CA  ARG A 281      50.862  86.841 109.528  1.00 64.15           C  
ATOM   2370  C   ARG A 281      51.040  88.210 108.898  1.00 63.87           C  
ATOM   2371  O   ARG A 281      50.611  88.465 107.763  1.00 63.55           O  
ATOM   2372  CB  ARG A 281      52.174  86.055 109.405  1.00 64.34           C  
ATOM   2373  CG  ARG A 281      52.187  84.715 110.118  1.00 64.91           C  
ATOM   2374  CD  ARG A 281      52.634  84.841 111.568  1.00 65.62           C  
ATOM   2375  NE  ARG A 281      52.923  83.525 112.140  1.00 65.37           N  
ATOM   2376  CZ  ARG A 281      53.845  83.293 113.068  1.00 65.15           C  
ATOM   2377  NH1 ARG A 281      54.581  84.289 113.551  1.00 64.86           N  
ATOM   2378  NH2 ARG A 281      54.034  82.057 113.512  1.00 65.20           N  
ATOM   2379  N   MET A 282      51.688  89.085 109.654  1.00 63.62           N  
ATOM   2380  CA  MET A 282      52.083  90.389 109.163  1.00 63.43           C  
ATOM   2381  C   MET A 282      53.505  90.292 108.595  1.00 62.21           C  
ATOM   2382  O   MET A 282      54.431  89.878 109.303  1.00 62.27           O  
ATOM   2383  CB  MET A 282      52.009  91.398 110.307  1.00 63.40           C  
ATOM   2384  CG  MET A 282      51.895  92.853 109.886  1.00 64.19           C  
ATOM   2385  SD  MET A 282      50.900  93.836 111.048  1.00 65.24           S  
ATOM   2386  CE  MET A 282      51.458  93.261 112.665  1.00 66.10           C  
ATOM   2387  N   PRO A 283      53.676  90.632 107.305  1.00 61.14           N  
ATOM   2388  CA  PRO A 283      55.012  90.693 106.733  1.00 60.51           C  
ATOM   2389  C   PRO A 283      55.941  91.616 107.525  1.00 60.00           C  
ATOM   2390  O   PRO A 283      55.662  92.806 107.665  1.00 60.04           O  
ATOM   2391  CB  PRO A 283      54.763  91.258 105.333  1.00 60.46           C  
ATOM   2392  CG  PRO A 283      53.376  90.882 105.018  1.00 60.47           C  
ATOM   2393  CD  PRO A 283      52.640  90.948 106.308  1.00 60.99           C  
ATOM   2394  N   ASN A 284      57.020  91.054 108.062  1.00 59.26           N  
ATOM   2395  CA  ASN A 284      58.066  91.843 108.694  1.00 58.77           C  
ATOM   2396  C   ASN A 284      59.263  91.978 107.770  1.00 58.58           C  
ATOM   2397  O   ASN A 284      59.917  90.995 107.448  1.00 58.72           O  
ATOM   2398  CB  ASN A 284      58.496  91.219 110.018  1.00 58.72           C  
ATOM   2399  CG  ASN A 284      57.451  91.370 111.096  1.00 58.11           C  
ATOM   2400  OD1 ASN A 284      56.739  90.423 111.423  1.00 57.71           O  
ATOM   2401  ND2 ASN A 284      57.351  92.564 111.655  1.00 57.15           N  
ATOM   2402  N   LEU A 285      59.544  93.200 107.339  1.00 58.38           N  
ATOM   2403  CA  LEU A 285      60.643  93.443 106.424  1.00 58.21           C  
ATOM   2404  C   LEU A 285      61.652  94.349 107.075  1.00 58.42           C  
ATOM   2405  O   LEU A 285      61.298  95.178 107.897  1.00 58.66           O  
ATOM   2406  CB  LEU A 285      60.135  94.078 105.128  1.00 58.10           C  
ATOM   2407  CG  LEU A 285      59.001  93.351 104.395  1.00 57.62           C  
ATOM   2408  CD1 LEU A 285      58.611  94.084 103.125  1.00 56.20           C  
ATOM   2409  CD2 LEU A 285      59.389  91.909 104.093  1.00 57.35           C  
ATOM   2410  N   MET A 286      62.913  94.191 106.714  1.00 58.76           N  
ATOM   2411  CA  MET A 286      63.943  95.081 107.210  1.00 59.38           C  
ATOM   2412  C   MET A 286      64.416  96.013 106.106  1.00 59.23           C  
ATOM   2413  O   MET A 286      64.703  95.575 104.993  1.00 59.07           O  
ATOM   2414  CB  MET A 286      65.116  94.292 107.775  1.00 59.24           C  
ATOM   2415  CG  MET A 286      65.974  95.093 108.723  1.00 59.49           C  
ATOM   2416  SD  MET A 286      67.437  94.163 109.193  1.00 60.91           S  
ATOM   2417  CE  MET A 286      68.572  94.623 107.889  1.00 60.72           C  
ATOM   2418  N   LEU A 287      64.485  97.300 106.436  1.00 59.47           N  
ATOM   2419  CA  LEU A 287      64.922  98.343 105.519  1.00 59.59           C  
ATOM   2420  C   LEU A 287      66.398  98.568 105.744  1.00 60.05           C  
ATOM   2421  O   LEU A 287      66.866  98.581 106.874  1.00 60.13           O  
ATOM   2422  CB  LEU A 287      64.131  99.636 105.761  1.00 59.48           C  
ATOM   2423  CG  LEU A 287      64.051 100.772 104.725  1.00 58.85           C  
ATOM   2424  CD1 LEU A 287      65.169 101.771 104.906  1.00 58.48           C  
ATOM   2425  CD2 LEU A 287      64.012 100.264 103.293  1.00 58.25           C  
ATOM   2426  N   MET A 288      67.130  98.763 104.660  1.00 60.74           N  
ATOM   2427  CA  MET A 288      68.566  98.626 104.694  1.00 61.62           C  
ATOM   2428  C   MET A 288      69.122  99.421 103.523  1.00 61.73           C  
ATOM   2429  O   MET A 288      68.520  99.446 102.452  1.00 61.64           O  
ATOM   2430  CB  MET A 288      68.877  97.133 104.558  1.00 61.62           C  
ATOM   2431  CG  MET A 288      70.311  96.679 104.699  1.00 62.12           C  
ATOM   2432  SD  MET A 288      70.291  94.860 104.685  1.00 63.05           S  
ATOM   2433  CE  MET A 288      72.039  94.464 104.574  1.00 62.72           C  
ATOM   2434  N   ALA A 289      70.255 100.088 103.729  1.00 62.12           N  
ATOM   2435  CA  ALA A 289      70.916 100.801 102.639  1.00 62.70           C  
ATOM   2436  C   ALA A 289      71.526  99.811 101.649  1.00 63.31           C  
ATOM   2437  O   ALA A 289      72.099  98.802 102.061  1.00 63.18           O  
ATOM   2438  CB  ALA A 289      71.985 101.728 103.184  1.00 62.44           C  
ATOM   2439  N   LYS A 290      71.401 100.101 100.352  1.00 64.21           N  
ATOM   2440  CA  LYS A 290      72.016  99.271  99.308  1.00 65.19           C  
ATOM   2441  C   LYS A 290      73.509  99.096  99.544  1.00 66.23           C  
ATOM   2442  O   LYS A 290      74.026  97.983  99.485  1.00 66.17           O  
ATOM   2443  CB  LYS A 290      71.777  99.856  97.914  1.00 64.92           C  
ATOM   2444  CG  LYS A 290      70.433  99.500  97.334  1.00 64.60           C  
ATOM   2445  CD  LYS A 290      70.297  99.923  95.889  1.00 64.30           C  
ATOM   2446  CE  LYS A 290      68.919  99.537  95.358  1.00 64.29           C  
ATOM   2447  NZ  LYS A 290      68.591 100.180  94.062  1.00 63.42           N  
ATOM   2448  N   GLU A 291      74.184 100.210  99.824  1.00 67.72           N  
ATOM   2449  CA  GLU A 291      75.619 100.236 100.086  1.00 69.23           C  
ATOM   2450  C   GLU A 291      76.026  99.200 101.127  1.00 69.50           C  
ATOM   2451  O   GLU A 291      77.065  98.565 100.987  1.00 69.52           O  
ATOM   2452  CB  GLU A 291      76.059 101.634 100.539  1.00 69.13           C  
ATOM   2453  CG  GLU A 291      75.818 102.743  99.511  1.00 70.65           C  
ATOM   2454  CD  GLU A 291      75.876 104.154 100.119  1.00 70.98           C  
ATOM   2455  OE1 GLU A 291      74.817 104.830 100.162  1.00 73.05           O  
ATOM   2456  OE2 GLU A 291      76.973 104.585 100.552  1.00 72.39           O  
ATOM   2457  N   SER A 292      75.206  99.020 102.158  1.00 70.29           N  
ATOM   2458  CA  SER A 292      75.555  98.092 103.232  1.00 71.44           C  
ATOM   2459  C   SER A 292      75.469  96.618 102.812  1.00 71.91           C  
ATOM   2460  O   SER A 292      76.234  95.788 103.305  1.00 72.11           O  
ATOM   2461  CB  SER A 292      74.759  98.380 104.516  1.00 71.40           C  
ATOM   2462  OG  SER A 292      73.374  98.141 104.345  1.00 72.74           O  
ATOM   2463  N   LEU A 293      74.551  96.300 101.902  1.00 72.55           N  
ATOM   2464  CA  LEU A 293      74.494  94.974 101.294  1.00 73.27           C  
ATOM   2465  C   LEU A 293      75.614  94.828 100.260  1.00 74.09           C  
ATOM   2466  O   LEU A 293      76.377  93.856 100.291  1.00 73.98           O  
ATOM   2467  CB  LEU A 293      73.143  94.760 100.610  1.00 73.08           C  
ATOM   2468  CG  LEU A 293      72.592  93.358 100.303  1.00 72.84           C  
ATOM   2469  CD1 LEU A 293      71.894  93.408  98.964  1.00 72.70           C  
ATOM   2470  CD2 LEU A 293      73.632  92.247 100.294  1.00 72.31           C  
ATOM   2471  N   TYR A 294      75.700  95.808  99.357  1.00 75.05           N  
ATOM   2472  CA  TYR A 294      76.653  95.801  98.250  1.00 76.21           C  
ATOM   2473  C   TYR A 294      78.112  95.768  98.697  1.00 77.46           C  
ATOM   2474  O   TYR A 294      78.942  95.125  98.057  1.00 77.81           O  
ATOM   2475  CB  TYR A 294      76.424  96.998  97.317  1.00 75.91           C  
ATOM   2476  CG  TYR A 294      75.173  96.927  96.447  1.00 75.38           C  
ATOM   2477  CD1 TYR A 294      74.771  98.024  95.689  1.00 74.67           C  
ATOM   2478  CD2 TYR A 294      74.392  95.772  96.389  1.00 74.64           C  
ATOM   2479  CE1 TYR A 294      73.632  97.970  94.883  1.00 75.00           C  
ATOM   2480  CE2 TYR A 294      73.251  95.712  95.599  1.00 74.85           C  
ATOM   2481  CZ  TYR A 294      72.877  96.810  94.845  1.00 75.21           C  
ATOM   2482  OH  TYR A 294      71.744  96.744  94.065  1.00 75.25           O  
ATOM   2483  N   SER A 295      78.418  96.459  99.794  1.00 78.94           N  
ATOM   2484  CA  SER A 295      79.786  96.520 100.323  1.00 80.07           C  
ATOM   2485  C   SER A 295      80.254  95.176 100.848  1.00 80.89           C  
ATOM   2486  O   SER A 295      81.451  94.926 100.940  1.00 81.10           O  
ATOM   2487  CB  SER A 295      79.890  97.553 101.449  1.00 80.10           C  
ATOM   2488  OG  SER A 295      79.161  97.139 102.595  1.00 80.07           O  
ATOM   2489  N   GLN A 296      79.305  94.318 101.200  1.00 81.98           N  
ATOM   2490  CA  GLN A 296      79.634  93.058 101.845  1.00 83.18           C  
ATOM   2491  C   GLN A 296      79.377  91.868 100.933  1.00 83.93           C  
ATOM   2492  O   GLN A 296      79.008  90.788 101.388  1.00 84.04           O  
ATOM   2493  CB  GLN A 296      78.893  92.930 103.174  1.00 83.08           C  
ATOM   2494  CG  GLN A 296      79.093  94.143 104.066  1.00 84.20           C  
ATOM   2495  CD  GLN A 296      79.364  93.787 105.512  1.00 85.73           C  
ATOM   2496  OE1 GLN A 296      78.761  92.862 106.068  1.00 86.62           O  
ATOM   2497  NE2 GLN A 296      80.277  94.526 106.137  1.00 85.56           N  
ATOM   2498  N   LEU A 297      79.587  92.075  99.638  1.00 85.00           N  
ATOM   2499  CA  LEU A 297      79.533  90.992  98.674  1.00 86.00           C  
ATOM   2500  C   LEU A 297      80.896  90.817  98.042  1.00 86.98           C  
ATOM   2501  O   LEU A 297      81.109  91.252  96.909  1.00 87.03           O  
ATOM   2502  CB  LEU A 297      78.503  91.280  97.589  1.00 85.87           C  
ATOM   2503  CG  LEU A 297      77.034  91.035  97.911  1.00 85.98           C  
ATOM   2504  CD1 LEU A 297      76.196  91.511  96.748  1.00 85.81           C  
ATOM   2505  CD2 LEU A 297      76.765  89.565  98.210  1.00 86.01           C  
ATOM   2506  N   PRO A 298      81.831  90.175  98.764  1.00 88.10           N  
ATOM   2507  CA  PRO A 298      83.136  89.991  98.137  1.00 88.93           C  
ATOM   2508  C   PRO A 298      82.983  89.014  96.983  1.00 89.71           C  
ATOM   2509  O   PRO A 298      82.355  87.965  97.153  1.00 89.82           O  
ATOM   2510  CB  PRO A 298      83.998  89.397  99.261  1.00 88.95           C  
ATOM   2511  CG  PRO A 298      83.027  88.775 100.217  1.00 88.59           C  
ATOM   2512  CD  PRO A 298      81.760  89.574 100.112  1.00 88.22           C  
ATOM   2513  N   MET A 299      83.497  89.399  95.816  1.00 90.64           N  
ATOM   2514  CA  MET A 299      83.483  88.575  94.595  1.00 91.61           C  
ATOM   2515  C   MET A 299      84.481  89.177  93.611  1.00 91.78           C  
ATOM   2516  O   MET A 299      84.752  90.388  93.655  1.00 91.93           O  
ATOM   2517  CB  MET A 299      82.087  88.550  93.928  1.00 91.99           C  
ATOM   2518  CG  MET A 299      81.032  87.572  94.519  1.00 93.06           C  
ATOM   2519  SD  MET A 299      81.200  85.819  94.059  1.00 94.86           S  
ATOM   2520  CE  MET A 299      79.823  85.088  94.954  1.00 93.54           C  
ATOM   2521  N   ASP A 300      85.031  88.327  92.742  1.00 91.82           N  
ATOM   2522  CA  ASP A 300      85.765  88.762  91.537  1.00 91.83           C  
ATOM   2523  C   ASP A 300      86.451  87.592  90.829  1.00 91.38           C  
ATOM   2524  O   ASP A 300      86.430  87.497  89.597  1.00 91.53           O  
ATOM   2525  CB  ASP A 300      86.765  89.924  91.821  1.00 92.11           C  
ATOM   2526  CG  ASP A 300      88.233  89.461  91.941  1.00 93.13           C  
ATOM   2527  OD1 ASP A 300      89.035  89.790  91.038  1.00 93.91           O  
ATOM   2528  OD2 ASP A 300      88.590  88.778  92.931  1.00 94.23           O  
ATOM   2529  N   CYS A 301      87.038  86.694  91.613  1.00 90.60           N  
ATOM   2530  CA  CYS A 301      88.035  85.793  91.075  1.00 89.70           C  
ATOM   2531  C   CYS A 301      87.474  84.591  90.334  1.00 88.85           C  
ATOM   2532  O   CYS A 301      87.046  83.601  90.943  1.00 88.93           O  
ATOM   2533  CB  CYS A 301      89.017  85.354  92.158  1.00 89.82           C  
ATOM   2534  SG  CYS A 301      90.587  84.843  91.449  1.00 90.84           S  
ATOM   2535  N   PHE A 302      87.464  84.705  89.010  1.00 87.66           N  
ATOM   2536  CA  PHE A 302      87.381  83.540  88.145  1.00 86.45           C  
ATOM   2537  C   PHE A 302      88.620  83.499  87.268  1.00 85.79           C  
ATOM   2538  O   PHE A 302      88.886  84.429  86.507  1.00 85.56           O  
ATOM   2539  CB  PHE A 302      86.119  83.529  87.280  1.00 86.22           C  
ATOM   2540  CG  PHE A 302      86.095  82.404  86.279  1.00 85.66           C  
ATOM   2541  CD1 PHE A 302      85.733  81.118  86.667  1.00 84.99           C  
ATOM   2542  CD2 PHE A 302      86.466  82.622  84.956  1.00 85.33           C  
ATOM   2543  CE1 PHE A 302      85.726  80.072  85.751  1.00 84.75           C  
ATOM   2544  CE2 PHE A 302      86.459  81.583  84.035  1.00 84.96           C  
ATOM   2545  CZ  PHE A 302      86.089  80.306  84.435  1.00 85.05           C  
ATOM   2546  N   THR A 303      89.374  82.414  87.390  1.00 85.12           N  
ATOM   2547  CA  THR A 303      90.558  82.216  86.577  1.00 84.49           C  
ATOM   2548  C   THR A 303      90.389  80.960  85.738  1.00 84.16           C  
ATOM   2549  O   THR A 303      89.908  79.938  86.221  1.00 83.92           O  
ATOM   2550  CB  THR A 303      91.844  82.092  87.432  1.00 84.47           C  
ATOM   2551  OG1 THR A 303      91.694  82.809  88.662  1.00 84.17           O  
ATOM   2552  CG2 THR A 303      93.041  82.650  86.675  1.00 84.70           C  
ATOM   2553  N   MET A 304      90.770  81.059  84.469  1.00 84.04           N  
ATOM   2554  CA  MET A 304      90.893  79.898  83.602  1.00 83.80           C  
ATOM   2555  C   MET A 304      91.967  78.985  84.188  1.00 83.78           C  
ATOM   2556  O   MET A 304      93.079  79.438  84.460  1.00 83.64           O  
ATOM   2557  CB  MET A 304      91.264  80.324  82.178  1.00 83.71           C  
ATOM   2558  CG  MET A 304      90.185  81.118  81.464  1.00 83.32           C  
ATOM   2559  SD  MET A 304      88.722  80.133  81.076  1.00 82.99           S  
ATOM   2560  CE  MET A 304      89.244  79.312  79.571  1.00 83.46           C  
ATOM   2561  N   PRO A 305      91.625  77.703  84.410  1.00 83.90           N  
ATOM   2562  CA  PRO A 305      92.525  76.723  85.028  1.00 84.13           C  
ATOM   2563  C   PRO A 305      93.720  76.286  84.165  1.00 84.54           C  
ATOM   2564  O   PRO A 305      93.880  76.746  83.027  1.00 84.40           O  
ATOM   2565  CB  PRO A 305      91.599  75.532  85.307  1.00 83.97           C  
ATOM   2566  CG  PRO A 305      90.528  75.650  84.301  1.00 83.83           C  
ATOM   2567  CD  PRO A 305      90.310  77.116  84.093  1.00 83.81           C  
ATOM   2568  N   SER A 306      94.542  75.401  84.734  1.00 85.21           N  
ATOM   2569  CA  SER A 306      95.744  74.861  84.093  1.00 85.82           C  
ATOM   2570  C   SER A 306      95.450  74.181  82.764  1.00 86.26           C  
ATOM   2571  O   SER A 306      96.160  74.399  81.782  1.00 86.31           O  
ATOM   2572  CB  SER A 306      96.443  73.871  85.029  1.00 85.71           C  
ATOM   2573  OG  SER A 306      96.799  74.494  86.249  1.00 86.12           O  
ATOM   2574  N   TYR A 307      94.403  73.361  82.742  1.00 86.84           N  
ATOM   2575  CA  TYR A 307      94.014  72.628  81.541  1.00 87.48           C  
ATOM   2576  C   TYR A 307      93.343  73.531  80.487  1.00 88.16           C  
ATOM   2577  O   TYR A 307      92.164  73.384  80.170  1.00 88.30           O  
ATOM   2578  CB  TYR A 307      93.154  71.403  81.902  1.00 87.21           C  
ATOM   2579  CG  TYR A 307      91.960  71.676  82.805  1.00 86.97           C  
ATOM   2580  CD1 TYR A 307      92.079  71.602  84.192  1.00 86.75           C  
ATOM   2581  CD2 TYR A 307      90.706  71.984  82.271  1.00 86.34           C  
ATOM   2582  CE1 TYR A 307      90.984  71.845  85.021  1.00 86.67           C  
ATOM   2583  CE2 TYR A 307      89.609  72.230  83.092  1.00 86.39           C  
ATOM   2584  CZ  TYR A 307      89.753  72.153  84.466  1.00 86.56           C  
ATOM   2585  OH  TYR A 307      88.670  72.389  85.284  1.00 86.45           O  
ATOM   2586  N   SER A 308      94.118  74.466  79.946  1.00 89.05           N  
ATOM   2587  CA  SER A 308      93.644  75.359  78.893  1.00 89.83           C  
ATOM   2588  C   SER A 308      94.744  75.568  77.837  1.00 90.46           C  
ATOM   2589  O   SER A 308      95.437  76.597  77.835  1.00 90.54           O  
ATOM   2590  CB  SER A 308      93.186  76.704  79.487  1.00 89.94           C  
ATOM   2591  OG  SER A 308      92.187  76.539  80.480  1.00 89.40           O  
ATOM   2592  N   ARG A 309      94.906  74.581  76.953  1.00 91.01           N  
ATOM   2593  CA  ARG A 309      95.909  74.646  75.882  1.00 91.60           C  
ATOM   2594  C   ARG A 309      95.389  75.436  74.680  1.00 91.63           C  
ATOM   2595  O   ARG A 309      94.374  75.079  74.075  1.00 91.80           O  
ATOM   2596  CB  ARG A 309      96.353  73.242  75.446  1.00 91.56           C  
ATOM   2597  CG  ARG A 309      97.155  72.473  76.495  1.00 91.98           C  
ATOM   2598  CD  ARG A 309      97.732  71.168  75.942  1.00 92.31           C  
ATOM   2599  NE  ARG A 309      96.699  70.211  75.529  1.00 93.84           N  
ATOM   2600  CZ  ARG A 309      96.417  69.891  74.264  1.00 94.25           C  
ATOM   2601  NH1 ARG A 309      97.090  70.447  73.260  1.00 94.22           N  
ATOM   2602  NH2 ARG A 309      95.459  69.010  74.000  1.00 94.13           N  
ATOM   2603  N   GLU A 321      91.977  66.918  59.482  1.00 76.67           N  
ATOM   2604  CA  GLU A 321      91.546  66.411  58.180  1.00 76.61           C  
ATOM   2605  C   GLU A 321      92.130  65.026  57.890  1.00 76.51           C  
ATOM   2606  O   GLU A 321      93.320  64.884  57.573  1.00 76.48           O  
ATOM   2607  CB  GLU A 321      91.918  67.386  57.059  1.00 76.57           C  
ATOM   2608  CG  GLU A 321      91.322  68.773  57.206  1.00 76.61           C  
ATOM   2609  CD  GLU A 321      92.222  69.847  56.629  1.00 77.04           C  
ATOM   2610  OE1 GLU A 321      93.441  69.600  56.492  1.00 77.02           O  
ATOM   2611  OE2 GLU A 321      91.715  70.944  56.315  1.00 77.46           O  
ATOM   2612  N   THR A 322      91.272  64.014  58.010  1.00 76.23           N  
ATOM   2613  CA  THR A 322      91.634  62.626  57.732  1.00 75.74           C  
ATOM   2614  C   THR A 322      90.622  62.023  56.736  1.00 75.30           C  
ATOM   2615  O   THR A 322      89.851  62.762  56.104  1.00 75.33           O  
ATOM   2616  CB  THR A 322      91.740  61.798  59.040  1.00 75.86           C  
ATOM   2617  OG1 THR A 322      92.111  62.662  60.123  1.00 76.00           O  
ATOM   2618  CG2 THR A 322      92.783  60.690  58.905  1.00 75.81           C  
ATOM   2619  N   SER A 323      90.610  60.694  56.622  1.00 74.55           N  
ATOM   2620  CA  SER A 323      90.027  59.996  55.463  1.00 73.64           C  
ATOM   2621  C   SER A 323      88.484  59.955  55.364  1.00 72.75           C  
ATOM   2622  O   SER A 323      87.944  59.705  54.286  1.00 72.84           O  
ATOM   2623  CB  SER A 323      90.632  58.594  55.343  1.00 73.86           C  
ATOM   2624  OG  SER A 323      90.932  58.281  53.994  1.00 73.47           O  
ATOM   2625  N   THR A 324      87.803  60.189  56.482  1.00 71.44           N  
ATOM   2626  CA  THR A 324      86.324  60.316  56.567  1.00 70.23           C  
ATOM   2627  C   THR A 324      85.421  59.934  55.363  1.00 68.96           C  
ATOM   2628  O   THR A 324      85.329  60.661  54.378  1.00 68.81           O  
ATOM   2629  CB  THR A 324      85.922  61.728  57.050  1.00 70.27           C  
ATOM   2630  OG1 THR A 324      86.545  62.705  56.207  1.00 71.04           O  
ATOM   2631  CG2 THR A 324      86.354  61.952  58.508  1.00 70.10           C  
ATOM   2632  N   LYS A 325      84.760  58.784  55.482  1.00 67.60           N  
ATOM   2633  CA  LYS A 325      83.598  58.415  54.669  1.00 66.12           C  
ATOM   2634  C   LYS A 325      82.321  58.797  55.421  1.00 65.20           C  
ATOM   2635  O   LYS A 325      82.312  58.862  56.650  1.00 65.11           O  
ATOM   2636  CB  LYS A 325      83.558  56.902  54.455  1.00 65.98           C  
ATOM   2637  CG  LYS A 325      84.321  56.362  53.279  1.00 65.77           C  
ATOM   2638  CD  LYS A 325      83.919  54.909  53.055  1.00 66.20           C  
ATOM   2639  CE  LYS A 325      84.774  54.204  51.999  1.00 65.99           C  
ATOM   2640  NZ  LYS A 325      84.381  52.768  51.861  1.00 65.04           N  
ATOM   2641  N   SER A 326      81.237  59.027  54.692  1.00 64.06           N  
ATOM   2642  CA  SER A 326      79.939  59.244  55.323  1.00 63.05           C  
ATOM   2643  C   SER A 326      79.270  57.916  55.651  1.00 62.49           C  
ATOM   2644  O   SER A 326      79.357  56.967  54.873  1.00 61.98           O  
ATOM   2645  CB  SER A 326      79.027  60.064  54.421  1.00 62.95           C  
ATOM   2646  OG  SER A 326      77.787  60.306  55.050  1.00 62.51           O  
ATOM   2647  N   LEU A 327      78.588  57.868  56.795  1.00 61.83           N  
ATOM   2648  CA  LEU A 327      77.882  56.670  57.225  1.00 61.24           C  
ATOM   2649  C   LEU A 327      77.025  56.098  56.116  1.00 61.25           C  
ATOM   2650  O   LEU A 327      77.002  54.884  55.915  1.00 61.28           O  
ATOM   2651  CB  LEU A 327      77.007  56.939  58.453  1.00 61.22           C  
ATOM   2652  CG  LEU A 327      76.137  55.776  58.951  1.00 60.53           C  
ATOM   2653  CD1 LEU A 327      76.943  54.816  59.791  1.00 60.27           C  
ATOM   2654  CD2 LEU A 327      74.961  56.285  59.745  1.00 60.54           C  
ATOM   2655  N   TRP A 328      76.315  56.948  55.382  1.00 61.39           N  
ATOM   2656  CA  TRP A 328      75.403  56.362  54.423  1.00 61.48           C  
ATOM   2657  C   TRP A 328      75.891  56.091  53.001  1.00 61.28           C  
ATOM   2658  O   TRP A 328      75.166  56.198  52.014  1.00 61.31           O  
ATOM   2659  CB  TRP A 328      73.937  56.759  54.597  1.00 62.16           C  
ATOM   2660  CG  TRP A 328      73.480  58.151  54.478  1.00 62.47           C  
ATOM   2661  CD1 TRP A 328      73.732  59.031  53.467  1.00 63.70           C  
ATOM   2662  CD2 TRP A 328      72.537  58.786  55.340  1.00 62.30           C  
ATOM   2663  NE1 TRP A 328      73.034  60.208  53.677  1.00 63.69           N  
ATOM   2664  CE2 TRP A 328      72.290  60.076  54.819  1.00 62.70           C  
ATOM   2665  CE3 TRP A 328      71.889  58.394  56.510  1.00 62.69           C  
ATOM   2666  CZ2 TRP A 328      71.434  60.979  55.436  1.00 62.49           C  
ATOM   2667  CZ3 TRP A 328      71.037  59.294  57.125  1.00 63.35           C  
ATOM   2668  CH2 TRP A 328      70.817  60.573  56.584  1.00 62.91           C  
ATOM   2669  N   VAL A 329      77.156  55.704  52.959  1.00 60.93           N  
ATOM   2670  CA  VAL A 329      77.851  55.300  51.770  1.00 60.31           C  
ATOM   2671  C   VAL A 329      78.287  53.863  52.008  1.00 60.08           C  
ATOM   2672  O   VAL A 329      78.563  53.125  51.066  1.00 60.23           O  
ATOM   2673  CB  VAL A 329      79.052  56.243  51.537  1.00 60.32           C  
ATOM   2674  CG1 VAL A 329      80.229  55.537  50.868  1.00 60.52           C  
ATOM   2675  CG2 VAL A 329      78.606  57.469  50.750  1.00 60.04           C  
ATOM   2676  N   ILE A 330      78.333  53.466  53.275  1.00 59.71           N  
ATOM   2677  CA  ILE A 330      78.708  52.110  53.625  1.00 59.64           C  
ATOM   2678  C   ILE A 330      77.593  51.166  53.223  1.00 59.60           C  
ATOM   2679  O   ILE A 330      76.488  51.244  53.729  1.00 59.83           O  
ATOM   2680  CB  ILE A 330      79.038  51.958  55.114  1.00 59.69           C  
ATOM   2681  CG1 ILE A 330      80.361  52.649  55.440  1.00 59.81           C  
ATOM   2682  CG2 ILE A 330      79.161  50.487  55.481  1.00 59.67           C  
ATOM   2683  CD1 ILE A 330      80.238  54.100  55.746  1.00 59.75           C  
ATOM   2684  N   ASN A 331      77.920  50.263  52.314  1.00 59.70           N  
ATOM   2685  CA  ASN A 331      76.947  49.469  51.585  1.00 59.57           C  
ATOM   2686  C   ASN A 331      76.674  48.086  52.197  1.00 59.60           C  
ATOM   2687  O   ASN A 331      76.055  47.223  51.571  1.00 59.98           O  
ATOM   2688  CB  ASN A 331      77.464  49.339  50.151  1.00 59.50           C  
ATOM   2689  CG  ASN A 331      76.450  48.748  49.199  1.00 59.21           C  
ATOM   2690  OD1 ASN A 331      76.805  48.379  48.083  1.00 59.79           O  
ATOM   2691  ND2 ASN A 331      75.191  48.645  49.627  1.00 57.38           N  
ATOM   2692  N   SER A 332      77.122  47.871  53.425  1.00 59.44           N  
ATOM   2693  CA  SER A 332      76.984  46.554  54.038  1.00 59.19           C  
ATOM   2694  C   SER A 332      76.005  46.537  55.210  1.00 58.97           C  
ATOM   2695  O   SER A 332      75.632  47.584  55.742  1.00 58.86           O  
ATOM   2696  CB  SER A 332      78.353  46.033  54.481  1.00 59.12           C  
ATOM   2697  OG  SER A 332      78.930  46.900  55.439  1.00 59.17           O  
ATOM   2698  N   ALA A 333      75.590  45.333  55.592  1.00 58.80           N  
ATOM   2699  CA  ALA A 333      74.827  45.122  56.811  1.00 58.67           C  
ATOM   2700  C   ALA A 333      75.760  45.203  58.021  1.00 58.62           C  
ATOM   2701  O   ALA A 333      76.954  44.912  57.919  1.00 58.44           O  
ATOM   2702  CB  ALA A 333      74.122  43.778  56.763  1.00 58.78           C  
ATOM   2703  N   LEU A 334      75.215  45.615  59.160  1.00 58.66           N  
ATOM   2704  CA  LEU A 334      76.007  45.739  60.373  1.00 58.97           C  
ATOM   2705  C   LEU A 334      76.357  44.383  60.974  1.00 59.21           C  
ATOM   2706  O   LEU A 334      75.492  43.525  61.154  1.00 59.37           O  
ATOM   2707  CB  LEU A 334      75.290  46.594  61.420  1.00 58.81           C  
ATOM   2708  CG  LEU A 334      76.075  46.743  62.726  1.00 58.40           C  
ATOM   2709  CD1 LEU A 334      77.202  47.743  62.549  1.00 58.79           C  
ATOM   2710  CD2 LEU A 334      75.166  47.150  63.863  1.00 58.23           C  
ATOM   2711  N   ARG A 335      77.630  44.198  61.290  1.00 59.39           N  
ATOM   2712  CA  ARG A 335      78.048  43.022  62.029  1.00 59.81           C  
ATOM   2713  C   ARG A 335      79.042  43.389  63.115  1.00 60.03           C  
ATOM   2714  O   ARG A 335      79.755  44.384  63.002  1.00 60.30           O  
ATOM   2715  CB  ARG A 335      78.620  41.959  61.090  1.00 59.81           C  
ATOM   2716  CG  ARG A 335      79.572  42.497  60.061  1.00 59.51           C  
ATOM   2717  CD  ARG A 335      80.255  41.385  59.319  1.00 58.59           C  
ATOM   2718  NE  ARG A 335      81.598  41.805  58.956  1.00 58.39           N  
ATOM   2719  CZ  ARG A 335      82.606  40.979  58.711  1.00 58.54           C  
ATOM   2720  NH1 ARG A 335      82.436  39.665  58.782  1.00 58.84           N  
ATOM   2721  NH2 ARG A 335      83.793  41.473  58.399  1.00 58.76           N  
ATOM   2722  N   ILE A 336      79.072  42.596  64.176  1.00 60.35           N  
ATOM   2723  CA  ILE A 336      80.002  42.825  65.277  1.00 60.74           C  
ATOM   2724  C   ILE A 336      80.664  41.515  65.693  1.00 60.98           C  
ATOM   2725  O   ILE A 336      79.991  40.509  65.911  1.00 60.77           O  
ATOM   2726  CB  ILE A 336      79.302  43.486  66.486  1.00 60.69           C  
ATOM   2727  CG1 ILE A 336      78.526  44.733  66.037  1.00 60.63           C  
ATOM   2728  CG2 ILE A 336      80.332  43.860  67.549  1.00 60.71           C  
ATOM   2729  CD1 ILE A 336      77.423  45.164  66.984  1.00 61.31           C  
ATOM   2730  N   LYS A 337      81.987  41.532  65.796  1.00 61.63           N  
ATOM   2731  CA  LYS A 337      82.735  40.330  66.150  1.00 62.29           C  
ATOM   2732  C   LYS A 337      82.869  40.183  67.663  1.00 62.65           C  
ATOM   2733  O   LYS A 337      83.355  41.091  68.344  1.00 62.56           O  
ATOM   2734  CB  LYS A 337      84.111  40.336  65.477  1.00 62.19           C  
ATOM   2735  CG  LYS A 337      84.740  38.964  65.299  1.00 62.09           C  
ATOM   2736  CD  LYS A 337      86.069  39.081  64.560  1.00 61.45           C  
ATOM   2737  CE  LYS A 337      86.937  37.843  64.708  1.00 60.59           C  
ATOM   2738  NZ  LYS A 337      88.347  38.150  64.341  1.00 60.10           N  
ATOM   2739  N   ILE A 338      82.416  39.041  68.178  1.00 63.23           N  
ATOM   2740  CA  ILE A 338      82.575  38.712  69.595  1.00 63.87           C  
ATOM   2741  C   ILE A 338      83.766  37.781  69.767  1.00 64.42           C  
ATOM   2742  O   ILE A 338      83.701  36.599  69.417  1.00 64.66           O  
ATOM   2743  CB  ILE A 338      81.313  38.042  70.193  1.00 63.71           C  
ATOM   2744  CG1 ILE A 338      80.070  38.902  69.957  1.00 63.80           C  
ATOM   2745  CG2 ILE A 338      81.515  37.736  71.681  1.00 63.51           C  
ATOM   2746  CD1 ILE A 338      80.161  40.330  70.492  1.00 63.81           C  
ATOM   2747  N   LEU A 339      84.856  38.313  70.302  1.00 64.88           N  
ATOM   2748  CA  LEU A 339      86.063  37.520  70.456  1.00 65.47           C  
ATOM   2749  C   LEU A 339      85.966  36.564  71.651  1.00 65.98           C  
ATOM   2750  O   LEU A 339      85.627  35.384  71.481  1.00 66.07           O  
ATOM   2751  CB  LEU A 339      87.294  38.429  70.538  1.00 65.46           C  
ATOM   2752  CG  LEU A 339      87.748  39.026  69.202  1.00 65.54           C  
ATOM   2753  CD1 LEU A 339      88.198  40.468  69.354  1.00 65.07           C  
ATOM   2754  CD2 LEU A 339      88.847  38.170  68.577  1.00 65.84           C  
ATOM   2755  N   CYS A 340      86.229  37.086  72.850  1.00 66.54           N  
ATOM   2756  CA  CYS A 340      86.365  36.279  74.057  1.00 67.08           C  
ATOM   2757  C   CYS A 340      86.223  37.126  75.318  1.00 67.39           C  
ATOM   2758  O   CYS A 340      86.423  38.339  75.287  1.00 67.50           O  
ATOM   2759  CB  CYS A 340      87.748  35.648  74.073  1.00 67.17           C  
ATOM   2760  SG  CYS A 340      89.034  36.891  74.229  1.00 67.87           S  
ATOM   2761  N   ALA A 341      85.897  36.468  76.428  1.00 67.89           N  
ATOM   2762  CA  ALA A 341      85.852  37.101  77.744  1.00 68.27           C  
ATOM   2763  C   ALA A 341      86.994  36.559  78.595  1.00 68.71           C  
ATOM   2764  O   ALA A 341      87.438  35.428  78.394  1.00 69.03           O  
ATOM   2765  CB  ALA A 341      84.519  36.830  78.412  1.00 67.99           C  
ATOM   2766  N   THR A 342      87.474  37.364  79.538  1.00 69.21           N  
ATOM   2767  CA  THR A 342      88.547  36.932  80.441  1.00 69.59           C  
ATOM   2768  C   THR A 342      88.079  35.821  81.378  1.00 70.06           C  
ATOM   2769  O   THR A 342      88.774  34.823  81.568  1.00 70.06           O  
ATOM   2770  CB  THR A 342      89.127  38.107  81.258  1.00 69.45           C  
ATOM   2771  OG1 THR A 342      88.058  38.882  81.814  1.00 69.50           O  
ATOM   2772  CG2 THR A 342      89.985  39.003  80.373  1.00 69.22           C  
ATOM   2773  N   TYR A 343      86.892  36.000  81.951  1.00 70.70           N  
ATOM   2774  CA  TYR A 343      86.281  35.006  82.830  1.00 71.36           C  
ATOM   2775  C   TYR A 343      84.870  35.431  83.199  1.00 71.95           C  
ATOM   2776  O   TYR A 343      84.504  36.603  83.068  1.00 72.03           O  
ATOM   2777  CB  TYR A 343      87.098  34.827  84.121  1.00 71.07           C  
ATOM   2778  CG  TYR A 343      87.014  36.008  85.066  1.00 70.85           C  
ATOM   2779  CD1 TYR A 343      86.019  36.078  86.041  1.00 70.64           C  
ATOM   2780  CD2 TYR A 343      87.926  37.060  84.981  1.00 70.56           C  
ATOM   2781  CE1 TYR A 343      85.938  37.163  86.904  1.00 70.46           C  
ATOM   2782  CE2 TYR A 343      87.853  38.148  85.842  1.00 70.02           C  
ATOM   2783  CZ  TYR A 343      86.859  38.190  86.798  1.00 70.25           C  
ATOM   2784  OH  TYR A 343      86.784  39.260  87.653  1.00 70.71           O  
ATOM   2785  N   VAL A 344      84.090  34.467  83.677  1.00 72.63           N  
ATOM   2786  CA  VAL A 344      82.838  34.760  84.361  1.00 73.11           C  
ATOM   2787  C   VAL A 344      82.729  33.884  85.617  1.00 73.43           C  
ATOM   2788  O   VAL A 344      83.281  32.783  85.666  1.00 73.40           O  
ATOM   2789  CB  VAL A 344      81.616  34.645  83.409  1.00 73.01           C  
ATOM   2790  CG1 VAL A 344      81.335  33.189  83.021  1.00 72.96           C  
ATOM   2791  CG2 VAL A 344      80.393  35.322  84.026  1.00 73.10           C  
ATOM   2792  N   ASN A 345      82.038  34.387  86.633  1.00 74.00           N  
ATOM   2793  CA  ASN A 345      81.987  33.718  87.928  1.00 74.71           C  
ATOM   2794  C   ASN A 345      80.831  32.735  88.114  1.00 75.47           C  
ATOM   2795  O   ASN A 345      79.809  33.057  88.724  1.00 75.58           O  
ATOM   2796  CB  ASN A 345      82.012  34.753  89.055  1.00 74.49           C  
ATOM   2797  CG  ASN A 345      83.374  35.383  89.232  1.00 74.18           C  
ATOM   2798  OD1 ASN A 345      84.398  34.787  88.893  1.00 74.75           O  
ATOM   2799  ND2 ASN A 345      83.398  36.593  89.769  1.00 73.60           N  
ATOM   2800  N   VAL A 346      81.003  31.536  87.568  1.00 76.48           N  
ATOM   2801  CA  VAL A 346      80.101  30.411  87.822  1.00 77.52           C  
ATOM   2802  C   VAL A 346      80.965  29.188  88.086  1.00 78.28           C  
ATOM   2803  O   VAL A 346      82.071  29.092  87.550  1.00 78.46           O  
ATOM   2804  CB  VAL A 346      79.131  30.133  86.639  1.00 77.46           C  
ATOM   2805  CG1 VAL A 346      78.108  31.245  86.508  1.00 77.54           C  
ATOM   2806  CG2 VAL A 346      79.888  29.925  85.321  1.00 77.38           C  
ATOM   2807  N   ASN A 347      80.485  28.263  88.913  1.00 79.28           N  
ATOM   2808  CA  ASN A 347      81.285  27.069  89.221  1.00 80.36           C  
ATOM   2809  C   ASN A 347      81.385  26.072  88.063  1.00 80.87           C  
ATOM   2810  O   ASN A 347      82.488  25.793  87.587  1.00 81.09           O  
ATOM   2811  CB  ASN A 347      80.866  26.379  90.540  1.00 80.44           C  
ATOM   2812  CG  ASN A 347      79.406  26.623  90.914  1.00 80.89           C  
ATOM   2813  OD1 ASN A 347      79.110  27.028  92.042  1.00 81.01           O  
ATOM   2814  ND2 ASN A 347      78.491  26.372  89.977  1.00 81.03           N  
ATOM   2815  N   ILE A 348      80.232  25.579  87.610  1.00 81.45           N  
ATOM   2816  CA  ILE A 348      80.093  24.520  86.589  1.00 82.02           C  
ATOM   2817  C   ILE A 348      79.176  23.413  87.137  1.00 82.38           C  
ATOM   2818  O   ILE A 348      79.029  22.352  86.526  1.00 82.37           O  
ATOM   2819  CB  ILE A 348      81.465  23.961  86.051  1.00 81.93           C  
ATOM   2820  CG1 ILE A 348      81.375  23.644  84.553  1.00 82.21           C  
ATOM   2821  CG2 ILE A 348      81.963  22.764  86.881  1.00 81.95           C  
ATOM   2822  CD1 ILE A 348      82.723  23.581  83.844  1.00 82.11           C  
ATOM   2823  N   ARG A 349      78.565  23.692  88.295  1.00 82.83           N  
ATOM   2824  CA  ARG A 349      77.523  22.857  88.912  1.00 83.26           C  
ATOM   2825  C   ARG A 349      76.682  22.159  87.849  1.00 83.26           C  
ATOM   2826  O   ARG A 349      76.543  20.933  87.848  1.00 83.19           O  
ATOM   2827  CB  ARG A 349      76.638  23.719  89.822  1.00 83.28           C  
ATOM   2828  CG  ARG A 349      75.293  23.111  90.191  1.00 83.67           C  
ATOM   2829  CD  ARG A 349      74.547  24.008  91.156  1.00 83.74           C  
ATOM   2830  NE  ARG A 349      73.099  23.923  90.976  1.00 84.55           N  
ATOM   2831  CZ  ARG A 349      72.201  24.342  91.863  1.00 84.79           C  
ATOM   2832  NH1 ARG A 349      72.590  24.875  93.016  1.00 84.85           N  
ATOM   2833  NH2 ARG A 349      70.907  24.221  91.598  1.00 84.94           N  
ATOM   2834  N   ASP A 350      76.106  22.961  86.961  1.00 83.47           N  
ATOM   2835  CA  ASP A 350      75.677  22.470  85.663  1.00 83.57           C  
ATOM   2836  C   ASP A 350      75.984  23.511  84.597  1.00 83.46           C  
ATOM   2837  O   ASP A 350      75.560  24.675  84.687  1.00 83.19           O  
ATOM   2838  CB  ASP A 350      74.204  22.057  85.637  1.00 83.71           C  
ATOM   2839  CG  ASP A 350      73.907  21.034  84.541  1.00 84.11           C  
ATOM   2840  OD1 ASP A 350      72.928  20.271  84.687  1.00 84.47           O  
ATOM   2841  OD2 ASP A 350      74.658  20.981  83.537  1.00 84.35           O  
ATOM   2842  N   ILE A 351      76.743  23.065  83.599  1.00 83.31           N  
ATOM   2843  CA  ILE A 351      77.172  23.905  82.487  1.00 83.04           C  
ATOM   2844  C   ILE A 351      75.972  24.316  81.629  1.00 82.47           C  
ATOM   2845  O   ILE A 351      75.846  23.916  80.469  1.00 82.43           O  
ATOM   2846  CB  ILE A 351      78.315  23.218  81.654  1.00 83.28           C  
ATOM   2847  CG1 ILE A 351      78.868  24.176  80.583  1.00 83.34           C  
ATOM   2848  CG2 ILE A 351      77.872  21.828  81.100  1.00 83.15           C  
ATOM   2849  CD1 ILE A 351      80.088  23.647  79.845  1.00 83.31           C  
ATOM   2850  N   ASP A 352      75.082  25.107  82.227  1.00 81.82           N  
ATOM   2851  CA  ASP A 352      73.981  25.741  81.498  1.00 81.13           C  
ATOM   2852  C   ASP A 352      74.582  26.661  80.428  1.00 80.39           C  
ATOM   2853  O   ASP A 352      73.866  27.397  79.732  1.00 80.44           O  
ATOM   2854  CB  ASP A 352      73.091  26.533  82.459  1.00 81.27           C  
ATOM   2855  CG  ASP A 352      71.636  26.534  82.039  1.00 81.66           C  
ATOM   2856  OD1 ASP A 352      71.177  27.565  81.493  1.00 82.34           O  
ATOM   2857  OD2 ASP A 352      70.961  25.499  82.247  1.00 81.41           O  
ATOM   2858  N   LYS A 353      75.917  26.593  80.340  1.00 79.33           N  
ATOM   2859  CA  LYS A 353      76.760  27.237  79.327  1.00 77.95           C  
ATOM   2860  C   LYS A 353      76.719  28.762  79.360  1.00 77.04           C  
ATOM   2861  O   LYS A 353      75.814  29.362  79.949  1.00 77.09           O  
ATOM   2862  CB  LYS A 353      76.478  26.676  77.921  1.00 77.96           C  
ATOM   2863  CG  LYS A 353      76.756  25.179  77.801  1.00 77.55           C  
ATOM   2864  CD  LYS A 353      77.300  24.787  76.447  1.00 76.72           C  
ATOM   2865  CE  LYS A 353      77.919  23.405  76.492  1.00 76.28           C  
ATOM   2866  NZ  LYS A 353      79.032  23.295  75.516  1.00 75.96           N  
ATOM   2867  N   ILE A 354      77.731  29.380  78.760  1.00 75.83           N  
ATOM   2868  CA  ILE A 354      77.750  30.826  78.581  1.00 74.50           C  
ATOM   2869  C   ILE A 354      77.706  31.220  77.107  1.00 73.89           C  
ATOM   2870  O   ILE A 354      78.303  30.573  76.244  1.00 73.58           O  
ATOM   2871  CB  ILE A 354      78.933  31.520  79.306  1.00 74.36           C  
ATOM   2872  CG1 ILE A 354      80.284  31.000  78.801  1.00 73.68           C  
ATOM   2873  CG2 ILE A 354      78.788  31.370  80.817  1.00 74.34           C  
ATOM   2874  CD1 ILE A 354      81.454  31.913  79.074  1.00 73.07           C  
ATOM   2875  N   TYR A 355      76.968  32.285  76.832  1.00 73.06           N  
ATOM   2876  CA  TYR A 355      76.908  32.857  75.501  1.00 72.17           C  
ATOM   2877  C   TYR A 355      76.740  34.351  75.644  1.00 71.43           C  
ATOM   2878  O   TYR A 355      76.134  34.821  76.611  1.00 71.40           O  
ATOM   2879  CB  TYR A 355      75.748  32.263  74.698  1.00 72.24           C  
ATOM   2880  CG  TYR A 355      74.382  32.405  75.344  1.00 72.45           C  
ATOM   2881  CD1 TYR A 355      73.507  33.425  74.962  1.00 72.67           C  
ATOM   2882  CD2 TYR A 355      73.957  31.511  76.326  1.00 72.73           C  
ATOM   2883  CE1 TYR A 355      72.240  33.553  75.550  1.00 72.60           C  
ATOM   2884  CE2 TYR A 355      72.696  31.630  76.918  1.00 72.88           C  
ATOM   2885  CZ  TYR A 355      71.843  32.650  76.527  1.00 72.54           C  
ATOM   2886  OH  TYR A 355      70.601  32.756  77.117  1.00 72.28           O  
ATOM   2887  N   VAL A 356      77.291  35.095  74.692  1.00 70.41           N  
ATOM   2888  CA  VAL A 356      77.101  36.531  74.663  1.00 69.43           C  
ATOM   2889  C   VAL A 356      75.828  36.845  73.894  1.00 68.76           C  
ATOM   2890  O   VAL A 356      75.657  36.412  72.752  1.00 68.79           O  
ATOM   2891  CB  VAL A 356      78.297  37.256  74.033  1.00 69.55           C  
ATOM   2892  CG1 VAL A 356      78.008  38.754  73.889  1.00 69.71           C  
ATOM   2893  CG2 VAL A 356      79.550  37.024  74.859  1.00 69.41           C  
ATOM   2894  N   ARG A 357      74.928  37.573  74.545  1.00 67.86           N  
ATOM   2895  CA  ARG A 357      73.734  38.088  73.899  1.00 67.04           C  
ATOM   2896  C   ARG A 357      73.961  39.550  73.525  1.00 66.47           C  
ATOM   2897  O   ARG A 357      74.507  40.314  74.314  1.00 66.43           O  
ATOM   2898  CB  ARG A 357      72.522  37.958  74.821  1.00 66.97           C  
ATOM   2899  CG  ARG A 357      71.224  38.261  74.116  1.00 66.73           C  
ATOM   2900  CD  ARG A 357      70.015  38.032  74.987  1.00 66.11           C  
ATOM   2901  NE  ARG A 357      68.796  38.177  74.195  1.00 65.92           N  
ATOM   2902  CZ  ARG A 357      68.250  37.210  73.462  1.00 65.22           C  
ATOM   2903  NH1 ARG A 357      68.796  36.000  73.426  1.00 65.51           N  
ATOM   2904  NH2 ARG A 357      67.145  37.450  72.771  1.00 64.17           N  
ATOM   2905  N   THR A 358      73.552  39.930  72.319  1.00 65.78           N  
ATOM   2906  CA  THR A 358      73.732  41.302  71.841  1.00 65.14           C  
ATOM   2907  C   THR A 358      72.444  41.864  71.266  1.00 64.73           C  
ATOM   2908  O   THR A 358      71.588  41.117  70.787  1.00 64.68           O  
ATOM   2909  CB  THR A 358      74.797  41.401  70.731  1.00 65.16           C  
ATOM   2910  OG1 THR A 358      74.329  40.734  69.552  1.00 65.02           O  
ATOM   2911  CG2 THR A 358      76.131  40.802  71.171  1.00 65.23           C  
ATOM   2912  N   GLY A 359      72.328  43.188  71.302  1.00 64.03           N  
ATOM   2913  CA  GLY A 359      71.200  43.886  70.706  1.00 63.21           C  
ATOM   2914  C   GLY A 359      71.601  45.267  70.245  1.00 62.73           C  
ATOM   2915  O   GLY A 359      72.448  45.914  70.875  1.00 62.78           O  
ATOM   2916  N   ILE A 360      71.020  45.712  69.131  1.00 62.05           N  
ATOM   2917  CA  ILE A 360      71.195  47.095  68.697  1.00 61.59           C  
ATOM   2918  C   ILE A 360      69.977  47.903  69.156  1.00 61.22           C  
ATOM   2919  O   ILE A 360      68.838  47.522  68.881  1.00 61.03           O  
ATOM   2920  CB  ILE A 360      71.499  47.211  67.185  1.00 61.37           C  
ATOM   2921  CG1 ILE A 360      72.988  47.014  66.916  1.00 61.51           C  
ATOM   2922  CG2 ILE A 360      71.188  48.601  66.673  1.00 61.73           C  
ATOM   2923  CD1 ILE A 360      73.575  45.727  67.412  1.00 61.44           C  
ATOM   2924  N   TYR A 361      70.229  48.994  69.883  1.00 60.83           N  
ATOM   2925  CA  TYR A 361      69.173  49.681  70.629  1.00 60.65           C  
ATOM   2926  C   TYR A 361      69.082  51.182  70.448  1.00 60.48           C  
ATOM   2927  O   TYR A 361      70.068  51.849  70.145  1.00 60.63           O  
ATOM   2928  CB  TYR A 361      69.284  49.378  72.122  1.00 60.59           C  
ATOM   2929  CG  TYR A 361      68.592  48.112  72.545  1.00 60.69           C  
ATOM   2930  CD1 TYR A 361      69.112  46.859  72.204  1.00 60.88           C  
ATOM   2931  CD2 TYR A 361      67.427  48.158  73.303  1.00 60.86           C  
ATOM   2932  CE1 TYR A 361      68.483  45.687  72.595  1.00 60.80           C  
ATOM   2933  CE2 TYR A 361      66.790  46.985  73.713  1.00 60.98           C  
ATOM   2934  CZ  TYR A 361      67.323  45.756  73.346  1.00 61.04           C  
ATOM   2935  OH  TYR A 361      66.698  44.592  73.732  1.00 61.54           O  
ATOM   2936  N   HIS A 362      67.866  51.680  70.659  1.00 60.40           N  
ATOM   2937  CA  HIS A 362      67.537  53.094  70.712  1.00 60.15           C  
ATOM   2938  C   HIS A 362      66.712  53.313  72.005  1.00 60.73           C  
ATOM   2939  O   HIS A 362      65.762  54.082  72.020  1.00 60.54           O  
ATOM   2940  CB  HIS A 362      66.732  53.431  69.450  1.00 59.62           C  
ATOM   2941  CG  HIS A 362      66.769  54.872  69.056  1.00 58.36           C  
ATOM   2942  ND1 HIS A 362      65.678  55.705  69.181  1.00 57.09           N  
ATOM   2943  CD2 HIS A 362      67.758  55.628  68.525  1.00 58.21           C  
ATOM   2944  CE1 HIS A 362      65.996  56.915  68.759  1.00 56.89           C  
ATOM   2945  NE2 HIS A 362      67.251  56.894  68.350  1.00 58.08           N  
ATOM   2946  N   GLY A 363      67.087  52.629  73.094  1.00 61.68           N  
ATOM   2947  CA  GLY A 363      66.179  52.417  74.242  1.00 62.54           C  
ATOM   2948  C   GLY A 363      65.087  51.377  73.928  1.00 63.49           C  
ATOM   2949  O   GLY A 363      64.751  50.536  74.767  1.00 63.07           O  
ATOM   2950  N   GLY A 364      64.549  51.428  72.701  1.00 64.13           N  
ATOM   2951  CA  GLY A 364      63.522  50.494  72.229  1.00 64.75           C  
ATOM   2952  C   GLY A 364      63.981  49.402  71.263  1.00 65.27           C  
ATOM   2953  O   GLY A 364      63.287  48.404  71.105  1.00 65.19           O  
ATOM   2954  N   GLU A 365      65.128  49.602  70.608  1.00 65.63           N  
ATOM   2955  CA  GLU A 365      65.807  48.609  69.714  1.00 66.28           C  
ATOM   2956  C   GLU A 365      65.399  48.499  68.229  1.00 66.13           C  
ATOM   2957  O   GLU A 365      64.359  47.929  67.910  1.00 65.71           O  
ATOM   2958  CB  GLU A 365      66.019  47.216  70.353  1.00 66.76           C  
ATOM   2959  CG  GLU A 365      64.827  46.546  71.006  1.00 67.94           C  
ATOM   2960  CD  GLU A 365      63.985  45.783  70.025  1.00 71.36           C  
ATOM   2961  OE1 GLU A 365      62.862  45.388  70.405  1.00 73.05           O  
ATOM   2962  OE2 GLU A 365      64.437  45.583  68.873  1.00 72.58           O  
ATOM   2963  N   PRO A 366      66.244  49.055  67.323  1.00 66.27           N  
ATOM   2964  CA  PRO A 366      66.169  49.006  65.863  1.00 66.00           C  
ATOM   2965  C   PRO A 366      66.228  47.637  65.158  1.00 65.71           C  
ATOM   2966  O   PRO A 366      66.165  47.602  63.923  1.00 65.54           O  
ATOM   2967  CB  PRO A 366      67.372  49.870  65.439  1.00 66.11           C  
ATOM   2968  CG  PRO A 366      67.553  50.811  66.534  1.00 65.63           C  
ATOM   2969  CD  PRO A 366      67.358  49.934  67.732  1.00 66.49           C  
ATOM   2970  N   LEU A 367      66.331  46.533  65.893  1.00 65.44           N  
ATOM   2971  CA  LEU A 367      66.313  45.213  65.241  1.00 65.28           C  
ATOM   2972  C   LEU A 367      66.206  44.014  66.177  1.00 65.72           C  
ATOM   2973  O   LEU A 367      66.362  44.133  67.393  1.00 65.73           O  
ATOM   2974  CB  LEU A 367      67.547  45.044  64.349  1.00 64.86           C  
ATOM   2975  CG  LEU A 367      68.833  44.388  64.856  1.00 63.96           C  
ATOM   2976  CD1 LEU A 367      69.901  44.680  63.868  1.00 64.09           C  
ATOM   2977  CD2 LEU A 367      69.275  44.855  66.225  1.00 63.77           C  
ATOM   2978  N   CYS A 368      65.980  42.849  65.575  1.00 66.55           N  
ATOM   2979  CA  CYS A 368      65.995  41.572  66.271  1.00 66.77           C  
ATOM   2980  C   CYS A 368      67.403  41.254  66.767  1.00 66.93           C  
ATOM   2981  O   CYS A 368      68.345  41.172  65.973  1.00 67.03           O  
ATOM   2982  CB  CYS A 368      65.517  40.478  65.324  1.00 66.87           C  
ATOM   2983  SG  CYS A 368      64.507  39.228  66.129  1.00 67.80           S  
ATOM   2984  N   ASP A 369      67.548  41.091  68.079  1.00 67.11           N  
ATOM   2985  CA  ASP A 369      68.863  40.856  68.672  1.00 67.57           C  
ATOM   2986  C   ASP A 369      69.257  39.389  68.684  1.00 67.83           C  
ATOM   2987  O   ASP A 369      68.396  38.514  68.708  1.00 68.09           O  
ATOM   2988  CB  ASP A 369      68.978  41.474  70.073  1.00 67.60           C  
ATOM   2989  CG  ASP A 369      67.858  41.075  70.999  1.00 67.33           C  
ATOM   2990  OD1 ASP A 369      67.207  40.046  70.748  1.00 68.09           O  
ATOM   2991  OD2 ASP A 369      67.632  41.803  71.992  1.00 66.01           O  
ATOM   2992  N   ASN A 370      70.560  39.119  68.662  1.00 68.11           N  
ATOM   2993  CA  ASN A 370      71.019  37.746  68.542  1.00 68.44           C  
ATOM   2994  C   ASN A 370      72.150  37.317  69.463  1.00 68.66           C  
ATOM   2995  O   ASN A 370      72.992  38.115  69.886  1.00 68.52           O  
ATOM   2996  CB  ASN A 370      71.360  37.401  67.088  1.00 68.60           C  
ATOM   2997  CG  ASN A 370      72.477  38.250  66.538  1.00 68.53           C  
ATOM   2998  OD1 ASN A 370      73.643  37.850  66.552  1.00 68.02           O  
ATOM   2999  ND2 ASN A 370      72.129  39.436  66.055  1.00 68.32           N  
ATOM   3000  N   VAL A 371      72.135  36.021  69.751  1.00 69.05           N  
ATOM   3001  CA  VAL A 371      73.122  35.367  70.585  1.00 69.28           C  
ATOM   3002  C   VAL A 371      74.170  34.711  69.696  1.00 69.57           C  
ATOM   3003  O   VAL A 371      73.907  34.429  68.526  1.00 69.52           O  
ATOM   3004  CB  VAL A 371      72.452  34.304  71.496  1.00 69.17           C  
ATOM   3005  CG1 VAL A 371      71.494  34.970  72.459  1.00 69.07           C  
ATOM   3006  CG2 VAL A 371      71.710  33.249  70.672  1.00 69.12           C  
ATOM   3007  N   ASN A 372      75.364  34.497  70.236  1.00 70.11           N  
ATOM   3008  CA  ASN A 372      76.327  33.627  69.574  1.00 70.68           C  
ATOM   3009  C   ASN A 372      76.069  32.197  70.016  1.00 70.87           C  
ATOM   3010  O   ASN A 372      75.271  31.976  70.924  1.00 70.87           O  
ATOM   3011  CB  ASN A 372      77.765  34.057  69.865  1.00 70.78           C  
ATOM   3012  CG  ASN A 372      78.035  34.265  71.330  1.00 71.14           C  
ATOM   3013  OD1 ASN A 372      77.407  33.658  72.195  1.00 71.69           O  
ATOM   3014  ND2 ASN A 372      78.996  35.125  71.620  1.00 72.32           N  
ATOM   3015  N   THR A 373      76.718  31.226  69.380  1.00 71.39           N  
ATOM   3016  CA  THR A 373      76.508  29.828  69.755  1.00 71.92           C  
ATOM   3017  C   THR A 373      76.900  29.652  71.223  1.00 72.26           C  
ATOM   3018  O   THR A 373      77.830  30.309  71.707  1.00 72.07           O  
ATOM   3019  CB  THR A 373      77.271  28.831  68.831  1.00 71.94           C  
ATOM   3020  OG1 THR A 373      77.091  29.205  67.460  1.00 71.68           O  
ATOM   3021  CG2 THR A 373      76.756  27.393  69.014  1.00 72.00           C  
ATOM   3022  N   GLN A 374      76.152  28.805  71.932  1.00 72.93           N  
ATOM   3023  CA  GLN A 374      76.457  28.452  73.319  1.00 73.55           C  
ATOM   3024  C   GLN A 374      77.800  27.719  73.347  1.00 74.20           C  
ATOM   3025  O   GLN A 374      77.945  26.689  73.997  1.00 74.15           O  
ATOM   3026  CB  GLN A 374      75.348  27.578  73.928  1.00 73.41           C  
ATOM   3027  CG  GLN A 374      73.950  28.213  73.978  1.00 73.04           C  
ATOM   3028  CD  GLN A 374      72.829  27.192  74.197  1.00 73.20           C  
ATOM   3029  OE1 GLN A 374      71.682  27.560  74.452  1.00 72.32           O  
ATOM   3030  NE2 GLN A 374      73.160  25.908  74.095  1.00 73.09           N  
ATOM   3031  N   ARG A 375      78.770  28.269  72.616  1.00 75.15           N  
ATOM   3032  CA  ARG A 375      80.116  27.713  72.513  1.00 75.93           C  
ATOM   3033  C   ARG A 375      80.883  28.026  73.793  1.00 75.93           C  
ATOM   3034  O   ARG A 375      81.409  29.129  73.992  1.00 75.83           O  
ATOM   3035  CB  ARG A 375      80.849  28.223  71.250  1.00 76.22           C  
ATOM   3036  CG  ARG A 375      82.269  27.646  71.045  1.00 77.23           C  
ATOM   3037  CD  ARG A 375      82.266  26.110  70.958  1.00 78.50           C  
ATOM   3038  NE  ARG A 375      83.245  25.500  71.860  1.00 78.79           N  
ATOM   3039  CZ  ARG A 375      83.398  24.188  72.037  1.00 79.65           C  
ATOM   3040  NH1 ARG A 375      82.642  23.318  71.372  1.00 79.74           N  
ATOM   3041  NH2 ARG A 375      84.317  23.741  72.885  1.00 80.05           N  
ATOM   3042  N   VAL A 376      80.921  27.024  74.661  1.00 76.19           N  
ATOM   3043  CA  VAL A 376      81.387  27.206  76.014  1.00 76.34           C  
ATOM   3044  C   VAL A 376      81.548  25.906  76.780  1.00 76.51           C  
ATOM   3045  O   VAL A 376      80.562  25.236  77.106  1.00 76.76           O  
ATOM   3046  CB  VAL A 376      80.424  28.118  76.810  1.00 76.42           C  
ATOM   3047  CG1 VAL A 376      79.014  27.939  76.332  1.00 76.54           C  
ATOM   3048  CG2 VAL A 376      80.490  27.834  78.294  1.00 76.48           C  
ATOM   3049  N   PRO A 377      82.800  25.492  76.988  1.00 76.53           N  
ATOM   3050  CA  PRO A 377      83.107  25.189  78.373  1.00 76.44           C  
ATOM   3051  C   PRO A 377      83.250  26.573  79.047  1.00 76.23           C  
ATOM   3052  O   PRO A 377      83.797  27.505  78.434  1.00 76.18           O  
ATOM   3053  CB  PRO A 377      84.453  24.450  78.290  1.00 76.57           C  
ATOM   3054  CG  PRO A 377      84.626  24.087  76.812  1.00 76.59           C  
ATOM   3055  CD  PRO A 377      83.914  25.177  76.077  1.00 76.53           C  
ATOM   3056  N   CYS A 378      82.715  26.726  80.258  1.00 75.83           N  
ATOM   3057  CA  CYS A 378      82.833  27.991  80.995  1.00 75.31           C  
ATOM   3058  C   CYS A 378      84.290  28.264  81.316  1.00 74.77           C  
ATOM   3059  O   CYS A 378      84.701  29.421  81.428  1.00 74.71           O  
ATOM   3060  CB  CYS A 378      82.001  27.955  82.269  1.00 75.31           C  
ATOM   3061  SG  CYS A 378      80.337  27.362  81.974  1.00 76.30           S  
ATOM   3062  N   SER A 379      85.053  27.179  81.453  1.00 74.15           N  
ATOM   3063  CA  SER A 379      86.509  27.211  81.540  1.00 73.72           C  
ATOM   3064  C   SER A 379      87.122  28.196  80.539  1.00 73.19           C  
ATOM   3065  O   SER A 379      87.950  29.028  80.922  1.00 73.41           O  
ATOM   3066  CB  SER A 379      87.085  25.812  81.304  1.00 73.88           C  
ATOM   3067  OG  SER A 379      86.387  24.836  82.058  1.00 74.70           O  
ATOM   3068  N   ASN A 380      86.724  28.103  79.266  1.00 72.26           N  
ATOM   3069  CA  ASN A 380      87.195  29.060  78.262  1.00 71.40           C  
ATOM   3070  C   ASN A 380      86.102  29.817  77.499  1.00 70.52           C  
ATOM   3071  O   ASN A 380      85.480  29.276  76.579  1.00 70.49           O  
ATOM   3072  CB  ASN A 380      88.239  28.454  77.314  1.00 71.58           C  
ATOM   3073  CG  ASN A 380      87.640  27.530  76.278  1.00 71.94           C  
ATOM   3074  OD1 ASN A 380      87.394  26.354  76.544  1.00 73.08           O  
ATOM   3075  ND2 ASN A 380      87.431  28.051  75.077  1.00 71.91           N  
ATOM   3076  N   PRO A 381      85.858  31.072  77.903  1.00 69.58           N  
ATOM   3077  CA  PRO A 381      84.930  31.935  77.200  1.00 68.87           C  
ATOM   3078  C   PRO A 381      85.545  32.427  75.889  1.00 68.13           C  
ATOM   3079  O   PRO A 381      86.290  33.406  75.877  1.00 68.17           O  
ATOM   3080  CB  PRO A 381      84.724  33.095  78.185  1.00 69.02           C  
ATOM   3081  CG  PRO A 381      85.318  32.624  79.496  1.00 69.00           C  
ATOM   3082  CD  PRO A 381      86.425  31.744  79.083  1.00 69.34           C  
ATOM   3083  N   ARG A 382      85.246  31.729  74.800  1.00 67.15           N  
ATOM   3084  CA  ARG A 382      85.761  32.092  73.484  1.00 66.29           C  
ATOM   3085  C   ARG A 382      84.761  31.742  72.389  1.00 65.35           C  
ATOM   3086  O   ARG A 382      84.250  30.619  72.333  1.00 65.13           O  
ATOM   3087  CB  ARG A 382      87.105  31.410  73.212  1.00 66.25           C  
ATOM   3088  CG  ARG A 382      87.743  31.808  71.882  1.00 66.44           C  
ATOM   3089  CD  ARG A 382      89.162  31.274  71.735  1.00 67.04           C  
ATOM   3090  NE  ARG A 382      90.012  31.630  72.873  1.00 68.98           N  
ATOM   3091  CZ  ARG A 382      90.588  32.817  73.044  1.00 69.52           C  
ATOM   3092  NH1 ARG A 382      90.418  33.785  72.149  1.00 70.06           N  
ATOM   3093  NH2 ARG A 382      91.334  33.038  74.116  1.00 69.45           N  
ATOM   3094  N   TRP A 383      84.502  32.712  71.516  1.00 64.20           N  
ATOM   3095  CA  TRP A 383      83.540  32.547  70.441  1.00 63.09           C  
ATOM   3096  C   TRP A 383      84.184  32.847  69.094  1.00 62.64           C  
ATOM   3097  O   TRP A 383      84.031  32.082  68.134  1.00 62.47           O  
ATOM   3098  CB  TRP A 383      82.343  33.461  70.675  1.00 62.78           C  
ATOM   3099  CG  TRP A 383      81.621  33.185  71.961  1.00 62.43           C  
ATOM   3100  CD1 TRP A 383      80.552  32.352  72.139  1.00 62.15           C  
ATOM   3101  CD2 TRP A 383      81.913  33.743  73.247  1.00 62.04           C  
ATOM   3102  NE1 TRP A 383      80.155  32.364  73.454  1.00 62.11           N  
ATOM   3103  CE2 TRP A 383      80.976  33.205  74.158  1.00 62.03           C  
ATOM   3104  CE3 TRP A 383      82.874  34.651  73.720  1.00 62.27           C  
ATOM   3105  CZ2 TRP A 383      80.969  33.546  75.518  1.00 62.27           C  
ATOM   3106  CZ3 TRP A 383      82.868  34.988  75.073  1.00 61.94           C  
ATOM   3107  CH2 TRP A 383      81.922  34.435  75.956  1.00 61.97           C  
ATOM   3108  N   ASN A 384      84.905  33.967  69.040  1.00 61.95           N  
ATOM   3109  CA  ASN A 384      85.594  34.441  67.829  1.00 61.22           C  
ATOM   3110  C   ASN A 384      84.734  34.623  66.569  1.00 60.57           C  
ATOM   3111  O   ASN A 384      85.259  34.641  65.462  1.00 60.58           O  
ATOM   3112  CB  ASN A 384      86.831  33.587  67.533  1.00 61.12           C  
ATOM   3113  CG  ASN A 384      87.957  33.837  68.516  1.00 61.56           C  
ATOM   3114  OD1 ASN A 384      88.037  34.903  69.140  1.00 62.02           O  
ATOM   3115  ND2 ASN A 384      88.841  32.856  68.661  1.00 61.81           N  
ATOM   3116  N   GLU A 385      83.424  34.781  66.746  1.00 59.80           N  
ATOM   3117  CA  GLU A 385      82.496  34.850  65.616  1.00 59.00           C  
ATOM   3118  C   GLU A 385      81.909  36.232  65.347  1.00 58.50           C  
ATOM   3119  O   GLU A 385      81.698  37.032  66.265  1.00 58.68           O  
ATOM   3120  CB  GLU A 385      81.364  33.837  65.788  1.00 59.03           C  
ATOM   3121  CG  GLU A 385      80.596  33.950  67.093  1.00 58.98           C  
ATOM   3122  CD  GLU A 385      79.443  32.971  67.166  1.00 59.19           C  
ATOM   3123  OE1 GLU A 385      78.506  33.080  66.343  1.00 59.61           O  
ATOM   3124  OE2 GLU A 385      79.468  32.094  68.055  1.00 59.61           O  
ATOM   3125  N   TRP A 386      81.654  36.496  64.071  1.00 57.73           N  
ATOM   3126  CA  TRP A 386      80.936  37.682  63.646  1.00 57.02           C  
ATOM   3127  C   TRP A 386      79.448  37.427  63.786  1.00 56.72           C  
ATOM   3128  O   TRP A 386      78.933  36.427  63.289  1.00 56.64           O  
ATOM   3129  CB  TRP A 386      81.249  38.006  62.189  1.00 56.88           C  
ATOM   3130  CG  TRP A 386      82.603  38.550  61.973  1.00 56.62           C  
ATOM   3131  CD1 TRP A 386      83.718  37.849  61.646  1.00 56.53           C  
ATOM   3132  CD2 TRP A 386      83.001  39.925  62.065  1.00 57.39           C  
ATOM   3133  NE1 TRP A 386      84.795  38.695  61.525  1.00 56.93           N  
ATOM   3134  CE2 TRP A 386      84.383  39.978  61.775  1.00 57.30           C  
ATOM   3135  CE3 TRP A 386      82.325  41.118  62.367  1.00 56.88           C  
ATOM   3136  CZ2 TRP A 386      85.110  41.180  61.779  1.00 57.13           C  
ATOM   3137  CZ3 TRP A 386      83.045  42.312  62.367  1.00 56.58           C  
ATOM   3138  CH2 TRP A 386      84.424  42.333  62.076  1.00 56.59           C  
ATOM   3139  N   LEU A 387      78.760  38.330  64.473  1.00 56.41           N  
ATOM   3140  CA  LEU A 387      77.308  38.269  64.559  1.00 55.99           C  
ATOM   3141  C   LEU A 387      76.720  39.201  63.525  1.00 55.75           C  
ATOM   3142  O   LEU A 387      77.210  40.308  63.336  1.00 55.74           O  
ATOM   3143  CB  LEU A 387      76.822  38.651  65.954  1.00 55.99           C  
ATOM   3144  CG  LEU A 387      77.279  37.783  67.127  1.00 55.80           C  
ATOM   3145  CD1 LEU A 387      76.809  38.417  68.426  1.00 55.24           C  
ATOM   3146  CD2 LEU A 387      76.778  36.343  66.997  1.00 54.88           C  
ATOM   3147  N   ASN A 388      75.673  38.738  62.852  1.00 55.67           N  
ATOM   3148  CA  ASN A 388      75.045  39.495  61.778  1.00 55.37           C  
ATOM   3149  C   ASN A 388      73.688  40.039  62.190  1.00 55.27           C  
ATOM   3150  O   ASN A 388      72.805  39.291  62.620  1.00 55.37           O  
ATOM   3151  CB  ASN A 388      74.931  38.638  60.522  1.00 55.23           C  
ATOM   3152  CG  ASN A 388      76.276  38.187  60.019  1.00 55.57           C  
ATOM   3153  OD1 ASN A 388      77.139  39.006  59.703  1.00 56.64           O  
ATOM   3154  ND2 ASN A 388      76.473  36.882  59.955  1.00 56.23           N  
ATOM   3155  N   TYR A 389      73.544  41.353  62.062  1.00 54.98           N  
ATOM   3156  CA  TYR A 389      72.327  42.049  62.431  1.00 54.72           C  
ATOM   3157  C   TYR A 389      71.563  42.391  61.184  1.00 54.81           C  
ATOM   3158  O   TYR A 389      72.163  42.681  60.136  1.00 54.93           O  
ATOM   3159  CB  TYR A 389      72.678  43.314  63.206  1.00 54.74           C  
ATOM   3160  CG  TYR A 389      73.423  42.993  64.473  1.00 54.63           C  
ATOM   3161  CD1 TYR A 389      74.815  43.037  64.514  1.00 54.41           C  
ATOM   3162  CD2 TYR A 389      72.740  42.589  65.613  1.00 53.92           C  
ATOM   3163  CE1 TYR A 389      75.501  42.714  65.662  1.00 54.39           C  
ATOM   3164  CE2 TYR A 389      73.418  42.259  66.765  1.00 54.31           C  
ATOM   3165  CZ  TYR A 389      74.795  42.328  66.785  1.00 54.40           C  
ATOM   3166  OH  TYR A 389      75.463  42.017  67.935  1.00 54.58           O  
ATOM   3167  N   ASP A 390      70.240  42.331  61.273  1.00 54.76           N  
ATOM   3168  CA  ASP A 390      69.439  42.715  60.128  1.00 54.87           C  
ATOM   3169  C   ASP A 390      69.009  44.186  60.261  1.00 54.74           C  
ATOM   3170  O   ASP A 390      67.889  44.530  60.635  1.00 54.70           O  
ATOM   3171  CB  ASP A 390      68.358  41.662  59.770  1.00 55.05           C  
ATOM   3172  CG  ASP A 390      66.959  42.066  60.156  1.00 55.55           C  
ATOM   3173  OD1 ASP A 390      66.602  41.950  61.344  1.00 56.91           O  
ATOM   3174  OD2 ASP A 390      66.203  42.468  59.247  1.00 56.24           O  
ATOM   3175  N   ILE A 391      69.999  45.037  60.016  1.00 54.57           N  
ATOM   3176  CA  ILE A 391      69.834  46.464  59.848  1.00 54.64           C  
ATOM   3177  C   ILE A 391      70.958  46.933  58.941  1.00 54.71           C  
ATOM   3178  O   ILE A 391      72.129  46.609  59.143  1.00 54.66           O  
ATOM   3179  CB  ILE A 391      69.852  47.262  61.181  1.00 54.65           C  
ATOM   3180  CG1 ILE A 391      69.424  48.716  60.929  1.00 54.60           C  
ATOM   3181  CG2 ILE A 391      71.225  47.202  61.845  1.00 54.57           C  
ATOM   3182  CD1 ILE A 391      69.197  49.553  62.184  1.00 54.68           C  
ATOM   3183  N   TYR A 392      70.573  47.684  57.925  1.00 54.80           N  
ATOM   3184  CA  TYR A 392      71.503  48.277  57.002  1.00 54.63           C  
ATOM   3185  C   TYR A 392      72.247  49.398  57.748  1.00 54.02           C  
ATOM   3186  O   TYR A 392      71.618  50.212  58.424  1.00 53.82           O  
ATOM   3187  CB  TYR A 392      70.686  48.805  55.820  1.00 55.46           C  
ATOM   3188  CG  TYR A 392      71.463  49.097  54.571  1.00 56.30           C  
ATOM   3189  CD1 TYR A 392      72.400  48.185  54.082  1.00 57.03           C  
ATOM   3190  CD2 TYR A 392      71.237  50.276  53.852  1.00 57.02           C  
ATOM   3191  CE1 TYR A 392      73.123  48.454  52.928  1.00 58.01           C  
ATOM   3192  CE2 TYR A 392      71.945  50.557  52.681  1.00 57.30           C  
ATOM   3193  CZ  TYR A 392      72.889  49.641  52.229  1.00 58.17           C  
ATOM   3194  OH  TYR A 392      73.608  49.900  51.081  1.00 58.61           O  
ATOM   3195  N   ILE A 393      73.577  49.415  57.651  1.00 53.23           N  
ATOM   3196  CA  ILE A 393      74.412  50.413  58.344  1.00 52.67           C  
ATOM   3197  C   ILE A 393      73.956  51.870  58.169  1.00 52.52           C  
ATOM   3198  O   ILE A 393      73.865  52.607  59.153  1.00 52.79           O  
ATOM   3199  CB  ILE A 393      75.926  50.232  58.029  1.00 52.65           C  
ATOM   3200  CG1 ILE A 393      76.515  49.167  58.958  1.00 52.55           C  
ATOM   3201  CG2 ILE A 393      76.698  51.553  58.172  1.00 52.28           C  
ATOM   3202  CD1 ILE A 393      77.912  48.745  58.627  1.00 51.97           C  
ATOM   3203  N   PRO A 394      73.673  52.298  56.928  1.00 52.22           N  
ATOM   3204  CA  PRO A 394      73.074  53.622  56.718  1.00 51.95           C  
ATOM   3205  C   PRO A 394      71.777  53.885  57.482  1.00 51.68           C  
ATOM   3206  O   PRO A 394      71.433  55.035  57.706  1.00 51.49           O  
ATOM   3207  CB  PRO A 394      72.789  53.629  55.213  1.00 52.04           C  
ATOM   3208  CG  PRO A 394      73.847  52.763  54.652  1.00 52.05           C  
ATOM   3209  CD  PRO A 394      73.943  51.631  55.640  1.00 52.18           C  
ATOM   3210  N   ASP A 395      71.052  52.841  57.862  1.00 51.81           N  
ATOM   3211  CA  ASP A 395      69.818  53.047  58.614  1.00 52.18           C  
ATOM   3212  C   ASP A 395      70.069  53.342  60.088  1.00 52.13           C  
ATOM   3213  O   ASP A 395      69.125  53.698  60.807  1.00 52.37           O  
ATOM   3214  CB  ASP A 395      68.867  51.858  58.476  1.00 52.30           C  
ATOM   3215  CG  ASP A 395      68.194  51.791  57.106  1.00 53.47           C  
ATOM   3216  OD1 ASP A 395      68.113  52.822  56.398  1.00 53.03           O  
ATOM   3217  OD2 ASP A 395      67.730  50.687  56.741  1.00 55.54           O  
ATOM   3218  N   LEU A 396      71.324  53.200  60.533  1.00 51.59           N  
ATOM   3219  CA  LEU A 396      71.679  53.410  61.934  1.00 51.08           C  
ATOM   3220  C   LEU A 396      71.426  54.843  62.364  1.00 50.45           C  
ATOM   3221  O   LEU A 396      72.034  55.770  61.820  1.00 50.49           O  
ATOM   3222  CB  LEU A 396      73.140  53.060  62.198  1.00 51.43           C  
ATOM   3223  CG  LEU A 396      73.520  51.591  62.363  1.00 52.12           C  
ATOM   3224  CD1 LEU A 396      75.023  51.404  62.167  1.00 52.49           C  
ATOM   3225  CD2 LEU A 396      73.090  51.075  63.719  1.00 52.76           C  
ATOM   3226  N   PRO A 397      70.521  55.026  63.339  1.00 49.81           N  
ATOM   3227  CA  PRO A 397      70.224  56.337  63.905  1.00 49.31           C  
ATOM   3228  C   PRO A 397      71.367  56.851  64.786  1.00 49.02           C  
ATOM   3229  O   PRO A 397      72.074  56.064  65.400  1.00 48.86           O  
ATOM   3230  CB  PRO A 397      68.979  56.073  64.752  1.00 49.20           C  
ATOM   3231  CG  PRO A 397      69.079  54.647  65.127  1.00 49.32           C  
ATOM   3232  CD  PRO A 397      69.719  53.958  63.967  1.00 49.61           C  
ATOM   3233  N   ARG A 398      71.519  58.169  64.855  1.00 48.90           N  
ATOM   3234  CA  ARG A 398      72.614  58.802  65.580  1.00 48.86           C  
ATOM   3235  C   ARG A 398      72.843  58.273  67.001  1.00 49.31           C  
ATOM   3236  O   ARG A 398      73.996  58.082  67.408  1.00 49.68           O  
ATOM   3237  CB  ARG A 398      72.428  60.321  65.597  1.00 48.55           C  
ATOM   3238  CG  ARG A 398      73.533  61.084  66.312  1.00 48.24           C  
ATOM   3239  CD  ARG A 398      74.900  60.803  65.710  1.00 47.68           C  
ATOM   3240  NE  ARG A 398      75.973  61.508  66.414  1.00 48.65           N  
ATOM   3241  CZ  ARG A 398      76.553  61.090  67.544  1.00 48.21           C  
ATOM   3242  NH1 ARG A 398      76.163  59.962  68.133  1.00 47.49           N  
ATOM   3243  NH2 ARG A 398      77.523  61.813  68.090  1.00 46.14           N  
ATOM   3244  N   ALA A 399      71.766  58.043  67.749  1.00 49.21           N  
ATOM   3245  CA  ALA A 399      71.887  57.541  69.113  1.00 49.55           C  
ATOM   3246  C   ALA A 399      71.866  56.003  69.193  1.00 50.01           C  
ATOM   3247  O   ALA A 399      71.522  55.428  70.233  1.00 49.75           O  
ATOM   3248  CB  ALA A 399      70.809  58.150  70.003  1.00 49.20           C  
ATOM   3249  N   ALA A 400      72.243  55.339  68.104  1.00 50.57           N  
ATOM   3250  CA  ALA A 400      72.276  53.879  68.083  1.00 51.53           C  
ATOM   3251  C   ALA A 400      73.300  53.356  69.080  1.00 52.22           C  
ATOM   3252  O   ALA A 400      74.402  53.902  69.185  1.00 52.29           O  
ATOM   3253  CB  ALA A 400      72.607  53.376  66.691  1.00 51.18           C  
ATOM   3254  N   ARG A 401      72.949  52.312  69.820  1.00 52.99           N  
ATOM   3255  CA  ARG A 401      73.968  51.650  70.627  1.00 54.25           C  
ATOM   3256  C   ARG A 401      73.849  50.143  70.710  1.00 54.80           C  
ATOM   3257  O   ARG A 401      72.796  49.576  70.417  1.00 54.70           O  
ATOM   3258  CB  ARG A 401      74.113  52.281  72.014  1.00 54.26           C  
ATOM   3259  CG  ARG A 401      72.859  52.416  72.782  1.00 55.05           C  
ATOM   3260  CD  ARG A 401      73.067  53.305  74.001  1.00 56.48           C  
ATOM   3261  NE  ARG A 401      71.802  53.391  74.713  1.00 58.35           N  
ATOM   3262  CZ  ARG A 401      71.420  52.560  75.677  1.00 59.78           C  
ATOM   3263  NH1 ARG A 401      72.226  51.595  76.104  1.00 60.94           N  
ATOM   3264  NH2 ARG A 401      70.228  52.712  76.233  1.00 60.99           N  
ATOM   3265  N   LEU A 402      74.964  49.511  71.072  1.00 55.79           N  
ATOM   3266  CA  LEU A 402      75.037  48.071  71.245  1.00 56.96           C  
ATOM   3267  C   LEU A 402      74.955  47.747  72.729  1.00 57.87           C  
ATOM   3268  O   LEU A 402      75.726  48.283  73.525  1.00 58.05           O  
ATOM   3269  CB  LEU A 402      76.340  47.527  70.660  1.00 56.66           C  
ATOM   3270  CG  LEU A 402      76.737  46.096  71.037  1.00 56.70           C  
ATOM   3271  CD1 LEU A 402      75.750  45.064  70.506  1.00 56.39           C  
ATOM   3272  CD2 LEU A 402      78.142  45.796  70.543  1.00 57.15           C  
ATOM   3273  N   CYS A 403      74.019  46.874  73.089  1.00 58.95           N  
ATOM   3274  CA  CYS A 403      73.835  46.452  74.474  1.00 60.19           C  
ATOM   3275  C   CYS A 403      74.064  44.947  74.557  1.00 60.91           C  
ATOM   3276  O   CYS A 403      73.375  44.179  73.888  1.00 61.02           O  
ATOM   3277  CB  CYS A 403      72.424  46.807  74.954  1.00 60.25           C  
ATOM   3278  SG  CYS A 403      71.907  48.537  74.608  1.00 61.55           S  
ATOM   3279  N   LEU A 404      75.043  44.523  75.354  1.00 61.92           N  
ATOM   3280  CA  LEU A 404      75.390  43.099  75.411  1.00 63.02           C  
ATOM   3281  C   LEU A 404      75.496  42.524  76.816  1.00 63.90           C  
ATOM   3282  O   LEU A 404      75.612  43.266  77.794  1.00 64.01           O  
ATOM   3283  CB  LEU A 404      76.660  42.791  74.594  1.00 62.94           C  
ATOM   3284  CG  LEU A 404      77.938  43.611  74.764  1.00 63.08           C  
ATOM   3285  CD1 LEU A 404      78.614  43.316  76.086  1.00 63.81           C  
ATOM   3286  CD2 LEU A 404      78.888  43.336  73.622  1.00 62.77           C  
ATOM   3287  N   SER A 405      75.451  41.195  76.898  1.00 65.06           N  
ATOM   3288  CA  SER A 405      75.619  40.481  78.161  1.00 66.26           C  
ATOM   3289  C   SER A 405      76.075  39.036  77.990  1.00 67.17           C  
ATOM   3290  O   SER A 405      76.010  38.481  76.899  1.00 67.25           O  
ATOM   3291  CB  SER A 405      74.321  40.504  78.954  1.00 66.24           C  
ATOM   3292  OG  SER A 405      73.293  39.863  78.230  1.00 66.42           O  
ATOM   3293  N   ILE A 406      76.556  38.450  79.085  1.00 68.54           N  
ATOM   3294  CA  ILE A 406      76.815  37.014  79.185  1.00 69.81           C  
ATOM   3295  C   ILE A 406      75.874  36.527  80.280  1.00 71.12           C  
ATOM   3296  O   ILE A 406      75.856  37.137  81.345  1.00 71.29           O  
ATOM   3297  CB  ILE A 406      78.268  36.745  79.623  1.00 69.66           C  
ATOM   3298  CG1 ILE A 406      79.218  37.815  79.070  1.00 69.16           C  
ATOM   3299  CG2 ILE A 406      78.685  35.331  79.227  1.00 70.00           C  
ATOM   3300  CD1 ILE A 406      80.670  37.613  79.443  1.00 69.26           C  
ATOM   3301  N   CYS A 407      75.096  35.458  80.057  1.00 72.70           N  
ATOM   3302  CA  CYS A 407      73.984  35.157  81.001  1.00 74.45           C  
ATOM   3303  C   CYS A 407      73.538  33.699  81.266  1.00 75.47           C  
ATOM   3304  O   CYS A 407      74.365  32.771  81.299  1.00 75.49           O  
ATOM   3305  CB  CYS A 407      72.766  36.017  80.633  1.00 74.56           C  
ATOM   3306  SG  CYS A 407      72.361  36.006  78.880  1.00 75.08           S  
ATOM   3307  N   SER A 408      72.229  33.542  81.529  1.00 76.68           N  
ATOM   3308  CA  SER A 408      71.500  32.244  81.538  1.00 77.56           C  
ATOM   3309  C   SER A 408      69.995  32.364  81.878  1.00 78.18           C  
ATOM   3310  O   SER A 408      69.589  33.259  82.634  1.00 78.21           O  
ATOM   3311  CB  SER A 408      72.179  31.205  82.438  1.00 77.44           C  
ATOM   3312  OG  SER A 408      73.058  30.409  81.665  1.00 77.40           O  
ATOM   3313  N   VAL A 409      69.186  31.465  81.299  1.00 78.85           N  
ATOM   3314  CA  VAL A 409      67.736  31.364  81.583  1.00 79.45           C  
ATOM   3315  C   VAL A 409      67.291  29.953  82.031  1.00 79.87           C  
ATOM   3316  O   VAL A 409      66.585  29.815  83.036  1.00 79.94           O  
ATOM   3317  CB  VAL A 409      66.849  31.791  80.370  1.00 79.53           C  
ATOM   3318  CG1 VAL A 409      65.390  32.020  80.809  1.00 79.40           C  
ATOM   3319  CG2 VAL A 409      67.398  33.031  79.685  1.00 79.59           C  
ATOM   3320  N   LYS A 410      67.698  28.930  81.269  1.00 80.34           N  
ATOM   3321  CA  LYS A 410      67.284  27.515  81.441  1.00 80.82           C  
ATOM   3322  C   LYS A 410      66.246  27.043  80.412  1.00 80.97           C  
ATOM   3323  O   LYS A 410      65.337  27.788  80.040  1.00 80.84           O  
ATOM   3324  CB  LYS A 410      66.799  27.204  82.865  1.00 80.92           C  
ATOM   3325  CG  LYS A 410      67.900  26.772  83.835  1.00 81.58           C  
ATOM   3326  CD  LYS A 410      68.100  25.256  83.834  1.00 82.24           C  
ATOM   3327  CE  LYS A 410      69.094  24.825  84.911  1.00 82.50           C  
ATOM   3328  NZ  LYS A 410      69.215  23.339  85.003  1.00 82.33           N  
ATOM   3329  N   GLY A 411      66.401  25.798  79.963  1.00 81.22           N  
ATOM   3330  CA  GLY A 411      65.489  25.185  79.002  1.00 81.66           C  
ATOM   3331  C   GLY A 411      64.644  24.103  79.650  1.00 82.01           C  
ATOM   3332  O   GLY A 411      65.169  23.225  80.339  1.00 82.00           O  
ATOM   3333  N   ARG A 412      63.335  24.164  79.416  1.00 82.32           N  
ATOM   3334  CA  ARG A 412      62.371  23.284  80.083  1.00 82.67           C  
ATOM   3335  C   ARG A 412      62.527  21.818  79.663  1.00 82.83           C  
ATOM   3336  O   ARG A 412      63.115  21.018  80.399  1.00 82.76           O  
ATOM   3337  CB  ARG A 412      60.926  23.766  79.850  1.00 82.74           C  
ATOM   3338  CG  ARG A 412      60.714  25.280  79.926  1.00 82.98           C  
ATOM   3339  CD  ARG A 412      60.754  25.912  78.541  1.00 83.66           C  
ATOM   3340  NE  ARG A 412      60.741  27.373  78.590  1.00 84.74           N  
ATOM   3341  CZ  ARG A 412      61.829  28.140  78.673  1.00 85.56           C  
ATOM   3342  NH1 ARG A 412      63.038  27.593  78.728  1.00 85.93           N  
ATOM   3343  NH2 ARG A 412      61.713  29.463  78.706  1.00 85.55           N  
ATOM   3344  N   LYS A 413      62.008  21.487  78.477  1.00 83.06           N  
ATOM   3345  CA  LYS A 413      62.007  20.119  77.934  1.00 83.21           C  
ATOM   3346  C   LYS A 413      61.538  19.072  78.941  1.00 83.28           C  
ATOM   3347  O   LYS A 413      61.021  18.022  78.560  1.00 83.32           O  
ATOM   3348  CB  LYS A 413      63.382  19.738  77.372  1.00 83.24           C  
ATOM   3349  CG  LYS A 413      63.752  20.476  76.102  1.00 83.51           C  
ATOM   3350  CD  LYS A 413      64.870  19.768  75.370  1.00 83.89           C  
ATOM   3351  CE  LYS A 413      65.214  20.491  74.085  1.00 84.17           C  
ATOM   3352  NZ  LYS A 413      66.100  19.659  73.230  1.00 84.57           N  
ATOM   3353  N   PRO A 421      71.460  38.241  83.299  1.00 61.60           N  
ATOM   3354  CA  PRO A 421      72.208  37.399  84.219  1.00 61.79           C  
ATOM   3355  C   PRO A 421      73.706  37.424  83.950  1.00 61.69           C  
ATOM   3356  O   PRO A 421      74.115  37.582  82.810  1.00 61.91           O  
ATOM   3357  CB  PRO A 421      71.628  36.009  83.938  1.00 61.84           C  
ATOM   3358  CG  PRO A 421      70.177  36.293  83.621  1.00 61.76           C  
ATOM   3359  CD  PRO A 421      70.083  37.746  83.146  1.00 61.79           C  
ATOM   3360  N   LEU A 422      74.501  37.276  85.008  1.00 61.36           N  
ATOM   3361  CA  LEU A 422      75.985  37.280  84.961  1.00 61.15           C  
ATOM   3362  C   LEU A 422      76.666  38.660  84.887  1.00 60.85           C  
ATOM   3363  O   LEU A 422      77.139  39.164  85.911  1.00 61.04           O  
ATOM   3364  CB  LEU A 422      76.568  36.308  83.913  1.00 60.94           C  
ATOM   3365  CG  LEU A 422      76.149  34.831  83.903  1.00 61.27           C  
ATOM   3366  CD1 LEU A 422      77.081  34.039  83.013  1.00 62.02           C  
ATOM   3367  CD2 LEU A 422      76.114  34.203  85.280  1.00 60.94           C  
ATOM   3368  N   ALA A 423      76.721  39.255  83.694  1.00 60.38           N  
ATOM   3369  CA  ALA A 423      77.473  40.496  83.466  1.00 59.86           C  
ATOM   3370  C   ALA A 423      77.056  41.203  82.168  1.00 59.66           C  
ATOM   3371  O   ALA A 423      76.913  40.561  81.123  1.00 59.57           O  
ATOM   3372  CB  ALA A 423      78.961  40.206  83.455  1.00 59.73           C  
ATOM   3373  N   TRP A 424      76.878  42.524  82.245  1.00 59.24           N  
ATOM   3374  CA  TRP A 424      76.342  43.317  81.125  1.00 58.52           C  
ATOM   3375  C   TRP A 424      77.189  44.556  80.803  1.00 58.10           C  
ATOM   3376  O   TRP A 424      78.088  44.935  81.563  1.00 58.15           O  
ATOM   3377  CB  TRP A 424      74.898  43.739  81.407  1.00 58.51           C  
ATOM   3378  CG  TRP A 424      74.796  44.719  82.531  1.00 58.67           C  
ATOM   3379  CD1 TRP A 424      74.708  44.433  83.869  1.00 59.11           C  
ATOM   3380  CD2 TRP A 424      74.799  46.147  82.427  1.00 58.92           C  
ATOM   3381  NE1 TRP A 424      74.653  45.595  84.600  1.00 59.07           N  
ATOM   3382  CE2 TRP A 424      74.706  46.662  83.741  1.00 58.89           C  
ATOM   3383  CE3 TRP A 424      74.876  47.043  81.353  1.00 58.59           C  
ATOM   3384  CZ2 TRP A 424      74.683  48.035  84.009  1.00 58.66           C  
ATOM   3385  CZ3 TRP A 424      74.853  48.409  81.623  1.00 58.86           C  
ATOM   3386  CH2 TRP A 424      74.757  48.889  82.942  1.00 58.36           C  
ATOM   3387  N   GLY A 425      76.878  45.187  79.673  1.00 57.27           N  
ATOM   3388  CA  GLY A 425      77.632  46.333  79.184  1.00 56.05           C  
ATOM   3389  C   GLY A 425      76.992  46.939  77.953  1.00 55.17           C  
ATOM   3390  O   GLY A 425      76.380  46.231  77.148  1.00 55.46           O  
ATOM   3391  N   ASN A 426      77.134  48.254  77.813  1.00 54.01           N  
ATOM   3392  CA  ASN A 426      76.548  48.989  76.709  1.00 53.08           C  
ATOM   3393  C   ASN A 426      77.600  49.849  76.018  1.00 52.61           C  
ATOM   3394  O   ASN A 426      78.515  50.359  76.666  1.00 52.69           O  
ATOM   3395  CB  ASN A 426      75.373  49.843  77.198  1.00 52.91           C  
ATOM   3396  CG  ASN A 426      74.229  49.007  77.773  1.00 53.05           C  
ATOM   3397  OD1 ASN A 426      74.052  47.844  77.416  1.00 53.79           O  
ATOM   3398  ND2 ASN A 426      73.443  49.606  78.658  1.00 52.02           N  
ATOM   3399  N   ILE A 427      77.476  50.000  74.704  1.00 51.76           N  
ATOM   3400  CA  ILE A 427      78.439  50.764  73.933  1.00 51.32           C  
ATOM   3401  C   ILE A 427      77.721  51.647  72.922  1.00 51.14           C  
ATOM   3402  O   ILE A 427      76.875  51.166  72.164  1.00 51.14           O  
ATOM   3403  CB  ILE A 427      79.426  49.836  73.199  1.00 51.29           C  
ATOM   3404  CG1 ILE A 427      80.340  49.134  74.194  1.00 51.39           C  
ATOM   3405  CG2 ILE A 427      80.284  50.614  72.226  1.00 51.29           C  
ATOM   3406  CD1 ILE A 427      80.915  47.861  73.660  1.00 51.92           C  
ATOM   3407  N   ASN A 428      78.061  52.935  72.923  1.00 50.49           N  
ATOM   3408  CA  ASN A 428      77.581  53.852  71.914  1.00 49.95           C  
ATOM   3409  C   ASN A 428      78.241  53.511  70.598  1.00 50.20           C  
ATOM   3410  O   ASN A 428      79.472  53.495  70.511  1.00 50.50           O  
ATOM   3411  CB  ASN A 428      77.924  55.294  72.282  1.00 49.64           C  
ATOM   3412  CG  ASN A 428      77.087  55.828  73.422  1.00 49.55           C  
ATOM   3413  OD1 ASN A 428      75.962  55.388  73.650  1.00 50.37           O  
ATOM   3414  ND2 ASN A 428      77.630  56.800  74.140  1.00 48.92           N  
ATOM   3415  N   LEU A 429      77.432  53.241  69.572  1.00 50.05           N  
ATOM   3416  CA  LEU A 429      77.961  52.973  68.233  1.00 49.83           C  
ATOM   3417  C   LEU A 429      78.613  54.198  67.613  1.00 49.74           C  
ATOM   3418  O   LEU A 429      79.374  54.079  66.651  1.00 49.88           O  
ATOM   3419  CB  LEU A 429      76.880  52.409  67.307  1.00 49.74           C  
ATOM   3420  CG  LEU A 429      76.423  50.996  67.674  1.00 50.34           C  
ATOM   3421  CD1 LEU A 429      75.222  50.590  66.836  1.00 50.76           C  
ATOM   3422  CD2 LEU A 429      77.565  49.967  67.540  1.00 49.85           C  
ATOM   3423  N   PHE A 430      78.323  55.374  68.163  1.00 49.50           N  
ATOM   3424  CA  PHE A 430      78.984  56.593  67.712  1.00 49.56           C  
ATOM   3425  C   PHE A 430      79.671  57.317  68.863  1.00 49.60           C  
ATOM   3426  O   PHE A 430      79.239  57.216  70.003  1.00 50.17           O  
ATOM   3427  CB  PHE A 430      77.998  57.518  67.001  1.00 49.32           C  
ATOM   3428  CG  PHE A 430      77.438  56.949  65.719  1.00 49.76           C  
ATOM   3429  CD1 PHE A 430      76.237  56.233  65.720  1.00 49.52           C  
ATOM   3430  CD2 PHE A 430      78.102  57.143  64.504  1.00 49.68           C  
ATOM   3431  CE1 PHE A 430      75.707  55.711  64.528  1.00 49.51           C  
ATOM   3432  CE2 PHE A 430      77.588  56.623  63.311  1.00 49.66           C  
ATOM   3433  CZ  PHE A 430      76.386  55.907  63.322  1.00 49.76           C  
ATOM   3434  N   ASP A 431      80.748  58.028  68.552  1.00 49.50           N  
ATOM   3435  CA  ASP A 431      81.442  58.898  69.490  1.00 49.57           C  
ATOM   3436  C   ASP A 431      80.739  60.187  69.717  1.00 49.13           C  
ATOM   3437  O   ASP A 431      79.754  60.512  69.056  1.00 49.16           O  
ATOM   3438  CB  ASP A 431      82.752  59.367  68.903  1.00 50.34           C  
ATOM   3439  CG  ASP A 431      83.741  58.311  68.831  1.00 53.37           C  
ATOM   3440  OD1 ASP A 431      83.492  57.246  69.452  1.00 57.23           O  
ATOM   3441  OD2 ASP A 431      84.761  58.551  68.148  1.00 56.57           O  
ATOM   3442  N   TYR A 432      81.338  60.958  70.616  1.00 48.44           N  
ATOM   3443  CA  TYR A 432      80.963  62.313  70.853  1.00 47.97           C  
ATOM   3444  C   TYR A 432      81.459  63.190  69.702  1.00 48.30           C  
ATOM   3445  O   TYR A 432      81.271  64.407  69.711  1.00 48.47           O  
ATOM   3446  CB  TYR A 432      81.543  62.749  72.197  1.00 47.52           C  
ATOM   3447  CG  TYR A 432      83.024  63.033  72.185  1.00 46.52           C  
ATOM   3448  CD1 TYR A 432      83.490  64.344  72.195  1.00 44.60           C  
ATOM   3449  CD2 TYR A 432      83.959  61.997  72.166  1.00 45.24           C  
ATOM   3450  CE1 TYR A 432      84.837  64.626  72.186  1.00 44.52           C  
ATOM   3451  CE2 TYR A 432      85.315  62.270  72.149  1.00 44.87           C  
ATOM   3452  CZ  TYR A 432      85.745  63.592  72.161  1.00 45.86           C  
ATOM   3453  OH  TYR A 432      87.089  63.890  72.156  1.00 46.68           O  
ATOM   3454  N   THR A 433      82.099  62.563  68.716  1.00 48.69           N  
ATOM   3455  CA  THR A 433      82.615  63.262  67.535  1.00 49.24           C  
ATOM   3456  C   THR A 433      81.925  62.777  66.261  1.00 49.39           C  
ATOM   3457  O   THR A 433      82.295  63.176  65.163  1.00 49.46           O  
ATOM   3458  CB  THR A 433      84.137  63.065  67.369  1.00 49.16           C  
ATOM   3459  OG1 THR A 433      84.417  61.675  67.180  1.00 49.99           O  
ATOM   3460  CG2 THR A 433      84.888  63.563  68.589  1.00 49.56           C  
ATOM   3461  N   ASP A 434      80.932  61.906  66.431  1.00 49.84           N  
ATOM   3462  CA  ASP A 434      80.099  61.354  65.351  1.00 50.50           C  
ATOM   3463  C   ASP A 434      80.801  60.250  64.582  1.00 50.74           C  
ATOM   3464  O   ASP A 434      80.408  59.913  63.465  1.00 50.92           O  
ATOM   3465  CB  ASP A 434      79.592  62.428  64.375  1.00 50.44           C  
ATOM   3466  CG  ASP A 434      79.052  63.660  65.074  1.00 51.74           C  
ATOM   3467  OD1 ASP A 434      79.283  64.758  64.520  1.00 52.75           O  
ATOM   3468  OD2 ASP A 434      78.408  63.545  66.157  1.00 52.24           O  
ATOM   3469  N   THR A 435      81.838  59.683  65.175  1.00 51.03           N  
ATOM   3470  CA  THR A 435      82.550  58.614  64.515  1.00 51.57           C  
ATOM   3471  C   THR A 435      81.885  57.290  64.821  1.00 52.13           C  
ATOM   3472  O   THR A 435      81.556  56.996  65.966  1.00 52.24           O  
ATOM   3473  CB  THR A 435      84.017  58.599  64.923  1.00 51.49           C  
ATOM   3474  OG1 THR A 435      84.655  59.765  64.389  1.00 51.83           O  
ATOM   3475  CG2 THR A 435      84.711  57.371  64.395  1.00 50.42           C  
ATOM   3476  N   LEU A 436      81.670  56.502  63.777  1.00 53.05           N  
ATOM   3477  CA  LEU A 436      81.162  55.146  63.916  1.00 53.85           C  
ATOM   3478  C   LEU A 436      82.312  54.295  64.427  1.00 54.20           C  
ATOM   3479  O   LEU A 436      83.409  54.377  63.893  1.00 54.47           O  
ATOM   3480  CB  LEU A 436      80.659  54.658  62.556  1.00 53.78           C  
ATOM   3481  CG  LEU A 436      79.833  53.380  62.395  1.00 54.30           C  
ATOM   3482  CD1 LEU A 436      80.743  52.186  62.171  1.00 55.40           C  
ATOM   3483  CD2 LEU A 436      78.873  53.142  63.558  1.00 54.28           C  
ATOM   3484  N   VAL A 437      82.084  53.503  65.469  1.00 54.94           N  
ATOM   3485  CA  VAL A 437      83.188  52.750  66.080  1.00 55.81           C  
ATOM   3486  C   VAL A 437      83.737  51.661  65.172  1.00 56.34           C  
ATOM   3487  O   VAL A 437      82.971  50.920  64.539  1.00 56.70           O  
ATOM   3488  CB  VAL A 437      82.832  52.131  67.460  1.00 55.79           C  
ATOM   3489  CG1 VAL A 437      82.698  53.225  68.500  1.00 55.86           C  
ATOM   3490  CG2 VAL A 437      81.571  51.252  67.373  1.00 55.77           C  
ATOM   3491  N   SER A 438      85.066  51.582  65.108  1.00 56.77           N  
ATOM   3492  CA  SER A 438      85.737  50.517  64.372  1.00 57.47           C  
ATOM   3493  C   SER A 438      86.980  49.979  65.091  1.00 57.97           C  
ATOM   3494  O   SER A 438      87.609  50.681  65.887  1.00 57.81           O  
ATOM   3495  CB  SER A 438      86.081  50.969  62.949  1.00 57.21           C  
ATOM   3496  OG  SER A 438      87.020  52.020  62.960  1.00 57.47           O  
ATOM   3497  N   GLY A 439      87.314  48.723  64.804  1.00 58.54           N  
ATOM   3498  CA  GLY A 439      88.521  48.108  65.323  1.00 59.54           C  
ATOM   3499  C   GLY A 439      88.340  47.300  66.594  1.00 60.29           C  
ATOM   3500  O   GLY A 439      87.216  47.010  67.010  1.00 60.22           O  
ATOM   3501  N   LYS A 440      89.474  46.929  67.189  1.00 61.11           N  
ATOM   3502  CA  LYS A 440      89.532  46.142  68.418  1.00 61.94           C  
ATOM   3503  C   LYS A 440      89.026  47.024  69.544  1.00 61.99           C  
ATOM   3504  O   LYS A 440      89.328  48.215  69.583  1.00 62.04           O  
ATOM   3505  CB  LYS A 440      90.982  45.672  68.670  1.00 62.19           C  
ATOM   3506  CG  LYS A 440      91.215  44.767  69.900  1.00 64.03           C  
ATOM   3507  CD  LYS A 440      91.555  45.557  71.201  1.00 66.03           C  
ATOM   3508  CE  LYS A 440      93.018  46.026  71.233  1.00 66.99           C  
ATOM   3509  NZ  LYS A 440      93.249  47.130  72.213  1.00 66.95           N  
ATOM   3510  N   MET A 441      88.235  46.440  70.437  1.00 62.35           N  
ATOM   3511  CA  MET A 441      87.676  47.178  71.562  1.00 63.04           C  
ATOM   3512  C   MET A 441      87.466  46.249  72.741  1.00 62.69           C  
ATOM   3513  O   MET A 441      86.886  45.172  72.597  1.00 62.83           O  
ATOM   3514  CB  MET A 441      86.346  47.820  71.172  1.00 63.07           C  
ATOM   3515  CG  MET A 441      86.151  49.220  71.720  1.00 63.79           C  
ATOM   3516  SD  MET A 441      84.450  49.513  72.255  1.00 64.81           S  
ATOM   3517  CE  MET A 441      84.574  48.991  73.966  1.00 65.79           C  
ATOM   3518  N   ALA A 442      87.948  46.667  73.904  1.00 62.52           N  
ATOM   3519  CA  ALA A 442      87.768  45.897  75.130  1.00 62.44           C  
ATOM   3520  C   ALA A 442      86.769  46.578  76.061  1.00 62.30           C  
ATOM   3521  O   ALA A 442      86.786  47.800  76.221  1.00 62.54           O  
ATOM   3522  CB  ALA A 442      89.100  45.699  75.830  1.00 62.56           C  
ATOM   3523  N   LEU A 443      85.906  45.784  76.681  1.00 62.04           N  
ATOM   3524  CA  LEU A 443      84.844  46.328  77.511  1.00 61.95           C  
ATOM   3525  C   LEU A 443      84.781  45.602  78.840  1.00 61.55           C  
ATOM   3526  O   LEU A 443      84.597  44.392  78.871  1.00 61.67           O  
ATOM   3527  CB  LEU A 443      83.508  46.196  76.786  1.00 61.97           C  
ATOM   3528  CG  LEU A 443      82.281  46.814  77.453  1.00 62.81           C  
ATOM   3529  CD1 LEU A 443      82.323  48.332  77.339  1.00 63.62           C  
ATOM   3530  CD2 LEU A 443      80.999  46.257  76.833  1.00 62.31           C  
ATOM   3531  N   ASN A 444      84.942  46.342  79.932  1.00 61.02           N  
ATOM   3532  CA  ASN A 444      84.775  45.775  81.265  1.00 60.53           C  
ATOM   3533  C   ASN A 444      83.314  45.781  81.667  1.00 60.15           C  
ATOM   3534  O   ASN A 444      82.648  46.811  81.574  1.00 60.16           O  
ATOM   3535  CB  ASN A 444      85.628  46.517  82.288  1.00 60.55           C  
ATOM   3536  CG  ASN A 444      87.055  46.010  82.320  1.00 60.93           C  
ATOM   3537  OD1 ASN A 444      87.340  44.957  82.893  1.00 61.30           O  
ATOM   3538  ND2 ASN A 444      87.959  46.752  81.697  1.00 61.12           N  
ATOM   3539  N   LEU A 445      82.811  44.634  82.106  1.00 59.66           N  
ATOM   3540  CA  LEU A 445      81.372  44.495  82.326  1.00 59.54           C  
ATOM   3541  C   LEU A 445      80.922  44.881  83.727  1.00 59.26           C  
ATOM   3542  O   LEU A 445      81.730  44.987  84.640  1.00 59.50           O  
ATOM   3543  CB  LEU A 445      80.880  43.092  81.958  1.00 59.43           C  
ATOM   3544  CG  LEU A 445      81.352  42.525  80.613  1.00 59.47           C  
ATOM   3545  CD1 LEU A 445      80.745  41.154  80.397  1.00 59.34           C  
ATOM   3546  CD2 LEU A 445      81.050  43.449  79.424  1.00 58.90           C  
ATOM   3547  N   TRP A 446      79.619  45.100  83.867  1.00 59.08           N  
ATOM   3548  CA  TRP A 446      79.010  45.545  85.111  1.00 58.79           C  
ATOM   3549  C   TRP A 446      78.221  44.406  85.757  1.00 59.36           C  
ATOM   3550  O   TRP A 446      77.584  43.611  85.049  1.00 59.36           O  
ATOM   3551  CB  TRP A 446      78.058  46.719  84.851  1.00 58.03           C  
ATOM   3552  CG  TRP A 446      78.699  47.984  84.321  1.00 56.80           C  
ATOM   3553  CD1 TRP A 446      78.912  48.306  83.017  1.00 55.32           C  
ATOM   3554  CD2 TRP A 446      79.174  49.098  85.091  1.00 56.14           C  
ATOM   3555  NE1 TRP A 446      79.499  49.540  82.921  1.00 54.74           N  
ATOM   3556  CE2 TRP A 446      79.667  50.055  84.178  1.00 55.55           C  
ATOM   3557  CE3 TRP A 446      79.238  49.380  86.466  1.00 55.28           C  
ATOM   3558  CZ2 TRP A 446      80.216  51.282  84.594  1.00 56.15           C  
ATOM   3559  CZ3 TRP A 446      79.791  50.596  86.877  1.00 55.30           C  
ATOM   3560  CH2 TRP A 446      80.271  51.530  85.943  1.00 55.58           C  
ATOM   3561  N   PRO A 447      78.262  44.324  87.101  1.00 59.90           N  
ATOM   3562  CA  PRO A 447      77.407  43.422  87.874  1.00 60.49           C  
ATOM   3563  C   PRO A 447      75.922  43.715  87.660  1.00 61.26           C  
ATOM   3564  O   PRO A 447      75.514  44.881  87.641  1.00 61.53           O  
ATOM   3565  CB  PRO A 447      77.797  43.727  89.326  1.00 60.27           C  
ATOM   3566  CG  PRO A 447      78.479  45.048  89.289  1.00 59.86           C  
ATOM   3567  CD  PRO A 447      79.165  45.095  87.975  1.00 59.94           C  
ATOM   3568  N   VAL A 448      75.134  42.655  87.498  1.00 62.10           N  
ATOM   3569  CA  VAL A 448      73.695  42.752  87.263  1.00 62.93           C  
ATOM   3570  C   VAL A 448      72.993  43.408  88.456  1.00 63.72           C  
ATOM   3571  O   VAL A 448      73.286  43.065  89.600  1.00 63.70           O  
ATOM   3572  CB  VAL A 448      73.093  41.347  86.995  1.00 62.91           C  
ATOM   3573  CG1 VAL A 448      71.595  41.421  86.711  1.00 62.76           C  
ATOM   3574  CG2 VAL A 448      73.814  40.673  85.842  1.00 62.94           C  
ATOM   3575  N   PRO A 449      72.085  44.371  88.192  1.00 64.68           N  
ATOM   3576  CA  PRO A 449      71.252  45.015  89.226  1.00 65.44           C  
ATOM   3577  C   PRO A 449      70.382  44.025  90.010  1.00 66.29           C  
ATOM   3578  O   PRO A 449      69.897  43.041  89.440  1.00 66.39           O  
ATOM   3579  CB  PRO A 449      70.354  45.955  88.420  1.00 65.36           C  
ATOM   3580  CG  PRO A 449      71.088  46.192  87.151  1.00 65.37           C  
ATOM   3581  CD  PRO A 449      71.817  44.925  86.854  1.00 64.74           C  
ATOM   3582  N   HIS A 450      70.179  44.310  91.298  1.00 67.19           N  
ATOM   3583  CA  HIS A 450      69.473  43.418  92.227  1.00 68.09           C  
ATOM   3584  C   HIS A 450      68.173  42.835  91.672  1.00 68.47           C  
ATOM   3585  O   HIS A 450      68.006  41.612  91.609  1.00 68.71           O  
ATOM   3586  CB  HIS A 450      69.186  44.139  93.552  1.00 68.26           C  
ATOM   3587  CG  HIS A 450      68.476  43.290  94.563  1.00 69.34           C  
ATOM   3588  ND1 HIS A 450      69.028  42.972  95.786  1.00 70.56           N  
ATOM   3589  CD2 HIS A 450      67.263  42.685  94.529  1.00 70.17           C  
ATOM   3590  CE1 HIS A 450      68.186  42.209  96.462  1.00 71.00           C  
ATOM   3591  NE2 HIS A 450      67.107  42.019  95.721  1.00 70.74           N  
ATOM   3592  N   GLY A 451      67.247  43.708  91.298  1.00 68.76           N  
ATOM   3593  CA  GLY A 451      65.928  43.267  90.879  1.00 69.36           C  
ATOM   3594  C   GLY A 451      65.841  43.163  89.376  1.00 69.71           C  
ATOM   3595  O   GLY A 451      65.004  43.820  88.752  1.00 69.80           O  
ATOM   3596  N   LEU A 452      66.706  42.344  88.786  1.00 69.99           N  
ATOM   3597  CA  LEU A 452      66.747  42.239  87.330  1.00 70.39           C  
ATOM   3598  C   LEU A 452      67.169  40.863  86.830  1.00 70.55           C  
ATOM   3599  O   LEU A 452      68.073  40.226  87.376  1.00 70.64           O  
ATOM   3600  CB  LEU A 452      67.637  43.337  86.724  1.00 70.40           C  
ATOM   3601  CG  LEU A 452      67.340  43.767  85.283  1.00 70.34           C  
ATOM   3602  CD1 LEU A 452      67.442  45.276  85.142  1.00 70.48           C  
ATOM   3603  CD2 LEU A 452      68.255  43.065  84.291  1.00 70.01           C  
ATOM   3604  N   GLU A 453      66.482  40.424  85.783  1.00 70.71           N  
ATOM   3605  CA  GLU A 453      66.775  39.176  85.098  1.00 70.80           C  
ATOM   3606  C   GLU A 453      66.197  39.310  83.702  1.00 70.49           C  
ATOM   3607  O   GLU A 453      65.171  38.716  83.384  1.00 70.63           O  
ATOM   3608  CB  GLU A 453      66.150  37.991  85.834  1.00 70.98           C  
ATOM   3609  CG  GLU A 453      64.748  38.263  86.367  1.00 71.92           C  
ATOM   3610  CD  GLU A 453      63.847  37.054  86.267  1.00 73.08           C  
ATOM   3611  OE1 GLU A 453      63.853  36.392  85.205  1.00 73.01           O  
ATOM   3612  OE2 GLU A 453      63.128  36.768  87.250  1.00 73.67           O  
ATOM   3613  N   ASP A 454      66.853  40.121  82.880  1.00 70.10           N  
ATOM   3614  CA  ASP A 454      66.333  40.467  81.574  1.00 69.76           C  
ATOM   3615  C   ASP A 454      67.316  40.199  80.445  1.00 69.42           C  
ATOM   3616  O   ASP A 454      67.068  40.599  79.304  1.00 69.90           O  
ATOM   3617  CB  ASP A 454      65.903  41.934  81.554  1.00 69.98           C  
ATOM   3618  CG  ASP A 454      64.533  42.155  82.173  1.00 70.84           C  
ATOM   3619  OD1 ASP A 454      64.231  41.568  83.241  1.00 72.30           O  
ATOM   3620  OD2 ASP A 454      63.758  42.936  81.586  1.00 70.97           O  
ATOM   3621  N   LEU A 455      68.424  39.528  80.753  1.00 68.56           N  
ATOM   3622  CA  LEU A 455      69.450  39.181  79.754  1.00 67.80           C  
ATOM   3623  C   LEU A 455      70.215  40.397  79.220  1.00 67.36           C  
ATOM   3624  O   LEU A 455      71.437  40.374  79.134  1.00 67.22           O  
ATOM   3625  CB  LEU A 455      68.869  38.355  78.596  1.00 67.74           C  
ATOM   3626  CG  LEU A 455      68.152  37.034  78.894  1.00 67.71           C  
ATOM   3627  CD1 LEU A 455      68.054  36.200  77.630  1.00 67.16           C  
ATOM   3628  CD2 LEU A 455      68.866  36.249  79.978  1.00 67.92           C  
ATOM   3629  N   LEU A 456      69.492  41.449  78.857  1.00 66.67           N  
ATOM   3630  CA  LEU A 456      70.106  42.716  78.507  1.00 66.09           C  
ATOM   3631  C   LEU A 456      69.585  43.801  79.432  1.00 65.81           C  
ATOM   3632  O   LEU A 456      68.473  43.697  79.954  1.00 65.52           O  
ATOM   3633  CB  LEU A 456      69.820  43.065  77.048  1.00 66.02           C  
ATOM   3634  CG  LEU A 456      70.922  42.881  75.997  1.00 66.21           C  
ATOM   3635  CD1 LEU A 456      71.557  41.493  75.996  1.00 66.31           C  
ATOM   3636  CD2 LEU A 456      70.368  43.210  74.621  1.00 66.06           C  
ATOM   3637  N   ASN A 457      70.407  44.824  79.650  1.00 65.57           N  
ATOM   3638  CA  ASN A 457      70.014  45.993  80.432  1.00 65.37           C  
ATOM   3639  C   ASN A 457      70.293  47.279  79.656  1.00 65.36           C  
ATOM   3640  O   ASN A 457      71.299  47.947  79.901  1.00 65.38           O  
ATOM   3641  CB  ASN A 457      70.725  46.014  81.788  1.00 65.23           C  
ATOM   3642  CG  ASN A 457      70.243  47.145  82.685  1.00 64.99           C  
ATOM   3643  OD1 ASN A 457      69.044  47.315  82.904  1.00 64.79           O  
ATOM   3644  ND2 ASN A 457      71.181  47.923  83.207  1.00 64.44           N  
ATOM   3645  N   PRO A 458      69.412  47.622  78.698  1.00 65.28           N  
ATOM   3646  CA  PRO A 458      69.663  48.799  77.869  1.00 65.31           C  
ATOM   3647  C   PRO A 458      69.457  50.141  78.587  1.00 65.15           C  
ATOM   3648  O   PRO A 458      69.945  51.162  78.116  1.00 64.88           O  
ATOM   3649  CB  PRO A 458      68.676  48.628  76.709  1.00 65.10           C  
ATOM   3650  CG  PRO A 458      67.576  47.837  77.268  1.00 65.45           C  
ATOM   3651  CD  PRO A 458      68.163  46.938  78.319  1.00 65.28           C  
ATOM   3652  N   ILE A 459      68.767  50.142  79.722  1.00 65.17           N  
ATOM   3653  CA  ILE A 459      68.562  51.395  80.460  1.00 65.25           C  
ATOM   3654  C   ILE A 459      69.764  51.743  81.356  1.00 64.84           C  
ATOM   3655  O   ILE A 459      69.808  52.818  81.958  1.00 64.80           O  
ATOM   3656  CB  ILE A 459      67.246  51.400  81.295  1.00 65.48           C  
ATOM   3657  CG1 ILE A 459      66.229  50.374  80.754  1.00 65.85           C  
ATOM   3658  CG2 ILE A 459      66.661  52.818  81.334  1.00 65.21           C  
ATOM   3659  CD1 ILE A 459      65.075  50.023  81.720  1.00 65.48           C  
ATOM   3660  N   GLY A 460      70.732  50.829  81.429  1.00 64.40           N  
ATOM   3661  CA  GLY A 460      71.947  51.028  82.212  1.00 63.95           C  
ATOM   3662  C   GLY A 460      72.921  51.957  81.523  1.00 63.66           C  
ATOM   3663  O   GLY A 460      72.719  52.319  80.374  1.00 63.97           O  
ATOM   3664  N   VAL A 461      73.983  52.343  82.223  1.00 63.56           N  
ATOM   3665  CA  VAL A 461      74.948  53.309  81.687  1.00 63.37           C  
ATOM   3666  C   VAL A 461      75.691  52.802  80.465  1.00 63.34           C  
ATOM   3667  O   VAL A 461      75.615  51.627  80.105  1.00 63.44           O  
ATOM   3668  CB  VAL A 461      75.997  53.760  82.735  1.00 63.33           C  
ATOM   3669  CG1 VAL A 461      75.414  54.822  83.646  1.00 63.59           C  
ATOM   3670  CG2 VAL A 461      76.552  52.568  83.522  1.00 63.13           C  
ATOM   3671  N   THR A 462      76.423  53.709  79.840  1.00 63.15           N  
ATOM   3672  CA  THR A 462      77.210  53.389  78.672  1.00 62.99           C  
ATOM   3673  C   THR A 462      78.694  53.415  79.033  1.00 62.70           C  
ATOM   3674  O   THR A 462      79.115  54.207  79.877  1.00 62.98           O  
ATOM   3675  CB  THR A 462      76.861  54.369  77.536  1.00 63.06           C  
ATOM   3676  OG1 THR A 462      75.833  53.787  76.726  1.00 63.17           O  
ATOM   3677  CG2 THR A 462      78.071  54.699  76.666  1.00 63.68           C  
ATOM   3678  N   GLY A 463      79.477  52.531  78.420  1.00 62.19           N  
ATOM   3679  CA  GLY A 463      80.926  52.569  78.572  1.00 61.60           C  
ATOM   3680  C   GLY A 463      81.481  51.568  79.559  1.00 61.35           C  
ATOM   3681  O   GLY A 463      80.770  51.082  80.439  1.00 61.26           O  
ATOM   3682  N   SER A 464      82.768  51.273  79.398  1.00 61.15           N  
ATOM   3683  CA  SER A 464      83.489  50.298  80.209  1.00 60.82           C  
ATOM   3684  C   SER A 464      83.411  50.596  81.708  1.00 60.66           C  
ATOM   3685  O   SER A 464      83.498  51.755  82.124  1.00 60.67           O  
ATOM   3686  CB  SER A 464      84.950  50.247  79.751  1.00 60.80           C  
ATOM   3687  OG  SER A 464      85.632  49.123  80.279  1.00 61.12           O  
ATOM   3688  N   ASN A 465      83.227  49.542  82.504  1.00 60.39           N  
ATOM   3689  CA  ASN A 465      83.331  49.610  83.967  1.00 60.03           C  
ATOM   3690  C   ASN A 465      84.721  50.116  84.358  1.00 59.98           C  
ATOM   3691  O   ASN A 465      85.724  49.593  83.869  1.00 59.83           O  
ATOM   3692  CB  ASN A 465      83.066  48.220  84.560  1.00 60.06           C  
ATOM   3693  CG  ASN A 465      82.952  48.213  86.084  1.00 59.98           C  
ATOM   3694  OD1 ASN A 465      83.443  49.104  86.778  1.00 60.71           O  
ATOM   3695  ND2 ASN A 465      82.317  47.173  86.609  1.00 59.22           N  
ATOM   3696  N   PRO A 466      84.787  51.154  85.215  1.00 60.08           N  
ATOM   3697  CA  PRO A 466      86.067  51.692  85.686  1.00 60.09           C  
ATOM   3698  C   PRO A 466      86.908  50.648  86.409  1.00 60.00           C  
ATOM   3699  O   PRO A 466      88.142  50.711  86.374  1.00 60.10           O  
ATOM   3700  CB  PRO A 466      85.649  52.786  86.676  1.00 60.09           C  
ATOM   3701  CG  PRO A 466      84.273  53.152  86.285  1.00 60.26           C  
ATOM   3702  CD  PRO A 466      83.646  51.899  85.778  1.00 60.20           C  
ATOM   3703  N   ASN A 467      86.231  49.705  87.059  1.00 59.85           N  
ATOM   3704  CA  ASN A 467      86.869  48.646  87.822  1.00 59.80           C  
ATOM   3705  C   ASN A 467      87.372  47.538  86.893  1.00 59.93           C  
ATOM   3706  O   ASN A 467      86.585  46.804  86.288  1.00 59.92           O  
ATOM   3707  CB  ASN A 467      85.883  48.116  88.870  1.00 59.73           C  
ATOM   3708  CG  ASN A 467      86.400  46.902  89.627  1.00 59.99           C  
ATOM   3709  OD1 ASN A 467      85.614  46.158  90.210  1.00 59.83           O  
ATOM   3710  ND2 ASN A 467      87.717  46.696  89.627  1.00 60.21           N  
ATOM   3711  N   LYS A 468      88.693  47.426  86.789  1.00 60.01           N  
ATOM   3712  CA  LYS A 468      89.320  46.514  85.840  1.00 60.22           C  
ATOM   3713  C   LYS A 468      89.369  45.072  86.343  1.00 60.46           C  
ATOM   3714  O   LYS A 468      89.630  44.152  85.567  1.00 60.50           O  
ATOM   3715  CB  LYS A 468      90.720  47.014  85.447  1.00 60.30           C  
ATOM   3716  CG  LYS A 468      90.742  48.423  84.833  1.00 60.06           C  
ATOM   3717  CD  LYS A 468      89.941  48.484  83.542  1.00 60.44           C  
ATOM   3718  CE  LYS A 468      89.318  49.853  83.307  1.00 61.07           C  
ATOM   3719  NZ  LYS A 468      88.266  49.800  82.236  1.00 61.45           N  
ATOM   3720  N   GLU A 469      89.094  44.879  87.633  1.00 60.62           N  
ATOM   3721  CA  GLU A 469      89.068  43.547  88.245  1.00 60.78           C  
ATOM   3722  C   GLU A 469      87.712  42.882  88.038  1.00 60.65           C  
ATOM   3723  O   GLU A 469      87.076  42.436  88.999  1.00 60.79           O  
ATOM   3724  CB  GLU A 469      89.367  43.649  89.740  1.00 60.86           C  
ATOM   3725  CG  GLU A 469      90.616  44.456  90.079  1.00 62.65           C  
ATOM   3726  CD  GLU A 469      91.892  43.839  89.535  1.00 65.08           C  
ATOM   3727  OE1 GLU A 469      92.588  44.527  88.752  1.00 66.17           O  
ATOM   3728  OE2 GLU A 469      92.193  42.669  89.884  1.00 66.18           O  
ATOM   3729  N   THR A 470      87.276  42.828  86.780  1.00 60.38           N  
ATOM   3730  CA  THR A 470      85.935  42.375  86.412  1.00 60.22           C  
ATOM   3731  C   THR A 470      85.998  41.604  85.093  1.00 60.34           C  
ATOM   3732  O   THR A 470      86.971  41.747  84.343  1.00 60.41           O  
ATOM   3733  CB  THR A 470      84.969  43.571  86.214  1.00 60.12           C  
ATOM   3734  OG1 THR A 470      85.540  44.495  85.283  1.00 60.33           O  
ATOM   3735  CG2 THR A 470      84.700  44.292  87.516  1.00 59.72           C  
ATOM   3736  N   PRO A 471      84.972  40.771  84.805  1.00 60.27           N  
ATOM   3737  CA  PRO A 471      84.857  40.158  83.478  1.00 60.25           C  
ATOM   3738  C   PRO A 471      85.022  41.195  82.369  1.00 60.29           C  
ATOM   3739  O   PRO A 471      84.505  42.308  82.478  1.00 60.37           O  
ATOM   3740  CB  PRO A 471      83.433  39.582  83.467  1.00 60.13           C  
ATOM   3741  CG  PRO A 471      82.798  40.003  84.757  1.00 60.17           C  
ATOM   3742  CD  PRO A 471      83.891  40.328  85.702  1.00 60.15           C  
ATOM   3743  N   CYS A 472      85.745  40.823  81.318  1.00 60.56           N  
ATOM   3744  CA  CYS A 472      86.157  41.767  80.284  1.00 60.42           C  
ATOM   3745  C   CYS A 472      86.033  41.178  78.878  1.00 60.39           C  
ATOM   3746  O   CYS A 472      86.823  40.314  78.467  1.00 60.28           O  
ATOM   3747  CB  CYS A 472      87.584  42.246  80.561  1.00 60.40           C  
ATOM   3748  SG  CYS A 472      88.359  43.172  79.223  1.00 61.30           S  
ATOM   3749  N   LEU A 473      85.029  41.664  78.154  1.00 60.42           N  
ATOM   3750  CA  LEU A 473      84.709  41.200  76.812  1.00 60.38           C  
ATOM   3751  C   LEU A 473      85.518  41.932  75.761  1.00 60.73           C  
ATOM   3752  O   LEU A 473      85.752  43.132  75.868  1.00 60.79           O  
ATOM   3753  CB  LEU A 473      83.219  41.387  76.537  1.00 59.99           C  
ATOM   3754  CG  LEU A 473      82.548  40.606  75.406  1.00 59.66           C  
ATOM   3755  CD1 LEU A 473      83.041  39.156  75.287  1.00 59.45           C  
ATOM   3756  CD2 LEU A 473      81.058  40.633  75.615  1.00 58.67           C  
ATOM   3757  N   GLU A 474      85.946  41.194  74.743  1.00 61.41           N  
ATOM   3758  CA  GLU A 474      86.682  41.768  73.621  1.00 62.12           C  
ATOM   3759  C   GLU A 474      85.863  41.703  72.325  1.00 62.21           C  
ATOM   3760  O   GLU A 474      85.338  40.645  71.960  1.00 62.30           O  
ATOM   3761  CB  GLU A 474      88.051  41.094  73.465  1.00 62.10           C  
ATOM   3762  CG  GLU A 474      88.926  41.230  74.706  1.00 63.71           C  
ATOM   3763  CD  GLU A 474      90.353  41.662  74.394  1.00 66.54           C  
ATOM   3764  OE1 GLU A 474      90.998  41.028  73.524  1.00 67.94           O  
ATOM   3765  OE2 GLU A 474      90.838  42.633  75.032  1.00 67.06           O  
ATOM   3766  N   LEU A 475      85.737  42.846  71.652  1.00 62.29           N  
ATOM   3767  CA  LEU A 475      84.946  42.940  70.428  1.00 62.51           C  
ATOM   3768  C   LEU A 475      85.753  43.528  69.288  1.00 62.62           C  
ATOM   3769  O   LEU A 475      86.640  44.353  69.501  1.00 62.74           O  
ATOM   3770  CB  LEU A 475      83.713  43.820  70.637  1.00 62.59           C  
ATOM   3771  CG  LEU A 475      82.978  43.860  71.973  1.00 62.79           C  
ATOM   3772  CD1 LEU A 475      81.941  44.947  71.923  1.00 63.16           C  
ATOM   3773  CD2 LEU A 475      82.324  42.527  72.265  1.00 63.63           C  
ATOM   3774  N   GLU A 476      85.427  43.102  68.075  1.00 62.86           N  
ATOM   3775  CA  GLU A 476      85.988  43.686  66.865  1.00 63.36           C  
ATOM   3776  C   GLU A 476      84.843  44.330  66.099  1.00 62.96           C  
ATOM   3777  O   GLU A 476      83.822  43.695  65.825  1.00 62.65           O  
ATOM   3778  CB  GLU A 476      86.701  42.615  66.019  1.00 63.29           C  
ATOM   3779  CG  GLU A 476      87.716  43.142  64.996  1.00 63.87           C  
ATOM   3780  CD  GLU A 476      88.844  42.137  64.685  1.00 64.83           C  
ATOM   3781  OE1 GLU A 476      89.873  42.554  64.103  1.00 67.43           O  
ATOM   3782  OE2 GLU A 476      88.724  40.933  65.019  1.00 66.66           O  
ATOM   3783  N   PHE A 477      85.002  45.612  65.806  1.00 62.99           N  
ATOM   3784  CA  PHE A 477      84.044  46.325  64.981  1.00 63.25           C  
ATOM   3785  C   PHE A 477      84.605  46.408  63.581  1.00 63.14           C  
ATOM   3786  O   PHE A 477      85.821  46.445  63.407  1.00 63.20           O  
ATOM   3787  CB  PHE A 477      83.770  47.723  65.540  1.00 63.28           C  
ATOM   3788  CG  PHE A 477      82.892  47.723  66.761  1.00 63.96           C  
ATOM   3789  CD1 PHE A 477      83.447  47.835  68.035  1.00 64.47           C  
ATOM   3790  CD2 PHE A 477      81.504  47.597  66.641  1.00 64.29           C  
ATOM   3791  CE1 PHE A 477      82.632  47.830  69.175  1.00 64.37           C  
ATOM   3792  CE2 PHE A 477      80.681  47.588  67.777  1.00 64.43           C  
ATOM   3793  CZ  PHE A 477      81.246  47.705  69.044  1.00 63.72           C  
ATOM   3794  N   ASP A 478      83.721  46.420  62.589  1.00 63.07           N  
ATOM   3795  CA  ASP A 478      84.139  46.531  61.192  1.00 63.25           C  
ATOM   3796  C   ASP A 478      85.011  47.741  60.914  1.00 63.39           C  
ATOM   3797  O   ASP A 478      84.798  48.823  61.461  1.00 63.47           O  
ATOM   3798  CB  ASP A 478      82.932  46.564  60.252  1.00 63.23           C  
ATOM   3799  CG  ASP A 478      82.775  45.286  59.455  1.00 63.02           C  
ATOM   3800  OD1 ASP A 478      81.630  44.974  59.080  1.00 63.42           O  
ATOM   3801  OD2 ASP A 478      83.787  44.597  59.199  1.00 62.32           O  
ATOM   3802  N   TRP A 479      86.000  47.543  60.056  1.00 63.56           N  
ATOM   3803  CA  TRP A 479      86.805  48.640  59.572  1.00 63.76           C  
ATOM   3804  C   TRP A 479      86.575  48.750  58.084  1.00 63.53           C  
ATOM   3805  O   TRP A 479      86.835  47.812  57.337  1.00 63.87           O  
ATOM   3806  CB  TRP A 479      88.279  48.403  59.883  1.00 64.25           C  
ATOM   3807  CG  TRP A 479      89.220  49.299  59.140  1.00 64.75           C  
ATOM   3808  CD1 TRP A 479      90.019  48.950  58.086  1.00 65.45           C  
ATOM   3809  CD2 TRP A 479      89.476  50.687  59.397  1.00 65.32           C  
ATOM   3810  NE1 TRP A 479      90.754  50.035  57.669  1.00 66.07           N  
ATOM   3811  CE2 TRP A 479      90.443  51.114  58.457  1.00 65.70           C  
ATOM   3812  CE3 TRP A 479      88.983  51.611  60.329  1.00 65.96           C  
ATOM   3813  CZ2 TRP A 479      90.929  52.431  58.418  1.00 65.10           C  
ATOM   3814  CZ3 TRP A 479      89.469  52.923  60.292  1.00 65.80           C  
ATOM   3815  CH2 TRP A 479      90.434  53.315  59.341  1.00 65.28           C  
ATOM   3816  N   PHE A 480      86.046  49.889  57.665  1.00 63.19           N  
ATOM   3817  CA  PHE A 480      85.895  50.191  56.250  1.00 62.81           C  
ATOM   3818  C   PHE A 480      87.108  51.026  55.868  1.00 62.70           C  
ATOM   3819  O   PHE A 480      87.924  51.337  56.735  1.00 63.08           O  
ATOM   3820  CB  PHE A 480      84.559  50.899  56.020  1.00 62.66           C  
ATOM   3821  CG  PHE A 480      83.403  50.195  56.679  1.00 62.20           C  
ATOM   3822  CD1 PHE A 480      82.929  50.615  57.923  1.00 61.92           C  
ATOM   3823  CD2 PHE A 480      82.825  49.070  56.085  1.00 61.85           C  
ATOM   3824  CE1 PHE A 480      81.871  49.946  58.551  1.00 61.76           C  
ATOM   3825  CE2 PHE A 480      81.768  48.391  56.705  1.00 61.64           C  
ATOM   3826  CZ  PHE A 480      81.290  48.832  57.938  1.00 61.95           C  
ATOM   3827  N   SER A 481      87.268  51.368  54.595  1.00 62.46           N  
ATOM   3828  CA  SER A 481      88.523  52.003  54.146  1.00 61.97           C  
ATOM   3829  C   SER A 481      89.081  53.060  55.114  1.00 61.13           C  
ATOM   3830  O   SER A 481      90.297  53.186  55.245  1.00 61.07           O  
ATOM   3831  CB  SER A 481      88.376  52.614  52.748  1.00 62.20           C  
ATOM   3832  OG  SER A 481      89.558  53.321  52.387  1.00 63.09           O  
ATOM   3833  N   SER A 482      88.194  53.806  55.781  1.00 60.09           N  
ATOM   3834  CA  SER A 482      88.608  54.890  56.672  1.00 58.97           C  
ATOM   3835  C   SER A 482      87.685  55.126  57.876  1.00 58.09           C  
ATOM   3836  O   SER A 482      86.850  54.282  58.208  1.00 58.20           O  
ATOM   3837  CB  SER A 482      88.779  56.190  55.873  1.00 59.10           C  
ATOM   3838  OG  SER A 482      87.543  56.851  55.667  1.00 58.83           O  
ATOM   3839  N   VAL A 483      87.882  56.268  58.535  1.00 56.93           N  
ATOM   3840  CA  VAL A 483      86.964  56.800  59.538  1.00 55.81           C  
ATOM   3841  C   VAL A 483      85.571  57.003  58.922  1.00 55.40           C  
ATOM   3842  O   VAL A 483      85.420  57.679  57.906  1.00 55.03           O  
ATOM   3843  CB  VAL A 483      87.504  58.137  60.129  1.00 55.62           C  
ATOM   3844  CG1 VAL A 483      86.428  58.902  60.879  1.00 55.54           C  
ATOM   3845  CG2 VAL A 483      88.670  57.877  61.036  1.00 54.78           C  
ATOM   3846  N   VAL A 484      84.562  56.391  59.535  1.00 54.88           N  
ATOM   3847  CA  VAL A 484      83.168  56.584  59.131  1.00 54.11           C  
ATOM   3848  C   VAL A 484      82.508  57.613  60.051  1.00 53.68           C  
ATOM   3849  O   VAL A 484      82.606  57.513  61.276  1.00 53.40           O  
ATOM   3850  CB  VAL A 484      82.383  55.259  59.180  1.00 54.13           C  
ATOM   3851  CG1 VAL A 484      80.931  55.480  58.805  1.00 53.83           C  
ATOM   3852  CG2 VAL A 484      83.031  54.219  58.268  1.00 53.79           C  
ATOM   3853  N   LYS A 485      81.856  58.606  59.451  1.00 53.25           N  
ATOM   3854  CA  LYS A 485      81.172  59.647  60.210  1.00 52.98           C  
ATOM   3855  C   LYS A 485      79.688  59.745  59.880  1.00 52.54           C  
ATOM   3856  O   LYS A 485      79.274  59.522  58.738  1.00 52.34           O  
ATOM   3857  CB  LYS A 485      81.846  61.002  60.003  1.00 53.14           C  
ATOM   3858  CG  LYS A 485      83.240  61.077  60.616  1.00 54.70           C  
ATOM   3859  CD  LYS A 485      83.537  62.448  61.220  1.00 56.22           C  
ATOM   3860  CE  LYS A 485      84.429  62.309  62.454  1.00 56.93           C  
ATOM   3861  NZ  LYS A 485      84.755  63.614  63.104  1.00 57.89           N  
ATOM   3862  N   PHE A 486      78.896  60.067  60.900  1.00 52.11           N  
ATOM   3863  CA  PHE A 486      77.493  60.397  60.727  1.00 51.67           C  
ATOM   3864  C   PHE A 486      77.393  61.667  59.889  1.00 52.34           C  
ATOM   3865  O   PHE A 486      78.155  62.613  60.114  1.00 52.13           O  
ATOM   3866  CB  PHE A 486      76.816  60.596  62.080  1.00 50.93           C  
ATOM   3867  CG  PHE A 486      75.327  60.417  62.035  1.00 49.65           C  
ATOM   3868  CD1 PHE A 486      74.770  59.143  62.074  1.00 47.22           C  
ATOM   3869  CD2 PHE A 486      74.482  61.519  61.936  1.00 48.73           C  
ATOM   3870  CE1 PHE A 486      73.398  58.967  62.012  1.00 46.80           C  
ATOM   3871  CE2 PHE A 486      73.102  61.353  61.877  1.00 48.45           C  
ATOM   3872  CZ  PHE A 486      72.559  60.070  61.915  1.00 48.21           C  
ATOM   3873  N   PRO A 487      76.475  61.683  58.898  1.00 52.98           N  
ATOM   3874  CA  PRO A 487      76.344  62.832  57.994  1.00 53.60           C  
ATOM   3875  C   PRO A 487      75.883  64.089  58.718  1.00 54.34           C  
ATOM   3876  O   PRO A 487      75.279  63.997  59.778  1.00 54.12           O  
ATOM   3877  CB  PRO A 487      75.281  62.377  56.991  1.00 53.46           C  
ATOM   3878  CG  PRO A 487      74.526  61.309  57.690  1.00 53.20           C  
ATOM   3879  CD  PRO A 487      75.515  60.613  58.565  1.00 52.84           C  
ATOM   3880  N   ASP A 488      76.175  65.250  58.147  1.00 55.61           N  
ATOM   3881  CA  ASP A 488      75.764  66.503  58.751  1.00 57.24           C  
ATOM   3882  C   ASP A 488      74.279  66.712  58.521  1.00 58.25           C  
ATOM   3883  O   ASP A 488      73.685  66.145  57.594  1.00 58.30           O  
ATOM   3884  CB  ASP A 488      76.503  67.729  58.183  1.00 57.40           C  
ATOM   3885  CG  ASP A 488      77.679  67.380  57.288  1.00 58.76           C  
ATOM   3886  OD1 ASP A 488      78.177  66.232  57.308  1.00 61.30           O  
ATOM   3887  OD2 ASP A 488      78.114  68.288  56.550  1.00 59.53           O  
ATOM   3888  N   MET A 489      73.694  67.551  59.368  1.00 59.56           N  
ATOM   3889  CA  MET A 489      72.330  68.010  59.202  1.00 60.69           C  
ATOM   3890  C   MET A 489      72.202  68.612  57.818  1.00 60.94           C  
ATOM   3891  O   MET A 489      71.205  68.409  57.128  1.00 61.16           O  
ATOM   3892  CB  MET A 489      72.010  69.063  60.261  1.00 60.94           C  
ATOM   3893  CG  MET A 489      70.648  68.900  60.891  1.00 63.33           C  
ATOM   3894  SD  MET A 489      70.408  67.222  61.516  1.00 68.66           S  
ATOM   3895  CE  MET A 489      71.833  67.032  62.609  1.00 67.81           C  
ATOM   3896  N   SER A 490      73.242  69.331  57.412  1.00 61.37           N  
ATOM   3897  CA  SER A 490      73.277  70.001  56.123  1.00 61.84           C  
ATOM   3898  C   SER A 490      73.484  69.017  54.972  1.00 62.15           C  
ATOM   3899  O   SER A 490      74.211  69.322  54.025  1.00 62.61           O  
ATOM   3900  CB  SER A 490      74.399  71.036  56.136  1.00 61.85           C  
ATOM   3901  OG  SER A 490      74.347  71.837  54.979  1.00 61.96           O  
ATOM   3902  N   VAL A 491      72.862  67.838  55.081  1.00 62.23           N  
ATOM   3903  CA  VAL A 491      72.907  66.753  54.086  1.00 62.05           C  
ATOM   3904  C   VAL A 491      71.713  65.843  54.355  1.00 62.25           C  
ATOM   3905  O   VAL A 491      71.066  65.352  53.432  1.00 61.98           O  
ATOM   3906  CB  VAL A 491      74.249  65.939  54.126  1.00 61.96           C  
ATOM   3907  CG1 VAL A 491      74.052  64.485  53.689  1.00 61.76           C  
ATOM   3908  CG2 VAL A 491      75.300  66.589  53.256  1.00 61.71           C  
ATOM   3909  N   ILE A 492      71.435  65.629  55.639  1.00 62.77           N  
ATOM   3910  CA  ILE A 492      70.214  64.957  56.084  1.00 63.37           C  
ATOM   3911  C   ILE A 492      68.991  65.741  55.595  1.00 63.77           C  
ATOM   3912  O   ILE A 492      68.042  65.156  55.062  1.00 63.79           O  
ATOM   3913  CB  ILE A 492      70.192  64.783  57.635  1.00 63.39           C  
ATOM   3914  CG1 ILE A 492      71.268  63.792  58.074  1.00 62.85           C  
ATOM   3915  CG2 ILE A 492      68.836  64.294  58.131  1.00 63.53           C  
ATOM   3916  CD1 ILE A 492      71.591  63.859  59.538  1.00 63.43           C  
ATOM   3917  N   GLU A 493      69.038  67.062  55.757  1.00 64.31           N  
ATOM   3918  CA  GLU A 493      67.984  67.953  55.270  1.00 65.18           C  
ATOM   3919  C   GLU A 493      67.701  67.746  53.781  1.00 65.24           C  
ATOM   3920  O   GLU A 493      66.542  67.609  53.383  1.00 65.19           O  
ATOM   3921  CB  GLU A 493      68.336  69.420  55.543  1.00 65.08           C  
ATOM   3922  CG  GLU A 493      68.326  69.822  57.018  1.00 65.81           C  
ATOM   3923  CD  GLU A 493      68.570  71.315  57.229  1.00 66.58           C  
ATOM   3924  OE1 GLU A 493      67.976  71.891  58.178  1.00 67.72           O  
ATOM   3925  OE2 GLU A 493      69.348  71.916  56.442  1.00 68.82           O  
ATOM   3926  N   GLU A 494      68.760  67.711  52.969  1.00 65.63           N  
ATOM   3927  CA  GLU A 494      68.632  67.515  51.520  1.00 65.97           C  
ATOM   3928  C   GLU A 494      67.892  66.215  51.218  1.00 65.71           C  
ATOM   3929  O   GLU A 494      66.989  66.186  50.379  1.00 65.93           O  
ATOM   3930  CB  GLU A 494      70.001  67.500  50.829  1.00 66.20           C  
ATOM   3931  CG  GLU A 494      71.036  68.492  51.381  1.00 68.40           C  
ATOM   3932  CD  GLU A 494      70.978  69.868  50.723  1.00 70.91           C  
ATOM   3933  OE1 GLU A 494      71.939  70.222  49.996  1.00 71.85           O  
ATOM   3934  OE2 GLU A 494      69.982  70.598  50.937  1.00 72.01           O  
ATOM   3935  N   HIS A 495      68.261  65.153  51.929  1.00 65.43           N  
ATOM   3936  CA  HIS A 495      67.676  63.834  51.723  1.00 65.20           C  
ATOM   3937  C   HIS A 495      66.200  63.777  52.115  1.00 65.48           C  
ATOM   3938  O   HIS A 495      65.409  63.074  51.482  1.00 65.59           O  
ATOM   3939  CB  HIS A 495      68.473  62.771  52.478  1.00 64.84           C  
ATOM   3940  CG  HIS A 495      67.952  61.386  52.283  1.00 64.02           C  
ATOM   3941  ND1 HIS A 495      68.206  60.652  51.147  1.00 63.72           N  
ATOM   3942  CD2 HIS A 495      67.173  60.606  53.068  1.00 63.61           C  
ATOM   3943  CE1 HIS A 495      67.617  59.474  51.246  1.00 63.73           C  
ATOM   3944  NE2 HIS A 495      66.982  59.420  52.401  1.00 63.21           N  
ATOM   3945  N   ALA A 496      65.833  64.514  53.158  1.00 65.75           N  
ATOM   3946  CA  ALA A 496      64.441  64.590  53.575  1.00 66.06           C  
ATOM   3947  C   ALA A 496      63.592  65.218  52.473  1.00 66.41           C  
ATOM   3948  O   ALA A 496      62.590  64.641  52.060  1.00 66.29           O  
ATOM   3949  CB  ALA A 496      64.316  65.367  54.875  1.00 65.94           C  
ATOM   3950  N   ASN A 497      64.017  66.386  51.991  1.00 67.18           N  
ATOM   3951  CA  ASN A 497      63.334  67.095  50.909  1.00 68.01           C  
ATOM   3952  C   ASN A 497      63.213  66.261  49.651  1.00 68.51           C  
ATOM   3953  O   ASN A 497      62.188  66.316  48.971  1.00 68.39           O  
ATOM   3954  CB  ASN A 497      64.048  68.401  50.573  1.00 68.03           C  
ATOM   3955  CG  ASN A 497      64.104  69.350  51.745  1.00 68.62           C  
ATOM   3956  OD1 ASN A 497      63.496  69.109  52.793  1.00 68.41           O  
ATOM   3957  ND2 ASN A 497      64.847  70.440  51.582  1.00 69.22           N  
ATOM   3958  N   TRP A 498      64.254  65.491  49.343  1.00 69.13           N  
ATOM   3959  CA  TRP A 498      64.185  64.612  48.192  1.00 69.96           C  
ATOM   3960  C   TRP A 498      63.080  63.575  48.356  1.00 70.70           C  
ATOM   3961  O   TRP A 498      62.235  63.439  47.476  1.00 70.89           O  
ATOM   3962  CB  TRP A 498      65.520  63.935  47.872  1.00 69.63           C  
ATOM   3963  CG  TRP A 498      65.359  62.953  46.747  1.00 69.53           C  
ATOM   3964  CD1 TRP A 498      65.067  63.244  45.437  1.00 69.22           C  
ATOM   3965  CD2 TRP A 498      65.430  61.524  46.833  1.00 68.91           C  
ATOM   3966  NE1 TRP A 498      64.965  62.083  44.707  1.00 69.23           N  
ATOM   3967  CE2 TRP A 498      65.182  61.014  45.537  1.00 69.05           C  
ATOM   3968  CE3 TRP A 498      65.687  60.625  47.874  1.00 68.87           C  
ATOM   3969  CZ2 TRP A 498      65.189  59.646  45.256  1.00 68.82           C  
ATOM   3970  CZ3 TRP A 498      65.692  59.263  47.595  1.00 69.14           C  
ATOM   3971  CH2 TRP A 498      65.445  58.789  46.295  1.00 69.36           C  
ATOM   3972  N   SER A 499      63.078  62.852  49.473  1.00 71.74           N  
ATOM   3973  CA  SER A 499      62.083  61.790  49.666  1.00 73.00           C  
ATOM   3974  C   SER A 499      60.648  62.302  49.869  1.00 73.73           C  
ATOM   3975  O   SER A 499      59.692  61.593  49.559  1.00 73.89           O  
ATOM   3976  CB  SER A 499      62.501  60.773  50.745  1.00 72.91           C  
ATOM   3977  OG  SER A 499      63.179  61.377  51.828  1.00 73.41           O  
ATOM   3978  N   VAL A 500      60.499  63.534  50.348  1.00 74.73           N  
ATOM   3979  CA  VAL A 500      59.178  64.156  50.418  1.00 75.85           C  
ATOM   3980  C   VAL A 500      58.634  64.440  49.011  1.00 76.63           C  
ATOM   3981  O   VAL A 500      57.425  64.419  48.801  1.00 76.70           O  
ATOM   3982  CB  VAL A 500      59.158  65.433  51.317  1.00 75.82           C  
ATOM   3983  CG1 VAL A 500      59.621  66.671  50.557  1.00 76.25           C  
ATOM   3984  CG2 VAL A 500      57.768  65.667  51.873  1.00 76.07           C  
ATOM   3985  N   SER A 501      59.539  64.686  48.063  1.00 77.82           N  
ATOM   3986  CA  SER A 501      59.191  64.951  46.661  1.00 78.95           C  
ATOM   3987  C   SER A 501      58.784  63.682  45.936  1.00 79.74           C  
ATOM   3988  O   SER A 501      58.015  63.728  44.980  1.00 79.90           O  
ATOM   3989  CB  SER A 501      60.370  65.573  45.924  1.00 78.91           C  
ATOM   3990  OG  SER A 501      60.942  66.618  46.683  1.00 79.68           O  
ATOM   3991  N   ARG A 502      59.316  62.554  46.390  1.00 80.87           N  
ATOM   3992  CA  ARG A 502      58.954  61.250  45.851  1.00 82.04           C  
ATOM   3993  C   ARG A 502      57.536  60.839  46.205  1.00 82.61           C  
ATOM   3994  O   ARG A 502      56.902  60.124  45.437  1.00 82.77           O  
ATOM   3995  CB  ARG A 502      59.905  60.182  46.370  1.00 82.14           C  
ATOM   3996  CG  ARG A 502      61.032  59.849  45.440  1.00 82.94           C  
ATOM   3997  CD  ARG A 502      61.572  58.490  45.795  1.00 84.74           C  
ATOM   3998  NE  ARG A 502      62.113  58.472  47.150  1.00 86.38           N  
ATOM   3999  CZ  ARG A 502      62.034  57.432  47.976  1.00 87.95           C  
ATOM   4000  NH1 ARG A 502      61.420  56.316  47.597  1.00 88.08           N  
ATOM   4001  NH2 ARG A 502      62.564  57.513  49.192  1.00 88.91           N  
ATOM   4002  N   GLU A 503      57.059  61.287  47.369  1.00 83.46           N  
ATOM   4003  CA  GLU A 503      55.761  60.888  47.935  1.00 84.17           C  
ATOM   4004  C   GLU A 503      54.586  61.124  46.991  1.00 84.53           C  
ATOM   4005  O   GLU A 503      53.808  60.209  46.728  1.00 84.25           O  
ATOM   4006  CB  GLU A 503      55.499  61.638  49.245  1.00 84.38           C  
ATOM   4007  CG  GLU A 503      56.481  61.346  50.374  1.00 84.89           C  
ATOM   4008  CD  GLU A 503      56.058  60.183  51.255  1.00 85.44           C  
ATOM   4009  OE1 GLU A 503      56.954  59.539  51.844  1.00 85.73           O  
ATOM   4010  OE2 GLU A 503      54.840  59.914  51.367  1.00 85.18           O  
ATOM   4011  N   ALA A 504      54.474  62.354  46.492  1.00 85.33           N  
ATOM   4012  CA  ALA A 504      53.366  62.773  45.622  1.00 86.39           C  
ATOM   4013  C   ALA A 504      53.395  62.143  44.225  1.00 87.04           C  
ATOM   4014  O   ALA A 504      52.396  62.188  43.507  1.00 87.15           O  
ATOM   4015  CB  ALA A 504      53.313  64.303  45.518  1.00 86.26           C  
ATOM   4016  N   GLY A 505      54.538  61.571  43.847  1.00 87.79           N  
ATOM   4017  CA  GLY A 505      54.686  60.883  42.565  1.00 88.66           C  
ATOM   4018  C   GLY A 505      54.195  59.449  42.612  1.00 89.37           C  
ATOM   4019  O   GLY A 505      54.015  58.813  41.572  1.00 89.31           O  
ATOM   4020  N   PHE A 506      53.992  58.943  43.827  1.00 90.25           N  
ATOM   4021  CA  PHE A 506      53.444  57.609  44.049  1.00 91.25           C  
ATOM   4022  C   PHE A 506      51.992  57.561  43.599  1.00 91.92           C  
ATOM   4023  O   PHE A 506      51.280  58.562  43.663  1.00 91.90           O  
ATOM   4024  CB  PHE A 506      53.511  57.243  45.535  1.00 91.20           C  
ATOM   4025  CG  PHE A 506      54.892  56.876  46.035  1.00 91.62           C  
ATOM   4026  CD1 PHE A 506      56.045  57.328  45.393  1.00 91.58           C  
ATOM   4027  CD2 PHE A 506      55.035  56.097  47.183  1.00 91.65           C  
ATOM   4028  CE1 PHE A 506      57.311  56.996  45.872  1.00 91.45           C  
ATOM   4029  CE2 PHE A 506      56.295  55.763  47.668  1.00 91.62           C  
ATOM   4030  CZ  PHE A 506      57.434  56.215  47.011  1.00 91.52           C  
ATOM   4031  N   SER A 507      51.557  56.394  43.143  1.00 92.86           N  
ATOM   4032  CA  SER A 507      50.154  56.178  42.837  1.00 93.93           C  
ATOM   4033  C   SER A 507      49.446  55.583  44.053  1.00 94.66           C  
ATOM   4034  O   SER A 507      49.793  54.482  44.493  1.00 94.82           O  
ATOM   4035  CB  SER A 507      50.008  55.254  41.626  1.00 93.95           C  
ATOM   4036  OG  SER A 507      50.484  53.948  41.908  1.00 94.26           O  
ATOM   4037  N   TYR A 508      48.466  56.319  44.585  1.00 95.56           N  
ATOM   4038  CA  TYR A 508      47.621  55.901  45.731  1.00 96.46           C  
ATOM   4039  C   TYR A 508      48.336  55.303  46.982  1.00 97.31           C  
ATOM   4040  O   TYR A 508      48.158  55.809  48.098  1.00 97.34           O  
ATOM   4041  CB  TYR A 508      46.458  54.995  45.267  1.00 96.13           C  
ATOM   4042  CG  TYR A 508      46.895  53.678  44.662  1.00 95.86           C  
ATOM   4043  CD1 TYR A 508      47.287  52.611  45.471  1.00 95.48           C  
ATOM   4044  CD2 TYR A 508      46.921  53.499  43.283  1.00 95.92           C  
ATOM   4045  CE1 TYR A 508      47.710  51.413  44.925  1.00 95.75           C  
ATOM   4046  CE2 TYR A 508      47.333  52.294  42.723  1.00 95.71           C  
ATOM   4047  CZ  TYR A 508      47.723  51.260  43.552  1.00 95.82           C  
ATOM   4048  OH  TYR A 508      48.130  50.070  43.009  1.00 96.17           O  
ATOM   4049  N   SER A 509      49.125  54.237  46.781  1.00 98.12           N  
ATOM   4050  CA  SER A 509      49.725  53.408  47.850  1.00 98.82           C  
ATOM   4051  C   SER A 509      48.705  52.618  48.685  1.00 99.18           C  
ATOM   4052  O   SER A 509      47.648  53.134  49.080  1.00 99.18           O  
ATOM   4053  CB  SER A 509      50.631  54.224  48.778  1.00 98.97           C  
ATOM   4054  OG  SER A 509      49.890  54.757  49.867  1.00 99.57           O  
ATOM   4055  N   HIS A 510      49.054  51.367  48.965  1.00 99.50           N  
ATOM   4056  CA  HIS A 510      48.214  50.474  49.759  1.00 99.73           C  
ATOM   4057  C   HIS A 510      48.850  50.159  51.125  1.00 99.51           C  
ATOM   4058  O   HIS A 510      48.468  49.187  51.787  1.00 99.58           O  
ATOM   4059  CB  HIS A 510      47.925  49.188  48.967  1.00 99.99           C  
ATOM   4060  CG  HIS A 510      49.075  48.725  48.124  1.00101.14           C  
ATOM   4061  ND1 HIS A 510      49.213  49.073  46.796  1.00102.34           N  
ATOM   4062  CD2 HIS A 510      50.148  47.952  48.423  1.00101.92           C  
ATOM   4063  CE1 HIS A 510      50.317  48.531  46.312  1.00102.60           C  
ATOM   4064  NE2 HIS A 510      50.904  47.847  47.279  1.00102.30           N  
ATOM   4065  N   ALA A 511      49.805  50.995  51.542  1.00 99.27           N  
ATOM   4066  CA  ALA A 511      50.567  50.784  52.786  1.00 98.91           C  
ATOM   4067  C   ALA A 511      50.305  51.867  53.834  1.00 98.44           C  
ATOM   4068  O   ALA A 511      50.459  53.054  53.556  1.00 98.45           O  
ATOM   4069  CB  ALA A 511      52.074  50.671  52.488  1.00 99.06           C  
ATOM   4070  N   GLY A 512      49.942  51.429  55.040  1.00 97.93           N  
ATOM   4071  CA  GLY A 512      49.506  52.296  56.143  1.00 97.14           C  
ATOM   4072  C   GLY A 512      50.230  53.606  56.392  1.00 96.62           C  
ATOM   4073  O   GLY A 512      49.589  54.594  56.744  1.00 96.50           O  
ATOM   4074  N   LEU A 513      51.554  53.620  56.222  1.00 96.24           N  
ATOM   4075  CA  LEU A 513      52.356  54.841  56.408  1.00 95.95           C  
ATOM   4076  C   LEU A 513      52.240  55.730  55.165  1.00 95.90           C  
ATOM   4077  O   LEU A 513      53.230  56.228  54.636  1.00 95.77           O  
ATOM   4078  CB  LEU A 513      53.827  54.502  56.718  1.00 95.79           C  
ATOM   4079  CG  LEU A 513      54.214  53.696  57.972  1.00 95.59           C  
ATOM   4080  CD1 LEU A 513      55.521  52.961  57.751  1.00 95.56           C  
ATOM   4081  CD2 LEU A 513      54.302  54.529  59.255  1.00 95.62           C  
ATOM   4082  N   SER A 514      50.998  55.952  54.745  1.00 96.08           N  
ATOM   4083  CA  SER A 514      50.661  56.403  53.393  1.00 96.16           C  
ATOM   4084  C   SER A 514      50.927  57.873  53.055  1.00 96.22           C  
ATOM   4085  O   SER A 514      51.965  58.210  52.485  1.00 96.22           O  
ATOM   4086  CB  SER A 514      49.184  56.084  53.086  1.00 96.15           C  
ATOM   4087  OG  SER A 514      48.818  54.770  53.472  1.00 96.01           O  
ATOM   4088  N   ASN A 515      49.982  58.732  53.440  1.00 96.27           N  
ATOM   4089  CA  ASN A 515      49.663  59.965  52.703  1.00 96.29           C  
ATOM   4090  C   ASN A 515      50.515  61.224  52.936  1.00 96.19           C  
ATOM   4091  O   ASN A 515      51.667  61.131  53.371  1.00 95.90           O  
ATOM   4092  CB  ASN A 515      48.162  60.271  52.856  1.00 96.34           C  
ATOM   4093  CG  ASN A 515      47.274  59.082  52.475  1.00 96.40           C  
ATOM   4094  OD1 ASN A 515      47.456  58.458  51.425  1.00 95.70           O  
ATOM   4095  ND2 ASN A 515      46.304  58.774  53.331  1.00 96.81           N  
ATOM   4096  N   ARG A 516      49.918  62.383  52.618  1.00 96.26           N  
ATOM   4097  CA  ARG A 516      50.568  63.715  52.576  1.00 96.31           C  
ATOM   4098  C   ARG A 516      51.912  63.842  53.299  1.00 96.32           C  
ATOM   4099  O   ARG A 516      52.578  64.877  53.210  1.00 96.30           O  
ATOM   4100  CB  ARG A 516      49.610  64.819  53.066  1.00 96.32           C  
ATOM   4101  CG  ARG A 516      48.904  65.611  51.961  1.00 96.26           C  
ATOM   4102  CD  ARG A 516      47.425  65.248  51.836  1.00 96.23           C  
ATOM   4103  NE  ARG A 516      47.209  63.885  51.344  1.00 96.03           N  
ATOM   4104  CZ  ARG A 516      46.023  63.380  51.005  1.00 95.81           C  
ATOM   4105  NH1 ARG A 516      44.924  64.119  51.094  1.00 95.75           N  
ATOM   4106  NH2 ARG A 516      45.934  62.129  50.571  1.00 95.42           N  
ATOM   4107  N   ARG A 524      44.528  67.117  51.287  1.00 93.95           N  
ATOM   4108  CA  ARG A 524      43.117  67.248  51.641  1.00 93.97           C  
ATOM   4109  C   ARG A 524      42.927  67.133  53.159  1.00 93.85           C  
ATOM   4110  O   ARG A 524      42.843  68.151  53.853  1.00 93.87           O  
ATOM   4111  CB  ARG A 524      42.275  66.203  50.896  1.00 94.00           C  
ATOM   4112  CG  ARG A 524      40.767  66.403  50.995  1.00 94.11           C  
ATOM   4113  CD  ARG A 524      40.061  65.059  51.098  1.00 94.19           C  
ATOM   4114  NE  ARG A 524      38.629  65.143  50.813  1.00 94.30           N  
ATOM   4115  CZ  ARG A 524      37.688  65.468  51.698  1.00 94.02           C  
ATOM   4116  NH1 ARG A 524      38.004  65.764  52.954  1.00 93.90           N  
ATOM   4117  NH2 ARG A 524      36.419  65.504  51.319  1.00 93.90           N  
ATOM   4118  N   GLU A 525      42.865  65.893  53.655  1.00 93.62           N  
ATOM   4119  CA  GLU A 525      42.739  65.584  55.089  1.00 93.36           C  
ATOM   4120  C   GLU A 525      41.322  65.822  55.648  1.00 92.99           C  
ATOM   4121  O   GLU A 525      40.866  66.963  55.758  1.00 92.94           O  
ATOM   4122  CB  GLU A 525      43.800  66.339  55.901  1.00 93.47           C  
ATOM   4123  CG  GLU A 525      44.446  65.513  56.996  1.00 94.03           C  
ATOM   4124  CD  GLU A 525      43.491  65.192  58.125  1.00 94.76           C  
ATOM   4125  OE1 GLU A 525      42.747  66.104  58.545  1.00 95.08           O  
ATOM   4126  OE2 GLU A 525      43.487  64.031  58.590  1.00 95.14           O  
ATOM   4127  N   ASN A 526      40.649  64.730  56.011  1.00 92.52           N  
ATOM   4128  CA  ASN A 526      39.241  64.751  56.434  1.00 92.13           C  
ATOM   4129  C   ASN A 526      38.991  65.372  57.806  1.00 91.76           C  
ATOM   4130  O   ASN A 526      39.933  65.713  58.516  1.00 91.82           O  
ATOM   4131  CB  ASN A 526      38.666  63.332  56.406  1.00 92.24           C  
ATOM   4132  CG  ASN A 526      38.612  62.747  55.004  1.00 92.68           C  
ATOM   4133  OD1 ASN A 526      39.445  63.061  54.144  1.00 92.98           O  
ATOM   4134  ND2 ASN A 526      37.628  61.885  54.766  1.00 92.89           N  
ATOM   4135  N   ASP A 527      37.719  65.510  58.178  1.00 91.28           N  
ATOM   4136  CA  ASP A 527      37.364  66.095  59.477  1.00 90.76           C  
ATOM   4137  C   ASP A 527      37.244  65.060  60.601  1.00 90.20           C  
ATOM   4138  O   ASP A 527      37.107  65.406  61.779  1.00 90.00           O  
ATOM   4139  CB  ASP A 527      36.103  66.960  59.376  1.00 90.92           C  
ATOM   4140  CG  ASP A 527      36.090  68.082  60.401  1.00 91.34           C  
ATOM   4141  OD1 ASP A 527      36.483  69.214  60.045  1.00 91.70           O  
ATOM   4142  OD2 ASP A 527      35.714  67.831  61.568  1.00 91.86           O  
ATOM   4143  N   LYS A 528      37.320  63.787  60.224  1.00 89.61           N  
ATOM   4144  CA  LYS A 528      37.412  62.685  61.174  1.00 89.01           C  
ATOM   4145  C   LYS A 528      38.717  62.769  61.997  1.00 88.35           C  
ATOM   4146  O   LYS A 528      38.892  62.033  62.968  1.00 88.23           O  
ATOM   4147  CB  LYS A 528      37.305  61.353  60.418  1.00 89.22           C  
ATOM   4148  CG  LYS A 528      37.588  60.106  61.240  1.00 89.92           C  
ATOM   4149  CD  LYS A 528      38.569  59.207  60.506  1.00 90.90           C  
ATOM   4150  CE  LYS A 528      39.719  58.803  61.419  1.00 91.28           C  
ATOM   4151  NZ  LYS A 528      40.932  58.454  60.633  1.00 91.57           N  
ATOM   4152  N   GLU A 529      39.616  63.682  61.614  1.00 87.51           N  
ATOM   4153  CA  GLU A 529      40.881  63.912  62.331  1.00 86.53           C  
ATOM   4154  C   GLU A 529      40.702  64.543  63.723  1.00 85.88           C  
ATOM   4155  O   GLU A 529      41.672  64.960  64.357  1.00 85.78           O  
ATOM   4156  CB  GLU A 529      41.848  64.736  61.468  1.00 86.58           C  
ATOM   4157  CG  GLU A 529      42.101  66.193  61.912  1.00 86.65           C  
ATOM   4158  CD  GLU A 529      40.934  67.143  61.666  1.00 86.32           C  
ATOM   4159  OE1 GLU A 529      39.824  66.675  61.346  1.00 86.43           O  
ATOM   4160  OE2 GLU A 529      41.135  68.370  61.801  1.00 85.79           O  
ATOM   4161  N   GLN A 530      39.456  64.621  64.185  1.00 85.10           N  
ATOM   4162  CA  GLN A 530      39.174  64.811  65.606  1.00 84.32           C  
ATOM   4163  C   GLN A 530      39.753  63.613  66.369  1.00 83.74           C  
ATOM   4164  O   GLN A 530      39.894  63.653  67.591  1.00 83.65           O  
ATOM   4165  CB  GLN A 530      37.662  64.927  65.850  1.00 84.40           C  
ATOM   4166  CG  GLN A 530      37.117  66.358  65.902  1.00 84.12           C  
ATOM   4167  CD  GLN A 530      36.924  66.880  67.328  1.00 83.97           C  
ATOM   4168  OE1 GLN A 530      35.821  67.275  67.705  1.00 83.83           O  
ATOM   4169  NE2 GLN A 530      37.993  66.877  68.122  1.00 83.67           N  
ATOM   4170  N   LEU A 531      40.092  62.560  65.622  1.00 83.01           N  
ATOM   4171  CA  LEU A 531      40.769  61.375  66.152  1.00 82.38           C  
ATOM   4172  C   LEU A 531      42.207  61.669  66.587  1.00 81.61           C  
ATOM   4173  O   LEU A 531      42.880  60.805  67.152  1.00 81.83           O  
ATOM   4174  CB  LEU A 531      40.746  60.220  65.131  1.00 82.55           C  
ATOM   4175  CG  LEU A 531      39.761  59.032  65.245  1.00 83.36           C  
ATOM   4176  CD1 LEU A 531      39.841  58.339  66.621  1.00 83.78           C  
ATOM   4177  CD2 LEU A 531      38.304  59.386  64.898  1.00 83.28           C  
ATOM   4178  N   LYS A 532      42.671  62.887  66.330  1.00 80.49           N  
ATOM   4179  CA  LYS A 532      43.980  63.314  66.805  1.00 79.28           C  
ATOM   4180  C   LYS A 532      43.926  64.039  68.142  1.00 78.64           C  
ATOM   4181  O   LYS A 532      44.947  64.524  68.623  1.00 78.48           O  
ATOM   4182  CB  LYS A 532      44.678  64.166  65.765  1.00 79.32           C  
ATOM   4183  CG  LYS A 532      45.201  63.359  64.623  1.00 78.91           C  
ATOM   4184  CD  LYS A 532      46.127  64.192  63.815  1.00 78.99           C  
ATOM   4185  CE  LYS A 532      46.025  63.806  62.381  1.00 79.48           C  
ATOM   4186  NZ  LYS A 532      46.268  64.994  61.535  1.00 80.26           N  
ATOM   4187  N   ALA A 533      42.729  64.117  68.729  1.00 77.77           N  
ATOM   4188  CA  ALA A 533      42.578  64.380  70.159  1.00 76.72           C  
ATOM   4189  C   ALA A 533      43.029  63.123  70.903  1.00 76.07           C  
ATOM   4190  O   ALA A 533      42.278  62.502  71.651  1.00 75.85           O  
ATOM   4191  CB  ALA A 533      41.138  64.731  70.492  1.00 76.95           C  
ATOM   4192  N   ILE A 534      44.262  62.723  70.617  1.00 75.41           N  
ATOM   4193  CA  ILE A 534      44.969  61.708  71.375  1.00 74.46           C  
ATOM   4194  C   ILE A 534      46.282  62.341  71.831  1.00 73.81           C  
ATOM   4195  O   ILE A 534      47.180  61.675  72.342  1.00 73.86           O  
ATOM   4196  CB  ILE A 534      45.160  60.393  70.582  1.00 74.61           C  
ATOM   4197  CG1 ILE A 534      45.998  60.613  69.320  1.00 74.12           C  
ATOM   4198  CG2 ILE A 534      43.788  59.755  70.276  1.00 75.02           C  
ATOM   4199  CD1 ILE A 534      46.228  59.354  68.521  1.00 74.06           C  
ATOM   4200  N   SER A 535      46.359  63.653  71.634  1.00 72.88           N  
ATOM   4201  CA  SER A 535      47.297  64.507  72.338  1.00 72.13           C  
ATOM   4202  C   SER A 535      46.868  64.570  73.789  1.00 71.55           C  
ATOM   4203  O   SER A 535      47.679  64.813  74.678  1.00 71.68           O  
ATOM   4204  CB  SER A 535      47.248  65.912  71.765  1.00 72.16           C  
ATOM   4205  OG  SER A 535      46.920  65.868  70.394  1.00 72.40           O  
ATOM   4206  N   THR A 536      45.577  64.360  74.016  1.00 70.82           N  
ATOM   4207  CA  THR A 536      44.999  64.420  75.350  1.00 70.26           C  
ATOM   4208  C   THR A 536      45.434  63.234  76.217  1.00 69.74           C  
ATOM   4209  O   THR A 536      45.418  63.311  77.450  1.00 69.72           O  
ATOM   4210  CB  THR A 536      43.457  64.493  75.285  1.00 70.27           C  
ATOM   4211  OG1 THR A 536      42.958  63.401  74.504  1.00 70.67           O  
ATOM   4212  CG2 THR A 536      43.003  65.806  74.656  1.00 69.99           C  
ATOM   4213  N   ARG A 537      45.837  62.150  75.560  1.00 69.09           N  
ATOM   4214  CA  ARG A 537      46.199  60.907  76.238  1.00 68.38           C  
ATOM   4215  C   ARG A 537      47.564  60.960  76.928  1.00 67.85           C  
ATOM   4216  O   ARG A 537      48.502  61.582  76.436  1.00 67.76           O  
ATOM   4217  CB  ARG A 537      46.118  59.731  75.265  1.00 68.40           C  
ATOM   4218  CG  ARG A 537      44.697  59.223  75.051  1.00 68.60           C  
ATOM   4219  CD  ARG A 537      44.552  58.438  73.758  1.00 69.38           C  
ATOM   4220  NE  ARG A 537      45.550  57.377  73.633  1.00 69.71           N  
ATOM   4221  CZ  ARG A 537      45.655  56.556  72.590  1.00 70.08           C  
ATOM   4222  NH1 ARG A 537      44.816  56.653  71.558  1.00 69.19           N  
ATOM   4223  NH2 ARG A 537      46.606  55.630  72.581  1.00 70.04           N  
ATOM   4224  N   ASP A 538      47.653  60.295  78.075  1.00 67.21           N  
ATOM   4225  CA  ASP A 538      48.834  60.348  78.922  1.00 66.74           C  
ATOM   4226  C   ASP A 538      50.061  59.721  78.249  1.00 66.53           C  
ATOM   4227  O   ASP A 538      49.916  58.904  77.348  1.00 66.89           O  
ATOM   4228  CB  ASP A 538      48.542  59.691  80.277  1.00 66.67           C  
ATOM   4229  CG  ASP A 538      48.285  58.196  80.168  1.00 66.56           C  
ATOM   4230  OD1 ASP A 538      47.163  57.805  79.780  1.00 66.33           O  
ATOM   4231  OD2 ASP A 538      49.204  57.411  80.490  1.00 66.12           O  
ATOM   4232  N   PRO A 539      51.275  60.128  78.663  1.00 66.16           N  
ATOM   4233  CA  PRO A 539      52.514  59.591  78.100  1.00 65.96           C  
ATOM   4234  C   PRO A 539      52.676  58.061  78.091  1.00 65.81           C  
ATOM   4235  O   PRO A 539      53.549  57.556  77.387  1.00 65.84           O  
ATOM   4236  CB  PRO A 539      53.592  60.244  78.970  1.00 65.99           C  
ATOM   4237  CG  PRO A 539      52.980  61.528  79.379  1.00 65.83           C  
ATOM   4238  CD  PRO A 539      51.557  61.185  79.652  1.00 66.02           C  
ATOM   4239  N   LEU A 540      51.863  57.330  78.846  1.00 65.62           N  
ATOM   4240  CA  LEU A 540      51.964  55.866  78.843  1.00 65.66           C  
ATOM   4241  C   LEU A 540      50.665  55.193  78.419  1.00 65.53           C  
ATOM   4242  O   LEU A 540      50.448  54.011  78.683  1.00 65.29           O  
ATOM   4243  CB  LEU A 540      52.404  55.335  80.211  1.00 65.85           C  
ATOM   4244  CG  LEU A 540      53.644  55.896  80.907  1.00 66.05           C  
ATOM   4245  CD1 LEU A 540      53.898  55.100  82.171  1.00 65.88           C  
ATOM   4246  CD2 LEU A 540      54.876  55.887  80.006  1.00 66.72           C  
ATOM   4247  N   SER A 541      49.807  55.961  77.760  1.00 65.64           N  
ATOM   4248  CA  SER A 541      48.554  55.459  77.211  1.00 65.95           C  
ATOM   4249  C   SER A 541      48.811  54.332  76.218  1.00 66.12           C  
ATOM   4250  O   SER A 541      48.005  53.414  76.082  1.00 66.46           O  
ATOM   4251  CB  SER A 541      47.808  56.601  76.524  1.00 65.80           C  
ATOM   4252  OG  SER A 541      46.756  56.118  75.713  1.00 66.71           O  
ATOM   4253  N   GLU A 542      49.956  54.412  75.551  1.00 66.02           N  
ATOM   4254  CA  GLU A 542      50.354  53.503  74.468  1.00 66.23           C  
ATOM   4255  C   GLU A 542      49.447  53.352  73.247  1.00 65.27           C  
ATOM   4256  O   GLU A 542      48.220  53.407  73.321  1.00 64.94           O  
ATOM   4257  CB  GLU A 542      50.971  52.179  74.946  1.00 66.97           C  
ATOM   4258  CG  GLU A 542      52.463  52.057  74.501  1.00 69.23           C  
ATOM   4259  CD  GLU A 542      53.367  53.190  75.046  1.00 72.76           C  
ATOM   4260  OE1 GLU A 542      53.260  53.515  76.255  1.00 73.64           O  
ATOM   4261  OE2 GLU A 542      54.183  53.753  74.266  1.00 73.83           O  
ATOM   4262  N   ILE A 543      50.133  53.098  72.134  1.00 64.24           N  
ATOM   4263  CA  ILE A 543      49.681  53.410  70.797  1.00 62.94           C  
ATOM   4264  C   ILE A 543      49.704  52.158  69.932  1.00 62.16           C  
ATOM   4265  O   ILE A 543      50.745  51.520  69.757  1.00 61.94           O  
ATOM   4266  CB  ILE A 543      50.631  54.465  70.165  1.00 63.00           C  
ATOM   4267  CG1 ILE A 543      51.026  55.531  71.196  1.00 62.73           C  
ATOM   4268  CG2 ILE A 543      50.006  55.097  68.936  1.00 62.52           C  
ATOM   4269  CD1 ILE A 543      52.395  56.139  70.961  1.00 63.54           C  
ATOM   4270  N   THR A 544      48.546  51.822  69.384  1.00 61.25           N  
ATOM   4271  CA  THR A 544      48.424  50.714  68.452  1.00 60.46           C  
ATOM   4272  C   THR A 544      49.209  51.012  67.189  1.00 59.83           C  
ATOM   4273  O   THR A 544      49.488  52.174  66.882  1.00 59.88           O  
ATOM   4274  CB  THR A 544      46.963  50.480  68.061  1.00 60.61           C  
ATOM   4275  OG1 THR A 544      46.529  51.532  67.186  1.00 60.70           O  
ATOM   4276  CG2 THR A 544      46.074  50.435  69.307  1.00 60.20           C  
ATOM   4277  N   GLU A 545      49.561  49.959  66.459  1.00 59.03           N  
ATOM   4278  CA  GLU A 545      50.290  50.106  65.202  1.00 58.24           C  
ATOM   4279  C   GLU A 545      49.493  50.925  64.192  1.00 57.47           C  
ATOM   4280  O   GLU A 545      50.066  51.725  63.454  1.00 57.39           O  
ATOM   4281  CB  GLU A 545      50.660  48.742  64.624  1.00 58.32           C  
ATOM   4282  CG  GLU A 545      51.668  47.967  65.461  1.00 59.65           C  
ATOM   4283  CD  GLU A 545      53.029  48.659  65.570  1.00 62.05           C  
ATOM   4284  OE1 GLU A 545      53.656  48.954  64.524  1.00 62.93           O  
ATOM   4285  OE2 GLU A 545      53.484  48.896  66.711  1.00 62.73           O  
ATOM   4286  N   GLN A 546      48.173  50.733  64.180  1.00 56.62           N  
ATOM   4287  CA  GLN A 546      47.275  51.539  63.366  1.00 55.92           C  
ATOM   4288  C   GLN A 546      47.492  53.017  63.640  1.00 55.50           C  
ATOM   4289  O   GLN A 546      47.535  53.832  62.715  1.00 55.30           O  
ATOM   4290  CB  GLN A 546      45.812  51.199  63.648  1.00 55.95           C  
ATOM   4291  CG  GLN A 546      45.328  49.919  63.020  1.00 56.06           C  
ATOM   4292  CD  GLN A 546      45.202  48.794  64.012  1.00 55.89           C  
ATOM   4293  OE1 GLN A 546      45.961  48.710  64.971  1.00 56.35           O  
ATOM   4294  NE2 GLN A 546      44.236  47.913  63.785  1.00 56.23           N  
ATOM   4295  N   GLU A 547      47.629  53.351  64.919  1.00 55.03           N  
ATOM   4296  CA  GLU A 547      47.790  54.735  65.332  1.00 54.53           C  
ATOM   4297  C   GLU A 547      49.186  55.256  65.014  1.00 54.40           C  
ATOM   4298  O   GLU A 547      49.341  56.404  64.596  1.00 54.26           O  
ATOM   4299  CB  GLU A 547      47.442  54.905  66.807  1.00 54.46           C  
ATOM   4300  CG  GLU A 547      45.955  54.866  67.095  1.00 54.02           C  
ATOM   4301  CD  GLU A 547      45.636  54.832  68.574  1.00 54.56           C  
ATOM   4302  OE1 GLU A 547      44.493  55.177  68.934  1.00 55.16           O  
ATOM   4303  OE2 GLU A 547      46.514  54.461  69.383  1.00 54.65           O  
ATOM   4304  N   LYS A 548      50.198  54.413  65.197  1.00 54.38           N  
ATOM   4305  CA  LYS A 548      51.550  54.757  64.750  1.00 54.27           C  
ATOM   4306  C   LYS A 548      51.584  55.081  63.250  1.00 53.83           C  
ATOM   4307  O   LYS A 548      52.200  56.062  62.845  1.00 53.64           O  
ATOM   4308  CB  LYS A 548      52.555  53.661  65.098  1.00 54.43           C  
ATOM   4309  CG  LYS A 548      52.854  53.541  66.583  1.00 54.94           C  
ATOM   4310  CD  LYS A 548      53.956  52.518  66.837  1.00 56.44           C  
ATOM   4311  CE  LYS A 548      54.350  52.458  68.311  1.00 57.49           C  
ATOM   4312  NZ  LYS A 548      55.248  51.292  68.587  1.00 57.69           N  
ATOM   4313  N   ASP A 549      50.897  54.278  62.438  1.00 53.59           N  
ATOM   4314  CA  ASP A 549      50.830  54.526  60.989  1.00 53.36           C  
ATOM   4315  C   ASP A 549      49.949  55.728  60.660  1.00 52.99           C  
ATOM   4316  O   ASP A 549      50.252  56.495  59.756  1.00 52.81           O  
ATOM   4317  CB  ASP A 549      50.319  53.297  60.236  1.00 53.45           C  
ATOM   4318  CG  ASP A 549      51.178  52.060  60.458  1.00 54.03           C  
ATOM   4319  OD1 ASP A 549      52.258  52.155  61.085  1.00 55.14           O  
ATOM   4320  OD2 ASP A 549      50.755  50.975  60.001  1.00 54.45           O  
ATOM   4321  N   PHE A 550      48.858  55.885  61.397  1.00 52.85           N  
ATOM   4322  CA  PHE A 550      47.972  57.024  61.219  1.00 52.88           C  
ATOM   4323  C   PHE A 550      48.738  58.334  61.432  1.00 52.84           C  
ATOM   4324  O   PHE A 550      48.781  59.187  60.540  1.00 53.10           O  
ATOM   4325  CB  PHE A 550      46.786  56.906  62.177  1.00 52.77           C  
ATOM   4326  CG  PHE A 550      45.876  58.094  62.175  1.00 53.54           C  
ATOM   4327  CD1 PHE A 550      45.028  58.342  61.100  1.00 53.73           C  
ATOM   4328  CD2 PHE A 550      45.843  58.962  63.265  1.00 54.30           C  
ATOM   4329  CE1 PHE A 550      44.168  59.446  61.111  1.00 53.54           C  
ATOM   4330  CE2 PHE A 550      44.983  60.072  63.279  1.00 53.44           C  
ATOM   4331  CZ  PHE A 550      44.150  60.312  62.203  1.00 52.36           C  
ATOM   4332  N   LEU A 551      49.356  58.463  62.605  1.00 52.59           N  
ATOM   4333  CA  LEU A 551      50.157  59.633  62.989  1.00 52.36           C  
ATOM   4334  C   LEU A 551      51.224  60.029  61.981  1.00 52.50           C  
ATOM   4335  O   LEU A 551      51.293  61.188  61.565  1.00 52.48           O  
ATOM   4336  CB  LEU A 551      50.829  59.384  64.338  1.00 52.25           C  
ATOM   4337  CG  LEU A 551      49.978  59.736  65.550  1.00 51.27           C  
ATOM   4338  CD1 LEU A 551      50.385  58.902  66.748  1.00 50.65           C  
ATOM   4339  CD2 LEU A 551      50.127  61.207  65.822  1.00 50.41           C  
ATOM   4340  N   TRP A 552      52.058  59.064  61.598  1.00 52.69           N  
ATOM   4341  CA  TRP A 552      53.110  59.314  60.624  1.00 52.70           C  
ATOM   4342  C   TRP A 552      52.558  59.816  59.281  1.00 52.96           C  
ATOM   4343  O   TRP A 552      53.155  60.692  58.657  1.00 53.01           O  
ATOM   4344  CB  TRP A 552      53.999  58.086  60.432  1.00 52.42           C  
ATOM   4345  CG  TRP A 552      55.114  58.353  59.460  1.00 52.72           C  
ATOM   4346  CD1 TRP A 552      55.192  57.934  58.161  1.00 51.89           C  
ATOM   4347  CD2 TRP A 552      56.283  59.146  59.694  1.00 52.74           C  
ATOM   4348  NE1 TRP A 552      56.344  58.398  57.583  1.00 51.52           N  
ATOM   4349  CE2 TRP A 552      57.033  59.144  58.500  1.00 52.31           C  
ATOM   4350  CE3 TRP A 552      56.778  59.847  60.802  1.00 52.32           C  
ATOM   4351  CZ2 TRP A 552      58.246  59.815  58.384  1.00 52.78           C  
ATOM   4352  CZ3 TRP A 552      57.980  60.508  60.683  1.00 51.65           C  
ATOM   4353  CH2 TRP A 552      58.701  60.490  59.487  1.00 52.49           C  
ATOM   4354  N   SER A 553      51.423  59.262  58.852  1.00 53.35           N  
ATOM   4355  CA  SER A 553      50.750  59.688  57.617  1.00 53.80           C  
ATOM   4356  C   SER A 553      50.330  61.150  57.660  1.00 53.99           C  
ATOM   4357  O   SER A 553      50.259  61.805  56.628  1.00 53.75           O  
ATOM   4358  CB  SER A 553      49.512  58.840  57.360  1.00 53.76           C  
ATOM   4359  OG  SER A 553      49.851  57.470  57.321  1.00 54.58           O  
ATOM   4360  N   HIS A 554      50.062  61.653  58.862  1.00 54.44           N  
ATOM   4361  CA  HIS A 554      49.540  63.001  59.029  1.00 54.81           C  
ATOM   4362  C   HIS A 554      50.499  63.934  59.747  1.00 54.86           C  
ATOM   4363  O   HIS A 554      50.097  64.976  60.265  1.00 54.75           O  
ATOM   4364  CB  HIS A 554      48.191  62.940  59.731  1.00 54.90           C  
ATOM   4365  CG  HIS A 554      47.127  62.294  58.903  1.00 55.81           C  
ATOM   4366  ND1 HIS A 554      46.613  61.048  59.188  1.00 56.49           N  
ATOM   4367  CD2 HIS A 554      46.516  62.703  57.766  1.00 56.50           C  
ATOM   4368  CE1 HIS A 554      45.714  60.727  58.275  1.00 56.86           C  
ATOM   4369  NE2 HIS A 554      45.639  61.713  57.399  1.00 56.85           N  
ATOM   4370  N   ARG A 555      51.775  63.565  59.738  1.00 55.18           N  
ATOM   4371  CA  ARG A 555      52.817  64.325  60.419  1.00 55.61           C  
ATOM   4372  C   ARG A 555      52.815  65.818  60.084  1.00 56.45           C  
ATOM   4373  O   ARG A 555      53.215  66.652  60.903  1.00 56.29           O  
ATOM   4374  CB  ARG A 555      54.194  63.699  60.160  1.00 55.23           C  
ATOM   4375  CG  ARG A 555      54.601  63.552  58.709  1.00 53.58           C  
ATOM   4376  CD  ARG A 555      55.818  62.653  58.597  1.00 51.85           C  
ATOM   4377  NE  ARG A 555      56.328  62.571  57.231  1.00 50.71           N  
ATOM   4378  CZ  ARG A 555      55.876  61.724  56.311  1.00 49.26           C  
ATOM   4379  NH1 ARG A 555      54.896  60.875  56.607  1.00 49.01           N  
ATOM   4380  NH2 ARG A 555      56.404  61.725  55.094  1.00 47.09           N  
ATOM   4381  N   HIS A 556      52.343  66.151  58.887  1.00 57.60           N  
ATOM   4382  CA  HIS A 556      52.334  67.535  58.441  1.00 58.92           C  
ATOM   4383  C   HIS A 556      51.185  68.348  59.015  1.00 59.67           C  
ATOM   4384  O   HIS A 556      51.296  69.561  59.129  1.00 59.78           O  
ATOM   4385  CB  HIS A 556      52.373  67.617  56.917  1.00 58.94           C  
ATOM   4386  CG  HIS A 556      53.675  67.166  56.331  1.00 59.90           C  
ATOM   4387  ND1 HIS A 556      54.872  67.791  56.610  1.00 60.81           N  
ATOM   4388  CD2 HIS A 556      53.971  66.146  55.492  1.00 60.93           C  
ATOM   4389  CE1 HIS A 556      55.848  67.177  55.965  1.00 61.18           C  
ATOM   4390  NE2 HIS A 556      55.328  66.177  55.278  1.00 61.35           N  
ATOM   4391  N   TYR A 557      50.090  67.686  59.381  1.00 60.84           N  
ATOM   4392  CA  TYR A 557      48.964  68.374  60.011  1.00 62.15           C  
ATOM   4393  C   TYR A 557      49.208  68.520  61.515  1.00 62.47           C  
ATOM   4394  O   TYR A 557      48.533  69.296  62.202  1.00 62.44           O  
ATOM   4395  CB  TYR A 557      47.636  67.651  59.733  1.00 62.76           C  
ATOM   4396  CG  TYR A 557      46.400  68.368  60.274  1.00 63.99           C  
ATOM   4397  CD1 TYR A 557      45.684  69.271  59.479  1.00 65.02           C  
ATOM   4398  CD2 TYR A 557      45.945  68.140  61.584  1.00 65.05           C  
ATOM   4399  CE1 TYR A 557      44.542  69.934  59.976  1.00 65.46           C  
ATOM   4400  CE2 TYR A 557      44.805  68.795  62.093  1.00 65.31           C  
ATOM   4401  CZ  TYR A 557      44.109  69.688  61.284  1.00 65.22           C  
ATOM   4402  OH  TYR A 557      42.986  70.332  61.781  1.00 65.17           O  
ATOM   4403  N   CYS A 558      50.188  67.780  62.018  1.00 62.75           N  
ATOM   4404  CA  CYS A 558      50.493  67.805  63.435  1.00 63.23           C  
ATOM   4405  C   CYS A 558      51.153  69.095  63.862  1.00 63.58           C  
ATOM   4406  O   CYS A 558      50.961  69.544  64.991  1.00 63.83           O  
ATOM   4407  CB  CYS A 558      51.365  66.624  63.796  1.00 63.15           C  
ATOM   4408  SG  CYS A 558      50.466  65.101  63.641  1.00 63.90           S  
ATOM   4409  N   VAL A 559      51.916  69.697  62.954  1.00 63.75           N  
ATOM   4410  CA  VAL A 559      52.535  71.003  63.193  1.00 64.01           C  
ATOM   4411  C   VAL A 559      51.473  72.060  63.607  1.00 64.12           C  
ATOM   4412  O   VAL A 559      51.792  73.235  63.841  1.00 64.36           O  
ATOM   4413  CB  VAL A 559      53.359  71.468  61.948  1.00 64.01           C  
ATOM   4414  CG1 VAL A 559      54.491  72.405  62.354  1.00 64.06           C  
ATOM   4415  CG2 VAL A 559      53.932  70.268  61.200  1.00 63.83           C  
ATOM   4416  N   THR A 560      50.214  71.631  63.705  1.00 63.83           N  
ATOM   4417  CA  THR A 560      49.125  72.517  64.112  1.00 63.77           C  
ATOM   4418  C   THR A 560      48.530  72.095  65.469  1.00 63.55           C  
ATOM   4419  O   THR A 560      47.747  72.834  66.084  1.00 63.53           O  
ATOM   4420  CB  THR A 560      48.033  72.619  63.020  1.00 63.92           C  
ATOM   4421  OG1 THR A 560      47.239  71.429  63.014  1.00 64.63           O  
ATOM   4422  CG2 THR A 560      48.661  72.829  61.621  1.00 63.72           C  
ATOM   4423  N   ILE A 561      48.914  70.896  65.915  1.00 62.97           N  
ATOM   4424  CA  ILE A 561      48.663  70.413  67.277  1.00 62.21           C  
ATOM   4425  C   ILE A 561      50.028  70.070  67.908  1.00 61.07           C  
ATOM   4426  O   ILE A 561      50.427  68.911  67.933  1.00 60.92           O  
ATOM   4427  CB  ILE A 561      47.706  69.174  67.285  1.00 62.43           C  
ATOM   4428  CG1 ILE A 561      46.321  69.549  66.746  1.00 63.04           C  
ATOM   4429  CG2 ILE A 561      47.556  68.599  68.692  1.00 62.68           C  
ATOM   4430  CD1 ILE A 561      45.290  68.411  66.792  1.00 62.55           C  
ATOM   4431  N   PRO A 562      50.759  71.083  68.409  1.00 60.10           N  
ATOM   4432  CA  PRO A 562      52.171  70.867  68.767  1.00 59.16           C  
ATOM   4433  C   PRO A 562      52.406  69.793  69.830  1.00 58.30           C  
ATOM   4434  O   PRO A 562      53.424  69.105  69.786  1.00 58.39           O  
ATOM   4435  CB  PRO A 562      52.622  72.236  69.283  1.00 59.11           C  
ATOM   4436  CG  PRO A 562      51.634  73.200  68.752  1.00 59.58           C  
ATOM   4437  CD  PRO A 562      50.335  72.468  68.674  1.00 60.00           C  
ATOM   4438  N   GLU A 563      51.464  69.633  70.752  1.00 57.26           N  
ATOM   4439  CA  GLU A 563      51.635  68.716  71.880  1.00 56.24           C  
ATOM   4440  C   GLU A 563      51.582  67.217  71.558  1.00 55.34           C  
ATOM   4441  O   GLU A 563      51.809  66.403  72.452  1.00 55.51           O  
ATOM   4442  CB  GLU A 563      50.693  69.068  73.044  1.00 56.31           C  
ATOM   4443  CG  GLU A 563      49.208  69.105  72.708  1.00 57.74           C  
ATOM   4444  CD  GLU A 563      48.760  70.415  72.058  1.00 59.51           C  
ATOM   4445  OE1 GLU A 563      49.466  71.444  72.180  1.00 60.01           O  
ATOM   4446  OE2 GLU A 563      47.686  70.412  71.422  1.00 60.10           O  
ATOM   4447  N   ILE A 564      51.305  66.839  70.307  1.00 54.14           N  
ATOM   4448  CA  ILE A 564      51.414  65.418  69.919  1.00 53.02           C  
ATOM   4449  C   ILE A 564      52.838  64.962  69.664  1.00 51.81           C  
ATOM   4450  O   ILE A 564      53.089  63.765  69.517  1.00 51.46           O  
ATOM   4451  CB  ILE A 564      50.629  65.039  68.650  1.00 53.24           C  
ATOM   4452  CG1 ILE A 564      50.493  66.237  67.724  1.00 54.33           C  
ATOM   4453  CG2 ILE A 564      49.304  64.404  69.003  1.00 53.27           C  
ATOM   4454  CD1 ILE A 564      49.468  66.042  66.632  1.00 58.13           C  
ATOM   4455  N   LEU A 565      53.763  65.909  69.594  1.00 50.47           N  
ATOM   4456  CA  LEU A 565      55.140  65.586  69.250  1.00 49.37           C  
ATOM   4457  C   LEU A 565      55.686  64.281  69.879  1.00 48.69           C  
ATOM   4458  O   LEU A 565      56.191  63.435  69.143  1.00 48.79           O  
ATOM   4459  CB  LEU A 565      56.064  66.781  69.501  1.00 49.09           C  
ATOM   4460  CG  LEU A 565      57.523  66.583  69.111  1.00 48.41           C  
ATOM   4461  CD1 LEU A 565      57.676  66.148  67.655  1.00 46.92           C  
ATOM   4462  CD2 LEU A 565      58.260  67.861  69.379  1.00 48.37           C  
ATOM   4463  N   PRO A 566      55.584  64.111  71.223  1.00 47.95           N  
ATOM   4464  CA  PRO A 566      56.034  62.851  71.825  1.00 47.53           C  
ATOM   4465  C   PRO A 566      55.390  61.592  71.243  1.00 47.35           C  
ATOM   4466  O   PRO A 566      56.058  60.584  71.094  1.00 47.45           O  
ATOM   4467  CB  PRO A 566      55.654  63.012  73.304  1.00 47.44           C  
ATOM   4468  CG  PRO A 566      54.690  64.137  73.347  1.00 47.34           C  
ATOM   4469  CD  PRO A 566      55.102  65.045  72.257  1.00 47.64           C  
ATOM   4470  N   LYS A 567      54.106  61.649  70.917  1.00 47.44           N  
ATOM   4471  CA  LYS A 567      53.412  60.496  70.354  1.00 47.69           C  
ATOM   4472  C   LYS A 567      53.910  60.192  68.938  1.00 47.63           C  
ATOM   4473  O   LYS A 567      54.206  59.037  68.611  1.00 47.84           O  
ATOM   4474  CB  LYS A 567      51.898  60.726  70.333  1.00 47.78           C  
ATOM   4475  CG  LYS A 567      51.266  61.104  71.664  1.00 48.32           C  
ATOM   4476  CD  LYS A 567      51.055  59.893  72.564  1.00 50.13           C  
ATOM   4477  CE  LYS A 567      49.966  60.147  73.614  1.00 50.92           C  
ATOM   4478  NZ  LYS A 567      50.129  61.433  74.361  1.00 51.43           N  
ATOM   4479  N   LEU A 568      53.981  61.235  68.111  1.00 47.28           N  
ATOM   4480  CA  LEU A 568      54.529  61.155  66.764  1.00 47.06           C  
ATOM   4481  C   LEU A 568      55.951  60.601  66.786  1.00 47.01           C  
ATOM   4482  O   LEU A 568      56.325  59.774  65.947  1.00 46.76           O  
ATOM   4483  CB  LEU A 568      54.520  62.539  66.108  1.00 46.95           C  
ATOM   4484  CG  LEU A 568      55.136  62.710  64.711  1.00 46.92           C  
ATOM   4485  CD1 LEU A 568      54.501  61.793  63.656  1.00 45.58           C  
ATOM   4486  CD2 LEU A 568      55.038  64.164  64.273  1.00 47.20           C  
ATOM   4487  N   LEU A 569      56.736  61.049  67.758  1.00 46.76           N  
ATOM   4488  CA  LEU A 569      58.093  60.565  67.880  1.00 46.71           C  
ATOM   4489  C   LEU A 569      58.133  59.065  68.152  1.00 46.88           C  
ATOM   4490  O   LEU A 569      59.037  58.380  67.671  1.00 47.38           O  
ATOM   4491  CB  LEU A 569      58.872  61.362  68.922  1.00 46.56           C  
ATOM   4492  CG  LEU A 569      59.190  62.804  68.502  1.00 46.45           C  
ATOM   4493  CD1 LEU A 569      59.730  63.590  69.673  1.00 46.74           C  
ATOM   4494  CD2 LEU A 569      60.153  62.871  67.325  1.00 45.27           C  
ATOM   4495  N   LEU A 570      57.146  58.548  68.881  1.00 46.69           N  
ATOM   4496  CA  LEU A 570      57.068  57.113  69.125  1.00 46.77           C  
ATOM   4497  C   LEU A 570      56.488  56.358  67.931  1.00 47.26           C  
ATOM   4498  O   LEU A 570      56.434  55.120  67.932  1.00 47.61           O  
ATOM   4499  CB  LEU A 570      56.254  56.810  70.382  1.00 46.75           C  
ATOM   4500  CG  LEU A 570      56.838  57.149  71.762  1.00 47.10           C  
ATOM   4501  CD1 LEU A 570      55.846  56.757  72.842  1.00 46.80           C  
ATOM   4502  CD2 LEU A 570      58.224  56.511  72.016  1.00 45.82           C  
ATOM   4503  N   SER A 571      56.047  57.093  66.916  1.00 47.33           N  
ATOM   4504  CA  SER A 571      55.528  56.461  65.707  1.00 47.73           C  
ATOM   4505  C   SER A 571      56.599  56.275  64.635  1.00 47.68           C  
ATOM   4506  O   SER A 571      56.525  55.347  63.833  1.00 47.76           O  
ATOM   4507  CB  SER A 571      54.346  57.247  65.161  1.00 47.84           C  
ATOM   4508  OG  SER A 571      53.287  57.256  66.110  1.00 49.25           O  
ATOM   4509  N   VAL A 572      57.598  57.157  64.650  1.00 47.66           N  
ATOM   4510  CA  VAL A 572      58.726  57.124  63.721  1.00 47.48           C  
ATOM   4511  C   VAL A 572      59.421  55.770  63.779  1.00 47.71           C  
ATOM   4512  O   VAL A 572      59.590  55.198  64.864  1.00 48.47           O  
ATOM   4513  CB  VAL A 572      59.744  58.225  64.081  1.00 47.17           C  
ATOM   4514  CG1 VAL A 572      60.907  58.247  63.119  1.00 47.02           C  
ATOM   4515  CG2 VAL A 572      59.072  59.564  64.082  1.00 47.68           C  
ATOM   4516  N   LYS A 573      59.822  55.249  62.623  1.00 47.27           N  
ATOM   4517  CA  LYS A 573      60.681  54.064  62.608  1.00 46.99           C  
ATOM   4518  C   LYS A 573      62.152  54.485  62.673  1.00 46.07           C  
ATOM   4519  O   LYS A 573      62.747  54.856  61.672  1.00 46.06           O  
ATOM   4520  CB  LYS A 573      60.395  53.187  61.380  1.00 47.23           C  
ATOM   4521  CG  LYS A 573      58.943  52.772  61.270  1.00 48.63           C  
ATOM   4522  CD  LYS A 573      58.781  51.496  60.476  1.00 51.96           C  
ATOM   4523  CE  LYS A 573      57.373  50.922  60.644  1.00 54.06           C  
ATOM   4524  NZ  LYS A 573      57.057  49.913  59.573  1.00 56.89           N  
ATOM   4525  N   TRP A 574      62.730  54.429  63.864  1.00 45.41           N  
ATOM   4526  CA  TRP A 574      64.095  54.913  64.077  1.00 44.86           C  
ATOM   4527  C   TRP A 574      65.155  54.104  63.331  1.00 45.01           C  
ATOM   4528  O   TRP A 574      66.269  54.583  63.093  1.00 45.35           O  
ATOM   4529  CB  TRP A 574      64.389  55.068  65.574  1.00 44.04           C  
ATOM   4530  CG  TRP A 574      63.522  56.154  66.141  1.00 43.43           C  
ATOM   4531  CD1 TRP A 574      62.266  56.017  66.664  1.00 42.24           C  
ATOM   4532  CD2 TRP A 574      63.817  57.554  66.167  1.00 42.88           C  
ATOM   4533  NE1 TRP A 574      61.770  57.239  67.031  1.00 41.75           N  
ATOM   4534  CE2 TRP A 574      62.697  58.204  66.734  1.00 42.46           C  
ATOM   4535  CE3 TRP A 574      64.924  58.325  65.771  1.00 42.48           C  
ATOM   4536  CZ2 TRP A 574      62.647  59.595  66.912  1.00 42.95           C  
ATOM   4537  CZ3 TRP A 574      64.881  59.701  65.952  1.00 42.47           C  
ATOM   4538  CH2 TRP A 574      63.748  60.324  66.522  1.00 43.10           C  
ATOM   4539  N   ASN A 575      64.790  52.900  62.912  1.00 44.94           N  
ATOM   4540  CA  ASN A 575      65.677  52.107  62.073  1.00 44.88           C  
ATOM   4541  C   ASN A 575      65.458  52.350  60.585  1.00 45.08           C  
ATOM   4542  O   ASN A 575      65.719  51.461  59.772  1.00 45.36           O  
ATOM   4543  CB  ASN A 575      65.561  50.618  62.406  1.00 44.82           C  
ATOM   4544  CG  ASN A 575      64.191  50.035  62.079  1.00 44.76           C  
ATOM   4545  OD1 ASN A 575      63.339  50.694  61.472  1.00 45.61           O  
ATOM   4546  ND2 ASN A 575      63.980  48.781  62.475  1.00 43.05           N  
ATOM   4547  N   SER A 576      64.997  53.553  60.240  1.00 45.18           N  
ATOM   4548  CA  SER A 576      64.752  53.938  58.854  1.00 45.31           C  
ATOM   4549  C   SER A 576      65.264  55.343  58.569  1.00 45.64           C  
ATOM   4550  O   SER A 576      64.617  56.320  58.934  1.00 45.57           O  
ATOM   4551  CB  SER A 576      63.256  53.857  58.537  1.00 45.26           C  
ATOM   4552  OG  SER A 576      62.975  54.304  57.216  1.00 45.10           O  
ATOM   4553  N   ARG A 577      66.408  55.442  57.896  1.00 46.15           N  
ATOM   4554  CA  ARG A 577      67.002  56.745  57.578  1.00 47.02           C  
ATOM   4555  C   ARG A 577      66.047  57.694  56.837  1.00 47.61           C  
ATOM   4556  O   ARG A 577      66.066  58.903  57.081  1.00 47.62           O  
ATOM   4557  CB  ARG A 577      68.316  56.586  56.801  1.00 47.04           C  
ATOM   4558  CG  ARG A 577      68.162  55.931  55.441  1.00 48.21           C  
ATOM   4559  CD  ARG A 577      69.482  55.440  54.880  1.00 49.24           C  
ATOM   4560  NE  ARG A 577      70.200  56.500  54.190  1.00 50.28           N  
ATOM   4561  CZ  ARG A 577      70.109  56.740  52.885  1.00 51.00           C  
ATOM   4562  NH1 ARG A 577      69.318  55.997  52.117  1.00 51.48           N  
ATOM   4563  NH2 ARG A 577      70.806  57.728  52.347  1.00 50.66           N  
ATOM   4564  N   ASP A 578      65.218  57.145  55.944  1.00 48.30           N  
ATOM   4565  CA  ASP A 578      64.249  57.940  55.180  1.00 48.89           C  
ATOM   4566  C   ASP A 578      63.274  58.673  56.099  1.00 48.84           C  
ATOM   4567  O   ASP A 578      63.063  59.871  55.946  1.00 48.97           O  
ATOM   4568  CB  ASP A 578      63.496  57.071  54.163  1.00 49.20           C  
ATOM   4569  CG  ASP A 578      64.333  56.752  52.920  1.00 51.27           C  
ATOM   4570  OD1 ASP A 578      65.580  56.640  53.022  1.00 52.83           O  
ATOM   4571  OD2 ASP A 578      63.744  56.610  51.823  1.00 53.57           O  
ATOM   4572  N   GLU A 579      62.705  57.962  57.068  1.00 48.69           N  
ATOM   4573  CA  GLU A 579      61.769  58.577  58.007  1.00 48.69           C  
ATOM   4574  C   GLU A 579      62.461  59.511  58.991  1.00 48.44           C  
ATOM   4575  O   GLU A 579      61.975  60.616  59.253  1.00 48.68           O  
ATOM   4576  CB  GLU A 579      60.978  57.514  58.770  1.00 48.84           C  
ATOM   4577  CG  GLU A 579      60.079  56.669  57.884  1.00 49.94           C  
ATOM   4578  CD  GLU A 579      59.076  55.843  58.666  1.00 51.90           C  
ATOM   4579  OE1 GLU A 579      59.087  55.914  59.920  1.00 54.14           O  
ATOM   4580  OE2 GLU A 579      58.275  55.122  58.024  1.00 51.57           O  
ATOM   4581  N   VAL A 580      63.593  59.069  59.531  1.00 47.95           N  
ATOM   4582  CA  VAL A 580      64.289  59.825  60.567  1.00 47.47           C  
ATOM   4583  C   VAL A 580      64.728  61.188  60.037  1.00 47.17           C  
ATOM   4584  O   VAL A 580      64.600  62.193  60.729  1.00 46.84           O  
ATOM   4585  CB  VAL A 580      65.473  59.023  61.164  1.00 47.60           C  
ATOM   4586  CG1 VAL A 580      66.218  59.835  62.223  1.00 47.27           C  
ATOM   4587  CG2 VAL A 580      64.979  57.711  61.756  1.00 47.33           C  
ATOM   4588  N   ALA A 581      65.211  61.219  58.800  1.00 47.21           N  
ATOM   4589  CA  ALA A 581      65.591  62.473  58.153  1.00 47.60           C  
ATOM   4590  C   ALA A 581      64.416  63.442  58.084  1.00 47.94           C  
ATOM   4591  O   ALA A 581      64.568  64.629  58.353  1.00 47.97           O  
ATOM   4592  CB  ALA A 581      66.145  62.215  56.759  1.00 47.59           C  
ATOM   4593  N   GLN A 582      63.242  62.929  57.734  1.00 48.43           N  
ATOM   4594  CA  GLN A 582      62.033  63.747  57.692  1.00 49.19           C  
ATOM   4595  C   GLN A 582      61.640  64.259  59.074  1.00 49.54           C  
ATOM   4596  O   GLN A 582      61.196  65.401  59.215  1.00 49.47           O  
ATOM   4597  CB  GLN A 582      60.880  62.970  57.060  1.00 49.27           C  
ATOM   4598  CG  GLN A 582      61.150  62.583  55.613  1.00 49.51           C  
ATOM   4599  CD  GLN A 582      59.930  62.067  54.914  1.00 49.91           C  
ATOM   4600  OE1 GLN A 582      58.850  62.659  54.994  1.00 51.52           O  
ATOM   4601  NE2 GLN A 582      60.086  60.960  54.214  1.00 50.01           N  
ATOM   4602  N   MET A 583      61.817  63.411  60.085  1.00 50.06           N  
ATOM   4603  CA  MET A 583      61.511  63.773  61.465  1.00 50.63           C  
ATOM   4604  C   MET A 583      62.369  64.946  61.919  1.00 50.76           C  
ATOM   4605  O   MET A 583      61.855  65.901  62.505  1.00 50.64           O  
ATOM   4606  CB  MET A 583      61.681  62.562  62.390  1.00 50.77           C  
ATOM   4607  CG  MET A 583      61.005  62.677  63.743  1.00 51.94           C  
ATOM   4608  SD  MET A 583      59.419  63.573  63.815  1.00 56.24           S  
ATOM   4609  CE  MET A 583      58.386  62.642  62.707  1.00 55.91           C  
ATOM   4610  N   TYR A 584      63.666  64.887  61.615  1.00 51.02           N  
ATOM   4611  CA  TYR A 584      64.581  65.987  61.907  1.00 51.46           C  
ATOM   4612  C   TYR A 584      64.079  67.287  61.294  1.00 52.09           C  
ATOM   4613  O   TYR A 584      64.103  68.330  61.942  1.00 52.38           O  
ATOM   4614  CB  TYR A 584      65.983  65.673  61.401  1.00 51.14           C  
ATOM   4615  CG  TYR A 584      66.762  64.695  62.254  1.00 51.53           C  
ATOM   4616  CD1 TYR A 584      68.122  64.478  62.020  1.00 51.35           C  
ATOM   4617  CD2 TYR A 584      66.153  63.993  63.309  1.00 51.56           C  
ATOM   4618  CE1 TYR A 584      68.851  63.586  62.790  1.00 50.86           C  
ATOM   4619  CE2 TYR A 584      66.880  63.101  64.089  1.00 50.98           C  
ATOM   4620  CZ  TYR A 584      68.226  62.906  63.818  1.00 51.04           C  
ATOM   4621  OH  TYR A 584      68.955  62.028  64.572  1.00 51.40           O  
ATOM   4622  N   CYS A 585      63.599  67.216  60.055  1.00 52.82           N  
ATOM   4623  CA  CYS A 585      63.003  68.376  59.402  1.00 53.63           C  
ATOM   4624  C   CYS A 585      61.826  68.975  60.138  1.00 53.41           C  
ATOM   4625  O   CYS A 585      61.792  70.186  60.360  1.00 53.53           O  
ATOM   4626  CB  CYS A 585      62.579  68.031  57.999  1.00 53.80           C  
ATOM   4627  SG  CYS A 585      63.884  68.385  56.882  1.00 57.87           S  
ATOM   4628  N   LEU A 586      60.868  68.127  60.500  1.00 53.32           N  
ATOM   4629  CA  LEU A 586      59.702  68.561  61.257  1.00 53.37           C  
ATOM   4630  C   LEU A 586      60.111  69.142  62.606  1.00 53.55           C  
ATOM   4631  O   LEU A 586      59.687  70.243  62.962  1.00 53.59           O  
ATOM   4632  CB  LEU A 586      58.709  67.407  61.433  1.00 53.33           C  
ATOM   4633  CG  LEU A 586      58.070  66.865  60.150  1.00 52.66           C  
ATOM   4634  CD1 LEU A 586      57.365  65.545  60.400  1.00 51.26           C  
ATOM   4635  CD2 LEU A 586      57.117  67.885  59.529  1.00 52.46           C  
ATOM   4636  N   VAL A 587      60.956  68.412  63.330  1.00 53.73           N  
ATOM   4637  CA  VAL A 587      61.464  68.858  64.622  1.00 54.09           C  
ATOM   4638  C   VAL A 587      62.166  70.202  64.514  1.00 54.79           C  
ATOM   4639  O   VAL A 587      62.069  71.030  65.418  1.00 54.77           O  
ATOM   4640  CB  VAL A 587      62.437  67.832  65.240  1.00 53.80           C  
ATOM   4641  CG1 VAL A 587      63.280  68.471  66.318  1.00 52.85           C  
ATOM   4642  CG2 VAL A 587      61.669  66.655  65.805  1.00 53.54           C  
ATOM   4643  N   LYS A 588      62.859  70.422  63.404  1.00 55.67           N  
ATOM   4644  CA  LYS A 588      63.699  71.604  63.274  1.00 56.67           C  
ATOM   4645  C   LYS A 588      62.895  72.902  63.405  1.00 57.17           C  
ATOM   4646  O   LYS A 588      63.355  73.855  64.036  1.00 57.72           O  
ATOM   4647  CB  LYS A 588      64.510  71.573  61.979  1.00 56.66           C  
ATOM   4648  CG  LYS A 588      65.525  72.690  61.863  1.00 57.14           C  
ATOM   4649  CD  LYS A 588      65.693  73.091  60.417  1.00 59.45           C  
ATOM   4650  CE  LYS A 588      66.687  74.224  60.267  1.00 60.99           C  
ATOM   4651  NZ  LYS A 588      67.012  74.427  58.825  1.00 62.13           N  
ATOM   4652  N   ASP A 589      61.699  72.948  62.831  1.00 57.51           N  
ATOM   4653  CA  ASP A 589      60.857  74.128  63.029  1.00 58.12           C  
ATOM   4654  C   ASP A 589      59.460  73.781  63.567  1.00 57.87           C  
ATOM   4655  O   ASP A 589      58.424  74.193  63.027  1.00 57.88           O  
ATOM   4656  CB  ASP A 589      60.834  75.042  61.787  1.00 58.63           C  
ATOM   4657  CG  ASP A 589      60.849  74.268  60.482  1.00 60.08           C  
ATOM   4658  OD1 ASP A 589      61.429  74.780  59.494  1.00 60.42           O  
ATOM   4659  OD2 ASP A 589      60.283  73.150  60.450  1.00 62.23           O  
ATOM   4660  N   TRP A 590      59.469  73.010  64.652  1.00 57.35           N  
ATOM   4661  CA  TRP A 590      58.268  72.647  65.369  1.00 56.73           C  
ATOM   4662  C   TRP A 590      57.921  73.796  66.296  1.00 56.96           C  
ATOM   4663  O   TRP A 590      58.816  74.371  66.925  1.00 56.78           O  
ATOM   4664  CB  TRP A 590      58.513  71.386  66.197  1.00 56.02           C  
ATOM   4665  CG  TRP A 590      57.255  70.720  66.655  1.00 55.16           C  
ATOM   4666  CD1 TRP A 590      56.530  71.019  67.764  1.00 54.40           C  
ATOM   4667  CD2 TRP A 590      56.571  69.640  66.008  1.00 54.24           C  
ATOM   4668  NE1 TRP A 590      55.434  70.196  67.855  1.00 53.98           N  
ATOM   4669  CE2 TRP A 590      55.437  69.338  66.790  1.00 54.25           C  
ATOM   4670  CE3 TRP A 590      56.808  68.897  64.845  1.00 53.52           C  
ATOM   4671  CZ2 TRP A 590      54.537  68.328  66.444  1.00 54.78           C  
ATOM   4672  CZ3 TRP A 590      55.915  67.891  64.504  1.00 54.25           C  
ATOM   4673  CH2 TRP A 590      54.793  67.617  65.299  1.00 54.55           C  
ATOM   4674  N   PRO A 591      56.620  74.136  66.390  1.00 57.26           N  
ATOM   4675  CA  PRO A 591      56.166  75.119  67.367  1.00 57.56           C  
ATOM   4676  C   PRO A 591      56.653  74.730  68.763  1.00 58.03           C  
ATOM   4677  O   PRO A 591      56.810  73.543  69.036  1.00 58.00           O  
ATOM   4678  CB  PRO A 591      54.641  75.003  67.286  1.00 57.54           C  
ATOM   4679  CG  PRO A 591      54.374  74.527  65.921  1.00 56.80           C  
ATOM   4680  CD  PRO A 591      55.501  73.611  65.585  1.00 57.13           C  
ATOM   4681  N   PRO A 592      56.895  75.716  69.645  1.00 58.58           N  
ATOM   4682  CA  PRO A 592      57.408  75.351  70.963  1.00 58.75           C  
ATOM   4683  C   PRO A 592      56.292  74.763  71.835  1.00 58.84           C  
ATOM   4684  O   PRO A 592      55.114  75.034  71.596  1.00 58.82           O  
ATOM   4685  CB  PRO A 592      57.882  76.689  71.523  1.00 58.98           C  
ATOM   4686  CG  PRO A 592      56.944  77.694  70.911  1.00 58.68           C  
ATOM   4687  CD  PRO A 592      56.685  77.175  69.516  1.00 58.66           C  
ATOM   4688  N   ILE A 593      56.667  73.947  72.814  1.00 58.91           N  
ATOM   4689  CA  ILE A 593      55.714  73.365  73.754  1.00 59.16           C  
ATOM   4690  C   ILE A 593      56.040  73.775  75.185  1.00 59.59           C  
ATOM   4691  O   ILE A 593      57.183  74.116  75.503  1.00 59.67           O  
ATOM   4692  CB  ILE A 593      55.644  71.813  73.666  1.00 59.15           C  
ATOM   4693  CG1 ILE A 593      57.044  71.178  73.754  1.00 59.30           C  
ATOM   4694  CG2 ILE A 593      54.918  71.383  72.400  1.00 59.45           C  
ATOM   4695  CD1 ILE A 593      57.049  69.643  73.791  1.00 59.01           C  
ATOM   4696  N   LYS A 594      55.029  73.736  76.047  1.00 59.93           N  
ATOM   4697  CA  LYS A 594      55.195  74.114  77.441  1.00 60.16           C  
ATOM   4698  C   LYS A 594      56.259  73.237  78.097  1.00 60.00           C  
ATOM   4699  O   LYS A 594      56.329  72.039  77.829  1.00 59.84           O  
ATOM   4700  CB  LYS A 594      53.858  74.048  78.184  1.00 60.46           C  
ATOM   4701  CG  LYS A 594      52.738  74.786  77.454  1.00 61.61           C  
ATOM   4702  CD  LYS A 594      51.766  75.474  78.386  1.00 63.28           C  
ATOM   4703  CE  LYS A 594      50.660  76.109  77.571  1.00 64.55           C  
ATOM   4704  NZ  LYS A 594      50.218  77.410  78.142  1.00 65.85           N  
ATOM   4705  N   PRO A 595      57.111  73.845  78.937  1.00 60.04           N  
ATOM   4706  CA  PRO A 595      58.256  73.186  79.548  1.00 60.07           C  
ATOM   4707  C   PRO A 595      57.888  71.858  80.188  1.00 60.30           C  
ATOM   4708  O   PRO A 595      58.675  70.916  80.143  1.00 60.26           O  
ATOM   4709  CB  PRO A 595      58.679  74.177  80.626  1.00 60.14           C  
ATOM   4710  CG  PRO A 595      58.275  75.482  80.101  1.00 59.88           C  
ATOM   4711  CD  PRO A 595      57.008  75.253  79.360  1.00 60.06           C  
ATOM   4712  N   GLU A 596      56.701  71.791  80.781  1.00 60.59           N  
ATOM   4713  CA  GLU A 596      56.206  70.550  81.345  1.00 61.02           C  
ATOM   4714  C   GLU A 596      56.290  69.424  80.317  1.00 60.93           C  
ATOM   4715  O   GLU A 596      56.838  68.373  80.611  1.00 61.10           O  
ATOM   4716  CB  GLU A 596      54.771  70.720  81.850  1.00 61.28           C  
ATOM   4717  CG  GLU A 596      54.657  71.347  83.239  1.00 62.91           C  
ATOM   4718  CD  GLU A 596      54.799  72.870  83.248  1.00 65.40           C  
ATOM   4719  OE1 GLU A 596      54.534  73.520  82.207  1.00 65.55           O  
ATOM   4720  OE2 GLU A 596      55.169  73.417  84.318  1.00 66.76           O  
ATOM   4721  N   GLN A 597      55.775  69.660  79.109  1.00 60.82           N  
ATOM   4722  CA  GLN A 597      55.784  68.648  78.046  1.00 60.76           C  
ATOM   4723  C   GLN A 597      57.166  68.368  77.472  1.00 60.33           C  
ATOM   4724  O   GLN A 597      57.430  67.254  77.023  1.00 60.73           O  
ATOM   4725  CB  GLN A 597      54.855  69.043  76.904  1.00 61.05           C  
ATOM   4726  CG  GLN A 597      53.376  69.077  77.263  1.00 62.46           C  
ATOM   4727  CD  GLN A 597      52.605  70.102  76.438  1.00 64.18           C  
ATOM   4728  OE1 GLN A 597      51.843  70.899  76.983  1.00 64.98           O  
ATOM   4729  NE2 GLN A 597      52.824  70.102  75.124  1.00 64.61           N  
ATOM   4730  N   ALA A 598      58.031  69.380  77.469  1.00 59.50           N  
ATOM   4731  CA  ALA A 598      59.401  69.241  76.982  1.00 58.74           C  
ATOM   4732  C   ALA A 598      60.228  68.279  77.830  1.00 58.51           C  
ATOM   4733  O   ALA A 598      61.140  67.627  77.333  1.00 58.50           O  
ATOM   4734  CB  ALA A 598      60.073  70.592  76.921  1.00 58.48           C  
ATOM   4735  N   MET A 599      59.903  68.190  79.111  1.00 58.36           N  
ATOM   4736  CA  MET A 599      60.633  67.325  80.028  1.00 58.34           C  
ATOM   4737  C   MET A 599      60.417  65.856  79.761  1.00 57.91           C  
ATOM   4738  O   MET A 599      61.338  65.051  79.912  1.00 57.56           O  
ATOM   4739  CB  MET A 599      60.249  67.639  81.447  1.00 58.23           C  
ATOM   4740  CG  MET A 599      60.963  68.834  81.937  1.00 58.44           C  
ATOM   4741  SD  MET A 599      60.315  69.278  83.521  1.00 59.80           S  
ATOM   4742  CE  MET A 599      61.098  70.885  83.679  1.00 60.30           C  
ATOM   4743  N   GLU A 600      59.188  65.515  79.380  1.00 57.54           N  
ATOM   4744  CA  GLU A 600      58.879  64.207  78.827  1.00 57.26           C  
ATOM   4745  C   GLU A 600      59.947  63.824  77.794  1.00 56.19           C  
ATOM   4746  O   GLU A 600      60.429  62.685  77.776  1.00 56.21           O  
ATOM   4747  CB  GLU A 600      57.495  64.255  78.182  1.00 57.26           C  
ATOM   4748  CG  GLU A 600      56.928  62.926  77.695  1.00 58.11           C  
ATOM   4749  CD  GLU A 600      55.509  63.077  77.126  1.00 58.96           C  
ATOM   4750  OE1 GLU A 600      55.043  62.136  76.441  1.00 61.56           O  
ATOM   4751  OE2 GLU A 600      54.859  64.132  77.359  1.00 60.22           O  
ATOM   4752  N   LEU A 601      60.348  64.783  76.963  1.00 54.97           N  
ATOM   4753  CA  LEU A 601      61.266  64.478  75.864  1.00 53.92           C  
ATOM   4754  C   LEU A 601      62.721  64.277  76.279  1.00 53.38           C  
ATOM   4755  O   LEU A 601      63.571  64.025  75.431  1.00 53.48           O  
ATOM   4756  CB  LEU A 601      61.150  65.511  74.736  1.00 53.70           C  
ATOM   4757  CG  LEU A 601      59.818  65.528  73.985  1.00 52.59           C  
ATOM   4758  CD1 LEU A 601      59.780  66.710  73.059  1.00 52.00           C  
ATOM   4759  CD2 LEU A 601      59.571  64.234  73.223  1.00 50.99           C  
ATOM   4760  N   LEU A 602      63.005  64.380  77.576  1.00 52.83           N  
ATOM   4761  CA  LEU A 602      64.366  64.164  78.085  1.00 52.07           C  
ATOM   4762  C   LEU A 602      64.536  62.863  78.865  1.00 51.95           C  
ATOM   4763  O   LEU A 602      65.629  62.578  79.344  1.00 51.77           O  
ATOM   4764  CB  LEU A 602      64.823  65.345  78.933  1.00 51.49           C  
ATOM   4765  CG  LEU A 602      64.940  66.673  78.195  1.00 51.24           C  
ATOM   4766  CD1 LEU A 602      65.022  67.823  79.188  1.00 50.71           C  
ATOM   4767  CD2 LEU A 602      66.127  66.682  77.236  1.00 50.33           C  
ATOM   4768  N   ASP A 603      63.468  62.077  78.989  1.00 51.89           N  
ATOM   4769  CA  ASP A 603      63.570  60.771  79.632  1.00 52.29           C  
ATOM   4770  C   ASP A 603      64.193  59.736  78.682  1.00 52.41           C  
ATOM   4771  O   ASP A 603      64.659  60.088  77.599  1.00 52.72           O  
ATOM   4772  CB  ASP A 603      62.221  60.315  80.235  1.00 52.19           C  
ATOM   4773  CG  ASP A 603      61.231  59.796  79.194  1.00 52.92           C  
ATOM   4774  OD1 ASP A 603      61.601  58.921  78.380  1.00 54.32           O  
ATOM   4775  OD2 ASP A 603      60.056  60.228  79.219  1.00 52.53           O  
ATOM   4776  N   CYS A 604      64.186  58.470  79.083  1.00 52.41           N  
ATOM   4777  CA  CYS A 604      64.856  57.408  78.334  1.00 52.77           C  
ATOM   4778  C   CYS A 604      64.196  57.027  76.996  1.00 52.43           C  
ATOM   4779  O   CYS A 604      64.848  56.442  76.138  1.00 52.41           O  
ATOM   4780  CB  CYS A 604      65.034  56.171  79.222  1.00 52.80           C  
ATOM   4781  SG  CYS A 604      63.509  55.671  80.078  1.00 55.45           S  
ATOM   4782  N   ASN A 605      62.920  57.357  76.815  1.00 52.18           N  
ATOM   4783  CA  ASN A 605      62.228  57.058  75.559  1.00 52.09           C  
ATOM   4784  C   ASN A 605      62.595  57.958  74.388  1.00 51.39           C  
ATOM   4785  O   ASN A 605      62.075  57.793  73.293  1.00 51.57           O  
ATOM   4786  CB  ASN A 605      60.712  57.108  75.743  1.00 52.41           C  
ATOM   4787  CG  ASN A 605      60.182  55.950  76.553  1.00 54.29           C  
ATOM   4788  OD1 ASN A 605      59.183  56.090  77.270  1.00 56.49           O  
ATOM   4789  ND2 ASN A 605      60.841  54.794  76.451  1.00 55.78           N  
ATOM   4790  N   TYR A 606      63.465  58.930  74.610  1.00 50.65           N  
ATOM   4791  CA  TYR A 606      63.795  59.866  73.548  1.00 49.95           C  
ATOM   4792  C   TYR A 606      65.294  60.138  73.510  1.00 49.74           C  
ATOM   4793  O   TYR A 606      65.730  61.221  73.896  1.00 50.19           O  
ATOM   4794  CB  TYR A 606      62.979  61.155  73.704  1.00 49.42           C  
ATOM   4795  CG  TYR A 606      61.487  60.911  73.732  1.00 49.03           C  
ATOM   4796  CD1 TYR A 606      60.772  60.764  72.554  1.00 48.84           C  
ATOM   4797  CD2 TYR A 606      60.790  60.807  74.940  1.00 48.66           C  
ATOM   4798  CE1 TYR A 606      59.403  60.526  72.563  1.00 48.77           C  
ATOM   4799  CE2 TYR A 606      59.417  60.573  74.960  1.00 47.42           C  
ATOM   4800  CZ  TYR A 606      58.733  60.435  73.765  1.00 48.73           C  
ATOM   4801  OH  TYR A 606      57.376  60.202  73.744  1.00 49.56           O  
ATOM   4802  N   PRO A 607      66.092  59.149  73.055  1.00 49.32           N  
ATOM   4803  CA  PRO A 607      67.549  59.301  73.067  1.00 49.19           C  
ATOM   4804  C   PRO A 607      68.103  60.203  71.980  1.00 49.29           C  
ATOM   4805  O   PRO A 607      69.230  60.680  72.110  1.00 49.48           O  
ATOM   4806  CB  PRO A 607      68.053  57.879  72.857  1.00 48.82           C  
ATOM   4807  CG  PRO A 607      66.985  57.221  72.102  1.00 49.02           C  
ATOM   4808  CD  PRO A 607      65.689  57.833  72.533  1.00 49.18           C  
ATOM   4809  N   ASP A 608      67.337  60.428  70.920  1.00 49.27           N  
ATOM   4810  CA  ASP A 608      67.849  61.165  69.787  1.00 49.65           C  
ATOM   4811  C   ASP A 608      68.144  62.625  70.142  1.00 50.02           C  
ATOM   4812  O   ASP A 608      67.260  63.330  70.628  1.00 50.24           O  
ATOM   4813  CB  ASP A 608      66.884  61.079  68.612  1.00 49.92           C  
ATOM   4814  CG  ASP A 608      67.332  61.923  67.438  1.00 50.08           C  
ATOM   4815  OD1 ASP A 608      66.980  63.117  67.382  1.00 49.61           O  
ATOM   4816  OD2 ASP A 608      68.048  61.386  66.579  1.00 51.32           O  
ATOM   4817  N   PRO A 609      69.394  63.075  69.893  1.00 50.19           N  
ATOM   4818  CA  PRO A 609      69.927  64.411  70.204  1.00 50.23           C  
ATOM   4819  C   PRO A 609      69.188  65.580  69.563  1.00 50.51           C  
ATOM   4820  O   PRO A 609      69.255  66.704  70.075  1.00 50.68           O  
ATOM   4821  CB  PRO A 609      71.353  64.361  69.637  1.00 49.96           C  
ATOM   4822  CG  PRO A 609      71.337  63.242  68.660  1.00 50.30           C  
ATOM   4823  CD  PRO A 609      70.424  62.231  69.262  1.00 50.15           C  
ATOM   4824  N   MET A 610      68.533  65.335  68.434  1.00 50.65           N  
ATOM   4825  CA  MET A 610      67.764  66.377  67.770  1.00 50.83           C  
ATOM   4826  C   MET A 610      66.517  66.643  68.607  1.00 50.43           C  
ATOM   4827  O   MET A 610      66.171  67.795  68.870  1.00 50.63           O  
ATOM   4828  CB  MET A 610      67.404  65.945  66.345  1.00 51.08           C  
ATOM   4829  CG  MET A 610      67.787  66.941  65.265  1.00 53.12           C  
ATOM   4830  SD  MET A 610      69.424  67.697  65.487  1.00 58.46           S  
ATOM   4831  CE  MET A 610      70.504  66.296  65.820  1.00 57.47           C  
ATOM   4832  N   VAL A 611      65.876  65.562  69.048  1.00 49.72           N  
ATOM   4833  CA  VAL A 611      64.692  65.628  69.888  1.00 49.12           C  
ATOM   4834  C   VAL A 611      64.982  66.339  71.206  1.00 48.84           C  
ATOM   4835  O   VAL A 611      64.213  67.201  71.643  1.00 49.12           O  
ATOM   4836  CB  VAL A 611      64.127  64.218  70.148  1.00 49.11           C  
ATOM   4837  CG1 VAL A 611      63.103  64.225  71.283  1.00 48.77           C  
ATOM   4838  CG2 VAL A 611      63.510  63.678  68.874  1.00 49.40           C  
ATOM   4839  N   ARG A 612      66.101  65.984  71.823  1.00 48.13           N  
ATOM   4840  CA  ARG A 612      66.496  66.554  73.098  1.00 47.28           C  
ATOM   4841  C   ARG A 612      66.915  68.004  72.974  1.00 47.06           C  
ATOM   4842  O   ARG A 612      66.802  68.758  73.928  1.00 47.11           O  
ATOM   4843  CB  ARG A 612      67.645  65.763  73.674  1.00 47.11           C  
ATOM   4844  CG  ARG A 612      67.315  64.336  73.908  1.00 46.95           C  
ATOM   4845  CD  ARG A 612      68.368  63.684  74.763  1.00 47.69           C  
ATOM   4846  NE  ARG A 612      67.729  62.631  75.522  1.00 49.98           N  
ATOM   4847  CZ  ARG A 612      67.658  62.573  76.846  1.00 51.39           C  
ATOM   4848  NH1 ARG A 612      68.241  63.484  77.619  1.00 50.51           N  
ATOM   4849  NH2 ARG A 612      67.019  61.558  77.396  1.00 53.47           N  
ATOM   4850  N   GLY A 613      67.411  68.386  71.801  1.00 46.78           N  
ATOM   4851  CA  GLY A 613      67.871  69.746  71.561  1.00 46.44           C  
ATOM   4852  C   GLY A 613      66.672  70.655  71.529  1.00 46.51           C  
ATOM   4853  O   GLY A 613      66.686  71.752  72.095  1.00 46.82           O  
ATOM   4854  N   PHE A 614      65.620  70.174  70.878  1.00 46.37           N  
ATOM   4855  CA  PHE A 614      64.346  70.856  70.860  1.00 46.08           C  
ATOM   4856  C   PHE A 614      63.833  71.050  72.280  1.00 45.89           C  
ATOM   4857  O   PHE A 614      63.377  72.136  72.622  1.00 45.96           O  
ATOM   4858  CB  PHE A 614      63.333  70.081  70.010  1.00 46.28           C  
ATOM   4859  CG  PHE A 614      61.967  70.710  69.978  1.00 46.84           C  
ATOM   4860  CD1 PHE A 614      61.717  71.818  69.170  1.00 47.40           C  
ATOM   4861  CD2 PHE A 614      60.934  70.205  70.773  1.00 46.42           C  
ATOM   4862  CE1 PHE A 614      60.457  72.409  69.147  1.00 48.22           C  
ATOM   4863  CE2 PHE A 614      59.676  70.786  70.763  1.00 46.71           C  
ATOM   4864  CZ  PHE A 614      59.429  71.889  69.951  1.00 47.51           C  
ATOM   4865  N   ALA A 615      63.927  70.006  73.101  1.00 45.79           N  
ATOM   4866  CA  ALA A 615      63.451  70.049  74.489  1.00 46.04           C  
ATOM   4867  C   ALA A 615      64.175  71.104  75.306  1.00 46.28           C  
ATOM   4868  O   ALA A 615      63.544  71.904  76.006  1.00 46.36           O  
ATOM   4869  CB  ALA A 615      63.592  68.686  75.154  1.00 45.88           C  
ATOM   4870  N   VAL A 616      65.500  71.112  75.196  1.00 46.69           N  
ATOM   4871  CA  VAL A 616      66.326  72.049  75.943  1.00 47.30           C  
ATOM   4872  C   VAL A 616      66.014  73.481  75.504  1.00 48.18           C  
ATOM   4873  O   VAL A 616      66.032  74.396  76.315  1.00 48.03           O  
ATOM   4874  CB  VAL A 616      67.840  71.677  75.865  1.00 47.02           C  
ATOM   4875  CG1 VAL A 616      68.715  72.733  76.507  1.00 46.62           C  
ATOM   4876  CG2 VAL A 616      68.089  70.353  76.561  1.00 46.02           C  
ATOM   4877  N   ARG A 617      65.676  73.662  74.231  1.00 49.61           N  
ATOM   4878  CA  ARG A 617      65.283  74.985  73.726  1.00 50.81           C  
ATOM   4879  C   ARG A 617      63.958  75.519  74.288  1.00 51.82           C  
ATOM   4880  O   ARG A 617      63.821  76.727  74.509  1.00 51.95           O  
ATOM   4881  CB  ARG A 617      65.303  75.027  72.202  1.00 50.56           C  
ATOM   4882  CG  ARG A 617      66.718  75.067  71.640  1.00 50.84           C  
ATOM   4883  CD  ARG A 617      66.735  75.285  70.138  1.00 51.01           C  
ATOM   4884  NE  ARG A 617      67.596  74.294  69.503  1.00 50.78           N  
ATOM   4885  CZ  ARG A 617      67.146  73.219  68.869  1.00 49.15           C  
ATOM   4886  NH1 ARG A 617      65.843  73.002  68.759  1.00 48.03           N  
ATOM   4887  NH2 ARG A 617      68.002  72.368  68.338  1.00 49.32           N  
ATOM   4888  N   CYS A 618      62.997  74.630  74.535  1.00 52.86           N  
ATOM   4889  CA  CYS A 618      61.787  75.025  75.241  1.00 54.27           C  
ATOM   4890  C   CYS A 618      62.138  75.561  76.616  1.00 54.65           C  
ATOM   4891  O   CYS A 618      61.712  76.659  76.988  1.00 54.92           O  
ATOM   4892  CB  CYS A 618      60.838  73.850  75.387  1.00 54.34           C  
ATOM   4893  SG  CYS A 618      60.142  73.332  73.821  1.00 58.41           S  
ATOM   4894  N   LEU A 619      62.934  74.784  77.354  1.00 55.03           N  
ATOM   4895  CA  LEU A 619      63.386  75.154  78.693  1.00 55.09           C  
ATOM   4896  C   LEU A 619      64.077  76.520  78.727  1.00 55.61           C  
ATOM   4897  O   LEU A 619      63.771  77.350  79.595  1.00 55.82           O  
ATOM   4898  CB  LEU A 619      64.305  74.066  79.252  1.00 54.81           C  
ATOM   4899  CG  LEU A 619      63.681  72.883  80.006  1.00 54.39           C  
ATOM   4900  CD1 LEU A 619      62.177  72.743  79.811  1.00 53.66           C  
ATOM   4901  CD2 LEU A 619      64.389  71.595  79.638  1.00 53.09           C  
ATOM   4902  N   GLU A 620      64.976  76.762  77.771  1.00 55.90           N  
ATOM   4903  CA  GLU A 620      65.759  77.998  77.738  1.00 56.50           C  
ATOM   4904  C   GLU A 620      64.849  79.195  77.529  1.00 56.18           C  
ATOM   4905  O   GLU A 620      65.233  80.327  77.816  1.00 56.24           O  
ATOM   4906  CB  GLU A 620      66.848  77.945  76.656  1.00 56.44           C  
ATOM   4907  CG  GLU A 620      67.932  76.880  76.915  1.00 57.73           C  
ATOM   4908  CD  GLU A 620      68.974  76.729  75.791  1.00 58.03           C  
ATOM   4909  OE1 GLU A 620      68.652  76.954  74.595  1.00 59.47           O  
ATOM   4910  OE2 GLU A 620      70.132  76.361  76.116  1.00 60.37           O  
ATOM   4911  N   LYS A 621      63.632  78.922  77.063  1.00 56.00           N  
ATOM   4912  CA  LYS A 621      62.675  79.956  76.694  1.00 55.89           C  
ATOM   4913  C   LYS A 621      61.549  80.147  77.698  1.00 55.39           C  
ATOM   4914  O   LYS A 621      61.116  81.279  77.929  1.00 55.57           O  
ATOM   4915  CB  LYS A 621      62.061  79.652  75.325  1.00 56.20           C  
ATOM   4916  CG  LYS A 621      62.982  79.933  74.158  1.00 58.00           C  
ATOM   4917  CD  LYS A 621      62.285  79.623  72.844  1.00 61.50           C  
ATOM   4918  CE  LYS A 621      63.249  79.729  71.667  1.00 63.19           C  
ATOM   4919  NZ  LYS A 621      62.715  79.019  70.472  1.00 64.77           N  
ATOM   4920  N   TYR A 622      61.067  79.051  78.284  1.00 54.60           N  
ATOM   4921  CA  TYR A 622      59.825  79.100  79.063  1.00 53.85           C  
ATOM   4922  C   TYR A 622      59.896  78.654  80.530  1.00 53.00           C  
ATOM   4923  O   TYR A 622      58.959  78.907  81.290  1.00 52.57           O  
ATOM   4924  CB  TYR A 622      58.695  78.379  78.309  1.00 54.27           C  
ATOM   4925  CG  TYR A 622      58.545  78.852  76.879  1.00 54.90           C  
ATOM   4926  CD1 TYR A 622      58.195  80.177  76.591  1.00 55.09           C  
ATOM   4927  CD2 TYR A 622      58.768  77.982  75.814  1.00 55.33           C  
ATOM   4928  CE1 TYR A 622      58.072  80.620  75.270  1.00 55.70           C  
ATOM   4929  CE2 TYR A 622      58.651  78.415  74.491  1.00 55.93           C  
ATOM   4930  CZ  TYR A 622      58.301  79.732  74.225  1.00 55.83           C  
ATOM   4931  OH  TYR A 622      58.176  80.151  72.919  1.00 55.43           O  
ATOM   4932  N   LEU A 623      60.987  77.997  80.930  1.00 52.10           N  
ATOM   4933  CA  LEU A 623      61.171  77.651  82.340  1.00 51.20           C  
ATOM   4934  C   LEU A 623      61.581  78.849  83.166  1.00 50.71           C  
ATOM   4935  O   LEU A 623      62.641  79.442  82.945  1.00 50.72           O  
ATOM   4936  CB  LEU A 623      62.208  76.549  82.538  1.00 51.12           C  
ATOM   4937  CG  LEU A 623      61.776  75.119  82.890  1.00 50.99           C  
ATOM   4938  CD1 LEU A 623      62.945  74.398  83.567  1.00 49.54           C
[truncated: 454,006 more chars]
