# Supplementary material for: Proteome-wide prediction of targets for aspirin: new insight into the molecular mechanism of aspirin
Source: PeerJ. 2016 Mar 10;4:e1791. doi: 10.7717/peerj.1791 (PMC4793309; doi:10.7717/peerj.1791)
Supplement: File S1 — The raw data contains all strucures of the identified 79 proteins. The Protocols show how to prepare protein strucure and run CDOCKER. [file peerj-04-1791-s004.zip › 79_protein_strucures/3ICU.pdb]

ATOM      1  N   GLY A  34      30.071  31.112  -8.911  1.00 71.19           N  
ATOM      2  CA  GLY A  34      30.488  32.271  -8.071  1.00 72.06           C  
ATOM      3  C   GLY A  34      30.439  31.994  -6.578  1.00 70.36           C  
ATOM      4  O   GLY A  34      31.471  32.043  -5.897  1.00 71.02           O  
ATOM      5  N   ALA A  35      29.240  31.717  -6.066  1.00 68.32           N  
ATOM      6  CA  ALA A  35      29.033  31.453  -4.635  1.00 66.54           C  
ATOM      7  C   ALA A  35      27.770  30.609  -4.392  1.00 64.25           C  
ATOM      8  O   ALA A  35      26.645  31.128  -4.438  1.00 63.93           O  
ATOM      9  CB  ALA A  35      28.972  32.769  -3.846  1.00 67.57           C  
ATOM     10  N   MET A  36      27.968  29.313  -4.124  1.00 62.31           N  
ATOM     11  CA  MET A  36      26.857  28.336  -4.037  1.00 59.66           C  
ATOM     12  C   MET A  36      26.506  27.930  -2.598  1.00 56.92           C  
ATOM     13  O   MET A  36      26.379  26.737  -2.260  1.00 56.07           O  
ATOM     14  CB  MET A  36      27.135  27.121  -4.940  1.00 60.14           C  
ATOM     15  CG  MET A  36      27.349  27.503  -6.409  1.00 62.34           C  
ATOM     16  SD  MET A  36      26.258  28.870  -6.912  1.00 65.80           S  
ATOM     17  CE  MET A  36      27.113  29.478  -8.368  1.00 66.80           C  
ATOM     18  N   ASP A  37      26.344  28.961  -1.770  1.00 55.19           N  
ATOM     19  CA  ASP A  37      26.059  28.850  -0.341  1.00 52.13           C  
ATOM     20  C   ASP A  37      24.553  29.018  -0.133  1.00 49.02           C  
ATOM     21  O   ASP A  37      23.902  29.751  -0.890  1.00 49.34           O  
ATOM     22  CB  ASP A  37      26.859  29.940   0.399  1.00 53.93           C  
ATOM     23  CG  ASP A  37      26.555  30.016   1.899  1.00 55.43           C  
ATOM     24  OD1 ASP A  37      26.060  29.036   2.510  1.00 56.88           O  
ATOM     25  OD2 ASP A  37      26.839  31.087   2.480  1.00 59.67           O  
ATOM     26  N   GLY A  38      24.005  28.348   0.882  1.00 44.98           N  
ATOM     27  CA  GLY A  38      22.561  28.384   1.140  1.00 41.37           C  
ATOM     28  C   GLY A  38      21.703  27.618   0.125  1.00 38.91           C  
ATOM     29  O   GLY A  38      20.583  28.045  -0.212  1.00 38.70           O  
ATOM     30  N   ALA A  39      22.221  26.494  -0.375  1.00 35.33           N  
ATOM     31  CA  ALA A  39      21.457  25.645  -1.298  1.00 33.14           C  
ATOM     32  C   ALA A  39      20.441  24.819  -0.518  1.00 31.19           C  
ATOM     33  O   ALA A  39      19.352  24.518  -1.016  1.00 31.19           O  
ATOM     34  CB  ALA A  39      22.399  24.718  -2.096  1.00 32.51           C  
ATOM     35  N   GLU A  40      20.824  24.459   0.708  1.00 28.86           N  
ATOM     36  CA  GLU A  40      20.019  23.638   1.611  1.00 27.27           C  
ATOM     37  C   GLU A  40      20.315  24.145   3.022  1.00 25.46           C  
ATOM     38  O   GLU A  40      21.411  24.635   3.261  1.00 25.38           O  
ATOM     39  CB  GLU A  40      20.453  22.165   1.482  1.00 26.95           C  
ATOM     40  CG  GLU A  40      19.515  21.182   2.140  1.00 27.57           C  
ATOM     41  CD  GLU A  40      19.974  19.716   2.050  1.00 28.53           C  
ATOM     42  OE1 GLU A  40      21.168  19.402   2.208  1.00 28.76           O  
ATOM     43  OE2 GLU A  40      19.102  18.857   1.870  1.00 31.24           O  
ATOM     44  N   ALA A  41      19.370  24.020   3.950  1.00 23.37           N  
ATOM     45  CA  ALA A  41      19.641  24.430   5.347  1.00 22.51           C  
ATOM     46  C   ALA A  41      20.876  23.705   5.884  1.00 20.69           C  
ATOM     47  O   ALA A  41      21.024  22.491   5.702  1.00 19.59           O  
ATOM     48  CB  ALA A  41      18.446  24.138   6.240  1.00 22.14           C  
ATOM     49  N   VAL A  42      21.754  24.454   6.539  1.00 20.75           N  
ATOM     50  CA  VAL A  42      22.876  23.882   7.303  1.00 19.68           C  
ATOM     51  C   VAL A  42      22.675  24.250   8.777  1.00 19.38           C  
ATOM     52  O   VAL A  42      22.458  25.410   9.089  1.00 20.31           O  
ATOM     53  CB  VAL A  42      24.232  24.407   6.773  1.00 20.70           C  
ATOM     54  CG1 VAL A  42      25.392  23.963   7.678  1.00 18.50           C  
ATOM     55  CG2 VAL A  42      24.463  23.903   5.329  1.00 19.93           C  
ATOM     56  N   TRP A  43      22.703  23.259   9.668  1.00 18.23           N  
ATOM     57  CA  TRP A  43      22.454  23.487  11.095  1.00 18.32           C  
ATOM     58  C   TRP A  43      23.759  23.475  11.847  1.00 18.79           C  
ATOM     59  O   TRP A  43      24.529  22.516  11.743  1.00 17.74           O  
ATOM     60  CB  TRP A  43      21.524  22.401  11.677  1.00 17.46           C  
ATOM     61  CG  TRP A  43      20.075  22.580  11.236  1.00 17.06           C  
ATOM     62  CD1 TRP A  43      19.521  22.191  10.043  1.00 17.43           C  
ATOM     63  CD2 TRP A  43      19.030  23.200  11.976  1.00 18.67           C  
ATOM     64  NE1 TRP A  43      18.193  22.516  10.008  1.00 19.31           N  
ATOM     65  CE2 TRP A  43      17.857  23.129  11.187  1.00 18.66           C  
ATOM     66  CE3 TRP A  43      18.962  23.797  13.243  1.00 21.49           C  
ATOM     67  CZ2 TRP A  43      16.627  23.654  11.612  1.00 18.88           C  
ATOM     68  CZ3 TRP A  43      17.719  24.307  13.683  1.00 20.85           C  
ATOM     69  CH2 TRP A  43      16.574  24.225  12.864  1.00 21.54           C  
ATOM     70  N   THR A  44      24.013  24.533  12.611  1.00 20.09           N  
ATOM     71  CA  THR A  44      25.185  24.552  13.490  1.00 21.11           C  
ATOM     72  C   THR A  44      24.912  23.675  14.702  1.00 21.79           C  
ATOM     73  O   THR A  44      23.774  23.270  14.932  1.00 22.98           O  
ATOM     74  CB  THR A  44      25.524  25.970  13.958  1.00 21.66           C  
ATOM     75  OG1 THR A  44      24.422  26.500  14.721  1.00 22.21           O  
ATOM     76  CG2 THR A  44      25.766  26.870  12.758  1.00 22.80           C  
ATOM     77  N   ALA A  45      25.960  23.388  15.468  1.00 22.61           N  
ATOM     78  CA  ALA A  45      25.853  22.652  16.713  1.00 23.65           C  
ATOM     79  C   ALA A  45      26.350  23.531  17.847  1.00 25.30           C  
ATOM     80  O   ALA A  45      27.297  24.292  17.672  1.00 26.77           O  
ATOM     81  CB  ALA A  45      26.689  21.362  16.638  1.00 22.14           C  
ATOM     82  N   TYR A  46      25.716  23.420  19.009  1.00 26.25           N  
ATOM     83  CA  TYR A  46      26.279  23.955  20.235  1.00 27.51           C  
ATOM     84  C   TYR A  46      27.075  22.839  20.889  1.00 26.65           C  
ATOM     85  O   TYR A  46      26.551  21.734  21.078  1.00 25.71           O  
ATOM     86  CB  TYR A  46      25.190  24.401  21.210  1.00 30.13           C  
ATOM     87  CG  TYR A  46      24.457  25.659  20.809  1.00 35.14           C  
ATOM     88  CD1 TYR A  46      25.089  26.914  20.849  1.00 40.95           C  
ATOM     89  CD2 TYR A  46      23.118  25.610  20.451  1.00 38.82           C  
ATOM     90  CE1 TYR A  46      24.387  28.092  20.498  1.00 44.10           C  
ATOM     91  CE2 TYR A  46      22.412  26.771  20.103  1.00 41.77           C  
ATOM     92  CZ  TYR A  46      23.053  27.995  20.117  1.00 43.84           C  
ATOM     93  OH  TYR A  46      22.342  29.110  19.763  1.00 47.78           O  
ATOM     94  N   LEU A  47      28.331  23.141  21.217  1.00 25.45           N  
ATOM     95  CA  LEU A  47      29.224  22.206  21.851  1.00 25.07           C  
ATOM     96  C   LEU A  47      29.528  22.655  23.248  1.00 26.17           C  
ATOM     97  O   LEU A  47      29.909  23.812  23.486  1.00 26.88           O  
ATOM     98  CB  LEU A  47      30.533  22.078  21.081  1.00 23.92           C  
ATOM     99  CG  LEU A  47      30.358  21.824  19.579  1.00 24.66           C  
ATOM    100  CD1 LEU A  47      31.740  21.734  18.959  1.00 25.54           C  
ATOM    101  CD2 LEU A  47      29.590  20.551  19.349  1.00 20.41           C  
ATOM    102  N   ASN A  48      29.357  21.730  24.177  1.00 26.11           N  
ATOM    103  CA  ASN A  48      29.821  21.945  25.535  1.00 27.64           C  
ATOM    104  C   ASN A  48      30.900  20.908  25.833  1.00 26.37           C  
ATOM    105  O   ASN A  48      30.599  19.736  26.063  1.00 25.61           O  
ATOM    106  CB  ASN A  48      28.666  21.854  26.529  1.00 29.29           C  
ATOM    107  CG  ASN A  48      28.967  22.581  27.821  1.00 34.83           C  
ATOM    108  OD1 ASN A  48      30.110  22.984  28.071  1.00 37.14           O  
ATOM    109  ND2 ASN A  48      27.942  22.776  28.645  1.00 38.67           N  
ATOM    110  N   VAL A  49      32.154  21.354  25.795  1.00 25.66           N  
ATOM    111  CA  VAL A  49      33.300  20.470  25.881  1.00 25.06           C  
ATOM    112  C   VAL A  49      33.943  20.612  27.265  1.00 26.24           C  
ATOM    113  O   VAL A  49      34.182  21.727  27.721  1.00 26.75           O  
ATOM    114  CB  VAL A  49      34.330  20.762  24.760  1.00 24.60           C  
ATOM    115  CG1 VAL A  49      35.528  19.826  24.865  1.00 23.12           C  
ATOM    116  CG2 VAL A  49      33.681  20.595  23.384  1.00 22.81           C  
ATOM    117  N   SER A  50      34.205  19.479  27.924  1.00 25.90           N  
ATOM    118  CA  SER A  50      34.751  19.482  29.290  1.00 26.98           C  
ATOM    119  C   SER A  50      36.001  18.601  29.376  1.00 25.96           C  
ATOM    120  O   SER A  50      35.995  17.454  28.887  1.00 25.29           O  
ATOM    121  CB  SER A  50      33.670  19.010  30.266  1.00 27.48           C  
ATOM    122  OG  SER A  50      34.231  18.684  31.515  1.00 33.58           O  
ATOM    123  N   TRP A  51      37.062  19.142  29.986  1.00 25.89           N  
ATOM    124  CA  TRP A  51      38.338  18.451  30.194  1.00 25.11           C  
ATOM    125  C   TRP A  51      38.423  18.041  31.664  1.00 25.74           C  
ATOM    126  O   TRP A  51      38.158  18.859  32.547  1.00 26.73           O  
ATOM    127  CB  TRP A  51      39.518  19.401  29.921  1.00 25.46           C  
ATOM    128  CG  TRP A  51      39.840  19.672  28.467  1.00 25.73           C  
ATOM    129  CD1 TRP A  51      40.885  19.156  27.754  1.00 24.62           C  
ATOM    130  CD2 TRP A  51      39.132  20.539  27.575  1.00 24.33           C  
ATOM    131  NE1 TRP A  51      40.866  19.634  26.469  1.00 25.86           N  
ATOM    132  CE2 TRP A  51      39.807  20.492  26.330  1.00 26.56           C  
ATOM    133  CE3 TRP A  51      38.013  21.371  27.711  1.00 26.32           C  
ATOM    134  CZ2 TRP A  51      39.378  21.223  25.211  1.00 27.18           C  
ATOM    135  CZ3 TRP A  51      37.581  22.115  26.590  1.00 26.94           C  
ATOM    136  CH2 TRP A  51      38.264  22.032  25.364  1.00 28.10           C  
ATOM    137  N   ARG A  52      38.800  16.793  31.921  1.00 24.85           N  
ATOM    138  CA  ARG A  52      39.038  16.325  33.296  1.00 25.56           C  
ATOM    139  C   ARG A  52      40.495  16.617  33.671  1.00 25.56           C  
ATOM    140  O   ARG A  52      41.394  15.810  33.440  1.00 25.11           O  
ATOM    141  CB  ARG A  52      38.693  14.832  33.455  1.00 24.62           C  
ATOM    142  CG  ARG A  52      38.878  14.297  34.918  1.00 26.83           C  
ATOM    143  CD  ARG A  52      38.417  12.849  35.045  1.00 26.50           C  
ATOM    144  NE  ARG A  52      39.228  11.940  34.239  1.00 24.48           N  
ATOM    145  CZ  ARG A  52      38.994  10.636  34.100  1.00 25.93           C  
ATOM    146  NH1 ARG A  52      37.954  10.067  34.701  1.00 28.07           N  
ATOM    147  NH2 ARG A  52      39.792   9.893  33.348  1.00 25.50           N  
ATOM    148  N   VAL A  53      40.703  17.795  34.240  1.00 26.64           N  
ATOM    149  CA  VAL A  53      42.012  18.270  34.651  1.00 26.90           C  
ATOM    150  C   VAL A  53      42.479  17.601  35.958  1.00 27.25           C  
ATOM    151  O   VAL A  53      41.778  17.672  36.968  1.00 28.53           O  
ATOM    152  CB  VAL A  53      41.985  19.817  34.826  1.00 28.12           C  
ATOM    153  CG1 VAL A  53      43.317  20.325  35.406  1.00 28.74           C  
ATOM    154  CG2 VAL A  53      41.695  20.484  33.480  1.00 28.41           C  
ATOM    155  N   PRO A  54      43.670  16.971  35.942  1.00 26.26           N  
ATOM    156  CA  PRO A  54      44.251  16.359  37.143  1.00 26.78           C  
ATOM    157  C   PRO A  54      45.006  17.357  38.029  1.00 29.01           C  
ATOM    158  O   PRO A  54      45.510  18.374  37.538  1.00 27.65           O  
ATOM    159  CB  PRO A  54      45.251  15.362  36.562  1.00 25.89           C  
ATOM    160  CG  PRO A  54      45.681  15.988  35.248  1.00 25.42           C  
ATOM    161  CD  PRO A  54      44.438  16.639  34.723  1.00 25.07           C  
ATOM    162  N   HIS A  55      45.069  17.042  39.322  1.00 30.99           N  
ATOM    163  CA  HIS A  55      46.047  17.620  40.264  1.00 34.81           C  
ATOM    164  C   HIS A  55      45.803  19.064  40.710  1.00 37.70           C  
ATOM    165  O   HIS A  55      46.714  19.693  41.219  1.00 40.10           O  
ATOM    166  CB  HIS A  55      47.471  17.550  39.693  1.00 34.01           C  
ATOM    167  CG  HIS A  55      47.897  16.188  39.265  1.00 34.29           C  
ATOM    168  ND1 HIS A  55      48.453  15.939  38.027  1.00 33.83           N  
ATOM    169  CD2 HIS A  55      47.861  14.997  39.908  1.00 34.54           C  
ATOM    170  CE1 HIS A  55      48.741  14.653  37.927  1.00 33.07           C  
ATOM    171  NE2 HIS A  55      48.390  14.060  39.055  1.00 32.09           N  
ATOM    172  N   THR A  56      44.614  19.606  40.503  1.00 40.34           N  
ATOM    173  CA  THR A  56      44.330  20.982  40.939  1.00 44.46           C  
ATOM    174  C   THR A  56      43.163  21.044  41.931  1.00 47.35           C  
ATOM    175  O   THR A  56      42.615  22.123  42.190  1.00 49.03           O  
ATOM    176  CB  THR A  56      44.018  21.925  39.744  1.00 44.08           C  
ATOM    177  OG1 THR A  56      42.772  21.549  39.145  1.00 42.35           O  
ATOM    178  CG2 THR A  56      45.120  21.877  38.693  1.00 43.22           C  
ATOM    179  N   GLY A  57      42.782  19.889  42.476  1.00 48.81           N  
ATOM    180  CA  GLY A  57      41.581  19.792  43.310  1.00 52.44           C  
ATOM    181  C   GLY A  57      40.588  18.802  42.733  1.00 53.04           C  
ATOM    182  O   GLY A  57      40.454  18.680  41.498  1.00 51.36           O  
ATOM    183  N   VAL A  58      39.872  18.128  43.637  1.00 55.61           N  
ATOM    184  CA  VAL A  58      39.015  16.960  43.333  1.00 56.54           C  
ATOM    185  C   VAL A  58      38.017  17.088  42.160  1.00 56.74           C  
ATOM    186  O   VAL A  58      37.887  16.150  41.355  1.00 56.05           O  
ATOM    187  CB  VAL A  58      38.298  16.402  44.626  1.00 58.44           C  
ATOM    188  CG1 VAL A  58      37.469  17.488  45.347  1.00 60.30           C  
ATOM    189  CG2 VAL A  58      37.444  15.160  44.302  1.00 58.35           C  
ATOM    190  N   ASN A  59      37.328  18.222  42.039  1.00 58.41           N  
ATOM    191  CA  ASN A  59      36.300  18.344  40.988  1.00 58.49           C  
ATOM    192  C   ASN A  59      36.646  19.133  39.718  1.00 57.13           C  
ATOM    193  O   ASN A  59      35.827  19.194  38.799  1.00 56.72           O  
ATOM    194  CB  ASN A  59      34.971  18.851  41.576  1.00 60.89           C  
ATOM    195  CG  ASN A  59      34.085  17.721  42.075  1.00 62.72           C  
ATOM    196  OD1 ASN A  59      34.079  16.623  41.505  1.00 63.03           O  
ATOM    197  ND2 ASN A  59      33.326  17.984  43.137  1.00 65.27           N  
ATOM    198  N   ARG A  60      37.847  19.711  39.659  1.00 56.45           N  
ATOM    199  CA  ARG A  60      38.168  20.720  38.644  1.00 55.36           C  
ATOM    200  C   ARG A  60      38.017  20.276  37.189  1.00 53.35           C  
ATOM    201  O   ARG A  60      38.648  19.308  36.739  1.00 52.03           O  
ATOM    202  CB  ARG A  60      39.571  21.290  38.840  1.00 55.64           C  
ATOM    203  CG  ARG A  60      39.910  22.426  37.851  1.00 54.54           C  
ATOM    204  CD  ARG A  60      39.796  23.791  38.519  1.00 54.52           C  
ATOM    205  NE  ARG A  60      40.742  23.883  39.628  1.00 53.05           N  
ATOM    206  CZ  ARG A  60      40.875  24.930  40.438  1.00 55.29           C  
ATOM    207  NH1 ARG A  60      40.127  26.017  40.281  1.00 56.25           N  
ATOM    208  NH2 ARG A  60      41.768  24.886  41.410  1.00 55.28           N  
ATOM    209  N   THR A  61      37.191  21.012  36.454  1.00 52.82           N  
ATOM    210  CA  THR A  61      37.067  20.816  35.012  1.00 51.06           C  
ATOM    211  C   THR A  61      37.130  22.161  34.302  1.00 51.06           C  
ATOM    212  O   THR A  61      36.441  23.112  34.696  1.00 52.85           O  
ATOM    213  CB  THR A  61      35.734  20.130  34.624  1.00 50.51           C  
ATOM    214  OG1 THR A  61      34.645  20.870  35.190  1.00 52.14           O  
ATOM    215  CG2 THR A  61      35.682  18.675  35.107  1.00 49.86           C  
ATOM    216  N   VAL A  62      37.976  22.250  33.280  1.00 48.99           N  
ATOM    217  CA  VAL A  62      37.845  23.333  32.324  1.00 48.45           C  
ATOM    218  C   VAL A  62      36.787  22.909  31.312  1.00 46.68           C  
ATOM    219  O   VAL A  62      36.700  21.732  30.941  1.00 44.41           O  
ATOM    220  CB  VAL A  62      39.189  23.757  31.641  1.00 48.58           C  
ATOM    221  CG1 VAL A  62      40.085  24.470  32.634  1.00 50.93           C  
ATOM    222  CG2 VAL A  62      39.925  22.585  31.025  1.00 47.06           C  
ATOM    223  N   TRP A  63      35.949  23.862  30.919  1.00 46.70           N  
ATOM    224  CA  TRP A  63      34.922  23.610  29.919  1.00 45.14           C  
ATOM    225  C   TRP A  63      34.732  24.835  29.034  1.00 45.11           C  
ATOM    226  O   TRP A  63      34.856  25.975  29.499  1.00 46.24           O  
ATOM    227  CB  TRP A  63      33.604  23.160  30.570  1.00 45.74           C  
ATOM    228  CG  TRP A  63      33.043  24.136  31.545  1.00 49.58           C  
ATOM    229  CD1 TRP A  63      33.282  24.177  32.893  1.00 52.57           C  
ATOM    230  CD2 TRP A  63      32.155  25.228  31.260  1.00 52.77           C  
ATOM    231  NE1 TRP A  63      32.600  25.227  33.465  1.00 55.35           N  
ATOM    232  CE2 TRP A  63      31.895  25.887  32.490  1.00 55.85           C  
ATOM    233  CE3 TRP A  63      31.547  25.710  30.090  1.00 53.28           C  
ATOM    234  CZ2 TRP A  63      31.055  27.011  32.582  1.00 58.24           C  
ATOM    235  CZ3 TRP A  63      30.706  26.833  30.179  1.00 55.98           C  
ATOM    236  CH2 TRP A  63      30.471  27.468  31.420  1.00 58.63           C  
ATOM    237  N   GLU A  64      34.462  24.582  27.756  1.00 42.73           N  
ATOM    238  CA  GLU A  64      34.180  25.622  26.778  1.00 42.52           C  
ATOM    239  C   GLU A  64      32.816  25.332  26.173  1.00 41.38           C  
ATOM    240  O   GLU A  64      32.576  24.237  25.646  1.00 38.56           O  
ATOM    241  CB  GLU A  64      35.224  25.633  25.652  1.00 42.18           C  
ATOM    242  CG  GLU A  64      36.643  25.955  26.080  1.00 44.23           C  
ATOM    243  CD  GLU A  64      37.687  25.582  25.025  1.00 45.49           C  
ATOM    244  OE1 GLU A  64      37.324  25.217  23.883  1.00 44.81           O  
ATOM    245  OE2 GLU A  64      38.891  25.652  25.341  1.00 46.71           O  
ATOM    246  N   LEU A  65      31.923  26.311  26.259  1.00 41.92           N  
ATOM    247  CA  LEU A  65      30.649  26.211  25.583  1.00 41.20           C  
ATOM    248  C   LEU A  65      30.737  27.106  24.364  1.00 40.75           C  
ATOM    249  O   LEU A  65      31.182  28.252  24.469  1.00 42.17           O  
ATOM    250  CB  LEU A  65      29.503  26.622  26.512  1.00 43.21           C  
ATOM    251  CG  LEU A  65      28.114  26.856  25.892  1.00 45.19           C  
ATOM    252  CD1 LEU A  65      27.484  25.585  25.274  1.00 44.32           C  
ATOM    253  CD2 LEU A  65      27.162  27.510  26.900  1.00 49.04           C  
ATOM    254  N   SER A  66      30.339  26.585  23.206  1.00 38.03           N  
ATOM    255  CA  SER A  66      30.428  27.358  21.980  1.00 37.50           C  
ATOM    256  C   SER A  66      29.446  26.885  20.916  1.00 35.75           C  
ATOM    257  O   SER A  66      28.892  25.789  20.997  1.00 34.03           O  
ATOM    258  CB  SER A  66      31.857  27.311  21.425  1.00 37.14           C  
ATOM    259  OG  SER A  66      32.146  26.019  20.910  1.00 37.31           O  
ATOM    260  N   GLU A  67      29.228  27.738  19.930  1.00 35.62           N  
ATOM    261  CA  GLU A  67      28.490  27.367  18.753  1.00 34.87           C  
ATOM    262  C   GLU A  67      29.550  27.265  17.679  1.00 34.46           C  
ATOM    263  O   GLU A  67      29.952  28.267  17.090  1.00 36.07           O  
ATOM    264  CB  GLU A  67      27.424  28.426  18.400  1.00 35.55           C  
ATOM    265  CG  GLU A  67      26.556  28.048  17.193  1.00 34.62           C  
ATOM    266  CD  GLU A  67      25.639  29.168  16.711  1.00 37.55           C  
ATOM    267  OE1 GLU A  67      25.645  30.268  17.314  1.00 39.65           O  
ATOM    268  OE2 GLU A  67      24.912  28.955  15.711  1.00 35.72           O  
ATOM    269  N   GLU A  68      30.065  26.061  17.478  1.00 32.79           N  
ATOM    270  CA  GLU A  68      30.994  25.820  16.395  1.00 32.31           C  
ATOM    271  C   GLU A  68      30.658  24.424  15.885  1.00 29.85           C  
ATOM    272  O   GLU A  68      29.936  23.666  16.527  1.00 29.70           O  
ATOM    273  CB  GLU A  68      32.454  25.954  16.863  1.00 33.41           C  
ATOM    274  CG  GLU A  68      32.963  24.795  17.688  1.00 36.32           C  
ATOM    275  CD  GLU A  68      34.267  25.088  18.422  1.00 41.58           C  
ATOM    276  OE1 GLU A  68      35.347  25.071  17.783  1.00 42.33           O  
ATOM    277  OE2 GLU A  68      34.207  25.320  19.653  1.00 44.78           O  
ATOM    278  N   GLY A  69      31.119  24.068  14.716  1.00 28.26           N  
ATOM    279  CA  GLY A  69      30.666  22.766  14.235  1.00 26.47           C  
ATOM    280  C   GLY A  69      29.304  22.862  13.580  1.00 24.52           C  
ATOM    281  O   GLY A  69      28.476  23.749  13.900  1.00 23.39           O  
ATOM    282  N   VAL A  70      29.089  21.956  12.636  1.00 23.16           N  
ATOM    283  CA  VAL A  70      27.828  21.880  11.920  1.00 22.06           C  
ATOM    284  C   VAL A  70      27.453  20.414  11.867  1.00 20.94           C  
ATOM    285  O   VAL A  70      28.326  19.536  11.730  1.00 20.33           O  
ATOM    286  CB  VAL A  70      27.882  22.507  10.477  1.00 22.75           C  
ATOM    287  CG1 VAL A  70      28.424  23.933  10.511  1.00 23.71           C  
ATOM    288  CG2 VAL A  70      28.695  21.661   9.541  1.00 24.64           C  
ATOM    289  N   TYR A  71      26.162  20.145  11.995  1.00 18.73           N  
ATOM    290  CA  TYR A  71      25.655  18.792  11.826  1.00 17.90           C  
ATOM    291  C   TYR A  71      25.844  18.432  10.365  1.00 17.37           C  
ATOM    292  O   TYR A  71      25.623  19.272   9.494  1.00 17.37           O  
ATOM    293  CB  TYR A  71      24.160  18.761  12.193  1.00 17.67           C  
ATOM    294  CG  TYR A  71      23.872  18.596  13.670  1.00 17.77           C  
ATOM    295  CD1 TYR A  71      23.936  19.675  14.547  1.00 19.35           C  
ATOM    296  CD2 TYR A  71      23.497  17.348  14.184  1.00 18.12           C  
ATOM    297  CE1 TYR A  71      23.648  19.503  15.936  1.00 19.80           C  
ATOM    298  CE2 TYR A  71      23.204  17.162  15.536  1.00 18.47           C  
ATOM    299  CZ  TYR A  71      23.293  18.237  16.415  1.00 20.71           C  
ATOM    300  OH  TYR A  71      22.995  18.038  17.761  1.00 21.41           O  
ATOM    301  N   GLY A  72      26.262  17.199  10.080  1.00 17.32           N  
ATOM    302  CA  GLY A  72      26.206  16.688   8.704  1.00 16.55           C  
ATOM    303  C   GLY A  72      24.787  16.832   8.147  1.00 17.73           C  
ATOM    304  O   GLY A  72      23.803  16.851   8.916  1.00 16.57           O  
ATOM    305  N   GLN A  73      24.686  16.935   6.817  1.00 17.31           N  
ATOM    306  CA  GLN A  73      23.415  17.098   6.132  1.00 17.98           C  
ATOM    307  C   GLN A  73      22.497  15.907   6.315  1.00 18.93           C  
ATOM    308  O   GLN A  73      21.270  16.057   6.223  1.00 18.85           O  
ATOM    309  CB  GLN A  73      23.627  17.377   4.629  1.00 18.43           C  
ATOM    310  CG  GLN A  73      24.341  18.722   4.353  1.00 17.90           C  
ATOM    311  CD  GLN A  73      23.667  19.889   5.049  1.00 19.46           C  
ATOM    312  OE1 GLN A  73      24.143  20.355   6.089  1.00 20.41           O  
ATOM    313  NE2 GLN A  73      22.549  20.363   4.490  1.00 14.80           N  
ATOM    314  N   ASP A  74      23.090  14.736   6.570  1.00 18.74           N  
ATOM    315  CA  ASP A  74      22.332  13.492   6.749  1.00 19.95           C  
ATOM    316  C   ASP A  74      22.352  12.963   8.190  1.00 19.97           C  
ATOM    317  O   ASP A  74      21.952  11.829   8.460  1.00 21.43           O  
ATOM    318  CB  ASP A  74      22.813  12.468   5.736  1.00 20.57           C  
ATOM    319  CG  ASP A  74      22.686  12.999   4.322  1.00 22.12           C  
ATOM    320  OD1 ASP A  74      21.534  13.000   3.837  1.00 21.69           O  
ATOM    321  OD2 ASP A  74      23.699  13.481   3.741  1.00 21.60           O  
ATOM    322  N   SER A  75      22.800  13.809   9.107  1.00 18.70           N  
ATOM    323  CA  SER A  75      22.794  13.480  10.528  1.00 19.45           C  
ATOM    324  C   SER A  75      21.386  13.570  11.133  1.00 20.44           C  
ATOM    325  O   SER A  75      20.645  14.494  10.805  1.00 19.43           O  
ATOM    326  CB  SER A  75      23.690  14.452  11.293  1.00 17.74           C  
ATOM    327  OG  SER A  75      23.574  14.200  12.689  1.00 19.15           O  
ATOM    328  N   PRO A  76      21.030  12.634  12.034  1.00 21.91           N  
ATOM    329  CA  PRO A  76      19.925  12.951  12.951  1.00 23.24           C  
ATOM    330  C   PRO A  76      20.162  14.329  13.576  1.00 22.95           C  
ATOM    331  O   PRO A  76      21.299  14.647  13.939  1.00 21.79           O  
ATOM    332  CB  PRO A  76      20.058  11.875  14.030  1.00 24.15           C  
ATOM    333  CG  PRO A  76      20.553  10.676  13.277  1.00 24.95           C  
ATOM    334  CD  PRO A  76      21.514  11.250  12.225  1.00 23.11           C  
ATOM    335  N   LEU A  77      19.108  15.139  13.659  1.00 23.37           N  
ATOM    336  CA  LEU A  77      19.176  16.442  14.304  1.00 23.77           C  
ATOM    337  C   LEU A  77      18.699  16.342  15.733  1.00 25.07           C  
ATOM    338  O   LEU A  77      17.528  16.611  16.051  1.00 27.06           O  
ATOM    339  CB  LEU A  77      18.323  17.470  13.565  1.00 23.33           C  
ATOM    340  CG  LEU A  77      18.944  18.205  12.399  1.00 23.40           C  
ATOM    341  CD1 LEU A  77      17.860  19.068  11.717  1.00 20.76           C  
ATOM    342  CD2 LEU A  77      20.192  19.042  12.842  1.00 20.69           C  
ATOM    343  N   GLU A  78      19.612  15.960  16.604  1.00 24.79           N  
ATOM    344  CA  GLU A  78      19.249  15.656  17.968  1.00 26.39           C  
ATOM    345  C   GLU A  78      20.470  15.793  18.839  1.00 24.93           C  
ATOM    346  O   GLU A  78      21.590  15.822  18.320  1.00 23.34           O  
ATOM    347  CB  GLU A  78      18.660  14.245  18.064  1.00 27.62           C  
ATOM    348  CG  GLU A  78      19.541  13.139  17.563  1.00 31.09           C  
ATOM    349  CD  GLU A  78      18.769  11.828  17.378  1.00 37.36           C  
ATOM    350  OE1 GLU A  78      17.547  11.883  17.079  1.00 42.29           O  
ATOM    351  OE2 GLU A  78      19.388  10.748  17.517  1.00 37.61           O  
ATOM    352  N   PRO A  79      20.270  15.894  20.161  1.00 25.53           N  
ATOM    353  CA  PRO A  79      21.463  16.000  20.989  1.00 24.89           C  
ATOM    354  C   PRO A  79      22.135  14.641  21.206  1.00 25.22           C  
ATOM    355  O   PRO A  79      21.483  13.606  21.097  1.00 26.55           O  
ATOM    356  CB  PRO A  79      20.937  16.538  22.325  1.00 26.28           C  
ATOM    357  CG  PRO A  79      19.430  16.195  22.346  1.00 28.25           C  
ATOM    358  CD  PRO A  79      19.009  16.098  20.909  1.00 27.17           C  
ATOM    359  N   VAL A  80      23.426  14.656  21.528  1.00 24.34           N  
ATOM    360  CA  VAL A  80      24.128  13.448  21.968  1.00 24.49           C  
ATOM    361  C   VAL A  80      25.267  13.891  22.893  1.00 24.14           C  
ATOM    362  O   VAL A  80      25.745  15.033  22.791  1.00 23.28           O  
ATOM    363  CB  VAL A  80      24.662  12.647  20.746  1.00 24.28           C  
ATOM    364  CG1 VAL A  80      25.869  13.345  20.095  1.00 22.38           C  
ATOM    365  CG2 VAL A  80      24.978  11.189  21.121  1.00 26.61           C  
ATOM    366  N   ALA A  81      25.710  13.003  23.783  1.00 24.50           N  
ATOM    367  CA  ALA A  81      26.840  13.306  24.669  1.00 24.71           C  
ATOM    368  C   ALA A  81      27.705  12.067  24.862  1.00 25.04           C  
ATOM    369  O   ALA A  81      27.187  10.937  24.901  1.00 26.34           O  
ATOM    370  CB  ALA A  81      26.349  13.815  26.050  1.00 24.80           C  
ATOM    371  N   GLY A  82      29.008  12.282  25.025  1.00 23.85           N  
ATOM    372  CA  GLY A  82      29.899  11.193  25.423  1.00 23.81           C  
ATOM    373  C   GLY A  82      31.359  11.573  25.547  1.00 22.36           C  
ATOM    374  O   GLY A  82      31.755  12.701  25.256  1.00 22.19           O  
ATOM    375  N   VAL A  83      32.150  10.610  26.004  1.00 22.90           N  
ATOM    376  CA  VAL A  83      33.600  10.727  26.047  1.00 21.90           C  
ATOM    377  C   VAL A  83      34.131  10.640  24.609  1.00 20.81           C  
ATOM    378  O   VAL A  83      33.713   9.765  23.825  1.00 20.09           O  
ATOM    379  CB  VAL A  83      34.196   9.593  26.936  1.00 23.22           C  
ATOM    380  CG1 VAL A  83      35.719   9.581  26.864  1.00 22.76           C  
ATOM    381  CG2 VAL A  83      33.771   9.798  28.404  1.00 24.10           C  
ATOM    382  N   LEU A  84      35.054  11.540  24.272  1.00 19.69           N  
ATOM    383  CA  LEU A  84      35.700  11.554  22.958  1.00 19.34           C  
ATOM    384  C   LEU A  84      36.819  10.522  22.870  1.00 20.00           C  
ATOM    385  O   LEU A  84      37.670  10.441  23.765  1.00 20.16           O  
ATOM    386  CB  LEU A  84      36.215  12.962  22.621  1.00 18.76           C  
ATOM    387  CG  LEU A  84      35.085  13.928  22.224  1.00 19.42           C  
ATOM    388  CD1 LEU A  84      35.469  15.334  22.624  1.00 18.65           C  
ATOM    389  CD2 LEU A  84      34.782  13.838  20.712  1.00 20.78           C  
ATOM    390  N   VAL A  85      36.791   9.734  21.791  1.00 20.69           N  
ATOM    391  CA  VAL A  85      37.733   8.646  21.552  1.00 21.25           C  
ATOM    392  C   VAL A  85      38.268   8.656  20.119  1.00 21.42           C  
ATOM    393  O   VAL A  85      37.517   8.408  19.178  1.00 21.18           O  
ATOM    394  CB  VAL A  85      37.113   7.246  21.811  1.00 21.72           C  
ATOM    395  CG1 VAL A  85      38.198   6.182  21.712  1.00 22.57           C  
ATOM    396  CG2 VAL A  85      36.419   7.172  23.189  1.00 22.07           C  
ATOM    397  N   PRO A  86      39.574   8.933  19.953  1.00 22.18           N  
ATOM    398  CA  PRO A  86      40.173   8.891  18.619  1.00 23.44           C  
ATOM    399  C   PRO A  86      40.525   7.449  18.238  1.00 25.98           C  
ATOM    400  O   PRO A  86      40.504   6.567  19.120  1.00 25.78           O  
ATOM    401  CB  PRO A  86      41.451   9.727  18.779  1.00 22.75           C  
ATOM    402  CG  PRO A  86      41.813   9.589  20.261  1.00 23.43           C  
ATOM    403  CD  PRO A  86      40.575   9.178  21.015  1.00 21.73           C  
ATOM    404  N   PRO A  87      40.835   7.200  16.941  1.00 27.82           N  
ATOM    405  CA  PRO A  87      41.323   5.862  16.570  1.00 30.83           C  
ATOM    406  C   PRO A  87      42.695   5.561  17.185  1.00 33.33           C  
ATOM    407  O   PRO A  87      43.478   6.475  17.454  1.00 33.05           O  
ATOM    408  CB  PRO A  87      41.426   5.928  15.039  1.00 31.07           C  
ATOM    409  CG  PRO A  87      40.470   7.018  14.626  1.00 28.56           C  
ATOM    410  CD  PRO A  87      40.549   8.031  15.748  1.00 27.53           C  
ATOM    411  N   ASP A  88      42.962   4.281  17.417  1.00 36.95           N  
ATOM    412  CA  ASP A  88      44.234   3.856  17.981  1.00 40.24           C  
ATOM    413  C   ASP A  88      45.335   3.896  16.946  1.00 42.73           C  
ATOM    414  O   ASP A  88      45.122   3.509  15.806  1.00 43.92           O  
ATOM    415  CB  ASP A  88      44.116   2.426  18.503  1.00 42.09           C  
ATOM    416  CG  ASP A  88      43.297   2.337  19.768  1.00 42.20           C  
ATOM    417  OD1 ASP A  88      43.290   3.321  20.529  1.00 43.50           O  
ATOM    418  OD2 ASP A  88      42.664   1.289  19.999  1.00 45.74           O  
ATOM    419  N   GLY A  89      46.509   4.373  17.349  1.00 44.65           N  
ATOM    420  CA  GLY A  89      47.749   4.037  16.637  1.00 48.52           C  
ATOM    421  C   GLY A  89      48.249   5.050  15.625  1.00 50.25           C  
ATOM    422  O   GLY A  89      47.468   5.860  15.107  1.00 49.65           O  
ATOM    423  N   PRO A  90      49.564   5.015  15.335  1.00 52.56           N  
ATOM    424  CA  PRO A  90      50.098   5.917  14.328  1.00 53.89           C  
ATOM    425  C   PRO A  90      49.947   5.297  12.934  1.00 55.94           C  
ATOM    426  O   PRO A  90      50.343   4.139  12.727  1.00 59.06           O  
ATOM    427  CB  PRO A  90      51.583   6.010  14.708  1.00 55.43           C  
ATOM    428  CG  PRO A  90      51.900   4.682  15.326  1.00 55.91           C  
ATOM    429  CD  PRO A  90      50.611   4.146  15.917  1.00 54.38           C  
ATOM    430  N   GLY A  91      49.365   6.014  11.985  1.00 55.19           N  
ATOM    431  CA  GLY A  91      48.616   7.222  12.215  1.00 52.78           C  
ATOM    432  C   GLY A  91      47.307   6.858  11.553  1.00 51.71           C  
ATOM    433  O   GLY A  91      47.167   6.957  10.332  1.00 52.72           O  
ATOM    434  N   ALA A  92      46.368   6.385  12.368  1.00 49.68           N  
ATOM    435  CA  ALA A  92      45.078   5.906  11.896  1.00 47.80           C  
ATOM    436  C   ALA A  92      44.003   6.966  12.071  1.00 44.79           C  
ATOM    437  O   ALA A  92      42.804   6.639  12.053  1.00 43.55           O  
ATOM    438  CB  ALA A  92      44.689   4.627  12.652  1.00 48.39           C  
ATOM    439  N   LEU A  93      44.424   8.228  12.222  1.00 42.68           N  
ATOM    440  CA  LEU A  93      43.512   9.297  12.643  1.00 40.11           C  
ATOM    441  C   LEU A  93      42.344   9.500  11.676  1.00 38.27           C  
ATOM    442  O   LEU A  93      41.302  10.001  12.074  1.00 36.03           O  
ATOM    443  CB  LEU A  93      44.259  10.619  12.879  1.00 40.71           C  
ATOM    444  CG  LEU A  93      45.242  10.636  14.065  1.00 43.42           C  
ATOM    445  CD1 LEU A  93      46.130  11.909  14.064  1.00 45.18           C  
ATOM    446  CD2 LEU A  93      44.531  10.420  15.430  1.00 43.38           C  
ATOM    447  N   ASN A  94      42.537   9.067  10.429  1.00 38.12           N  
ATOM    448  CA  ASN A  94      41.564   9.187   9.351  1.00 37.57           C  
ATOM    449  C   ASN A  94      40.465   8.127   9.386  1.00 36.78           C  
ATOM    450  O   ASN A  94      39.452   8.269   8.701  1.00 35.49           O  
ATOM    451  CB  ASN A  94      42.291   9.098   8.001  1.00 39.46           C  
ATOM    452  CG  ASN A  94      43.136  10.324   7.711  1.00 41.44           C  
ATOM    453  OD1 ASN A  94      42.720  11.454   7.991  1.00 41.77           O  
ATOM    454  ND2 ASN A  94      44.329  10.114   7.136  1.00 42.71           N  
ATOM    455  N   ALA A  95      40.684   7.064  10.163  1.00 36.75           N  
ATOM    456  CA  ALA A  95      39.780   5.896  10.224  1.00 37.61           C  
ATOM    457  C   ALA A  95      39.356   5.315   8.858  1.00 39.51           C  
ATOM    458  O   ALA A  95      38.239   4.820   8.708  1.00 39.26           O  
ATOM    459  CB  ALA A  95      38.563   6.197  11.079  1.00 35.40           C  
ATOM    460  N   CYS A  96      40.254   5.360   7.878  1.00 41.65           N  
ATOM    461  CA  CYS A  96      39.961   4.827   6.549  1.00 44.99           C  
ATOM    462  C   CYS A  96      39.866   3.309   6.540  1.00 47.47           C  
ATOM    463  O   CYS A  96      38.964   2.735   5.909  1.00 48.60           O  
ATOM    464  CB  CYS A  96      41.011   5.299   5.545  1.00 46.39           C  
ATOM    465  SG  CYS A  96      40.862   7.076   5.244  1.00 47.59           S  
ATOM    466  N   ASN A  97      40.799   2.675   7.246  1.00 48.48           N  
ATOM    467  CA  ASN A  97      40.831   1.228   7.391  1.00 50.93           C  
ATOM    468  C   ASN A  97      39.566   0.747   8.092  1.00 50.12           C  
ATOM    469  O   ASN A  97      39.313   1.135   9.228  1.00 48.12           O  
ATOM    470  CB  ASN A  97      42.064   0.835   8.204  1.00 51.50           C  
ATOM    471  CG  ASN A  97      42.304  -0.664   8.237  1.00 54.90           C  
ATOM    472  OD1 ASN A  97      41.396  -1.477   8.009  1.00 55.51           O  
ATOM    473  ND2 ASN A  97      43.542  -1.039   8.531  1.00 55.14           N  
ATOM    474  N   PRO A  98      38.764  -0.101   7.422  1.00 51.90           N  
ATOM    475  CA  PRO A  98      37.533  -0.571   8.070  1.00 51.61           C  
ATOM    476  C   PRO A  98      37.748  -1.454   9.322  1.00 52.18           C  
ATOM    477  O   PRO A  98      36.777  -1.719  10.038  1.00 52.14           O  
ATOM    478  CB  PRO A  98      36.803  -1.333   6.952  1.00 53.70           C  
ATOM    479  CG  PRO A  98      37.870  -1.713   5.989  1.00 56.19           C  
ATOM    480  CD  PRO A  98      38.904  -0.628   6.052  1.00 54.61           C  
ATOM    481  N   HIS A  99      38.985  -1.885   9.592  1.00 52.97           N  
ATOM    482  CA  HIS A  99      39.294  -2.558  10.872  1.00 53.18           C  
ATOM    483  C   HIS A  99      39.946  -1.627  11.903  1.00 50.27           C  
ATOM    484  O   HIS A  99      40.557  -2.099  12.869  1.00 50.75           O  
ATOM    485  CB  HIS A  99      40.151  -3.837  10.696  1.00 56.77           C  
ATOM    486  CG  HIS A  99      39.811  -4.650   9.485  1.00 60.75           C  
ATOM    487  ND1 HIS A  99      38.515  -4.970   9.135  1.00 63.26           N  
ATOM    488  CD2 HIS A  99      40.604  -5.214   8.542  1.00 65.11           C  
ATOM    489  CE1 HIS A  99      38.521  -5.676   8.018  1.00 65.95           C  
ATOM    490  NE2 HIS A  99      39.777  -5.841   7.640  1.00 68.69           N  
ATOM    491  N   THR A 100      39.815  -0.315  11.699  1.00 47.39           N  
ATOM    492  CA  THR A 100      40.298   0.697  12.646  1.00 44.88           C  
ATOM    493  C   THR A 100      39.751   0.415  14.046  1.00 44.27           C  
ATOM    494  O   THR A 100      38.563   0.143  14.199  1.00 43.85           O  
ATOM    495  CB  THR A 100      39.875   2.125  12.204  1.00 42.90           C  
ATOM    496  OG1 THR A 100      40.492   2.450  10.950  1.00 43.07           O  
ATOM    497  CG2 THR A 100      40.265   3.185  13.248  1.00 39.84           C  
ATOM    498  N   ASN A 101      40.616   0.470  15.057  1.00 44.22           N  
ATOM    499  CA  ASN A 101      40.175   0.243  16.436  1.00 44.16           C  
ATOM    500  C   ASN A 101      40.152   1.498  17.292  1.00 40.53           C  
ATOM    501  O   ASN A 101      40.916   2.454  17.067  1.00 39.38           O  
ATOM    502  CB  ASN A 101      41.002  -0.863  17.135  1.00 47.21           C  
ATOM    503  CG  ASN A 101      41.107  -2.134  16.296  1.00 55.50           C  
ATOM    504  OD1 ASN A 101      40.103  -2.803  16.008  1.00 56.84           O  
ATOM    505  ND2 ASN A 101      42.335  -2.469  15.906  1.00 68.87           N  
ATOM    506  N   PHE A 102      39.259   1.467  18.278  1.00 38.43           N  
ATOM    507  CA  PHE A 102      39.127   2.504  19.291  1.00 35.40           C  
ATOM    508  C   PHE A 102      39.228   1.865  20.691  1.00 35.61           C  
ATOM    509  O   PHE A 102      38.701   0.782  20.929  1.00 37.02           O  
ATOM    510  CB  PHE A 102      37.775   3.212  19.167  1.00 33.69           C  
ATOM    511  CG  PHE A 102      37.558   3.915  17.845  1.00 31.91           C  
ATOM    512  CD1 PHE A 102      37.174   3.198  16.710  1.00 31.34           C  
ATOM    513  CD2 PHE A 102      37.700   5.294  17.747  1.00 28.78           C  
ATOM    514  CE1 PHE A 102      36.954   3.853  15.486  1.00 30.94           C  
ATOM    515  CE2 PHE A 102      37.482   5.965  16.528  1.00 27.32           C  
ATOM    516  CZ  PHE A 102      37.111   5.236  15.395  1.00 27.72           C  
ATOM    517  N   THR A 103      39.886   2.554  21.615  1.00 33.93           N  
ATOM    518  CA  THR A 103      39.967   2.074  22.995  1.00 34.22           C  
ATOM    519  C   THR A 103      38.944   2.822  23.823  1.00 32.31           C  
ATOM    520  O   THR A 103      39.152   3.983  24.167  1.00 30.91           O  
ATOM    521  CB  THR A 103      41.366   2.280  23.575  1.00 34.11           C  
ATOM    522  OG1 THR A 103      42.309   1.633  22.715  1.00 36.26           O  
ATOM    523  CG2 THR A 103      41.457   1.680  24.977  1.00 34.60           C  
ATOM    524  N   VAL A 104      37.840   2.147  24.123  1.00 32.53           N  
ATOM    525  CA  VAL A 104      36.668   2.799  24.699  1.00 31.97           C  
ATOM    526  C   VAL A 104      36.525   2.496  26.186  1.00 32.62           C  
ATOM    527  O   VAL A 104      36.547   1.325  26.572  1.00 33.89           O  
ATOM    528  CB  VAL A 104      35.379   2.353  23.973  1.00 32.51           C  
ATOM    529  CG1 VAL A 104      34.163   3.034  24.581  1.00 32.53           C  
ATOM    530  CG2 VAL A 104      35.479   2.654  22.473  1.00 31.59           C  
ATOM    531  N   PRO A 105      36.352   3.539  27.023  1.00 31.74           N  
ATOM    532  CA  PRO A 105      36.169   3.252  28.449  1.00 32.92           C  
ATOM    533  C   PRO A 105      34.901   2.450  28.695  1.00 34.80           C  
ATOM    534  O   PRO A 105      33.939   2.514  27.905  1.00 34.06           O  
ATOM    535  CB  PRO A 105      36.057   4.645  29.089  1.00 31.63           C  
ATOM    536  CG  PRO A 105      36.720   5.574  28.101  1.00 30.60           C  
ATOM    537  CD  PRO A 105      36.364   4.989  26.752  1.00 30.72           C  
ATOM    538  N   THR A 106      34.916   1.687  29.778  1.00 36.70           N  
ATOM    539  CA  THR A 106      33.788   0.851  30.144  1.00 39.62           C  
ATOM    540  C   THR A 106      33.167   1.322  31.459  1.00 40.58           C  
ATOM    541  O   THR A 106      33.754   2.138  32.183  1.00 40.05           O  
ATOM    542  CB  THR A 106      34.211  -0.626  30.271  1.00 41.46           C  
ATOM    543  OG1 THR A 106      35.313  -0.725  31.181  1.00 42.02           O  
ATOM    544  CG2 THR A 106      34.632  -1.186  28.913  1.00 41.71           C  
ATOM    545  N   VAL A 107      31.974   0.808  31.740  1.00 42.62           N  
ATOM    546  CA  VAL A 107      31.258   1.038  32.989  1.00 44.20           C  
ATOM    547  C   VAL A 107      32.012   0.269  34.069  1.00 45.29           C  
ATOM    548  O   VAL A 107      32.498  -0.846  33.815  1.00 46.20           O  
ATOM    549  CB  VAL A 107      29.774   0.510  32.876  1.00 46.20           C  
ATOM    550  CG1 VAL A 107      29.044   0.523  34.215  1.00 48.69           C  
ATOM    551  CG2 VAL A 107      28.985   1.308  31.844  1.00 46.56           C  
ATOM    552  N  ATRP A 108      32.115   0.854  35.262  0.50 45.15           N  
ATOM    553  N  BTRP A 108      32.119   0.873  35.254  0.50 45.41           N  
ATOM    554  CA ATRP A 108      32.785   0.195  36.384  0.50 45.93           C  
ATOM    555  CA BTRP A 108      32.731   0.238  36.423  0.50 46.54           C  
ATOM    556  C  ATRP A 108      32.240  -1.210  36.634  0.50 48.87           C  
ATOM    557  C  BTRP A 108      32.225  -1.212  36.608  0.50 49.19           C  
ATOM    558  O  ATRP A 108      31.044  -1.398  36.866  0.50 50.41           O  
ATOM    559  O  BTRP A 108      31.023  -1.431  36.774  0.50 50.73           O  
ATOM    560  CB ATRP A 108      32.690   1.033  37.662  0.50 45.77           C  
ATOM    561  CB BTRP A 108      32.425   1.045  37.698  0.50 46.88           C  
ATOM    562  CG ATRP A 108      33.249   0.340  38.894  0.50 45.47           C  
ATOM    563  CG BTRP A 108      32.979   2.476  37.793  0.50 44.94           C  
ATOM    564  CD1ATRP A 108      34.439  -0.328  38.997  0.50 44.31           C  
ATOM    565  CD1BTRP A 108      32.252   3.640  37.770  0.50 44.75           C  
ATOM    566  CD2ATRP A 108      32.642   0.275  40.188  0.50 45.99           C  
ATOM    567  CD2BTRP A 108      34.353   2.873  37.979  0.50 42.88           C  
ATOM    568  NE1ATRP A 108      34.604  -0.810  40.276  0.50 44.68           N  
ATOM    569  NE1BTRP A 108      33.088   4.726  37.909  0.50 43.23           N  
ATOM    570  CE2ATRP A 108      33.513  -0.454  41.024  0.50 46.69           C  
ATOM    571  CE2BTRP A 108      34.378   4.283  38.036  0.50 41.83           C  
ATOM    572  CE3ATRP A 108      31.442   0.757  40.720  0.50 47.66           C  
ATOM    573  CE3BTRP A 108      35.559   2.175  38.092  0.50 42.04           C  
ATOM    574  CZ2ATRP A 108      33.221  -0.709  42.358  0.50 47.84           C  
ATOM    575  CZ2BTRP A 108      35.561   5.002  38.201  0.50 40.60           C  
ATOM    576  CZ3ATRP A 108      31.154   0.500  42.045  0.50 49.15           C  
ATOM    577  CZ3BTRP A 108      36.731   2.894  38.252  0.50 39.71           C  
ATOM    578  CH2ATRP A 108      32.041  -0.224  42.851  0.50 50.01           C  
ATOM    579  CH2BTRP A 108      36.722   4.289  38.310  0.50 39.00           C  
ATOM    580  N   GLY A 109      33.135  -2.187  36.557  1.00 49.75           N  
ATOM    581  CA  GLY A 109      32.805  -3.588  36.867  1.00 52.95           C  
ATOM    582  C   GLY A 109      32.252  -4.435  35.737  1.00 54.55           C  
ATOM    583  O   GLY A 109      31.951  -5.615  35.932  1.00 57.33           O  
ATOM    584  N   SER A 110      32.102  -3.842  34.557  1.00 52.95           N  
ATOM    585  CA  SER A 110      31.629  -4.594  33.404  1.00 54.21           C  
ATOM    586  C   SER A 110      32.419  -4.283  32.125  1.00 52.42           C  
ATOM    587  O   SER A 110      33.451  -3.611  32.158  1.00 50.40           O  
ATOM    588  CB  SER A 110      30.118  -4.390  33.198  1.00 55.25           C  
ATOM    589  OG  SER A 110      29.829  -3.124  32.631  1.00 53.30           O  
ATOM    590  N   THR A 111      31.905  -4.792  31.011  1.00 53.49           N  
ATOM    591  CA  THR A 111      32.511  -4.677  29.693  1.00 52.28           C  
ATOM    592  C   THR A 111      31.674  -3.712  28.845  1.00 50.33           C  
ATOM    593  O   THR A 111      32.053  -3.366  27.718  1.00 49.12           O  
ATOM    594  CB  THR A 111      32.593  -6.103  29.043  1.00 55.17           C  
ATOM    595  OG1 THR A 111      33.569  -6.882  29.750  1.00 57.45           O  
ATOM    596  CG2 THR A 111      32.977  -6.066  27.567  1.00 55.18           C  
ATOM    597  N   VAL A 112      30.541  -3.269  29.398  1.00 49.84           N  
ATOM    598  CA  VAL A 112      29.645  -2.332  28.705  1.00 47.85           C  
ATOM    599  C   VAL A 112      30.350  -0.986  28.510  1.00 44.15           C  
ATOM    600  O   VAL A 112      30.935  -0.448  29.450  1.00 43.28           O  
ATOM    601  CB  VAL A 112      28.282  -2.153  29.455  1.00 49.23           C  
ATOM    602  CG1 VAL A 112      27.380  -1.122  28.752  1.00 48.36           C  
ATOM    603  CG2 VAL A 112      27.547  -3.509  29.606  1.00 53.22           C  
ATOM    604  N   GLN A 113      30.315  -0.473  27.281  1.00 41.90           N  
ATOM    605  CA  GLN A 113      30.933   0.814  26.933  1.00 38.39           C  
ATOM    606  C   GLN A 113      30.160   1.982  27.527  1.00 36.69           C  
ATOM    607  O   GLN A 113      28.916   1.981  27.556  1.00 37.66           O  
ATOM    608  CB  GLN A 113      30.991   0.999  25.405  1.00 37.82           C  
ATOM    609  CG  GLN A 113      31.866  -0.011  24.687  1.00 39.64           C  
ATOM    610  CD  GLN A 113      31.980   0.231  23.187  1.00 40.59           C  
ATOM    611  OE1 GLN A 113      31.037   0.674  22.513  1.00 37.95           O  
ATOM    612  NE2 GLN A 113      33.152  -0.078  22.653  1.00 42.73           N  
ATOM    613  N   VAL A 114      30.892   2.985  27.994  1.00 33.57           N  
ATOM    614  CA  VAL A 114      30.279   4.256  28.322  1.00 31.67           C  
ATOM    615  C   VAL A 114      29.806   4.854  26.999  1.00 30.43           C  
ATOM    616  O   VAL A 114      30.225   4.414  25.921  1.00 29.98           O  
ATOM    617  CB  VAL A 114      31.265   5.228  29.025  1.00 30.84           C  
ATOM    618  CG1 VAL A 114      31.829   4.605  30.325  1.00 32.27           C  
ATOM    619  CG2 VAL A 114      32.395   5.649  28.086  1.00 27.73           C  
ATOM    620  N   SER A 115      28.935   5.854  27.075  1.00 29.38           N  
ATOM    621  CA  SER A 115      28.535   6.586  25.887  1.00 27.56           C  
ATOM    622  C   SER A 115      29.756   7.299  25.326  1.00 24.93           C  
ATOM    623  O   SER A 115      30.491   7.959  26.060  1.00 24.12           O  
ATOM    624  CB  SER A 115      27.427   7.586  26.228  1.00 28.22           C  
ATOM    625  OG  SER A 115      27.030   8.283  25.059  1.00 28.27           O  
ATOM    626  N   TRP A 116      30.004   7.144  24.031  1.00 23.64           N  
ATOM    627  CA  TRP A 116      31.198   7.755  23.444  1.00 22.19           C  
ATOM    628  C   TRP A 116      31.018   8.299  22.031  1.00 21.52           C  
ATOM    629  O   TRP A 116      30.101   7.903  21.308  1.00 22.19           O  
ATOM    630  CB  TRP A 116      32.394   6.801  23.496  1.00 22.03           C  
ATOM    631  CG  TRP A 116      32.289   5.583  22.619  1.00 23.80           C  
ATOM    632  CD1 TRP A 116      31.549   4.450  22.867  1.00 25.12           C  
ATOM    633  CD2 TRP A 116      32.983   5.343  21.387  1.00 23.53           C  
ATOM    634  NE1 TRP A 116      31.732   3.537  21.859  1.00 26.35           N  
ATOM    635  CE2 TRP A 116      32.612   4.048  20.943  1.00 25.01           C  
ATOM    636  CE3 TRP A 116      33.889   6.088  20.619  1.00 23.57           C  
ATOM    637  CZ2 TRP A 116      33.109   3.486  19.761  1.00 25.15           C  
ATOM    638  CZ3 TRP A 116      34.383   5.524  19.431  1.00 24.00           C  
ATOM    639  CH2 TRP A 116      33.991   4.241  19.021  1.00 24.70           C  
ATOM    640  N   LEU A 117      31.924   9.194  21.657  1.00 19.66           N  
ATOM    641  CA  LEU A 117      31.900   9.858  20.367  1.00 19.04           C  
ATOM    642  C   LEU A 117      33.237   9.610  19.707  1.00 18.95           C  
ATOM    643  O   LEU A 117      34.280   9.817  20.338  1.00 18.09           O  
ATOM    644  CB  LEU A 117      31.697  11.378  20.557  1.00 17.68           C  
ATOM    645  CG  LEU A 117      30.531  11.849  21.445  1.00 18.72           C  
ATOM    646  CD1 LEU A 117      30.625  13.349  21.699  1.00 18.21           C  
ATOM    647  CD2 LEU A 117      29.172  11.499  20.826  1.00 19.89           C  
ATOM    648  N   ALA A 118      33.214   9.158  18.447  1.00 19.22           N  
ATOM    649  CA  ALA A 118      34.457   8.916  17.727  1.00 19.56           C  
ATOM    650  C   ALA A 118      34.999  10.248  17.235  1.00 19.34           C  
ATOM    651  O   ALA A 118      34.281  11.028  16.607  1.00 19.70           O  
ATOM    652  CB  ALA A 118      34.241   7.976  16.575  1.00 19.99           C  
ATOM    653  N   LEU A 119      36.274  10.509  17.518  1.00 19.60           N  
ATOM    654  CA  LEU A 119      36.927  11.726  17.058  1.00 19.17           C  
ATOM    655  C   LEU A 119      37.816  11.341  15.894  1.00 19.48           C  
ATOM    656  O   LEU A 119      38.789  10.631  16.099  1.00 20.59           O  
ATOM    657  CB  LEU A 119      37.800  12.318  18.164  1.00 19.01           C  
ATOM    658  CG  LEU A 119      38.557  13.594  17.767  1.00 18.11           C  
ATOM    659  CD1 LEU A 119      37.592  14.739  17.451  1.00 14.87           C  
ATOM    660  CD2 LEU A 119      39.518  13.992  18.883  1.00 18.44           C  
ATOM    661  N   ILE A 120      37.478  11.794  14.686  1.00 19.24           N  
ATOM    662  CA  ILE A 120      38.110  11.292  13.454  1.00 19.95           C  
ATOM    663  C   ILE A 120      38.542  12.443  12.543  1.00 20.67           C  
ATOM    664  O   ILE A 120      37.778  13.382  12.324  1.00 19.96           O  
ATOM    665  CB  ILE A 120      37.133  10.339  12.675  1.00 20.40           C  
ATOM    666  CG1 ILE A 120      36.799   9.101  13.521  1.00 20.10           C  
ATOM    667  CG2 ILE A 120      37.752   9.890  11.342  1.00 20.22           C  
ATOM    668  CD1 ILE A 120      35.619   8.263  12.964  1.00 20.70           C  
ATOM    669  N   GLN A 121      39.760  12.397  12.018  1.00 22.18           N  
ATOM    670  CA  GLN A 121      40.202  13.474  11.111  1.00 23.49           C  
ATOM    671  C   GLN A 121      39.637  13.277   9.708  1.00 24.30           C  
ATOM    672  O   GLN A 121      39.574  12.151   9.194  1.00 24.59           O  
ATOM    673  CB  GLN A 121      41.734  13.544  11.052  1.00 25.54           C  
ATOM    674  CG  GLN A 121      42.315  14.729  10.249  1.00 29.21           C  
ATOM    675  CD  GLN A 121      43.844  14.730  10.295  1.00 34.39           C  
ATOM    676  OE1 GLN A 121      44.442  14.856  11.352  1.00 39.11           O  
ATOM    677  NE2 GLN A 121      44.466  14.565   9.156  1.00 40.03           N  
ATOM    678  N   ARG A 122      39.242  14.383   9.085  1.00 24.25           N  
ATOM    679  CA  ARG A 122      38.860  14.384   7.678  1.00 25.37           C  
ATOM    680  C   ARG A 122      40.051  14.007   6.788  1.00 27.84           C  
ATOM    681  O   ARG A 122      41.181  14.316   7.112  1.00 28.60           O  
ATOM    682  CB  ARG A 122      38.360  15.773   7.295  1.00 24.62           C  
ATOM    683  CG  ARG A 122      38.034  15.942   5.821  1.00 25.72           C  
ATOM    684  CD  ARG A 122      37.686  17.369   5.543  1.00 25.61           C  
ATOM    685  NE  ARG A 122      37.256  17.536   4.165  1.00 27.20           N  
ATOM    686  CZ  ARG A 122      37.230  18.702   3.531  1.00 28.58           C  
ATOM    687  NH1 ARG A 122      37.606  19.811   4.152  1.00 28.66           N  
ATOM    688  NH2 ARG A 122      36.836  18.751   2.268  1.00 30.31           N  
ATOM    689  N   GLY A 123      39.792  13.348   5.667  1.00 29.25           N  
ATOM    690  CA  GLY A 123      40.847  13.082   4.696  1.00 32.48           C  
ATOM    691  C   GLY A 123      41.307  11.644   4.708  1.00 33.86           C  
ATOM    692  O   GLY A 123      40.626  10.772   5.252  1.00 32.95           O  
ATOM    693  N   GLY A 124      42.462  11.405   4.091  1.00 36.74           N  
ATOM    694  CA  GLY A 124      43.067  10.073   4.047  1.00 39.13           C  
ATOM    695  C   GLY A 124      42.551   9.209   2.914  1.00 41.02           C  
ATOM    696  O   GLY A 124      42.919   8.040   2.804  1.00 43.20           O  
ATOM    697  N   GLY A 125      41.687   9.771   2.078  1.00 40.70           N  
ATOM    698  CA  GLY A 125      41.225   9.070   0.886  1.00 42.51           C  
ATOM    699  C   GLY A 125      39.906   8.346   1.063  1.00 41.58           C  
ATOM    700  O   GLY A 125      39.485   7.625   0.165  1.00 43.65           O  
ATOM    701  N   CYS A 126      39.247   8.543   2.206  1.00 38.77           N  
ATOM    702  CA  CYS A 126      37.908   7.986   2.430  1.00 37.45           C  
ATOM    703  C   CYS A 126      36.864   9.083   2.732  1.00 34.26           C  
ATOM    704  O   CYS A 126      37.219  10.214   3.064  1.00 33.66           O  
ATOM    705  CB  CYS A 126      37.928   6.879   3.504  1.00 37.28           C  
ATOM    706  SG  CYS A 126      38.013   7.449   5.220  1.00 37.54           S  
ATOM    707  N   THR A 127      35.586   8.736   2.594  1.00 32.33           N  
ATOM    708  CA  THR A 127      34.481   9.694   2.660  1.00 28.76           C  
ATOM    709  C   THR A 127      34.038   9.988   4.097  1.00 26.83           C  
ATOM    710  O   THR A 127      34.478   9.306   5.039  1.00 26.48           O  
ATOM    711  CB  THR A 127      33.273   9.184   1.854  1.00 29.22           C  
ATOM    712  OG1 THR A 127      32.782   7.978   2.451  1.00 28.24           O  
ATOM    713  CG2 THR A 127      33.661   8.918   0.377  1.00 29.95           C  
ATOM    714  N   PHE A 128      33.172  10.995   4.270  1.00 24.19           N  
ATOM    715  CA  PHE A 128      32.548  11.243   5.583  1.00 23.41           C  
ATOM    716  C   PHE A 128      31.689  10.040   5.980  1.00 23.45           C  
ATOM    717  O   PHE A 128      31.718   9.601   7.116  1.00 23.00           O  
ATOM    718  CB  PHE A 128      31.682  12.526   5.585  1.00 21.95           C  
ATOM    719  CG  PHE A 128      32.439  13.788   5.216  1.00 21.93           C  
ATOM    720  CD1 PHE A 128      33.537  14.210   5.963  1.00 21.74           C  
ATOM    721  CD2 PHE A 128      32.021  14.575   4.131  1.00 21.94           C  
ATOM    722  CE1 PHE A 128      34.236  15.387   5.624  1.00 21.74           C  
ATOM    723  CE2 PHE A 128      32.711  15.739   3.776  1.00 22.65           C  
ATOM    724  CZ  PHE A 128      33.822  16.149   4.530  1.00 22.84           C  
ATOM    725  N   ALA A 129      30.933   9.511   5.024  1.00 24.34           N  
ATOM    726  CA  ALA A 129      30.093   8.342   5.256  1.00 24.55           C  
ATOM    727  C   ALA A 129      30.912   7.151   5.751  1.00 25.44           C  
ATOM    728  O   ALA A 129      30.491   6.465   6.682  1.00 25.32           O  
ATOM    729  CB  ALA A 129      29.321   7.982   3.967  1.00 25.70           C  
ATOM    730  N   ASP A 130      32.088   6.917   5.160  1.00 26.48           N  
ATOM    731  CA  ASP A 130      32.966   5.811   5.607  1.00 28.35           C  
ATOM    732  C   ASP A 130      33.318   5.934   7.100  1.00 27.20           C  
ATOM    733  O   ASP A 130      33.203   4.952   7.860  1.00 26.99           O  
ATOM    734  CB  ASP A 130      34.269   5.745   4.791  1.00 30.18           C  
ATOM    735  CG  ASP A 130      34.056   5.271   3.347  1.00 33.53           C  
ATOM    736  OD1 ASP A 130      33.037   4.601   3.055  1.00 35.06           O  
ATOM    737  OD2 ASP A 130      34.929   5.578   2.503  1.00 36.21           O  
ATOM    738  N   LYS A 131      33.730   7.141   7.497  1.00 25.61           N  
ATOM    739  CA  LYS A 131      34.146   7.436   8.878  1.00 25.31           C  
ATOM    740  C   LYS A 131      32.970   7.316   9.841  1.00 24.82           C  
ATOM    741  O   LYS A 131      33.080   6.681  10.887  1.00 25.62           O  
ATOM    742  CB  LYS A 131      34.768   8.845   8.980  1.00 23.98           C  
ATOM    743  CG  LYS A 131      35.942   9.078   8.033  1.00 24.22           C  
ATOM    744  CD  LYS A 131      36.199  10.578   7.833  1.00 22.68           C  
ATOM    745  CE  LYS A 131      37.275  10.798   6.753  1.00 23.67           C  
ATOM    746  NZ  LYS A 131      38.671  10.468   7.194  1.00 23.30           N  
ATOM    747  N   ILE A 132      31.847   7.932   9.473  1.00 24.24           N  
ATOM    748  CA  ILE A 132      30.642   7.932  10.283  1.00 23.65           C  
ATOM    749  C   ILE A 132      30.039   6.519  10.407  1.00 25.30           C  
ATOM    750  O   ILE A 132      29.566   6.127  11.472  1.00 25.12           O  
ATOM    751  CB  ILE A 132      29.609   8.936   9.701  1.00 23.49           C  
ATOM    752  CG1 ILE A 132      30.153  10.366   9.799  1.00 22.46           C  
ATOM    753  CG2 ILE A 132      28.266   8.844  10.425  1.00 23.12           C  
ATOM    754  CD1 ILE A 132      29.497  11.346   8.790  1.00 19.83           C  
ATOM    755  N   HIS A 133      30.044   5.763   9.317  1.00 26.24           N  
ATOM    756  CA  HIS A 133      29.595   4.381   9.366  1.00 28.80           C  
ATOM    757  C   HIS A 133      30.466   3.526  10.302  1.00 29.61           C  
ATOM    758  O   HIS A 133      29.949   2.760  11.119  1.00 30.28           O  
ATOM    759  CB  HIS A 133      29.566   3.784   7.960  1.00 29.84           C  
ATOM    760  CG  HIS A 133      29.065   2.373   7.916  1.00 33.30           C  
ATOM    761  ND1 HIS A 133      27.741   2.047   8.126  1.00 33.91           N  
ATOM    762  CD2 HIS A 133      29.711   1.204   7.690  1.00 34.31           C  
ATOM    763  CE1 HIS A 133      27.594   0.736   8.030  1.00 35.96           C  
ATOM    764  NE2 HIS A 133      28.775   0.201   7.770  1.00 36.54           N  
ATOM    765  N   LEU A 134      31.789   3.668  10.199  1.00 29.85           N  
ATOM    766  CA  LEU A 134      32.697   2.924  11.091  1.00 30.69           C  
ATOM    767  C   LEU A 134      32.410   3.241  12.569  1.00 29.05           C  
ATOM    768  O   LEU A 134      32.359   2.341  13.416  1.00 29.71           O  
ATOM    769  CB  LEU A 134      34.162   3.238  10.780  1.00 30.75           C  
ATOM    770  CG  LEU A 134      35.122   2.489  11.712  1.00 33.30           C  
ATOM    771  CD1 LEU A 134      35.693   1.311  10.998  1.00 35.00           C  
ATOM    772  CD2 LEU A 134      36.222   3.418  12.169  1.00 33.73           C  
ATOM    773  N   ALA A 135      32.212   4.521  12.864  1.00 27.11           N  
ATOM    774  CA  ALA A 135      31.925   4.961  14.229  1.00 25.96           C  
ATOM    775  C   ALA A 135      30.713   4.216  14.776  1.00 27.13           C  
ATOM    776  O   ALA A 135      30.749   3.684  15.888  1.00 27.34           O  
ATOM    777  CB  ALA A 135      31.697   6.487  14.266  1.00 24.05           C  
ATOM    778  N   TYR A 136      29.647   4.167  13.971  1.00 27.85           N  
ATOM    779  CA  TYR A 136      28.415   3.508  14.355  1.00 29.64           C  
ATOM    780  C   TYR A 136      28.672   2.013  14.620  1.00 32.08           C  
ATOM    781  O   TYR A 136      28.242   1.483  15.642  1.00 33.06           O  
ATOM    782  CB  TYR A 136      27.343   3.717  13.270  1.00 29.98           C  
ATOM    783  CG  TYR A 136      26.183   2.740  13.332  1.00 33.27           C  
ATOM    784  CD1 TYR A 136      25.271   2.770  14.394  1.00 34.82           C  
ATOM    785  CD2 TYR A 136      25.995   1.787  12.327  1.00 36.24           C  
ATOM    786  CE1 TYR A 136      24.206   1.868  14.460  1.00 37.33           C  
ATOM    787  CE2 TYR A 136      24.925   0.880  12.376  1.00 39.50           C  
ATOM    788  CZ  TYR A 136      24.040   0.932  13.446  1.00 40.14           C  
ATOM    789  OH  TYR A 136      22.994   0.050  13.499  1.00 43.12           O  
ATOM    790  N   GLU A 137      29.391   1.353  13.714  1.00 33.49           N  
ATOM    791  CA  GLU A 137      29.660  -0.088  13.827  1.00 36.29           C  
ATOM    792  C   GLU A 137      30.484  -0.441  15.057  1.00 35.95           C  
ATOM    793  O   GLU A 137      30.439  -1.578  15.528  1.00 37.46           O  
ATOM    794  CB  GLU A 137      30.342  -0.630  12.561  1.00 37.81           C  
ATOM    795  CG  GLU A 137      29.474  -0.583  11.292  1.00 40.29           C  
ATOM    796  CD  GLU A 137      28.291  -1.552  11.335  1.00 45.08           C  
ATOM    797  OE1 GLU A 137      28.340  -2.554  12.076  1.00 47.26           O  
ATOM    798  OE2 GLU A 137      27.302  -1.312  10.618  1.00 48.12           O  
ATOM    799  N   ARG A 138      31.237   0.534  15.564  1.00 33.99           N  
ATOM    800  CA  ARG A 138      32.043   0.349  16.774  1.00 33.88           C  
ATOM    801  C   ARG A 138      31.279   0.660  18.046  1.00 32.73           C  
ATOM    802  O   ARG A 138      31.814   0.498  19.144  1.00 32.81           O  
ATOM    803  CB  ARG A 138      33.321   1.188  16.729  1.00 32.47           C  
ATOM    804  CG  ARG A 138      34.296   0.754  15.668  1.00 36.11           C  
ATOM    805  CD  ARG A 138      34.847  -0.657  15.921  1.00 42.64           C  
ATOM    806  NE  ARG A 138      35.939  -0.894  14.986  1.00 47.20           N  
ATOM    807  CZ  ARG A 138      35.800  -1.426  13.778  1.00 50.40           C  
ATOM    808  NH1 ARG A 138      34.612  -1.834  13.342  1.00 51.67           N  
ATOM    809  NH2 ARG A 138      36.865  -1.566  13.004  1.00 53.47           N  
ATOM    810  N   GLY A 139      30.036   1.107  17.912  1.00 31.95           N  
ATOM    811  CA  GLY A 139      29.219   1.382  19.091  1.00 31.59           C  
ATOM    812  C   GLY A 139      29.193   2.839  19.534  1.00 29.11           C  
ATOM    813  O   GLY A 139      28.589   3.159  20.558  1.00 28.65           O  
ATOM    814  N   ALA A 140      29.836   3.732  18.780  1.00 27.61           N  
ATOM    815  CA  ALA A 140      29.834   5.166  19.152  1.00 25.73           C  
ATOM    816  C   ALA A 140      28.429   5.740  19.062  1.00 26.17           C  
ATOM    817  O   ALA A 140      27.642   5.321  18.215  1.00 26.80           O  
ATOM    818  CB  ALA A 140      30.786   5.955  18.284  1.00 24.32           C  
ATOM    819  N   SER A 141      28.106   6.692  19.935  1.00 25.85           N  
ATOM    820  CA  SER A 141      26.801   7.364  19.882  1.00 25.58           C  
ATOM    821  C   SER A 141      26.790   8.554  18.941  1.00 24.38           C  
ATOM    822  O   SER A 141      25.721   9.092  18.601  1.00 24.25           O  
ATOM    823  CB  SER A 141      26.353   7.787  21.278  1.00 25.71           C  
ATOM    824  OG  SER A 141      26.131   6.637  22.081  1.00 27.17           O  
ATOM    825  N   GLY A 142      27.976   8.979  18.523  1.00 23.26           N  
ATOM    826  CA  GLY A 142      28.087  10.062  17.538  1.00 21.59           C  
ATOM    827  C   GLY A 142      29.484  10.060  16.937  1.00 21.23           C  
ATOM    828  O   GLY A 142      30.384   9.392  17.448  1.00 21.91           O  
ATOM    829  N   ALA A 143      29.651  10.784  15.837  1.00 20.10           N  
ATOM    830  CA  ALA A 143      30.935  10.912  15.165  1.00 20.21           C  
ATOM    831  C   ALA A 143      31.281  12.396  15.075  1.00 19.03           C  
ATOM    832  O   ALA A 143      30.469  13.208  14.631  1.00 19.55           O  
ATOM    833  CB  ALA A 143      30.881  10.297  13.771  1.00 19.81           C  
ATOM    834  N   VAL A 144      32.476  12.743  15.517  1.00 18.04           N  
ATOM    835  CA  VAL A 144      32.918  14.127  15.469  1.00 16.74           C  
ATOM    836  C   VAL A 144      34.088  14.157  14.495  1.00 17.52           C  
ATOM    837  O   VAL A 144      35.179  13.708  14.831  1.00 17.35           O  
ATOM    838  CB  VAL A 144      33.301  14.649  16.881  1.00 15.64           C  
ATOM    839  CG1 VAL A 144      33.920  16.078  16.813  1.00 15.32           C  
ATOM    840  CG2 VAL A 144      32.079  14.643  17.795  1.00 15.57           C  
ATOM    841  N   ILE A 145      33.838  14.645  13.274  1.00 17.78           N  
ATOM    842  CA  ILE A 145      34.887  14.729  12.263  1.00 19.14           C  
ATOM    843  C   ILE A 145      35.571  16.072  12.444  1.00 19.52           C  
ATOM    844  O   ILE A 145      34.898  17.091  12.577  1.00 19.76           O  
ATOM    845  CB  ILE A 145      34.305  14.654  10.816  1.00 19.51           C  
ATOM    846  CG1 ILE A 145      33.350  13.441  10.642  1.00 20.36           C  
ATOM    847  CG2 ILE A 145      35.437  14.728   9.760  1.00 20.51           C  
ATOM    848  CD1 ILE A 145      33.909  12.073  11.069  1.00 19.18           C  
ATOM    849  N   PHE A 146      36.893  16.099  12.485  1.00 19.86           N  
ATOM    850  CA  PHE A 146      37.559  17.396  12.489  1.00 20.18           C  
ATOM    851  C   PHE A 146      38.293  17.687  11.181  1.00 21.89           C  
ATOM    852  O   PHE A 146      38.845  16.767  10.559  1.00 21.60           O  
ATOM    853  CB  PHE A 146      38.427  17.621  13.751  1.00 20.20           C  
ATOM    854  CG  PHE A 146      39.655  16.723  13.875  1.00 20.34           C  
ATOM    855  CD1 PHE A 146      40.926  17.201  13.533  1.00 18.83           C  
ATOM    856  CD2 PHE A 146      39.548  15.435  14.416  1.00 20.05           C  
ATOM    857  CE1 PHE A 146      42.077  16.390  13.698  1.00 21.68           C  
ATOM    858  CE2 PHE A 146      40.676  14.609  14.570  1.00 19.29           C  
ATOM    859  CZ  PHE A 146      41.946  15.085  14.226  1.00 20.40           C  
ATOM    860  N   ASN A 147      38.259  18.955  10.751  1.00 21.98           N  
ATOM    861  CA  ASN A 147      38.829  19.351   9.463  1.00 24.01           C  
ATOM    862  C   ASN A 147      40.348  19.144   9.455  1.00 26.27           C  
ATOM    863  O   ASN A 147      40.972  19.031  10.513  1.00 26.26           O  
ATOM    864  CB  ASN A 147      38.436  20.792   9.115  1.00 24.16           C  
ATOM    865  CG  ASN A 147      38.374  21.042   7.603  1.00 25.00           C  
ATOM    866  OD1 ASN A 147      38.834  20.223   6.798  1.00 27.02           O  
ATOM    867  ND2 ASN A 147      37.813  22.181   7.217  1.00 22.80           N  
ATOM    868  N   PHE A 148      40.949  19.028   8.276  1.00 29.01           N  
ATOM    869  CA  PHE A 148      42.371  18.675   8.233  1.00 31.68           C  
ATOM    870  C   PHE A 148      43.300  19.884   8.435  1.00 33.62           C  
ATOM    871  O   PHE A 148      42.826  21.025   8.456  1.00 33.17           O  
ATOM    872  CB  PHE A 148      42.747  17.826   6.999  1.00 33.47           C  
ATOM    873  CG  PHE A 148      42.035  18.201   5.727  1.00 33.75           C  
ATOM    874  CD1 PHE A 148      42.002  19.512   5.280  1.00 36.59           C  
ATOM    875  CD2 PHE A 148      41.460  17.208   4.938  1.00 33.79           C  
ATOM    876  CE1 PHE A 148      41.349  19.845   4.069  1.00 38.40           C  
ATOM    877  CE2 PHE A 148      40.817  17.519   3.744  1.00 35.96           C  
ATOM    878  CZ  PHE A 148      40.762  18.843   3.304  1.00 37.65           C  
ATOM    879  N   PRO A 149      44.616  19.632   8.624  1.00 35.83           N  
ATOM    880  CA  PRO A 149      45.609  20.686   8.852  1.00 38.03           C  
ATOM    881  C   PRO A 149      45.567  21.810   7.835  1.00 40.18           C  
ATOM    882  O   PRO A 149      45.304  21.569   6.653  1.00 40.75           O  
ATOM    883  CB  PRO A 149      46.928  19.928   8.749  1.00 39.80           C  
ATOM    884  CG  PRO A 149      46.588  18.604   9.340  1.00 37.97           C  
ATOM    885  CD  PRO A 149      45.219  18.297   8.812  1.00 36.21           C  
ATOM    886  N   GLY A 150      45.803  23.033   8.308  1.00 41.59           N  
ATOM    887  CA  GLY A 150      45.827  24.207   7.440  1.00 44.07           C  
ATOM    888  C   GLY A 150      44.492  24.875   7.171  1.00 43.65           C  
ATOM    889  O   GLY A 150      44.447  25.937   6.553  1.00 45.54           O  
ATOM    890  N   THR A 151      43.397  24.262   7.621  1.00 41.55           N  
ATOM    891  CA  THR A 151      42.071  24.865   7.445  1.00 39.91           C  
ATOM    892  C   THR A 151      41.658  25.710   8.660  1.00 39.73           C  
ATOM    893  O   THR A 151      40.628  26.380   8.626  1.00 38.92           O  
ATOM    894  CB  THR A 151      40.993  23.803   7.148  1.00 38.04           C  
ATOM    895  OG1 THR A 151      40.974  22.836   8.202  1.00 34.60           O  
ATOM    896  CG2 THR A 151      41.273  23.103   5.819  1.00 38.36           C  
ATOM    897  N   ARG A 152      42.469  25.671   9.724  1.00 40.08           N  
ATOM    898  CA  ARG A 152      42.283  26.521  10.915  1.00 40.67           C  
ATOM    899  C   ARG A 152      40.979  26.194  11.660  1.00 37.84           C  
ATOM    900  O   ARG A 152      40.881  25.171  12.333  1.00 36.18           O  
ATOM    901  CB  ARG A 152      42.341  28.034  10.564  1.00 43.07           C  
ATOM    902  CG  ARG A 152      43.542  28.526   9.724  1.00 49.60           C  
ATOM    903  CD  ARG A 152      44.626  29.212  10.566  1.00 56.99           C  
ATOM    904  NE  ARG A 152      44.067  30.186  11.512  1.00 61.18           N  
ATOM    905  CZ  ARG A 152      44.581  30.471  12.713  1.00 63.79           C  
ATOM    906  NH1 ARG A 152      45.691  29.868  13.151  1.00 63.62           N  
ATOM    907  NH2 ARG A 152      43.975  31.365  13.489  1.00 64.71           N  
ATOM    908  N   ASN A 153      39.983  27.066  11.522  1.00 37.54           N  
ATOM    909  CA  ASN A 153      38.700  26.901  12.194  1.00 36.13           C  
ATOM    910  C   ASN A 153      37.532  26.675  11.231  1.00 34.62           C  
ATOM    911  O   ASN A 153      36.385  26.648  11.655  1.00 33.36           O  
ATOM    912  CB  ASN A 153      38.409  28.112  13.083  1.00 37.40           C  
ATOM    913  CG  ASN A 153      39.366  28.219  14.257  1.00 40.10           C  
ATOM    914  OD1 ASN A 153      39.600  27.244  14.985  1.00 40.75           O  
ATOM    915  ND2 ASN A 153      39.923  29.412  14.450  1.00 41.69           N  
ATOM    916  N  AGLU A 154      37.852  26.506   9.947  0.50 34.83           N  
ATOM    917  N  BGLU A 154      37.837  26.512   9.948  0.50 35.03           N  
ATOM    918  CA AGLU A 154      36.873  26.292   8.890  0.50 34.03           C  
ATOM    919  CA BGLU A 154      36.815  26.351   8.934  0.50 34.45           C  
ATOM    920  C  AGLU A 154      36.152  24.966   9.082  0.50 32.26           C  
ATOM    921  C  BGLU A 154      36.157  24.984   9.024  0.50 32.54           C  
ATOM    922  O  AGLU A 154      36.771  23.947   9.408  0.50 31.55           O  
ATOM    923  O  BGLU A 154      36.821  23.961   9.231  0.50 31.91           O  
ATOM    924  CB AGLU A 154      37.543  26.308   7.506  0.50 35.41           C  
ATOM    925  CB BGLU A 154      37.385  26.589   7.533  0.50 36.15           C  
ATOM    926  CG AGLU A 154      38.293  27.599   7.167  0.50 38.49           C  
ATOM    927  CG BGLU A 154      37.897  28.008   7.320  0.50 40.28           C  
ATOM    928  CD AGLU A 154      39.280  27.436   6.013  0.50 41.08           C  
ATOM    929  CD BGLU A 154      36.799  29.055   7.436  0.50 43.02           C  
ATOM    930  OE1AGLU A 154      39.149  26.462   5.240  0.50 40.33           O  
ATOM    931  OE1BGLU A 154      36.089  29.292   6.431  0.50 44.59           O  
ATOM    932  OE2AGLU A 154      40.192  28.286   5.886  0.50 43.47           O  
ATOM    933  OE2BGLU A 154      36.656  29.651   8.529  0.50 44.01           O  
ATOM    934  N   VAL A 155      34.839  24.996   8.887  1.00 31.14           N  
ATOM    935  CA  VAL A 155      34.027  23.803   8.904  1.00 30.30           C  
ATOM    936  C   VAL A 155      33.205  23.848   7.619  1.00 29.82           C  
ATOM    937  O   VAL A 155      32.862  24.937   7.132  1.00 30.99           O  
ATOM    938  CB  VAL A 155      33.125  23.791  10.154  1.00 29.71           C  
ATOM    939  CG1 VAL A 155      32.063  22.766  10.032  1.00 31.08           C  
ATOM    940  CG2 VAL A 155      33.962  23.492  11.408  1.00 30.37           C  
ATOM    941  N   ILE A 156      32.906  22.684   7.055  1.00 28.30           N  
ATOM    942  CA  ILE A 156      32.064  22.605   5.862  1.00 27.19           C  
ATOM    943  C   ILE A 156      30.916  21.623   6.088  1.00 26.00           C  
ATOM    944  O   ILE A 156      30.989  20.783   6.986  1.00 25.23           O  
ATOM    945  CB  ILE A 156      32.868  22.179   4.612  1.00 28.19           C  
ATOM    946  CG1 ILE A 156      33.544  20.826   4.844  1.00 28.44           C  
ATOM    947  CG2 ILE A 156      33.882  23.237   4.229  1.00 29.39           C  
ATOM    948  CD1 ILE A 156      33.929  20.140   3.584  1.00 32.67           C  
ATOM    949  N   PRO A 157      29.844  21.725   5.278  1.00 25.44           N  
ATOM    950  CA  PRO A 157      28.752  20.770   5.418  1.00 24.52           C  
ATOM    951  C   PRO A 157      29.202  19.389   4.924  1.00 23.93           C  
ATOM    952  O   PRO A 157      30.054  19.301   4.020  1.00 26.00           O  
ATOM    953  CB  PRO A 157      27.654  21.332   4.492  1.00 24.57           C  
ATOM    954  CG  PRO A 157      28.114  22.693   4.068  1.00 26.34           C  
ATOM    955  CD  PRO A 157      29.599  22.696   4.195  1.00 25.98           C  
ATOM    956  N   MET A 158      28.686  18.335   5.537  1.00 21.34           N  
ATOM    957  CA  MET A 158      29.033  16.981   5.138  1.00 20.30           C  
ATOM    958  C   MET A 158      27.840  16.318   4.488  1.00 19.82           C  
ATOM    959  O   MET A 158      26.730  16.361   5.024  1.00 18.76           O  
ATOM    960  CB  MET A 158      29.485  16.139   6.353  1.00 20.36           C  
ATOM    961  CG  MET A 158      30.802  16.627   7.038  1.00 18.95           C  
ATOM    962  SD  MET A 158      31.278  15.483   8.356  1.00 22.78           S  
ATOM    963  CE  MET A 158      29.862  15.688   9.458  1.00 20.25           C  
ATOM    964  N   SER A 159      28.077  15.683   3.348  1.00 19.89           N  
ATOM    965  CA  SER A 159      27.061  14.847   2.732  1.00 20.69           C  
ATOM    966  C   SER A 159      27.380  13.377   3.008  1.00 21.17           C  
ATOM    967  O   SER A 159      28.487  12.922   2.729  1.00 22.68           O  
ATOM    968  CB  SER A 159      26.993  15.108   1.223  1.00 20.97           C  
ATOM    969  OG  SER A 159      26.226  14.098   0.595  1.00 23.64           O  
ATOM    970  N   HIS A 160      26.412  12.633   3.547  1.00 20.61           N  
ATOM    971  CA  HIS A 160      26.645  11.240   3.942  1.00 21.08           C  
ATOM    972  C   HIS A 160      25.342  10.439   3.993  1.00 21.73           C  
ATOM    973  O   HIS A 160      25.039   9.843   5.018  1.00 22.02           O  
ATOM    974  CB  HIS A 160      27.387  11.166   5.307  1.00 20.08           C  
ATOM    975  CG  HIS A 160      26.717  11.938   6.413  1.00 19.83           C  
ATOM    976  ND1 HIS A 160      26.002  11.326   7.426  1.00 18.94           N  
ATOM    977  CD2 HIS A 160      26.633  13.272   6.646  1.00 18.44           C  
ATOM    978  CE1 HIS A 160      25.529  12.249   8.248  1.00 18.10           C  
ATOM    979  NE2 HIS A 160      25.896  13.438   7.797  1.00 18.70           N  
ATOM    980  N   PRO A 161      24.574  10.408   2.886  1.00 22.85           N  
ATOM    981  CA  PRO A 161      23.250   9.758   2.921  1.00 23.90           C  
ATOM    982  C   PRO A 161      23.298   8.251   3.153  1.00 25.38           C  
ATOM    983  O   PRO A 161      22.278   7.657   3.487  1.00 26.16           O  
ATOM    984  CB  PRO A 161      22.671  10.049   1.525  1.00 23.89           C  
ATOM    985  CG  PRO A 161      23.874  10.290   0.666  1.00 24.88           C  
ATOM    986  CD  PRO A 161      24.856  10.988   1.556  1.00 22.96           C  
ATOM    987  N   GLY A 162      24.463   7.644   2.967  1.00 26.03           N  
ATOM    988  CA  GLY A 162      24.640   6.215   3.282  1.00 28.59           C  
ATOM    989  C   GLY A 162      25.001   5.941   4.743  1.00 28.05           C  
ATOM    990  O   GLY A 162      25.248   4.817   5.103  1.00 29.76           O  
ATOM    991  N   ALA A 163      25.029   6.960   5.599  1.00 26.58           N  
ATOM    992  CA  ALA A 163      25.397   6.727   7.002  1.00 26.20           C  
ATOM    993  C   ALA A 163      24.626   7.647   7.941  1.00 25.14           C  
ATOM    994  O   ALA A 163      25.070   8.745   8.272  1.00 22.94           O  
ATOM    995  CB  ALA A 163      26.898   6.878   7.187  1.00 25.41           C  
ATOM    996  N   VAL A 164      23.452   7.190   8.358  1.00 26.70           N  
ATOM    997  CA  VAL A 164      22.498   8.074   9.034  1.00 26.18           C  
ATOM    998  C   VAL A 164      22.099   7.650  10.439  1.00 26.93           C  
ATOM    999  O   VAL A 164      21.229   8.273  11.028  1.00 26.76           O  
ATOM   1000  CB  VAL A 164      21.223   8.272   8.184  1.00 26.70           C  
ATOM   1001  CG1 VAL A 164      21.593   8.817   6.821  1.00 26.65           C  
ATOM   1002  CG2 VAL A 164      20.399   6.946   8.054  1.00 28.73           C  
ATOM   1003  N   ASP A 165      22.728   6.593  10.960  1.00 28.51           N  
ATOM   1004  CA  ASP A 165      22.341   5.978  12.246  1.00 29.90           C  
ATOM   1005  C   ASP A 165      22.651   6.801  13.495  1.00 28.41           C  
ATOM   1006  O   ASP A 165      21.949   6.684  14.500  1.00 29.48           O  
ATOM   1007  CB  ASP A 165      23.014   4.611  12.398  1.00 32.02           C  
ATOM   1008  CG  ASP A 165      22.553   3.616  11.350  1.00 35.48           C  
ATOM   1009  OD1 ASP A 165      21.455   3.060  11.514  1.00 41.10           O  
ATOM   1010  OD2 ASP A 165      23.288   3.392  10.362  1.00 37.37           O  
ATOM   1011  N   ILE A 166      23.709   7.608  13.448  1.00 25.74           N  
ATOM   1012  CA  ILE A 166      24.140   8.363  14.628  1.00 23.66           C  
ATOM   1013  C   ILE A 166      24.382   9.822  14.253  1.00 22.23           C  
ATOM   1014  O   ILE A 166      24.596  10.134  13.088  1.00 20.97           O  
ATOM   1015  CB  ILE A 166      25.405   7.746  15.289  1.00 22.98           C  
ATOM   1016  CG1 ILE A 166      26.542   7.614  14.272  1.00 21.51           C  
ATOM   1017  CG2 ILE A 166      25.061   6.354  15.917  1.00 25.44           C  
ATOM   1018  CD1 ILE A 166      27.966   7.317  14.866  1.00 20.95           C  
ATOM   1019  N   VAL A 167      24.336  10.700  15.251  1.00 22.09           N  
ATOM   1020  CA  VAL A 167      24.712  12.111  15.102  1.00 20.71           C  
ATOM   1021  C   VAL A 167      26.124  12.233  14.550  1.00 20.33           C  
ATOM   1022  O   VAL A 167      27.045  11.519  14.984  1.00 20.95           O  
ATOM   1023  CB  VAL A 167      24.611  12.872  16.457  1.00 21.21           C  
ATOM   1024  CG1 VAL A 167      25.312  14.255  16.396  1.00 18.98           C  
ATOM   1025  CG2 VAL A 167      23.130  13.016  16.870  1.00 21.29           C  
ATOM   1026  N   ALA A 168      26.279  13.103  13.561  1.00 18.76           N  
ATOM   1027  CA  ALA A 168      27.567  13.361  12.970  1.00 17.60           C  
ATOM   1028  C   ALA A 168      27.717  14.857  12.801  1.00 16.98           C  
ATOM   1029  O   ALA A 168      26.829  15.515  12.239  1.00 16.11           O  
ATOM   1030  CB  ALA A 168      27.662  12.649  11.616  1.00 17.89           C  
ATOM   1031  N   ILE A 169      28.832  15.397  13.297  1.00 16.42           N  
ATOM   1032  CA  ILE A 169      29.134  16.815  13.131  1.00 16.08           C  
ATOM   1033  C   ILE A 169      30.547  16.993  12.581  1.00 17.40           C  
ATOM   1034  O   ILE A 169      31.382  16.082  12.670  1.00 16.74           O  
ATOM   1035  CB  ILE A 169      29.026  17.624  14.453  1.00 16.35           C  
ATOM   1036  CG1 ILE A 169      30.159  17.248  15.440  1.00 15.32           C  
ATOM   1037  CG2 ILE A 169      27.596  17.496  15.094  1.00 15.73           C  
ATOM   1038  CD1 ILE A 169      30.250  18.200  16.686  1.00 15.87           C  
ATOM   1039  N   MET A 170      30.805  18.164  12.007  1.00 17.69           N  
ATOM   1040  CA  MET A 170      32.180  18.550  11.745  1.00 19.48           C  
ATOM   1041  C   MET A 170      32.579  19.703  12.632  1.00 18.97           C  
ATOM   1042  O   MET A 170      31.785  20.619  12.836  1.00 19.29           O  
ATOM   1043  CB  MET A 170      32.430  18.960  10.285  1.00 19.41           C  
ATOM   1044  CG  MET A 170      33.970  19.144  10.078  1.00 23.03           C  
ATOM   1045  SD  MET A 170      34.461  19.765   8.488  1.00 28.88           S  
ATOM   1046  CE  MET A 170      33.937  18.398   7.443  1.00 23.90           C  
ATOM   1047  N   ILE A 171      33.813  19.654  13.134  1.00 19.36           N  
ATOM   1048  CA  ILE A 171      34.433  20.771  13.867  1.00 18.79           C  
ATOM   1049  C   ILE A 171      35.725  21.165  13.169  1.00 19.91           C  
ATOM   1050  O   ILE A 171      36.204  20.441  12.286  1.00 20.25           O  
ATOM   1051  CB  ILE A 171      34.683  20.439  15.361  1.00 18.42           C  
ATOM   1052  CG1 ILE A 171      35.694  19.294  15.537  1.00 18.36           C  
ATOM   1053  CG2 ILE A 171      33.358  20.141  16.074  1.00 17.73           C  
ATOM   1054  CD1 ILE A 171      36.131  19.098  16.983  1.00 16.36           C  
ATOM   1055  N   GLY A 172      36.290  22.307  13.550  1.00 20.37           N  
ATOM   1056  CA  GLY A 172      37.484  22.798  12.896  1.00 21.24           C  
ATOM   1057  C   GLY A 172      38.743  22.022  13.282  1.00 22.02           C  
ATOM   1058  O   GLY A 172      38.796  21.331  14.312  1.00 20.60           O  
ATOM   1059  N   ASN A 173      39.759  22.146  12.444  1.00 22.83           N  
ATOM   1060  CA  ASN A 173      41.041  21.530  12.713  1.00 23.98           C  
ATOM   1061  C   ASN A 173      41.654  21.913  14.058  1.00 23.99           C  
ATOM   1062  O   ASN A 173      42.099  21.040  14.800  1.00 23.23           O  
ATOM   1063  CB  ASN A 173      42.049  21.826  11.606  1.00 25.00           C  
ATOM   1064  CG  ASN A 173      43.383  21.164  11.882  1.00 25.78           C  
ATOM   1065  OD1 ASN A 173      44.340  21.827  12.248  1.00 28.80           O  
ATOM   1066  ND2 ASN A 173      43.433  19.848  11.749  1.00 23.63           N  
ATOM   1067  N   LEU A 174      41.662  23.207  14.369  1.00 24.77           N  
ATOM   1068  CA  LEU A 174      42.295  23.688  15.602  1.00 25.75           C  
ATOM   1069  C   LEU A 174      41.631  23.152  16.868  1.00 24.66           C  
ATOM   1070  O   LEU A 174      42.322  22.732  17.811  1.00 24.39           O  
ATOM   1071  CB  LEU A 174      42.372  25.221  15.636  1.00 27.06           C  
ATOM   1072  CG  LEU A 174      43.326  25.898  14.650  1.00 30.46           C  
ATOM   1073  CD1 LEU A 174      43.110  27.426  14.625  1.00 30.72           C  
ATOM   1074  CD2 LEU A 174      44.814  25.584  14.974  1.00 32.90           C  
ATOM   1075  N   LYS A 175      40.297  23.147  16.890  1.00 23.53           N  
ATOM   1076  CA  LYS A 175      39.583  22.596  18.035  1.00 22.78           C  
ATOM   1077  C   LYS A 175      39.784  21.077  18.124  1.00 21.15           C  
ATOM   1078  O   LYS A 175      39.982  20.526  19.209  1.00 20.04           O  
ATOM   1079  CB  LYS A 175      38.095  22.953  17.947  1.00 22.79           C  
ATOM   1080  CG  LYS A 175      37.214  22.394  19.050  1.00 24.82           C  
ATOM   1081  CD  LYS A 175      37.636  22.884  20.443  1.00 31.44           C  
ATOM   1082  CE  LYS A 175      36.402  23.029  21.352  1.00 35.44           C  
ATOM   1083  NZ  LYS A 175      35.882  24.434  21.403  1.00 35.97           N  
ATOM   1084  N   GLY A 176      39.738  20.398  16.982  1.00 20.78           N  
ATOM   1085  CA  GLY A 176      39.917  18.937  16.977  1.00 20.27           C  
ATOM   1086  C   GLY A 176      41.304  18.511  17.438  1.00 21.09           C  
ATOM   1087  O   GLY A 176      41.438  17.541  18.195  1.00 20.39           O  
ATOM   1088  N  ATHR A 177      42.318  19.238  16.966  0.50 22.09           N  
ATOM   1089  N  BTHR A 177      42.346  19.211  16.982  0.50 22.16           N  
ATOM   1090  CA ATHR A 177      43.718  19.002  17.323  0.50 23.30           C  
ATOM   1091  CA BTHR A 177      43.721  18.870  17.391  0.50 23.36           C  
ATOM   1092  C  ATHR A 177      43.964  19.219  18.809  0.50 23.40           C  
ATOM   1093  C  BTHR A 177      43.996  19.215  18.849  0.50 23.48           C  
ATOM   1094  O  ATHR A 177      44.619  18.409  19.465  0.50 23.17           O  
ATOM   1095  O  BTHR A 177      44.701  18.476  19.534  0.50 23.28           O  
ATOM   1096  CB ATHR A 177      44.655  19.951  16.550  0.50 24.78           C  
ATOM   1097  CB BTHR A 177      44.812  19.502  16.486  0.50 24.88           C  
ATOM   1098  OG1ATHR A 177      44.327  19.925  15.154  0.50 25.35           O  
ATOM   1099  OG1BTHR A 177      44.801  20.928  16.618  0.50 25.14           O  
ATOM   1100  CG2ATHR A 177      46.094  19.546  16.755  0.50 24.85           C  
ATOM   1101  CG2BTHR A 177      44.569  19.130  15.042  0.50 25.60           C  
ATOM   1102  N   LYS A 178      43.431  20.324  19.326  1.00 23.70           N  
ATOM   1103  CA  LYS A 178      43.514  20.657  20.745  1.00 24.76           C  
ATOM   1104  C   LYS A 178      42.927  19.511  21.587  1.00 23.42           C  
ATOM   1105  O   LYS A 178      43.528  19.077  22.564  1.00 23.28           O  
ATOM   1106  CB  LYS A 178      42.768  21.956  21.037  1.00 25.49           C  
ATOM   1107  CG  LYS A 178      42.774  22.325  22.511  1.00 28.45           C  
ATOM   1108  CD  LYS A 178      42.536  23.818  22.740  1.00 35.63           C  
ATOM   1109  CE  LYS A 178      41.051  24.111  22.876  1.00 37.89           C  
ATOM   1110  NZ  LYS A 178      40.859  25.178  23.903  1.00 43.18           N  
ATOM   1111  N   ILE A 179      41.752  19.028  21.181  1.00 22.47           N  
ATOM   1112  CA  ILE A 179      41.097  17.929  21.873  1.00 20.62           C  
ATOM   1113  C   ILE A 179      41.905  16.626  21.756  1.00 20.27           C  
ATOM   1114  O   ILE A 179      42.148  15.944  22.745  1.00 19.99           O  
ATOM   1115  CB  ILE A 179      39.665  17.728  21.342  1.00 20.11           C  
ATOM   1116  CG1 ILE A 179      38.776  18.917  21.758  1.00 19.45           C  
ATOM   1117  CG2 ILE A 179      39.091  16.420  21.852  1.00 17.38           C  
ATOM   1118  CD1 ILE A 179      37.320  18.813  21.217  1.00 19.69           C  
ATOM   1119  N   LEU A 180      42.322  16.289  20.542  1.00 19.93           N  
ATOM   1120  CA  LEU A 180      43.100  15.074  20.323  1.00 20.16           C  
ATOM   1121  C   LEU A 180      44.374  15.070  21.184  1.00 20.47           C  
ATOM   1122  O   LEU A 180      44.689  14.080  21.815  1.00 20.49           O  
ATOM   1123  CB  LEU A 180      43.480  14.936  18.834  1.00 20.44           C  
ATOM   1124  CG  LEU A 180      44.461  13.811  18.462  1.00 21.88           C  
ATOM   1125  CD1 LEU A 180      43.909  12.454  18.888  1.00 20.49           C  
ATOM   1126  CD2 LEU A 180      44.790  13.819  16.954  1.00 21.37           C  
ATOM   1127  N   GLN A 181      45.105  16.177  21.197  1.00 20.75           N  
ATOM   1128  CA  GLN A 181      46.328  16.250  21.981  1.00 22.48           C  
ATOM   1129  C   GLN A 181      46.086  16.081  23.484  1.00 21.27           C  
ATOM   1130  O   GLN A 181      46.849  15.408  24.142  1.00 21.49           O  
ATOM   1131  CB  GLN A 181      47.101  17.543  21.677  1.00 23.87           C  
ATOM   1132  CG  GLN A 181      47.725  17.497  20.269  1.00 27.17           C  
ATOM   1133  CD  GLN A 181      48.612  18.695  19.936  1.00 30.56           C  
ATOM   1134  OE1 GLN A 181      48.492  19.267  18.852  1.00 35.26           O  
ATOM   1135  NE2 GLN A 181      49.516  19.059  20.845  1.00 29.36           N  
ATOM   1136  N   SER A 182      45.025  16.697  24.004  1.00 20.39           N  
ATOM   1137  CA  SER A 182      44.631  16.514  25.406  1.00 19.72           C  
ATOM   1138  C   SER A 182      44.413  15.028  25.728  1.00 18.33           C  
ATOM   1139  O   SER A 182      44.947  14.512  26.716  1.00 17.22           O  
ATOM   1140  CB  SER A 182      43.355  17.300  25.703  1.00 19.52           C  
ATOM   1141  OG  SER A 182      43.613  18.692  25.620  1.00 22.99           O  
ATOM   1142  N   ILE A 183      43.630  14.357  24.881  1.00 17.68           N  
ATOM   1143  CA  ILE A 183      43.363  12.923  25.028  1.00 17.93           C  
ATOM   1144  C   ILE A 183      44.650  12.106  24.980  1.00 18.91           C  
ATOM   1145  O   ILE A 183      44.876  11.249  25.819  1.00 19.44           O  
ATOM   1146  CB  ILE A 183      42.388  12.419  23.940  1.00 18.41           C  
ATOM   1147  CG1 ILE A 183      41.010  13.078  24.129  1.00 17.50           C  
ATOM   1148  CG2 ILE A 183      42.323  10.850  23.960  1.00 17.66           C  
ATOM   1149  CD1 ILE A 183      40.068  12.947  22.906  1.00 19.96           C  
ATOM   1150  N   GLN A 184      45.502  12.383  23.998  1.00 19.52           N  
ATOM   1151  CA  GLN A 184      46.779  11.693  23.896  1.00 20.67           C  
ATOM   1152  C   GLN A 184      47.648  11.926  25.127  1.00 20.91           C  
ATOM   1153  O   GLN A 184      48.499  11.097  25.457  1.00 20.79           O  
ATOM   1154  CB  GLN A 184      47.507  12.149  22.636  1.00 21.50           C  
ATOM   1155  CG  GLN A 184      46.883  11.587  21.360  1.00 21.94           C  
ATOM   1156  CD  GLN A 184      47.509  12.151  20.095  1.00 25.71           C  
ATOM   1157  OE1 GLN A 184      47.799  13.347  20.010  1.00 26.28           O  
ATOM   1158  NE2 GLN A 184      47.698  11.294  19.090  1.00 26.21           N  
ATOM   1159  N   ARG A 185      47.439  13.062  25.795  1.00 20.26           N  
ATOM   1160  CA  ARG A 185      48.191  13.370  27.021  1.00 21.13           C  
ATOM   1161  C   ARG A 185      47.478  12.858  28.283  1.00 21.04           C  
ATOM   1162  O   ARG A 185      47.878  13.170  29.411  1.00 21.76           O  
ATOM   1163  CB  ARG A 185      48.517  14.879  27.115  1.00 21.17           C  
ATOM   1164  CG  ARG A 185      49.509  15.394  26.068  1.00 20.75           C  
ATOM   1165  CD  ARG A 185      50.909  14.805  26.278  1.00 19.45           C  
ATOM   1166  NE  ARG A 185      51.918  15.456  25.446  1.00 18.54           N  
ATOM   1167  CZ  ARG A 185      53.173  15.029  25.309  1.00 20.34           C  
ATOM   1168  NH1 ARG A 185      53.589  13.919  25.910  1.00 19.22           N  
ATOM   1169  NH2 ARG A 185      54.019  15.706  24.551  1.00 19.90           N  
ATOM   1170  N   GLY A 186      46.446  12.039  28.091  1.00 20.25           N  
ATOM   1171  CA  GLY A 186      45.813  11.326  29.207  1.00 20.52           C  
ATOM   1172  C   GLY A 186      44.682  12.106  29.867  1.00 21.06           C  
ATOM   1173  O   GLY A 186      44.262  11.749  30.958  1.00 21.77           O  
ATOM   1174  N   ILE A 187      44.207  13.180  29.227  1.00 20.30           N  
ATOM   1175  CA  ILE A 187      43.071  13.958  29.755  1.00 21.08           C  
ATOM   1176  C   ILE A 187      41.783  13.474  29.082  1.00 20.57           C  
ATOM   1177  O   ILE A 187      41.699  13.438  27.858  1.00 20.89           O  
ATOM   1178  CB  ILE A 187      43.264  15.480  29.539  1.00 21.25           C  
ATOM   1179  CG1 ILE A 187      44.495  15.955  30.333  1.00 23.61           C  
ATOM   1180  CG2 ILE A 187      42.023  16.245  29.980  1.00 21.47           C  
ATOM   1181  CD1 ILE A 187      45.058  17.260  29.865  1.00 27.25           C  
ATOM   1182  N   GLN A 188      40.811  13.053  29.880  1.00 20.63           N  
ATOM   1183  CA  GLN A 188      39.521  12.666  29.358  1.00 20.31           C  
ATOM   1184  C   GLN A 188      38.743  13.900  28.944  1.00 19.90           C  
ATOM   1185  O   GLN A 188      38.596  14.822  29.725  1.00 19.43           O  
ATOM   1186  CB  GLN A 188      38.725  11.899  30.417  1.00 21.69           C  
ATOM   1187  CG  GLN A 188      37.360  11.406  29.900  1.00 22.39           C  
ATOM   1188  CD  GLN A 188      36.689  10.467  30.879  1.00 26.84           C  
ATOM   1189  OE1 GLN A 188      36.795   9.229  30.752  1.00 28.64           O  
ATOM   1190  NE2 GLN A 188      36.018  11.041  31.875  1.00 24.98           N  
ATOM   1191  N   VAL A 189      38.242  13.904  27.710  1.00 18.94           N  
ATOM   1192  CA  VAL A 189      37.479  15.023  27.209  1.00 18.47           C  
ATOM   1193  C   VAL A 189      36.061  14.528  26.859  1.00 19.14           C  
ATOM   1194  O   VAL A 189      35.886  13.564  26.084  1.00 19.07           O  
ATOM   1195  CB  VAL A 189      38.157  15.689  25.975  1.00 17.97           C  
ATOM   1196  CG1 VAL A 189      37.358  16.921  25.500  1.00 18.75           C  
ATOM   1197  CG2 VAL A 189      39.582  16.125  26.311  1.00 17.09           C  
ATOM   1198  N   THR A 190      35.072  15.201  27.425  1.00 19.03           N  
ATOM   1199  CA  THR A 190      33.659  14.859  27.229  1.00 20.49           C  
ATOM   1200  C   THR A 190      32.992  15.956  26.415  1.00 19.85           C  
ATOM   1201  O   THR A 190      33.296  17.133  26.605  1.00 21.24           O  
ATOM   1202  CB  THR A 190      32.970  14.683  28.587  1.00 20.80           C  
ATOM   1203  OG1 THR A 190      33.659  13.657  29.316  1.00 23.67           O  
ATOM   1204  CG2 THR A 190      31.471  14.284  28.447  1.00 25.03           C  
ATOM   1205  N   MET A 191      32.085  15.582  25.513  1.00 19.21           N  
ATOM   1206  CA  MET A 191      31.398  16.570  24.697  1.00 18.33           C  
ATOM   1207  C   MET A 191      29.903  16.317  24.711  1.00 19.30           C  
ATOM   1208  O   MET A 191      29.461  15.183  24.569  1.00 19.59           O  
ATOM   1209  CB  MET A 191      31.942  16.566  23.268  1.00 17.26           C  
ATOM   1210  CG  MET A 191      31.261  17.572  22.303  1.00 17.39           C  
ATOM   1211  SD  MET A 191      31.821  17.355  20.591  1.00 21.13           S  
ATOM   1212  CE  MET A 191      33.353  18.290  20.665  1.00 16.82           C  
ATOM   1213  N   VAL A 192      29.139  17.383  24.922  1.00 20.33           N  
ATOM   1214  CA  VAL A 192      27.686  17.376  24.764  1.00 21.45           C  
ATOM   1215  C   VAL A 192      27.439  18.179  23.507  1.00 21.64           C  
ATOM   1216  O   VAL A 192      27.905  19.311  23.400  1.00 21.56           O  
ATOM   1217  CB  VAL A 192      26.978  18.094  25.936  1.00 23.11           C  
ATOM   1218  CG1 VAL A 192      25.448  18.121  25.725  1.00 23.68           C  
ATOM   1219  CG2 VAL A 192      27.350  17.448  27.275  1.00 24.18           C  
ATOM   1220  N   ILE A 193      26.724  17.583  22.559  1.00 21.91           N  
ATOM   1221  CA  ILE A 193      26.368  18.239  21.303  1.00 22.18           C  
ATOM   1222  C   ILE A 193      24.862  18.511  21.304  1.00 24.12           C  
ATOM   1223  O   ILE A 193      24.057  17.632  21.647  1.00 24.39           O  
ATOM   1224  CB  ILE A 193      26.716  17.335  20.091  1.00 20.96           C  
ATOM   1225  CG1 ILE A 193      28.196  16.936  20.120  1.00 19.53           C  
ATOM   1226  CG2 ILE A 193      26.343  18.019  18.782  1.00 20.57           C  
ATOM   1227  CD1 ILE A 193      28.552  15.801  19.126  1.00 19.68           C  
ATOM   1228  N   GLU A 194      24.490  19.732  20.934  1.00 25.07           N  
ATOM   1229  CA  GLU A 194      23.084  20.101  20.854  1.00 27.01           C  
ATOM   1230  C   GLU A 194      22.778  20.806  19.556  1.00 25.95           C  
ATOM   1231  O   GLU A 194      23.678  21.382  18.939  1.00 24.93           O  
ATOM   1232  CB  GLU A 194      22.680  20.931  22.064  1.00 29.66           C  
ATOM   1233  CG  GLU A 194      22.240  20.023  23.205  1.00 35.90           C  
ATOM   1234  CD  GLU A 194      22.365  20.642  24.553  1.00 43.96           C  
ATOM   1235  OE1 GLU A 194      22.635  21.865  24.626  1.00 47.28           O  
ATOM   1236  OE2 GLU A 194      22.190  19.895  25.550  1.00 47.58           O  
ATOM   1237  N   VAL A 195      21.516  20.733  19.130  1.00 25.82           N  
ATOM   1238  CA  VAL A 195      21.092  21.344  17.872  1.00 24.67           C  
ATOM   1239  C   VAL A 195      21.238  22.853  17.988  1.00 25.13           C  
ATOM   1240  O   VAL A 195      20.822  23.441  18.988  1.00 25.56           O  
ATOM   1241  CB  VAL A 195      19.636  20.952  17.485  1.00 26.30           C  
ATOM   1242  CG1 VAL A 195      19.197  21.683  16.204  1.00 24.05           C  
ATOM   1243  CG2 VAL A 195      19.514  19.437  17.291  1.00 25.56           C  
ATOM   1244  N   GLY A 196      21.865  23.467  16.987  1.00 24.29           N  
ATOM   1245  CA  GLY A 196      22.170  24.908  17.033  1.00 24.35           C  
ATOM   1246  C   GLY A 196      21.183  25.703  16.194  1.00 25.28           C  
ATOM   1247  O   GLY A 196      19.985  25.672  16.457  1.00 25.81           O  
ATOM   1248  N   LYS A 197      21.686  26.420  15.195  1.00 24.81           N  
ATOM   1249  CA  LYS A 197      20.869  27.354  14.429  1.00 26.10           C  
ATOM   1250  C   LYS A 197      20.866  26.990  12.960  1.00 24.74           C  
ATOM   1251  O   LYS A 197      21.853  26.491  12.434  1.00 23.80           O  
ATOM   1252  CB  LYS A 197      21.368  28.795  14.605  1.00 27.36           C  
ATOM   1253  CG  LYS A 197      21.259  29.311  16.037  1.00 31.84           C  
ATOM   1254  CD  LYS A 197      21.427  30.836  16.089  1.00 37.93           C  
ATOM   1255  CE  LYS A 197      21.279  31.361  17.512  1.00 41.86           C  
ATOM   1256  NZ  LYS A 197      21.802  32.751  17.634  1.00 45.96           N  
ATOM   1257  N   LYS A 198      19.748  27.266  12.308  1.00 25.24           N  
ATOM   1258  CA  LYS A 198      19.557  26.990  10.889  1.00 25.26           C  
ATOM   1259  C   LYS A 198      20.111  28.123  10.025  1.00 25.25           C  
ATOM   1260  O   LYS A 198      19.792  29.268  10.243  1.00 26.82           O  
ATOM   1261  CB  LYS A 198      18.061  26.876  10.622  1.00 25.62           C  
ATOM   1262  CG  LYS A 198      17.684  26.437   9.230  1.00 27.29           C  
ATOM   1263  CD  LYS A 198      16.150  26.522   9.069  1.00 30.38           C  
ATOM   1264  CE  LYS A 198      15.703  25.491   8.061  1.00 34.65           C  
ATOM   1265  NZ  LYS A 198      14.233  25.501   7.789  1.00 39.33           N  
ATOM   1266  N   HIS A 199      20.920  27.786   9.034  1.00 24.46           N  
ATOM   1267  CA  HIS A 199      21.381  28.760   8.048  1.00 26.18           C  
ATOM   1268  C   HIS A 199      20.883  28.382   6.673  1.00 24.95           C  
ATOM   1269  O   HIS A 199      21.154  27.273   6.222  1.00 23.03           O  
ATOM   1270  CB  HIS A 199      22.908  28.813   8.061  1.00 26.56           C  
ATOM   1271  CG  HIS A 199      23.437  29.537   9.251  1.00 31.09           C  
ATOM   1272  ND1 HIS A 199      23.800  28.893  10.408  1.00 33.80           N  
ATOM   1273  CD2 HIS A 199      23.566  30.860   9.499  1.00 36.12           C  
ATOM   1274  CE1 HIS A 199      24.179  29.783  11.306  1.00 36.28           C  
ATOM   1275  NE2 HIS A 199      24.050  30.984  10.779  1.00 39.22           N  
ATOM   1276  N   GLY A 200      20.162  29.300   6.018  1.00 25.41           N  
ATOM   1277  CA  GLY A 200      19.628  29.056   4.681  1.00 25.32           C  
ATOM   1278  C   GLY A 200      18.387  28.188   4.765  1.00 25.31           C  
ATOM   1279  O   GLY A 200      17.906  27.934   5.872  1.00 25.21           O  
ATOM   1280  N   PRO A 201      17.849  27.729   3.612  1.00 24.93           N  
ATOM   1281  CA  PRO A 201      18.263  27.998   2.223  1.00 25.21           C  
ATOM   1282  C   PRO A 201      17.710  29.353   1.751  1.00 26.65           C  
ATOM   1283  O   PRO A 201      16.987  29.996   2.508  1.00 26.60           O  
ATOM   1284  CB  PRO A 201      17.624  26.861   1.451  1.00 23.88           C  
ATOM   1285  CG  PRO A 201      16.308  26.613   2.195  1.00 25.64           C  
ATOM   1286  CD  PRO A 201      16.609  26.921   3.668  1.00 24.89           C  
ATOM   1287  N   TRP A 202      18.080  29.802   0.549  1.00 27.24           N  
ATOM   1288  CA  TRP A 202      17.598  31.083   0.042  1.00 29.53           C  
ATOM   1289  C   TRP A 202      16.205  30.915  -0.520  1.00 28.78           C  
ATOM   1290  O   TRP A 202      16.034  30.247  -1.546  1.00 28.55           O  
ATOM   1291  CB  TRP A 202      18.492  31.620  -1.079  1.00 31.12           C  
ATOM   1292  CG  TRP A 202      19.897  32.001  -0.703  1.00 35.31           C  
ATOM   1293  CD1 TRP A 202      21.031  31.260  -0.911  1.00 37.07           C  
ATOM   1294  CD2 TRP A 202      20.329  33.242  -0.113  1.00 40.07           C  
ATOM   1295  NE1 TRP A 202      22.140  31.951  -0.457  1.00 39.10           N  
ATOM   1296  CE2 TRP A 202      21.738  33.172   0.027  1.00 41.74           C  
ATOM   1297  CE3 TRP A 202      19.661  34.412   0.309  1.00 43.82           C  
ATOM   1298  CZ2 TRP A 202      22.496  34.227   0.585  1.00 43.77           C  
ATOM   1299  CZ3 TRP A 202      20.413  35.459   0.865  1.00 45.48           C  
ATOM   1300  CH2 TRP A 202      21.818  35.353   0.997  1.00 45.29           C  
ATOM   1301  N   VAL A 203      15.219  31.529   0.132  1.00 28.78           N  
ATOM   1302  CA  VAL A 203      13.843  31.506  -0.357  1.00 29.00           C  
ATOM   1303  C   VAL A 203      13.423  32.794  -1.080  1.00 30.48           C  
ATOM   1304  O   VAL A 203      12.401  32.808  -1.764  1.00 30.28           O  
ATOM   1305  CB  VAL A 203      12.799  31.111   0.732  1.00 29.38           C  
ATOM   1306  CG1 VAL A 203      12.974  29.654   1.120  1.00 28.27           C  
ATOM   1307  CG2 VAL A 203      12.868  32.032   1.969  1.00 30.19           C  
ATOM   1308  N   ASN A 204      14.216  33.856  -0.936  1.00 31.72           N  
ATOM   1309  CA  ASN A 204      13.981  35.108  -1.662  1.00 33.94           C  
ATOM   1310  C   ASN A 204      15.284  35.843  -1.980  1.00 34.01           C  
ATOM   1311  O   ASN A 204      15.294  36.808  -2.752  1.00 34.82           O  
ATOM   1312  CB  ASN A 204      12.979  36.015  -0.933  1.00 36.41           C  
ATOM   1313  CG  ASN A 204      13.370  36.280   0.499  1.00 39.94           C  
ATOM   1314  OD1 ASN A 204      14.544  36.453   0.814  1.00 43.40           O  
ATOM   1315  ND2 ASN A 204      12.385  36.301   1.381  1.00 44.31           N  
ATOM   1316  OXT ASN A 204      16.356  35.450  -1.499  1.00 33.18           O  
TER    1317      ASN A 204                                                      
END                                                                             
