# Supplementary material for: Proteome-wide prediction of targets for aspirin: new insight into the molecular mechanism of aspirin
Source: PeerJ. 2016 Mar 10;4:e1791. doi: 10.7717/peerj.1791 (PMC4793309; doi:10.7717/peerj.1791)
Supplement: File S1 — The raw data contains all strucures of the identified 79 proteins. The Protocols show how to prepare protein strucure and run CDOCKER. [file peerj-04-1791-s004.zip › 79_protein_strucures/3MOS.pdb]

ATOM      1  N   SER A   3      19.542 -13.524  24.392  1.00 36.42           N  
ATOM      2  CA  SER A   3      19.089 -14.862  24.977  1.00 36.26           C  
ATOM      3  C   SER A   3      17.696 -14.771  25.679  1.00 33.52           C  
ATOM      4  O   SER A   3      17.545 -14.051  26.663  1.00 34.09           O  
ATOM      5  CB  SER A   3      20.117 -15.422  25.944  1.00 36.37           C  
ATOM      6  OG  SER A   3      19.624 -16.643  26.527  1.00 39.62           O  
ATOM      7  N   TYR A   4      16.693 -15.500  25.200  1.00 30.98           N  
ATOM      8  CA  TYR A   4      15.304 -15.235  25.662  1.00 28.36           C  
ATOM      9  C   TYR A   4      15.182 -15.613  27.133  1.00 27.43           C  
ATOM     10  O   TYR A   4      15.636 -16.687  27.513  1.00 27.91           O  
ATOM     11  CB  TYR A   4      14.334 -16.055  24.819  1.00 27.03           C  
ATOM     12  CG  TYR A   4      12.882 -16.065  25.250  1.00 26.68           C  
ATOM     13  CD1 TYR A   4      12.121 -14.892  25.332  1.00 25.10           C  
ATOM     14  CD2 TYR A   4      12.230 -17.293  25.516  1.00 28.05           C  
ATOM     15  CE1 TYR A   4      10.719 -14.969  25.725  1.00 22.16           C  
ATOM     16  CE2 TYR A   4      10.894 -17.356  25.853  1.00 24.83           C  
ATOM     17  CZ  TYR A   4      10.144 -16.195  25.991  1.00 27.05           C  
ATOM     18  OH  TYR A   4       8.783 -16.340  26.309  1.00 27.36           O  
ATOM     19  N   HIS A   5      14.644 -14.738  27.970  1.00 25.50           N  
ATOM     20  CA  HIS A   5      14.303 -15.189  29.307  1.00 23.82           C  
ATOM     21  C   HIS A   5      12.862 -15.697  29.321  1.00 23.05           C  
ATOM     22  O   HIS A   5      11.931 -14.908  29.360  1.00 22.42           O  
ATOM     23  CB  HIS A   5      14.471 -14.085  30.335  1.00 24.22           C  
ATOM     24  CG  HIS A   5      15.887 -13.681  30.598  1.00 27.44           C  
ATOM     25  ND1 HIS A   5      16.252 -13.006  31.745  1.00 29.74           N  
ATOM     26  CD2 HIS A   5      17.021 -13.814  29.867  1.00 31.52           C  
ATOM     27  CE1 HIS A   5      17.554 -12.766  31.728  1.00 29.79           C  
ATOM     28  NE2 HIS A   5      18.045 -13.235  30.594  1.00 30.01           N  
ATOM     29  N   LYS A   6      12.689 -17.011  29.369  1.00 21.26           N  
ATOM     30  CA  LYS A   6      11.350 -17.617  29.435  1.00 21.75           C  
ATOM     31  C   LYS A   6      10.660 -17.319  30.767  1.00 21.88           C  
ATOM     32  O   LYS A   6      11.138 -17.785  31.810  1.00 20.97           O  
ATOM     33  CB  LYS A   6      11.400 -19.127  29.170  1.00 19.07           C  
ATOM     34  CG  LYS A   6       9.983 -19.751  28.964  1.00 22.59           C  
ATOM     35  CD  LYS A   6      10.030 -21.165  28.342  1.00 23.06           C  
ATOM     36  CE  LYS A   6       8.651 -21.690  27.926  1.00 22.49           C  
ATOM     37  NZ  LYS A   6       7.664 -21.595  29.043  1.00 25.43           N  
ATOM     38  N   PRO A   7       9.547 -16.542  30.747  1.00 21.23           N  
ATOM     39  CA  PRO A   7       9.009 -16.040  32.028  1.00 21.10           C  
ATOM     40  C   PRO A   7       8.363 -17.162  32.847  1.00 21.13           C  
ATOM     41  O   PRO A   7       7.732 -18.089  32.282  1.00 19.27           O  
ATOM     42  CB  PRO A   7       7.902 -15.030  31.610  1.00 20.20           C  
ATOM     43  CG  PRO A   7       7.521 -15.422  30.211  1.00 21.14           C  
ATOM     44  CD  PRO A   7       8.858 -15.908  29.576  1.00 21.73           C  
ATOM     45  N   ASP A   8       8.450 -17.028  34.165  1.00 20.82           N  
ATOM     46  CA  ASP A   8       7.722 -17.942  35.061  1.00 21.94           C  
ATOM     47  C   ASP A   8       6.252 -17.472  35.282  1.00 22.01           C  
ATOM     48  O   ASP A   8       5.891 -16.384  34.845  1.00 19.22           O  
ATOM     49  CB  ASP A   8       8.544 -18.164  36.383  1.00 20.91           C  
ATOM     50  CG  ASP A   8       8.707 -16.905  37.226  1.00 26.17           C  
ATOM     51  OD1 ASP A   8       7.925 -15.919  37.070  1.00 24.88           O  
ATOM     52  OD2 ASP A   8       9.630 -16.858  38.115  1.00 30.51           O  
ATOM     53  N   GLN A   9       5.408 -18.301  35.919  1.00 21.95           N  
ATOM     54  CA  GLN A   9       4.025 -17.927  36.240  1.00 24.03           C  
ATOM     55  C   GLN A   9       3.919 -16.566  36.921  1.00 22.58           C  
ATOM     56  O   GLN A   9       2.994 -15.779  36.640  1.00 20.26           O  
ATOM     57  CB  GLN A   9       3.420 -18.899  37.262  1.00 25.57           C  
ATOM     58  CG  GLN A   9       2.366 -19.842  36.720  1.00 33.11           C  
ATOM     59  CD  GLN A   9       1.623 -19.326  35.492  1.00 39.92           C  
ATOM     60  OE1 GLN A   9       1.724 -19.919  34.410  1.00 40.84           O  
ATOM     61  NE2 GLN A   9       0.857 -18.238  35.651  1.00 41.29           N  
ATOM     62  N   GLN A  10       4.838 -16.328  37.875  1.00 22.70           N  
ATOM     63  CA  GLN A  10       4.797 -15.123  38.677  1.00 22.11           C  
ATOM     64  C   GLN A  10       5.027 -13.919  37.773  1.00 20.81           C  
ATOM     65  O   GLN A  10       4.332 -12.908  37.851  1.00 17.74           O  
ATOM     66  CB  GLN A  10       5.858 -15.155  39.791  1.00 24.15           C  
ATOM     67  CG  GLN A  10       5.512 -16.045  41.064  1.00 32.45           C  
ATOM     68  CD  GLN A  10       5.858 -15.322  42.375  1.00 39.55           C  
ATOM     69  OE1 GLN A  10       6.003 -14.075  42.371  1.00 45.16           O  
ATOM     70  NE2 GLN A  10       5.964 -16.077  43.511  1.00 40.43           N  
ATOM     71  N   LYS A  11       6.022 -14.037  36.914  1.00 18.54           N  
ATOM     72  CA  LYS A  11       6.350 -12.961  35.967  1.00 18.40           C  
ATOM     73  C   LYS A  11       5.167 -12.743  34.984  1.00 17.35           C  
ATOM     74  O   LYS A  11       4.757 -11.573  34.701  1.00 19.53           O  
ATOM     75  CB  LYS A  11       7.609 -13.356  35.154  1.00 18.84           C  
ATOM     76  CG  LYS A  11       8.060 -12.197  34.120  1.00 16.37           C  
ATOM     77  CD  LYS A  11       8.351 -10.835  34.825  1.00 18.78           C  
ATOM     78  CE  LYS A  11       8.705  -9.728  33.799  1.00 23.24           C  
ATOM     79  NZ  LYS A  11       9.929 -10.097  32.989  1.00 23.38           N  
ATOM     80  N   LEU A  12       4.627 -13.849  34.490  1.00 16.95           N  
ATOM     81  CA  LEU A  12       3.367 -13.771  33.738  1.00 18.73           C  
ATOM     82  C   LEU A  12       2.234 -13.050  34.462  1.00 19.20           C  
ATOM     83  O   LEU A  12       1.604 -12.099  33.912  1.00 20.99           O  
ATOM     84  CB  LEU A  12       2.961 -15.165  33.270  1.00 19.03           C  
ATOM     85  CG  LEU A  12       3.969 -15.787  32.298  1.00 20.35           C  
ATOM     86  CD1 LEU A  12       3.512 -17.204  32.071  1.00 21.41           C  
ATOM     87  CD2 LEU A  12       4.036 -15.027  30.923  1.00 19.05           C  
ATOM     88  N   GLN A  13       1.946 -13.468  35.714  1.00 18.68           N  
ATOM     89  CA  GLN A  13       0.948 -12.789  36.483  1.00 19.44           C  
ATOM     90  C   GLN A  13       1.250 -11.322  36.657  1.00 17.27           C  
ATOM     91  O   GLN A  13       0.336 -10.495  36.506  1.00 19.24           O  
ATOM     92  CB  GLN A  13       0.731 -13.446  37.873  1.00 20.15           C  
ATOM     93  CG  GLN A  13      -0.379 -12.648  38.622  1.00 22.02           C  
ATOM     94  CD  GLN A  13      -1.706 -12.801  37.868  1.00 22.84           C  
ATOM     95  OE1 GLN A  13      -2.069 -13.927  37.485  1.00 26.04           O  
ATOM     96  NE2 GLN A  13      -2.426 -11.685  37.631  1.00 23.41           N  
ATOM     97  N   ALA A  14       2.519 -10.973  36.971  1.00 16.79           N  
ATOM     98  CA  ALA A  14       2.956  -9.587  37.024  1.00 17.38           C  
ATOM     99  C   ALA A  14       2.724  -8.799  35.706  1.00 17.58           C  
ATOM    100  O   ALA A  14       2.397  -7.626  35.743  1.00 18.36           O  
ATOM    101  CB  ALA A  14       4.438  -9.469  37.424  1.00 17.14           C  
ATOM    102  N   LEU A  15       2.986  -9.428  34.566  1.00 18.82           N  
ATOM    103  CA  LEU A  15       2.689  -8.786  33.257  1.00 17.84           C  
ATOM    104  C   LEU A  15       1.171  -8.539  33.039  1.00 18.41           C  
ATOM    105  O   LEU A  15       0.777  -7.459  32.575  1.00 18.44           O  
ATOM    106  CB  LEU A  15       3.237  -9.676  32.109  1.00 18.78           C  
ATOM    107  CG  LEU A  15       4.776  -9.555  32.028  1.00 17.45           C  
ATOM    108  CD1 LEU A  15       5.302 -10.688  31.111  1.00 17.84           C  
ATOM    109  CD2 LEU A  15       5.277  -8.178  31.587  1.00 17.84           C  
ATOM    110  N   LYS A  16       0.336  -9.514  33.387  1.00 16.90           N  
ATOM    111  CA  LYS A  16      -1.141  -9.279  33.422  1.00 19.80           C  
ATOM    112  C   LYS A  16      -1.555  -8.150  34.368  1.00 18.99           C  
ATOM    113  O   LYS A  16      -2.331  -7.337  34.006  1.00 18.48           O  
ATOM    114  CB  LYS A  16      -1.929 -10.508  33.840  1.00 20.00           C  
ATOM    115  CG  LYS A  16      -1.547 -11.812  33.243  1.00 26.48           C  
ATOM    116  CD  LYS A  16      -2.501 -12.859  33.816  1.00 32.92           C  
ATOM    117  CE  LYS A  16      -2.495 -14.170  32.992  1.00 37.51           C  
ATOM    118  NZ  LYS A  16      -1.174 -14.818  32.882  1.00 38.64           N  
ATOM    119  N   ASP A  17      -0.989  -8.090  35.583  1.00 19.10           N  
ATOM    120  CA  ASP A  17      -1.252  -6.980  36.506  1.00 18.18           C  
ATOM    121  C   ASP A  17      -0.880  -5.620  35.929  1.00 18.28           C  
ATOM    122  O   ASP A  17      -1.650  -4.615  36.051  1.00 17.60           O  
ATOM    123  CB  ASP A  17      -0.432  -7.211  37.799  1.00 17.45           C  
ATOM    124  CG  ASP A  17      -0.982  -8.364  38.690  1.00 20.84           C  
ATOM    125  OD1 ASP A  17      -2.062  -8.951  38.462  1.00 18.86           O  
ATOM    126  OD2 ASP A  17      -0.251  -8.743  39.644  1.00 26.28           O  
ATOM    127  N   THR A  18       0.267  -5.607  35.242  1.00 16.58           N  
ATOM    128  CA  THR A  18       0.750  -4.415  34.607  1.00 18.28           C  
ATOM    129  C   THR A  18      -0.271  -4.034  33.502  1.00 17.35           C  
ATOM    130  O   THR A  18      -0.678  -2.886  33.435  1.00 16.26           O  
ATOM    131  CB  THR A  18       2.145  -4.686  33.964  1.00 19.53           C  
ATOM    132  OG1 THR A  18       3.063  -5.099  34.996  1.00 19.26           O  
ATOM    133  CG2 THR A  18       2.672  -3.403  33.279  1.00 18.15           C  
ATOM    134  N   ALA A  19      -0.599  -4.995  32.640  1.00 16.59           N  
ATOM    135  CA  ALA A  19      -1.604  -4.754  31.581  1.00 17.61           C  
ATOM    136  C   ALA A  19      -2.896  -4.142  32.169  1.00 17.05           C  
ATOM    137  O   ALA A  19      -3.394  -3.103  31.664  1.00 18.86           O  
ATOM    138  CB  ALA A  19      -1.903  -6.020  30.765  1.00 17.06           C  
ATOM    139  N   ASN A  20      -3.384  -4.723  33.273  1.00 17.10           N  
ATOM    140  CA  ASN A  20      -4.581  -4.180  33.963  1.00 18.04           C  
ATOM    141  C   ASN A  20      -4.340  -2.824  34.591  1.00 17.43           C  
ATOM    142  O   ASN A  20      -5.194  -1.947  34.472  1.00 17.46           O  
ATOM    143  CB  ASN A  20      -5.133  -5.232  34.903  1.00 17.50           C  
ATOM    144  CG  ASN A  20      -5.810  -6.372  34.139  1.00 19.69           C  
ATOM    145  OD1 ASN A  20      -6.480  -6.146  33.121  1.00 16.94           O  
ATOM    146  ND2 ASN A  20      -5.648  -7.588  34.615  1.00 16.90           N  
ATOM    147  N   ARG A  21      -3.161  -2.572  35.199  1.00 17.40           N  
ATOM    148  CA  ARG A  21      -2.864  -1.174  35.600  1.00 16.59           C  
ATOM    149  C   ARG A  21      -2.860  -0.231  34.412  1.00 17.49           C  
ATOM    150  O   ARG A  21      -3.314   0.929  34.538  1.00 16.42           O  
ATOM    151  CB  ARG A  21      -1.511  -1.029  36.349  1.00 17.35           C  
ATOM    152  CG  ARG A  21      -1.505  -1.695  37.740  1.00 17.31           C  
ATOM    153  CD  ARG A  21      -0.204  -1.282  38.456  1.00 16.46           C  
ATOM    154  NE  ARG A  21       0.881  -2.185  38.095  1.00 20.30           N  
ATOM    155  CZ  ARG A  21       1.025  -3.411  38.609  1.00 20.35           C  
ATOM    156  NH1 ARG A  21       2.041  -4.188  38.230  1.00 20.68           N  
ATOM    157  NH2 ARG A  21       0.169  -3.875  39.517  1.00 21.40           N  
ATOM    158  N   LEU A  22      -2.363  -0.728  33.272  1.00 16.28           N  
ATOM    159  CA  LEU A  22      -2.321   0.170  32.127  1.00 16.62           C  
ATOM    160  C   LEU A  22      -3.776   0.526  31.664  1.00 15.40           C  
ATOM    161  O   LEU A  22      -4.035   1.698  31.317  1.00 16.20           O  
ATOM    162  CB  LEU A  22      -1.476  -0.416  30.988  1.00 17.02           C  
ATOM    163  CG  LEU A  22       0.014  -0.618  31.368  1.00 14.71           C  
ATOM    164  CD1 LEU A  22       0.662  -1.381  30.166  1.00 16.34           C  
ATOM    165  CD2 LEU A  22       0.692   0.672  31.672  1.00 16.87           C  
ATOM    166  N   ARG A  23      -4.663  -0.461  31.691  1.00 15.23           N  
ATOM    167  CA  ARG A  23      -6.089  -0.239  31.400  1.00 16.38           C  
ATOM    168  C   ARG A  23      -6.642   0.806  32.361  1.00 16.00           C  
ATOM    169  O   ARG A  23      -7.291   1.803  31.994  1.00 14.55           O  
ATOM    170  CB  ARG A  23      -6.898  -1.554  31.590  1.00 16.40           C  
ATOM    171  CG  ARG A  23      -6.634  -2.597  30.575  1.00 18.47           C  
ATOM    172  CD  ARG A  23      -7.583  -3.802  30.694  1.00 14.10           C  
ATOM    173  NE  ARG A  23      -7.457  -4.533  29.435  1.00 17.45           N  
ATOM    174  CZ  ARG A  23      -6.601  -5.517  29.215  1.00 19.83           C  
ATOM    175  NH1 ARG A  23      -5.831  -6.007  30.230  1.00 12.74           N  
ATOM    176  NH2 ARG A  23      -6.473  -5.982  27.953  1.00 15.31           N  
ATOM    177  N   ILE A  24      -6.451   0.572  33.669  1.00 15.16           N  
ATOM    178  CA  ILE A  24      -6.989   1.584  34.613  1.00 15.06           C  
ATOM    179  C   ILE A  24      -6.475   2.988  34.352  1.00 14.77           C  
ATOM    180  O   ILE A  24      -7.281   3.944  34.270  1.00 17.64           O  
ATOM    181  CB  ILE A  24      -6.634   1.114  36.085  1.00 15.30           C  
ATOM    182  CG1 ILE A  24      -7.449  -0.149  36.368  1.00 18.08           C  
ATOM    183  CG2 ILE A  24      -6.961   2.236  37.060  1.00 17.26           C  
ATOM    184  CD1 ILE A  24      -6.943  -1.057  37.598  1.00 16.32           C  
ATOM    185  N   SER A  25      -5.154   3.166  34.219  1.00 14.52           N  
ATOM    186  CA  SER A  25      -4.629   4.457  33.957  1.00 14.61           C  
ATOM    187  C   SER A  25      -5.211   5.095  32.623  1.00 12.81           C  
ATOM    188  O   SER A  25      -5.575   6.224  32.620  1.00 14.59           O  
ATOM    189  CB  SER A  25      -3.066   4.428  33.944  1.00 14.53           C  
ATOM    190  OG  SER A  25      -2.641   5.741  33.586  1.00 17.71           O  
ATOM    191  N   SER A  26      -5.274   4.345  31.533  1.00 13.43           N  
ATOM    192  CA  SER A  26      -5.906   4.843  30.299  1.00 12.84           C  
ATOM    193  C   SER A  26      -7.331   5.302  30.481  1.00 14.75           C  
ATOM    194  O   SER A  26      -7.720   6.365  29.931  1.00 14.22           O  
ATOM    195  CB  SER A  26      -5.886   3.734  29.238  1.00 12.58           C  
ATOM    196  OG  SER A  26      -4.540   3.401  28.936  1.00 15.94           O  
ATOM    197  N   ILE A  27      -8.101   4.522  31.259  1.00 14.92           N  
ATOM    198  CA  ILE A  27      -9.425   4.989  31.660  1.00 14.62           C  
ATOM    199  C   ILE A  27      -9.387   6.241  32.550  1.00 14.47           C  
ATOM    200  O   ILE A  27     -10.079   7.203  32.272  1.00 15.30           O  
ATOM    201  CB  ILE A  27     -10.247   3.838  32.300  1.00 14.17           C  
ATOM    202  CG1 ILE A  27     -10.462   2.691  31.251  1.00 14.49           C  
ATOM    203  CG2 ILE A  27     -11.634   4.365  32.765  1.00 12.97           C  
ATOM    204  CD1 ILE A  27     -10.912   1.366  31.824  1.00 14.99           C  
ATOM    205  N   GLN A  28      -8.645   6.238  33.664  1.00 17.36           N  
ATOM    206  CA  GLN A  28      -8.668   7.402  34.544  1.00 17.04           C  
ATOM    207  C   GLN A  28      -8.283   8.671  33.838  1.00 16.86           C  
ATOM    208  O   GLN A  28      -8.960   9.678  34.015  1.00 16.56           O  
ATOM    209  CB  GLN A  28      -7.686   7.206  35.714  1.00 19.18           C  
ATOM    210  CG  GLN A  28      -7.927   5.979  36.491  1.00 21.24           C  
ATOM    211  CD  GLN A  28      -6.886   5.803  37.544  1.00 26.01           C  
ATOM    212  OE1 GLN A  28      -5.687   5.897  37.274  1.00 25.10           O  
ATOM    213  NE2 GLN A  28      -7.330   5.561  38.751  1.00 24.48           N  
ATOM    214  N   ALA A  29      -7.270   8.589  32.947  1.00 15.41           N  
ATOM    215  CA  ALA A  29      -6.713   9.757  32.254  1.00 15.58           C  
ATOM    216  C   ALA A  29      -7.744  10.331  31.248  1.00 16.07           C  
ATOM    217  O   ALA A  29      -7.941  11.534  31.168  1.00 15.68           O  
ATOM    218  CB  ALA A  29      -5.347   9.478  31.570  1.00 16.25           C  
ATOM    219  N   THR A  30      -8.418   9.447  30.520  1.00 15.73           N  
ATOM    220  CA  THR A  30      -9.307   9.896  29.504  1.00 14.65           C  
ATOM    221  C   THR A  30     -10.634  10.355  30.110  1.00 14.16           C  
ATOM    222  O   THR A  30     -11.256  11.288  29.625  1.00 13.32           O  
ATOM    223  CB  THR A  30      -9.514   8.852  28.347  1.00 14.18           C  
ATOM    224  OG1 THR A  30      -9.994   7.592  28.877  1.00 12.82           O  
ATOM    225  CG2 THR A  30      -8.174   8.661  27.574  1.00 11.86           C  
ATOM    226  N   THR A  31     -11.046   9.712  31.184  1.00 15.26           N  
ATOM    227  CA  THR A  31     -12.238  10.251  31.911  1.00 16.99           C  
ATOM    228  C   THR A  31     -11.943  11.652  32.559  1.00 17.32           C  
ATOM    229  O   THR A  31     -12.829  12.597  32.495  1.00 17.69           O  
ATOM    230  CB  THR A  31     -12.712   9.211  32.951  1.00 18.56           C  
ATOM    231  OG1 THR A  31     -13.264   8.126  32.224  1.00 17.81           O  
ATOM    232  CG2 THR A  31     -13.877   9.762  33.939  1.00 15.30           C  
ATOM    233  N   ALA A  32     -10.706  11.829  33.070  1.00 18.04           N  
ATOM    234  CA  ALA A  32     -10.307  13.110  33.689  1.00 18.97           C  
ATOM    235  C   ALA A  32     -10.274  14.222  32.616  1.00 18.60           C  
ATOM    236  O   ALA A  32     -10.781  15.347  32.837  1.00 17.94           O  
ATOM    237  CB  ALA A  32      -8.925  13.003  34.485  1.00 19.93           C  
ATOM    238  N   ALA A  33      -9.755  13.899  31.423  1.00 15.50           N  
ATOM    239  CA  ALA A  33      -9.720  14.807  30.297  1.00 15.21           C  
ATOM    240  C   ALA A  33     -11.079  15.110  29.690  1.00 17.08           C  
ATOM    241  O   ALA A  33     -11.325  16.256  29.233  1.00 19.19           O  
ATOM    242  CB  ALA A  33      -8.765  14.264  29.173  1.00 14.41           C  
ATOM    243  N   GLY A  34     -11.964  14.117  29.714  1.00 17.02           N  
ATOM    244  CA  GLY A  34     -13.283  14.189  29.017  1.00 17.62           C  
ATOM    245  C   GLY A  34     -13.169  13.921  27.490  1.00 18.47           C  
ATOM    246  O   GLY A  34     -14.113  14.158  26.691  1.00 17.00           O  
ATOM    247  N   SER A  35     -11.998  13.448  27.064  1.00 18.33           N  
ATOM    248  CA  SER A  35     -11.826  13.033  25.635  1.00 16.26           C  
ATOM    249  C   SER A  35     -10.715  12.006  25.583  1.00 17.55           C  
ATOM    250  O   SER A  35      -9.996  11.871  26.568  1.00 16.29           O  
ATOM    251  CB  SER A  35     -11.501  14.234  24.734  1.00 17.62           C  
ATOM    252  OG  SER A  35     -10.288  14.893  25.099  1.00 16.94           O  
ATOM    253  N   GLY A  36     -10.513  11.359  24.409  1.00 16.06           N  
ATOM    254  CA  GLY A  36      -9.478  10.313  24.288  1.00 13.55           C  
ATOM    255  C   GLY A  36     -10.105   8.959  23.978  1.00 14.93           C  
ATOM    256  O   GLY A  36     -11.299   8.892  23.738  1.00 14.16           O  
ATOM    257  N   HIS A  37      -9.298   7.868  23.991  1.00 13.26           N  
ATOM    258  CA  HIS A  37      -9.566   6.658  23.279  1.00 13.88           C  
ATOM    259  C   HIS A  37      -9.295   5.425  24.138  1.00 14.13           C  
ATOM    260  O   HIS A  37      -8.399   4.581  23.835  1.00 14.02           O  
ATOM    261  CB  HIS A  37      -8.680   6.643  22.022  1.00 13.40           C  
ATOM    262  CG  HIS A  37      -8.998   7.755  21.052  1.00 13.66           C  
ATOM    263  ND1 HIS A  37      -8.565   9.049  21.246  1.00 15.77           N  
ATOM    264  CD2 HIS A  37      -9.526   7.725  19.805  1.00 10.24           C  
ATOM    265  CE1 HIS A  37      -8.923   9.796  20.215  1.00 18.18           C  
ATOM    266  NE2 HIS A  37      -9.531   9.019  19.328  1.00 16.00           N  
ATOM    267  N   PRO A  38     -10.015   5.332  25.275  1.00 15.95           N  
ATOM    268  CA  PRO A  38      -9.616   4.259  26.149  1.00 13.66           C  
ATOM    269  C   PRO A  38      -9.816   2.887  25.517  1.00 12.94           C  
ATOM    270  O   PRO A  38      -9.055   1.966  25.788  1.00 15.90           O  
ATOM    271  CB  PRO A  38     -10.495   4.457  27.384  1.00 12.90           C  
ATOM    272  CG  PRO A  38     -11.774   5.245  26.896  1.00 15.61           C  
ATOM    273  CD  PRO A  38     -11.056   6.216  25.877  1.00 13.12           C  
ATOM    274  N   THR A  39     -10.771   2.727  24.630  1.00 13.44           N  
ATOM    275  CA  THR A  39     -10.953   1.382  24.062  1.00 12.37           C  
ATOM    276  C   THR A  39      -9.794   0.972  23.170  1.00 12.58           C  
ATOM    277  O   THR A  39      -9.497  -0.217  23.062  1.00 13.91           O  
ATOM    278  CB  THR A  39     -12.302   1.194  23.340  1.00 13.10           C  
ATOM    279  OG1 THR A  39     -12.405   2.110  22.239  1.00 11.40           O  
ATOM    280  CG2 THR A  39     -13.501   1.416  24.348  1.00 12.64           C  
ATOM    281  N   SER A  40      -9.147   1.958  22.530  1.00 14.73           N  
ATOM    282  CA  SER A  40      -7.981   1.739  21.661  1.00 14.99           C  
ATOM    283  C   SER A  40      -6.700   1.457  22.490  1.00 15.11           C  
ATOM    284  O   SER A  40      -5.753   0.799  22.026  1.00 16.34           O  
ATOM    285  CB  SER A  40      -7.734   2.999  20.847  1.00 13.30           C  
ATOM    286  OG  SER A  40      -8.787   3.301  19.958  1.00 13.30           O  
ATOM    287  N   CYS A  41      -6.691   1.995  23.705  1.00 15.66           N  
ATOM    288  CA  CYS A  41      -5.676   1.589  24.693  1.00 15.28           C  
ATOM    289  C   CYS A  41      -5.837   0.128  25.183  1.00 14.57           C  
ATOM    290  O   CYS A  41      -4.854  -0.628  25.294  1.00 15.16           O  
ATOM    291  CB  CYS A  41      -5.716   2.557  25.884  1.00 14.54           C  
ATOM    292  SG  CYS A  41      -5.338   4.252  25.462  1.00 15.28           S  
ATOM    293  N   CYS A  42      -7.082  -0.269  25.469  1.00 14.87           N  
ATOM    294  CA  CYS A  42      -7.383  -1.506  26.169  1.00 14.58           C  
ATOM    295  C   CYS A  42      -7.081  -2.742  25.319  1.00 14.96           C  
ATOM    296  O   CYS A  42      -6.690  -3.765  25.871  1.00 13.04           O  
ATOM    297  CB  CYS A  42      -8.848  -1.515  26.654  1.00 14.21           C  
ATOM    298  SG  CYS A  42      -8.964  -0.525  28.223  1.00 16.83           S  
ATOM    299  N   SER A  43      -7.251  -2.672  23.986  1.00 15.40           N  
ATOM    300  CA  SER A  43      -6.882  -3.822  23.126  1.00 12.89           C  
ATOM    301  C   SER A  43      -5.390  -4.086  23.173  1.00 12.18           C  
ATOM    302  O   SER A  43      -4.970  -5.178  22.838  1.00 13.62           O  
ATOM    303  CB  SER A  43      -7.331  -3.640  21.631  1.00 14.58           C  
ATOM    304  OG  SER A  43      -6.961  -2.325  21.182  1.00 13.18           O  
ATOM    305  N   ALA A  44      -4.604  -3.059  23.482  1.00 13.15           N  
ATOM    306  CA  ALA A  44      -3.127  -3.099  23.340  1.00 13.18           C  
ATOM    307  C   ALA A  44      -2.455  -3.304  24.710  1.00 13.21           C  
ATOM    308  O   ALA A  44      -1.225  -3.281  24.833  1.00 14.03           O  
ATOM    309  CB  ALA A  44      -2.602  -1.754  22.699  1.00 14.90           C  
ATOM    310  N   ALA A  45      -3.274  -3.463  25.739  1.00 12.71           N  
ATOM    311  CA  ALA A  45      -2.685  -3.442  27.142  1.00 14.01           C  
ATOM    312  C   ALA A  45      -1.616  -4.541  27.437  1.00 14.02           C  
ATOM    313  O   ALA A  45      -0.499  -4.241  27.958  1.00 12.84           O  
ATOM    314  CB  ALA A  45      -3.848  -3.393  28.186  1.00 13.89           C  
ATOM    315  N   GLU A  46      -1.919  -5.769  27.020  1.00 14.98           N  
ATOM    316  CA  GLU A  46      -0.934  -6.901  27.163  1.00 15.00           C  
ATOM    317  C   GLU A  46       0.304  -6.680  26.252  1.00 14.72           C  
ATOM    318  O   GLU A  46       1.431  -6.877  26.684  1.00 14.78           O  
ATOM    319  CB  GLU A  46      -1.548  -8.285  26.941  1.00 13.20           C  
ATOM    320  CG  GLU A  46      -2.419  -8.797  28.140  1.00 15.00           C  
ATOM    321  CD  GLU A  46      -3.846  -8.206  28.129  1.00 18.44           C  
ATOM    322  OE1 GLU A  46      -4.319  -7.640  27.081  1.00 18.56           O  
ATOM    323  OE2 GLU A  46      -4.514  -8.303  29.167  1.00 17.70           O  
ATOM    324  N   ILE A  47       0.094  -6.254  25.006  1.00 16.09           N  
ATOM    325  CA  ILE A  47       1.232  -5.931  24.143  1.00 14.35           C  
ATOM    326  C   ILE A  47       2.145  -4.921  24.838  1.00 13.91           C  
ATOM    327  O   ILE A  47       3.382  -5.055  24.870  1.00 13.50           O  
ATOM    328  CB  ILE A  47       0.640  -5.377  22.798  1.00 15.79           C  
ATOM    329  CG1 ILE A  47       0.031  -6.531  22.005  1.00 16.18           C  
ATOM    330  CG2 ILE A  47       1.695  -4.725  21.919  1.00 12.52           C  
ATOM    331  CD1 ILE A  47      -1.038  -6.035  20.833  1.00 15.32           C  
ATOM    332  N   MET A  48       1.563  -3.843  25.324  1.00 12.96           N  
ATOM    333  CA  MET A  48       2.380  -2.806  25.910  1.00 14.08           C  
ATOM    334  C   MET A  48       3.084  -3.298  27.164  1.00 13.97           C  
ATOM    335  O   MET A  48       4.281  -2.961  27.346  1.00 13.96           O  
ATOM    336  CB  MET A  48       1.591  -1.554  26.281  1.00 13.78           C  
ATOM    337  CG  MET A  48       0.957  -0.859  25.029  1.00 12.12           C  
ATOM    338  SD  MET A  48       2.221  -0.100  24.068  1.00 16.49           S  
ATOM    339  CE  MET A  48       2.588   1.421  24.923  1.00 14.09           C  
ATOM    340  N   ALA A  49       2.373  -4.085  27.972  1.00 16.25           N  
ATOM    341  CA  ALA A  49       2.968  -4.617  29.233  1.00 15.97           C  
ATOM    342  C   ALA A  49       4.161  -5.529  28.877  1.00 15.73           C  
ATOM    343  O   ALA A  49       5.219  -5.410  29.503  1.00 15.38           O  
ATOM    344  CB  ALA A  49       1.928  -5.419  30.138  1.00 14.82           C  
ATOM    345  N   VAL A  50       3.979  -6.408  27.896  1.00 15.71           N  
ATOM    346  CA  VAL A  50       5.026  -7.359  27.544  1.00 15.21           C  
ATOM    347  C   VAL A  50       6.199  -6.638  26.846  1.00 17.35           C  
ATOM    348  O   VAL A  50       7.341  -6.895  27.168  1.00 16.32           O  
ATOM    349  CB  VAL A  50       4.480  -8.508  26.637  1.00 16.29           C  
ATOM    350  CG1 VAL A  50       5.627  -9.344  26.152  1.00 16.13           C  
ATOM    351  CG2 VAL A  50       3.487  -9.422  27.441  1.00 13.69           C  
ATOM    352  N   LEU A  51       5.944  -5.731  25.893  1.00 15.59           N  
ATOM    353  CA  LEU A  51       7.072  -5.042  25.307  1.00 17.19           C  
ATOM    354  C   LEU A  51       7.897  -4.263  26.346  1.00 18.63           C  
ATOM    355  O   LEU A  51       9.120  -4.366  26.351  1.00 18.93           O  
ATOM    356  CB  LEU A  51       6.644  -4.074  24.217  1.00 17.95           C  
ATOM    357  CG  LEU A  51       6.148  -4.742  22.944  1.00 18.48           C  
ATOM    358  CD1 LEU A  51       5.562  -3.602  22.123  1.00 19.28           C  
ATOM    359  CD2 LEU A  51       7.372  -5.319  22.222  1.00 17.18           C  
ATOM    360  N   PHE A  52       7.229  -3.471  27.191  1.00 15.76           N  
ATOM    361  CA  PHE A  52       7.931  -2.622  28.156  1.00 17.26           C  
ATOM    362  C   PHE A  52       8.513  -3.304  29.373  1.00 17.71           C  
ATOM    363  O   PHE A  52       9.515  -2.806  29.934  1.00 18.72           O  
ATOM    364  CB  PHE A  52       7.066  -1.382  28.511  1.00 16.78           C  
ATOM    365  CG  PHE A  52       7.135  -0.313  27.429  1.00 16.72           C  
ATOM    366  CD1 PHE A  52       6.305  -0.429  26.290  1.00 19.30           C  
ATOM    367  CD2 PHE A  52       8.004   0.772  27.549  1.00 17.43           C  
ATOM    368  CE1 PHE A  52       6.378   0.481  25.261  1.00 16.92           C  
ATOM    369  CE2 PHE A  52       8.075   1.753  26.513  1.00 18.01           C  
ATOM    370  CZ  PHE A  52       7.267   1.590  25.355  1.00 16.88           C  
ATOM    371  N   PHE A  53       7.945  -4.469  29.724  1.00 18.05           N  
ATOM    372  CA  PHE A  53       8.321  -5.099  31.001  1.00 18.38           C  
ATOM    373  C   PHE A  53       8.813  -6.524  30.868  1.00 18.80           C  
ATOM    374  O   PHE A  53       9.052  -7.192  31.863  1.00 20.49           O  
ATOM    375  CB  PHE A  53       7.208  -4.833  32.040  1.00 17.40           C  
ATOM    376  CG  PHE A  53       7.035  -3.373  32.298  1.00 17.94           C  
ATOM    377  CD1 PHE A  53       8.045  -2.647  32.989  1.00 19.44           C  
ATOM    378  CD2 PHE A  53       5.950  -2.668  31.741  1.00 16.97           C  
ATOM    379  CE1 PHE A  53       7.965  -1.233  33.153  1.00 19.63           C  
ATOM    380  CE2 PHE A  53       5.866  -1.284  31.900  1.00 18.30           C  
ATOM    381  CZ  PHE A  53       6.898  -0.556  32.629  1.00 18.37           C  
ATOM    382  N   HIS A  54       9.018  -6.980  29.614  1.00 17.97           N  
ATOM    383  CA  HIS A  54       9.714  -8.243  29.369  1.00 18.23           C  
ATOM    384  C   HIS A  54      10.714  -8.130  28.191  1.00 17.85           C  
ATOM    385  O   HIS A  54      11.898  -8.412  28.335  1.00 18.15           O  
ATOM    386  CB  HIS A  54       8.760  -9.389  29.093  1.00 17.03           C  
ATOM    387  CG  HIS A  54       9.448 -10.728  29.152  1.00 18.64           C  
ATOM    388  ND1 HIS A  54       9.861 -11.274  30.353  1.00 22.41           N  
ATOM    389  CD2 HIS A  54       9.917 -11.546  28.188  1.00 19.70           C  
ATOM    390  CE1 HIS A  54      10.493 -12.413  30.120  1.00 22.04           C  
ATOM    391  NE2 HIS A  54      10.514 -12.616  28.809  1.00 19.62           N  
ATOM    392  N   THR A  55      10.185  -7.770  27.014  1.00 18.32           N  
ATOM    393  CA  THR A  55      10.942  -7.802  25.766  1.00 17.02           C  
ATOM    394  C   THR A  55      12.008  -6.733  25.548  1.00 17.11           C  
ATOM    395  O   THR A  55      13.154  -7.054  25.248  1.00 18.14           O  
ATOM    396  CB  THR A  55       9.969  -7.768  24.568  1.00 16.92           C  
ATOM    397  OG1 THR A  55       9.035  -8.838  24.764  1.00 17.80           O  
ATOM    398  CG2 THR A  55      10.816  -7.975  23.242  1.00 14.17           C  
ATOM    399  N   MET A  56      11.639  -5.464  25.645  1.00 17.67           N  
ATOM    400  CA  MET A  56      12.538  -4.371  25.297  1.00 17.14           C  
ATOM    401  C   MET A  56      13.581  -4.108  26.357  1.00 18.54           C  
ATOM    402  O   MET A  56      13.415  -4.494  27.529  1.00 17.58           O  
ATOM    403  CB  MET A  56      11.760  -3.075  25.060  1.00 17.84           C  
ATOM    404  CG  MET A  56      10.814  -3.180  23.832  1.00 17.60           C  
ATOM    405  SD  MET A  56      10.085  -1.615  23.305  1.00 22.99           S  
ATOM    406  CE  MET A  56       9.337  -1.215  24.743  1.00 11.72           C  
ATOM    407  N   ARG A  57      14.662  -3.482  25.917  1.00 17.44           N  
ATOM    408  CA  ARG A  57      15.793  -3.125  26.775  1.00 18.67           C  
ATOM    409  C   ARG A  57      15.934  -1.635  26.608  1.00 18.18           C  
ATOM    410  O   ARG A  57      16.152  -1.200  25.512  1.00 18.34           O  
ATOM    411  CB  ARG A  57      17.050  -3.807  26.254  1.00 17.43           C  
ATOM    412  CG  ARG A  57      16.986  -5.382  26.377  1.00 19.11           C  
ATOM    413  CD  ARG A  57      17.022  -5.712  27.888  1.00 24.28           C  
ATOM    414  NE  ARG A  57      16.846  -7.123  28.120  1.00 24.25           N  
ATOM    415  CZ  ARG A  57      15.679  -7.732  28.280  1.00 26.46           C  
ATOM    416  NH1 ARG A  57      14.517  -7.054  28.303  1.00 23.62           N  
ATOM    417  NH2 ARG A  57      15.669  -9.045  28.448  1.00 25.56           N  
ATOM    418  N   TYR A  58      15.897  -0.856  27.690  1.00 18.71           N  
ATOM    419  CA  TYR A  58      16.075   0.580  27.565  1.00 18.30           C  
ATOM    420  C   TYR A  58      16.399   1.137  28.941  1.00 19.87           C  
ATOM    421  O   TYR A  58      16.124   0.484  29.961  1.00 19.78           O  
ATOM    422  CB  TYR A  58      14.760   1.291  27.067  1.00 19.34           C  
ATOM    423  CG  TYR A  58      13.495   0.898  27.877  1.00 17.53           C  
ATOM    424  CD1 TYR A  58      12.957   1.770  28.835  1.00 17.99           C  
ATOM    425  CD2 TYR A  58      12.916  -0.360  27.729  1.00 16.39           C  
ATOM    426  CE1 TYR A  58      11.848   1.404  29.586  1.00 20.69           C  
ATOM    427  CE2 TYR A  58      11.783  -0.759  28.504  1.00 19.74           C  
ATOM    428  CZ  TYR A  58      11.267   0.157  29.450  1.00 18.68           C  
ATOM    429  OH  TYR A  58      10.159  -0.157  30.224  1.00 17.76           O  
ATOM    430  N   LYS A  59      16.900   2.367  28.972  1.00 19.63           N  
ATOM    431  CA  LYS A  59      17.091   3.087  30.237  1.00 21.56           C  
ATOM    432  C   LYS A  59      15.845   3.858  30.628  1.00 20.10           C  
ATOM    433  O   LYS A  59      15.449   4.785  29.956  1.00 21.12           O  
ATOM    434  CB  LYS A  59      18.270   4.042  30.087  1.00 20.65           C  
ATOM    435  CG  LYS A  59      19.537   3.251  29.911  1.00 26.44           C  
ATOM    436  CD  LYS A  59      20.708   4.275  29.867  1.00 31.37           C  
ATOM    437  CE  LYS A  59      21.987   3.577  29.424  1.00 37.22           C  
ATOM    438  NZ  LYS A  59      22.801   3.264  30.645  1.00 39.71           N  
ATOM    439  N   SER A  60      15.239   3.473  31.725  1.00 21.43           N  
ATOM    440  CA  SER A  60      13.921   3.999  32.086  1.00 20.69           C  
ATOM    441  C   SER A  60      14.050   5.451  32.474  1.00 20.26           C  
ATOM    442  O   SER A  60      13.093   6.198  32.319  1.00 20.09           O  
ATOM    443  CB  SER A  60      13.280   3.173  33.164  1.00 21.06           C  
ATOM    444  OG  SER A  60      14.068   3.316  34.333  1.00 26.34           O  
ATOM    445  N   GLN A  61      15.242   5.885  32.929  1.00 20.08           N  
ATOM    446  CA  GLN A  61      15.433   7.296  33.225  1.00 21.11           C  
ATOM    447  C   GLN A  61      16.009   8.108  32.095  1.00 21.47           C  
ATOM    448  O   GLN A  61      16.283   9.309  32.262  1.00 21.48           O  
ATOM    449  CB  GLN A  61      16.311   7.448  34.473  1.00 22.49           C  
ATOM    450  CG  GLN A  61      15.636   6.847  35.786  1.00 26.33           C  
ATOM    451  CD  GLN A  61      14.208   7.422  36.118  1.00 31.83           C  
ATOM    452  OE1 GLN A  61      13.971   8.639  36.072  1.00 35.90           O  
ATOM    453  NE2 GLN A  61      13.271   6.534  36.440  1.00 31.36           N  
ATOM    454  N   ASP A  62      16.252   7.483  30.941  1.00 21.16           N  
ATOM    455  CA  ASP A  62      16.833   8.225  29.847  1.00 21.66           C  
ATOM    456  C   ASP A  62      16.205   7.633  28.556  1.00 20.56           C  
ATOM    457  O   ASP A  62      16.852   6.795  27.852  1.00 20.37           O  
ATOM    458  CB  ASP A  62      18.375   8.045  29.845  1.00 22.16           C  
ATOM    459  CG  ASP A  62      19.087   8.880  28.791  1.00 24.44           C  
ATOM    460  OD1 ASP A  62      18.461   9.739  28.147  1.00 26.47           O  
ATOM    461  OD2 ASP A  62      20.321   8.683  28.601  1.00 26.81           O  
ATOM    462  N   PRO A  63      14.934   8.027  28.281  1.00 21.08           N  
ATOM    463  CA  PRO A  63      14.206   7.445  27.097  1.00 19.70           C  
ATOM    464  C   PRO A  63      14.914   7.730  25.771  1.00 20.28           C  
ATOM    465  O   PRO A  63      14.859   6.859  24.916  1.00 21.36           O  
ATOM    466  CB  PRO A  63      12.834   8.139  27.138  1.00 17.92           C  
ATOM    467  CG  PRO A  63      12.637   8.482  28.621  1.00 21.48           C  
ATOM    468  CD  PRO A  63      14.052   8.934  29.044  1.00 20.09           C  
ATOM    469  N   ARG A  64      15.578   8.880  25.627  1.00 20.24           N  
ATOM    470  CA  ARG A  64      16.293   9.221  24.351  1.00 22.32           C  
ATOM    471  C   ARG A  64      17.635   8.542  24.151  1.00 23.00           C  
ATOM    472  O   ARG A  64      18.255   8.750  23.097  1.00 23.51           O  
ATOM    473  CB  ARG A  64      16.558  10.723  24.251  1.00 24.85           C  
ATOM    474  CG  ARG A  64      15.346  11.550  23.923  1.00 28.72           C  
ATOM    475  CD  ARG A  64      15.019  11.643  22.442  1.00 31.68           C  
ATOM    476  NE  ARG A  64      13.597  12.028  22.319  1.00 30.79           N  
ATOM    477  CZ  ARG A  64      13.153  13.265  22.464  1.00 29.79           C  
ATOM    478  NH1 ARG A  64      11.875  13.531  22.375  1.00 30.18           N  
ATOM    479  NH2 ARG A  64      13.993  14.240  22.696  1.00 32.50           N  
ATOM    480  N   ASN A  65      18.111   7.803  25.164  1.00 21.12           N  
ATOM    481  CA  ASN A  65      19.439   7.185  25.127  1.00 20.76           C  
ATOM    482  C   ASN A  65      19.672   6.414  23.809  1.00 20.73           C  
ATOM    483  O   ASN A  65      18.777   5.649  23.379  1.00 18.18           O  
ATOM    484  CB  ASN A  65      19.598   6.191  26.242  1.00 20.55           C  
ATOM    485  CG  ASN A  65      21.017   5.756  26.396  1.00 23.19           C  
ATOM    486  OD1 ASN A  65      21.443   4.813  25.740  1.00 20.62           O  
ATOM    487  ND2 ASN A  65      21.767   6.421  27.335  1.00 22.01           N  
ATOM    488  N   PRO A  66      20.849   6.626  23.179  1.00 19.64           N  
ATOM    489  CA  PRO A  66      21.009   6.104  21.824  1.00 20.23           C  
ATOM    490  C   PRO A  66      21.126   4.578  21.794  1.00 19.28           C  
ATOM    491  O   PRO A  66      21.034   4.000  20.722  1.00 18.64           O  
ATOM    492  CB  PRO A  66      22.313   6.812  21.351  1.00 18.49           C  
ATOM    493  CG  PRO A  66      23.120   6.916  22.715  1.00 21.49           C  
ATOM    494  CD  PRO A  66      22.014   7.466  23.577  1.00 21.64           C  
ATOM    495  N   HIS A  67      21.362   3.920  22.944  1.00 18.24           N  
ATOM    496  CA  HIS A  67      21.484   2.459  22.984  1.00 18.84           C  
ATOM    497  C   HIS A  67      20.155   1.769  23.193  1.00 18.92           C  
ATOM    498  O   HIS A  67      20.090   0.558  23.143  1.00 17.86           O  
ATOM    499  CB  HIS A  67      22.469   1.977  24.094  1.00 20.36           C  
ATOM    500  CG  HIS A  67      23.765   2.736  24.133  1.00 23.09           C  
ATOM    501  ND1 HIS A  67      24.754   2.545  23.199  1.00 25.14           N  
ATOM    502  CD2 HIS A  67      24.213   3.725  24.949  1.00 23.63           C  
ATOM    503  CE1 HIS A  67      25.765   3.355  23.440  1.00 23.40           C  
ATOM    504  NE2 HIS A  67      25.467   4.083  24.501  1.00 26.00           N  
ATOM    505  N   ASN A  68      19.097   2.537  23.505  1.00 18.15           N  
ATOM    506  CA  ASN A  68      17.795   1.927  23.793  1.00 19.02           C  
ATOM    507  C   ASN A  68      17.124   1.216  22.586  1.00 18.81           C  
ATOM    508  O   ASN A  68      17.268   1.670  21.477  1.00 18.97           O  
ATOM    509  CB  ASN A  68      16.803   3.030  24.220  1.00 17.93           C  
ATOM    510  CG  ASN A  68      17.013   3.503  25.653  1.00 21.04           C  
ATOM    511  OD1 ASN A  68      17.872   2.980  26.378  1.00 18.79           O  
ATOM    512  ND2 ASN A  68      16.304   4.551  26.021  1.00 16.62           N  
ATOM    513  N   ASP A  69      16.399   0.132  22.826  1.00 17.08           N  
ATOM    514  CA  ASP A  69      15.438  -0.298  21.841  1.00 16.58           C  
ATOM    515  C   ASP A  69      14.462   0.872  21.612  1.00 16.96           C  
ATOM    516  O   ASP A  69      14.218   1.718  22.521  1.00 15.89           O  
ATOM    517  CB  ASP A  69      14.611  -1.482  22.317  1.00 15.92           C  
ATOM    518  CG  ASP A  69      15.357  -2.768  22.352  1.00 17.30           C  
ATOM    519  OD1 ASP A  69      16.452  -2.911  21.750  1.00 17.35           O  
ATOM    520  OD2 ASP A  69      14.840  -3.693  23.041  1.00 17.36           O  
ATOM    521  N   ARG A  70      13.943   0.958  20.359  1.00 15.10           N  
ATOM    522  CA  ARG A  70      12.967   1.983  20.008  1.00 14.44           C  
ATOM    523  C   ARG A  70      11.580   1.375  20.008  1.00 14.44           C  
ATOM    524  O   ARG A  70      11.350   0.218  19.557  1.00 14.53           O  
ATOM    525  CB  ARG A  70      13.238   2.513  18.560  1.00 12.01           C  
ATOM    526  CG  ARG A  70      14.171   3.729  18.496  1.00 19.00           C  
ATOM    527  CD  ARG A  70      15.571   3.427  19.050  1.00 16.43           C  
ATOM    528  NE  ARG A  70      16.542   4.368  18.463  1.00 15.60           N  
ATOM    529  CZ  ARG A  70      17.829   4.498  18.803  1.00 15.88           C  
ATOM    530  NH1 ARG A  70      18.340   3.801  19.825  1.00 16.12           N  
ATOM    531  NH2 ARG A  70      18.599   5.368  18.118  1.00 15.96           N  
ATOM    532  N   PHE A  71      10.635   2.196  20.470  1.00 14.05           N  
ATOM    533  CA  PHE A  71       9.209   1.840  20.344  1.00 14.88           C  
ATOM    534  C   PHE A  71       8.485   2.974  19.618  1.00 14.17           C  
ATOM    535  O   PHE A  71       8.656   4.184  19.978  1.00 14.49           O  
ATOM    536  CB  PHE A  71       8.550   1.665  21.700  1.00 13.84           C  
ATOM    537  CG  PHE A  71       7.071   1.379  21.579  1.00 10.72           C  
ATOM    538  CD1 PHE A  71       6.639   0.113  21.140  1.00 10.52           C  
ATOM    539  CD2 PHE A  71       6.135   2.348  21.916  1.00 10.01           C  
ATOM    540  CE1 PHE A  71       5.247  -0.185  20.983  1.00 13.11           C  
ATOM    541  CE2 PHE A  71       4.727   2.067  21.825  1.00 13.15           C  
ATOM    542  CZ  PHE A  71       4.275   0.817  21.338  1.00 12.75           C  
ATOM    543  N   VAL A  72       7.717   2.593  18.577  1.00 14.28           N  
ATOM    544  CA  VAL A  72       6.904   3.566  17.847  1.00 13.35           C  
ATOM    545  C   VAL A  72       5.432   3.203  17.963  1.00 12.73           C  
ATOM    546  O   VAL A  72       5.017   2.127  17.528  1.00 13.95           O  
ATOM    547  CB  VAL A  72       7.286   3.627  16.309  1.00 13.10           C  
ATOM    548  CG1 VAL A  72       6.412   4.698  15.633  1.00 11.69           C  
ATOM    549  CG2 VAL A  72       8.764   4.034  16.172  1.00 14.22           C  
ATOM    550  N   LEU A  73       4.665   4.083  18.575  1.00 11.10           N  
ATOM    551  CA  LEU A  73       3.194   3.886  18.661  1.00 12.32           C  
ATOM    552  C   LEU A  73       2.598   4.485  17.391  1.00 12.28           C  
ATOM    553  O   LEU A  73       2.220   5.661  17.324  1.00 11.85           O  
ATOM    554  CB  LEU A  73       2.665   4.628  19.906  1.00 12.26           C  
ATOM    555  CG  LEU A  73       1.127   4.465  20.162  1.00 11.73           C  
ATOM    556  CD1 LEU A  73       0.792   3.002  20.506  1.00 12.36           C  
ATOM    557  CD2 LEU A  73       0.632   5.468  21.301  1.00 12.52           C  
ATOM    558  N   SER A  74       2.497   3.662  16.370  1.00 12.34           N  
ATOM    559  CA  SER A  74       1.930   4.171  15.100  1.00 12.25           C  
ATOM    560  C   SER A  74       0.459   4.555  15.226  1.00 12.41           C  
ATOM    561  O   SER A  74      -0.027   5.564  14.595  1.00 12.41           O  
ATOM    562  CB  SER A  74       2.100   3.113  14.000  1.00 10.27           C  
ATOM    563  OG  SER A  74       1.824   3.682  12.710  1.00 10.84           O  
ATOM    564  N   LYS A  75      -0.253   3.784  16.039  1.00 12.65           N  
ATOM    565  CA  LYS A  75      -1.652   4.096  16.304  1.00 12.86           C  
ATOM    566  C   LYS A  75      -1.675   5.124  17.470  1.00 15.38           C  
ATOM    567  O   LYS A  75      -1.894   4.758  18.651  1.00 13.37           O  
ATOM    568  CB  LYS A  75      -2.461   2.786  16.526  1.00 13.98           C  
ATOM    569  CG  LYS A  75      -1.791   1.807  17.534  1.00  9.66           C  
ATOM    570  CD  LYS A  75      -2.819   0.730  17.928  1.00 15.13           C  
ATOM    571  CE  LYS A  75      -3.606   1.124  19.237  1.00 16.14           C  
ATOM    572  NZ  LYS A  75      -4.739   0.216  19.500  1.00 13.59           N  
ATOM    573  N   GLY A  76      -1.381   6.400  17.096  1.00 14.53           N  
ATOM    574  CA  GLY A  76      -0.963   7.402  18.093  1.00 15.39           C  
ATOM    575  C   GLY A  76      -2.076   7.773  19.075  1.00 14.63           C  
ATOM    576  O   GLY A  76      -1.816   8.272  20.148  1.00 14.28           O  
ATOM    577  N   HIS A  77      -3.328   7.555  18.677  1.00 12.61           N  
ATOM    578  CA  HIS A  77      -4.461   7.835  19.546  1.00 12.81           C  
ATOM    579  C   HIS A  77      -4.500   6.969  20.809  1.00 13.80           C  
ATOM    580  O   HIS A  77      -5.233   7.280  21.741  1.00 14.40           O  
ATOM    581  CB  HIS A  77      -5.768   7.732  18.759  1.00 12.97           C  
ATOM    582  CG  HIS A  77      -5.956   6.428  18.083  1.00 13.57           C  
ATOM    583  ND1 HIS A  77      -5.296   6.090  16.905  1.00 10.65           N  
ATOM    584  CD2 HIS A  77      -6.758   5.387  18.383  1.00 11.85           C  
ATOM    585  CE1 HIS A  77      -5.683   4.884  16.533  1.00 12.31           C  
ATOM    586  NE2 HIS A  77      -6.603   4.461  17.377  1.00 11.03           N  
ATOM    587  N   ALA A  78      -3.681   5.913  20.848  1.00 12.65           N  
ATOM    588  CA  ALA A  78      -3.495   5.156  22.070  1.00 11.82           C  
ATOM    589  C   ALA A  78      -2.429   5.828  23.027  1.00 11.54           C  
ATOM    590  O   ALA A  78      -1.938   5.180  23.939  1.00 15.20           O  
ATOM    591  CB  ALA A  78      -3.106   3.776  21.724  1.00 11.98           C  
ATOM    592  N   ALA A  79      -2.138   7.100  22.836  1.00 11.93           N  
ATOM    593  CA  ALA A  79      -1.152   7.832  23.624  1.00 11.76           C  
ATOM    594  C   ALA A  79      -1.313   7.665  25.148  1.00 14.16           C  
ATOM    595  O   ALA A  79      -0.289   7.473  25.815  1.00 14.01           O  
ATOM    596  CB  ALA A  79      -1.125   9.353  23.300  1.00 13.56           C  
ATOM    597  N   PRO A  80      -2.551   7.667  25.680  1.00 12.73           N  
ATOM    598  CA  PRO A  80      -2.628   7.484  27.171  1.00 14.89           C  
ATOM    599  C   PRO A  80      -1.924   6.229  27.691  1.00 16.03           C  
ATOM    600  O   PRO A  80      -1.353   6.289  28.791  1.00 17.87           O  
ATOM    601  CB  PRO A  80      -4.140   7.391  27.414  1.00 14.48           C  
ATOM    602  CG  PRO A  80      -4.716   8.325  26.330  1.00 13.25           C  
ATOM    603  CD  PRO A  80      -3.897   7.843  25.097  1.00 12.85           C  
ATOM    604  N   ILE A  81      -1.935   5.118  26.949  1.00 14.68           N  
ATOM    605  CA  ILE A  81      -1.257   3.928  27.432  1.00 15.11           C  
ATOM    606  C   ILE A  81       0.272   4.006  27.281  1.00 16.05           C  
ATOM    607  O   ILE A  81       1.002   3.389  28.071  1.00 15.40           O  
ATOM    608  CB  ILE A  81      -1.879   2.626  26.812  1.00 16.18           C  
ATOM    609  CG1 ILE A  81      -1.563   1.453  27.716  1.00 14.73           C  
ATOM    610  CG2 ILE A  81      -1.412   2.340  25.336  1.00 13.50           C  
ATOM    611  CD1 ILE A  81      -2.308   0.135  27.321  1.00 17.88           C  
ATOM    612  N   LEU A  82       0.729   4.725  26.245  1.00 14.83           N  
ATOM    613  CA  LEU A  82       2.186   5.080  26.143  1.00 15.47           C  
ATOM    614  C   LEU A  82       2.613   5.871  27.404  1.00 15.49           C  
ATOM    615  O   LEU A  82       3.659   5.609  28.006  1.00 15.48           O  
ATOM    616  CB  LEU A  82       2.438   5.888  24.839  1.00 14.02           C  
ATOM    617  CG  LEU A  82       3.812   6.562  24.792  1.00 15.86           C  
ATOM    618  CD1 LEU A  82       4.818   5.391  24.652  1.00 13.74           C  
ATOM    619  CD2 LEU A  82       3.850   7.595  23.646  1.00 17.00           C  
ATOM    620  N   TYR A  83       1.801   6.864  27.768  1.00 16.56           N  
ATOM    621  CA  TYR A  83       2.052   7.661  28.967  1.00 15.72           C  
ATOM    622  C   TYR A  83       2.062   6.748  30.190  1.00 17.40           C  
ATOM    623  O   TYR A  83       3.072   6.770  30.951  1.00 18.89           O  
ATOM    624  CB  TYR A  83       1.072   8.860  29.120  1.00 14.55           C  
ATOM    625  CG  TYR A  83       0.993   9.750  27.905  1.00 15.21           C  
ATOM    626  CD1 TYR A  83       2.020   9.728  26.898  1.00 12.66           C  
ATOM    627  CD2 TYR A  83      -0.124  10.539  27.694  1.00 13.53           C  
ATOM    628  CE1 TYR A  83       1.953  10.532  25.778  1.00 13.21           C  
ATOM    629  CE2 TYR A  83      -0.231  11.323  26.540  1.00 12.93           C  
ATOM    630  CZ  TYR A  83       0.794  11.317  25.597  1.00 13.46           C  
ATOM    631  OH  TYR A  83       0.627  12.073  24.469  1.00 13.21           O  
ATOM    632  N   ALA A  84       1.030   5.897  30.329  1.00 16.38           N  
ATOM    633  CA  ALA A  84       0.948   4.930  31.440  1.00 17.14           C  
ATOM    634  C   ALA A  84       2.207   4.021  31.527  1.00 16.87           C  
ATOM    635  O   ALA A  84       2.734   3.824  32.627  1.00 17.13           O  
ATOM    636  CB  ALA A  84      -0.330   4.086  31.322  1.00 18.04           C  
ATOM    637  N   VAL A  85       2.768   3.523  30.410  1.00 15.34           N  
ATOM    638  CA  VAL A  85       3.969   2.682  30.567  1.00 16.01           C  
ATOM    639  C   VAL A  85       5.201   3.487  31.061  1.00 16.57           C  
ATOM    640  O   VAL A  85       6.018   2.980  31.806  1.00 17.58           O  
ATOM    641  CB  VAL A  85       4.393   1.800  29.338  1.00 14.14           C  
ATOM    642  CG1 VAL A  85       3.373   0.752  28.983  1.00 18.61           C  
ATOM    643  CG2 VAL A  85       4.802   2.648  28.128  1.00 15.74           C  
ATOM    644  N   TRP A  86       5.259   4.755  30.726  1.00 18.72           N  
ATOM    645  CA  TRP A  86       6.412   5.548  31.136  1.00 16.90           C  
ATOM    646  C   TRP A  86       6.278   5.986  32.594  1.00 19.67           C  
ATOM    647  O   TRP A  86       7.330   6.205  33.248  1.00 19.52           O  
ATOM    648  CB  TRP A  86       6.657   6.710  30.169  1.00 19.64           C  
ATOM    649  CG  TRP A  86       7.396   6.184  28.956  1.00 14.77           C  
ATOM    650  CD1 TRP A  86       6.861   5.919  27.707  1.00 16.80           C  
ATOM    651  CD2 TRP A  86       8.754   5.767  28.899  1.00 16.84           C  
ATOM    652  NE1 TRP A  86       7.833   5.416  26.866  1.00 17.23           N  
ATOM    653  CE2 TRP A  86       9.003   5.306  27.572  1.00 15.04           C  
ATOM    654  CE3 TRP A  86       9.829   5.791  29.811  1.00 18.83           C  
ATOM    655  CZ2 TRP A  86      10.275   4.835  27.153  1.00 19.75           C  
ATOM    656  CZ3 TRP A  86      11.081   5.337  29.402  1.00 20.25           C  
ATOM    657  CH2 TRP A  86      11.306   4.876  28.049  1.00 20.11           C  
ATOM    658  N   ALA A  87       5.030   6.089  33.084  1.00 19.07           N  
ATOM    659  CA  ALA A  87       4.836   6.201  34.556  1.00 19.14           C  
ATOM    660  C   ALA A  87       5.152   4.856  35.257  1.00 20.21           C  
ATOM    661  O   ALA A  87       5.868   4.827  36.287  1.00 20.82           O  
ATOM    662  CB  ALA A  87       3.430   6.680  34.890  1.00 19.16           C  
ATOM    663  N   GLU A  88       4.670   3.748  34.707  1.00 19.40           N  
ATOM    664  CA  GLU A  88       4.969   2.422  35.256  1.00 19.88           C  
ATOM    665  C   GLU A  88       6.500   2.180  35.306  1.00 21.35           C  
ATOM    666  O   GLU A  88       7.006   1.598  36.293  1.00 20.59           O  
ATOM    667  CB  GLU A  88       4.237   1.316  34.466  1.00 18.79           C  
ATOM    668  CG  GLU A  88       4.333  -0.108  35.053  1.00 16.68           C  
ATOM    669  CD  GLU A  88       3.317  -0.338  36.203  1.00 19.83           C  
ATOM    670  OE1 GLU A  88       2.694   0.635  36.641  1.00 21.81           O  
ATOM    671  OE2 GLU A  88       3.113  -1.505  36.638  1.00 22.13           O  
ATOM    672  N   ALA A  89       7.218   2.638  34.279  1.00 20.02           N  
ATOM    673  CA  ALA A  89       8.660   2.438  34.254  1.00 20.61           C  
ATOM    674  C   ALA A  89       9.411   3.365  35.224  1.00 21.72           C  
ATOM    675  O   ALA A  89      10.618   3.234  35.380  1.00 21.65           O  
ATOM    676  CB  ALA A  89       9.218   2.606  32.827  1.00 21.50           C  
ATOM    677  N   GLY A  90       8.725   4.344  35.819  1.00 21.02           N  
ATOM    678  CA  GLY A  90       9.365   5.254  36.771  1.00 21.22           C  
ATOM    679  C   GLY A  90       9.775   6.599  36.192  1.00 23.29           C  
ATOM    680  O   GLY A  90      10.292   7.460  36.905  1.00 24.03           O  
ATOM    681  N   PHE A  91       9.587   6.819  34.890  1.00 20.33           N  
ATOM    682  CA  PHE A  91      10.066   8.028  34.323  1.00 20.60           C  
ATOM    683  C   PHE A  91       9.117   9.188  34.589  1.00 20.98           C  
ATOM    684  O   PHE A  91       9.544  10.297  34.939  1.00 21.71           O  
ATOM    685  CB  PHE A  91      10.305   7.880  32.783  1.00 19.52           C  
ATOM    686  CG  PHE A  91      10.761   9.136  32.126  1.00 19.31           C  
ATOM    687  CD1 PHE A  91      12.084   9.599  32.256  1.00 18.05           C  
ATOM    688  CD2 PHE A  91       9.856   9.895  31.323  1.00 18.37           C  
ATOM    689  CE1 PHE A  91      12.526  10.807  31.591  1.00 15.84           C  
ATOM    690  CE2 PHE A  91      10.282  11.129  30.699  1.00 20.63           C  
ATOM    691  CZ  PHE A  91      11.639  11.577  30.821  1.00 19.24           C  
ATOM    692  N   LEU A  92       7.838   8.956  34.336  1.00 21.32           N  
ATOM    693  CA  LEU A  92       6.798   9.980  34.569  1.00 22.21           C  
ATOM    694  C   LEU A  92       6.242   9.761  35.933  1.00 20.57           C  
ATOM    695  O   LEU A  92       6.147   8.602  36.366  1.00 19.19           O  
ATOM    696  CB  LEU A  92       5.603   9.753  33.637  1.00 22.66           C  
ATOM    697  CG  LEU A  92       5.646  10.230  32.211  1.00 27.31           C  
ATOM    698  CD1 LEU A  92       4.202  10.118  31.607  1.00 24.10           C  
ATOM    699  CD2 LEU A  92       6.173  11.657  32.090  1.00 28.07           C  
ATOM    700  N   ALA A  93       5.900  10.861  36.604  1.00 21.88           N  
ATOM    701  CA  ALA A  93       5.104  10.824  37.844  1.00 22.98           C  
ATOM    702  C   ALA A  93       3.682  10.313  37.565  1.00 22.63           C  
ATOM    703  O   ALA A  93       3.007  10.775  36.652  1.00 23.06           O  
ATOM    704  CB  ALA A  93       5.051  12.250  38.540  1.00 23.22           C  
ATOM    705  N   GLU A  94       3.225   9.386  38.364  1.00 22.44           N  
ATOM    706  CA  GLU A  94       1.938   8.788  38.143  1.00 24.03           C  
ATOM    707  C   GLU A  94       0.777   9.818  38.217  1.00 24.58           C  
ATOM    708  O   GLU A  94      -0.239   9.759  37.465  1.00 22.39           O  
ATOM    709  CB  GLU A  94       1.826   7.674  39.134  1.00 25.27           C  
ATOM    710  CG  GLU A  94       0.621   6.818  39.050  1.00 31.47           C  
ATOM    711  CD  GLU A  94       0.718   5.666  40.051  1.00 39.01           C  
ATOM    712  OE1 GLU A  94       1.846   5.109  40.215  1.00 42.04           O  
ATOM    713  OE2 GLU A  94      -0.316   5.351  40.687  1.00 44.92           O  
ATOM    714  N   ALA A  95       0.928  10.829  39.073  1.00 23.85           N  
ATOM    715  CA  ALA A  95      -0.152  11.799  39.165  1.00 23.22           C  
ATOM    716  C   ALA A  95      -0.296  12.593  37.860  1.00 21.43           C  
ATOM    717  O   ALA A  95      -1.392  13.084  37.555  1.00 23.22           O  
ATOM    718  CB  ALA A  95       0.073  12.778  40.315  1.00 22.96           C  
ATOM    719  N   GLU A  96       0.819  12.825  37.167  1.00 19.98           N  
ATOM    720  CA  GLU A  96       0.804  13.602  35.906  1.00 19.23           C  
ATOM    721  C   GLU A  96      -0.119  12.959  34.854  1.00 17.71           C  
ATOM    722  O   GLU A  96      -0.642  13.646  33.998  1.00 18.26           O  
ATOM    723  CB  GLU A  96       2.247  13.763  35.350  1.00 20.84           C  
ATOM    724  CG  GLU A  96       2.313  14.620  34.047  1.00 22.00           C  
ATOM    725  CD  GLU A  96       1.764  16.057  34.204  1.00 24.30           C  
ATOM    726  OE1 GLU A  96       1.497  16.499  35.351  1.00 22.66           O  
ATOM    727  OE2 GLU A  96       1.603  16.797  33.186  1.00 23.80           O  
ATOM    728  N   LEU A  97      -0.350  11.649  34.954  1.00 17.92           N  
ATOM    729  CA  LEU A  97      -1.183  10.982  33.913  1.00 17.94           C  
ATOM    730  C   LEU A  97      -2.588  11.591  33.845  1.00 18.78           C  
ATOM    731  O   LEU A  97      -3.218  11.656  32.786  1.00 17.54           O  
ATOM    732  CB  LEU A  97      -1.248   9.476  34.144  1.00 17.11           C  
ATOM    733  CG  LEU A  97       0.137   8.773  34.113  1.00 18.82           C  
ATOM    734  CD1 LEU A  97       0.039   7.434  34.738  1.00 19.65           C  
ATOM    735  CD2 LEU A  97       0.736   8.657  32.711  1.00 19.56           C  
ATOM    736  N   LEU A  98      -3.097  12.033  34.999  1.00 17.72           N  
ATOM    737  CA  LEU A  98      -4.396  12.663  35.055  1.00 17.81           C  
ATOM    738  C   LEU A  98      -4.531  14.018  34.353  1.00 17.74           C  
ATOM    739  O   LEU A  98      -5.669  14.521  34.206  1.00 17.50           O  
ATOM    740  CB  LEU A  98      -4.824  12.744  36.528  1.00 17.28           C  
ATOM    741  CG  LEU A  98      -4.837  11.385  37.262  1.00 21.33           C  
ATOM    742  CD1 LEU A  98      -5.432  11.627  38.714  1.00 18.16           C  
ATOM    743  CD2 LEU A  98      -5.595  10.230  36.592  1.00 22.19           C  
ATOM    744  N   ASN A  99      -3.381  14.610  33.960  1.00 16.00           N  
ATOM    745  CA  ASN A  99      -3.360  15.895  33.304  1.00 17.04           C  
ATOM    746  C   ASN A  99      -3.376  15.754  31.819  1.00 16.28           C  
ATOM    747  O   ASN A  99      -3.196  16.715  31.124  1.00 17.89           O  
ATOM    748  CB  ASN A  99      -2.210  16.789  33.806  1.00 18.19           C  
ATOM    749  CG  ASN A  99      -2.395  17.127  35.296  1.00 19.81           C  
ATOM    750  OD1 ASN A  99      -3.516  17.307  35.739  1.00 23.25           O  
ATOM    751  ND2 ASN A  99      -1.327  17.090  36.064  1.00 22.40           N  
ATOM    752  N   LEU A 100      -3.693  14.521  31.368  1.00 16.93           N  
ATOM    753  CA  LEU A 100      -3.817  14.235  29.902  1.00 15.93           C  
ATOM    754  C   LEU A 100      -4.582  15.353  29.189  1.00 17.21           C  
ATOM    755  O   LEU A 100      -5.713  15.716  29.643  1.00 15.91           O  
ATOM    756  CB  LEU A 100      -4.535  12.857  29.709  1.00 13.61           C  
ATOM    757  CG  LEU A 100      -4.829  12.495  28.231  1.00 14.59           C  
ATOM    758  CD1 LEU A 100      -3.573  12.022  27.477  1.00 13.18           C  
ATOM    759  CD2 LEU A 100      -5.967  11.427  28.252  1.00 14.11           C  
ATOM    760  N   ARG A 101      -4.020  15.893  28.075  1.00 15.30           N  
ATOM    761  CA  ARG A 101      -4.713  16.838  27.192  1.00 15.86           C  
ATOM    762  C   ARG A 101      -4.896  18.264  27.747  1.00 16.14           C  
ATOM    763  O   ARG A 101      -5.412  19.106  27.047  1.00 16.18           O  
ATOM    764  CB  ARG A 101      -6.079  16.256  26.666  1.00 16.78           C  
ATOM    765  CG  ARG A 101      -5.876  15.088  25.637  1.00 14.79           C  
ATOM    766  CD  ARG A 101      -7.114  14.034  25.613  1.00 14.16           C  
ATOM    767  NE  ARG A 101      -6.903  13.264  24.362  1.00 12.74           N  
ATOM    768  CZ  ARG A 101      -7.460  13.465  23.175  1.00 14.23           C  
ATOM    769  NH1 ARG A 101      -8.487  14.301  22.937  1.00 16.90           N  
ATOM    770  NH2 ARG A 101      -6.985  12.743  22.183  1.00 15.64           N  
ATOM    771  N   LYS A 102      -4.368  18.552  28.959  1.00 16.56           N  
ATOM    772  CA  LYS A 102      -4.420  19.929  29.528  1.00 17.55           C  
ATOM    773  C   LYS A 102      -3.389  20.837  28.926  1.00 16.72           C  
ATOM    774  O   LYS A 102      -2.262  20.426  28.562  1.00 16.66           O  
ATOM    775  CB  LYS A 102      -4.237  19.954  31.069  1.00 17.15           C  
ATOM    776  CG  LYS A 102      -5.322  19.221  31.876  1.00 19.32           C  
ATOM    777  CD  LYS A 102      -4.925  19.251  33.397  1.00 20.35           C  
ATOM    778  CE  LYS A 102      -5.918  18.514  34.229  1.00 24.00           C  
ATOM    779  NZ  LYS A 102      -5.873  19.160  35.579  1.00 24.03           N  
ATOM    780  N   ILE A 103      -3.762  22.102  28.836  1.00 16.49           N  
ATOM    781  CA  ILE A 103      -2.816  23.106  28.329  1.00 18.17           C  
ATOM    782  C   ILE A 103      -1.607  23.254  29.276  1.00 19.19           C  
ATOM    783  O   ILE A 103      -0.554  23.732  28.867  1.00 19.84           O  
ATOM    784  CB  ILE A 103      -3.538  24.460  27.960  1.00 18.78           C  
ATOM    785  CG1 ILE A 103      -2.673  25.290  26.975  1.00 19.47           C  
ATOM    786  CG2 ILE A 103      -3.885  25.221  29.297  1.00 20.65           C  
ATOM    787  CD1 ILE A 103      -3.397  26.289  26.112  1.00 25.84           C  
ATOM    788  N   SER A 104      -1.726  22.765  30.507  1.00 18.54           N  
ATOM    789  CA  SER A 104      -0.591  22.855  31.474  1.00 18.62           C  
ATOM    790  C   SER A 104       0.308  21.599  31.468  1.00 18.46           C  
ATOM    791  O   SER A 104       1.174  21.426  32.340  1.00 17.32           O  
ATOM    792  CB  SER A 104      -1.191  23.034  32.863  1.00 20.13           C  
ATOM    793  OG  SER A 104      -2.159  22.032  33.096  1.00 20.64           O  
ATOM    794  N   SER A 105       0.068  20.689  30.500  1.00 17.27           N  
ATOM    795  CA  SER A 105       0.685  19.373  30.525  1.00 15.01           C  
ATOM    796  C   SER A 105       1.305  19.164  29.137  1.00 14.73           C  
ATOM    797  O   SER A 105       0.848  19.777  28.173  1.00 15.06           O  
ATOM    798  CB  SER A 105      -0.378  18.291  30.716  1.00 14.92           C  
ATOM    799  OG  SER A 105       0.272  17.015  30.860  1.00 16.81           O  
ATOM    800  N   ASP A 106       2.319  18.312  29.085  1.00 14.63           N  
ATOM    801  CA  ASP A 106       2.897  17.857  27.828  1.00 17.56           C  
ATOM    802  C   ASP A 106       2.427  16.481  27.459  1.00 16.97           C  
ATOM    803  O   ASP A 106       2.923  15.911  26.426  1.00 17.38           O  
ATOM    804  CB  ASP A 106       4.402  17.896  27.932  1.00 17.57           C  
ATOM    805  CG  ASP A 106       4.960  19.306  27.723  1.00 19.51           C  
ATOM    806  OD1 ASP A 106       4.276  20.269  27.245  1.00 22.98           O  
ATOM    807  OD2 ASP A 106       6.167  19.445  27.993  1.00 21.25           O  
ATOM    808  N   LEU A 107       1.458  15.977  28.238  1.00 16.92           N  
ATOM    809  CA  LEU A 107       0.764  14.716  27.941  1.00 16.20           C  
ATOM    810  C   LEU A 107      -0.350  14.920  26.894  1.00 16.61           C  
ATOM    811  O   LEU A 107      -1.555  14.737  27.175  1.00 17.27           O  
ATOM    812  CB  LEU A 107       0.361  13.928  29.180  1.00 15.87           C  
ATOM    813  CG  LEU A 107       1.470  13.476  30.137  1.00 17.09           C  
ATOM    814  CD1 LEU A 107       0.922  12.594  31.199  1.00 14.87           C  
ATOM    815  CD2 LEU A 107       2.606  12.756  29.341  1.00 18.08           C  
ATOM    816  N   ASP A 108       0.056  15.296  25.662  1.00 14.64           N  
ATOM    817  CA  ASP A 108      -0.939  15.805  24.723  1.00 14.52           C  
ATOM    818  C   ASP A 108      -1.820  14.689  24.124  1.00 13.81           C  
ATOM    819  O   ASP A 108      -1.556  13.505  24.404  1.00 13.76           O  
ATOM    820  CB  ASP A 108      -0.341  16.681  23.621  1.00 13.63           C  
ATOM    821  CG  ASP A 108       0.250  17.935  24.162  1.00 17.14           C  
ATOM    822  OD1 ASP A 108       0.652  18.042  25.363  1.00 17.37           O  
ATOM    823  OD2 ASP A 108       0.323  18.838  23.361  1.00 13.77           O  
ATOM    824  N   GLY A 109      -2.800  15.059  23.293  1.00 16.09           N  
ATOM    825  CA  GLY A 109      -3.771  14.074  22.797  1.00 14.58           C  
ATOM    826  C   GLY A 109      -3.150  12.945  22.000  1.00 16.01           C  
ATOM    827  O   GLY A 109      -3.667  11.802  22.036  1.00 15.13           O  
ATOM    828  N   HIS A 110      -2.071  13.262  21.262  1.00 15.23           N  
ATOM    829  CA  HIS A 110      -1.297  12.231  20.552  1.00 13.88           C  
ATOM    830  C   HIS A 110       0.170  12.519  20.817  1.00 14.32           C  
ATOM    831  O   HIS A 110       0.547  13.673  21.139  1.00 14.63           O  
ATOM    832  CB  HIS A 110      -1.611  12.288  19.054  1.00 13.86           C  
ATOM    833  CG  HIS A 110      -3.068  12.010  18.737  1.00 12.81           C  
ATOM    834  ND1 HIS A 110      -4.066  12.972  18.830  1.00 12.19           N  
ATOM    835  CD2 HIS A 110      -3.675  10.874  18.310  1.00 13.01           C  
ATOM    836  CE1 HIS A 110      -5.213  12.444  18.406  1.00 12.12           C  
ATOM    837  NE2 HIS A 110      -5.004  11.179  18.094  1.00 13.69           N  
ATOM    838  N   PRO A 111       1.030  11.514  20.651  1.00 14.00           N  
ATOM    839  CA  PRO A 111       2.420  11.681  21.119  1.00 14.18           C  
ATOM    840  C   PRO A 111       3.167  12.682  20.247  1.00 14.50           C  
ATOM    841  O   PRO A 111       2.923  12.763  19.025  1.00 14.52           O  
ATOM    842  CB  PRO A 111       3.052  10.272  20.916  1.00 12.12           C  
ATOM    843  CG  PRO A 111       1.856   9.265  20.815  1.00 13.24           C  
ATOM    844  CD  PRO A 111       0.747  10.163  20.121  1.00 12.99           C  
ATOM    845  N   VAL A 112       4.083  13.432  20.862  1.00 13.02           N  
ATOM    846  CA  VAL A 112       4.844  14.475  20.186  1.00 14.47           C  
ATOM    847  C   VAL A 112       6.203  14.554  20.874  1.00 13.79           C  
ATOM    848  O   VAL A 112       6.318  14.201  22.065  1.00 14.11           O  
ATOM    849  CB  VAL A 112       4.137  15.868  20.227  1.00 14.70           C  
ATOM    850  CG1 VAL A 112       3.094  15.987  19.081  1.00 16.01           C  
ATOM    851  CG2 VAL A 112       3.471  16.063  21.621  1.00 16.45           C  
ATOM    852  N   PRO A 113       7.252  14.926  20.144  1.00 14.46           N  
ATOM    853  CA  PRO A 113       8.657  14.831  20.662  1.00 15.49           C  
ATOM    854  C   PRO A 113       9.068  15.815  21.772  1.00 16.88           C  
ATOM    855  O   PRO A 113      10.229  15.716  22.299  1.00 15.13           O  
ATOM    856  CB  PRO A 113       9.509  15.017  19.402  1.00 17.20           C  
ATOM    857  CG  PRO A 113       8.622  15.964  18.549  1.00 16.22           C  
ATOM    858  CD  PRO A 113       7.223  15.397  18.740  1.00 15.25           C  
ATOM    859  N   LYS A 114       8.154  16.712  22.184  1.00 15.59           N  
ATOM    860  CA  LYS A 114       8.441  17.417  23.458  1.00 15.86           C  
ATOM    861  C   LYS A 114       8.496  16.417  24.607  1.00 16.29           C  
ATOM    862  O   LYS A 114       9.026  16.730  25.693  1.00 17.88           O  
ATOM    863  CB  LYS A 114       7.406  18.525  23.711  1.00 15.24           C  
ATOM    864  CG  LYS A 114       5.954  17.969  23.879  1.00 15.25           C  
ATOM    865  CD  LYS A 114       5.016  19.172  24.175  1.00 13.60           C  
ATOM    866  CE  LYS A 114       3.493  18.787  24.191  1.00 11.84           C  
ATOM    867  NZ  LYS A 114       2.742  19.838  25.020  1.00 13.94           N  
ATOM    868  N   GLN A 115       7.995  15.196  24.379  1.00 15.87           N  
ATOM    869  CA  GLN A 115       8.019  14.108  25.377  1.00 16.47           C  
ATOM    870  C   GLN A 115       9.346  13.393  25.135  1.00 18.04           C  
ATOM    871  O   GLN A 115       9.689  13.062  23.970  1.00 17.01           O  
ATOM    872  CB  GLN A 115       6.839  13.140  25.199  1.00 17.15           C  
ATOM    873  CG  GLN A 115       5.470  13.786  25.355  1.00 16.66           C  
ATOM    874  CD  GLN A 115       4.331  13.083  24.571  1.00 15.50           C  
ATOM    875  OE1 GLN A 115       4.581  12.128  23.826  1.00 12.80           O  
ATOM    876  NE2 GLN A 115       3.101  13.559  24.737  1.00 14.46           N  
ATOM    877  N   ALA A 116      10.100  13.124  26.205  1.00 18.19           N  
ATOM    878  CA  ALA A 116      11.475  12.623  26.001  1.00 19.45           C  
ATOM    879  C   ALA A 116      11.338  11.243  25.421  1.00 19.39           C  
ATOM    880  O   ALA A 116      12.165  10.809  24.614  1.00 19.65           O  
ATOM    881  CB  ALA A 116      12.246  12.556  27.343  1.00 20.04           C  
ATOM    882  N   PHE A 117      10.245  10.566  25.787  1.00 19.26           N  
ATOM    883  CA  PHE A 117      10.027   9.191  25.357  1.00 18.27           C  
ATOM    884  C   PHE A 117       9.415   9.053  23.928  1.00 16.91           C  
ATOM    885  O   PHE A 117       9.046   7.967  23.537  1.00 18.47           O  
ATOM    886  CB  PHE A 117       9.150   8.443  26.368  1.00 17.76           C  
ATOM    887  CG  PHE A 117       7.881   9.161  26.729  1.00 20.56           C  
ATOM    888  CD1 PHE A 117       6.804   9.220  25.845  1.00 14.12           C  
ATOM    889  CD2 PHE A 117       7.756   9.781  27.991  1.00 18.59           C  
ATOM    890  CE1 PHE A 117       5.612   9.920  26.209  1.00 16.79           C  
ATOM    891  CE2 PHE A 117       6.614  10.471  28.348  1.00 22.09           C  
ATOM    892  CZ  PHE A 117       5.500  10.544  27.458  1.00 20.88           C  
ATOM    893  N   THR A 118       9.286  10.150  23.193  1.00 15.66           N  
ATOM    894  CA  THR A 118       8.676  10.090  21.844  1.00 16.50           C  
ATOM    895  C   THR A 118       9.682  10.636  20.858  1.00 17.30           C  
ATOM    896  O   THR A 118      10.204  11.734  21.066  1.00 15.87           O  
ATOM    897  CB  THR A 118       7.378  10.999  21.772  1.00 15.72           C  
ATOM    898  OG1 THR A 118       6.359  10.424  22.603  1.00 14.70           O  
ATOM    899  CG2 THR A 118       6.829  11.197  20.251  1.00 15.37           C  
ATOM    900  N   ASP A 119       9.888   9.909  19.752  1.00 16.48           N  
ATOM    901  CA  ASP A 119      10.795  10.367  18.720  1.00 17.27           C  
ATOM    902  C   ASP A 119      10.059  11.051  17.567  1.00 16.16           C  
ATOM    903  O   ASP A 119      10.503  12.049  17.034  1.00 18.24           O  
ATOM    904  CB  ASP A 119      11.560   9.166  18.119  1.00 16.67           C  
ATOM    905  CG  ASP A 119      12.605   8.580  19.096  1.00 20.91           C  
ATOM    906  OD1 ASP A 119      13.432   9.356  19.612  1.00 24.97           O  
ATOM    907  OD2 ASP A 119      12.621   7.363  19.285  1.00 21.12           O  
ATOM    908  N   VAL A 120       8.918  10.514  17.211  1.00 14.93           N  
ATOM    909  CA  VAL A 120       8.208  11.003  16.021  1.00 16.32           C  
ATOM    910  C   VAL A 120       6.760  11.152  16.457  1.00 15.93           C  
ATOM    911  O   VAL A 120       6.282  10.359  17.277  1.00 14.85           O  
ATOM    912  CB  VAL A 120       8.316  10.055  14.823  1.00 18.87           C  
ATOM    913  CG1 VAL A 120       9.778   9.831  14.435  1.00 19.40           C  
ATOM    914  CG2 VAL A 120       7.697   8.688  15.128  1.00 20.17           C  
ATOM    915  N   ALA A 121       6.124  12.226  15.978  1.00 16.62           N  
ATOM    916  CA  ALA A 121       4.666  12.423  16.120  1.00 16.26           C  
ATOM    917  C   ALA A 121       3.858  11.440  15.299  1.00 16.56           C  
ATOM    918  O   ALA A 121       4.150  11.250  14.090  1.00 16.71           O  
ATOM    919  CB  ALA A 121       4.304  13.853  15.763  1.00 14.34           C  
ATOM    920  N   THR A 122       2.826  10.809  15.870  1.00 17.01           N  
ATOM    921  CA  THR A 122       2.051   9.825  15.019  1.00 17.15           C  
ATOM    922  C   THR A 122       0.504   9.870  15.005  1.00 19.34           C  
ATOM    923  O   THR A 122      -0.163   8.844  14.697  1.00 22.36           O  
ATOM    924  CB  THR A 122       2.283   8.377  15.436  1.00 16.78           C  
ATOM    925  OG1 THR A 122       2.110   8.325  16.844  1.00 17.85           O  
ATOM    926  CG2 THR A 122       3.705   7.861  15.060  1.00 14.43           C  
ATOM    927  N   GLY A 123      -0.063  10.993  15.325  1.00 18.88           N  
ATOM    928  CA  GLY A 123      -1.507  11.130  15.122  1.00 16.92           C  
ATOM    929  C   GLY A 123      -2.132  10.905  13.761  1.00 17.01           C  
ATOM    930  O   GLY A 123      -3.319  10.590  13.727  1.00 16.19           O  
ATOM    931  N   SER A 124      -1.371  11.146  12.677  1.00 13.02           N  
ATOM    932  CA  SER A 124      -1.865  10.824  11.320  1.00 12.76           C  
ATOM    933  C   SER A 124      -1.473   9.374  11.135  1.00 12.90           C  
ATOM    934  O   SER A 124      -0.279   9.028  11.113  1.00 12.80           O  
ATOM    935  CB  SER A 124      -1.191  11.684  10.317  1.00 12.20           C  
ATOM    936  OG  SER A 124      -1.670  11.287   9.024  1.00 13.86           O  
ATOM    937  N   LEU A 125      -2.486   8.503  11.018  1.00 10.21           N  
ATOM    938  CA  LEU A 125      -2.246   7.031  10.946  1.00 12.37           C  
ATOM    939  C   LEU A 125      -1.432   6.608   9.731  1.00 13.31           C  
ATOM    940  O   LEU A 125      -1.438   7.266   8.657  1.00 12.30           O  
ATOM    941  CB  LEU A 125      -3.587   6.263  10.995  1.00 12.92           C  
ATOM    942  CG  LEU A 125      -4.354   6.471  12.298  1.00 15.36           C  
ATOM    943  CD1 LEU A 125      -5.753   5.854  12.038  1.00 17.29           C  
ATOM    944  CD2 LEU A 125      -3.659   5.655  13.433  1.00 13.58           C  
ATOM    945  N   GLY A 126      -0.793   5.457   9.903  1.00 11.76           N  
ATOM    946  CA  GLY A 126      -0.066   4.832   8.805  1.00 11.89           C  
ATOM    947  C   GLY A 126       1.334   5.329   8.569  1.00 12.18           C  
ATOM    948  O   GLY A 126       1.920   5.013   7.528  1.00 13.52           O  
ATOM    949  N   GLN A 127       1.860   6.140   9.490  1.00 11.55           N  
ATOM    950  CA  GLN A 127       3.166   6.773   9.282  1.00 11.04           C  
ATOM    951  C   GLN A 127       4.260   6.178  10.162  1.00 11.36           C  
ATOM    952  O   GLN A 127       5.464   6.278   9.822  1.00 11.28           O  
ATOM    953  CB  GLN A 127       3.098   8.312   9.497  1.00 11.02           C  
ATOM    954  CG  GLN A 127       2.160   9.015   8.450  1.00 10.61           C  
ATOM    955  CD  GLN A 127       2.353  10.538   8.410  1.00 12.25           C  
ATOM    956  OE1 GLN A 127       1.398  11.342   8.078  1.00 14.04           O  
ATOM    957  NE2 GLN A 127       3.527  10.958   8.727  1.00  9.56           N  
ATOM    958  N   GLY A 128       3.864   5.564  11.284  1.00 11.32           N  
ATOM    959  CA  GLY A 128       4.832   5.152  12.311  1.00 12.77           C  
ATOM    960  C   GLY A 128       5.696   4.005  11.809  1.00 13.06           C  
ATOM    961  O   GLY A 128       6.897   3.974  12.120  1.00  9.82           O  
ATOM    962  N   LEU A 129       5.141   3.104  10.970  1.00 12.05           N  
ATOM    963  CA  LEU A 129       5.985   1.982  10.519  1.00 11.41           C  
ATOM    964  C   LEU A 129       7.115   2.516   9.598  1.00 11.86           C  
ATOM    965  O   LEU A 129       8.218   2.007   9.657  1.00 11.82           O  
ATOM    966  CB  LEU A 129       5.194   0.864   9.811  1.00 10.58           C  
ATOM    967  CG  LEU A 129       6.007  -0.360   9.425  1.00  9.60           C  
ATOM    968  CD1 LEU A 129       6.594  -1.066  10.647  1.00 14.00           C  
ATOM    969  CD2 LEU A 129       5.116  -1.370   8.676  1.00  9.09           C  
ATOM    970  N   GLY A 130       6.854   3.535   8.759  1.00 11.34           N  
ATOM    971  CA  GLY A 130       7.935   4.039   7.900  1.00 11.68           C  
ATOM    972  C   GLY A 130       9.017   4.656   8.775  1.00 13.02           C  
ATOM    973  O   GLY A 130      10.225   4.489   8.550  1.00 12.50           O  
ATOM    974  N   ALA A 131       8.601   5.443   9.762  1.00 11.48           N  
ATOM    975  CA  ALA A 131       9.637   6.022  10.684  1.00 12.19           C  
ATOM    976  C   ALA A 131      10.461   4.885  11.369  1.00  9.95           C  
ATOM    977  O   ALA A 131      11.682   5.018  11.501  1.00 10.40           O  
ATOM    978  CB  ALA A 131       9.012   6.933  11.731  1.00 12.48           C  
ATOM    979  N   ALA A 132       9.779   3.864  11.883  1.00 11.57           N  
ATOM    980  CA  ALA A 132      10.397   2.693  12.492  1.00 12.00           C  
ATOM    981  C   ALA A 132      11.393   2.010  11.508  1.00 11.55           C  
ATOM    982  O   ALA A 132      12.511   1.630  11.904  1.00 12.36           O  
ATOM    983  CB  ALA A 132       9.306   1.693  12.978  1.00 10.53           C  
ATOM    984  N   CYS A 133      11.030   1.911  10.208  1.00 11.82           N  
ATOM    985  CA  CYS A 133      11.965   1.370   9.235  1.00 11.16           C  
ATOM    986  C   CYS A 133      13.233   2.262   9.173  1.00 10.12           C  
ATOM    987  O   CYS A 133      14.313   1.740   8.951  1.00 11.67           O  
ATOM    988  CB  CYS A 133      11.330   1.352   7.783  1.00  8.26           C  
ATOM    989  SG  CYS A 133      10.131   0.012   7.585  1.00 14.47           S  
ATOM    990  N   GLY A 134      13.077   3.596   9.252  1.00 10.03           N  
ATOM    991  CA  GLY A 134      14.206   4.551   9.268  1.00 12.10           C  
ATOM    992  C   GLY A 134      15.095   4.224  10.440  1.00 13.03           C  
ATOM    993  O   GLY A 134      16.336   4.174  10.313  1.00 13.39           O  
ATOM    994  N   MET A 135      14.467   3.990  11.592  1.00 12.66           N  
ATOM    995  CA  MET A 135      15.269   3.752  12.795  1.00 13.85           C  
ATOM    996  C   MET A 135      15.958   2.403  12.706  1.00 13.62           C  
ATOM    997  O   MET A 135      17.103   2.290  13.084  1.00 14.33           O  
ATOM    998  CB  MET A 135      14.404   3.780  14.090  1.00 14.09           C  
ATOM    999  CG  MET A 135      13.676   5.148  14.274  1.00 14.48           C  
ATOM   1000  SD  MET A 135      12.343   4.811  15.493  1.00 15.69           S  
ATOM   1001  CE  MET A 135      11.524   6.410  15.424  1.00 11.40           C  
ATOM   1002  N   ALA A 136      15.274   1.378  12.219  1.00 13.36           N  
ATOM   1003  CA  ALA A 136      15.843   0.026  12.095  1.00 11.95           C  
ATOM   1004  C   ALA A 136      16.955   0.011  10.991  1.00 12.90           C  
ATOM   1005  O   ALA A 136      17.958  -0.604  11.158  1.00 11.92           O  
ATOM   1006  CB  ALA A 136      14.732  -1.056  11.782  1.00 10.90           C  
ATOM   1007  N   TYR A 137      16.742   0.680   9.862  1.00 11.65           N  
ATOM   1008  CA  TYR A 137      17.770   0.752   8.820  1.00 11.81           C  
ATOM   1009  C   TYR A 137      19.011   1.398   9.439  1.00 12.73           C  
ATOM   1010  O   TYR A 137      20.122   0.889   9.260  1.00 12.59           O  
ATOM   1011  CB  TYR A 137      17.263   1.628   7.674  1.00 11.82           C  
ATOM   1012  CG  TYR A 137      18.161   1.569   6.447  1.00 10.46           C  
ATOM   1013  CD1 TYR A 137      17.841   0.726   5.416  1.00 13.70           C  
ATOM   1014  CD2 TYR A 137      19.333   2.357   6.352  1.00 12.64           C  
ATOM   1015  CE1 TYR A 137      18.608   0.664   4.282  1.00 10.59           C  
ATOM   1016  CE2 TYR A 137      20.147   2.269   5.236  1.00 14.11           C  
ATOM   1017  CZ  TYR A 137      19.764   1.409   4.197  1.00 14.06           C  
ATOM   1018  OH  TYR A 137      20.499   1.329   3.013  1.00 13.99           O  
ATOM   1019  N   THR A 138      18.821   2.480  10.187  1.00 12.21           N  
ATOM   1020  CA  THR A 138      19.952   3.191  10.835  1.00 13.51           C  
ATOM   1021  C   THR A 138      20.661   2.269  11.823  1.00 13.35           C  
ATOM   1022  O   THR A 138      21.906   2.192  11.897  1.00 14.66           O  
ATOM   1023  CB  THR A 138      19.400   4.442  11.539  1.00 13.61           C  
ATOM   1024  OG1 THR A 138      19.055   5.399  10.517  1.00 13.31           O  
ATOM   1025  CG2 THR A 138      20.438   5.075  12.507  1.00 15.52           C  
ATOM   1026  N   GLY A 139      19.879   1.586  12.617  1.00 13.58           N  
ATOM   1027  CA  GLY A 139      20.472   0.681  13.647  1.00 15.43           C  
ATOM   1028  C   GLY A 139      21.268  -0.470  13.000  1.00 16.96           C  
ATOM   1029  O   GLY A 139      22.354  -0.838  13.473  1.00 16.82           O  
ATOM   1030  N   LYS A 140      20.732  -1.034  11.917  1.00 16.04           N  
ATOM   1031  CA  LYS A 140      21.391  -2.175  11.276  1.00 17.17           C  
ATOM   1032  C   LYS A 140      22.600  -1.746  10.411  1.00 17.76           C  
ATOM   1033  O   LYS A 140      23.675  -2.398  10.472  1.00 18.13           O  
ATOM   1034  CB  LYS A 140      20.401  -2.994  10.425  1.00 17.25           C  
ATOM   1035  CG  LYS A 140      21.100  -4.214   9.768  1.00 15.75           C  
ATOM   1036  CD  LYS A 140      20.137  -5.140   9.083  1.00 17.39           C  
ATOM   1037  CE  LYS A 140      20.883  -6.428   8.561  1.00 19.85           C  
ATOM   1038  NZ  LYS A 140      19.806  -7.410   8.048  1.00 22.20           N  
ATOM   1039  N   TYR A 141      22.439  -0.664   9.633  1.00 16.85           N  
ATOM   1040  CA  TYR A 141      23.430  -0.300   8.567  1.00 17.69           C  
ATOM   1041  C   TYR A 141      24.325   0.864   8.897  1.00 17.86           C  
ATOM   1042  O   TYR A 141      25.467   0.885   8.439  1.00 17.18           O  
ATOM   1043  CB  TYR A 141      22.762  -0.053   7.210  1.00 15.76           C  
ATOM   1044  CG  TYR A 141      22.037  -1.266   6.770  1.00 14.32           C  
ATOM   1045  CD1 TYR A 141      22.732  -2.431   6.482  1.00 16.51           C  
ATOM   1046  CD2 TYR A 141      20.621  -1.267   6.650  1.00 11.96           C  
ATOM   1047  CE1 TYR A 141      22.035  -3.631   6.105  1.00 14.90           C  
ATOM   1048  CE2 TYR A 141      19.927  -2.447   6.276  1.00 11.50           C  
ATOM   1049  CZ  TYR A 141      20.647  -3.628   6.005  1.00 13.78           C  
ATOM   1050  OH  TYR A 141      20.004  -4.810   5.680  1.00 18.43           O  
ATOM   1051  N   PHE A 142      23.868   1.773   9.758  1.00 15.85           N  
ATOM   1052  CA  PHE A 142      24.678   2.967  10.053  1.00 15.39           C  
ATOM   1053  C   PHE A 142      25.268   2.893  11.444  1.00 18.32           C  
ATOM   1054  O   PHE A 142      26.457   2.966  11.517  1.00 17.57           O  
ATOM   1055  CB  PHE A 142      23.886   4.293   9.949  1.00 17.47           C  
ATOM   1056  CG  PHE A 142      23.215   4.520   8.577  1.00 14.24           C  
ATOM   1057  CD1 PHE A 142      23.893   4.220   7.403  1.00 16.54           C  
ATOM   1058  CD2 PHE A 142      21.973   5.147   8.515  1.00 18.18           C  
ATOM   1059  CE1 PHE A 142      23.323   4.420   6.160  1.00 17.44           C  
ATOM   1060  CE2 PHE A 142      21.377   5.380   7.301  1.00 16.93           C  
ATOM   1061  CZ  PHE A 142      22.097   5.015   6.099  1.00 16.81           C  
ATOM   1062  N   ASP A 143      24.435   2.784  12.492  1.00 20.05           N  
ATOM   1063  CA  ASP A 143      24.887   2.670  13.914  1.00 20.59           C  
ATOM   1064  C   ASP A 143      25.548   1.320  14.064  1.00 22.50           C  
ATOM   1065  O   ASP A 143      26.490   1.196  14.872  1.00 25.05           O  
ATOM   1066  CB  ASP A 143      23.736   2.773  14.915  1.00 20.69           C  
ATOM   1067  CG  ASP A 143      23.256   4.186  15.124  1.00 18.95           C  
ATOM   1068  OD1 ASP A 143      24.003   5.121  14.770  1.00 19.98           O  
ATOM   1069  OD2 ASP A 143      22.134   4.408  15.707  1.00 18.81           O  
ATOM   1070  N   LYS A 144      25.081   0.323  13.300  1.00 22.00           N  
ATOM   1071  CA  LYS A 144      25.496  -1.059  13.442  1.00 23.55           C  
ATOM   1072  C   LYS A 144      25.461  -1.519  14.916  1.00 24.27           C  
ATOM   1073  O   LYS A 144      26.420  -2.149  15.436  1.00 23.83           O  
ATOM   1074  CB  LYS A 144      26.868  -1.272  12.814  1.00 26.40           C  
ATOM   1075  CG  LYS A 144      26.913  -0.707  11.387  1.00 28.77           C  
ATOM   1076  CD  LYS A 144      28.267  -0.980  10.762  1.00 32.39           C  
ATOM   1077  CE  LYS A 144      28.358  -0.294   9.416  1.00 37.29           C  
ATOM   1078  NZ  LYS A 144      29.275  -1.006   8.512  1.00 40.18           N  
ATOM   1079  N   ALA A 145      24.332  -1.241  15.555  1.00 22.43           N  
ATOM   1080  CA  ALA A 145      24.067  -1.472  16.995  1.00 20.39           C  
ATOM   1081  C   ALA A 145      23.090  -2.611  17.259  1.00 21.09           C  
ATOM   1082  O   ALA A 145      22.429  -3.111  16.336  1.00 21.08           O  
ATOM   1083  CB  ALA A 145      23.600  -0.132  17.692  1.00 19.74           C  
ATOM   1084  N   SER A 146      22.957  -3.007  18.541  1.00 19.31           N  
ATOM   1085  CA  SER A 146      22.156  -4.142  18.857  1.00 20.49           C  
ATOM   1086  C   SER A 146      20.691  -3.739  19.195  1.00 18.46           C  
ATOM   1087  O   SER A 146      19.822  -4.599  19.315  1.00 20.15           O  
ATOM   1088  CB  SER A 146      22.798  -4.917  19.968  1.00 21.45           C  
ATOM   1089  OG  SER A 146      22.653  -4.104  21.123  1.00 25.95           O  
ATOM   1090  N   TYR A 147      20.405  -2.443  19.259  1.00 18.41           N  
ATOM   1091  CA  TYR A 147      19.011  -2.069  19.524  1.00 17.83           C  
ATOM   1092  C   TYR A 147      18.024  -2.613  18.494  1.00 17.31           C  
ATOM   1093  O   TYR A 147      18.328  -2.728  17.280  1.00 18.07           O  
ATOM   1094  CB  TYR A 147      18.848  -0.557  19.734  1.00 16.95           C  
ATOM   1095  CG  TYR A 147      19.124   0.371  18.586  1.00 19.29           C  
ATOM   1096  CD1 TYR A 147      18.125   0.661  17.617  1.00 14.81           C  
ATOM   1097  CD2 TYR A 147      20.336   1.056  18.505  1.00 19.12           C  
ATOM   1098  CE1 TYR A 147      18.377   1.552  16.624  1.00 14.74           C  
ATOM   1099  CE2 TYR A 147      20.589   2.015  17.511  1.00 18.34           C  
ATOM   1100  CZ  TYR A 147      19.588   2.231  16.574  1.00 17.34           C  
ATOM   1101  OH  TYR A 147      19.825   3.124  15.572  1.00 18.88           O  
ATOM   1102  N   ARG A 148      16.822  -2.926  18.973  1.00 17.28           N  
ATOM   1103  CA  ARG A 148      15.737  -3.353  18.095  1.00 16.83           C  
ATOM   1104  C   ARG A 148      14.650  -2.245  18.046  1.00 15.17           C  
ATOM   1105  O   ARG A 148      14.705  -1.245  18.772  1.00 14.68           O  
ATOM   1106  CB  ARG A 148      15.194  -4.697  18.566  1.00 17.01           C  
ATOM   1107  CG  ARG A 148      16.242  -5.826  18.317  1.00 18.86           C  
ATOM   1108  CD  ARG A 148      15.788  -7.138  18.895  1.00 20.48           C  
ATOM   1109  NE  ARG A 148      14.572  -7.703  18.315  1.00 29.22           N  
ATOM   1110  CZ  ARG A 148      14.507  -8.444  17.194  1.00 33.30           C  
ATOM   1111  NH1 ARG A 148      15.601  -8.745  16.453  1.00 32.67           N  
ATOM   1112  NH2 ARG A 148      13.310  -8.919  16.816  1.00 32.50           N  
ATOM   1113  N   VAL A 149      13.712  -2.410  17.111  1.00 14.23           N  
ATOM   1114  CA  VAL A 149      12.684  -1.390  16.850  1.00 13.39           C  
ATOM   1115  C   VAL A 149      11.357  -2.083  16.807  1.00 12.72           C  
ATOM   1116  O   VAL A 149      11.201  -3.094  16.089  1.00 12.45           O  
ATOM   1117  CB  VAL A 149      12.965  -0.646  15.522  1.00 13.66           C  
ATOM   1118  CG1 VAL A 149      11.900   0.495  15.339  1.00 14.88           C  
ATOM   1119  CG2 VAL A 149      14.408  -0.096  15.556  1.00 15.26           C  
ATOM   1120  N   TYR A 150      10.409  -1.579  17.635  1.00 12.30           N  
ATOM   1121  CA  TYR A 150       9.075  -2.201  17.747  1.00 12.88           C  
ATOM   1122  C   TYR A 150       8.045  -1.142  17.369  1.00 13.28           C  
ATOM   1123  O   TYR A 150       8.085  -0.002  17.874  1.00 15.56           O  
ATOM   1124  CB  TYR A 150       8.823  -2.722  19.200  1.00 14.20           C  
ATOM   1125  CG  TYR A 150       9.843  -3.745  19.621  1.00 13.14           C  
ATOM   1126  CD1 TYR A 150       9.627  -5.106  19.379  1.00 14.72           C  
ATOM   1127  CD2 TYR A 150      11.035  -3.339  20.209  1.00 15.30           C  
ATOM   1128  CE1 TYR A 150      10.585  -6.126  19.777  1.00 16.83           C  
ATOM   1129  CE2 TYR A 150      12.022  -4.304  20.564  1.00 14.03           C  
ATOM   1130  CZ  TYR A 150      11.769  -5.681  20.374  1.00 17.04           C  
ATOM   1131  OH  TYR A 150      12.753  -6.628  20.688  1.00 18.56           O  
ATOM   1132  N   CYS A 151       7.104  -1.532  16.504  1.00 11.59           N  
ATOM   1133  CA  CYS A 151       6.097  -0.567  16.047  1.00 11.22           C  
ATOM   1134  C   CYS A 151       4.717  -1.155  16.200  1.00 10.67           C  
ATOM   1135  O   CYS A 151       4.424  -2.192  15.625  1.00 10.58           O  
ATOM   1136  CB  CYS A 151       6.439  -0.241  14.574  1.00 10.44           C  
ATOM   1137  SG  CYS A 151       5.205   0.976  13.898  1.00 13.22           S  
ATOM   1138  N   LEU A 152       3.838  -0.456  16.924  1.00 11.41           N  
ATOM   1139  CA  LEU A 152       2.476  -0.948  17.174  1.00 12.20           C  
ATOM   1140  C   LEU A 152       1.501  -0.165  16.272  1.00 11.18           C  
ATOM   1141  O   LEU A 152       1.515   1.064  16.241  1.00 12.37           O  
ATOM   1142  CB  LEU A 152       2.118  -0.752  18.672  1.00 12.47           C  
ATOM   1143  CG  LEU A 152       0.650  -1.122  18.998  1.00 14.24           C  
ATOM   1144  CD1 LEU A 152       0.361  -2.566  18.895  1.00 12.64           C  
ATOM   1145  CD2 LEU A 152       0.352  -0.801  20.525  1.00 11.40           C  
ATOM   1146  N   LEU A 153       0.766  -0.933  15.432  1.00 11.53           N  
ATOM   1147  CA  LEU A 153      -0.199  -0.430  14.457  1.00 10.26           C  
ATOM   1148  C   LEU A 153      -1.612  -0.906  14.836  1.00  9.86           C  
ATOM   1149  O   LEU A 153      -1.783  -2.019  15.362  1.00 11.54           O  
ATOM   1150  CB  LEU A 153       0.104  -0.982  13.009  1.00 11.99           C  
ATOM   1151  CG  LEU A 153       1.456  -0.384  12.524  1.00 13.42           C  
ATOM   1152  CD1 LEU A 153       2.414  -1.544  12.357  1.00 15.32           C  
ATOM   1153  CD2 LEU A 153       1.276   0.374  11.224  1.00 16.09           C  
ATOM   1154  N   GLY A 154      -2.611  -0.085  14.537  1.00  8.43           N  
ATOM   1155  CA  GLY A 154      -4.017  -0.509  14.484  1.00  8.89           C  
ATOM   1156  C   GLY A 154      -4.365  -1.359  13.246  1.00 11.82           C  
ATOM   1157  O   GLY A 154      -3.633  -1.326  12.273  1.00 13.25           O  
ATOM   1158  N   ASP A 155      -5.508  -2.040  13.262  1.00 10.67           N  
ATOM   1159  CA  ASP A 155      -5.940  -2.747  12.065  1.00 13.04           C  
ATOM   1160  C   ASP A 155      -6.637  -1.882  11.017  1.00 12.19           C  
ATOM   1161  O   ASP A 155      -6.296  -2.017   9.808  1.00 12.71           O  
ATOM   1162  CB  ASP A 155      -6.696  -4.078  12.378  1.00  9.23           C  
ATOM   1163  CG  ASP A 155      -8.005  -3.919  13.180  1.00 14.34           C  
ATOM   1164  OD1 ASP A 155      -8.249  -2.879  13.716  1.00 13.64           O  
ATOM   1165  OD2 ASP A 155      -8.792  -4.880  13.361  1.00 14.27           O  
ATOM   1166  N   GLY A 156      -7.540  -0.979  11.403  1.00 12.40           N  
ATOM   1167  CA  GLY A 156      -8.047   0.052  10.415  1.00 11.37           C  
ATOM   1168  C   GLY A 156      -6.849   0.756   9.745  1.00 11.50           C  
ATOM   1169  O   GLY A 156      -6.844   1.013   8.544  1.00 10.57           O  
ATOM   1170  N   GLU A 157      -5.836   1.097  10.544  1.00 10.19           N  
ATOM   1171  CA  GLU A 157      -4.612   1.803  10.098  1.00 11.75           C  
ATOM   1172  C   GLU A 157      -3.934   1.063   8.928  1.00 11.04           C  
ATOM   1173  O   GLU A 157      -3.340   1.742   8.044  1.00  9.77           O  
ATOM   1174  CB  GLU A 157      -3.652   1.978  11.305  1.00 13.46           C  
ATOM   1175  CG  GLU A 157      -2.240   2.606  10.887  1.00 11.24           C  
ATOM   1176  CD  GLU A 157      -1.359   2.878  12.070  1.00 15.89           C  
ATOM   1177  OE1 GLU A 157      -1.579   2.246  13.138  1.00 13.95           O  
ATOM   1178  OE2 GLU A 157      -0.511   3.789  11.884  1.00 11.33           O  
ATOM   1179  N   LEU A 158      -4.038  -0.276   8.860  1.00 10.32           N  
ATOM   1180  CA  LEU A 158      -3.393  -1.052   7.777  1.00 12.02           C  
ATOM   1181  C   LEU A 158      -4.055  -0.831   6.461  1.00 11.12           C  
ATOM   1182  O   LEU A 158      -3.521  -1.249   5.414  1.00 12.59           O  
ATOM   1183  CB  LEU A 158      -3.484  -2.557   8.060  1.00 12.19           C  
ATOM   1184  CG  LEU A 158      -2.783  -2.895   9.405  1.00 15.73           C  
ATOM   1185  CD1 LEU A 158      -3.011  -4.449   9.752  1.00 16.21           C  
ATOM   1186  CD2 LEU A 158      -1.319  -2.374   9.535  1.00 15.18           C  
ATOM   1187  N   SER A 159      -5.162  -0.113   6.456  1.00 11.06           N  
ATOM   1188  CA  SER A 159      -5.703   0.362   5.164  1.00 10.83           C  
ATOM   1189  C   SER A 159      -4.851   1.465   4.485  1.00 10.99           C  
ATOM   1190  O   SER A 159      -5.023   1.703   3.257  1.00 12.72           O  
ATOM   1191  CB  SER A 159      -7.196   0.821   5.289  1.00 11.09           C  
ATOM   1192  OG  SER A 159      -8.060  -0.307   5.532  1.00 13.13           O  
ATOM   1193  N   GLU A 160      -3.950   2.130   5.207  1.00  9.58           N  
ATOM   1194  CA  GLU A 160      -3.128   3.183   4.550  1.00  9.23           C  
ATOM   1195  C   GLU A 160      -2.053   2.635   3.692  1.00 10.53           C  
ATOM   1196  O   GLU A 160      -1.262   1.793   4.133  1.00 10.08           O  
ATOM   1197  CB  GLU A 160      -2.458   4.099   5.607  1.00  9.63           C  
ATOM   1198  CG  GLU A 160      -3.391   5.119   6.324  1.00 11.75           C  
ATOM   1199  CD  GLU A 160      -3.888   6.269   5.438  1.00 12.02           C  
ATOM   1200  OE1 GLU A 160      -3.583   6.344   4.216  1.00 11.08           O  
ATOM   1201  OE2 GLU A 160      -4.680   7.086   5.970  1.00 13.20           O  
ATOM   1202  N   GLY A 161      -2.007   3.022   2.401  1.00 10.09           N  
ATOM   1203  CA  GLY A 161      -0.969   2.469   1.553  1.00 10.75           C  
ATOM   1204  C   GLY A 161       0.449   2.734   2.021  1.00 11.84           C  
ATOM   1205  O   GLY A 161       1.308   1.926   1.784  1.00 10.48           O  
ATOM   1206  N   SER A 162       0.663   3.813   2.763  1.00 10.26           N  
ATOM   1207  CA  SER A 162       2.032   4.090   3.309  1.00 11.66           C  
ATOM   1208  C   SER A 162       2.552   2.928   4.137  1.00 11.43           C  
ATOM   1209  O   SER A 162       3.816   2.677   4.178  1.00 10.11           O  
ATOM   1210  CB  SER A 162       2.011   5.381   4.113  1.00 10.25           C  
ATOM   1211  OG  SER A 162       1.008   5.354   5.109  1.00 13.07           O  
ATOM   1212  N   VAL A 163       1.612   2.269   4.848  1.00 10.14           N  
ATOM   1213  CA  VAL A 163       2.009   1.120   5.649  1.00 12.31           C  
ATOM   1214  C   VAL A 163       2.658   0.027   4.773  1.00 12.29           C  
ATOM   1215  O   VAL A 163       3.688  -0.560   5.150  1.00 12.03           O  
ATOM   1216  CB  VAL A 163       0.815   0.531   6.421  1.00 12.72           C  
ATOM   1217  CG1 VAL A 163       1.176  -0.803   7.099  1.00 13.05           C  
ATOM   1218  CG2 VAL A 163       0.404   1.533   7.522  1.00 10.84           C  
ATOM   1219  N   TRP A 164       2.006  -0.268   3.641  1.00 11.67           N  
ATOM   1220  CA  TRP A 164       2.500  -1.337   2.735  1.00 10.91           C  
ATOM   1221  C   TRP A 164       3.795  -0.918   2.022  1.00 10.84           C  
ATOM   1222  O   TRP A 164       4.642  -1.782   1.676  1.00 11.10           O  
ATOM   1223  CB  TRP A 164       1.335  -1.817   1.783  1.00 10.67           C  
ATOM   1224  CG  TRP A 164       0.353  -2.404   2.748  1.00 11.34           C  
ATOM   1225  CD1 TRP A 164      -0.709  -1.759   3.374  1.00  9.84           C  
ATOM   1226  CD2 TRP A 164       0.383  -3.732   3.253  1.00 10.55           C  
ATOM   1227  NE1 TRP A 164      -1.332  -2.624   4.227  1.00 13.96           N  
ATOM   1228  CE2 TRP A 164      -0.659  -3.834   4.210  1.00 14.22           C  
ATOM   1229  CE3 TRP A 164       1.224  -4.854   3.015  1.00 12.52           C  
ATOM   1230  CZ2 TRP A 164      -0.895  -5.018   4.941  1.00 16.31           C  
ATOM   1231  CZ3 TRP A 164       0.979  -6.047   3.708  1.00 13.55           C  
ATOM   1232  CH2 TRP A 164      -0.048  -6.104   4.700  1.00 14.42           C  
ATOM   1233  N   GLU A 165       4.005   0.412   1.842  1.00 11.27           N  
ATOM   1234  CA  GLU A 165       5.303   0.848   1.345  1.00 10.72           C  
ATOM   1235  C   GLU A 165       6.369   0.471   2.371  1.00  9.72           C  
ATOM   1236  O   GLU A 165       7.466  -0.002   1.992  1.00  9.02           O  
ATOM   1237  CB  GLU A 165       5.341   2.373   1.132  1.00 12.53           C  
ATOM   1238  CG  GLU A 165       4.406   2.798   0.005  1.00 10.14           C  
ATOM   1239  CD  GLU A 165       4.322   4.294  -0.126  1.00 12.73           C  
ATOM   1240  OE1 GLU A 165       5.089   4.991   0.521  1.00 12.00           O  
ATOM   1241  OE2 GLU A 165       3.529   4.782  -0.950  1.00  9.94           O  
ATOM   1242  N   ALA A 166       6.041   0.699   3.646  1.00 10.16           N  
ATOM   1243  CA  ALA A 166       7.021   0.379   4.717  1.00 10.32           C  
ATOM   1244  C   ALA A 166       7.224  -1.178   4.809  1.00  9.44           C  
ATOM   1245  O   ALA A 166       8.323  -1.661   5.018  1.00  9.00           O  
ATOM   1246  CB  ALA A 166       6.597   1.008   6.108  1.00  9.69           C  
ATOM   1247  N   MET A 167       6.139  -1.940   4.725  1.00 11.17           N  
ATOM   1248  CA  MET A 167       6.263  -3.400   4.757  1.00 11.25           C  
ATOM   1249  C   MET A 167       7.219  -3.853   3.648  1.00 12.41           C  
ATOM   1250  O   MET A 167       8.124  -4.629   3.901  1.00 10.72           O  
ATOM   1251  CB  MET A 167       4.877  -4.064   4.506  1.00  9.67           C  
ATOM   1252  CG  MET A 167       3.817  -3.839   5.594  1.00 13.05           C  
ATOM   1253  SD  MET A 167       4.324  -4.555   7.167  1.00 15.70           S  
ATOM   1254  CE  MET A 167       3.867  -6.277   6.828  1.00 15.63           C  
ATOM   1255  N   ALA A 168       7.010  -3.353   2.398  1.00 12.05           N  
ATOM   1256  CA  ALA A 168       7.917  -3.686   1.332  1.00 11.69           C  
ATOM   1257  C   ALA A 168       9.352  -3.233   1.523  1.00 11.59           C  
ATOM   1258  O   ALA A 168      10.281  -4.025   1.287  1.00 13.32           O  
ATOM   1259  CB  ALA A 168       7.385  -3.225  -0.054  1.00  9.66           C  
ATOM   1260  N   PHE A 169       9.538  -2.007   2.025  1.00 11.19           N  
ATOM   1261  CA  PHE A 169      10.889  -1.527   2.332  1.00 11.61           C  
ATOM   1262  C   PHE A 169      11.616  -2.425   3.328  1.00 11.76           C  
ATOM   1263  O   PHE A 169      12.795  -2.731   3.106  1.00 10.76           O  
ATOM   1264  CB  PHE A 169      10.793  -0.090   2.881  1.00 10.38           C  
ATOM   1265  CG  PHE A 169      12.115   0.532   3.208  1.00 11.45           C  
ATOM   1266  CD1 PHE A 169      12.679   1.418   2.353  1.00 14.69           C  
ATOM   1267  CD2 PHE A 169      12.719   0.338   4.486  1.00  9.80           C  
ATOM   1268  CE1 PHE A 169      13.925   2.087   2.641  1.00 13.21           C  
ATOM   1269  CE2 PHE A 169      13.916   0.983   4.758  1.00 11.75           C  
ATOM   1270  CZ  PHE A 169      14.533   1.851   3.826  1.00 12.44           C  
ATOM   1271  N   ALA A 170      10.915  -2.882   4.381  1.00 11.12           N  
ATOM   1272  CA  ALA A 170      11.561  -3.649   5.445  1.00 12.55           C  
ATOM   1273  C   ALA A 170      12.057  -4.992   4.887  1.00 12.47           C  
ATOM   1274  O   ALA A 170      13.103  -5.521   5.284  1.00 12.69           O  
ATOM   1275  CB  ALA A 170      10.555  -3.898   6.572  1.00 12.55           C  
ATOM   1276  N   SER A 171      11.306  -5.542   3.961  1.00 13.71           N  
ATOM   1277  CA  SER A 171      11.755  -6.851   3.406  1.00 13.69           C  
ATOM   1278  C   SER A 171      12.875  -6.690   2.355  1.00 13.38           C  
ATOM   1279  O   SER A 171      13.848  -7.482   2.349  1.00 12.86           O  
ATOM   1280  CB  SER A 171      10.548  -7.706   2.950  1.00 15.89           C  
ATOM   1281  OG  SER A 171       9.823  -7.046   1.903  1.00 18.67           O  
ATOM   1282  N   ILE A 172      12.786  -5.645   1.501  1.00 12.07           N  
ATOM   1283  CA  ILE A 172      13.870  -5.309   0.578  1.00 12.82           C  
ATOM   1284  C   ILE A 172      15.159  -5.143   1.375  1.00 13.69           C  
ATOM   1285  O   ILE A 172      16.231  -5.652   0.972  1.00 13.59           O  
ATOM   1286  CB  ILE A 172      13.561  -4.016  -0.197  1.00 12.03           C  
ATOM   1287  CG1 ILE A 172      12.431  -4.272  -1.209  1.00 14.10           C  
ATOM   1288  CG2 ILE A 172      14.774  -3.508  -0.931  1.00 12.02           C  
ATOM   1289  CD1 ILE A 172      11.693  -2.861  -1.664  1.00 15.13           C  
ATOM   1290  N   TYR A 173      15.053  -4.494   2.543  1.00 13.51           N  
ATOM   1291  CA  TYR A 173      16.270  -4.108   3.226  1.00 12.96           C  
ATOM   1292  C   TYR A 173      16.548  -5.004   4.418  1.00 12.63           C  
ATOM   1293  O   TYR A 173      17.467  -4.686   5.207  1.00 12.81           O  
ATOM   1294  CB  TYR A 173      16.312  -2.571   3.570  1.00 11.91           C  
ATOM   1295  CG  TYR A 173      16.531  -1.729   2.348  1.00 11.81           C  
ATOM   1296  CD1 TYR A 173      15.492  -0.894   1.847  1.00 11.57           C  
ATOM   1297  CD2 TYR A 173      17.735  -1.844   1.612  1.00 11.69           C  
ATOM   1298  CE1 TYR A 173      15.713  -0.169   0.651  1.00 11.44           C  
ATOM   1299  CE2 TYR A 173      17.950  -1.133   0.476  1.00 17.24           C  
ATOM   1300  CZ  TYR A 173      16.945  -0.270   0.001  1.00 14.72           C  
ATOM   1301  OH  TYR A 173      17.176   0.486  -1.134  1.00 15.23           O  
ATOM   1302  N   LYS A 174      15.881  -6.160   4.447  1.00 13.62           N  
ATOM   1303  CA  LYS A 174      16.125  -7.247   5.418  1.00 16.09           C  
ATOM   1304  C   LYS A 174      16.270  -6.663   6.842  1.00 15.57           C  
ATOM   1305  O   LYS A 174      17.293  -6.886   7.535  1.00 14.21           O  
ATOM   1306  CB  LYS A 174      17.372  -8.053   5.010  1.00 16.35           C  
ATOM   1307  CG  LYS A 174      17.277  -8.534   3.515  1.00 18.29           C  
ATOM   1308  CD  LYS A 174      18.639  -9.184   3.007  1.00 25.96           C  
ATOM   1309  CE  LYS A 174      18.644  -9.424   1.452  1.00 29.59           C  
ATOM   1310  NZ  LYS A 174      17.541 -10.397   1.167  1.00 31.89           N  
ATOM   1311  N   LEU A 175      15.230  -5.928   7.275  1.00 14.94           N  
ATOM   1312  CA  LEU A 175      15.285  -5.290   8.623  1.00 12.68           C  
ATOM   1313  C   LEU A 175      14.870  -6.354   9.670  1.00 12.93           C  
ATOM   1314  O   LEU A 175      13.747  -6.361  10.209  1.00 12.97           O  
ATOM   1315  CB  LEU A 175      14.362  -4.034   8.702  1.00 12.45           C  
ATOM   1316  CG  LEU A 175      14.778  -3.042   7.583  1.00 12.29           C  
ATOM   1317  CD1 LEU A 175      13.903  -1.758   7.663  1.00 14.81           C  
ATOM   1318  CD2 LEU A 175      16.280  -2.614   7.801  1.00 13.46           C  
ATOM   1319  N   ASP A 176      15.842  -7.225   9.989  1.00 12.77           N  
ATOM   1320  CA  ASP A 176      15.482  -8.332  10.885  1.00 15.76           C  
ATOM   1321  C   ASP A 176      15.637  -7.858  12.327  1.00 15.75           C  
ATOM   1322  O   ASP A 176      15.448  -8.634  13.271  1.00 20.82           O  
ATOM   1323  CB  ASP A 176      16.354  -9.566  10.618  1.00 17.01           C  
ATOM   1324  CG  ASP A 176      17.832  -9.276  10.612  1.00 21.46           C  
ATOM   1325  OD1 ASP A 176      18.308  -8.141  10.722  1.00 22.79           O  
ATOM   1326  OD2 ASP A 176      18.580 -10.256  10.391  1.00 29.88           O  
ATOM   1327  N   ASN A 177      15.909  -6.574  12.500  1.00 15.97           N  
ATOM   1328  CA  ASN A 177      15.836  -5.966  13.857  1.00 15.24           C  
ATOM   1329  C   ASN A 177      14.516  -5.171  14.075  1.00 15.08           C  
ATOM   1330  O   ASN A 177      14.410  -4.429  15.057  1.00 13.27           O  
ATOM   1331  CB  ASN A 177      17.034  -5.000  14.002  1.00 15.43           C  
ATOM   1332  CG  ASN A 177      17.030  -3.903  12.974  1.00 15.14           C  
ATOM   1333  OD1 ASN A 177      16.448  -4.044  11.889  1.00 14.08           O  
ATOM   1334  ND2 ASN A 177      17.799  -2.875  13.235  1.00 12.36           N  
ATOM   1335  N   LEU A 178      13.533  -5.336  13.168  1.00 13.44           N  
ATOM   1336  CA  LEU A 178      12.213  -4.614  13.168  1.00 12.09           C  
ATOM   1337  C   LEU A 178      11.070  -5.584  13.461  1.00 12.93           C  
ATOM   1338  O   LEU A 178      11.016  -6.709  12.864  1.00 13.67           O  
ATOM   1339  CB  LEU A 178      12.019  -3.923  11.789  1.00 13.23           C  
ATOM   1340  CG  LEU A 178      10.692  -3.135  11.565  1.00 12.81           C  
ATOM   1341  CD1 LEU A 178      10.582  -2.036  12.584  1.00 16.38           C  
ATOM   1342  CD2 LEU A 178      10.637  -2.574  10.148  1.00 13.71           C  
ATOM   1343  N   VAL A 179      10.153  -5.210  14.387  1.00 11.68           N  
ATOM   1344  CA  VAL A 179       9.015  -6.042  14.697  1.00 13.32           C  
ATOM   1345  C   VAL A 179       7.787  -5.123  14.611  1.00 12.14           C  
ATOM   1346  O   VAL A 179       7.821  -3.950  15.165  1.00 13.85           O  
ATOM   1347  CB  VAL A 179       9.128  -6.630  16.147  1.00 15.39           C  
ATOM   1348  CG1 VAL A 179       7.859  -7.334  16.514  1.00 17.17           C  
ATOM   1349  CG2 VAL A 179      10.304  -7.663  16.220  1.00 15.89           C  
ATOM   1350  N   ALA A 180       6.764  -5.540  13.822  1.00 12.66           N  
ATOM   1351  CA  ALA A 180       5.557  -4.744  13.744  1.00 12.69           C  
ATOM   1352  C   ALA A 180       4.573  -5.558  14.519  1.00 13.25           C  
ATOM   1353  O   ALA A 180       4.574  -6.784  14.381  1.00 14.60           O  
ATOM   1354  CB  ALA A 180       5.062  -4.597  12.237  1.00 13.93           C  
ATOM   1355  N   ILE A 181       3.792  -4.904  15.376  1.00 12.67           N  
ATOM   1356  CA  ILE A 181       2.789  -5.611  16.098  1.00 10.89           C  
ATOM   1357  C   ILE A 181       1.464  -5.092  15.634  1.00 11.04           C  
ATOM   1358  O   ILE A 181       1.248  -3.889  15.646  1.00 12.01           O  
ATOM   1359  CB  ILE A 181       2.888  -5.322  17.658  1.00 12.20           C  
ATOM   1360  CG1 ILE A 181       4.313  -5.619  18.187  1.00 12.31           C  
ATOM   1361  CG2 ILE A 181       1.880  -6.185  18.371  1.00 11.56           C  
ATOM   1362  CD1 ILE A 181       5.338  -4.479  18.105  1.00 11.73           C  
ATOM   1363  N   LEU A 182       0.572  -5.965  15.220  1.00  9.94           N  
ATOM   1364  CA  LEU A 182      -0.701  -5.468  14.585  1.00 12.48           C  
ATOM   1365  C   LEU A 182      -1.783  -5.760  15.625  1.00 13.01           C  
ATOM   1366  O   LEU A 182      -2.059  -6.890  15.983  1.00 12.33           O  
ATOM   1367  CB  LEU A 182      -1.028  -6.224  13.270  1.00 11.12           C  
ATOM   1368  CG  LEU A 182       0.182  -6.231  12.281  1.00 12.38           C  
ATOM   1369  CD1 LEU A 182      -0.245  -7.062  11.024  1.00 15.07           C  
ATOM   1370  CD2 LEU A 182       0.835  -4.844  12.043  1.00 13.26           C  
ATOM   1371  N   ASP A 183      -2.428  -4.693  16.064  1.00 13.05           N  
ATOM   1372  CA  ASP A 183      -3.507  -4.808  17.031  1.00 14.01           C  
ATOM   1373  C   ASP A 183      -4.780  -5.094  16.258  1.00 12.87           C  
ATOM   1374  O   ASP A 183      -5.518  -4.157  15.840  1.00 13.09           O  
ATOM   1375  CB  ASP A 183      -3.587  -3.460  17.777  1.00 13.71           C  
ATOM   1376  CG  ASP A 183      -4.594  -3.474  18.980  1.00 13.68           C  
ATOM   1377  OD1 ASP A 183      -5.379  -4.429  19.066  1.00 15.45           O  
ATOM   1378  OD2 ASP A 183      -4.581  -2.476  19.786  1.00 15.00           O  
ATOM   1379  N   ILE A 184      -5.073  -6.388  16.073  1.00 11.75           N  
ATOM   1380  CA  ILE A 184      -6.211  -6.740  15.262  1.00 12.43           C  
ATOM   1381  C   ILE A 184      -7.432  -6.812  16.204  1.00 11.66           C  
ATOM   1382  O   ILE A 184      -7.883  -7.897  16.561  1.00 12.94           O  
ATOM   1383  CB  ILE A 184      -6.015  -8.048  14.419  1.00 12.26           C  
ATOM   1384  CG1 ILE A 184      -4.615  -8.032  13.675  1.00 11.42           C  
ATOM   1385  CG2 ILE A 184      -7.229  -8.174  13.415  1.00 13.14           C  
ATOM   1386  CD1 ILE A 184      -4.399  -6.809  12.702  1.00 10.41           C  
ATOM   1387  N   ASN A 185      -7.994  -5.656  16.520  1.00 10.75           N  
ATOM   1388  CA  ASN A 185      -9.118  -5.601  17.448  1.00 12.91           C  
ATOM   1389  C   ASN A 185     -10.465  -5.512  16.730  1.00 12.29           C  
ATOM   1390  O   ASN A 185     -11.467  -5.168  17.323  1.00 13.68           O  
ATOM   1391  CB  ASN A 185      -8.876  -4.494  18.499  1.00 10.61           C  
ATOM   1392  CG  ASN A 185      -8.905  -3.117  17.892  1.00 13.86           C  
ATOM   1393  OD1 ASN A 185      -9.307  -2.970  16.729  1.00 11.65           O  
ATOM   1394  ND2 ASN A 185      -8.430  -2.117  18.619  1.00 13.05           N  
ATOM   1395  N   ARG A 186     -10.438  -5.769  15.399  1.00 12.98           N  
ATOM   1396  CA  ARG A 186     -11.616  -6.006  14.588  1.00 13.22           C  
ATOM   1397  C   ARG A 186     -12.305  -4.714  14.084  1.00 13.80           C  
ATOM   1398  O   ARG A 186     -13.047  -4.775  13.082  1.00 13.41           O  
ATOM   1399  CB  ARG A 186     -12.665  -6.855  15.317  1.00 12.84           C  
ATOM   1400  CG  ARG A 186     -13.673  -7.499  14.319  1.00 13.68           C  
ATOM   1401  CD  ARG A 186     -14.703  -8.407  15.011  1.00 15.79           C  
ATOM   1402  NE  ARG A 186     -15.504  -7.667  15.987  1.00 14.48           N  
ATOM   1403  CZ  ARG A 186     -16.602  -6.977  15.690  1.00 11.31           C  
ATOM   1404  NH1 ARG A 186     -17.313  -6.347  16.637  1.00 11.94           N  
ATOM   1405  NH2 ARG A 186     -16.975  -6.813  14.397  1.00 13.91           N  
ATOM   1406  N   LEU A 187     -12.118  -3.618  14.815  1.00 12.75           N  
ATOM   1407  CA  LEU A 187     -12.918  -2.393  14.600  1.00 12.98           C  
ATOM   1408  C   LEU A 187     -12.028  -1.217  14.252  1.00 13.03           C  
ATOM   1409  O   LEU A 187     -10.921  -1.108  14.810  1.00  9.88           O  
ATOM   1410  CB  LEU A 187     -13.711  -2.024  15.919  1.00 12.17           C  
ATOM   1411  CG  LEU A 187     -14.725  -3.125  16.342  1.00 14.85           C  
ATOM   1412  CD1 LEU A 187     -15.460  -2.729  17.629  1.00 14.32           C  
ATOM   1413  CD2 LEU A 187     -15.737  -3.286  15.198  1.00 16.39           C  
ATOM   1414  N   GLY A 188     -12.491  -0.356  13.345  1.00 12.43           N  
ATOM   1415  CA  GLY A 188     -11.862   0.975  13.175  1.00 11.49           C  
ATOM   1416  C   GLY A 188     -12.643   2.022  13.925  1.00 13.50           C  
ATOM   1417  O   GLY A 188     -13.200   1.746  15.013  1.00 12.39           O  
ATOM   1418  N   GLN A 189     -12.678   3.221  13.383  1.00 12.70           N  
ATOM   1419  CA  GLN A 189     -13.366   4.309  14.021  1.00 12.75           C  
ATOM   1420  C   GLN A 189     -14.891   4.201  13.971  1.00 13.56           C  
ATOM   1421  O   GLN A 189     -15.609   4.437  15.000  1.00 12.40           O  
ATOM   1422  CB  GLN A 189     -12.901   5.664  13.447  1.00 10.95           C  
ATOM   1423  CG  GLN A 189     -13.787   6.821  13.963  1.00 10.91           C  
ATOM   1424  CD  GLN A 189     -13.244   8.198  13.673  1.00 16.29           C  
ATOM   1425  OE1 GLN A 189     -12.027   8.418  13.727  1.00 15.80           O  
ATOM   1426  NE2 GLN A 189     -14.139   9.148  13.433  1.00 14.92           N  
ATOM   1427  N   SER A 190     -15.386   3.989  12.746  1.00 12.48           N  
ATOM   1428  CA  SER A 190     -16.802   4.121  12.484  1.00 11.67           C  
ATOM   1429  C   SER A 190     -17.500   2.840  11.981  1.00 12.25           C  
ATOM   1430  O   SER A 190     -18.692   2.909  11.619  1.00 13.98           O  
ATOM   1431  CB  SER A 190     -17.079   5.272  11.513  1.00 11.71           C  
ATOM   1432  OG  SER A 190     -16.635   4.915  10.196  1.00 15.12           O  
ATOM   1433  N   ASP A 191     -16.779   1.721  11.949  1.00 14.26           N  
ATOM   1434  CA  ASP A 191     -17.295   0.416  11.512  1.00 12.53           C  
ATOM   1435  C   ASP A 191     -16.175  -0.577  11.733  1.00 11.95           C  
ATOM   1436  O   ASP A 191     -15.033  -0.214  12.085  1.00 13.06           O  
ATOM   1437  CB  ASP A 191     -17.649   0.447   9.989  1.00 14.36           C  
ATOM   1438  CG  ASP A 191     -19.137   0.673   9.728  1.00 18.93           C  
ATOM   1439  OD1 ASP A 191     -19.962   0.257  10.568  1.00 19.78           O  
ATOM   1440  OD2 ASP A 191     -19.433   1.293   8.680  1.00 20.74           O  
ATOM   1441  N   PRO A 192     -16.466  -1.851  11.565  1.00 12.58           N  
ATOM   1442  CA  PRO A 192     -15.388  -2.850  11.640  1.00 12.08           C  
ATOM   1443  C   PRO A 192     -14.347  -2.545  10.603  1.00 12.76           C  
ATOM   1444  O   PRO A 192     -14.697  -2.046   9.483  1.00 11.94           O  
ATOM   1445  CB  PRO A 192     -16.096  -4.153  11.342  1.00 13.99           C  
ATOM   1446  CG  PRO A 192     -17.497  -3.900  11.744  1.00 12.45           C  
ATOM   1447  CD  PRO A 192     -17.798  -2.443  11.422  1.00 14.11           C  
ATOM   1448  N   ALA A 193     -13.119  -2.905  10.881  1.00 12.73           N  
ATOM   1449  CA  ALA A 193     -12.072  -2.883   9.863  1.00 12.99           C  
ATOM   1450  C   ALA A 193     -12.429  -3.921   8.780  1.00 13.03           C  
ATOM   1451  O   ALA A 193     -13.115  -4.924   9.035  1.00 13.73           O  
ATOM   1452  CB  ALA A 193     -10.696  -3.212  10.540  1.00 14.23           C  
ATOM   1453  N   PRO A 194     -12.052  -3.668   7.531  1.00 12.71           N  
ATOM   1454  CA  PRO A 194     -12.467  -4.607   6.457  1.00 12.99           C  
ATOM   1455  C   PRO A 194     -12.280  -6.077   6.705  1.00 12.85           C  
ATOM   1456  O   PRO A 194     -13.248  -6.831   6.516  1.00 13.90           O  
ATOM   1457  CB  PRO A 194     -11.645  -4.148   5.228  1.00 14.24           C  
ATOM   1458  CG  PRO A 194     -11.513  -2.731   5.444  1.00 11.91           C  
ATOM   1459  CD  PRO A 194     -11.315  -2.519   6.964  1.00 13.49           C  
ATOM   1460  N   LEU A 195     -11.133  -6.486   7.224  1.00 11.26           N  
ATOM   1461  CA  LEU A 195     -10.854  -7.924   7.368  1.00 12.06           C  
ATOM   1462  C   LEU A 195     -11.346  -8.476   8.703  1.00 14.21           C  
ATOM   1463  O   LEU A 195     -11.333  -9.716   8.882  1.00 13.38           O  
ATOM   1464  CB  LEU A 195      -9.355  -8.171   7.237  1.00 12.99           C  
ATOM   1465  CG  LEU A 195      -8.820  -7.941   5.798  1.00 11.10           C  
ATOM   1466  CD1 LEU A 195      -7.253  -8.269   5.812  1.00 11.14           C  
ATOM   1467  CD2 LEU A 195      -9.563  -8.889   4.892  1.00 16.02           C  
ATOM   1468  N   GLN A 196     -11.794  -7.588   9.602  1.00 12.77           N  
ATOM   1469  CA  GLN A 196     -12.310  -8.044  10.946  1.00 11.97           C  
ATOM   1470  C   GLN A 196     -11.336  -9.024  11.550  1.00 12.06           C  
ATOM   1471  O   GLN A 196     -10.143  -8.666  11.691  1.00 13.49           O  
ATOM   1472  CB  GLN A 196     -13.735  -8.611  10.816  1.00 10.64           C  
ATOM   1473  CG  GLN A 196     -14.691  -7.447  10.317  1.00 13.95           C  
ATOM   1474  CD  GLN A 196     -16.124  -7.610  10.772  1.00 14.46           C  
ATOM   1475  OE1 GLN A 196     -16.365  -8.037  11.881  1.00 15.94           O  
ATOM   1476  NE2 GLN A 196     -17.076  -7.276   9.926  1.00 18.45           N  
ATOM   1477  N   HIS A 197     -11.783 -10.232  11.971  1.00 13.11           N  
ATOM   1478  CA  HIS A 197     -10.883 -11.155  12.659  1.00 12.67           C  
ATOM   1479  C   HIS A 197     -10.506 -12.327  11.728  1.00 15.52           C  
ATOM   1480  O   HIS A 197     -10.261 -13.483  12.152  1.00 16.35           O  
ATOM   1481  CB  HIS A 197     -11.524 -11.613  13.959  1.00 13.96           C  
ATOM   1482  CG  HIS A 197     -11.203 -10.763  15.132  1.00 13.86           C  
ATOM   1483  ND1 HIS A 197     -11.991 -10.773  16.278  1.00 12.61           N  
ATOM   1484  CD2 HIS A 197     -10.123  -9.993  15.419  1.00 14.32           C  
ATOM   1485  CE1 HIS A 197     -11.439  -9.991  17.192  1.00 17.62           C  
ATOM   1486  NE2 HIS A 197     -10.289  -9.532  16.716  1.00 15.28           N  
ATOM   1487  N   GLN A 198     -10.472 -12.023  10.427  1.00 12.59           N  
ATOM   1488  CA  GLN A 198      -9.884 -12.981   9.490  1.00 15.09           C  
ATOM   1489  C   GLN A 198      -8.342 -12.979   9.554  1.00 14.74           C  
ATOM   1490  O   GLN A 198      -7.637 -12.380   8.737  1.00 13.95           O  
ATOM   1491  CB  GLN A 198     -10.396 -12.672   8.101  1.00 15.92           C  
ATOM   1492  CG  GLN A 198     -11.892 -12.752   8.018  1.00 20.53           C  
ATOM   1493  CD  GLN A 198     -12.324 -12.562   6.575  1.00 27.69           C  
ATOM   1494  OE1 GLN A 198     -12.160 -13.481   5.781  1.00 29.57           O  
ATOM   1495  NE2 GLN A 198     -12.827 -11.375   6.220  1.00 26.03           N  
ATOM   1496  N   MET A 199      -7.816 -13.614  10.591  1.00 14.63           N  
ATOM   1497  CA  MET A 199      -6.414 -13.559  10.901  1.00 15.55           C  
ATOM   1498  C   MET A 199      -5.563 -14.181   9.829  1.00 15.91           C  
ATOM   1499  O   MET A 199      -4.437 -13.738   9.564  1.00 13.68           O  
ATOM   1500  CB  MET A 199      -6.110 -14.267  12.261  1.00 14.58           C  
ATOM   1501  CG  MET A 199      -7.076 -13.917  13.414  1.00 15.24           C  
ATOM   1502  SD  MET A 199      -7.029 -12.111  13.724  1.00 17.24           S  
ATOM   1503  CE  MET A 199      -5.357 -11.782  14.034  1.00 14.61           C  
ATOM   1504  N   ASP A 200      -6.079 -15.236   9.209  1.00 16.67           N  
ATOM   1505  CA  ASP A 200      -5.351 -15.876   8.089  1.00 17.85           C  
ATOM   1506  C   ASP A 200      -5.061 -14.889   6.915  1.00 16.24           C  
ATOM   1507  O   ASP A 200      -4.006 -14.963   6.311  1.00 16.11           O  
ATOM   1508  CB  ASP A 200      -6.103 -17.116   7.612  1.00 18.11           C  
ATOM   1509  CG  ASP A 200      -7.524 -16.778   7.137  1.00 27.29           C  
ATOM   1510  OD1 ASP A 200      -8.241 -15.896   7.737  1.00 33.39           O  
ATOM   1511  OD2 ASP A 200      -7.953 -17.382   6.117  1.00 36.53           O  
ATOM   1512  N   ILE A 201      -5.976 -13.980   6.609  1.00 16.64           N  
ATOM   1513  CA  ILE A 201      -5.767 -13.090   5.483  1.00 14.36           C  
ATOM   1514  C   ILE A 201      -4.701 -12.061   5.881  1.00 14.44           C  
ATOM   1515  O   ILE A 201      -3.807 -11.734   5.091  1.00 13.39           O  
ATOM   1516  CB  ILE A 201      -7.092 -12.392   5.041  1.00 15.11           C  
ATOM   1517  CG1 ILE A 201      -8.170 -13.455   4.650  1.00 16.81           C  
ATOM   1518  CG2 ILE A 201      -6.776 -11.328   3.869  1.00 11.62           C  
ATOM   1519  CD1 ILE A 201      -9.472 -12.766   4.329  1.00 24.60           C  
ATOM   1520  N   TYR A 202      -4.711 -11.577   7.139  1.00 13.36           N  
ATOM   1521  CA  TYR A 202      -3.567 -10.710   7.584  1.00 13.68           C  
ATOM   1522  C   TYR A 202      -2.254 -11.436   7.461  1.00 13.70           C  
ATOM   1523  O   TYR A 202      -1.281 -10.851   7.051  1.00 12.80           O  
ATOM   1524  CB  TYR A 202      -3.749 -10.233   9.055  1.00 12.42           C  
ATOM   1525  CG  TYR A 202      -4.762  -9.109   9.178  1.00 13.82           C  
ATOM   1526  CD1 TYR A 202      -6.068  -9.350   9.757  1.00 10.34           C  
ATOM   1527  CD2 TYR A 202      -4.451  -7.807   8.763  1.00 14.31           C  
ATOM   1528  CE1 TYR A 202      -6.992  -8.356   9.882  1.00 11.35           C  
ATOM   1529  CE2 TYR A 202      -5.414  -6.814   8.851  1.00 14.87           C  
ATOM   1530  CZ  TYR A 202      -6.636  -7.081   9.474  1.00 13.07           C  
ATOM   1531  OH  TYR A 202      -7.520  -6.081   9.576  1.00 14.43           O  
ATOM   1532  N   GLN A 203      -2.203 -12.715   7.861  1.00 12.74           N  
ATOM   1533  CA  GLN A 203      -0.955 -13.462   7.769  1.00 12.72           C  
ATOM   1534  C   GLN A 203      -0.491 -13.598   6.309  1.00 13.94           C  
ATOM   1535  O   GLN A 203       0.692 -13.400   6.004  1.00 14.32           O  
ATOM   1536  CB  GLN A 203      -1.173 -14.905   8.350  1.00 12.10           C  
ATOM   1537  CG  GLN A 203       0.120 -15.741   8.233  1.00 18.86           C  
ATOM   1538  CD  GLN A 203       0.086 -17.019   9.103  1.00 29.45           C  
ATOM   1539  OE1 GLN A 203      -0.929 -17.723   9.153  1.00 34.31           O  
ATOM   1540  NE2 GLN A 203       1.168 -17.288   9.808  1.00 32.48           N  
ATOM   1541  N   LYS A 204      -1.432 -13.902   5.439  1.00 12.91           N  
ATOM   1542  CA  LYS A 204      -1.099 -14.072   4.016  1.00 13.68           C  
ATOM   1543  C   LYS A 204      -0.577 -12.755   3.440  1.00 13.80           C  
ATOM   1544  O   LYS A 204       0.351 -12.775   2.635  1.00 15.19           O  
ATOM   1545  CB  LYS A 204      -2.302 -14.603   3.213  1.00 16.83           C  
ATOM   1546  CG  LYS A 204      -2.721 -16.092   3.475  1.00 21.86           C  
ATOM   1547  CD  LYS A 204      -1.774 -17.083   2.784  1.00 30.11           C  
ATOM   1548  CE  LYS A 204      -1.894 -18.559   3.298  1.00 35.59           C  
ATOM   1549  NZ  LYS A 204      -0.768 -19.371   2.713  1.00 37.45           N  
ATOM   1550  N   ARG A 205      -1.213 -11.632   3.781  1.00 13.79           N  
ATOM   1551  CA  ARG A 205      -0.741 -10.348   3.286  1.00 13.49           C  
ATOM   1552  C   ARG A 205       0.689 -10.009   3.766  1.00 13.71           C  
ATOM   1553  O   ARG A 205       1.538  -9.570   2.966  1.00 12.57           O  
ATOM   1554  CB  ARG A 205      -1.732  -9.227   3.628  1.00 13.69           C  
ATOM   1555  CG  ARG A 205      -3.042  -9.465   2.841  1.00 13.86           C  
ATOM   1556  CD  ARG A 205      -4.029  -8.356   3.092  1.00 12.10           C  
ATOM   1557  NE  ARG A 205      -5.287  -8.586   2.339  1.00 12.76           N  
ATOM   1558  CZ  ARG A 205      -6.288  -7.721   2.210  1.00 16.36           C  
ATOM   1559  NH1 ARG A 205      -6.227  -6.513   2.750  1.00 14.67           N  
ATOM   1560  NH2 ARG A 205      -7.369  -8.075   1.519  1.00 15.74           N  
ATOM   1561  N   CYS A 206       0.934 -10.208   5.062  1.00 11.76           N  
ATOM   1562  CA  CYS A 206       2.264  -9.994   5.593  1.00 13.38           C  
ATOM   1563  C   CYS A 206       3.312 -10.915   4.986  1.00 12.94           C  
ATOM   1564  O   CYS A 206       4.416 -10.478   4.685  1.00 13.66           O  
ATOM   1565  CB  CYS A 206       2.245 -10.159   7.138  1.00 13.54           C  
ATOM   1566  SG  CYS A 206       1.306  -8.864   7.972  1.00 14.96           S  
ATOM   1567  N   GLU A 207       2.972 -12.185   4.784  1.00 13.62           N  
ATOM   1568  CA  GLU A 207       3.997 -13.091   4.269  1.00 12.47           C  
ATOM   1569  C   GLU A 207       4.260 -12.780   2.807  1.00 13.33           C  
ATOM   1570  O   GLU A 207       5.418 -12.857   2.331  1.00 13.49           O  
ATOM   1571  CB  GLU A 207       3.512 -14.554   4.375  1.00 15.63           C  
ATOM   1572  CG  GLU A 207       3.551 -15.130   5.775  1.00 16.85           C  
ATOM   1573  CD  GLU A 207       2.960 -16.537   5.873  1.00 28.06           C  
ATOM   1574  OE1 GLU A 207       2.338 -17.066   4.913  1.00 31.69           O  
ATOM   1575  OE2 GLU A 207       3.064 -17.116   6.969  1.00 30.12           O  
ATOM   1576  N   ALA A 208       3.191 -12.403   2.103  1.00 13.24           N  
ATOM   1577  CA  ALA A 208       3.380 -12.042   0.673  1.00 12.94           C  
ATOM   1578  C   ALA A 208       4.352 -10.868   0.500  1.00 14.60           C  
ATOM   1579  O   ALA A 208       5.099 -10.730  -0.547  1.00 13.13           O  
ATOM   1580  CB  ALA A 208       2.023 -11.754   0.000  1.00 12.99           C  
ATOM   1581  N   PHE A 209       4.371 -10.015   1.526  1.00 12.83           N  
ATOM   1582  CA  PHE A 209       5.236  -8.847   1.527  1.00 12.96           C  
ATOM   1583  C   PHE A 209       6.584  -9.133   2.192  1.00 13.41           C  
ATOM   1584  O   PHE A 209       7.351  -8.199   2.437  1.00 11.34           O  
ATOM   1585  CB  PHE A 209       4.537  -7.618   2.098  1.00 13.60           C  
ATOM   1586  CG  PHE A 209       3.727  -6.870   1.048  1.00 13.06           C  
ATOM   1587  CD1 PHE A 209       4.233  -5.754   0.434  1.00 17.15           C  
ATOM   1588  CD2 PHE A 209       2.515  -7.393   0.619  1.00 11.26           C  
ATOM   1589  CE1 PHE A 209       3.488  -5.086  -0.595  1.00 20.67           C  
ATOM   1590  CE2 PHE A 209       1.766  -6.754  -0.421  1.00 15.56           C  
ATOM   1591  CZ  PHE A 209       2.239  -5.597  -0.998  1.00 15.29           C  
ATOM   1592  N   GLY A 210       6.868 -10.422   2.471  1.00 13.68           N  
ATOM   1593  CA  GLY A 210       8.232 -10.748   2.864  1.00 13.73           C  
ATOM   1594  C   GLY A 210       8.512 -10.800   4.367  1.00 14.10           C  
ATOM   1595  O   GLY A 210       9.695 -10.951   4.764  1.00 15.20           O  
ATOM   1596  N   TRP A 211       7.449 -10.761   5.154  1.00 12.60           N  
ATOM   1597  CA  TRP A 211       7.604 -10.716   6.622  1.00 11.66           C  
ATOM   1598  C   TRP A 211       7.349 -12.126   7.183  1.00 13.59           C  
ATOM   1599  O   TRP A 211       6.541 -12.954   6.619  1.00 14.92           O  
ATOM   1600  CB  TRP A 211       6.658  -9.695   7.236  1.00 11.73           C  
ATOM   1601  CG  TRP A 211       7.027  -8.267   6.990  1.00 12.78           C  
ATOM   1602  CD1 TRP A 211       7.220  -7.643   5.814  1.00 12.35           C  
ATOM   1603  CD2 TRP A 211       7.184  -7.324   8.003  1.00 11.84           C  
ATOM   1604  NE1 TRP A 211       7.518  -6.306   6.029  1.00 12.29           N  
ATOM   1605  CE2 TRP A 211       7.537  -6.099   7.391  1.00  7.90           C  
ATOM   1606  CE3 TRP A 211       7.136  -7.409   9.399  1.00  9.36           C  
ATOM   1607  CZ2 TRP A 211       7.796  -4.943   8.113  1.00 11.86           C  
ATOM   1608  CZ3 TRP A 211       7.397  -6.220  10.149  1.00 11.20           C  
ATOM   1609  CH2 TRP A 211       7.702  -5.007   9.486  1.00 12.60           C  
ATOM   1610  N   HIS A 212       8.069 -12.433   8.263  1.00 15.22           N  
ATOM   1611  CA  HIS A 212       7.738 -13.613   9.082  1.00 15.95           C  
ATOM   1612  C   HIS A 212       6.495 -13.239   9.918  1.00 17.17           C  
ATOM   1613  O   HIS A 212       6.491 -12.254  10.604  1.00 21.19           O  
ATOM   1614  CB  HIS A 212       8.928 -13.986   9.966  1.00 17.47           C  
ATOM   1615  CG  HIS A 212       8.681 -15.209  10.775  1.00 22.85           C  
ATOM   1616  ND1 HIS A 212       8.607 -16.466  10.212  1.00 28.34           N  
ATOM   1617  CD2 HIS A 212       8.395 -15.365  12.094  1.00 26.33           C  
ATOM   1618  CE1 HIS A 212       8.338 -17.352  11.158  1.00 29.34           C  
ATOM   1619  NE2 HIS A 212       8.225 -16.708  12.311  1.00 25.56           N  
ATOM   1620  N   ALA A 213       5.424 -13.973   9.810  1.00 15.94           N  
ATOM   1621  CA  ALA A 213       4.148 -13.520  10.345  1.00 18.31           C  
ATOM   1622  C   ALA A 213       3.684 -14.546  11.345  1.00 20.18           C  
ATOM   1623  O   ALA A 213       3.522 -15.721  10.972  1.00 19.81           O  
ATOM   1624  CB  ALA A 213       3.093 -13.327   9.208  1.00 19.53           C  
ATOM   1625  N   ILE A 214       3.448 -14.125  12.593  1.00 18.20           N  
ATOM   1626  CA  ILE A 214       3.033 -15.070  13.642  1.00 20.08           C  
ATOM   1627  C   ILE A 214       1.668 -14.593  14.139  1.00 19.12           C  
ATOM   1628  O   ILE A 214       1.503 -13.444  14.486  1.00 20.48           O  
ATOM   1629  CB  ILE A 214       4.035 -15.059  14.830  1.00 20.37           C  
ATOM   1630  CG1 ILE A 214       5.450 -15.441  14.343  1.00 22.00           C  
ATOM   1631  CG2 ILE A 214       3.537 -15.995  15.972  1.00 20.68           C  
ATOM   1632  CD1 ILE A 214       6.501 -15.170  15.448  1.00 24.74           C  
ATOM   1633  N   ILE A 215       0.687 -15.468  14.135  1.00 17.86           N  
ATOM   1634  CA  ILE A 215      -0.642 -15.089  14.680  1.00 17.08           C  
ATOM   1635  C   ILE A 215      -0.651 -15.409  16.168  1.00 17.36           C  
ATOM   1636  O   ILE A 215      -0.275 -16.531  16.531  1.00 18.90           O  
ATOM   1637  CB  ILE A 215      -1.800 -15.850  13.979  1.00 16.98           C  
ATOM   1638  CG1 ILE A 215      -1.961 -15.345  12.516  1.00 14.43           C  
ATOM   1639  CG2 ILE A 215      -3.147 -15.635  14.712  1.00 18.49           C  
ATOM   1640  CD1 ILE A 215      -2.751 -16.251  11.672  1.00 15.13           C  
ATOM   1641  N   VAL A 216      -1.076 -14.464  17.014  1.00 15.16           N  
ATOM   1642  CA  VAL A 216      -1.100 -14.735  18.471  1.00 16.88           C  
ATOM   1643  C   VAL A 216      -2.424 -14.267  19.038  1.00 16.87           C  
ATOM   1644  O   VAL A 216      -3.133 -13.425  18.449  1.00 14.24           O  
ATOM   1645  CB  VAL A 216       0.050 -14.055  19.262  1.00 17.40           C  
ATOM   1646  CG1 VAL A 216       1.451 -14.517  18.756  1.00 19.06           C  
ATOM   1647  CG2 VAL A 216      -0.057 -12.482  19.290  1.00 15.39           C  
ATOM   1648  N   ASP A 217      -2.764 -14.821  20.202  1.00 16.72           N  
ATOM   1649  CA  ASP A 217      -3.771 -14.233  21.072  1.00 16.79           C  
ATOM   1650  C   ASP A 217      -3.142 -12.980  21.691  1.00 15.68           C  
ATOM   1651  O   ASP A 217      -2.225 -13.063  22.488  1.00 16.56           O  
ATOM   1652  CB  ASP A 217      -4.169 -15.268  22.156  1.00 18.06           C  
ATOM   1653  CG  ASP A 217      -5.144 -14.705  23.199  1.00 19.14           C  
ATOM   1654  OD1 ASP A 217      -5.448 -13.483  23.206  1.00 16.55           O  
ATOM   1655  OD2 ASP A 217      -5.593 -15.529  24.034  1.00 21.15           O  
ATOM   1656  N   GLY A 218      -3.619 -11.800  21.296  1.00 15.08           N  
ATOM   1657  CA  GLY A 218      -3.043 -10.547  21.777  1.00 13.01           C  
ATOM   1658  C   GLY A 218      -3.333 -10.206  23.242  1.00 13.11           C  
ATOM   1659  O   GLY A 218      -2.889  -9.193  23.745  1.00 13.74           O  
ATOM   1660  N   HIS A 219      -4.098 -11.064  23.902  1.00 14.20           N  
ATOM   1661  CA  HIS A 219      -4.366 -10.853  25.339  1.00 14.17           C  
ATOM   1662  C   HIS A 219      -3.720 -11.961  26.182  1.00 16.54           C  
ATOM   1663  O   HIS A 219      -3.996 -12.092  27.401  1.00 16.52           O  
ATOM   1664  CB  HIS A 219      -5.866 -10.789  25.557  1.00 15.12           C  
ATOM   1665  CG  HIS A 219      -6.517  -9.645  24.838  1.00 14.43           C  
ATOM   1666  ND1 HIS A 219      -6.044  -8.361  24.931  1.00 13.97           N  
ATOM   1667  CD2 HIS A 219      -7.619  -9.588  24.055  1.00 15.60           C  
ATOM   1668  CE1 HIS A 219      -6.840  -7.547  24.232  1.00 12.42           C  
ATOM   1669  NE2 HIS A 219      -7.792  -8.271  23.674  1.00 14.89           N  
ATOM   1670  N   SER A 220      -2.887 -12.738  25.532  1.00 14.15           N  
ATOM   1671  CA  SER A 220      -2.082 -13.750  26.192  1.00 16.83           C  
ATOM   1672  C   SER A 220      -0.664 -13.235  26.405  1.00 16.68           C  
ATOM   1673  O   SER A 220       0.161 -13.165  25.449  1.00 16.82           O  
ATOM   1674  CB  SER A 220      -2.096 -15.095  25.387  1.00 17.67           C  
ATOM   1675  OG  SER A 220      -1.067 -15.973  25.935  1.00 21.15           O  
ATOM   1676  N   VAL A 221      -0.337 -12.897  27.661  1.00 17.08           N  
ATOM   1677  CA  VAL A 221       0.998 -12.381  27.924  1.00 16.85           C  
ATOM   1678  C   VAL A 221       2.033 -13.414  27.604  1.00 18.27           C  
ATOM   1679  O   VAL A 221       3.111 -13.062  27.138  1.00 18.04           O  
ATOM   1680  CB  VAL A 221       1.163 -11.755  29.345  1.00 19.54           C  
ATOM   1681  CG1 VAL A 221       0.274 -10.519  29.446  1.00 17.06           C  
ATOM   1682  CG2 VAL A 221       0.860 -12.777  30.452  1.00 21.26           C  
ATOM   1683  N   GLU A 222       1.709 -14.696  27.794  1.00 17.74           N  
ATOM   1684  CA  GLU A 222       2.717 -15.738  27.518  1.00 20.75           C  
ATOM   1685  C   GLU A 222       2.927 -15.876  26.008  1.00 19.21           C  
ATOM   1686  O   GLU A 222       4.064 -15.901  25.567  1.00 19.09           O  
ATOM   1687  CB  GLU A 222       2.290 -17.078  28.045  1.00 21.88           C  
ATOM   1688  CG  GLU A 222       3.347 -18.175  27.833  1.00 27.87           C  
ATOM   1689  CD  GLU A 222       3.038 -19.452  28.625  1.00 30.91           C  
ATOM   1690  OE1 GLU A 222       1.881 -19.698  29.010  1.00 30.91           O  
ATOM   1691  OE2 GLU A 222       3.967 -20.234  28.871  1.00 37.68           O  
ATOM   1692  N   GLU A 223       1.848 -15.876  25.229  1.00 18.48           N  
ATOM   1693  CA  GLU A 223       2.062 -15.986  23.787  1.00 18.53           C  
ATOM   1694  C   GLU A 223       2.829 -14.823  23.265  1.00 17.43           C  
ATOM   1695  O   GLU A 223       3.610 -14.978  22.324  1.00 19.21           O  
ATOM   1696  CB  GLU A 223       0.780 -16.059  23.011  1.00 18.24           C  
ATOM   1697  CG  GLU A 223       0.132 -17.450  23.128  1.00 22.42           C  
ATOM   1698  CD  GLU A 223      -1.136 -17.597  22.289  1.00 24.95           C  
ATOM   1699  OE1 GLU A 223      -1.175 -17.048  21.181  1.00 22.94           O  
ATOM   1700  OE2 GLU A 223      -2.076 -18.341  22.676  1.00 24.37           O  
ATOM   1701  N   LEU A 224       2.581 -13.641  23.838  1.00 17.74           N  
ATOM   1702  CA  LEU A 224       3.270 -12.433  23.368  1.00 16.74           C  
ATOM   1703  C   LEU A 224       4.806 -12.494  23.710  1.00 16.75           C  
ATOM   1704  O   LEU A 224       5.714 -12.195  22.864  1.00 16.45           O  
ATOM   1705  CB  LEU A 224       2.588 -11.190  23.940  1.00 15.95           C  
ATOM   1706  CG  LEU A 224       1.212 -10.839  23.364  1.00 14.72           C  
ATOM   1707  CD1 LEU A 224       0.594  -9.798  24.362  1.00 14.87           C  
ATOM   1708  CD2 LEU A 224       1.483 -10.092  22.015  1.00 13.79           C  
ATOM   1709  N   CYS A 225       5.106 -12.872  24.949  1.00 17.67           N  
ATOM   1710  CA  CYS A 225       6.488 -13.093  25.335  1.00 17.34           C  
ATOM   1711  C   CYS A 225       7.218 -14.009  24.355  1.00 15.75           C  
ATOM   1712  O   CYS A 225       8.310 -13.709  23.947  1.00 17.75           O  
ATOM   1713  CB  CYS A 225       6.560 -13.710  26.740  1.00 16.81           C  
ATOM   1714  SG  CYS A 225       6.253 -12.502  28.071  1.00 17.45           S  
ATOM   1715  N   LYS A 226       6.602 -15.111  24.038  1.00 16.31           N  
ATOM   1716  CA  LYS A 226       7.230 -16.140  23.258  1.00 18.29           C  
ATOM   1717  C   LYS A 226       7.428 -15.620  21.813  1.00 19.34           C  
ATOM   1718  O   LYS A 226       8.556 -15.763  21.218  1.00 19.99           O  
ATOM   1719  CB  LYS A 226       6.387 -17.388  23.284  1.00 18.81           C  
ATOM   1720  CG  LYS A 226       6.902 -18.435  22.348  1.00 22.66           C  
ATOM   1721  CD  LYS A 226       6.431 -19.831  22.738  1.00 31.15           C  
ATOM   1722  CE  LYS A 226       5.312 -20.298  21.923  1.00 36.23           C  
ATOM   1723  NZ  LYS A 226       5.873 -21.281  20.901  1.00 43.86           N  
ATOM   1724  N   ALA A 227       6.350 -15.039  21.277  1.00 18.96           N  
ATOM   1725  CA  ALA A 227       6.404 -14.462  19.927  1.00 20.00           C  
ATOM   1726  C   ALA A 227       7.509 -13.418  19.798  1.00 21.28           C  
ATOM   1727  O   ALA A 227       8.243 -13.418  18.795  1.00 20.92           O  
ATOM   1728  CB  ALA A 227       5.061 -13.860  19.585  1.00 19.75           C  
ATOM   1729  N   PHE A 228       7.602 -12.493  20.779  1.00 20.94           N  
ATOM   1730  CA  PHE A 228       8.647 -11.470  20.788  1.00 23.03           C  
ATOM   1731  C   PHE A 228      10.005 -12.027  21.097  1.00 26.21           C  
ATOM   1732  O   PHE A 228      10.997 -11.371  20.786  1.00 27.47           O  
ATOM   1733  CB  PHE A 228       8.381 -10.388  21.791  1.00 21.93           C  
ATOM   1734  CG  PHE A 228       7.183  -9.585  21.505  1.00 19.90           C  
ATOM   1735  CD1 PHE A 228       6.821  -9.291  20.214  1.00 21.69           C  
ATOM   1736  CD2 PHE A 228       6.462  -9.019  22.539  1.00 20.62           C  
ATOM   1737  CE1 PHE A 228       5.682  -8.533  19.977  1.00 22.64           C  
ATOM   1738  CE2 PHE A 228       5.343  -8.263  22.346  1.00 21.35           C  
ATOM   1739  CZ  PHE A 228       4.932  -7.964  21.033  1.00 22.31           C  
ATOM   1740  N   GLY A 229      10.041 -13.227  21.690  1.00 28.07           N  
ATOM   1741  CA  GLY A 229      11.281 -13.845  22.163  1.00 31.83           C  
ATOM   1742  C   GLY A 229      12.233 -14.449  21.146  1.00 33.92           C  
ATOM   1743  O   GLY A 229      13.430 -14.528  21.409  1.00 34.13           O  
ATOM   1744  N   GLN A 230      11.727 -14.857  19.985  1.00 36.18           N  
ATOM   1745  CA  GLN A 230      12.589 -15.406  18.933  1.00 38.26           C  
ATOM   1746  C   GLN A 230      12.943 -14.384  17.863  1.00 38.23           C  
ATOM   1747  O   GLN A 230      12.041 -13.882  17.171  1.00 39.59           O  
ATOM   1748  CB  GLN A 230      11.849 -16.566  18.274  1.00 39.22           C  
ATOM   1749  CG  GLN A 230      10.436 -16.174  17.860  1.00 40.65           C  
ATOM   1750  CD  GLN A 230       9.584 -17.356  17.443  1.00 44.11           C  
ATOM   1751  OE1 GLN A 230       9.426 -18.325  18.198  1.00 50.06           O  
ATOM   1752  NE2 GLN A 230       9.017 -17.281  16.256  1.00 40.88           N  
ATOM   1753  N   ALA A 231      14.236 -14.091  17.697  1.00 38.27           N  
ATOM   1754  CA  ALA A 231      14.728 -13.257  16.562  1.00 37.14           C  
ATOM   1755  C   ALA A 231      14.517 -14.011  15.221  1.00 35.51           C  
ATOM   1756  O   ALA A 231      14.223 -15.212  15.226  1.00 35.33           O  
ATOM   1757  CB  ALA A 231      16.215 -12.795  16.782  1.00 37.01           C  
ATOM   1758  N   LYS A 232      14.518 -13.292  14.105  1.00 33.54           N  
ATOM   1759  CA  LYS A 232      14.304 -13.921  12.764  1.00 32.29           C  
ATOM   1760  C   LYS A 232      15.298 -13.365  11.838  1.00 30.81           C  
ATOM   1761  O   LYS A 232      16.029 -12.495  12.271  1.00 30.87           O  
ATOM   1762  CB  LYS A 232      12.893 -13.617  12.210  1.00 33.17           C  
ATOM   1763  CG  LYS A 232      11.726 -14.322  12.943  1.00 34.25           C  
ATOM   1764  CD  LYS A 232      11.927 -15.843  13.066  1.00 37.68           C  
ATOM   1765  CE  LYS A 232      11.224 -16.362  14.338  1.00 38.96           C  
ATOM   1766  NZ  LYS A 232      11.278 -17.866  14.419  1.00 41.64           N  
ATOM   1767  N   HIS A 233      15.347 -13.843  10.584  1.00 29.42           N  
ATOM   1768  CA  HIS A 233      16.193 -13.202   9.566  1.00 29.32           C  
ATOM   1769  C   HIS A 233      15.369 -12.319   8.707  1.00 26.87           C  
ATOM   1770  O   HIS A 233      15.850 -11.818   7.684  1.00 28.64           O  
ATOM   1771  CB  HIS A 233      17.004 -14.201   8.719  1.00 31.89           C  
ATOM   1772  CG  HIS A 233      18.162 -14.824   9.463  1.00 36.28           C  
ATOM   1773  ND1 HIS A 233      19.372 -14.174   9.651  1.00 40.78           N  
ATOM   1774  CD2 HIS A 233      18.277 -16.017  10.102  1.00 39.76           C  
ATOM   1775  CE1 HIS A 233      20.182 -14.948  10.351  1.00 39.51           C  
ATOM   1776  NE2 HIS A 233      19.551 -16.075  10.625  1.00 41.18           N  
ATOM   1777  N   GLN A 234      14.124 -12.062   9.139  1.00 24.99           N  
ATOM   1778  CA  GLN A 234      13.265 -11.203   8.370  1.00 21.95           C  
ATOM   1779  C   GLN A 234      12.629 -10.192   9.317  1.00 18.96           C  
ATOM   1780  O   GLN A 234      12.531 -10.425  10.511  1.00 17.63           O  
ATOM   1781  CB  GLN A 234      12.110 -11.990   7.768  1.00 22.03           C  
ATOM   1782  CG  GLN A 234      12.446 -12.857   6.644  1.00 28.12           C  
ATOM   1783  CD  GLN A 234      11.379 -13.936   6.541  1.00 35.91           C  
ATOM   1784  OE1 GLN A 234      11.412 -14.909   7.273  1.00 32.74           O  
ATOM   1785  NE2 GLN A 234      10.385 -13.730   5.670  1.00 35.65           N  
ATOM   1786  N   PRO A 235      12.152  -9.076   8.766  1.00 16.56           N  
ATOM   1787  CA  PRO A 235      11.199  -8.364   9.623  1.00 14.31           C  
ATOM   1788  C   PRO A 235      10.045  -9.253  10.068  1.00 13.86           C  
ATOM   1789  O   PRO A 235       9.562 -10.091   9.325  1.00 13.88           O  
ATOM   1790  CB  PRO A 235      10.731  -7.194   8.723  1.00 13.80           C  
ATOM   1791  CG  PRO A 235      10.882  -7.804   7.319  1.00 14.62           C  
ATOM   1792  CD  PRO A 235      12.120  -8.630   7.347  1.00 16.10           C  
ATOM   1793  N   THR A 236       9.607  -9.073  11.326  1.00 16.00           N  
ATOM   1794  CA  THR A 236       8.614  -9.941  11.901  1.00 14.47           C  
ATOM   1795  C   THR A 236       7.319  -9.201  12.241  1.00 13.85           C  
ATOM   1796  O   THR A 236       7.346  -8.100  12.821  1.00 13.86           O  
ATOM   1797  CB  THR A 236       9.184 -10.532  13.190  1.00 16.34           C  
ATOM   1798  OG1 THR A 236      10.382 -11.242  12.832  1.00 18.18           O  
ATOM   1799  CG2 THR A 236       8.170 -11.482  13.791  1.00 14.67           C  
ATOM   1800  N   ALA A 237       6.213  -9.806  11.817  1.00 12.96           N  
ATOM   1801  CA  ALA A 237       4.882  -9.233  12.107  1.00 11.96           C  
ATOM   1802  C   ALA A 237       4.171 -10.125  13.114  1.00 13.38           C  
ATOM   1803  O   ALA A 237       3.938 -11.344  12.828  1.00 16.48           O  
ATOM   1804  CB  ALA A 237       4.026  -9.126  10.798  1.00 13.35           C  
ATOM   1805  N   ILE A 238       3.893  -9.560  14.297  1.00 14.76           N  
ATOM   1806  CA  ILE A 238       3.151 -10.265  15.375  1.00 13.91           C  
ATOM   1807  C   ILE A 238       1.718  -9.795  15.168  1.00 13.88           C  
ATOM   1808  O   ILE A 238       1.392  -8.639  15.356  1.00 13.52           O  
ATOM   1809  CB  ILE A 238       3.645  -9.944  16.777  1.00 16.50           C  
ATOM   1810  CG1 ILE A 238       5.146 -10.286  16.932  1.00 16.34           C  
ATOM   1811  CG2 ILE A 238       2.722 -10.524  17.871  1.00 16.39           C  
ATOM   1812  CD1 ILE A 238       5.562 -11.633  16.496  1.00 20.96           C  
ATOM   1813  N   ILE A 239       0.905 -10.711  14.662  1.00 11.97           N  
ATOM   1814  CA  ILE A 239      -0.478 -10.440  14.282  1.00 12.18           C  
ATOM   1815  C   ILE A 239      -1.421 -10.846  15.409  1.00 11.07           C  
ATOM   1816  O   ILE A 239      -1.756 -12.024  15.595  1.00 13.84           O  
ATOM   1817  CB  ILE A 239      -0.831 -11.225  13.025  1.00 10.91           C  
ATOM   1818  CG1 ILE A 239       0.294 -10.967  11.976  1.00 14.24           C  
ATOM   1819  CG2 ILE A 239      -2.217 -10.828  12.545  1.00 12.96           C  
ATOM   1820  CD1 ILE A 239      -0.030 -11.682  10.617  1.00 18.73           C  
ATOM   1821  N   ALA A 240      -1.795  -9.832  16.202  1.00 13.25           N  
ATOM   1822  CA  ALA A 240      -2.406 -10.077  17.490  1.00 13.51           C  
ATOM   1823  C   ALA A 240      -3.922  -9.940  17.450  1.00 12.62           C  
ATOM   1824  O   ALA A 240      -4.484  -8.846  17.188  1.00 13.64           O  
ATOM   1825  CB  ALA A 240      -1.824  -9.138  18.493  1.00 13.39           C  
ATOM   1826  N   LYS A 241      -4.600 -11.063  17.681  1.00 12.46           N  
ATOM   1827  CA  LYS A 241      -6.021 -11.068  17.730  1.00 11.98           C  
ATOM   1828  C   LYS A 241      -6.432 -10.531  19.086  1.00 13.27           C  
ATOM   1829  O   LYS A 241      -6.095 -11.156  20.102  1.00 13.56           O  
ATOM   1830  CB  LYS A 241      -6.578 -12.489  17.604  1.00 11.97           C  
ATOM   1831  CG  LYS A 241      -8.120 -12.471  17.586  1.00 13.01           C  
ATOM   1832  CD  LYS A 241      -8.780 -13.825  17.360  1.00 13.84           C  
ATOM   1833  CE  LYS A 241     -10.286 -13.652  17.349  1.00 16.40           C  
ATOM   1834  NZ  LYS A 241     -11.036 -14.955  17.155  1.00 21.20           N  
ATOM   1835  N   THR A 242      -7.193  -9.437  19.101  1.00 13.27           N  
ATOM   1836  CA  THR A 242      -7.538  -8.725  20.352  1.00 10.82           C  
ATOM   1837  C   THR A 242      -8.998  -8.252  20.252  1.00 12.77           C  
ATOM   1838  O   THR A 242      -9.634  -8.311  19.180  1.00 13.18           O  
ATOM   1839  CB  THR A 242      -6.669  -7.417  20.496  1.00 11.42           C  
ATOM   1840  OG1 THR A 242      -6.737  -6.637  19.266  1.00 12.98           O  
ATOM   1841  CG2 THR A 242      -5.160  -7.809  20.723  1.00 10.58           C  
ATOM   1842  N   PHE A 243      -9.534  -7.701  21.312  1.00 12.02           N  
ATOM   1843  CA  PHE A 243     -10.868  -7.106  21.259  1.00 13.09           C  
ATOM   1844  C   PHE A 243     -10.731  -5.656  21.686  1.00 13.48           C  
ATOM   1845  O   PHE A 243      -9.980  -5.302  22.652  1.00 13.01           O  
ATOM   1846  CB  PHE A 243     -11.792  -7.893  22.183  1.00 14.96           C  
ATOM   1847  CG  PHE A 243     -12.007  -9.263  21.727  1.00 13.32           C  
ATOM   1848  CD1 PHE A 243     -12.904  -9.507  20.679  1.00 13.58           C  
ATOM   1849  CD2 PHE A 243     -11.294 -10.331  22.282  1.00 17.91           C  
ATOM   1850  CE1 PHE A 243     -13.177 -10.843  20.209  1.00 17.88           C  
ATOM   1851  CE2 PHE A 243     -11.510 -11.664  21.806  1.00 20.02           C  
ATOM   1852  CZ  PHE A 243     -12.450 -11.910  20.743  1.00 20.12           C  
ATOM   1853  N   LYS A 244     -11.398  -4.792  20.930  1.00 13.00           N  
ATOM   1854  CA  LYS A 244     -11.310  -3.362  21.204  1.00 13.18           C  
ATOM   1855  C   LYS A 244     -12.054  -3.180  22.569  1.00 13.40           C  
ATOM   1856  O   LYS A 244     -13.081  -3.832  22.813  1.00 14.67           O  
ATOM   1857  CB  LYS A 244     -12.007  -2.548  20.112  1.00 10.76           C  
ATOM   1858  CG  LYS A 244     -11.541  -1.067  20.158  1.00 11.41           C  
ATOM   1859  CD  LYS A 244     -11.730  -0.482  18.697  1.00 12.30           C  
ATOM   1860  CE  LYS A 244     -11.401   1.053  18.738  1.00 12.62           C  
ATOM   1861  NZ  LYS A 244     -11.310   1.512  17.263  1.00 13.11           N  
ATOM   1862  N   GLY A 245     -11.515  -2.325  23.437  1.00 12.66           N  
ATOM   1863  CA  GLY A 245     -12.137  -2.179  24.796  1.00 14.14           C  
ATOM   1864  C   GLY A 245     -12.035  -3.433  25.689  1.00 13.60           C  
ATOM   1865  O   GLY A 245     -12.806  -3.580  26.673  1.00 15.82           O  
ATOM   1866  N   ARG A 246     -11.020  -4.281  25.406  1.00 13.15           N  
ATOM   1867  CA  ARG A 246     -10.762  -5.514  26.164  1.00 14.27           C  
ATOM   1868  C   ARG A 246     -10.736  -5.175  27.657  1.00 14.68           C  
ATOM   1869  O   ARG A 246     -10.007  -4.277  28.066  1.00 15.04           O  
ATOM   1870  CB  ARG A 246      -9.382  -6.085  25.809  1.00 12.26           C  
ATOM   1871  CG  ARG A 246      -9.050  -7.388  26.618  1.00 12.54           C  
ATOM   1872  CD  ARG A 246     -10.045  -8.523  26.325  1.00 12.31           C  
ATOM   1873  NE  ARG A 246      -9.423  -9.727  26.858  1.00 18.90           N  
ATOM   1874  CZ  ARG A 246      -9.955 -10.920  26.801  1.00 21.17           C  
ATOM   1875  NH1 ARG A 246     -11.188 -11.069  26.324  1.00 21.14           N  
ATOM   1876  NH2 ARG A 246      -9.246 -11.958  27.295  1.00 22.33           N  
ATOM   1877  N   GLY A 247     -11.577  -5.849  28.422  1.00 15.08           N  
ATOM   1878  CA  GLY A 247     -11.505  -5.718  29.902  1.00 16.04           C  
ATOM   1879  C   GLY A 247     -12.552  -4.730  30.399  1.00 17.24           C  
ATOM   1880  O   GLY A 247     -12.790  -4.628  31.655  1.00 18.73           O  
ATOM   1881  N   ILE A 248     -13.184  -4.001  29.470  1.00 16.49           N  
ATOM   1882  CA  ILE A 248     -14.338  -3.139  29.818  1.00 15.83           C  
ATOM   1883  C   ILE A 248     -15.646  -3.856  29.528  1.00 16.92           C  
ATOM   1884  O   ILE A 248     -16.117  -3.930  28.404  1.00 16.60           O  
ATOM   1885  CB  ILE A 248     -14.304  -1.743  29.165  1.00 14.94           C  
ATOM   1886  CG1 ILE A 248     -12.898  -1.118  29.228  1.00 16.82           C  
ATOM   1887  CG2 ILE A 248     -15.575  -0.850  29.618  1.00 16.22           C  
ATOM   1888  CD1 ILE A 248     -12.827   0.240  28.465  1.00 15.34           C  
ATOM   1889  N   THR A 249     -16.240  -4.422  30.577  1.00 19.27           N  
ATOM   1890  CA  THR A 249     -17.473  -5.240  30.418  1.00 20.92           C  
ATOM   1891  C   THR A 249     -18.580  -4.405  29.787  1.00 20.68           C  
ATOM   1892  O   THR A 249     -18.819  -3.225  30.130  1.00 21.76           O  
ATOM   1893  CB  THR A 249     -17.936  -5.873  31.790  1.00 20.39           C  
ATOM   1894  OG1 THR A 249     -17.839  -4.847  32.791  1.00 29.53           O  
ATOM   1895  CG2 THR A 249     -16.964  -6.865  32.199  1.00 23.45           C  
ATOM   1896  N   GLY A 250     -19.208  -4.988  28.789  1.00 22.30           N  
ATOM   1897  CA  GLY A 250     -20.220  -4.269  28.056  1.00 23.36           C  
ATOM   1898  C   GLY A 250     -19.705  -3.433  26.890  1.00 23.04           C  
ATOM   1899  O   GLY A 250     -20.487  -3.015  26.046  1.00 24.86           O  
ATOM   1900  N   VAL A 251     -18.416  -3.136  26.876  1.00 20.34           N  
ATOM   1901  CA  VAL A 251     -17.863  -2.261  25.849  1.00 17.75           C  
ATOM   1902  C   VAL A 251     -16.917  -3.051  24.945  1.00 17.10           C  
ATOM   1903  O   VAL A 251     -16.834  -2.803  23.713  1.00 16.58           O  
ATOM   1904  CB  VAL A 251     -17.103  -1.074  26.489  1.00 18.07           C  
ATOM   1905  CG1 VAL A 251     -16.297  -0.280  25.421  1.00 13.90           C  
ATOM   1906  CG2 VAL A 251     -18.134  -0.133  27.192  1.00 19.78           C  
ATOM   1907  N   GLU A 252     -16.225  -4.004  25.536  1.00 17.03           N  
ATOM   1908  CA  GLU A 252     -15.417  -4.942  24.723  1.00 15.77           C  
ATOM   1909  C   GLU A 252     -16.131  -5.495  23.447  1.00 15.63           C  
ATOM   1910  O   GLU A 252     -17.271  -6.039  23.498  1.00 12.92           O  
ATOM   1911  CB  GLU A 252     -14.965  -6.073  25.639  1.00 18.07           C  
ATOM   1912  CG  GLU A 252     -14.119  -7.152  24.956  1.00 16.18           C  
ATOM   1913  CD  GLU A 252     -13.537  -8.137  25.929  1.00 19.12           C  
ATOM   1914  OE1 GLU A 252     -13.386  -7.817  27.140  1.00 16.94           O  
ATOM   1915  OE2 GLU A 252     -13.238  -9.254  25.486  1.00 20.44           O  
ATOM   1916  N   ASP A 253     -15.456  -5.341  22.311  1.00 14.77           N  
ATOM   1917  CA  ASP A 253     -15.944  -5.844  21.017  1.00 14.32           C  
ATOM   1918  C   ASP A 253     -17.183  -5.158  20.474  1.00 14.82           C  
ATOM   1919  O   ASP A 253     -17.815  -5.689  19.552  1.00 15.04           O  
ATOM   1920  CB  ASP A 253     -16.183  -7.370  21.097  1.00 14.73           C  
ATOM   1921  CG  ASP A 253     -16.067  -8.026  19.762  1.00 16.29           C  
ATOM   1922  OD1 ASP A 253     -15.270  -7.582  18.872  1.00 16.47           O  
ATOM   1923  OD2 ASP A 253     -16.732  -9.054  19.583  1.00 19.09           O  
ATOM   1924  N   LYS A 254     -17.525  -3.991  21.032  1.00 13.62           N  
ATOM   1925  CA  LYS A 254     -18.675  -3.172  20.556  1.00 15.21           C  
ATOM   1926  C   LYS A 254     -18.254  -2.002  19.679  1.00 14.46           C  
ATOM   1927  O   LYS A 254     -17.187  -1.362  19.823  1.00 13.61           O  
ATOM   1928  CB  LYS A 254     -19.540  -2.654  21.721  1.00 15.04           C  
ATOM   1929  CG  LYS A 254     -19.928  -3.739  22.773  1.00 20.26           C  
ATOM   1930  CD  LYS A 254     -20.708  -4.800  22.011  1.00 21.21           C  
ATOM   1931  CE  LYS A 254     -20.680  -6.202  22.630  1.00 28.85           C  
ATOM   1932  NZ  LYS A 254     -21.667  -6.354  23.681  1.00 29.12           N  
ATOM   1933  N   GLU A 255     -19.099  -1.760  18.695  1.00 15.50           N  
ATOM   1934  CA  GLU A 255     -19.056  -0.534  17.925  1.00 15.63           C  
ATOM   1935  C   GLU A 255     -19.532   0.636  18.765  1.00 15.27           C  
ATOM   1936  O   GLU A 255     -20.015   0.423  19.891  1.00 14.59           O  
ATOM   1937  CB  GLU A 255     -19.967  -0.692  16.715  1.00 14.43           C  
ATOM   1938  CG  GLU A 255     -19.475  -1.894  15.844  1.00 17.75           C  
ATOM   1939  CD  GLU A 255     -20.322  -2.062  14.544  1.00 22.75           C  
ATOM   1940  OE1 GLU A 255     -21.012  -1.118  14.126  1.00 26.88           O  
ATOM   1941  OE2 GLU A 255     -20.365  -3.147  13.990  1.00 21.47           O  
ATOM   1942  N   SER A 256     -19.360   1.860  18.212  1.00 15.85           N  
ATOM   1943  CA  SER A 256     -19.868   3.149  18.807  1.00 17.32           C  
ATOM   1944  C   SER A 256     -19.043   3.627  20.002  1.00 16.29           C  
ATOM   1945  O   SER A 256     -19.503   4.496  20.775  1.00 17.01           O  
ATOM   1946  CB  SER A 256     -21.355   3.089  19.231  1.00 17.11           C  
ATOM   1947  OG  SER A 256     -22.145   2.616  18.122  1.00 22.36           O  
ATOM   1948  N   TRP A 257     -17.846   3.043  20.198  1.00 16.44           N  
ATOM   1949  CA  TRP A 257     -17.023   3.448  21.305  1.00 13.93           C  
ATOM   1950  C   TRP A 257     -15.636   3.983  20.939  1.00 13.94           C  
ATOM   1951  O   TRP A 257     -14.822   4.354  21.802  1.00 14.28           O  
ATOM   1952  CB  TRP A 257     -16.863   2.245  22.292  1.00 15.48           C  
ATOM   1953  CG  TRP A 257     -17.989   2.179  23.217  1.00 13.03           C  
ATOM   1954  CD1 TRP A 257     -19.069   1.353  23.132  1.00 18.44           C  
ATOM   1955  CD2 TRP A 257     -18.129   2.918  24.433  1.00 14.19           C  
ATOM   1956  NE1 TRP A 257     -19.918   1.569  24.200  1.00 17.67           N  
ATOM   1957  CE2 TRP A 257     -19.352   2.517  25.021  1.00 14.98           C  
ATOM   1958  CE3 TRP A 257     -17.337   3.888  25.072  1.00 17.68           C  
ATOM   1959  CZ2 TRP A 257     -19.812   3.064  26.226  1.00 16.71           C  
ATOM   1960  CZ3 TRP A 257     -17.806   4.464  26.281  1.00 18.11           C  
ATOM   1961  CH2 TRP A 257     -19.020   4.046  26.820  1.00 17.18           C  
ATOM   1962  N   HIS A 258     -15.350   4.178  19.643  1.00 13.55           N  
ATOM   1963  CA  HIS A 258     -14.017   4.667  19.316  1.00 12.43           C  
ATOM   1964  C   HIS A 258     -13.913   6.154  19.739  1.00 13.41           C  
ATOM   1965  O   HIS A 258     -14.748   6.954  19.386  1.00 12.01           O  
ATOM   1966  CB  HIS A 258     -13.765   4.572  17.743  1.00 10.02           C  
ATOM   1967  CG  HIS A 258     -12.431   5.131  17.348  1.00 13.70           C  
ATOM   1968  ND1 HIS A 258     -11.266   4.388  17.389  1.00 15.65           N  
ATOM   1969  CD2 HIS A 258     -12.060   6.394  17.057  1.00 10.12           C  
ATOM   1970  CE1 HIS A 258     -10.245   5.167  17.083  1.00 12.94           C  
ATOM   1971  NE2 HIS A 258     -10.702   6.380  16.825  1.00 13.01           N  
ATOM   1972  N   GLY A 259     -12.834   6.517  20.447  1.00 12.09           N  
ATOM   1973  CA  GLY A 259     -12.652   7.880  20.838  1.00 13.08           C  
ATOM   1974  C   GLY A 259     -13.719   8.395  21.779  1.00 12.69           C  
ATOM   1975  O   GLY A 259     -13.890   9.559  21.862  1.00 13.30           O  
ATOM   1976  N   LYS A 260     -14.348   7.527  22.550  1.00 14.59           N  
ATOM   1977  CA  LYS A 260     -15.370   7.973  23.549  1.00 14.40           C  
ATOM   1978  C   LYS A 260     -14.862   7.583  24.901  1.00 14.86           C  
ATOM   1979  O   LYS A 260     -14.683   6.388  25.144  1.00 15.56           O  
ATOM   1980  CB  LYS A 260     -16.708   7.281  23.304  1.00 15.28           C  
ATOM   1981  CG  LYS A 260     -17.162   7.364  21.813  1.00 15.82           C  
ATOM   1982  CD  LYS A 260     -17.625   8.763  21.415  1.00 19.49           C  
ATOM   1983  CE  LYS A 260     -18.110   8.710  19.962  1.00 18.82           C  
ATOM   1984  NZ  LYS A 260     -18.403  10.143  19.495  1.00 23.59           N  
ATOM   1985  N   PRO A 261     -14.652   8.565  25.802  1.00 15.86           N  
ATOM   1986  CA  PRO A 261     -14.267   8.241  27.171  1.00 17.13           C  
ATOM   1987  C   PRO A 261     -15.428   7.665  27.958  1.00 17.05           C  
ATOM   1988  O   PRO A 261     -16.620   7.850  27.575  1.00 16.76           O  
ATOM   1989  CB  PRO A 261     -13.814   9.600  27.710  1.00 17.41           C  
ATOM   1990  CG  PRO A 261     -14.714  10.561  27.019  1.00 18.83           C  
ATOM   1991  CD  PRO A 261     -14.874  10.011  25.615  1.00 15.20           C  
ATOM   1992  N   LEU A 262     -15.097   6.861  28.979  1.00 17.68           N  
ATOM   1993  CA  LEU A 262     -16.098   6.454  29.968  1.00 18.61           C  
ATOM   1994  C   LEU A 262     -16.539   7.671  30.854  1.00 17.99           C  
ATOM   1995  O   LEU A 262     -15.707   8.405  31.422  1.00 17.60           O  
ATOM   1996  CB  LEU A 262     -15.551   5.357  30.898  1.00 19.29           C  
ATOM   1997  CG  LEU A 262     -15.572   3.939  30.360  1.00 23.18           C  
ATOM   1998  CD1 LEU A 262     -15.086   3.916  29.031  1.00 21.55           C  
ATOM   1999  CD2 LEU A 262     -14.776   2.939  31.279  1.00 16.69           C  
ATOM   2000  N   PRO A 263     -17.860   7.861  30.986  1.00 18.17           N  
ATOM   2001  CA  PRO A 263     -18.336   8.819  31.977  1.00 18.20           C  
ATOM   2002  C   PRO A 263     -17.816   8.436  33.386  1.00 16.60           C  
ATOM   2003  O   PRO A 263     -17.502   7.247  33.636  1.00 15.72           O  
ATOM   2004  CB  PRO A 263     -19.857   8.662  31.908  1.00 17.94           C  
ATOM   2005  CG  PRO A 263     -20.104   7.374  31.308  1.00 20.54           C  
ATOM   2006  CD  PRO A 263     -18.943   7.082  30.377  1.00 17.71           C  
ATOM   2007  N   LYS A 264     -17.656   9.435  34.250  1.00 16.35           N  
ATOM   2008  CA  LYS A 264     -17.159   9.205  35.621  1.00 18.10           C  
ATOM   2009  C   LYS A 264     -17.746   8.033  36.343  1.00 15.84           C  
ATOM   2010  O   LYS A 264     -17.007   7.172  36.864  1.00 18.11           O  
ATOM   2011  CB  LYS A 264     -17.356  10.475  36.490  1.00 16.96           C  
ATOM   2012  CG  LYS A 264     -16.664  11.658  35.815  1.00 27.10           C  
ATOM   2013  CD  LYS A 264     -16.319  12.827  36.761  1.00 36.26           C  
ATOM   2014  CE  LYS A 264     -15.623  13.951  35.943  1.00 40.50           C  
ATOM   2015  NZ  LYS A 264     -14.324  13.481  35.400  1.00 42.40           N  
ATOM   2016  N   ASN A 265     -19.060   7.894  36.322  1.00 15.31           N  
ATOM   2017  CA  ASN A 265     -19.713   6.817  37.114  1.00 15.29           C  
ATOM   2018  C   ASN A 265     -19.323   5.440  36.593  1.00 14.87           C  
ATOM   2019  O   ASN A 265     -19.108   4.486  37.364  1.00 16.30           O  
ATOM   2020  CB  ASN A 265     -21.269   6.921  37.139  1.00 14.78           C  
ATOM   2021  CG  ASN A 265     -21.911   6.562  35.781  1.00 16.90           C  
ATOM   2022  OD1 ASN A 265     -21.819   7.336  34.843  1.00 16.57           O  
ATOM   2023  ND2 ASN A 265     -22.587   5.406  35.692  1.00 13.58           N  
ATOM   2024  N   MET A 266     -19.263   5.309  35.258  1.00 15.25           N  
ATOM   2025  CA  MET A 266     -18.889   4.076  34.632  1.00 13.76           C  
ATOM   2026  C   MET A 266     -17.387   3.801  34.770  1.00 14.84           C  
ATOM   2027  O   MET A 266     -16.979   2.689  35.119  1.00 16.56           O  
ATOM   2028  CB  MET A 266     -19.275   4.169  33.109  1.00 15.26           C  
ATOM   2029  CG  MET A 266     -18.962   2.874  32.401  1.00 12.98           C  
ATOM   2030  SD  MET A 266     -19.550   3.158  30.664  1.00 17.90           S  
ATOM   2031  CE  MET A 266     -19.440   1.493  30.105  1.00 19.18           C  
ATOM   2032  N   ALA A 267     -16.564   4.832  34.614  1.00 17.41           N  
ATOM   2033  CA  ALA A 267     -15.114   4.701  34.912  1.00 16.31           C  
ATOM   2034  C   ALA A 267     -14.889   4.081  36.307  1.00 17.55           C  
ATOM   2035  O   ALA A 267     -14.157   3.050  36.462  1.00 15.99           O  
ATOM   2036  CB  ALA A 267     -14.412   6.001  34.785  1.00 16.35           C  
ATOM   2037  N   GLU A 268     -15.547   4.653  37.319  1.00 19.68           N  
ATOM   2038  CA  GLU A 268     -15.383   4.090  38.684  1.00 19.81           C  
ATOM   2039  C   GLU A 268     -15.732   2.620  38.828  1.00 18.46           C  
ATOM   2040  O   GLU A 268     -14.940   1.859  39.444  1.00 18.87           O  
ATOM   2041  CB  GLU A 268     -16.094   4.997  39.698  1.00 21.81           C  
ATOM   2042  CG  GLU A 268     -15.335   6.329  39.742  1.00 29.01           C  
ATOM   2043  CD  GLU A 268     -15.960   7.368  40.632  1.00 38.54           C  
ATOM   2044  OE1 GLU A 268     -16.987   7.072  41.270  1.00 39.59           O  
ATOM   2045  OE2 GLU A 268     -15.404   8.490  40.662  1.00 42.69           O  
ATOM   2046  N   GLN A 269     -16.844   2.180  38.241  1.00 16.64           N  
ATOM   2047  CA  GLN A 269     -17.309   0.788  38.353  1.00 17.10           C  
ATOM   2048  C   GLN A 269     -16.370  -0.154  37.588  1.00 17.77           C  
ATOM   2049  O   GLN A 269     -16.030  -1.277  38.036  1.00 18.05           O  
ATOM   2050  CB  GLN A 269     -18.711   0.704  37.737  1.00 17.17           C  
ATOM   2051  CG  GLN A 269     -19.525  -0.511  37.974  1.00 19.49           C  
ATOM   2052  CD  GLN A 269     -19.065  -1.738  37.201  1.00 23.38           C  
ATOM   2053  OE1 GLN A 269     -18.784  -2.785  37.794  1.00 29.12           O  
ATOM   2054  NE2 GLN A 269     -18.988  -1.618  35.881  1.00 22.47           N  
ATOM   2055  N   ILE A 270     -15.946   0.309  36.410  1.00 16.82           N  
ATOM   2056  CA  ILE A 270     -15.100  -0.553  35.568  1.00 17.67           C  
ATOM   2057  C   ILE A 270     -13.747  -0.723  36.221  1.00 18.11           C  
ATOM   2058  O   ILE A 270     -13.193  -1.852  36.264  1.00 18.77           O  
ATOM   2059  CB  ILE A 270     -14.979   0.052  34.182  1.00 17.80           C  
ATOM   2060  CG1 ILE A 270     -16.361  -0.105  33.486  1.00 17.67           C  
ATOM   2061  CG2 ILE A 270     -13.861  -0.665  33.366  1.00 18.83           C  
ATOM   2062  CD1 ILE A 270     -16.765  -1.502  33.164  1.00 19.57           C  
ATOM   2063  N   ILE A 271     -13.224   0.401  36.724  1.00 18.70           N  
ATOM   2064  CA  ILE A 271     -11.919   0.423  37.365  1.00 18.52           C  
ATOM   2065  C   ILE A 271     -11.914  -0.546  38.555  1.00 19.85           C  
ATOM   2066  O   ILE A 271     -10.989  -1.353  38.739  1.00 19.10           O  
ATOM   2067  CB  ILE A 271     -11.471   1.888  37.768  1.00 18.58           C  
ATOM   2068  CG1 ILE A 271     -11.003   2.672  36.514  1.00 15.85           C  
ATOM   2069  CG2 ILE A 271     -10.267   1.885  38.751  1.00 19.55           C  
ATOM   2070  CD1 ILE A 271     -11.003   4.223  36.736  1.00 15.80           C  
ATOM   2071  N   GLN A 272     -12.964  -0.459  39.368  1.00 20.30           N  
ATOM   2072  CA  GLN A 272     -13.060  -1.401  40.464  1.00 22.19           C  
ATOM   2073  C   GLN A 272     -13.014  -2.887  40.006  1.00 21.67           C  
ATOM   2074  O   GLN A 272     -12.328  -3.695  40.642  1.00 20.70           O  
ATOM   2075  CB  GLN A 272     -14.303  -1.074  41.287  1.00 23.28           C  
ATOM   2076  CG  GLN A 272     -14.420  -1.938  42.520  1.00 30.39           C  
ATOM   2077  CD  GLN A 272     -15.676  -1.625  43.369  1.00 42.33           C  
ATOM   2078  OE1 GLN A 272     -15.864  -0.484  43.872  1.00 44.47           O  
ATOM   2079  NE2 GLN A 272     -16.546  -2.646  43.533  1.00 43.21           N  
ATOM   2080  N  AGLU A 273     -13.700  -3.251  38.908  0.50 22.00           N  
ATOM   2081  N  BGLU A 273     -13.692  -3.192  38.889  0.50 21.56           N  
ATOM   2082  CA AGLU A 273     -13.666  -4.656  38.417  0.50 22.05           C  
ATOM   2083  CA BGLU A 273     -13.759  -4.550  38.310  0.50 21.40           C  
ATOM   2084  C  AGLU A 273     -12.252  -4.985  37.959  0.50 21.72           C  
ATOM   2085  C  BGLU A 273     -12.399  -5.012  37.793  0.50 21.13           C  
ATOM   2086  O  AGLU A 273     -11.701  -6.056  38.285  0.50 21.83           O  
ATOM   2087  O  BGLU A 273     -12.047  -6.206  37.921  0.50 20.97           O  
ATOM   2088  CB AGLU A 273     -14.637  -4.917  37.242  0.50 22.52           C  
ATOM   2089  CB BGLU A 273     -14.769  -4.593  37.146  0.50 21.12           C  
ATOM   2090  CG AGLU A 273     -14.948  -6.434  37.011  0.50 25.58           C  
ATOM   2091  CG BGLU A 273     -16.236  -4.670  37.577  0.50 23.33           C  
ATOM   2092  CD AGLU A 273     -15.496  -6.746  35.614  0.50 30.54           C  
ATOM   2093  CD BGLU A 273     -17.165  -5.034  36.421  0.50 23.59           C  
ATOM   2094  OE1AGLU A 273     -15.814  -5.793  34.869  0.50 31.47           O  
ATOM   2095  OE1BGLU A 273     -16.651  -5.291  35.326  0.50 25.06           O  
ATOM   2096  OE2AGLU A 273     -15.614  -7.943  35.251  0.50 33.24           O  
ATOM   2097  OE2BGLU A 273     -18.401  -5.040  36.585  0.50 23.85           O  
ATOM   2098  N   ILE A 274     -11.657  -4.076  37.192  1.00 20.04           N  
ATOM   2099  CA  ILE A 274     -10.269  -4.343  36.732  1.00 20.43           C  
ATOM   2100  C   ILE A 274      -9.308  -4.499  37.933  1.00 20.89           C  
ATOM   2101  O   ILE A 274      -8.557  -5.469  38.007  1.00 20.72           O  
ATOM   2102  CB  ILE A 274      -9.778  -3.334  35.690  1.00 19.65           C  
ATOM   2103  CG1 ILE A 274     -10.759  -3.362  34.493  1.00 18.91           C  
ATOM   2104  CG2 ILE A 274      -8.289  -3.657  35.220  1.00 17.65           C  
ATOM   2105  CD1 ILE A 274     -10.388  -2.198  33.474  1.00 18.63           C  
ATOM   2106  N   TYR A 275      -9.396  -3.595  38.889  1.00 22.81           N  
ATOM   2107  CA  TYR A 275      -8.496  -3.656  40.058  1.00 23.55           C  
ATOM   2108  C   TYR A 275      -8.672  -5.003  40.798  1.00 23.19           C  
ATOM   2109  O   TYR A 275      -7.724  -5.598  41.281  1.00 23.13           O  
ATOM   2110  CB  TYR A 275      -8.758  -2.429  40.932  1.00 25.29           C  
ATOM   2111  CG  TYR A 275      -7.728  -2.173  41.974  1.00 33.49           C  
ATOM   2112  CD1 TYR A 275      -6.448  -1.753  41.624  1.00 36.63           C  
ATOM   2113  CD2 TYR A 275      -8.042  -2.356  43.352  1.00 39.59           C  
ATOM   2114  CE1 TYR A 275      -5.483  -1.539  42.616  1.00 44.50           C  
ATOM   2115  CE2 TYR A 275      -7.087  -2.133  44.357  1.00 43.81           C  
ATOM   2116  CZ  TYR A 275      -5.816  -1.724  43.991  1.00 44.79           C  
ATOM   2117  OH  TYR A 275      -4.861  -1.509  44.976  1.00 51.24           O  
ATOM   2118  N   SER A 276      -9.875  -5.530  40.818  1.00 22.55           N  
ATOM   2119  CA  SER A 276     -10.119  -6.791  41.493  1.00 24.70           C  
ATOM   2120  C   SER A 276      -9.351  -7.971  40.848  1.00 25.53           C  
ATOM   2121  O   SER A 276      -9.173  -9.025  41.465  1.00 25.36           O  
ATOM   2122  CB  SER A 276     -11.626  -7.061  41.624  1.00 25.75           C  
ATOM   2123  OG  SER A 276     -12.170  -7.650  40.434  1.00 27.00           O  
ATOM   2124  N   GLN A 277      -8.923  -7.802  39.597  1.00 24.26           N  
ATOM   2125  CA  GLN A 277      -8.159  -8.815  38.882  1.00 25.80           C  
ATOM   2126  C   GLN A 277      -6.683  -8.772  39.144  1.00 25.07           C  
ATOM   2127  O   GLN A 277      -5.973  -9.692  38.754  1.00 26.08           O  
ATOM   2128  CB  GLN A 277      -8.378  -8.678  37.344  1.00 24.56           C  
ATOM   2129  CG  GLN A 277      -9.815  -8.774  36.943  1.00 31.59           C  
ATOM   2130  CD  GLN A 277     -10.420 -10.083  37.391  1.00 36.91           C  
ATOM   2131  OE1 GLN A 277     -10.207 -11.112  36.765  1.00 43.99           O  
ATOM   2132  NE2 GLN A 277     -11.162 -10.059  38.488  1.00 40.69           N  
ATOM   2133  N   ILE A 278      -6.209  -7.701  39.787  1.00 26.02           N  
ATOM   2134  CA  ILE A 278      -4.755  -7.450  39.915  1.00 25.30           C  
ATOM   2135  C   ILE A 278      -4.248  -8.133  41.139  1.00 26.47           C  
ATOM   2136  O   ILE A 278      -4.717  -7.857  42.231  1.00 26.22           O  
ATOM   2137  CB  ILE A 278      -4.456  -5.960  40.002  1.00 24.54           C  
ATOM   2138  CG1 ILE A 278      -4.865  -5.284  38.688  1.00 23.81           C  
ATOM   2139  CG2 ILE A 278      -2.925  -5.638  40.283  1.00 23.50           C  
ATOM   2140  CD1 ILE A 278      -4.580  -3.842  38.717  1.00 22.13           C  
ATOM   2141  N   GLN A 279      -3.259  -8.986  40.967  1.00 26.10           N  
ATOM   2142  CA  GLN A 279      -2.766  -9.750  42.117  1.00 28.12           C  
ATOM   2143  C   GLN A 279      -1.773  -9.046  43.018  1.00 27.78           C  
ATOM   2144  O   GLN A 279      -1.796  -9.241  44.237  1.00 30.55           O  
ATOM   2145  CB  GLN A 279      -2.311 -11.111  41.659  1.00 28.38           C  
ATOM   2146  CG  GLN A 279      -3.623 -11.867  41.396  1.00 34.77           C  
ATOM   2147  CD  GLN A 279      -3.477 -13.306  41.045  1.00 42.20           C  
ATOM   2148  OE1 GLN A 279      -2.448 -13.960  41.336  1.00 46.89           O  
ATOM   2149  NE2 GLN A 279      -4.526 -13.840  40.436  1.00 44.74           N  
ATOM   2150  N   SER A 280      -0.947  -8.173  42.478  1.00 26.15           N  
ATOM   2151  CA  SER A 280       0.000  -7.467  43.360  1.00 27.10           C  
ATOM   2152  C   SER A 280       0.262  -6.086  42.821  1.00 27.82           C  
ATOM   2153  O   SER A 280       0.230  -5.871  41.603  1.00 26.34           O  
ATOM   2154  CB  SER A 280       1.339  -8.220  43.500  1.00 26.24           C  
ATOM   2155  OG  SER A 280       2.362  -7.310  43.884  1.00 28.46           O  
ATOM   2156  N   LYS A 281       0.571  -5.183  43.744  1.00 28.12           N  
ATOM   2157  CA  LYS A 281       0.839  -3.790  43.476  1.00 29.20           C  
ATOM   2158  C   LYS A 281       2.250  -3.644  42.948  1.00 28.41           C  
ATOM   2159  O   LYS A 281       2.608  -2.593  42.445  1.00 29.35           O  
ATOM   2160  CB  LYS A 281       0.820  -3.009  44.793  1.00 30.64           C  
ATOM   2161  CG  LYS A 281      -0.511  -2.433  45.299  1.00 35.90           C  
ATOM   2162  CD  LYS A 281      -0.338  -1.978  46.794  1.00 42.40           C  
ATOM   2163  CE  LYS A 281      -1.381  -0.930  47.241  1.00 47.47           C  
ATOM   2164  NZ  LYS A 281      -2.813  -1.391  46.967  1.00 51.20           N  
ATOM   2165  N   LYS A 282       3.086  -4.653  43.152  1.00 27.36           N  
ATOM   2166  CA  LYS A 282       4.504  -4.480  42.890  1.00 28.01           C  
ATOM   2167  C   LYS A 282       4.804  -4.397  41.371  1.00 27.19           C  
ATOM   2168  O   LYS A 282       4.286  -5.197  40.619  1.00 28.66           O  
ATOM   2169  CB  LYS A 282       5.271  -5.609  43.573  1.00 29.10           C  
ATOM   2170  CG  LYS A 282       5.396  -5.434  45.111  1.00 31.74           C  
ATOM   2171  CD  LYS A 282       6.607  -4.548  45.495  1.00 37.95           C  
ATOM   2172  CE  LYS A 282       6.934  -4.603  47.012  1.00 41.64           C  
ATOM   2173  NZ  LYS A 282       6.464  -5.894  47.629  1.00 41.59           N  
ATOM   2174  N   LYS A 283       5.584  -3.405  40.952  1.00 26.15           N  
ATOM   2175  CA  LYS A 283       5.845  -3.116  39.524  1.00 24.57           C  
ATOM   2176  C   LYS A 283       7.074  -3.887  39.066  1.00 25.47           C  
ATOM   2177  O   LYS A 283       8.001  -4.099  39.863  1.00 27.40           O  
ATOM   2178  CB  LYS A 283       6.066  -1.619  39.309  1.00 24.35           C  
ATOM   2179  CG  LYS A 283       4.867  -0.738  39.719  1.00 24.20           C  
ATOM   2180  CD  LYS A 283       5.085   0.696  39.330  1.00 24.19           C  
ATOM   2181  CE  LYS A 283       4.022   1.595  39.973  1.00 27.27           C  
ATOM   2182  NZ  LYS A 283       2.643   1.183  39.478  1.00 25.57           N  
ATOM   2183  N   ILE A 284       7.090  -4.318  37.799  1.00 22.00           N  
ATOM   2184  CA  ILE A 284       8.282  -4.853  37.165  1.00 22.07           C  
ATOM   2185  C   ILE A 284       9.260  -3.735  36.816  1.00 22.39           C  
ATOM   2186  O   ILE A 284       8.845  -2.613  36.450  1.00 23.12           O  
ATOM   2187  CB  ILE A 284       7.928  -5.617  35.872  1.00 20.52           C  
ATOM   2188  CG1 ILE A 284       6.915  -6.733  36.155  1.00 22.64           C  
ATOM   2189  CG2 ILE A 284       9.232  -6.085  35.166  1.00 19.54           C  
ATOM   2190  CD1 ILE A 284       6.117  -7.205  34.910  1.00 18.30           C  
ATOM   2191  N   LEU A 285      10.557  -3.987  36.992  1.00 22.45           N  
ATOM   2192  CA  LEU A 285      11.566  -2.997  36.538  1.00 22.92           C  
ATOM   2193  C   LEU A 285      11.979  -3.309  35.062  1.00 24.01           C  
ATOM   2194  O   LEU A 285      12.032  -4.486  34.620  1.00 24.17           O  
ATOM   2195  CB  LEU A 285      12.836  -2.975  37.440  1.00 22.98           C  
ATOM   2196  CG  LEU A 285      12.621  -2.721  38.944  1.00 21.61           C  
ATOM   2197  CD1 LEU A 285      13.942  -2.701  39.649  1.00 23.34           C  
ATOM   2198  CD2 LEU A 285      12.011  -1.391  39.132  1.00 21.03           C  
ATOM   2199  N   ALA A 286      12.237  -2.242  34.312  1.00 25.19           N  
ATOM   2200  CA  ALA A 286      12.830  -2.286  32.982  1.00 25.46           C  
ATOM   2201  C   ALA A 286      14.241  -2.839  33.071  1.00 26.39           C  
ATOM   2202  O   ALA A 286      14.908  -2.660  34.084  1.00 27.64           O  
ATOM   2203  CB  ALA A 286      12.935  -0.821  32.430  1.00 23.31           C  
ATOM   2204  N   THR A 287      14.731  -3.393  31.972  1.00 25.47           N  
ATOM   2205  CA  THR A 287      16.088  -3.926  31.910  1.00 25.89           C  
ATOM   2206  C   THR A 287      16.860  -3.074  30.908  1.00 26.28           C  
ATOM   2207  O   THR A 287      16.376  -2.853  29.773  1.00 24.19           O  
ATOM   2208  CB  THR A 287      16.004  -5.387  31.454  1.00 26.41           C  
ATOM   2209  OG1 THR A 287      15.121  -6.051  32.343  1.00 26.57           O  
ATOM   2210  CG2 THR A 287      17.356  -6.092  31.476  1.00 26.34           C  
ATOM   2211  N   PRO A 288      18.079  -2.602  31.280  1.00 26.12           N  
ATOM   2212  CA  PRO A 288      18.803  -1.653  30.419  1.00 25.18           C  
ATOM   2213  C   PRO A 288      19.460  -2.329  29.180  1.00 24.75           C  
ATOM   2214  O   PRO A 288      19.605  -3.565  29.171  1.00 24.78           O  
ATOM   2215  CB  PRO A 288      19.865  -1.074  31.341  1.00 25.46           C  
ATOM   2216  CG  PRO A 288      20.075  -2.166  32.396  1.00 27.07           C  
ATOM   2217  CD  PRO A 288      18.778  -2.881  32.552  1.00 27.11           C  
ATOM   2218  N   PRO A 289      19.851  -1.559  28.177  1.00 23.77           N  
ATOM   2219  CA  PRO A 289      20.406  -2.137  26.919  1.00 24.42           C  
ATOM   2220  C   PRO A 289      21.931  -2.338  26.937  1.00 26.47           C  
ATOM   2221  O   PRO A 289      22.618  -1.671  27.707  1.00 25.92           O  
ATOM   2222  CB  PRO A 289      20.124  -1.038  25.903  1.00 24.73           C  
ATOM   2223  CG  PRO A 289      20.258   0.272  26.715  1.00 25.03           C  
ATOM   2224  CD  PRO A 289      19.744  -0.086  28.120  1.00 22.46           C  
ATOM   2225  N   GLN A 290      22.427  -3.226  26.072  1.00 26.75           N  
ATOM   2226  CA  GLN A 290      23.868  -3.300  25.742  1.00 28.37           C  
ATOM   2227  C   GLN A 290      24.269  -1.983  25.125  1.00 27.89           C  
ATOM   2228  O   GLN A 290      23.573  -1.515  24.246  1.00 26.67           O  
ATOM   2229  CB  GLN A 290      24.051  -4.419  24.727  1.00 28.32           C  
ATOM   2230  CG  GLN A 290      25.338  -4.341  23.941  1.00 36.42           C  
ATOM   2231  CD  GLN A 290      25.731  -5.713  23.399  1.00 45.17           C  
ATOM   2232  OE1 GLN A 290      25.609  -6.729  24.107  1.00 49.43           O  
ATOM   2233  NE2 GLN A 290      26.184  -5.760  22.140  1.00 45.61           N  
ATOM   2234  N   GLU A 291      25.333  -1.327  25.597  1.00 27.71           N  
ATOM   2235  CA  GLU A 291      25.673  -0.008  25.045  1.00 28.45           C  
ATOM   2236  C   GLU A 291      26.640   0.007  23.850  1.00 29.68           C  
ATOM   2237  O   GLU A 291      27.854   0.227  23.986  1.00 29.77           O  
ATOM   2238  CB  GLU A 291      26.131   0.938  26.126  1.00 28.71           C  
ATOM   2239  CG  GLU A 291      25.083   1.057  27.168  1.00 30.64           C  
ATOM   2240  CD  GLU A 291      25.371   2.114  28.186  1.00 34.60           C  
ATOM   2241  OE1 GLU A 291      26.242   2.980  27.960  1.00 37.76           O  
ATOM   2242  OE2 GLU A 291      24.704   2.097  29.245  1.00 39.77           O  
ATOM   2243  N   ASP A 292      26.105  -0.217  22.664  1.00 29.27           N  
ATOM   2244  CA  ASP A 292      26.988  -0.367  21.506  1.00 28.55           C  
ATOM   2245  C   ASP A 292      26.716   0.604  20.337  1.00 28.38           C  
ATOM   2246  O   ASP A 292      27.349   0.490  19.285  1.00 27.33           O  
ATOM   2247  CB  ASP A 292      27.068  -1.835  21.053  1.00 28.45           C  
ATOM   2248  CG  ASP A 292      25.736  -2.396  20.645  1.00 28.53           C  
ATOM   2249  OD1 ASP A 292      24.799  -1.612  20.463  1.00 27.85           O  
ATOM   2250  OD2 ASP A 292      25.615  -3.629  20.555  1.00 30.83           O  
ATOM   2251  N   ALA A 293      25.830   1.580  20.534  1.00 26.61           N  
ATOM   2252  CA  ALA A 293      25.668   2.608  19.521  1.00 26.05           C  
ATOM   2253  C   ALA A 293      26.915   3.490  19.552  1.00 27.19           C  
ATOM   2254  O   ALA A 293      27.474   3.743  20.613  1.00 26.44           O  
ATOM   2255  CB  ALA A 293      24.368   3.453  19.758  1.00 24.84           C  
ATOM   2256  N   PRO A 294      27.379   3.959  18.386  1.00 28.34           N  
ATOM   2257  CA  PRO A 294      28.615   4.753  18.338  1.00 29.43           C  
ATOM   2258  C   PRO A 294      28.374   6.228  18.666  1.00 31.07           C  
ATOM   2259  O   PRO A 294      27.226   6.724  18.620  1.00 29.65           O  
ATOM   2260  CB  PRO A 294      29.098   4.557  16.873  1.00 29.41           C  
ATOM   2261  CG  PRO A 294      27.815   4.331  16.134  1.00 29.53           C  
ATOM   2262  CD  PRO A 294      26.852   3.640  17.043  1.00 26.15           C  
ATOM   2263  N   SER A 295      29.418   6.967  19.016  1.00 32.14           N  
ATOM   2264  CA  SER A 295      29.140   8.375  19.234  1.00 35.02           C  
ATOM   2265  C   SER A 295      29.056   9.063  17.863  1.00 35.92           C  
ATOM   2266  O   SER A 295      29.556   8.543  16.852  1.00 35.38           O  
ATOM   2267  CB  SER A 295      30.151   9.022  20.176  1.00 35.52           C  
ATOM   2268  OG  SER A 295      31.352   9.036  19.472  1.00 40.54           O  
ATOM   2269  N   VAL A 296      28.353  10.181  17.811  1.00 36.68           N  
ATOM   2270  CA  VAL A 296      28.057  10.844  16.559  1.00 38.77           C  
ATOM   2271  C   VAL A 296      28.447  12.298  16.800  1.00 39.56           C  
ATOM   2272  O   VAL A 296      28.053  12.886  17.802  1.00 40.02           O  
ATOM   2273  CB  VAL A 296      26.539  10.661  16.159  1.00 39.02           C  
ATOM   2274  CG1 VAL A 296      26.113  11.609  15.039  1.00 40.85           C  
ATOM   2275  CG2 VAL A 296      26.271   9.199  15.755  1.00 39.35           C  
ATOM   2276  N   ASP A 297      29.258  12.838  15.890  1.00 40.77           N  
ATOM   2277  CA  ASP A 297      29.821  14.186  15.978  1.00 41.64           C  
ATOM   2278  C   ASP A 297      28.725  15.197  15.652  1.00 41.30           C  
ATOM   2279  O   ASP A 297      28.040  15.053  14.614  1.00 41.59           O  
ATOM   2280  CB  ASP A 297      30.941  14.326  14.945  1.00 42.36           C  
ATOM   2281  CG  ASP A 297      31.709  15.616  15.096  1.00 46.47           C  
ATOM   2282  OD1 ASP A 297      31.459  16.563  14.307  1.00 52.21           O  
ATOM   2283  OD2 ASP A 297      32.561  15.678  16.011  1.00 47.66           O  
ATOM   2284  N   ILE A 298      28.567  16.193  16.527  1.00 40.58           N  
ATOM   2285  CA  ILE A 298      27.527  17.251  16.412  1.00 40.43           C  
ATOM   2286  C   ILE A 298      27.927  18.528  15.664  1.00 40.23           C  
ATOM   2287  O   ILE A 298      27.110  19.451  15.562  1.00 41.27           O  
ATOM   2288  CB  ILE A 298      27.031  17.735  17.802  1.00 40.84           C  
ATOM   2289  CG1 ILE A 298      28.234  18.092  18.719  1.00 42.64           C  
ATOM   2290  CG2 ILE A 298      26.059  16.724  18.409  1.00 40.14           C  
ATOM   2291  CD1 ILE A 298      27.879  18.909  20.035  1.00 41.81           C  
ATOM   2292  N   ALA A 299      29.162  18.615  15.167  1.00 38.71           N  
ATOM   2293  CA  ALA A 299      29.694  19.890  14.691  1.00 36.90           C  
ATOM   2294  C   ALA A 299      29.057  20.402  13.368  1.00 35.83           C  
ATOM   2295  O   ALA A 299      28.412  19.630  12.625  1.00 32.57           O  
ATOM   2296  CB  ALA A 299      31.199  19.797  14.567  1.00 36.74           C  
ATOM   2297  N   ASN A 300      29.239  21.697  13.095  1.00 34.18           N  
ATOM   2298  CA  ASN A 300      28.850  22.267  11.809  1.00 35.07           C  
ATOM   2299  C   ASN A 300      29.498  21.468  10.721  1.00 32.51           C  
ATOM   2300  O   ASN A 300      30.580  20.900  10.914  1.00 33.09           O  
ATOM   2301  CB  ASN A 300      29.297  23.733  11.643  1.00 37.32           C  
ATOM   2302  CG  ASN A 300      28.179  24.747  11.947  1.00 43.77           C  
ATOM   2303  OD1 ASN A 300      27.000  24.578  11.546  1.00 50.20           O  
ATOM   2304  ND2 ASN A 300      28.548  25.813  12.666  1.00 48.11           N  
ATOM   2305  N   ILE A 301      28.853  21.416   9.576  1.00 28.49           N  
ATOM   2306  CA  ILE A 301      29.374  20.663   8.470  1.00 27.82           C  
ATOM   2307  C   ILE A 301      29.748  21.671   7.391  1.00 28.18           C  
ATOM   2308  O   ILE A 301      28.906  22.490   6.979  1.00 27.63           O  
ATOM   2309  CB  ILE A 301      28.262  19.696   7.953  1.00 28.08           C  
ATOM   2310  CG1 ILE A 301      27.873  18.735   9.071  1.00 25.81           C  
ATOM   2311  CG2 ILE A 301      28.693  18.986   6.700  1.00 27.38           C  
ATOM   2312  CD1 ILE A 301      26.758  17.746   8.701  1.00 28.07           C  
ATOM   2313  N   ARG A 302      30.996  21.667   6.947  1.00 27.63           N  
ATOM   2314  CA  ARG A 302      31.410  22.672   5.948  1.00 27.82           C  
ATOM   2315  C   ARG A 302      31.817  21.967   4.714  1.00 26.22           C  
ATOM   2316  O   ARG A 302      32.424  20.872   4.781  1.00 27.51           O  
ATOM   2317  CB  ARG A 302      32.557  23.534   6.462  1.00 29.01           C  
ATOM   2318  CG  ARG A 302      32.060  24.727   7.240  1.00 36.18           C  
ATOM   2319  CD  ARG A 302      33.189  25.460   8.014  1.00 43.99           C  
ATOM   2320  NE  ARG A 302      32.595  26.305   9.056  1.00 51.08           N  
ATOM   2321  CZ  ARG A 302      32.095  27.529   8.850  1.00 53.69           C  
ATOM   2322  NH1 ARG A 302      32.133  28.080   7.640  1.00 54.54           N  
ATOM   2323  NH2 ARG A 302      31.555  28.214   9.855  1.00 56.79           N  
ATOM   2324  N   MET A 303      31.507  22.569   3.567  1.00 25.51           N  
ATOM   2325  CA  MET A 303      32.024  22.088   2.304  1.00 25.12           C  
ATOM   2326  C   MET A 303      33.557  22.076   2.367  1.00 25.77           C  
ATOM   2327  O   MET A 303      34.153  22.952   3.002  1.00 26.55           O  
ATOM   2328  CB  MET A 303      31.510  22.915   1.110  1.00 23.56           C  
ATOM   2329  CG  MET A 303      30.002  22.758   0.916  1.00 23.60           C  
ATOM   2330  SD  MET A 303      29.568  21.305  -0.106  1.00 25.22           S  
ATOM   2331  CE  MET A 303      27.735  21.552  -0.216  1.00 20.09           C  
ATOM   2332  N   PRO A 304      34.176  21.070   1.757  1.00 27.56           N  
ATOM   2333  CA  PRO A 304      35.661  20.997   1.811  1.00 27.81           C  
ATOM   2334  C   PRO A 304      36.343  21.996   0.894  1.00 28.60           C  
ATOM   2335  O   PRO A 304      37.572  22.069   0.921  1.00 29.23           O  
ATOM   2336  CB  PRO A 304      35.955  19.594   1.295  1.00 28.84           C  
ATOM   2337  CG  PRO A 304      34.774  19.267   0.333  1.00 29.36           C  
ATOM   2338  CD  PRO A 304      33.574  19.915   1.039  1.00 26.69           C  
ATOM   2339  N   SER A 305      35.592  22.683   0.029  1.00 26.73           N  
ATOM   2340  CA  SER A 305      36.129  23.756  -0.834  1.00 26.17           C  
ATOM   2341  C   SER A 305      34.938  24.624  -1.256  1.00 26.76           C  
ATOM   2342  O   SER A 305      33.741  24.288  -0.980  1.00 24.71           O  
ATOM   2343  CB  SER A 305      36.826  23.196  -2.059  1.00 24.99           C  
ATOM   2344  OG  SER A 305      35.938  22.410  -2.836  1.00 25.92           O  
ATOM   2345  N   LEU A 306      35.257  25.728  -1.919  1.00 26.34           N  
ATOM   2346  CA  LEU A 306      34.224  26.639  -2.418  1.00 26.71           C  
ATOM   2347  C   LEU A 306      33.681  26.049  -3.706  1.00 27.81           C  
ATOM   2348  O   LEU A 306      34.327  25.171  -4.280  1.00 27.34           O  
ATOM   2349  CB  LEU A 306      34.875  27.994  -2.733  1.00 27.12           C  
ATOM   2350  CG  LEU A 306      35.128  28.940  -1.536  1.00 24.90           C  
ATOM   2351  CD1 LEU A 306      35.823  30.105  -2.189  1.00 30.30           C  
ATOM   2352  CD2 LEU A 306      33.868  29.458  -0.862  1.00 26.79           C  
ATOM   2353  N   PRO A 307      32.536  26.569  -4.218  1.00 27.39           N  
ATOM   2354  CA  PRO A 307      32.044  25.964  -5.457  1.00 28.82           C  
ATOM   2355  C   PRO A 307      33.058  26.194  -6.574  1.00 30.20           C  
ATOM   2356  O   PRO A 307      33.793  27.172  -6.535  1.00 31.41           O  
ATOM   2357  CB  PRO A 307      30.717  26.754  -5.715  1.00 28.56           C  
ATOM   2358  CG  PRO A 307      30.273  27.092  -4.314  1.00 27.28           C  
ATOM   2359  CD  PRO A 307      31.595  27.589  -3.728  1.00 26.50           C  
ATOM   2360  N   SER A 308      33.135  25.294  -7.546  1.00 30.91           N  
ATOM   2361  CA  SER A 308      34.132  25.510  -8.589  1.00 32.56           C  
ATOM   2362  C   SER A 308      33.472  25.780  -9.916  1.00 32.66           C  
ATOM   2363  O   SER A 308      33.896  25.256 -10.937  1.00 35.08           O  
ATOM   2364  CB  SER A 308      35.093  24.319  -8.683  1.00 32.82           C  
ATOM   2365  OG  SER A 308      34.352  23.134  -8.804  1.00 36.13           O  
ATOM   2366  N   TYR A 309      32.436  26.598  -9.905  1.00 31.07           N  
ATOM   2367  CA  TYR A 309      31.799  27.029 -11.130  1.00 31.41           C  
ATOM   2368  C   TYR A 309      32.423  28.360 -11.495  1.00 32.61           C  
ATOM   2369  O   TYR A 309      32.809  29.129 -10.599  1.00 31.59           O  
ATOM   2370  CB  TYR A 309      30.280  27.212 -10.913  1.00 30.93           C  
ATOM   2371  CG  TYR A 309      29.614  25.927 -10.482  1.00 24.81           C  
ATOM   2372  CD1 TYR A 309      29.523  24.848 -11.360  1.00 25.11           C  
ATOM   2373  CD2 TYR A 309      29.115  25.787  -9.177  1.00 26.46           C  
ATOM   2374  CE1 TYR A 309      28.916  23.638 -10.954  1.00 23.01           C  
ATOM   2375  CE2 TYR A 309      28.486  24.589  -8.754  1.00 25.81           C  
ATOM   2376  CZ  TYR A 309      28.382  23.534  -9.658  1.00 21.60           C  
ATOM   2377  OH  TYR A 309      27.829  22.327  -9.232  1.00 21.99           O  
ATOM   2378  N   LYS A 310      32.478  28.623 -12.793  1.00 33.50           N  
ATOM   2379  CA  LYS A 310      32.887  29.952 -13.287  1.00 34.86           C  
ATOM   2380  C   LYS A 310      31.675  30.733 -13.802  1.00 33.74           C  
ATOM   2381  O   LYS A 310      30.879  30.169 -14.576  1.00 34.00           O  
ATOM   2382  CB  LYS A 310      33.880  29.748 -14.427  1.00 35.34           C  
ATOM   2383  CG  LYS A 310      34.976  28.764 -14.034  1.00 38.91           C  
ATOM   2384  CD  LYS A 310      36.002  29.500 -13.142  1.00 41.52           C  
ATOM   2385  CE  LYS A 310      37.276  29.723 -13.937  1.00 41.92           C  
ATOM   2386  NZ  LYS A 310      38.080  30.856 -13.422  1.00 42.80           N  
ATOM   2387  N   VAL A 311      31.534  31.991 -13.385  1.00 32.85           N  
ATOM   2388  CA  VAL A 311      30.520  32.910 -13.959  1.00 32.60           C  
ATOM   2389  C   VAL A 311      30.449  32.713 -15.479  1.00 32.49           C  
ATOM   2390  O   VAL A 311      31.483  32.688 -16.169  1.00 33.67           O  
ATOM   2391  CB  VAL A 311      30.821  34.404 -13.607  1.00 31.32           C  
ATOM   2392  CG1 VAL A 311      29.982  35.373 -14.438  1.00 31.42           C  
ATOM   2393  CG2 VAL A 311      30.576  34.682 -12.154  1.00 31.94           C  
ATOM   2394  N   GLY A 312      29.247  32.493 -16.017  1.00 32.12           N  
ATOM   2395  CA  GLY A 312      29.112  32.253 -17.434  1.00 32.56           C  
ATOM   2396  C   GLY A 312      29.021  30.806 -17.895  1.00 33.73           C  
ATOM   2397  O   GLY A 312      28.446  30.556 -18.942  1.00 34.43           O  
ATOM   2398  N   ASP A 313      29.577  29.841 -17.156  1.00 32.80           N  
ATOM   2399  CA  ASP A 313      29.309  28.423 -17.474  1.00 32.45           C  
ATOM   2400  C   ASP A 313      27.802  28.157 -17.276  1.00 30.52           C  
ATOM   2401  O   ASP A 313      27.146  28.903 -16.554  1.00 31.04           O  
ATOM   2402  CB  ASP A 313      30.079  27.488 -16.552  1.00 33.85           C  
ATOM   2403  CG  ASP A 313      31.570  27.358 -16.912  1.00 37.44           C  
ATOM   2404  OD1 ASP A 313      31.945  27.223 -18.117  1.00 39.45           O  
ATOM   2405  OD2 ASP A 313      32.344  27.349 -15.942  1.00 43.06           O  
ATOM   2406  N   LYS A 314      27.262  27.137 -17.944  1.00 29.40           N  
ATOM   2407  CA  LYS A 314      25.826  26.793 -17.877  1.00 27.09           C  
ATOM   2408  C   LYS A 314      25.692  25.462 -17.148  1.00 26.97           C  
ATOM   2409  O   LYS A 314      26.334  24.481 -17.541  1.00 24.85           O  
ATOM   2410  CB  LYS A 314      25.236  26.570 -19.248  1.00 27.88           C  
ATOM   2411  CG  LYS A 314      25.368  27.718 -20.259  1.00 31.76           C  
ATOM   2412  CD  LYS A 314      24.185  28.699 -20.185  1.00 37.80           C  
ATOM   2413  CE  LYS A 314      24.298  29.708 -21.320  1.00 39.91           C  
ATOM   2414  NZ  LYS A 314      25.588  30.403 -21.084  1.00 37.98           N  
ATOM   2415  N   ILE A 315      24.863  25.436 -16.105  1.00 24.29           N  
ATOM   2416  CA  ILE A 315      24.565  24.151 -15.437  1.00 22.74           C  
ATOM   2417  C   ILE A 315      23.154  24.239 -14.904  1.00 20.73           C  
ATOM   2418  O   ILE A 315      22.788  25.265 -14.394  1.00 20.06           O  
ATOM   2419  CB  ILE A 315      25.580  23.810 -14.285  1.00 22.50           C  
ATOM   2420  CG1 ILE A 315      25.274  22.426 -13.675  1.00 23.77           C  
ATOM   2421  CG2 ILE A 315      25.607  24.847 -13.197  1.00 23.75           C  
ATOM   2422  CD1 ILE A 315      26.539  21.700 -13.083  1.00 26.58           C  
ATOM   2423  N   ALA A 316      22.395  23.149 -15.004  1.00 19.25           N  
ATOM   2424  CA  ALA A 316      21.090  23.127 -14.354  1.00 17.81           C  
ATOM   2425  C   ALA A 316      21.248  22.994 -12.819  1.00 16.49           C  
ATOM   2426  O   ALA A 316      22.140  22.340 -12.314  1.00 18.28           O  
ATOM   2427  CB  ALA A 316      20.201  21.995 -14.962  1.00 17.56           C  
ATOM   2428  N   THR A 317      20.433  23.689 -12.075  1.00 15.59           N  
ATOM   2429  CA  THR A 317      20.536  23.573 -10.621  1.00 14.86           C  
ATOM   2430  C   THR A 317      20.228  22.154 -10.123  1.00 16.07           C  
ATOM   2431  O   THR A 317      20.724  21.779  -9.086  1.00 16.57           O  
ATOM   2432  CB  THR A 317      19.688  24.646  -9.831  1.00 14.51           C  
ATOM   2433  OG1 THR A 317      18.283  24.440 -10.089  1.00 17.19           O  
ATOM   2434  CG2 THR A 317      20.015  26.126 -10.230  1.00 17.69           C  
ATOM   2435  N   ARG A 318      19.455  21.347 -10.847  1.00 15.74           N  
ATOM   2436  CA  ARG A 318      19.268  19.915 -10.417  1.00 16.16           C  
ATOM   2437  C   ARG A 318      20.639  19.173 -10.472  1.00 16.51           C  
ATOM   2438  O   ARG A 318      20.926  18.398  -9.591  1.00 16.42           O  
ATOM   2439  CB  ARG A 318      18.248  19.146 -11.241  1.00 15.59           C  
ATOM   2440  CG  ARG A 318      18.586  19.090 -12.735  1.00 13.65           C  
ATOM   2441  CD  ARG A 318      17.671  18.143 -13.458  1.00 13.37           C  
ATOM   2442  NE  ARG A 318      17.900  18.120 -14.919  1.00 15.87           N  
ATOM   2443  CZ  ARG A 318      17.701  17.033 -15.672  1.00 17.29           C  
ATOM   2444  NH1 ARG A 318      17.867  17.071 -17.017  1.00 18.24           N  
ATOM   2445  NH2 ARG A 318      17.324  15.894 -15.113  1.00 16.98           N  
ATOM   2446  N   LYS A 319      21.454  19.470 -11.493  1.00 15.44           N  
ATOM   2447  CA  LYS A 319      22.807  18.879 -11.548  1.00 14.87           C  
ATOM   2448  C   LYS A 319      23.741  19.414 -10.439  1.00 15.69           C  
ATOM   2449  O   LYS A 319      24.492  18.638  -9.801  1.00 16.26           O  
ATOM   2450  CB  LYS A 319      23.382  18.948 -13.003  1.00 14.32           C  
ATOM   2451  CG  LYS A 319      24.652  18.078 -13.111  1.00 16.94           C  
ATOM   2452  CD  LYS A 319      25.391  18.236 -14.441  1.00 26.22           C  
ATOM   2453  CE  LYS A 319      24.767  17.487 -15.529  1.00 32.58           C  
ATOM   2454  NZ  LYS A 319      25.924  17.112 -16.449  1.00 36.46           N  
ATOM   2455  N   ALA A 320      23.679  20.725 -10.157  1.00 14.03           N  
ATOM   2456  CA  ALA A 320      24.517  21.358  -9.167  1.00 16.55           C  
ATOM   2457  C   ALA A 320      24.153  20.723  -7.837  1.00 14.20           C  
ATOM   2458  O   ALA A 320      24.994  20.520  -6.994  1.00 14.05           O  
ATOM   2459  CB  ALA A 320      24.251  22.874  -9.124  1.00 15.91           C  
ATOM   2460  N   TYR A 321      22.880  20.379  -7.651  1.00 13.94           N  
ATOM   2461  CA  TYR A 321      22.502  19.800  -6.337  1.00 13.86           C  
ATOM   2462  C   TYR A 321      23.217  18.439  -6.126  1.00 12.88           C  
ATOM   2463  O   TYR A 321      23.731  18.188  -5.053  1.00 13.88           O  
ATOM   2464  CB  TYR A 321      20.966  19.533  -6.286  1.00 11.81           C  
ATOM   2465  CG  TYR A 321      20.558  18.646  -5.191  1.00 12.41           C  
ATOM   2466  CD1 TYR A 321      20.589  19.096  -3.813  1.00 13.26           C  
ATOM   2467  CD2 TYR A 321      20.157  17.306  -5.470  1.00 12.41           C  
ATOM   2468  CE1 TYR A 321      20.186  18.280  -2.793  1.00 11.37           C  
ATOM   2469  CE2 TYR A 321      19.807  16.434  -4.364  1.00 15.11           C  
ATOM   2470  CZ  TYR A 321      19.789  16.946  -3.066  1.00 12.27           C  
ATOM   2471  OH  TYR A 321      19.420  16.133  -1.981  1.00 14.11           O  
ATOM   2472  N   GLY A 322      23.238  17.615  -7.171  1.00 14.64           N  
ATOM   2473  CA  GLY A 322      23.881  16.242  -7.122  1.00 13.39           C  
ATOM   2474  C   GLY A 322      25.369  16.407  -6.795  1.00 14.82           C  
ATOM   2475  O   GLY A 322      25.917  15.765  -5.908  1.00 14.62           O  
ATOM   2476  N   GLN A 323      25.994  17.305  -7.515  1.00 15.84           N  
ATOM   2477  CA  GLN A 323      27.399  17.625  -7.279  1.00 16.29           C  
ATOM   2478  C   GLN A 323      27.661  18.106  -5.848  1.00 17.78           C  
ATOM   2479  O   GLN A 323      28.617  17.635  -5.147  1.00 17.25           O  
ATOM   2480  CB  GLN A 323      27.874  18.658  -8.348  1.00 16.48           C  
ATOM   2481  CG  GLN A 323      27.919  18.033  -9.783  1.00 17.27           C  
ATOM   2482  CD  GLN A 323      28.308  19.001 -10.928  1.00 24.48           C  
ATOM   2483  OE1 GLN A 323      28.449  20.207 -10.745  1.00 26.70           O  
ATOM   2484  NE2 GLN A 323      28.434  18.468 -12.106  1.00 24.83           N  
ATOM   2485  N   ALA A 324      26.864  19.086  -5.416  1.00 16.38           N  
ATOM   2486  CA  ALA A 324      27.049  19.662  -4.091  1.00 17.41           C  
ATOM   2487  C   ALA A 324      26.839  18.619  -2.998  1.00 17.42           C  
ATOM   2488  O   ALA A 324      27.527  18.597  -1.969  1.00 19.48           O  
ATOM   2489  CB  ALA A 324      26.078  20.872  -3.866  1.00 17.60           C  
ATOM   2490  N   LEU A 325      25.781  17.812  -3.158  1.00 16.62           N  
ATOM   2491  CA  LEU A 325      25.474  16.809  -2.131  1.00 16.15           C  
ATOM   2492  C   LEU A 325      26.643  15.754  -2.046  1.00 15.59           C  
ATOM   2493  O   LEU A 325      27.055  15.373  -0.958  1.00 17.47           O  
ATOM   2494  CB  LEU A 325      24.157  16.102  -2.483  1.00 16.11           C  
ATOM   2495  CG  LEU A 325      23.685  15.062  -1.497  1.00 15.56           C  
ATOM   2496  CD1 LEU A 325      23.399  15.620  -0.224  1.00 17.99           C  
ATOM   2497  CD2 LEU A 325      22.453  14.301  -2.129  1.00 20.83           C  
ATOM   2498  N   ALA A 326      27.137  15.295  -3.205  1.00 15.62           N  
ATOM   2499  CA  ALA A 326      28.314  14.384  -3.205  1.00 16.92           C  
ATOM   2500  C   ALA A 326      29.520  15.069  -2.551  1.00 18.05           C  
ATOM   2501  O   ALA A 326      30.161  14.509  -1.647  1.00 19.18           O  
ATOM   2502  CB  ALA A 326      28.618  13.941  -4.616  1.00 16.25           C  
ATOM   2503  N   LYS A 327      29.723  16.351  -2.853  1.00 19.12           N  
ATOM   2504  CA  LYS A 327      30.833  17.065  -2.264  1.00 20.60           C  
ATOM   2505  C   LYS A 327      30.694  17.104  -0.751  1.00 21.29           C  
ATOM   2506  O   LYS A 327      31.675  16.853   0.029  1.00 21.34           O  
ATOM   2507  CB  LYS A 327      30.921  18.470  -2.885  1.00 20.55           C  
ATOM   2508  CG  LYS A 327      32.163  19.217  -2.478  1.00 24.00           C  
ATOM   2509  CD  LYS A 327      32.070  20.715  -2.761  1.00 25.38           C  
ATOM   2510  CE  LYS A 327      32.782  21.093  -3.989  1.00 28.57           C  
ATOM   2511  NZ  LYS A 327      33.127  22.531  -3.847  1.00 30.45           N  
ATOM   2512  N   LEU A 328      29.465  17.367  -0.315  1.00 19.74           N  
ATOM   2513  CA  LEU A 328      29.217  17.548   1.101  1.00 22.09           C  
ATOM   2514  C   LEU A 328      29.363  16.193   1.804  1.00 22.01           C  
ATOM   2515  O   LEU A 328      29.655  16.163   3.010  1.00 22.50           O  
ATOM   2516  CB  LEU A 328      27.808  18.083   1.329  1.00 21.59           C  
ATOM   2517  CG  LEU A 328      27.607  18.521   2.784  1.00 24.69           C  
ATOM   2518  CD1 LEU A 328      28.674  19.628   3.162  1.00 24.99           C  
ATOM   2519  CD2 LEU A 328      26.236  18.921   3.071  1.00 27.06           C  
ATOM   2520  N   GLY A 329      29.087  15.104   1.070  1.00 21.74           N  
ATOM   2521  CA  GLY A 329      29.245  13.715   1.568  1.00 22.31           C  
ATOM   2522  C   GLY A 329      30.695  13.429   2.009  1.00 22.98           C  
ATOM   2523  O   GLY A 329      30.934  12.637   2.900  1.00 20.15           O  
ATOM   2524  N   HIS A 330      31.647  14.141   1.408  1.00 24.04           N  
ATOM   2525  CA  HIS A 330      33.053  13.967   1.723  1.00 26.48           C  
ATOM   2526  C   HIS A 330      33.423  14.783   2.948  1.00 27.69           C  
ATOM   2527  O   HIS A 330      34.453  14.499   3.546  1.00 29.68           O  
ATOM   2528  CB  HIS A 330      33.957  14.375   0.557  1.00 24.41           C  
ATOM   2529  CG  HIS A 330      33.894  13.462  -0.615  1.00 25.32           C  
ATOM   2530  ND1 HIS A 330      34.538  12.241  -0.654  1.00 25.89           N  
ATOM   2531  CD2 HIS A 330      33.267  13.597  -1.808  1.00 25.08           C  
ATOM   2532  CE1 HIS A 330      34.294  11.657  -1.812  1.00 27.54           C  
ATOM   2533  NE2 HIS A 330      33.501  12.445  -2.521  1.00 27.73           N  
ATOM   2534  N   ALA A 331      32.628  15.789   3.339  1.00 29.02           N  
ATOM   2535  CA  ALA A 331      32.974  16.544   4.531  1.00 28.79           C  
ATOM   2536  C   ALA A 331      32.452  15.907   5.790  1.00 30.37           C  
ATOM   2537  O   ALA A 331      33.019  16.098   6.854  1.00 30.61           O  
ATOM   2538  CB  ALA A 331      32.479  17.911   4.444  1.00 30.34           C  
ATOM   2539  N   SER A 332      31.384  15.116   5.693  1.00 28.28           N  
ATOM   2540  CA  SER A 332      30.792  14.574   6.881  1.00 27.18           C  
ATOM   2541  C   SER A 332      30.188  13.217   6.583  1.00 26.59           C  
ATOM   2542  O   SER A 332      29.539  13.023   5.540  1.00 24.41           O  
ATOM   2543  CB  SER A 332      29.718  15.509   7.433  1.00 27.17           C  
ATOM   2544  OG  SER A 332      29.015  14.780   8.418  1.00 29.17           O  
ATOM   2545  N   ASP A 333      30.417  12.299   7.516  1.00 26.04           N  
ATOM   2546  CA  ASP A 333      29.867  10.968   7.481  1.00 26.22           C  
ATOM   2547  C   ASP A 333      28.391  10.956   7.889  1.00 23.48           C  
ATOM   2548  O   ASP A 333      27.747   9.944   7.767  1.00 21.90           O  
ATOM   2549  CB  ASP A 333      30.638  10.042   8.424  1.00 28.24           C  
ATOM   2550  CG  ASP A 333      31.843   9.446   7.761  1.00 35.11           C  
ATOM   2551  OD1 ASP A 333      31.823   9.324   6.514  1.00 45.51           O  
ATOM   2552  OD2 ASP A 333      32.817   9.108   8.471  1.00 44.11           O  
ATOM   2553  N   ARG A 334      27.861  12.053   8.417  1.00 22.33           N  
ATOM   2554  CA  ARG A 334      26.455  11.959   8.880  1.00 20.47           C  
ATOM   2555  C   ARG A 334      25.521  12.146   7.707  1.00 18.34           C  
ATOM   2556  O   ARG A 334      24.358  11.802   7.841  1.00 16.66           O  
ATOM   2557  CB  ARG A 334      26.152  13.028   9.900  1.00 21.57           C  
ATOM   2558  CG  ARG A 334      27.324  13.140  10.826  1.00 27.93           C  
ATOM   2559  CD  ARG A 334      26.874  13.291  12.196  1.00 34.62           C  
ATOM   2560  NE  ARG A 334      26.425  14.650  12.430  1.00 36.00           N  
ATOM   2561  CZ  ARG A 334      25.188  14.945  12.774  1.00 36.06           C  
ATOM   2562  NH1 ARG A 334      24.269  13.956  12.865  1.00 33.70           N  
ATOM   2563  NH2 ARG A 334      24.878  16.220  13.026  1.00 37.46           N  
ATOM   2564  N   ILE A 335      26.001  12.704   6.604  1.00 15.74           N  
ATOM   2565  CA  ILE A 335      25.119  12.943   5.432  1.00 15.85           C  
ATOM   2566  C   ILE A 335      24.654  11.615   4.808  1.00 14.87           C  
ATOM   2567  O   ILE A 335      25.491  10.772   4.438  1.00 14.11           O  
ATOM   2568  CB  ILE A 335      25.803  13.802   4.356  1.00 17.77           C  
ATOM   2569  CG1 ILE A 335      26.384  15.141   4.919  1.00 18.78           C  
ATOM   2570  CG2 ILE A 335      24.811  14.041   3.149  1.00 17.52           C  
ATOM   2571  CD1 ILE A 335      25.282  16.129   5.461  1.00 17.42           C  
ATOM   2572  N   ILE A 336      23.324  11.465   4.638  1.00 14.99           N  
ATOM   2573  CA  ILE A 336      22.759  10.305   3.921  1.00 15.16           C  
ATOM   2574  C   ILE A 336      21.824  10.852   2.836  1.00 14.92           C  
ATOM   2575  O   ILE A 336      21.323  12.014   2.947  1.00 13.43           O  
ATOM   2576  CB  ILE A 336      22.079   9.258   4.854  1.00 15.54           C  
ATOM   2577  CG1 ILE A 336      20.760   9.815   5.443  1.00 13.96           C  
ATOM   2578  CG2 ILE A 336      23.109   8.712   5.898  1.00 16.74           C  
ATOM   2579  CD1 ILE A 336      19.904   8.764   6.228  1.00 13.89           C  
ATOM   2580  N   ALA A 337      21.682  10.098   1.762  1.00 13.84           N  
ATOM   2581  CA  ALA A 337      20.782  10.545   0.699  1.00 13.23           C  
ATOM   2582  C   ALA A 337      19.733   9.455   0.427  1.00 11.87           C  
ATOM   2583  O   ALA A 337      20.025   8.255   0.526  1.00 12.01           O  
ATOM   2584  CB  ALA A 337      21.508  10.824  -0.591  1.00 11.85           C  
ATOM   2585  N   LEU A 338      18.542   9.900   0.006  1.00 11.33           N  
ATOM   2586  CA  LEU A 338      17.399   9.005  -0.197  1.00 11.02           C  
ATOM   2587  C   LEU A 338      16.755   9.525  -1.456  1.00 11.10           C  
ATOM   2588  O   LEU A 338      16.689  10.744  -1.638  1.00 12.78           O  
ATOM   2589  CB  LEU A 338      16.362   9.056   0.951  1.00 13.08           C  
ATOM   2590  CG  LEU A 338      16.881   8.693   2.328  1.00 10.85           C  
ATOM   2591  CD1 LEU A 338      17.442  10.016   3.034  1.00 10.41           C  
ATOM   2592  CD2 LEU A 338      15.793   8.008   3.160  1.00  7.43           C  
ATOM   2593  N   ASP A 339      16.270   8.644  -2.327  1.00 11.02           N  
ATOM   2594  CA  ASP A 339      15.633   9.100  -3.572  1.00 12.05           C  
ATOM   2595  C   ASP A 339      14.619   8.020  -3.989  1.00 12.79           C  
ATOM   2596  O   ASP A 339      14.808   6.820  -3.670  1.00 13.37           O  
ATOM   2597  CB  ASP A 339      16.731   9.314  -4.663  1.00 11.94           C  
ATOM   2598  CG  ASP A 339      16.236  10.104  -5.858  1.00 12.82           C  
ATOM   2599  OD1 ASP A 339      15.347   9.605  -6.608  1.00 13.38           O  
ATOM   2600  OD2 ASP A 339      16.757  11.242  -6.076  1.00 12.66           O  
ATOM   2601  N   GLY A 340      13.548   8.452  -4.643  1.00 12.31           N  
ATOM   2602  CA  GLY A 340      12.444   7.539  -5.007  1.00  9.45           C  
ATOM   2603  C   GLY A 340      12.512   7.145  -6.496  1.00 11.70           C  
ATOM   2604  O   GLY A 340      11.621   7.533  -7.242  1.00 10.97           O  
ATOM   2605  N   ASP A 341      13.499   6.342  -6.888  1.00 11.47           N  
ATOM   2606  CA  ASP A 341      13.698   5.884  -8.277  1.00 11.68           C  
ATOM   2607  C   ASP A 341      13.803   7.037  -9.269  1.00 12.64           C  
ATOM   2608  O   ASP A 341      13.504   6.841 -10.452  1.00 13.26           O  
ATOM   2609  CB  ASP A 341      12.587   4.862  -8.686  1.00 11.26           C  
ATOM   2610  CG  ASP A 341      12.889   4.150 -10.027  1.00 10.42           C  
ATOM   2611  OD1 ASP A 341      14.119   3.917 -10.324  1.00 12.95           O  
ATOM   2612  OD2 ASP A 341      11.913   3.763 -10.748  1.00 12.43           O  
ATOM   2613  N   THR A 342      14.332   8.222  -8.814  1.00 11.86           N  
ATOM   2614  CA  THR A 342      14.512   9.327  -9.745  1.00 12.36           C  
ATOM   2615  C   THR A 342      15.964   9.840  -9.721  1.00 12.85           C  
ATOM   2616  O   THR A 342      16.207  10.985 -10.061  1.00 13.80           O  
ATOM   2617  CB  THR A 342      13.500  10.520  -9.445  1.00 12.41           C  
ATOM   2618  OG1 THR A 342      13.501  10.825  -8.029  1.00 12.44           O  
ATOM   2619  CG2 THR A 342      12.036  10.115  -9.894  1.00 11.22           C  
ATOM   2620  N   LYS A 343      16.898   9.009  -9.294  1.00 11.53           N  
ATOM   2621  CA  LYS A 343      18.236   9.514  -8.995  1.00 12.63           C  
ATOM   2622  C   LYS A 343      18.951  10.054 -10.250  1.00 13.23           C  
ATOM   2623  O   LYS A 343      19.841  10.942 -10.145  1.00 13.24           O  
ATOM   2624  CB  LYS A 343      19.093   8.419  -8.289  1.00 12.43           C  
ATOM   2625  CG  LYS A 343      19.048   7.019  -8.953  1.00 13.71           C  
ATOM   2626  CD  LYS A 343      19.974   6.087  -8.230  1.00 16.18           C  
ATOM   2627  CE  LYS A 343      19.823   4.650  -8.650  1.00 14.15           C  
ATOM   2628  NZ  LYS A 343      18.480   3.969  -8.408  1.00 13.56           N  
ATOM   2629  N   ASN A 344      18.628   9.474 -11.409  1.00 13.74           N  
ATOM   2630  CA  ASN A 344      19.268   9.952 -12.600  1.00 16.51           C  
ATOM   2631  C   ASN A 344      18.702  11.297 -13.013  1.00 17.50           C  
ATOM   2632  O   ASN A 344      19.405  12.033 -13.749  1.00 20.94           O  
ATOM   2633  CB  ASN A 344      19.095   8.974 -13.762  1.00 16.17           C  
ATOM   2634  CG  ASN A 344      17.648   8.796 -14.138  1.00 16.76           C  
ATOM   2635  OD1 ASN A 344      16.799   8.449 -13.282  1.00 17.84           O  
ATOM   2636  ND2 ASN A 344      17.331   9.089 -15.432  1.00 18.72           N  
ATOM   2637  N   SER A 345      17.477  11.642 -12.580  1.00 17.49           N  
ATOM   2638  CA  SER A 345      16.947  12.984 -12.943  1.00 17.00           C  
ATOM   2639  C   SER A 345      17.190  14.037 -11.903  1.00 16.74           C  
ATOM   2640  O   SER A 345      17.245  15.202 -12.251  1.00 17.40           O  
ATOM   2641  CB  SER A 345      15.439  13.043 -13.244  1.00 20.89           C  
ATOM   2642  OG  SER A 345      14.840  11.867 -13.692  1.00 17.87           O  
ATOM   2643  N   THR A 346      17.266  13.665 -10.612  1.00 14.38           N  
ATOM   2644  CA  THR A 346      17.532  14.636  -9.555  1.00 14.90           C  
ATOM   2645  C   THR A 346      19.037  14.858  -9.384  1.00 13.76           C  
ATOM   2646  O   THR A 346      19.449  15.812  -8.716  1.00 15.66           O  
ATOM   2647  CB  THR A 346      17.046  14.136  -8.208  1.00 12.43           C  
ATOM   2648  OG1 THR A 346      17.787  12.942  -7.848  1.00 12.68           O  
ATOM   2649  CG2 THR A 346      15.505  13.915  -8.265  1.00 13.96           C  
ATOM   2650  N   PHE A 347      19.833  13.926  -9.943  1.00 14.91           N  
ATOM   2651  CA  PHE A 347      21.294  13.860  -9.768  1.00 14.42           C  
ATOM   2652  C   PHE A 347      21.789  13.459  -8.406  1.00 14.70           C  
ATOM   2653  O   PHE A 347      23.002  13.562  -8.129  1.00 13.50           O  
ATOM   2654  CB  PHE A 347      22.019  15.088 -10.312  1.00 15.23           C  
ATOM   2655  CG  PHE A 347      21.917  15.173 -11.787  1.00 16.72           C  
ATOM   2656  CD1 PHE A 347      22.803  14.478 -12.613  1.00 18.80           C  
ATOM   2657  CD2 PHE A 347      20.917  15.910 -12.364  1.00 16.63           C  
ATOM   2658  CE1 PHE A 347      22.670  14.571 -13.983  1.00 21.51           C  
ATOM   2659  CE2 PHE A 347      20.791  15.960 -13.805  1.00 15.76           C  
ATOM   2660  CZ  PHE A 347      21.651  15.355 -14.541  1.00 17.57           C  
ATOM   2661  N   SER A 348      20.905  12.847  -7.613  1.00 13.57           N  
ATOM   2662  CA  SER A 348      21.368  12.281  -6.373  1.00 14.52           C  
ATOM   2663  C   SER A 348      22.173  11.014  -6.718  1.00 15.20           C  
ATOM   2664  O   SER A 348      22.886  10.491  -5.852  1.00 16.61           O  
ATOM   2665  CB  SER A 348      20.217  11.926  -5.404  1.00 14.41           C  
ATOM   2666  OG  SER A 348      19.366  10.952  -6.079  1.00 15.94           O  
ATOM   2667  N   GLU A 349      22.082  10.519  -7.949  1.00 14.20           N  
ATOM   2668  CA  GLU A 349      22.957   9.415  -8.364  1.00 15.82           C  
ATOM   2669  C   GLU A 349      24.437   9.755  -8.206  1.00 15.67           C  
ATOM   2670  O   GLU A 349      25.280   8.857  -8.000  1.00 16.97           O  
ATOM   2671  CB  GLU A 349      22.695   8.922  -9.793  1.00 16.59           C  
ATOM   2672  CG  GLU A 349      23.102  10.031 -10.775  1.00 22.07           C  
ATOM   2673  CD  GLU A 349      22.890   9.735 -12.244  1.00 26.28           C  
ATOM   2674  OE1 GLU A 349      22.273   8.708 -12.579  1.00 25.80           O  
ATOM   2675  OE2 GLU A 349      23.337  10.563 -13.069  1.00 28.27           O  
ATOM   2676  N   ILE A 350      24.768  11.041  -8.313  1.00 15.63           N  
ATOM   2677  CA  ILE A 350      26.176  11.477  -8.089  1.00 17.39           C  
ATOM   2678  C   ILE A 350      26.630  11.073  -6.667  1.00 19.27           C  
ATOM   2679  O   ILE A 350      27.728  10.485  -6.463  1.00 21.80           O  
ATOM   2680  CB  ILE A 350      26.421  12.972  -8.464  1.00 17.05           C  
ATOM   2681  CG1 ILE A 350      26.086  13.254  -9.943  1.00 17.97           C  
ATOM   2682  CG2 ILE A 350      27.923  13.330  -8.248  1.00 18.71           C  
ATOM   2683  CD1 ILE A 350      25.920  14.692 -10.244  1.00 15.43           C  
ATOM   2684  N   PHE A 351      25.784  11.335  -5.678  1.00 18.59           N  
ATOM   2685  CA  PHE A 351      26.087  10.949  -4.296  1.00 19.36           C  
ATOM   2686  C   PHE A 351      26.148   9.407  -4.131  1.00 19.12           C  
ATOM   2687  O   PHE A 351      27.030   8.891  -3.429  1.00 19.48           O  
ATOM   2688  CB  PHE A 351      25.039  11.547  -3.353  1.00 18.18           C  
ATOM   2689  CG  PHE A 351      25.272  11.241  -1.907  1.00 18.73           C  
ATOM   2690  CD1 PHE A 351      25.853  12.191  -1.089  1.00 15.92           C  
ATOM   2691  CD2 PHE A 351      24.885   9.989  -1.370  1.00 15.24           C  
ATOM   2692  CE1 PHE A 351      26.059  11.937   0.313  1.00 14.17           C  
ATOM   2693  CE2 PHE A 351      25.067   9.694  -0.060  1.00 17.79           C  
ATOM   2694  CZ  PHE A 351      25.634  10.635   0.792  1.00 15.60           C  
ATOM   2695  N   LYS A 352      25.205   8.676  -4.735  1.00 18.17           N  
ATOM   2696  CA  LYS A 352      25.236   7.230  -4.721  1.00 17.13           C  
ATOM   2697  C   LYS A 352      26.553   6.665  -5.248  1.00 17.77           C  
ATOM   2698  O   LYS A 352      27.070   5.685  -4.662  1.00 18.65           O  
ATOM   2699  CB  LYS A 352      24.092   6.628  -5.534  1.00 16.47           C  
ATOM   2700  CG  LYS A 352      24.064   5.098  -5.490  1.00 18.20           C  
ATOM   2701  CD  LYS A 352      22.926   4.508  -6.364  1.00 18.20           C  
ATOM   2702  CE  LYS A 352      22.749   3.044  -6.045  1.00 25.21           C  
ATOM   2703  NZ  LYS A 352      23.581   2.281  -6.986  1.00 26.45           N  
ATOM   2704  N   LYS A 353      27.075   7.273  -6.310  1.00 16.16           N  
ATOM   2705  CA  LYS A 353      28.332   6.842  -6.922  1.00 19.36           C  
ATOM   2706  C   LYS A 353      29.512   6.996  -5.956  1.00 18.90           C  
ATOM   2707  O   LYS A 353      30.325   6.068  -5.805  1.00 19.85           O  
ATOM   2708  CB  LYS A 353      28.624   7.641  -8.204  1.00 18.56           C  
ATOM   2709  CG  LYS A 353      29.762   6.956  -9.018  1.00 25.00           C  
ATOM   2710  CD  LYS A 353      30.059   7.747 -10.262  1.00 31.26           C  
ATOM   2711  CE  LYS A 353      31.247   7.093 -11.057  1.00 40.10           C  
ATOM   2712  NZ  LYS A 353      32.628   7.385 -10.474  1.00 40.90           N  
ATOM   2713  N   GLU A 354      29.588   8.136  -5.299  1.00 18.20           N  
ATOM   2714  CA  GLU A 354      30.689   8.423  -4.410  1.00 19.61           C  
ATOM   2715  C   GLU A 354      30.520   7.808  -3.030  1.00 18.55           C  
ATOM   2716  O   GLU A 354      31.533   7.447  -2.402  1.00 17.77           O  
ATOM   2717  CB  GLU A 354      30.906   9.935  -4.338  1.00 18.29           C  
ATOM   2718  CG  GLU A 354      31.064  10.445  -5.821  1.00 26.42           C  
ATOM   2719  CD  GLU A 354      31.676  11.826  -5.950  1.00 29.43           C  
ATOM   2720  OE1 GLU A 354      31.986  12.444  -4.918  1.00 26.89           O  
ATOM   2721  OE2 GLU A 354      31.783  12.316  -7.121  1.00 33.04           O  
ATOM   2722  N   HIS A 355      29.274   7.684  -2.539  1.00 16.63           N  
ATOM   2723  CA  HIS A 355      29.085   7.232  -1.183  1.00 15.55           C  
ATOM   2724  C   HIS A 355      27.946   6.191  -1.102  1.00 14.72           C  
ATOM   2725  O   HIS A 355      26.921   6.448  -0.437  1.00 15.02           O  
ATOM   2726  CB  HIS A 355      28.749   8.398  -0.213  1.00 17.37           C  
ATOM   2727  CG  HIS A 355      29.534   9.653  -0.440  1.00 19.15           C  
ATOM   2728  ND1 HIS A 355      30.835   9.810   0.007  1.00 19.32           N  
ATOM   2729  CD2 HIS A 355      29.192  10.826  -1.031  1.00 15.18           C  
ATOM   2730  CE1 HIS A 355      31.265  11.015  -0.316  1.00 21.04           C  
ATOM   2731  NE2 HIS A 355      30.295  11.654  -0.948  1.00 21.68           N  
ATOM   2732  N   PRO A 356      28.094   5.047  -1.809  1.00 15.83           N  
ATOM   2733  CA  PRO A 356      27.028   4.067  -1.981  1.00 16.06           C  
ATOM   2734  C   PRO A 356      26.475   3.585  -0.670  1.00 15.35           C  
ATOM   2735  O   PRO A 356      25.251   3.349  -0.608  1.00 14.92           O  
ATOM   2736  CB  PRO A 356      27.728   2.901  -2.702  1.00 17.41           C  
ATOM   2737  CG  PRO A 356      29.190   3.045  -2.404  1.00 17.08           C  
ATOM   2738  CD  PRO A 356      29.318   4.599  -2.488  1.00 17.06           C  
ATOM   2739  N   ASP A 357      27.317   3.447   0.370  1.00 14.60           N  
ATOM   2740  CA  ASP A 357      26.828   2.894   1.657  1.00 16.26           C  
ATOM   2741  C   ASP A 357      25.834   3.848   2.370  1.00 16.44           C  
ATOM   2742  O   ASP A 357      25.115   3.444   3.331  1.00 16.52           O  
ATOM   2743  CB  ASP A 357      27.981   2.568   2.663  1.00 17.89           C  
ATOM   2744  CG  ASP A 357      28.949   1.548   2.143  1.00 26.44           C  
ATOM   2745  OD1 ASP A 357      28.724   0.924   1.068  1.00 31.49           O  
ATOM   2746  OD2 ASP A 357      29.979   1.379   2.826  1.00 37.91           O  
ATOM   2747  N   ARG A 358      25.839   5.108   1.957  1.00 14.52           N  
ATOM   2748  CA  ARG A 358      24.980   6.134   2.553  1.00 14.14           C  
ATOM   2749  C   ARG A 358      23.828   6.625   1.684  1.00 15.32           C  
ATOM   2750  O   ARG A 358      23.198   7.668   2.031  1.00 14.81           O  
ATOM   2751  CB  ARG A 358      25.804   7.365   3.033  1.00 12.02           C  
ATOM   2752  CG  ARG A 358      26.611   6.913   4.270  1.00 15.94           C  
ATOM   2753  CD  ARG A 358      27.329   8.094   4.885  1.00 19.45           C  
ATOM   2754  NE  ARG A 358      28.547   8.399   4.160  1.00 21.01           N  
ATOM   2755  CZ  ARG A 358      29.012   9.626   3.911  1.00 23.25           C  
ATOM   2756  NH1 ARG A 358      28.315  10.745   4.255  1.00 18.08           N  
ATOM   2757  NH2 ARG A 358      30.188   9.721   3.300  1.00 26.65           N  
ATOM   2758  N   PHE A 359      23.620   5.921   0.567  1.00 14.22           N  
ATOM   2759  CA  PHE A 359      22.490   6.193  -0.336  1.00 13.16           C  
ATOM   2760  C   PHE A 359      21.420   5.107  -0.058  1.00 12.25           C  
ATOM   2761  O   PHE A 359      21.714   3.878  -0.003  1.00 13.26           O  
ATOM   2762  CB  PHE A 359      22.929   6.125  -1.805  1.00 13.14           C  
ATOM   2763  CG  PHE A 359      21.831   6.436  -2.749  1.00 15.56           C  
ATOM   2764  CD1 PHE A 359      21.592   7.764  -3.122  1.00 15.94           C  
ATOM   2765  CD2 PHE A 359      20.990   5.437  -3.239  1.00 16.80           C  
ATOM   2766  CE1 PHE A 359      20.530   8.071  -4.041  1.00 16.20           C  
ATOM   2767  CE2 PHE A 359      19.910   5.742  -4.107  1.00 18.55           C  
ATOM   2768  CZ  PHE A 359      19.683   7.076  -4.466  1.00 13.98           C  
ATOM   2769  N   ILE A 360      20.168   5.529   0.070  1.00 11.98           N  
ATOM   2770  CA  ILE A 360      19.054   4.571   0.259  1.00 13.12           C  
ATOM   2771  C   ILE A 360      18.068   4.760  -0.878  1.00 12.95           C  
ATOM   2772  O   ILE A 360      17.360   5.784  -0.961  1.00 12.00           O  
ATOM   2773  CB  ILE A 360      18.234   4.823   1.623  1.00 12.52           C  
ATOM   2774  CG1 ILE A 360      19.165   5.052   2.831  1.00 11.31           C  
ATOM   2775  CG2 ILE A 360      17.197   3.658   1.889  1.00 15.16           C  
ATOM   2776  CD1 ILE A 360      18.477   5.202   4.149  1.00 15.15           C  
ATOM   2777  N   GLU A 361      17.986   3.733  -1.712  1.00 12.78           N  
ATOM   2778  CA  GLU A 361      17.005   3.720  -2.755  1.00 13.08           C  
ATOM   2779  C   GLU A 361      15.628   3.370  -2.124  1.00 12.15           C  
ATOM   2780  O   GLU A 361      15.492   2.309  -1.482  1.00 12.04           O  
ATOM   2781  CB  GLU A 361      17.439   2.682  -3.792  1.00 11.00           C  
ATOM   2782  CG  GLU A 361      16.343   2.509  -4.848  1.00 13.90           C  
ATOM   2783  CD  GLU A 361      16.103   3.822  -5.632  1.00 14.43           C  
ATOM   2784  OE1 GLU A 361      17.097   4.466  -6.081  1.00 14.16           O  
ATOM   2785  OE2 GLU A 361      14.924   4.263  -5.713  1.00 14.14           O  
ATOM   2786  N   CYS A 362      14.655   4.269  -2.302  1.00 11.86           N  
ATOM   2787  CA  CYS A 362      13.368   4.172  -1.658  1.00 12.38           C  
ATOM   2788  C   CYS A 362      12.303   3.742  -2.637  1.00 11.65           C  
ATOM   2789  O   CYS A 362      11.164   3.479  -2.208  1.00 13.33           O  
ATOM   2790  CB  CYS A 362      12.979   5.527  -1.060  1.00 11.22           C  
ATOM   2791  SG  CYS A 362      14.017   5.780   0.463  1.00 14.07           S  
ATOM   2792  N   TYR A 363      12.669   3.706  -3.932  1.00 11.70           N  
ATOM   2793  CA  TYR A 363      11.741   3.209  -4.973  1.00 11.54           C  
ATOM   2794  C   TYR A 363      10.570   4.187  -5.132  1.00 12.37           C  
ATOM   2795  O   TYR A 363      10.634   5.279  -4.626  1.00 11.95           O  
ATOM   2796  CB  TYR A 363      11.291   1.765  -4.699  1.00 12.00           C  
ATOM   2797  CG  TYR A 363      12.519   0.853  -4.778  1.00 12.79           C  
ATOM   2798  CD1 TYR A 363      13.067   0.517  -6.042  1.00  8.15           C  
ATOM   2799  CD2 TYR A 363      13.191   0.373  -3.617  1.00 16.32           C  
ATOM   2800  CE1 TYR A 363      14.227  -0.309  -6.134  1.00 11.85           C  
ATOM   2801  CE2 TYR A 363      14.365  -0.457  -3.725  1.00 14.12           C  
ATOM   2802  CZ  TYR A 363      14.822  -0.802  -5.014  1.00 16.01           C  
ATOM   2803  OH  TYR A 363      15.921  -1.599  -5.279  1.00 16.90           O  
ATOM   2804  N   ILE A 364       9.527   3.801  -5.894  1.00  9.86           N  
ATOM   2805  CA  ILE A 364       8.488   4.770  -6.193  1.00 10.57           C  
ATOM   2806  C   ILE A 364       7.462   4.859  -5.045  1.00  8.14           C  
ATOM   2807  O   ILE A 364       6.339   4.237  -5.097  1.00  8.85           O  
ATOM   2808  CB  ILE A 364       7.842   4.490  -7.599  1.00  9.60           C  
ATOM   2809  CG1 ILE A 364       8.989   4.343  -8.603  1.00  8.61           C  
ATOM   2810  CG2 ILE A 364       6.896   5.704  -7.970  1.00 12.05           C  
ATOM   2811  CD1 ILE A 364       8.477   4.064 -10.017  1.00 12.43           C  
ATOM   2812  N   ALA A 365       7.861   5.594  -4.000  1.00  9.91           N  
ATOM   2813  CA  ALA A 365       7.150   5.472  -2.719  1.00 10.54           C  
ATOM   2814  C   ALA A 365       7.570   6.701  -1.862  1.00 11.16           C  
ATOM   2815  O   ALA A 365       8.324   6.595  -0.845  1.00 10.12           O  
ATOM   2816  CB  ALA A 365       7.445   4.156  -1.975  1.00 12.52           C  
ATOM   2817  N   GLU A 366       7.035   7.853  -2.275  1.00 11.61           N  
ATOM   2818  CA  GLU A 366       7.456   9.145  -1.734  1.00 10.76           C  
ATOM   2819  C   GLU A 366       7.035   9.282  -0.286  1.00 10.56           C  
ATOM   2820  O   GLU A 366       7.784   9.840   0.510  1.00 11.64           O  
ATOM   2821  CB  GLU A 366       6.906  10.344  -2.519  1.00 10.12           C  
ATOM   2822  CG  GLU A 366       7.427  10.375  -4.038  1.00  9.43           C  
ATOM   2823  CD  GLU A 366       6.720   9.390  -4.926  1.00 10.47           C  
ATOM   2824  OE1 GLU A 366       5.631   8.906  -4.577  1.00 10.71           O  
ATOM   2825  OE2 GLU A 366       7.271   9.134  -6.028  1.00 13.95           O  
ATOM   2826  N   GLN A 367       5.869   8.736   0.068  1.00 10.85           N  
ATOM   2827  CA  GLN A 367       5.434   8.821   1.445  1.00  9.41           C  
ATOM   2828  C   GLN A 367       6.394   8.127   2.330  1.00 10.27           C  
ATOM   2829  O   GLN A 367       6.846   8.727   3.338  1.00 10.67           O  
ATOM   2830  CB  GLN A 367       4.095   8.113   1.638  1.00  9.14           C  
ATOM   2831  CG  GLN A 367       2.938   8.785   0.901  1.00 13.15           C  
ATOM   2832  CD  GLN A 367       1.694   7.831   1.113  1.00 17.91           C  
ATOM   2833  OE1 GLN A 367       1.020   8.084   2.032  1.00 13.50           O  
ATOM   2834  NE2 GLN A 367       1.526   6.626   0.349  1.00 21.23           N  
ATOM   2835  N   ASN A 368       6.703   6.890   2.022  1.00 10.56           N  
ATOM   2836  CA  ASN A 368       7.641   6.143   2.849  1.00 10.98           C  
ATOM   2837  C   ASN A 368       9.015   6.829   2.845  1.00 12.29           C  
ATOM   2838  O   ASN A 368       9.653   6.860   3.863  1.00 12.18           O  
ATOM   2839  CB  ASN A 368       7.752   4.707   2.322  1.00 11.57           C  
ATOM   2840  CG  ASN A 368       8.578   3.806   3.252  1.00 14.87           C  
ATOM   2841  OD1 ASN A 368       9.619   3.202   2.864  1.00 17.01           O  
ATOM   2842  ND2 ASN A 368       8.137   3.708   4.468  1.00  8.05           N  
ATOM   2843  N   MET A 369       9.501   7.309   1.696  1.00 11.65           N  
ATOM   2844  CA  MET A 369      10.810   7.967   1.659  1.00 11.49           C  
ATOM   2845  C   MET A 369      10.953   9.073   2.742  1.00 12.61           C  
ATOM   2846  O   MET A 369      12.007   9.158   3.433  1.00 12.06           O  
ATOM   2847  CB  MET A 369      11.129   8.554   0.260  1.00 12.57           C  
ATOM   2848  CG  MET A 369      12.362   9.474   0.307  1.00 12.23           C  
ATOM   2849  SD  MET A 369      12.900   9.849  -1.352  1.00 12.99           S  
ATOM   2850  CE  MET A 369      11.761  11.151  -1.696  1.00 13.79           C  
ATOM   2851  N   VAL A 370       9.952   9.952   2.846  1.00 11.99           N  
ATOM   2852  CA  VAL A 370       9.974  11.017   3.829  1.00 11.64           C  
ATOM   2853  C   VAL A 370       9.941  10.403   5.219  1.00 12.25           C  
ATOM   2854  O   VAL A 370      10.668  10.865   6.125  1.00 11.82           O  
ATOM   2855  CB  VAL A 370       8.789  12.005   3.636  1.00 11.22           C  
ATOM   2856  CG1 VAL A 370       8.816  13.067   4.755  1.00 11.73           C  
ATOM   2857  CG2 VAL A 370       8.909  12.769   2.267  1.00 10.13           C  
ATOM   2858  N   SER A 371       9.181   9.303   5.404  1.00 12.11           N  
ATOM   2859  CA  SER A 371       9.103   8.755   6.821  1.00 12.75           C  
ATOM   2860  C   SER A 371      10.425   8.082   7.185  1.00 12.07           C  
ATOM   2861  O   SER A 371      10.858   8.178   8.341  1.00 13.57           O  
ATOM   2862  CB  SER A 371       7.938   7.767   6.986  1.00 10.48           C  
ATOM   2863  OG  SER A 371       6.701   8.446   6.800  1.00 12.14           O  
ATOM   2864  N   ILE A 372      11.092   7.521   6.176  1.00 12.50           N  
ATOM   2865  CA  ILE A 372      12.405   6.836   6.442  1.00 11.92           C  
ATOM   2866  C   ILE A 372      13.373   7.962   6.866  1.00 12.59           C  
ATOM   2867  O   ILE A 372      14.147   7.776   7.847  1.00 14.39           O  
ATOM   2868  CB  ILE A 372      12.978   6.129   5.145  1.00 11.57           C  
ATOM   2869  CG1 ILE A 372      12.117   4.930   4.683  1.00 12.88           C  
ATOM   2870  CG2 ILE A 372      14.395   5.669   5.353  1.00 11.65           C  
ATOM   2871  CD1 ILE A 372      11.995   3.826   5.679  1.00 13.03           C  
ATOM   2872  N   ALA A 373      13.385   9.080   6.111  1.00 12.34           N  
ATOM   2873  CA  ALA A 373      14.285  10.213   6.422  1.00 12.36           C  
ATOM   2874  C   ALA A 373      13.963  10.681   7.840  1.00 11.87           C  
ATOM   2875  O   ALA A 373      14.883  10.897   8.645  1.00 10.98           O  
ATOM   2876  CB  ALA A 373      14.168  11.371   5.458  1.00 13.73           C  
ATOM   2877  N   VAL A 374      12.694  10.863   8.154  1.00 11.70           N  
ATOM   2878  CA  VAL A 374      12.351  11.291   9.548  1.00 11.99           C  
ATOM   2879  C   VAL A 374      12.962  10.322  10.599  1.00 13.75           C  
ATOM   2880  O   VAL A 374      13.563  10.798  11.607  1.00 13.11           O  
ATOM   2881  CB  VAL A 374      10.801  11.525   9.782  1.00 12.98           C  
ATOM   2882  CG1 VAL A 374      10.460  11.722  11.327  1.00 10.01           C  
ATOM   2883  CG2 VAL A 374      10.318  12.698   8.913  1.00 12.81           C  
ATOM   2884  N   GLY A 375      12.859   9.009  10.340  1.00 12.15           N  
ATOM   2885  CA  GLY A 375      13.298   7.971  11.310  1.00 13.17           C  
ATOM   2886  C   GLY A 375      14.818   7.996  11.355  1.00 13.77           C  
ATOM   2887  O   GLY A 375      15.386   7.886  12.427  1.00 13.72           O  
ATOM   2888  N   CYS A 376      15.487   8.200  10.207  1.00 13.19           N  
ATOM   2889  CA  CYS A 376      16.989   8.309  10.162  1.00 14.51           C  
ATOM   2890  C   CYS A 376      17.514   9.517  10.941  1.00 15.25           C  
ATOM   2891  O   CYS A 376      18.604   9.441  11.542  1.00 15.70           O  
ATOM   2892  CB  CYS A 376      17.470   8.391   8.704  1.00 13.80           C  
ATOM   2893  SG  CYS A 376      17.308   6.740   7.981  1.00 14.61           S  
ATOM   2894  N   ALA A 377      16.754  10.622  10.927  1.00 13.06           N  
ATOM   2895  CA  ALA A 377      17.149  11.807  11.593  1.00 13.23           C  
ATOM   2896  C   ALA A 377      16.849  11.758  13.118  1.00 14.42           C  
ATOM   2897  O   ALA A 377      17.350  12.620  13.830  1.00 14.32           O  
ATOM   2898  CB  ALA A 377      16.421  13.046  10.948  1.00 12.04           C  
ATOM   2899  N   THR A 378      16.067  10.783  13.616  1.00 14.42           N  
ATOM   2900  CA  THR A 378      15.720  10.785  15.077  1.00 15.59           C  
ATOM   2901  C   THR A 378      17.010  10.613  15.898  1.00 15.73           C  
ATOM   2902  O   THR A 378      17.974  10.020  15.417  1.00 16.07           O  
ATOM   2903  CB  THR A 378      14.686   9.756  15.515  1.00 16.39           C  
ATOM   2904  OG1 THR A 378      15.174   8.456  15.170  1.00 17.98           O  
ATOM   2905  CG2 THR A 378      13.332  10.015  14.776  1.00 11.61           C  
ATOM   2906  N   ARG A 379      17.015  11.232  17.077  1.00 16.73           N  
ATOM   2907  CA  ARG A 379      18.208  11.200  18.015  1.00 17.98           C  
ATOM   2908  C   ARG A 379      19.440  11.763  17.308  1.00 18.56           C  
ATOM   2909  O   ARG A 379      20.542  11.423  17.650  1.00 19.90           O  
ATOM   2910  CB  ARG A 379      18.390   9.800  18.569  1.00 18.33           C  
ATOM   2911  CG  ARG A 379      17.080   9.327  19.189  1.00 19.07           C  
ATOM   2912  CD  ARG A 379      17.199   8.159  20.137  1.00 21.92           C  
ATOM   2913  NE  ARG A 379      15.817   7.649  20.341  1.00 23.18           N  
ATOM   2914  CZ  ARG A 379      15.444   6.721  21.221  1.00 20.25           C  
ATOM   2915  NH1 ARG A 379      16.339   6.136  22.021  1.00 18.67           N  
ATOM   2916  NH2 ARG A 379      14.156   6.359  21.288  1.00 18.06           N  
ATOM   2917  N   ASN A 380      19.223  12.545  16.253  1.00 18.96           N  
ATOM   2918  CA  ASN A 380      20.264  13.157  15.447  1.00 21.01           C  
ATOM   2919  C   ASN A 380      21.319  12.195  14.865  1.00 20.68           C  
ATOM   2920  O   ASN A 380      22.527  12.584  14.723  1.00 20.57           O  
ATOM   2921  CB  ASN A 380      20.988  14.239  16.291  1.00 21.33           C  
ATOM   2922  CG  ASN A 380      20.021  15.188  16.967  1.00 29.28           C  
ATOM   2923  OD1 ASN A 380      19.042  15.696  16.350  1.00 35.05           O  
ATOM   2924  ND2 ASN A 380      20.279  15.473  18.243  1.00 34.64           N  
ATOM   2925  N   ARG A 381      20.920  10.961  14.563  1.00 18.42           N  
ATOM   2926  CA  ARG A 381      21.883   9.906  14.099  1.00 16.83           C  
ATOM   2927  C   ARG A 381      22.453  10.210  12.716  1.00 19.03           C  
ATOM   2928  O   ARG A 381      23.568   9.798  12.421  1.00 19.93           O  
ATOM   2929  CB  ARG A 381      21.318   8.476  14.152  1.00 16.62           C  
ATOM   2930  CG  ARG A 381      20.685   8.078  15.511  1.00 19.04           C  
ATOM   2931  CD  ARG A 381      21.696   8.324  16.704  1.00 18.60           C  
ATOM   2932  NE  ARG A 381      22.886   7.464  16.616  1.00 22.69           N  
ATOM   2933  CZ  ARG A 381      23.889   7.454  17.512  1.00 23.99           C  
ATOM   2934  NH1 ARG A 381      24.894   6.598  17.381  1.00 24.45           N  
ATOM   2935  NH2 ARG A 381      23.866   8.275  18.555  1.00 23.13           N  
ATOM   2936  N   THR A 382      21.696  10.944  11.882  1.00 17.19           N  
ATOM   2937  CA  THR A 382      22.091  11.203  10.485  1.00 16.56           C  
ATOM   2938  C   THR A 382      21.520  12.535  10.092  1.00 15.33           C  
ATOM   2939  O   THR A 382      20.604  13.055  10.771  1.00 16.97           O  
ATOM   2940  CB  THR A 382      21.505  10.104   9.486  1.00 16.52           C  
ATOM   2941  OG1 THR A 382      20.050  10.179   9.511  1.00 15.68           O  
ATOM   2942  CG2 THR A 382      21.930   8.669   9.863  1.00 14.83           C  
ATOM   2943  N   VAL A 383      22.011  13.072   8.967  1.00 14.01           N  
ATOM   2944  CA  VAL A 383      21.521  14.268   8.338  1.00 14.04           C  
ATOM   2945  C   VAL A 383      21.006  13.909   6.954  1.00 13.19           C  
ATOM   2946  O   VAL A 383      21.777  13.828   6.030  1.00 13.22           O  
ATOM   2947  CB  VAL A 383      22.661  15.326   8.233  1.00 13.91           C  
ATOM   2948  CG1 VAL A 383      22.193  16.591   7.500  1.00 12.37           C  
ATOM   2949  CG2 VAL A 383      23.151  15.650   9.677  1.00 14.52           C  
ATOM   2950  N   PRO A 384      19.675  13.688   6.821  1.00 15.01           N  
ATOM   2951  CA  PRO A 384      19.187  13.096   5.562  1.00 13.03           C  
ATOM   2952  C   PRO A 384      18.856  14.095   4.511  1.00 13.10           C  
ATOM   2953  O   PRO A 384      18.260  15.139   4.840  1.00 12.38           O  
ATOM   2954  CB  PRO A 384      17.896  12.365   5.958  1.00 13.30           C  
ATOM   2955  CG  PRO A 384      17.866  12.365   7.447  1.00 15.44           C  
ATOM   2956  CD  PRO A 384      18.755  13.474   7.945  1.00 14.10           C  
ATOM   2957  N   PHE A 385      19.177  13.769   3.252  1.00 13.41           N  
ATOM   2958  CA  PHE A 385      18.656  14.579   2.157  1.00 12.75           C  
ATOM   2959  C   PHE A 385      17.857  13.668   1.226  1.00 14.21           C  
ATOM   2960  O   PHE A 385      18.444  12.795   0.631  1.00 14.64           O  
ATOM   2961  CB  PHE A 385      19.843  15.143   1.372  1.00 15.02           C  
ATOM   2962  CG  PHE A 385      20.434  16.386   1.951  1.00 12.15           C  
ATOM   2963  CD1 PHE A 385      20.183  17.568   1.305  1.00 12.07           C  
ATOM   2964  CD2 PHE A 385      21.256  16.369   3.111  1.00 15.25           C  
ATOM   2965  CE1 PHE A 385      20.730  18.818   1.768  1.00 15.39           C  
ATOM   2966  CE2 PHE A 385      21.838  17.632   3.575  1.00 15.90           C  
ATOM   2967  CZ  PHE A 385      21.568  18.826   2.879  1.00 14.82           C  
ATOM   2968  N  ACYS A 386      16.538  13.898   1.145  0.50 13.87           N  
ATOM   2969  N  BCYS A 386      16.526  13.788   1.185  0.50 12.40           N  
ATOM   2970  CA ACYS A 386      15.633  13.196   0.210  0.50 14.75           C  
ATOM   2971  CA BCYS A 386      15.721  12.977   0.235  0.50 11.93           C  
ATOM   2972  C  ACYS A 386      15.452  13.958  -1.068  0.50 13.19           C  
ATOM   2973  C  BCYS A 386      15.281  13.821  -0.969  0.50 11.39           C  
ATOM   2974  O  ACYS A 386      15.404  15.198  -1.067  0.50 12.71           O  
ATOM   2975  O  BCYS A 386      14.954  14.979  -0.813  0.50 11.21           O  
ATOM   2976  CB ACYS A 386      14.223  13.095   0.788  0.50 14.86           C  
ATOM   2977  CB BCYS A 386      14.497  12.352   0.932  0.50 10.94           C  
ATOM   2978  SG ACYS A 386      14.130  12.332   2.358  0.50 19.63           S  
ATOM   2979  SG BCYS A 386      13.260  13.599   1.592  0.50  9.06           S  
ATOM   2980  N   SER A 387      15.277  13.224  -2.172  1.00 12.72           N  
ATOM   2981  CA  SER A 387      15.001  13.889  -3.427  1.00 12.25           C  
ATOM   2982  C   SER A 387      14.051  13.079  -4.295  1.00 12.69           C  
ATOM   2983  O   SER A 387      13.975  11.803  -4.232  1.00 11.52           O  
ATOM   2984  CB  SER A 387      16.264  14.238  -4.206  1.00 10.75           C  
ATOM   2985  OG  SER A 387      17.119  13.087  -4.182  1.00 11.13           O  
ATOM   2986  N   THR A 388      13.306  13.860  -5.085  1.00 13.77           N  
ATOM   2987  CA  THR A 388      12.437  13.386  -6.166  1.00 13.16           C  
ATOM   2988  C   THR A 388      12.059  14.651  -6.973  1.00 13.85           C  
ATOM   2989  O   THR A 388      12.645  15.703  -6.750  1.00 11.23           O  
ATOM   2990  CB  THR A 388      11.175  12.574  -5.633  1.00 12.29           C  
ATOM   2991  OG1 THR A 388      10.361  12.168  -6.750  1.00 12.01           O  
ATOM   2992  CG2 THR A 388      10.334  13.366  -4.572  1.00 12.35           C  
ATOM   2993  N   PHE A 389      11.169  14.535  -7.971  1.00 13.60           N  
ATOM   2994  CA  PHE A 389      10.640  15.720  -8.637  1.00 13.64           C  
ATOM   2995  C   PHE A 389       9.835  16.450  -7.572  1.00 13.55           C  
ATOM   2996  O   PHE A 389       9.123  15.837  -6.773  1.00 14.40           O  
ATOM   2997  CB  PHE A 389       9.654  15.373  -9.755  1.00 13.41           C  
ATOM   2998  CG  PHE A 389      10.272  14.780 -10.998  1.00 18.35           C  
ATOM   2999  CD1 PHE A 389      11.326  13.893 -10.950  1.00 21.82           C  
ATOM   3000  CD2 PHE A 389       9.757  15.120 -12.234  1.00 20.38           C  
ATOM   3001  CE1 PHE A 389      11.867  13.353 -12.168  1.00 18.79           C  
ATOM   3002  CE2 PHE A 389      10.301  14.589 -13.447  1.00 22.69           C  
ATOM   3003  CZ  PHE A 389      11.343  13.682 -13.390  1.00 22.84           C  
ATOM   3004  N   ALA A 390       9.938  17.793  -7.542  1.00 12.28           N  
ATOM   3005  CA  ALA A 390       9.166  18.531  -6.533  1.00 12.25           C  
ATOM   3006  C   ALA A 390       7.674  18.228  -6.582  1.00 12.42           C  
ATOM   3007  O   ALA A 390       7.004  18.268  -5.567  1.00 11.57           O  
ATOM   3008  CB  ALA A 390       9.408  20.093  -6.717  1.00 11.37           C  
ATOM   3009  N   ALA A 391       7.161  18.001  -7.791  1.00 11.95           N  
ATOM   3010  CA  ALA A 391       5.738  17.647  -7.983  1.00 12.39           C  
ATOM   3011  C   ALA A 391       5.331  16.443  -7.134  1.00 12.39           C  
ATOM   3012  O   ALA A 391       4.248  16.419  -6.602  1.00 13.17           O  
ATOM   3013  CB  ALA A 391       5.477  17.320  -9.462  1.00 11.75           C  
ATOM   3014  N   PHE A 392       6.237  15.478  -6.958  1.00 12.12           N  
ATOM   3015  CA  PHE A 392       5.851  14.289  -6.261  1.00 10.51           C  
ATOM   3016  C   PHE A 392       6.087  14.385  -4.767  1.00 11.64           C  
ATOM   3017  O   PHE A 392       5.673  13.461  -4.046  1.00 11.70           O  
ATOM   3018  CB  PHE A 392       6.477  13.050  -6.861  1.00 10.74           C  
ATOM   3019  CG  PHE A 392       6.276  12.920  -8.350  1.00 11.02           C  
ATOM   3020  CD1 PHE A 392       4.989  13.164  -8.908  1.00 15.48           C  
ATOM   3021  CD2 PHE A 392       7.376  12.685  -9.161  1.00  9.92           C  
ATOM   3022  CE1 PHE A 392       4.821  13.112 -10.322  1.00 13.29           C  
ATOM   3023  CE2 PHE A 392       7.247  12.607 -10.599  1.00 12.91           C  
ATOM   3024  CZ  PHE A 392       5.951  12.824 -11.150  1.00 14.26           C  
ATOM   3025  N   PHE A 393       6.660  15.486  -4.298  1.00 10.40           N  
ATOM   3026  CA  PHE A 393       6.588  15.730  -2.845  1.00 10.57           C  
ATOM   3027  C   PHE A 393       5.162  16.003  -2.394  1.00 10.40           C  
ATOM   3028  O   PHE A 393       4.868  15.795  -1.207  1.00 10.70           O  
ATOM   3029  CB  PHE A 393       7.587  16.834  -2.340  1.00 13.25           C  
ATOM   3030  CG  PHE A 393       8.998  16.314  -2.154  1.00 11.18           C  
ATOM   3031  CD1 PHE A 393       9.197  15.195  -1.318  1.00 12.49           C  
ATOM   3032  CD2 PHE A 393      10.103  16.961  -2.726  1.00 14.07           C  
ATOM   3033  CE1 PHE A 393      10.509  14.650  -1.116  1.00  7.61           C  
ATOM   3034  CE2 PHE A 393      11.435  16.446  -2.486  1.00 16.22           C  
ATOM   3035  CZ  PHE A 393      11.598  15.298  -1.726  1.00 12.07           C  
ATOM   3036  N   THR A 394       4.254  16.400  -3.311  1.00 10.35           N  
ATOM   3037  CA  THR A 394       2.826  16.531  -2.915  1.00 12.35           C  
ATOM   3038  C   THR A 394       2.243  15.216  -2.486  1.00 12.53           C  
ATOM   3039  O   THR A 394       1.324  15.200  -1.713  1.00 11.83           O  
ATOM   3040  CB  THR A 394       1.901  17.176  -4.023  1.00 12.82           C  
ATOM   3041  OG1 THR A 394       1.860  16.285  -5.135  1.00 10.80           O  
ATOM   3042  CG2 THR A 394       2.506  18.451  -4.459  1.00 11.20           C  
ATOM   3043  N   ARG A 395       2.845  14.120  -2.943  1.00 11.49           N  
ATOM   3044  CA  ARG A 395       2.391  12.780  -2.561  1.00 12.06           C  
ATOM   3045  C   ARG A 395       2.691  12.493  -1.074  1.00 11.94           C  
ATOM   3046  O   ARG A 395       2.025  11.623  -0.449  1.00 11.55           O  
ATOM   3047  CB  ARG A 395       3.055  11.726  -3.447  1.00 11.06           C  
ATOM   3048  CG  ARG A 395       2.492  10.285  -3.342  1.00 12.21           C  
ATOM   3049  CD  ARG A 395       1.034  10.189  -3.851  1.00  9.49           C  
ATOM   3050  NE  ARG A 395       0.812   8.858  -4.380  1.00 14.28           N  
ATOM   3051  CZ  ARG A 395       0.951   8.517  -5.669  1.00 12.66           C  
ATOM   3052  NH1 ARG A 395       0.777   7.212  -6.024  1.00 11.38           N  
ATOM   3053  NH2 ARG A 395       1.263   9.425  -6.621  1.00 15.02           N  
ATOM   3054  N   ALA A 396       3.644  13.249  -0.548  1.00 11.10           N  
ATOM   3055  CA  ALA A 396       4.107  13.015   0.805  1.00 11.33           C  
ATOM   3056  C   ALA A 396       3.739  14.142   1.731  1.00 11.69           C  
ATOM   3057  O   ALA A 396       4.382  14.252   2.771  1.00 11.98           O  
ATOM   3058  CB  ALA A 396       5.655  12.861   0.822  1.00 10.89           C  
ATOM   3059  N   PHE A 397       2.806  15.037   1.345  1.00 12.74           N  
ATOM   3060  CA  PHE A 397       2.559  16.236   2.147  1.00 12.33           C  
ATOM   3061  C   PHE A 397       2.162  15.920   3.606  1.00 12.05           C  
ATOM   3062  O   PHE A 397       2.620  16.609   4.510  1.00 10.40           O  
ATOM   3063  CB  PHE A 397       1.519  17.110   1.445  1.00 13.43           C  
ATOM   3064  CG  PHE A 397       1.304  18.476   2.083  1.00 10.58           C  
ATOM   3065  CD1 PHE A 397       2.269  19.090   2.932  1.00 12.61           C  
ATOM   3066  CD2 PHE A 397       0.111  19.162   1.782  1.00 11.69           C  
ATOM   3067  CE1 PHE A 397       2.033  20.408   3.489  1.00 12.25           C  
ATOM   3068  CE2 PHE A 397      -0.169  20.447   2.327  1.00 14.80           C  
ATOM   3069  CZ  PHE A 397       0.777  21.077   3.219  1.00 13.58           C  
ATOM   3070  N   ASP A 398       1.330  14.896   3.863  1.00  9.27           N  
ATOM   3071  CA  ASP A 398       0.984  14.591   5.249  1.00 10.56           C  
ATOM   3072  C   ASP A 398       2.260  14.096   6.009  1.00  9.79           C  
ATOM   3073  O   ASP A 398       2.398  14.402   7.199  1.00 10.16           O  
ATOM   3074  CB  ASP A 398      -0.095  13.476   5.252  1.00  9.53           C  
ATOM   3075  CG  ASP A 398      -0.824  13.332   6.584  1.00 10.46           C  
ATOM   3076  OD1 ASP A 398      -0.737  14.214   7.512  1.00 13.06           O  
ATOM   3077  OD2 ASP A 398      -1.480  12.260   6.753  1.00  9.63           O  
ATOM   3078  N   GLN A 399       3.137  13.293   5.373  1.00 10.95           N  
ATOM   3079  CA  GLN A 399       4.431  12.950   6.046  1.00 12.12           C  
ATOM   3080  C   GLN A 399       5.270  14.194   6.367  1.00 12.27           C  
ATOM   3081  O   GLN A 399       5.832  14.304   7.482  1.00 12.98           O  
ATOM   3082  CB  GLN A 399       5.262  11.978   5.197  1.00 10.77           C  
ATOM   3083  CG  GLN A 399       4.629  10.518   5.308  1.00  9.37           C  
ATOM   3084  CD  GLN A 399       3.382  10.312   4.421  1.00 13.58           C  
ATOM   3085  OE1 GLN A 399       3.070  11.126   3.588  1.00 11.85           O  
ATOM   3086  NE2 GLN A 399       2.661   9.192   4.641  1.00 11.66           N  
ATOM   3087  N   ILE A 400       5.290  15.145   5.446  1.00 11.29           N  
ATOM   3088  CA  ILE A 400       6.065  16.392   5.639  1.00 13.35           C  
ATOM   3089  C   ILE A 400       5.444  17.217   6.765  1.00 12.62           C  
ATOM   3090  O   ILE A 400       6.125  17.770   7.662  1.00 13.57           O  
ATOM   3091  CB  ILE A 400       6.136  17.179   4.315  1.00 13.23           C  
ATOM   3092  CG1 ILE A 400       6.957  16.338   3.316  1.00 13.36           C  
ATOM   3093  CG2 ILE A 400       6.837  18.581   4.484  1.00 14.76           C  
ATOM   3094  CD1 ILE A 400       6.903  16.876   1.856  1.00 13.66           C  
ATOM   3095  N   ARG A 401       4.116  17.264   6.741  1.00 12.84           N  
ATOM   3096  CA  ARG A 401       3.386  18.073   7.739  1.00 12.22           C  
ATOM   3097  C   ARG A 401       3.648  17.436   9.099  1.00 13.47           C  
ATOM   3098  O   ARG A 401       3.939  18.121  10.107  1.00 13.04           O  
ATOM   3099  CB  ARG A 401       1.885  18.028   7.403  1.00 11.71           C  
ATOM   3100  CG  ARG A 401       0.934  18.713   8.378  1.00  9.81           C  
ATOM   3101  CD  ARG A 401      -0.573  18.368   8.010  1.00  9.41           C  
ATOM   3102  NE  ARG A 401      -0.985  17.019   8.405  1.00 12.62           N  
ATOM   3103  CZ  ARG A 401      -1.518  16.672   9.592  1.00 12.67           C  
ATOM   3104  NH1 ARG A 401      -1.773  17.567  10.540  1.00 10.31           N  
ATOM   3105  NH2 ARG A 401      -1.887  15.425   9.808  1.00 11.28           N  
ATOM   3106  N   MET A 402       3.526  16.113   9.178  1.00 12.19           N  
ATOM   3107  CA  MET A 402       3.818  15.453  10.447  1.00 12.16           C  
ATOM   3108  C   MET A 402       5.317  15.513  10.859  1.00 12.68           C  
ATOM   3109  O   MET A 402       5.615  15.418  12.027  1.00 11.49           O  
ATOM   3110  CB  MET A 402       3.385  13.970  10.424  1.00 12.76           C  
ATOM   3111  CG  MET A 402       1.856  13.833  10.332  1.00 14.09           C  
ATOM   3112  SD  MET A 402       1.013  14.494  11.760  1.00 15.39           S  
ATOM   3113  CE  MET A 402       1.868  13.825  13.162  1.00 13.03           C  
ATOM   3114  N   ALA A 403       6.195  15.674   9.884  1.00 13.53           N  
ATOM   3115  CA  ALA A 403       7.631  15.793  10.146  1.00 13.09           C  
ATOM   3116  C   ALA A 403       7.816  17.082  10.943  1.00 13.23           C  
ATOM   3117  O   ALA A 403       8.701  17.140  11.848  1.00 12.34           O  
ATOM   3118  CB  ALA A 403       8.436  15.833   8.811  1.00 11.99           C  
ATOM   3119  N   ALA A 404       7.064  18.167  10.596  1.00 12.29           N  
ATOM   3120  CA  ALA A 404       7.242  19.402  11.382  1.00 12.50           C  
ATOM   3121  C   ALA A 404       6.684  19.267  12.777  1.00 12.54           C  
ATOM   3122  O   ALA A 404       7.280  19.785  13.724  1.00 12.39           O  
ATOM   3123  CB  ALA A 404       6.646  20.609  10.678  1.00 12.61           C  
ATOM   3124  N   ILE A 405       5.532  18.560  12.931  1.00 11.69           N  
ATOM   3125  CA  ILE A 405       4.988  18.272  14.250  1.00 13.44           C  
ATOM   3126  C   ILE A 405       5.954  17.354  15.018  1.00 12.29           C  
ATOM   3127  O   ILE A 405       6.059  17.468  16.241  1.00 12.95           O  
ATOM   3128  CB  ILE A 405       3.525  17.658  14.079  1.00 13.52           C  
ATOM   3129  CG1 ILE A 405       2.638  18.704  13.352  1.00 13.83           C  
ATOM   3130  CG2 ILE A 405       2.965  17.225  15.436  1.00 12.22           C  
ATOM   3131  CD1 ILE A 405       1.198  18.105  13.011  1.00 12.81           C  
ATOM   3132  N   SER A 406       6.672  16.474  14.292  1.00 12.74           N  
ATOM   3133  CA  SER A 406       7.786  15.691  14.913  1.00 13.13           C  
ATOM   3134  C   SER A 406       9.070  16.489  15.180  1.00 13.31           C  
ATOM   3135  O   SER A 406      10.081  15.862  15.582  1.00 14.69           O  
ATOM   3136  CB  SER A 406       8.163  14.476  14.098  1.00 12.25           C  
ATOM   3137  OG  SER A 406       7.032  13.703  13.772  1.00 13.20           O  
ATOM   3138  N   GLU A 407       9.062  17.784  14.926  1.00 13.85           N  
ATOM   3139  CA  GLU A 407      10.250  18.634  15.126  1.00 14.81           C  
ATOM   3140  C   GLU A 407      11.457  18.040  14.447  1.00 15.99           C  
ATOM   3141  O   GLU A 407      12.579  18.047  14.998  1.00 16.26           O  
ATOM   3142  CB  GLU A 407      10.540  18.869  16.628  1.00 15.62           C  
ATOM   3143  CG  GLU A 407       9.306  19.518  17.256  1.00 14.94           C  
ATOM   3144  CD  GLU A 407       9.417  19.731  18.767  1.00 24.46           C  
ATOM   3145  OE1 GLU A 407      10.357  19.230  19.397  1.00 22.86           O  
ATOM   3146  OE2 GLU A 407       8.544  20.415  19.322  1.00 24.68           O  
ATOM   3147  N   SER A 408      11.253  17.552  13.219  1.00 13.87           N  
ATOM   3148  CA  SER A 408      12.272  16.808  12.516  1.00 13.40           C  
ATOM   3149  C   SER A 408      13.195  17.695  11.703  1.00 12.44           C  
ATOM   3150  O   SER A 408      12.771  18.657  11.123  1.00 13.53           O  
ATOM   3151  CB  SER A 408      11.580  15.725  11.618  1.00 14.59           C  
ATOM   3152  OG  SER A 408      12.562  14.924  10.972  1.00 12.32           O  
ATOM   3153  N   ASN A 409      14.512  17.399  11.685  1.00 13.20           N  
ATOM   3154  CA  ASN A 409      15.461  18.090  10.847  1.00 14.39           C  
ATOM   3155  C   ASN A 409      15.777  17.189   9.639  1.00 14.46           C  
ATOM   3156  O   ASN A 409      16.675  16.354   9.697  1.00 15.04           O  
ATOM   3157  CB  ASN A 409      16.786  18.347  11.571  1.00 13.69           C  
ATOM   3158  CG  ASN A 409      16.544  19.085  12.899  1.00 15.96           C  
ATOM   3159  OD1 ASN A 409      15.862  20.135  12.903  1.00 16.48           O  
ATOM   3160  ND2 ASN A 409      16.974  18.486  14.018  1.00 19.04           N  
ATOM   3161  N   ILE A 410      14.972  17.331   8.598  1.00 14.23           N  
ATOM   3162  CA  ILE A 410      15.195  16.687   7.344  1.00 12.99           C  
ATOM   3163  C   ILE A 410      15.291  17.682   6.201  1.00 12.05           C  
ATOM   3164  O   ILE A 410      14.785  18.826   6.283  1.00 12.02           O  
ATOM   3165  CB  ILE A 410      14.107  15.568   7.012  1.00 12.33           C  
ATOM   3166  CG1 ILE A 410      12.722  16.159   6.881  1.00 14.00           C  
ATOM   3167  CG2 ILE A 410      14.239  14.338   8.008  1.00 12.43           C  
ATOM   3168  CD1 ILE A 410      11.647  15.258   6.182  1.00 11.60           C  
ATOM   3169  N   ASN A 411      16.013  17.268   5.154  1.00 13.09           N  
ATOM   3170  CA  ASN A 411      16.245  18.102   3.975  1.00 13.83           C  
ATOM   3171  C   ASN A 411      15.627  17.442   2.777  1.00 13.90           C  
ATOM   3172  O   ASN A 411      15.795  16.232   2.575  1.00 15.10           O  
ATOM   3173  CB  ASN A 411      17.762  18.278   3.774  1.00 13.86           C  
ATOM   3174  CG  ASN A 411      18.402  18.893   5.036  1.00 15.89           C  
ATOM   3175  OD1 ASN A 411      18.225  20.089   5.332  1.00 17.23           O  
ATOM   3176  ND2 ASN A 411      19.039  18.059   5.818  1.00 14.52           N  
ATOM   3177  N   LEU A 412      14.920  18.256   1.990  1.00 14.93           N  
ATOM   3178  CA  LEU A 412      14.199  17.760   0.814  1.00 13.38           C  
ATOM   3179  C   LEU A 412      14.558  18.598  -0.363  1.00 14.01           C  
ATOM   3180  O   LEU A 412      14.491  19.794  -0.301  1.00 13.80           O  
ATOM   3181  CB  LEU A 412      12.668  17.784   1.051  1.00 14.01           C  
ATOM   3182  CG  LEU A 412      12.207  16.969   2.264  1.00 13.57           C  
ATOM   3183  CD1 LEU A 412      12.236  17.902   3.501  1.00 17.30           C  
ATOM   3184  CD2 LEU A 412      10.770  16.482   2.196  1.00 15.19           C  
ATOM   3185  N   CYS A 413      14.938  17.963  -1.462  1.00 12.70           N  
ATOM   3186  CA  CYS A 413      15.266  18.676  -2.672  1.00 12.76           C  
ATOM   3187  C   CYS A 413      14.358  18.119  -3.755  1.00 12.53           C  
ATOM   3188  O   CYS A 413      14.361  16.925  -4.023  1.00 10.78           O  
ATOM   3189  CB  CYS A 413      16.734  18.407  -3.042  1.00 13.04           C  
ATOM   3190  SG  CYS A 413      17.148  19.185  -4.642  1.00 15.38           S  
ATOM   3191  N   GLY A 414      13.519  19.003  -4.275  1.00 12.89           N  
ATOM   3192  CA  GLY A 414      12.585  18.645  -5.344  1.00 11.96           C  
ATOM   3193  C   GLY A 414      12.990  19.327  -6.639  1.00 12.62           C  
ATOM   3194  O   GLY A 414      13.101  20.570  -6.701  1.00 13.53           O  
ATOM   3195  N   SER A 415      13.221  18.507  -7.668  1.00 12.40           N  
ATOM   3196  CA  SER A 415      13.675  18.977  -8.960  1.00 13.73           C  
ATOM   3197  C   SER A 415      12.507  19.260  -9.880  1.00 11.23           C  
ATOM   3198  O   SER A 415      11.297  19.128  -9.538  1.00 11.26           O  
ATOM   3199  CB  SER A 415      14.634  17.928  -9.610  1.00 14.42           C  
ATOM   3200  OG  SER A 415      13.872  16.722  -9.844  1.00 16.86           O  
ATOM   3201  N   HIS A 416      12.843  19.642 -11.113  1.00 13.34           N  
ATOM   3202  CA  HIS A 416      11.849  19.739 -12.154  1.00 15.31           C  
ATOM   3203  C   HIS A 416      10.715  20.678 -11.817  1.00 16.01           C  
ATOM   3204  O   HIS A 416       9.514  20.374 -12.086  1.00 15.85           O  
ATOM   3205  CB  HIS A 416      11.334  18.311 -12.539  1.00 14.48           C  
ATOM   3206  CG  HIS A 416      12.374  17.506 -13.249  1.00 17.38           C  
ATOM   3207  ND1 HIS A 416      13.503  17.018 -12.594  1.00 15.01           N  
ATOM   3208  CD2 HIS A 416      12.485  17.108 -14.541  1.00 18.00           C  
ATOM   3209  CE1 HIS A 416      14.270  16.383 -13.471  1.00 13.90           C  
ATOM   3210  NE2 HIS A 416      13.673  16.418 -14.655  1.00 19.89           N  
ATOM   3211  N   CYS A 417      11.058  21.833 -11.220  1.00 16.71           N  
ATOM   3212  CA  CYS A 417       9.992  22.776 -10.818  1.00 16.44           C  
ATOM   3213  C   CYS A 417       9.495  23.552 -12.034  1.00 16.79           C  
ATOM   3214  O   CYS A 417      10.224  23.747 -12.995  1.00 15.39           O  
ATOM   3215  CB  CYS A 417      10.442  23.695  -9.721  1.00 17.69           C  
ATOM   3216  SG  CYS A 417      11.714  24.944 -10.227  1.00 15.04           S  
ATOM   3217  N   GLY A 418       8.201  23.882 -12.017  1.00 16.86           N  
ATOM   3218  CA  GLY A 418       7.578  24.792 -13.020  1.00 16.13           C  
ATOM   3219  C   GLY A 418       7.401  24.273 -14.448  1.00 15.13           C  
ATOM   3220  O   GLY A 418       7.688  23.099 -14.796  1.00 15.33           O  
ATOM   3221  N   VAL A 419       6.906  25.166 -15.297  1.00 15.37           N  
ATOM   3222  CA  VAL A 419       6.694  24.855 -16.692  1.00 16.08           C  
ATOM   3223  C   VAL A 419       7.963  24.686 -17.460  1.00 16.10           C  
ATOM   3224  O   VAL A 419       7.961  24.075 -18.552  1.00 16.81           O  
ATOM   3225  CB  VAL A 419       5.705  25.870 -17.372  1.00 16.75           C  
ATOM   3226  CG1 VAL A 419       4.496  26.090 -16.411  1.00 18.16           C  
ATOM   3227  CG2 VAL A 419       6.409  27.234 -17.639  1.00 15.57           C  
ATOM   3228  N   SER A 420       9.070  25.154 -16.893  1.00 17.84           N  
ATOM   3229  CA  SER A 420      10.294  25.178 -17.673  1.00 18.16           C  
ATOM   3230  C   SER A 420      10.901  23.796 -17.876  1.00 17.88           C  
ATOM   3231  O   SER A 420      11.892  23.661 -18.626  1.00 18.02           O  
ATOM   3232  CB  SER A 420      11.353  26.132 -17.032  1.00 17.47           C  
ATOM   3233  OG  SER A 420      11.981  25.483 -15.918  1.00 19.83           O  
ATOM   3234  N   ILE A 421      10.276  22.743 -17.299  1.00 16.56           N  
ATOM   3235  CA  ILE A 421      10.710  21.417 -17.673  1.00 15.65           C  
ATOM   3236  C   ILE A 421      10.331  21.086 -19.086  1.00 14.71           C  
ATOM   3237  O   ILE A 421      10.908  20.178 -19.658  1.00 15.44           O  
ATOM   3238  CB  ILE A 421      10.191  20.317 -16.741  1.00 14.45           C  
ATOM   3239  CG1 ILE A 421       8.659  20.135 -16.920  1.00 16.07           C  
ATOM   3240  CG2 ILE A 421      10.546  20.655 -15.299  1.00 15.01           C  
ATOM   3241  CD1 ILE A 421       8.168  18.744 -16.327  1.00 15.96           C  
ATOM   3242  N   GLY A 422       9.310  21.745 -19.616  1.00 14.42           N  
ATOM   3243  CA  GLY A 422       8.936  21.508 -20.985  1.00 16.53           C  
ATOM   3244  C   GLY A 422       8.034  20.284 -21.234  1.00 15.25           C  
ATOM   3245  O   GLY A 422       6.883  20.240 -20.769  1.00 16.25           O  
ATOM   3246  N   GLU A 423       8.507  19.355 -22.055  1.00 14.50           N  
ATOM   3247  CA  GLU A 423       7.626  18.474 -22.796  1.00 15.39           C  
ATOM   3248  C   GLU A 423       6.835  17.436 -21.988  1.00 16.87           C  
ATOM   3249  O   GLU A 423       5.839  16.922 -22.459  1.00 15.15           O  
ATOM   3250  CB  GLU A 423       8.399  17.717 -23.852  1.00 17.86           C  
ATOM   3251  CG  GLU A 423       8.788  18.581 -25.067  1.00 17.58           C  
ATOM   3252  CD  GLU A 423      10.077  19.420 -24.888  1.00 21.51           C  
ATOM   3253  OE1 GLU A 423      10.638  19.548 -23.788  1.00 19.46           O  
ATOM   3254  OE2 GLU A 423      10.530  19.953 -25.914  1.00 23.01           O  
ATOM   3255  N   ASP A 424       7.278  17.119 -20.782  1.00 15.21           N  
ATOM   3256  CA  ASP A 424       6.541  16.077 -20.033  1.00 14.89           C  
ATOM   3257  C   ASP A 424       5.171  16.545 -19.663  1.00 15.83           C  
ATOM   3258  O   ASP A 424       4.260  15.724 -19.492  1.00 16.40           O  
ATOM   3259  CB  ASP A 424       7.293  15.734 -18.717  1.00 15.80           C  
ATOM   3260  CG  ASP A 424       8.285  14.577 -18.880  1.00 19.02           C  
ATOM   3261  OD1 ASP A 424       8.324  13.859 -19.913  1.00 15.93           O  
ATOM   3262  OD2 ASP A 424       9.065  14.401 -17.909  1.00 20.16           O  
ATOM   3263  N   GLY A 425       4.981  17.847 -19.480  1.00 14.34           N  
ATOM   3264  CA  GLY A 425       3.612  18.285 -19.207  1.00 15.06           C  
ATOM   3265  C   GLY A 425       3.360  18.368 -17.697  1.00 14.18           C  
ATOM   3266  O   GLY A 425       4.259  18.075 -16.875  1.00 15.17           O  
ATOM   3267  N   PRO A 426       2.146  18.788 -17.320  1.00 14.29           N  
ATOM   3268  CA  PRO A 426       1.904  19.259 -15.984  1.00 14.90           C  
ATOM   3269  C   PRO A 426       1.987  18.206 -14.872  1.00 15.52           C  
ATOM   3270  O   PRO A 426       2.166  18.573 -13.717  1.00 15.57           O  
ATOM   3271  CB  PRO A 426       0.474  19.845 -16.049  1.00 13.02           C  
ATOM   3272  CG  PRO A 426      -0.201  19.140 -17.186  1.00 15.08           C  
ATOM   3273  CD  PRO A 426       0.979  18.992 -18.207  1.00 14.58           C  
ATOM   3274  N   SER A 427       1.835  16.921 -15.205  1.00 14.54           N  
ATOM   3275  CA  SER A 427       1.888  15.870 -14.135  1.00 13.90           C  
ATOM   3276  C   SER A 427       3.232  15.905 -13.466  1.00 14.82           C  
ATOM   3277  O   SER A 427       3.375  15.564 -12.286  1.00 13.50           O  
ATOM   3278  CB  SER A 427       1.611  14.492 -14.725  1.00 15.94           C  
ATOM   3279  OG  SER A 427       2.422  14.148 -15.860  1.00 17.17           O  
ATOM   3280  N   GLN A 428       4.237  16.336 -14.218  1.00 12.56           N  
ATOM   3281  CA  GLN A 428       5.621  16.417 -13.653  1.00 12.92           C  
ATOM   3282  C   GLN A 428       6.041  17.797 -13.218  1.00 14.25           C  
ATOM   3283  O   GLN A 428       7.194  17.971 -12.708  1.00 15.24           O  
ATOM   3284  CB  GLN A 428       6.699  15.920 -14.644  1.00 13.89           C  
ATOM   3285  CG  GLN A 428       6.875  14.423 -14.707  1.00 19.07           C  
ATOM   3286  CD  GLN A 428       5.678  13.786 -15.303  1.00 23.41           C  
ATOM   3287  OE1 GLN A 428       5.004  14.372 -16.160  1.00 30.11           O  
ATOM   3288  NE2 GLN A 428       5.347  12.625 -14.826  1.00 20.34           N  
ATOM   3289  N   MET A 429       5.169  18.805 -13.460  1.00 13.84           N  
ATOM   3290  CA  MET A 429       5.514  20.198 -13.170  1.00 13.95           C  
ATOM   3291  C   MET A 429       5.163  20.590 -11.738  1.00 14.53           C  
ATOM   3292  O   MET A 429       3.977  20.659 -11.379  1.00 15.49           O  
ATOM   3293  CB  MET A 429       4.845  21.193 -14.194  1.00 13.38           C  
ATOM   3294  CG  MET A 429       5.386  20.967 -15.590  1.00 13.66           C  
ATOM   3295  SD  MET A 429       4.294  21.850 -16.704  1.00 15.00           S  
ATOM   3296  CE  MET A 429       5.033  21.530 -18.290  1.00 13.04           C  
ATOM   3297  N   ALA A 430       6.162  20.943 -10.908  1.00 12.54           N  
ATOM   3298  CA  ALA A 430       5.830  21.405  -9.561  1.00 12.60           C  
ATOM   3299  C   ALA A 430       5.396  22.871  -9.683  1.00 14.10           C  
ATOM   3300  O   ALA A 430       6.188  23.716 -10.173  1.00 16.06           O  
ATOM   3301  CB  ALA A 430       7.064  21.335  -8.603  1.00 12.38           C  
ATOM   3302  N   LEU A 431       4.151  23.152  -9.307  1.00 12.96           N  
ATOM   3303  CA  LEU A 431       3.621  24.546  -9.402  1.00 13.88           C  
ATOM   3304  C   LEU A 431       2.944  24.979  -8.128  1.00 13.81           C  
ATOM   3305  O   LEU A 431       2.385  26.119  -8.048  1.00 14.09           O  
ATOM   3306  CB  LEU A 431       2.594  24.663 -10.573  1.00 13.97           C  
ATOM   3307  CG  LEU A 431       3.294  24.424 -11.902  1.00 15.32           C  
ATOM   3308  CD1 LEU A 431       2.341  23.901 -13.052  1.00 12.63           C  
ATOM   3309  CD2 LEU A 431       4.017  25.704 -12.307  1.00 15.97           C  
ATOM   3310  N   GLU A 432       3.013  24.085  -7.130  1.00 12.80           N  
ATOM   3311  CA  GLU A 432       2.370  24.300  -5.830  1.00 13.22           C  
ATOM   3312  C   GLU A 432       3.291  23.973  -4.667  1.00 13.00           C  
ATOM   3313  O   GLU A 432       2.839  23.965  -3.506  1.00 13.39           O  
ATOM   3314  CB  GLU A 432       1.032  23.494  -5.672  1.00 13.97           C  
ATOM   3315  CG  GLU A 432       1.269  21.957  -5.935  1.00 12.56           C  
ATOM   3316  CD  GLU A 432       1.636  21.656  -7.388  1.00 16.11           C  
ATOM   3317  OE1 GLU A 432       0.767  21.750  -8.242  1.00 13.50           O  
ATOM   3318  OE2 GLU A 432       2.769  21.254  -7.686  1.00 13.77           O  
ATOM   3319  N   ASP A 433       4.542  23.639  -4.970  1.00 12.98           N  
ATOM   3320  CA  ASP A 433       5.501  23.258  -3.981  1.00 14.95           C  
ATOM   3321  C   ASP A 433       5.935  24.405  -3.088  1.00 14.41           C  
ATOM   3322  O   ASP A 433       6.190  24.159  -1.910  1.00 13.99           O  
ATOM   3323  CB  ASP A 433       6.738  22.616  -4.651  1.00 15.41           C  
ATOM   3324  CG  ASP A 433       7.354  23.512  -5.694  1.00 16.44           C  
ATOM   3325  OD1 ASP A 433       6.640  24.103  -6.533  1.00 16.40           O  
ATOM   3326  OD2 ASP A 433       8.592  23.585  -5.704  1.00 16.78           O  
ATOM   3327  N   LEU A 434       5.991  25.642  -3.600  1.00 14.14           N  
ATOM   3328  CA  LEU A 434       6.300  26.774  -2.695  1.00 14.15           C  
ATOM   3329  C   LEU A 434       5.141  27.035  -1.748  1.00 14.25           C  
ATOM   3330  O   LEU A 434       5.349  27.247  -0.546  1.00 12.99           O  
ATOM   3331  CB  LEU A 434       6.723  28.042  -3.452  1.00 14.61           C  
ATOM   3332  CG  LEU A 434       7.862  27.923  -4.467  1.00 15.31           C  
ATOM   3333  CD1 LEU A 434       7.884  29.213  -5.330  1.00 18.29           C  
ATOM   3334  CD2 LEU A 434       9.238  27.732  -3.798  1.00 16.51           C  
ATOM   3335  N   ALA A 435       3.902  26.917  -2.251  1.00 13.93           N  
ATOM   3336  CA  ALA A 435       2.758  26.981  -1.366  1.00 14.41           C  
ATOM   3337  C   ALA A 435       2.808  25.924  -0.255  1.00 14.30           C  
ATOM   3338  O   ALA A 435       2.601  26.216   0.934  1.00 13.11           O  
ATOM   3339  CB  ALA A 435       1.416  26.892  -2.202  1.00 16.33           C  
ATOM   3340  N   MET A 436       3.023  24.679  -0.682  1.00 14.74           N  
ATOM   3341  CA  MET A 436       3.063  23.548   0.197  1.00 12.90           C  
ATOM   3342  C   MET A 436       4.180  23.757   1.216  1.00 11.96           C  
ATOM   3343  O   MET A 436       3.932  23.696   2.411  1.00 12.41           O  
ATOM   3344  CB  MET A 436       3.399  22.252  -0.617  1.00 13.45           C  
ATOM   3345  CG  MET A 436       3.349  21.056   0.342  1.00 16.27           C  
ATOM   3346  SD  MET A 436       3.453  19.483  -0.641  1.00 13.75           S  
ATOM   3347  CE  MET A 436       5.071  19.537  -1.348  1.00 20.19           C  
ATOM   3348  N   PHE A 437       5.427  23.967   0.764  1.00 12.42           N  
ATOM   3349  CA  PHE A 437       6.478  24.017   1.813  1.00 11.89           C  
ATOM   3350  C   PHE A 437       6.443  25.278   2.692  1.00 14.39           C  
ATOM   3351  O   PHE A 437       6.792  25.184   3.876  1.00 13.06           O  
ATOM   3352  CB  PHE A 437       7.874  23.788   1.226  1.00 11.57           C  
ATOM   3353  CG  PHE A 437       8.156  22.339   0.927  1.00 12.34           C  
ATOM   3354  CD1 PHE A 437       8.610  21.500   1.900  1.00 13.52           C  
ATOM   3355  CD2 PHE A 437       8.029  21.867  -0.401  1.00 15.14           C  
ATOM   3356  CE1 PHE A 437       8.906  20.143   1.607  1.00 13.97           C  
ATOM   3357  CE2 PHE A 437       8.352  20.533  -0.734  1.00 16.50           C  
ATOM   3358  CZ  PHE A 437       8.784  19.686   0.288  1.00 13.85           C  
ATOM   3359  N   ARG A 438       5.991  26.418   2.116  1.00 15.54           N  
ATOM   3360  CA  ARG A 438       5.797  27.644   2.937  1.00 16.05           C  
ATOM   3361  C   ARG A 438       4.789  27.434   4.073  1.00 15.99           C  
ATOM   3362  O   ARG A 438       4.919  28.003   5.144  1.00 14.23           O  
ATOM   3363  CB  ARG A 438       5.438  28.896   2.109  1.00 15.70           C  
ATOM   3364  CG  ARG A 438       6.555  29.381   1.160  1.00 15.22           C  
ATOM   3365  CD  ARG A 438       6.057  30.658   0.387  1.00 15.27           C  
ATOM   3366  NE  ARG A 438       5.786  31.728   1.378  1.00 16.29           N  
ATOM   3367  CZ  ARG A 438       4.606  32.347   1.526  1.00 17.10           C  
ATOM   3368  NH1 ARG A 438       3.582  32.018   0.699  1.00 20.12           N  
ATOM   3369  NH2 ARG A 438       4.470  33.299   2.489  1.00 17.79           N  
ATOM   3370  N   SER A 439       3.791  26.573   3.839  1.00 15.26           N  
ATOM   3371  CA  SER A 439       2.787  26.285   4.863  1.00 14.12           C  
ATOM   3372  C   SER A 439       3.245  25.305   5.920  1.00 13.64           C  
ATOM   3373  O   SER A 439       2.503  25.022   6.902  1.00 15.51           O  
ATOM   3374  CB  SER A 439       1.471  25.778   4.227  1.00 13.47           C  
ATOM   3375  OG  SER A 439       1.556  24.398   3.833  1.00 15.76           O  
ATOM   3376  N   VAL A 440       4.487  24.803   5.770  1.00 12.59           N  
ATOM   3377  CA  VAL A 440       5.024  23.968   6.805  1.00 13.03           C  
ATOM   3378  C   VAL A 440       5.742  24.803   7.833  1.00 13.92           C  
ATOM   3379  O   VAL A 440       6.685  25.508   7.491  1.00 13.71           O  
ATOM   3380  CB  VAL A 440       5.973  22.848   6.192  1.00 13.77           C  
ATOM   3381  CG1 VAL A 440       6.638  22.053   7.287  1.00 13.32           C  
ATOM   3382  CG2 VAL A 440       5.117  21.902   5.342  1.00 15.00           C  
ATOM   3383  N   PRO A 441       5.342  24.692   9.099  1.00 15.92           N  
ATOM   3384  CA  PRO A 441       5.716  25.798   9.936  1.00 17.92           C  
ATOM   3385  C   PRO A 441       7.215  25.910  10.305  1.00 21.01           C  
ATOM   3386  O   PRO A 441       7.700  27.042  10.615  1.00 22.44           O  
ATOM   3387  CB  PRO A 441       4.846  25.602  11.190  1.00 21.52           C  
ATOM   3388  CG  PRO A 441       4.267  24.259  11.101  1.00 17.19           C  
ATOM   3389  CD  PRO A 441       4.207  23.933   9.644  1.00 17.39           C  
ATOM   3390  N   THR A 442       7.957  24.799  10.301  1.00 18.97           N  
ATOM   3391  CA  THR A 442       9.399  24.959  10.616  1.00 17.85           C  
ATOM   3392  C   THR A 442      10.285  25.033   9.329  1.00 16.38           C  
ATOM   3393  O   THR A 442      11.518  24.763   9.376  1.00 18.38           O  
ATOM   3394  CB  THR A 442       9.868  23.700  11.341  1.00 18.09           C  
ATOM   3395  OG1 THR A 442       9.588  22.586  10.489  1.00 19.00           O  
ATOM   3396  CG2 THR A 442       9.116  23.470  12.640  1.00 17.80           C  
ATOM   3397  N   SER A 443       9.686  25.308   8.194  1.00 14.91           N  
ATOM   3398  CA  SER A 443      10.402  25.190   6.885  1.00 14.30           C  
ATOM   3399  C   SER A 443      11.355  26.365   6.600  1.00 15.27           C  
ATOM   3400  O   SER A 443      11.105  27.541   6.998  1.00 15.05           O  
ATOM   3401  CB  SER A 443       9.404  25.045   5.736  1.00 14.12           C  
ATOM   3402  OG  SER A 443       8.737  26.301   5.413  1.00 14.45           O  
ATOM   3403  N   THR A 444      12.395  26.067   5.842  1.00 15.89           N  
ATOM   3404  CA  THR A 444      13.216  27.076   5.153  1.00 15.13           C  
ATOM   3405  C   THR A 444      13.162  26.669   3.742  1.00 14.69           C  
ATOM   3406  O   THR A 444      13.451  25.498   3.389  1.00 16.48           O  
ATOM   3407  CB  THR A 444      14.688  27.008   5.646  1.00 14.89           C  
ATOM   3408  OG1 THR A 444      14.682  27.236   7.057  1.00 17.03           O  
ATOM   3409  CG2 THR A 444      15.578  28.040   4.935  1.00 17.14           C  
ATOM   3410  N   VAL A 445      12.765  27.616   2.910  1.00 13.96           N  
ATOM   3411  CA  VAL A 445      12.598  27.356   1.514  1.00 15.02           C  
ATOM   3412  C   VAL A 445      13.678  28.089   0.657  1.00 16.56           C  
ATOM   3413  O   VAL A 445      13.714  29.351   0.527  1.00 15.46           O  
ATOM   3414  CB  VAL A 445      11.137  27.750   1.035  1.00 13.02           C  
ATOM   3415  CG1 VAL A 445      11.008  27.490  -0.476  1.00 14.62           C  
ATOM   3416  CG2 VAL A 445      10.071  26.950   1.872  1.00 15.31           C  
ATOM   3417  N   PHE A 446      14.553  27.264   0.074  1.00 15.93           N  
ATOM   3418  CA  PHE A 446      15.704  27.718  -0.681  1.00 16.47           C  
ATOM   3419  C   PHE A 446      15.283  27.587  -2.124  1.00 14.87           C  
ATOM   3420  O   PHE A 446      14.772  26.544  -2.558  1.00 15.23           O  
ATOM   3421  CB  PHE A 446      16.889  26.740  -0.483  1.00 16.33           C  
ATOM   3422  CG  PHE A 446      17.508  26.788   0.895  1.00 14.27           C  
ATOM   3423  CD1 PHE A 446      18.517  27.737   1.185  1.00 19.04           C  
ATOM   3424  CD2 PHE A 446      17.121  25.917   1.916  1.00 14.90           C  
ATOM   3425  CE1 PHE A 446      19.072  27.782   2.497  1.00 16.34           C  
ATOM   3426  CE2 PHE A 446      17.703  25.917   3.177  1.00 20.54           C  
ATOM   3427  CZ  PHE A 446      18.681  26.881   3.479  1.00 21.64           C  
ATOM   3428  N   TYR A 447      15.471  28.616  -2.910  1.00 16.58           N  
ATOM   3429  CA  TYR A 447      15.205  28.472  -4.374  1.00 17.56           C  
ATOM   3430  C   TYR A 447      16.446  29.048  -5.108  1.00 17.94           C  
ATOM   3431  O   TYR A 447      16.476  30.226  -5.507  1.00 18.41           O  
ATOM   3432  CB  TYR A 447      13.875  29.182  -4.791  1.00 16.06           C  
ATOM   3433  CG  TYR A 447      13.355  29.006  -6.198  1.00 16.33           C  
ATOM   3434  CD1 TYR A 447      14.079  28.374  -7.195  1.00 14.12           C  
ATOM   3435  CD2 TYR A 447      12.068  29.533  -6.541  1.00 14.96           C  
ATOM   3436  CE1 TYR A 447      13.554  28.205  -8.471  1.00 14.67           C  
ATOM   3437  CE2 TYR A 447      11.567  29.452  -7.819  1.00 14.59           C  
ATOM   3438  CZ  TYR A 447      12.294  28.731  -8.787  1.00 15.93           C  
ATOM   3439  OH  TYR A 447      11.800  28.646 -10.047  1.00 18.14           O  
ATOM   3440  N   PRO A 448      17.462  28.199  -5.296  1.00 18.66           N  
ATOM   3441  CA  PRO A 448      18.746  28.686  -5.831  1.00 18.72           C  
ATOM   3442  C   PRO A 448      18.630  28.943  -7.350  1.00 17.15           C  
ATOM   3443  O   PRO A 448      17.964  28.180  -8.081  1.00 14.37           O  
ATOM   3444  CB  PRO A 448      19.720  27.528  -5.533  1.00 18.02           C  
ATOM   3445  CG  PRO A 448      18.820  26.266  -5.473  1.00 19.42           C  
ATOM   3446  CD  PRO A 448      17.571  26.836  -4.735  1.00 18.60           C  
ATOM   3447  N   SER A 449      19.231  30.042  -7.817  1.00 16.24           N  
ATOM   3448  CA  SER A 449      19.063  30.403  -9.200  1.00 16.91           C  
ATOM   3449  C   SER A 449      20.219  29.967 -10.105  1.00 16.31           C  
ATOM   3450  O   SER A 449      20.132  30.053 -11.317  1.00 18.10           O  
ATOM   3451  CB  SER A 449      18.688  31.917  -9.346  1.00 16.09           C  
ATOM   3452  OG  SER A 449      17.505  32.244  -8.593  1.00 18.01           O  
ATOM   3453  N   ASP A 450      21.321  29.524  -9.512  1.00 16.96           N  
ATOM   3454  CA  ASP A 450      22.404  28.960 -10.319  1.00 16.93           C  
ATOM   3455  C   ASP A 450      23.167  27.942  -9.492  1.00 15.48           C  
ATOM   3456  O   ASP A 450      22.820  27.675  -8.329  1.00 16.78           O  
ATOM   3457  CB  ASP A 450      23.346  30.106 -10.856  1.00 16.01           C  
ATOM   3458  CG  ASP A 450      24.329  30.642  -9.790  1.00 22.51           C  
ATOM   3459  OD1 ASP A 450      24.218  30.288  -8.603  1.00 19.92           O  
ATOM   3460  OD2 ASP A 450      25.203  31.499 -10.137  1.00 26.29           O  
ATOM   3461  N   GLY A 451      24.216  27.387 -10.090  1.00 16.64           N  
ATOM   3462  CA  GLY A 451      25.013  26.305  -9.474  1.00 19.08           C  
ATOM   3463  C   GLY A 451      25.651  26.718  -8.161  1.00 19.38           C  
ATOM   3464  O   GLY A 451      25.746  25.948  -7.220  1.00 18.76           O  
ATOM   3465  N   VAL A 452      26.179  27.954  -8.120  1.00 19.23           N  
ATOM   3466  CA  VAL A 452      26.848  28.417  -6.928  1.00 17.66           C  
ATOM   3467  C   VAL A 452      25.804  28.519  -5.788  1.00 19.61           C  
ATOM   3468  O   VAL A 452      26.025  28.008  -4.676  1.00 18.15           O  
ATOM   3469  CB  VAL A 452      27.556  29.792  -7.190  1.00 19.67           C  
ATOM   3470  CG1 VAL A 452      27.960  30.454  -5.897  1.00 16.93           C  
ATOM   3471  CG2 VAL A 452      28.732  29.649  -8.105  1.00 18.24           C  
ATOM   3472  N   ALA A 453      24.651  29.193  -6.085  1.00 18.41           N  
ATOM   3473  CA  ALA A 453      23.627  29.352  -5.078  1.00 18.81           C  
ATOM   3474  C   ALA A 453      23.151  27.953  -4.604  1.00 17.25           C  
ATOM   3475  O   ALA A 453      22.901  27.763  -3.398  1.00 17.11           O  
ATOM   3476  CB  ALA A 453      22.405  30.202  -5.658  1.00 18.02           C  
ATOM   3477  N   THR A 454      23.116  27.005  -5.538  1.00 18.15           N  
ATOM   3478  CA  THR A 454      22.647  25.639  -5.192  1.00 17.63           C  
ATOM   3479  C   THR A 454      23.601  24.994  -4.177  1.00 16.98           C  
ATOM   3480  O   THR A 454      23.172  24.372  -3.204  1.00 13.55           O  
ATOM   3481  CB  THR A 454      22.484  24.762  -6.415  1.00 18.11           C  
ATOM   3482  OG1 THR A 454      21.628  25.377  -7.375  1.00 17.95           O  
ATOM   3483  CG2 THR A 454      21.777  23.449  -6.078  1.00 15.00           C  
ATOM   3484  N   GLU A 455      24.906  25.093  -4.440  1.00 15.71           N  
ATOM   3485  CA  GLU A 455      25.891  24.498  -3.546  1.00 16.89           C  
ATOM   3486  C   GLU A 455      25.821  25.134  -2.170  1.00 17.02           C  
ATOM   3487  O   GLU A 455      25.842  24.477  -1.148  1.00 17.50           O  
ATOM   3488  CB  GLU A 455      27.300  24.655  -4.139  1.00 16.92           C  
ATOM   3489  CG  GLU A 455      28.328  23.900  -3.216  1.00 16.84           C  
ATOM   3490  CD  GLU A 455      29.632  23.564  -3.886  1.00 21.77           C  
ATOM   3491  OE1 GLU A 455      30.708  23.711  -3.239  1.00 21.86           O  
ATOM   3492  OE2 GLU A 455      29.595  23.181  -5.067  1.00 23.48           O  
ATOM   3493  N   LYS A 456      25.689  26.446  -2.152  1.00 17.31           N  
ATOM   3494  CA  LYS A 456      25.573  27.144  -0.899  1.00 19.24           C  
ATOM   3495  C   LYS A 456      24.279  26.777  -0.118  1.00 19.01           C  
ATOM   3496  O   LYS A 456      24.265  26.699   1.129  1.00 18.70           O  
ATOM   3497  CB  LYS A 456      25.640  28.662  -1.155  1.00 21.32           C  
ATOM   3498  CG  LYS A 456      26.978  29.215  -1.782  1.00 24.45           C  
ATOM   3499  CD  LYS A 456      28.204  28.808  -1.007  1.00 30.16           C  
ATOM   3500  CE  LYS A 456      28.667  29.870  -0.073  1.00 31.56           C  
ATOM   3501  NZ  LYS A 456      30.200  29.701   0.232  1.00 31.66           N  
ATOM   3502  N   ALA A 457      23.189  26.580  -0.872  1.00 17.98           N  
ATOM   3503  CA  ALA A 457      21.914  26.172  -0.259  1.00 16.76           C  
ATOM   3504  C   ALA A 457      22.079  24.800   0.394  1.00 16.35           C  
ATOM   3505  O   ALA A 457      21.623  24.592   1.512  1.00 16.65           O  
ATOM   3506  CB  ALA A 457      20.820  26.133  -1.340  1.00 17.64           C  
ATOM   3507  N   VAL A 458      22.700  23.866  -0.332  1.00 16.20           N  
ATOM   3508  CA  VAL A 458      22.983  22.536   0.259  1.00 16.11           C  
ATOM   3509  C   VAL A 458      23.757  22.592   1.578  1.00 14.91           C  
ATOM   3510  O   VAL A 458      23.385  21.957   2.604  1.00 16.44           O  
ATOM   3511  CB  VAL A 458      23.638  21.553  -0.764  1.00 15.21           C  
ATOM   3512  CG1 VAL A 458      23.998  20.163  -0.101  1.00 16.44           C  
ATOM   3513  CG2 VAL A 458      22.652  21.319  -1.978  1.00 16.76           C  
ATOM   3514  N   GLU A 459      24.795  23.409   1.592  1.00 16.52           N  
ATOM   3515  CA  GLU A 459      25.565  23.590   2.797  1.00 16.44           C  
ATOM   3516  C   GLU A 459      24.772  24.198   3.928  1.00 16.64           C  
ATOM   3517  O   GLU A 459      24.820  23.723   5.067  1.00 15.94           O  
ATOM   3518  CB  GLU A 459      26.877  24.392   2.484  1.00 15.39           C  
ATOM   3519  CG  GLU A 459      27.839  24.423   3.724  1.00 20.28           C  
ATOM   3520  CD  GLU A 459      29.092  25.312   3.442  1.00 22.54           C  
ATOM   3521  OE1 GLU A 459      28.946  26.406   2.883  1.00 23.60           O  
ATOM   3522  OE2 GLU A 459      30.233  24.881   3.712  1.00 19.68           O  
ATOM   3523  N   LEU A 460      24.073  25.294   3.639  1.00 19.17           N  
ATOM   3524  CA  LEU A 460      23.275  25.964   4.663  1.00 18.66           C  
ATOM   3525  C   LEU A 460      22.188  25.021   5.191  1.00 17.91           C  
ATOM   3526  O   LEU A 460      21.960  24.956   6.391  1.00 17.70           O  
ATOM   3527  CB  LEU A 460      22.638  27.237   4.093  1.00 18.75           C  
ATOM   3528  CG  LEU A 460      23.638  28.388   3.948  1.00 18.95           C  
ATOM   3529  CD1 LEU A 460      23.084  29.429   2.959  1.00 16.93           C  
ATOM   3530  CD2 LEU A 460      23.957  28.964   5.363  1.00 18.85           C  
ATOM   3531  N   ALA A 461      21.523  24.293   4.282  1.00 17.34           N  
ATOM   3532  CA  ALA A 461      20.416  23.413   4.681  1.00 18.03           C  
ATOM   3533  C   ALA A 461      20.952  22.408   5.649  1.00 17.25           C  
ATOM   3534  O   ALA A 461      20.351  22.134   6.687  1.00 16.86           O  
ATOM   3535  CB  ALA A 461      19.795  22.695   3.456  1.00 15.21           C  
ATOM   3536  N   ALA A 462      22.116  21.849   5.333  1.00 17.70           N  
ATOM   3537  CA  ALA A 462      22.685  20.837   6.202  1.00 18.31           C  
ATOM   3538  C   ALA A 462      22.784  21.316   7.629  1.00 18.95           C  
ATOM   3539  O   ALA A 462      22.639  20.546   8.591  1.00 19.68           O  
ATOM   3540  CB  ALA A 462      24.087  20.356   5.629  1.00 16.98           C  
ATOM   3541  N   ASN A 463      23.037  22.609   7.795  1.00 18.11           N  
ATOM   3542  CA  ASN A 463      23.292  23.110   9.120  1.00 17.75           C  
ATOM   3543  C   ASN A 463      22.055  23.861   9.699  1.00 18.90           C  
ATOM   3544  O   ASN A 463      22.167  24.664  10.637  1.00 20.17           O  
ATOM   3545  CB  ASN A 463      24.514  24.087   9.055  1.00 18.23           C  
ATOM   3546  CG  ASN A 463      25.807  23.364   8.808  1.00 16.95           C  
ATOM   3547  OD1 ASN A 463      26.170  22.493   9.562  1.00 23.30           O  
ATOM   3548  ND2 ASN A 463      26.429  23.639   7.694  1.00 21.45           N  
ATOM   3549  N   THR A 464      20.901  23.675   9.093  1.00 18.05           N  
ATOM   3550  CA  THR A 464      19.712  24.477   9.472  1.00 17.74           C  
ATOM   3551  C   THR A 464      18.693  23.508  10.008  1.00 18.33           C  
ATOM   3552  O   THR A 464      18.405  22.487   9.310  1.00 18.29           O  
ATOM   3553  CB  THR A 464      19.146  25.213   8.250  1.00 16.39           C  
ATOM   3554  OG1 THR A 464      20.115  26.159   7.753  1.00 17.67           O  
ATOM   3555  CG2 THR A 464      17.793  25.968   8.608  1.00 18.81           C  
ATOM   3556  N   LYS A 465      18.170  23.774  11.217  1.00 18.50           N  
ATOM   3557  CA  LYS A 465      17.128  22.947  11.804  1.00 19.19           C  
ATOM   3558  C   LYS A 465      15.776  23.119  11.058  1.00 18.41           C  
ATOM   3559  O   LYS A 465      15.516  24.148  10.438  1.00 20.30           O  
ATOM   3560  CB  LYS A 465      16.903  23.283  13.276  1.00 19.52           C  
ATOM   3561  CG  LYS A 465      18.084  22.902  14.192  1.00 24.11           C  
ATOM   3562  CD  LYS A 465      18.045  23.707  15.482  1.00 30.81           C  
ATOM   3563  CE  LYS A 465      17.696  22.794  16.614  1.00 37.32           C  
ATOM   3564  NZ  LYS A 465      18.822  21.806  16.778  1.00 42.08           N  
ATOM   3565  N   GLY A 466      14.895  22.147  11.198  1.00 17.55           N  
ATOM   3566  CA  GLY A 466      13.565  22.295  10.613  1.00 16.84           C  
ATOM   3567  C   GLY A 466      13.463  21.597   9.268  1.00 17.52           C  
ATOM   3568  O   GLY A 466      14.363  20.830   8.858  1.00 17.12           O  
ATOM   3569  N   ILE A 467      12.373  21.870   8.554  1.00 15.14           N  
ATOM   3570  CA  ILE A 467      12.138  21.207   7.324  1.00 16.23           C  
ATOM   3571  C   ILE A 467      12.736  22.076   6.232  1.00 14.72           C  
ATOM   3572  O   ILE A 467      12.182  23.158   5.889  1.00 15.70           O  
ATOM   3573  CB  ILE A 467      10.583  20.963   7.045  1.00 15.22           C  
ATOM   3574  CG1 ILE A 467       9.891  20.140   8.149  1.00 16.36           C  
ATOM   3575  CG2 ILE A 467      10.415  20.343   5.683  1.00 13.46           C  
ATOM   3576  CD1 ILE A 467      10.508  18.748   8.428  1.00 16.47           C  
ATOM   3577  N   CYS A 468      13.885  21.661   5.725  1.00 13.94           N  
ATOM   3578  CA  CYS A 468      14.558  22.440   4.714  1.00 14.86           C  
ATOM   3579  C   CYS A 468      14.165  21.926   3.336  1.00 14.02           C  
ATOM   3580  O   CYS A 468      14.327  20.727   3.040  1.00 15.07           O  
ATOM   3581  CB  CYS A 468      16.123  22.394   4.815  1.00 14.34           C  
ATOM   3582  SG  CYS A 468      16.710  23.226   6.274  1.00 17.31           S  
ATOM   3583  N   PHE A 469      13.631  22.797   2.492  1.00 14.32           N  
ATOM   3584  CA  PHE A 469      13.372  22.439   1.111  1.00 13.28           C  
ATOM   3585  C   PHE A 469      14.247  23.192   0.100  1.00 15.09           C  
ATOM   3586  O   PHE A 469      14.413  24.402   0.223  1.00 15.76           O  
ATOM   3587  CB  PHE A 469      11.875  22.741   0.807  1.00 13.32           C  
ATOM   3588  CG  PHE A 469      11.454  22.500  -0.636  1.00 14.40           C  
ATOM   3589  CD1 PHE A 469      11.634  21.259  -1.240  1.00 13.83           C  
ATOM   3590  CD2 PHE A 469      10.878  23.550  -1.383  1.00 14.92           C  
ATOM   3591  CE1 PHE A 469      11.209  21.062  -2.558  1.00 16.58           C  
ATOM   3592  CE2 PHE A 469      10.511  23.347  -2.733  1.00 13.57           C  
ATOM   3593  CZ  PHE A 469      10.665  22.111  -3.288  1.00 13.92           C  
ATOM   3594  N   ILE A 470      14.756  22.457  -0.902  1.00 14.10           N  
ATOM   3595  CA  ILE A 470      15.533  23.053  -2.000  1.00 14.83           C  
ATOM   3596  C   ILE A 470      14.873  22.763  -3.328  1.00 14.91           C  
ATOM   3597  O   ILE A 470      14.794  21.594  -3.735  1.00 13.23           O  
ATOM   3598  CB  ILE A 470      17.030  22.578  -2.004  1.00 14.07           C  
ATOM   3599  CG1 ILE A 470      17.660  22.731  -0.624  1.00 14.12           C  
ATOM   3600  CG2 ILE A 470      17.877  23.263  -3.098  1.00 15.71           C  
ATOM   3601  CD1 ILE A 470      19.057  22.047  -0.632  1.00 18.86           C  
ATOM   3602  N   ARG A 471      14.461  23.855  -4.007  1.00 14.49           N  
ATOM   3603  CA  ARG A 471      13.764  23.791  -5.270  1.00 14.29           C  
ATOM   3604  C   ARG A 471      14.787  23.886  -6.441  1.00 15.76           C  
ATOM   3605  O   ARG A 471      15.378  24.949  -6.733  1.00 16.77           O  
ATOM   3606  CB  ARG A 471      12.725  24.930  -5.390  1.00 14.70           C  
ATOM   3607  CG  ARG A 471      11.685  24.693  -6.473  1.00 14.14           C  
ATOM   3608  CD  ARG A 471      10.902  25.971  -6.762  1.00 15.63           C  
ATOM   3609  NE  ARG A 471       9.549  25.634  -7.229  1.00 11.21           N  
ATOM   3610  CZ  ARG A 471       8.842  26.240  -8.197  1.00 14.17           C  
ATOM   3611  NH1 ARG A 471       9.347  27.218  -8.911  1.00 16.74           N  
ATOM   3612  NH2 ARG A 471       7.604  25.818  -8.448  1.00 12.14           N  
ATOM   3613  N   THR A 472      14.960  22.799  -7.146  1.00 15.59           N  
ATOM   3614  CA  THR A 472      15.857  22.788  -8.295  1.00 15.32           C  
ATOM   3615  C   THR A 472      15.115  22.725  -9.591  1.00 16.18           C  
ATOM   3616  O   THR A 472      13.914  22.429  -9.637  1.00 15.30           O  
ATOM   3617  CB  THR A 472      16.899  21.645  -8.232  1.00 16.57           C  
ATOM   3618  OG1 THR A 472      16.233  20.374  -8.126  1.00 13.69           O  
ATOM   3619  CG2 THR A 472      17.828  21.840  -7.033  1.00 15.22           C  
ATOM   3620  N   SER A 473      15.843  23.010 -10.650  1.00 14.72           N  
ATOM   3621  CA  SER A 473      15.259  23.272 -11.940  1.00 16.07           C  
ATOM   3622  C   SER A 473      15.981  22.524 -13.042  1.00 16.60           C  
ATOM   3623  O   SER A 473      17.186  22.119 -12.916  1.00 16.63           O  
ATOM   3624  CB  SER A 473      15.400  24.766 -12.242  1.00 14.27           C  
ATOM   3625  OG  SER A 473      14.872  25.557 -11.167  1.00 16.41           O  
ATOM   3626  N   ARG A 474      15.287  22.396 -14.168  1.00 18.16           N  
ATOM   3627  CA  ARG A 474      15.837  21.627 -15.310  1.00 20.36           C  
ATOM   3628  C   ARG A 474      16.677  22.410 -16.373  1.00 20.35           C  
ATOM   3629  O   ARG A 474      17.625  21.841 -16.909  1.00 22.22           O  
ATOM   3630  CB  ARG A 474      14.706  20.795 -15.983  1.00 21.39           C  
ATOM   3631  CG  ARG A 474      15.146  19.845 -17.086  1.00 21.57           C  
ATOM   3632  CD  ARG A 474      13.872  19.082 -17.549  1.00 21.32           C  
ATOM   3633  NE  ARG A 474      14.114  17.933 -18.397  1.00 28.02           N  
ATOM   3634  CZ  ARG A 474      14.196  17.980 -19.723  1.00 32.35           C  
ATOM   3635  NH1 ARG A 474      14.129  19.124 -20.379  1.00 33.86           N  
ATOM   3636  NH2 ARG A 474      14.396  16.862 -20.401  1.00 36.03           N  
ATOM   3637  N   PRO A 475      16.319  23.663 -16.712  1.00 21.53           N  
ATOM   3638  CA  PRO A 475      17.071  24.380 -17.744  1.00 21.15           C  
ATOM   3639  C   PRO A 475      18.522  24.574 -17.272  1.00 22.38           C  
ATOM   3640  O   PRO A 475      18.796  24.869 -16.085  1.00 21.98           O  
ATOM   3641  CB  PRO A 475      16.413  25.758 -17.760  1.00 20.97           C  
ATOM   3642  CG  PRO A 475      14.932  25.437 -17.463  1.00 21.84           C  
ATOM   3643  CD  PRO A 475      15.088  24.395 -16.336  1.00 18.71           C  
ATOM   3644  N   GLU A 476      19.427  24.525 -18.224  1.00 23.86           N  
ATOM   3645  CA  GLU A 476      20.831  24.845 -17.914  1.00 24.82           C  
ATOM   3646  C   GLU A 476      21.150  26.354 -17.967  1.00 25.54           C  
ATOM   3647  O   GLU A 476      21.747  26.807 -18.963  1.00 30.51           O  
ATOM   3648  CB  GLU A 476      21.686  24.130 -18.957  1.00 24.34           C  
ATOM   3649  CG  GLU A 476      21.472  22.621 -18.853  1.00 27.25           C  
ATOM   3650  CD  GLU A 476      22.319  21.850 -19.805  1.00 33.22           C  
ATOM   3651  OE1 GLU A 476      23.305  22.417 -20.300  1.00 39.56           O  
ATOM   3652  OE2 GLU A 476      22.003  20.680 -20.067  1.00 37.06           O  
ATOM   3653  N   ASN A 477      20.880  27.120 -16.924  1.00 23.60           N  
ATOM   3654  CA  ASN A 477      21.149  28.573 -16.943  1.00 22.89           C  
ATOM   3655  C   ASN A 477      22.610  28.939 -16.595  1.00 22.99           C  
ATOM   3656  O   ASN A 477      23.327  28.108 -16.036  1.00 19.49           O  
ATOM   3657  CB  ASN A 477      20.207  29.270 -15.967  1.00 23.27           C  
ATOM   3658  CG  ASN A 477      18.804  29.296 -16.493  1.00 25.76           C  
ATOM   3659  OD1 ASN A 477      18.535  29.817 -17.584  1.00 29.90           O  
ATOM   3660  ND2 ASN A 477      17.909  28.767 -15.733  1.00 23.79           N  
ATOM   3661  N   ALA A 478      23.034  30.162 -16.946  1.00 21.98           N  
ATOM   3662  CA  ALA A 478      24.390  30.615 -16.606  1.00 23.55           C  
ATOM   3663  C   ALA A 478      24.611  30.643 -15.127  1.00 22.27           C  
ATOM   3664  O   ALA A 478      23.693  30.883 -14.333  1.00 22.92           O  
ATOM   3665  CB  ALA A 478      24.644  32.053 -17.145  1.00 23.65           C  
ATOM   3666  N   ILE A 479      25.877  30.436 -14.767  1.00 21.97           N  
ATOM   3667  CA  ILE A 479      26.380  30.818 -13.486  1.00 23.21           C  
ATOM   3668  C   ILE A 479      26.434  32.357 -13.552  1.00 23.92           C  
ATOM   3669  O   ILE A 479      26.862  32.922 -14.575  1.00 26.99           O  
ATOM   3670  CB  ILE A 479      27.798  30.272 -13.262  1.00 22.65           C  
ATOM   3671  CG1 ILE A 479      27.759  28.728 -13.279  1.00 22.87           C  
ATOM   3672  CG2 ILE A 479      28.362  30.840 -11.974  1.00 21.37           C  
ATOM   3673  CD1 ILE A 479      27.096  28.067 -12.007  1.00 22.31           C  
ATOM   3674  N   ILE A 480      25.951  33.004 -12.521  1.00 22.38           N  
ATOM   3675  CA  ILE A 480      25.945  34.468 -12.460  1.00 24.73           C  
ATOM   3676  C   ILE A 480      26.673  34.935 -11.214  1.00 24.08           C  
ATOM   3677  O   ILE A 480      27.068  36.105 -11.148  1.00 26.77           O  
ATOM   3678  CB  ILE A 480      24.513  35.084 -12.441  1.00 24.01           C  
ATOM   3679  CG1 ILE A 480      23.723  34.584 -11.209  1.00 24.42           C  
ATOM   3680  CG2 ILE A 480      23.802  34.835 -13.790  1.00 24.31           C  
ATOM   3681  CD1 ILE A 480      22.454  35.470 -10.830  1.00 23.91           C  
ATOM   3682  N   TYR A 481      26.833  34.056 -10.219  1.00 23.32           N  
ATOM   3683  CA  TYR A 481      27.552  34.396  -8.967  1.00 21.94           C  
ATOM   3684  C   TYR A 481      29.010  33.922  -8.936  1.00 22.29           C  
ATOM   3685  O   TYR A 481      29.332  32.803  -9.365  1.00 20.25           O  
ATOM   3686  CB  TYR A 481      26.906  33.851  -7.685  1.00 22.34           C  
ATOM   3687  CG  TYR A 481      25.533  34.373  -7.401  1.00 24.38           C  
ATOM   3688  CD1 TYR A 481      25.343  35.680  -6.890  1.00 22.16           C  
ATOM   3689  CD2 TYR A 481      24.413  33.572  -7.619  1.00 22.46           C  
ATOM   3690  CE1 TYR A 481      24.058  36.158  -6.571  1.00 26.53           C  
ATOM   3691  CE2 TYR A 481      23.113  34.041  -7.286  1.00 21.23           C  
ATOM   3692  CZ  TYR A 481      22.942  35.351  -6.807  1.00 25.61           C  
ATOM   3693  OH  TYR A 481      21.665  35.826  -6.485  1.00 24.50           O  
ATOM   3694  N   ASN A 482      29.896  34.798  -8.418  1.00 23.11           N  
ATOM   3695  CA  ASN A 482      31.280  34.379  -8.120  1.00 23.26           C  
ATOM   3696  C   ASN A 482      31.244  33.279  -7.070  1.00 24.43           C  
ATOM   3697  O   ASN A 482      30.465  33.347  -6.123  1.00 25.24           O  
ATOM   3698  CB  ASN A 482      32.127  35.582  -7.620  1.00 21.78           C  
ATOM   3699  CG  ASN A 482      32.341  36.641  -8.715  1.00 20.64           C  
ATOM   3700  OD1 ASN A 482      32.644  36.273  -9.873  1.00 17.46           O  
ATOM   3701  ND2 ASN A 482      32.211  37.948  -8.371  1.00 18.76           N  
ATOM   3702  N   ASN A 483      32.164  32.329  -7.203  1.00 27.49           N  
ATOM   3703  CA  ASN A 483      32.376  31.218  -6.263  1.00 28.61           C  
ATOM   3704  C   ASN A 483      32.439  31.587  -4.815  1.00 27.91           C  
ATOM   3705  O   ASN A 483      32.101  30.770  -3.964  1.00 26.51           O  
ATOM   3706  CB  ASN A 483      33.679  30.492  -6.648  1.00 30.72           C  
ATOM   3707  CG  ASN A 483      33.521  29.755  -7.944  1.00 36.30           C  
ATOM   3708  OD1 ASN A 483      32.439  29.183  -8.207  1.00 39.87           O  
ATOM   3709  ND2 ASN A 483      34.560  29.770  -8.796  1.00 40.90           N  
ATOM   3710  N   ASN A 484      32.959  32.795  -4.521  1.00 27.80           N  
ATOM   3711  CA  ASN A 484      33.174  33.245  -3.154  1.00 28.10           C  
ATOM   3712  C   ASN A 484      32.069  34.151  -2.613  1.00 28.51           C  
ATOM   3713  O   ASN A 484      32.169  34.696  -1.514  1.00 30.95           O  
ATOM   3714  CB  ASN A 484      34.584  33.887  -2.979  1.00 28.30           C  
ATOM   3715  CG  ASN A 484      34.847  35.075  -3.906  1.00 30.36           C  
ATOM   3716  OD1 ASN A 484      34.236  35.226  -4.965  1.00 31.86           O  
ATOM   3717  ND2 ASN A 484      35.823  35.925  -3.506  1.00 28.65           N  
ATOM   3718  N   GLU A 485      30.973  34.274  -3.354  1.00 30.15           N  
ATOM   3719  CA  GLU A 485      29.825  35.043  -2.859  1.00 29.37           C  
ATOM   3720  C   GLU A 485      29.281  34.442  -1.552  1.00 28.69           C  
ATOM   3721  O   GLU A 485      29.088  33.234  -1.446  1.00 29.10           O  
ATOM   3722  CB  GLU A 485      28.747  35.070  -3.946  1.00 30.59           C  
ATOM   3723  CG  GLU A 485      27.538  35.859  -3.513  1.00 31.23           C  
ATOM   3724  CD  GLU A 485      27.727  37.318  -3.821  1.00 33.35           C  
ATOM   3725  OE1 GLU A 485      28.339  37.597  -4.881  1.00 35.13           O  
ATOM   3726  OE2 GLU A 485      27.284  38.147  -2.987  1.00 31.42           O  
ATOM   3727  N   ASP A 486      29.071  35.256  -0.540  1.00 27.86           N  
ATOM   3728  CA  ASP A 486      28.552  34.748   0.696  1.00 28.86           C  
ATOM   3729  C   ASP A 486      27.007  34.672   0.573  1.00 28.89           C  
ATOM   3730  O   ASP A 486      26.376  35.564  -0.029  1.00 29.24           O  
ATOM   3731  CB  ASP A 486      28.910  35.679   1.834  1.00 30.50           C  
ATOM   3732  CG  ASP A 486      28.732  35.031   3.170  1.00 33.41           C  
ATOM   3733  OD1 ASP A 486      29.487  34.061   3.471  1.00 42.44           O  
ATOM   3734  OD2 ASP A 486      27.868  35.482   3.943  1.00 39.57           O  
ATOM   3735  N   PHE A 487      26.419  33.597   1.115  1.00 27.27           N  
ATOM   3736  CA  PHE A 487      24.958  33.409   1.097  1.00 24.83           C  
ATOM   3737  C   PHE A 487      24.523  33.096   2.504  1.00 23.45           C  
ATOM   3738  O   PHE A 487      25.251  32.420   3.251  1.00 22.96           O  
ATOM   3739  CB  PHE A 487      24.568  32.245   0.132  1.00 24.20           C  
ATOM   3740  CG  PHE A 487      24.580  32.622  -1.313  1.00 23.93           C  
ATOM   3741  CD1 PHE A 487      23.401  33.000  -1.960  1.00 25.07           C  
ATOM   3742  CD2 PHE A 487      25.745  32.578  -2.057  1.00 24.53           C  
ATOM   3743  CE1 PHE A 487      23.412  33.319  -3.303  1.00 22.19           C  
ATOM   3744  CE2 PHE A 487      25.754  32.906  -3.413  1.00 25.60           C  
ATOM   3745  CZ  PHE A 487      24.593  33.263  -4.035  1.00 22.70           C  
ATOM   3746  N   GLN A 488      23.350  33.600   2.915  1.00 21.69           N  
ATOM   3747  CA  GLN A 488      22.814  33.285   4.237  1.00 22.85           C  
ATOM   3748  C   GLN A 488      21.292  33.069   4.099  1.00 21.54           C  
ATOM   3749  O   GLN A 488      20.691  33.663   3.213  1.00 21.23           O  
ATOM   3750  CB  GLN A 488      23.048  34.436   5.265  1.00 23.32           C  
ATOM   3751  CG  GLN A 488      24.539  34.762   5.584  1.00 28.61           C  
ATOM   3752  CD  GLN A 488      25.371  33.558   6.151  1.00 37.30           C  
ATOM   3753  OE1 GLN A 488      24.837  32.603   6.808  1.00 37.20           O  
ATOM   3754  NE2 GLN A 488      26.703  33.598   5.869  1.00 39.34           N  
ATOM   3755  N   VAL A 489      20.705  32.284   4.984  1.00 22.07           N  
ATOM   3756  CA  VAL A 489      19.233  32.115   5.056  1.00 22.32           C  
ATOM   3757  C   VAL A 489      18.630  33.492   5.229  1.00 24.01           C  
ATOM   3758  O   VAL A 489      19.142  34.303   6.017  1.00 23.71           O  
ATOM   3759  CB  VAL A 489      18.901  31.234   6.283  1.00 22.06           C  
ATOM   3760  CG1 VAL A 489      17.428  31.120   6.569  1.00 21.70           C  
ATOM   3761  CG2 VAL A 489      19.507  29.825   6.075  1.00 22.57           C  
ATOM   3762  N   GLY A 490      17.580  33.811   4.501  1.00 23.92           N  
ATOM   3763  CA  GLY A 490      16.935  35.131   4.686  1.00 24.83           C  
ATOM   3764  C   GLY A 490      17.613  36.349   4.056  1.00 27.03           C  
ATOM   3765  O   GLY A 490      17.110  37.467   4.203  1.00 27.90           O  
ATOM   3766  N   GLN A 491      18.663  36.113   3.289  1.00 26.73           N  
ATOM   3767  CA  GLN A 491      19.366  37.147   2.558  1.00 26.66           C  
ATOM   3768  C   GLN A 491      19.303  37.031   1.061  1.00 25.72           C  
ATOM   3769  O   GLN A 491      19.840  36.078   0.416  1.00 22.44           O  
ATOM   3770  CB  GLN A 491      20.835  37.227   3.039  1.00 27.89           C  
ATOM   3771  CG  GLN A 491      21.652  38.359   2.324  1.00 29.45           C  
ATOM   3772  CD  GLN A 491      23.133  38.154   2.525  1.00 33.21           C  
ATOM   3773  OE1 GLN A 491      23.775  37.377   1.797  1.00 34.14           O  
ATOM   3774  NE2 GLN A 491      23.681  38.803   3.547  1.00 31.05           N  
ATOM   3775  N   ALA A 492      18.670  38.040   0.468  1.00 24.00           N  
ATOM   3776  CA  ALA A 492      18.526  38.093  -0.960  1.00 24.44           C  
ATOM   3777  C   ALA A 492      19.723  38.745  -1.678  1.00 24.82           C  
ATOM   3778  O   ALA A 492      20.651  39.234  -1.038  1.00 25.93           O  
ATOM   3779  CB  ALA A 492      17.206  38.791  -1.320  1.00 24.27           C  
ATOM   3780  N   LYS A 493      19.694  38.758  -2.993  1.00 25.82           N  
ATOM   3781  CA  LYS A 493      20.765  39.405  -3.771  1.00 26.52           C  
ATOM   3782  C   LYS A 493      20.202  40.300  -4.870  1.00 26.88           C  
ATOM   3783  O   LYS A 493      19.395  39.863  -5.722  1.00 27.17           O  
ATOM   3784  CB  LYS A 493      21.722  38.363  -4.399  1.00 25.33           C  
ATOM   3785  CG  LYS A 493      22.378  37.369  -3.436  1.00 25.32           C  
ATOM   3786  CD  LYS A 493      23.716  37.956  -2.878  1.00 29.14           C  
ATOM   3787  CE  LYS A 493      24.106  37.353  -1.541  1.00 31.54           C  
ATOM   3788  NZ  LYS A 493      25.530  37.687  -1.125  1.00 27.56           N  
ATOM   3789  N   VAL A 494      20.675  41.571  -4.896  1.00 27.47           N  
ATOM   3790  CA  VAL A 494      20.461  42.399  -6.061  1.00 28.37           C  
ATOM   3791  C   VAL A 494      21.488  42.042  -7.117  1.00 28.16           C  
ATOM   3792  O   VAL A 494      22.695  42.218  -6.905  1.00 29.19           O  
ATOM   3793  CB  VAL A 494      20.558  43.926  -5.716  1.00 27.55           C  
ATOM   3794  CG1 VAL A 494      20.336  44.742  -6.939  1.00 31.60           C  
ATOM   3795  CG2 VAL A 494      19.601  44.288  -4.588  1.00 31.11           C  
ATOM   3796  N   VAL A 495      21.046  41.571  -8.263  1.00 27.92           N  
ATOM   3797  CA  VAL A 495      21.981  41.084  -9.254  1.00 28.06           C  
ATOM   3798  C   VAL A 495      22.119  42.011 -10.481  1.00 29.05           C  
ATOM   3799  O   VAL A 495      22.947  41.749 -11.332  1.00 29.21           O  
ATOM   3800  CB  VAL A 495      21.643  39.619  -9.716  1.00 28.19           C  
ATOM   3801  CG1 VAL A 495      21.807  38.618  -8.536  1.00 25.41           C  
ATOM   3802  CG2 VAL A 495      20.246  39.510 -10.316  1.00 29.32           C  
ATOM   3803  N   LEU A 496      21.257  43.023 -10.619  1.00 29.84           N  
ATOM   3804  CA  LEU A 496      21.436  44.073 -11.640  1.00 30.23           C  
ATOM   3805  C   LEU A 496      20.860  45.371 -11.068  1.00 33.06           C  
ATOM   3806  O   LEU A 496      19.766  45.374 -10.469  1.00 30.89           O  
ATOM   3807  CB  LEU A 496      20.754  43.696 -12.954  1.00 30.61           C  
ATOM   3808  CG  LEU A 496      20.867  44.640 -14.163  1.00 32.06           C  
ATOM   3809  CD1 LEU A 496      22.213  44.525 -14.878  1.00 34.14           C  
ATOM   3810  CD2 LEU A 496      19.800  44.355 -15.143  1.00 32.42           C  
ATOM   3811  N   LYS A 497      21.595  46.483 -11.203  1.00 34.44           N  
ATOM   3812  CA  LYS A 497      21.062  47.740 -10.679  1.00 36.82           C  
ATOM   3813  C   LYS A 497      21.737  48.949 -11.296  1.00 38.35           C  
ATOM   3814  O   LYS A 497      22.808  48.823 -11.884  1.00 38.07           O  
ATOM   3815  CB  LYS A 497      21.137  47.809  -9.161  1.00 35.57           C  
ATOM   3816  CG  LYS A 497      22.492  48.027  -8.591  1.00 38.16           C  
ATOM   3817  CD  LYS A 497      22.300  48.470  -7.187  1.00 42.61           C  
ATOM   3818  CE  LYS A 497      23.241  47.773  -6.256  1.00 45.34           C  
ATOM   3819  NZ  LYS A 497      24.611  47.872  -6.833  1.00 48.12           N  
ATOM   3820  N   SER A 498      21.042  50.084 -11.183  1.00 40.99           N  
ATOM   3821  CA  SER A 498      21.558  51.432 -11.462  1.00 42.06           C  
ATOM   3822  C   SER A 498      20.938  52.463 -10.512  1.00 43.19           C  
ATOM   3823  O   SER A 498      20.332  52.138  -9.462  1.00 42.74           O  
ATOM   3824  CB  SER A 498      21.282  51.814 -12.897  1.00 41.72           C  
ATOM   3825  OG  SER A 498      19.914  52.122 -13.069  1.00 43.82           O  
ATOM   3826  N   LYS A 499      21.128  53.723 -10.870  1.00 43.95           N  
ATOM   3827  CA  LYS A 499      20.555  54.813 -10.106  1.00 45.31           C  
ATOM   3828  C   LYS A 499      19.212  55.191 -10.665  1.00 44.03           C  
ATOM   3829  O   LYS A 499      18.423  55.827 -10.002  1.00 44.70           O  
ATOM   3830  CB  LYS A 499      21.491  56.039 -10.116  1.00 45.31           C  
ATOM   3831  CG  LYS A 499      22.053  56.295  -8.739  1.00 49.66           C  
ATOM   3832  CD  LYS A 499      20.895  56.483  -7.766  1.00 53.22           C  
ATOM   3833  CE  LYS A 499      21.363  56.770  -6.348  1.00 55.84           C  
ATOM   3834  NZ  LYS A 499      21.682  55.534  -5.555  1.00 56.53           N  
ATOM   3835  N   ASP A 500      18.974  54.796 -11.896  1.00 43.45           N  
ATOM   3836  CA  ASP A 500      17.863  55.270 -12.646  1.00 43.77           C  
ATOM   3837  C   ASP A 500      16.853  54.092 -12.942  1.00 42.31           C  
ATOM   3838  O   ASP A 500      16.205  54.031 -14.002  1.00 43.73           O  
ATOM   3839  CB  ASP A 500      18.465  55.975 -13.875  1.00 44.18           C  
ATOM   3840  CG  ASP A 500      17.449  56.236 -15.008  1.00 48.98           C  
ATOM   3841  OD1 ASP A 500      16.398  56.931 -14.784  1.00 50.72           O  
ATOM   3842  OD2 ASP A 500      17.745  55.760 -16.143  1.00 51.64           O  
ATOM   3843  N   ASP A 501      16.717  53.187 -11.978  1.00 40.67           N  
ATOM   3844  CA  ASP A 501      15.960  51.926 -12.161  1.00 38.46           C  
ATOM   3845  C   ASP A 501      14.472  52.181 -11.984  1.00 37.46           C  
ATOM   3846  O   ASP A 501      14.069  52.719 -10.977  1.00 36.75           O  
ATOM   3847  CB  ASP A 501      16.418  50.911 -11.108  1.00 37.99           C  
ATOM   3848  CG  ASP A 501      17.683  50.126 -11.507  1.00 34.61           C  
ATOM   3849  OD1 ASP A 501      18.006  49.971 -12.674  1.00 31.31           O  
ATOM   3850  OD2 ASP A 501      18.326  49.604 -10.609  1.00 33.33           O  
ATOM   3851  N   GLN A 502      13.670  51.754 -12.954  1.00 38.70           N  
ATOM   3852  CA  GLN A 502      12.182  51.990 -12.987  1.00 39.76           C  
ATOM   3853  C   GLN A 502      11.310  51.051 -12.094  1.00 39.21           C  
ATOM   3854  O   GLN A 502      10.240  51.436 -11.584  1.00 38.87           O  
ATOM   3855  CB  GLN A 502      11.669  51.908 -14.437  1.00 40.40           C  
ATOM   3856  CG  GLN A 502      12.176  53.001 -15.356  1.00 44.17           C  
ATOM   3857  CD  GLN A 502      12.001  54.354 -14.714  1.00 46.07           C  
ATOM   3858  OE1 GLN A 502      10.875  54.836 -14.556  1.00 46.16           O  
ATOM   3859  NE2 GLN A 502      13.109  54.947 -14.270  1.00 49.53           N  
ATOM   3860  N   VAL A 503      11.787  49.819 -11.898  1.00 37.50           N  
ATOM   3861  CA  VAL A 503      11.041  48.812 -11.156  1.00 35.83           C  
ATOM   3862  C   VAL A 503      12.049  47.763 -10.672  1.00 34.72           C  
ATOM   3863  O   VAL A 503      13.023  47.485 -11.382  1.00 34.13           O  
ATOM   3864  CB  VAL A 503       9.901  48.215 -12.040  1.00 36.30           C  
ATOM   3865  CG1 VAL A 503      10.360  47.900 -13.453  1.00 36.56           C  
ATOM   3866  CG2 VAL A 503       9.306  46.964 -11.411  1.00 34.80           C  
ATOM   3867  N   THR A 504      11.839  47.255  -9.458  1.00 33.51           N  
ATOM   3868  CA  THR A 504      12.577  46.107  -8.910  1.00 32.22           C  
ATOM   3869  C   THR A 504      11.851  44.827  -9.331  1.00 31.11           C  
ATOM   3870  O   THR A 504      10.752  44.561  -8.828  1.00 30.32           O  
ATOM   3871  CB  THR A 504      12.614  46.184  -7.378  1.00 32.94           C  
ATOM   3872  OG1 THR A 504      13.383  47.319  -6.966  1.00 32.24           O  
ATOM   3873  CG2 THR A 504      13.240  44.915  -6.724  1.00 32.04           C  
ATOM   3874  N   VAL A 505      12.462  44.066 -10.246  1.00 28.55           N  
ATOM   3875  CA  VAL A 505      11.948  42.752 -10.681  1.00 27.41           C  
ATOM   3876  C   VAL A 505      12.540  41.609  -9.831  1.00 26.63           C  
ATOM   3877  O   VAL A 505      13.748  41.451  -9.727  1.00 25.63           O  
ATOM   3878  CB  VAL A 505      12.206  42.502 -12.119  1.00 27.82           C  
ATOM   3879  CG1 VAL A 505      11.587  41.156 -12.599  1.00 27.04           C  
ATOM   3880  CG2 VAL A 505      11.642  43.672 -12.924  1.00 27.91           C  
ATOM   3881  N   ILE A 506      11.649  40.789  -9.269  1.00 24.35           N  
ATOM   3882  CA  ILE A 506      12.051  39.720  -8.391  1.00 22.05           C  
ATOM   3883  C   ILE A 506      11.750  38.432  -9.111  1.00 22.65           C  
ATOM   3884  O   ILE A 506      10.581  38.163  -9.427  1.00 22.84           O  
ATOM   3885  CB  ILE A 506      11.245  39.793  -7.093  1.00 22.58           C  
ATOM   3886  CG1 ILE A 506      11.567  41.073  -6.364  1.00 19.76           C  
ATOM   3887  CG2 ILE A 506      11.520  38.614  -6.234  1.00 20.37           C  
ATOM   3888  CD1 ILE A 506      10.812  41.255  -5.170  1.00 14.72           C  
ATOM   3889  N   GLY A 507      12.790  37.644  -9.395  1.00 21.33           N  
ATOM   3890  CA  GLY A 507      12.609  36.355 -10.102  1.00 20.48           C  
ATOM   3891  C   GLY A 507      13.410  35.327  -9.326  1.00 19.42           C  
ATOM   3892  O   GLY A 507      14.099  35.640  -8.371  1.00 18.70           O  
ATOM   3893  N   ALA A 508      13.274  34.068  -9.696  1.00 19.38           N  
ATOM   3894  CA  ALA A 508      14.030  33.029  -9.026  1.00 19.10           C  
ATOM   3895  C   ALA A 508      14.165  31.854  -9.972  1.00 19.52           C  
ATOM   3896  O   ALA A 508      13.278  31.589 -10.845  1.00 19.07           O  
ATOM   3897  CB  ALA A 508      13.333  32.604  -7.698  1.00 18.24           C  
ATOM   3898  N   GLY A 509      15.278  31.110  -9.846  1.00 18.72           N  
ATOM   3899  CA  GLY A 509      15.571  30.099 -10.859  1.00 19.49           C  
ATOM   3900  C   GLY A 509      15.409  30.594 -12.287  1.00 19.50           C  
ATOM   3901  O   GLY A 509      15.937  31.682 -12.611  1.00 20.56           O  
ATOM   3902  N   VAL A 510      14.598  29.910 -13.115  1.00 18.13           N  
ATOM   3903  CA  VAL A 510      14.450  30.281 -14.544  1.00 18.70           C  
ATOM   3904  C   VAL A 510      13.904  31.725 -14.739  1.00 18.96           C  
ATOM   3905  O   VAL A 510      14.312  32.403 -15.705  1.00 20.53           O  
ATOM   3906  CB  VAL A 510      13.603  29.272 -15.357  1.00 19.10           C  
ATOM   3907  CG1 VAL A 510      12.156  29.350 -14.885  1.00 16.93           C  
ATOM   3908  CG2 VAL A 510      13.708  29.535 -16.921  1.00 21.72           C  
ATOM   3909  N   THR A 511      13.009  32.183 -13.876  1.00 19.10           N  
ATOM   3910  CA  THR A 511      12.477  33.529 -14.018  1.00 19.78           C  
ATOM   3911  C   THR A 511      13.465  34.625 -13.645  1.00 21.36           C  
ATOM   3912  O   THR A 511      13.328  35.735 -14.162  1.00 22.77           O  
ATOM   3913  CB  THR A 511      11.142  33.754 -13.376  1.00 18.09           C  
ATOM   3914  OG1 THR A 511      11.291  33.710 -11.963  1.00 17.47           O  
ATOM   3915  CG2 THR A 511      10.114  32.633 -13.902  1.00 16.82           C  
ATOM   3916  N   LEU A 512      14.480  34.302 -12.844  1.00 20.90           N  
ATOM   3917  CA  LEU A 512      15.589  35.265 -12.611  1.00 23.09           C  
ATOM   3918  C   LEU A 512      16.352  35.565 -13.882  1.00 23.57           C  
ATOM   3919  O   LEU A 512      16.585  36.741 -14.218  1.00 24.28           O  
ATOM   3920  CB  LEU A 512      16.512  34.769 -11.477  1.00 23.68           C  
ATOM   3921  CG  LEU A 512      17.468  35.926 -11.157  1.00 24.08           C  
ATOM   3922  CD1 LEU A 512      16.802  36.908 -10.257  1.00 20.66           C  
ATOM   3923  CD2 LEU A 512      18.753  35.422 -10.574  1.00 25.15           C  
ATOM   3924  N   HIS A 513      16.670  34.523 -14.646  1.00 23.22           N  
ATOM   3925  CA  HIS A 513      17.411  34.593 -15.900  1.00 23.74           C  
ATOM   3926  C   HIS A 513      16.521  35.152 -17.006  1.00 24.75           C  
ATOM   3927  O   HIS A 513      16.988  35.835 -17.948  1.00 24.12           O  
ATOM   3928  CB  HIS A 513      17.937  33.171 -16.263  1.00 23.42           C  
ATOM   3929  CG  HIS A 513      18.906  32.618 -15.250  1.00 24.81           C  
ATOM   3930  ND1 HIS A 513      20.264  32.917 -15.268  1.00 23.08           N  
ATOM   3931  CD2 HIS A 513      18.700  31.868 -14.128  1.00 24.00           C  
ATOM   3932  CE1 HIS A 513      20.847  32.359 -14.213  1.00 25.30           C  
ATOM   3933  NE2 HIS A 513      19.920  31.720 -13.502  1.00 20.91           N  
ATOM   3934  N   GLU A 514      15.223  34.856 -16.938  1.00 23.50           N  
ATOM   3935  CA  GLU A 514      14.273  35.568 -17.832  1.00 23.78           C  
ATOM   3936  C   GLU A 514      14.262  37.101 -17.503  1.00 23.72           C  
ATOM   3937  O   GLU A 514      14.201  37.937 -18.421  1.00 26.43           O  
ATOM   3938  CB  GLU A 514      12.863  34.980 -17.722  1.00 22.09           C  
ATOM   3939  CG  GLU A 514      12.759  33.583 -18.367  1.00 25.48           C  
ATOM   3940  CD  GLU A 514      13.303  33.595 -19.768  1.00 31.28           C  
ATOM   3941  OE1 GLU A 514      12.829  34.423 -20.555  1.00 32.12           O  
ATOM   3942  OE2 GLU A 514      14.219  32.829 -20.110  1.00 30.32           O  
ATOM   3943  N   ALA A 515      14.327  37.458 -16.246  1.00 23.25           N  
ATOM   3944  CA  ALA A 515      14.308  38.892 -15.864  1.00 25.00           C  
ATOM   3945  C   ALA A 515      15.594  39.621 -16.329  1.00 26.11           C  
ATOM   3946  O   ALA A 515      15.544  40.772 -16.811  1.00 26.22           O  
ATOM   3947  CB  ALA A 515      14.170  39.033 -14.429  1.00 23.58           C  
ATOM   3948  N   LEU A 516      16.748  38.986 -16.101  1.00 25.77           N  
ATOM   3949  CA  LEU A 516      18.009  39.499 -16.663  1.00 25.10           C  
ATOM   3950  C   LEU A 516      17.954  39.610 -18.226  1.00 26.66           C  
ATOM   3951  O   LEU A 516      18.458  40.625 -18.813  1.00 27.12           O  
ATOM   3952  CB  LEU A 516      19.179  38.606 -16.194  1.00 24.13           C  
ATOM   3953  CG  LEU A 516      19.513  38.462 -14.702  1.00 21.97           C  
ATOM   3954  CD1 LEU A 516      20.546  37.360 -14.563  1.00 19.43           C  
ATOM   3955  CD2 LEU A 516      20.032  39.788 -14.033  1.00 20.67           C  
ATOM   3956  N   ALA A 517      17.341  38.650 -18.926  1.00 25.49           N  
ATOM   3957  CA  ALA A 517      17.185  38.786 -20.368  1.00 27.30           C  
ATOM   3958  C   ALA A 517      16.221  39.922 -20.764  1.00 30.08           C  
ATOM   3959  O   ALA A 517      16.439  40.587 -21.803  1.00 28.60           O  
ATOM   3960  CB  ALA A 517      16.741  37.519 -21.001  1.00 26.11           C  
ATOM   3961  N   ALA A 518      15.163  40.113 -19.953  1.00 31.53           N  
ATOM   3962  CA  ALA A 518      14.243  41.247 -20.133  1.00 34.47           C  
ATOM   3963  C   ALA A 518      14.981  42.592 -19.969  1.00 35.45           C  
ATOM   3964  O   ALA A 518      14.739  43.517 -20.776  1.00 34.94           O  
ATOM   3965  CB  ALA A 518      13.037  41.173 -19.143  1.00 34.54           C  
ATOM   3966  N   ALA A 519      15.818  42.695 -18.926  1.00 36.27           N  
ATOM   3967  CA  ALA A 519      16.701  43.864 -18.680  1.00 38.44           C  
ATOM   3968  C   ALA A 519      17.507  44.257 -19.935  1.00 39.15           C  
ATOM   3969  O   ALA A 519      17.677  45.454 -20.215  1.00 39.52           O  
ATOM   3970  CB  ALA A 519      17.623  43.633 -17.503  1.00 37.04           C  
ATOM   3971  N   GLU A 520      17.923  43.253 -20.703  1.00 39.59           N  
ATOM   3972  CA  GLU A 520      18.705  43.424 -21.905  1.00 40.71           C  
ATOM   3973  C   GLU A 520      17.848  43.996 -23.042  1.00 41.36           C  
ATOM   3974  O   GLU A 520      18.294  44.885 -23.793  1.00 40.59           O  
ATOM   3975  CB  GLU A 520      19.337  42.075 -22.254  1.00 40.53           C  
ATOM   3976  CG  GLU A 520      20.445  42.058 -23.296  1.00 45.90           C  
ATOM   3977  CD  GLU A 520      21.619  42.968 -22.930  1.00 52.30           C  
ATOM   3978  OE1 GLU A 520      21.937  43.122 -21.706  1.00 56.32           O  
ATOM   3979  OE2 GLU A 520      22.228  43.530 -23.875  1.00 55.19           O  
ATOM   3980  N   LEU A 521      16.618  43.498 -23.164  1.00 41.33           N  
ATOM   3981  CA  LEU A 521      15.631  44.065 -24.080  1.00 42.34           C  
ATOM   3982  C   LEU A 521      15.242  45.502 -23.684  1.00 43.12           C  
ATOM   3983  O   LEU A 521      14.945  46.340 -24.552  1.00 43.80           O  
ATOM   3984  CB  LEU A 521      14.361  43.179 -24.178  1.00 41.49           C  
ATOM   3985  CG  LEU A 521      14.483  41.750 -24.727  1.00 41.58           C  
ATOM   3986  CD1 LEU A 521      13.156  41.000 -24.647  1.00 40.18           C  
ATOM   3987  CD2 LEU A 521      15.050  41.685 -26.119  1.00 39.04           C  
ATOM   3988  N   LEU A 522      15.247  45.775 -22.387  1.00 43.52           N  
ATOM   3989  CA  LEU A 522      14.712  47.020 -21.878  1.00 44.62           C  
ATOM   3990  C   LEU A 522      15.714  48.158 -21.943  1.00 46.07           C  
ATOM   3991  O   LEU A 522      15.317  49.301 -22.171  1.00 45.80           O  
ATOM   3992  CB  LEU A 522      14.152  46.866 -20.467  1.00 44.14           C  
ATOM   3993  CG  LEU A 522      12.749  46.268 -20.432  1.00 42.84           C  
ATOM   3994  CD1 LEU A 522      12.398  46.021 -18.992  1.00 43.05           C  
ATOM   3995  CD2 LEU A 522      11.721  47.193 -21.089  1.00 41.40           C  
ATOM   3996  N   LYS A 523      16.996  47.838 -21.757  1.00 46.41           N  
ATOM   3997  CA  LYS A 523      18.049  48.851 -21.834  1.00 47.44           C  
ATOM   3998  C   LYS A 523      18.090  49.453 -23.235  1.00 47.72           C  
ATOM   3999  O   LYS A 523      18.347  50.640 -23.378  1.00 47.53           O  
ATOM   4000  CB  LYS A 523      19.409  48.334 -21.323  1.00 46.64           C  
ATOM   4001  CG  LYS A 523      19.429  48.277 -19.767  1.00 47.75           C  
ATOM   4002  CD  LYS A 523      20.804  48.036 -19.149  1.00 44.79           C  
ATOM   4003  CE  LYS A 523      20.658  47.276 -17.841  1.00 44.94           C  
ATOM   4004  NZ  LYS A 523      21.502  47.856 -16.751  1.00 40.30           N  
ATOM   4005  N   LYS A 524      17.749  48.647 -24.245  1.00 49.23           N  
ATOM   4006  CA  LYS A 524      17.532  49.126 -25.629  1.00 49.99           C  
ATOM   4007  C   LYS A 524      16.606  50.335 -25.742  1.00 50.41           C  
ATOM   4008  O   LYS A 524      16.730  51.133 -26.679  1.00 50.85           O  
ATOM   4009  CB  LYS A 524      16.955  48.014 -26.507  1.00 50.48           C  
ATOM   4010  CG  LYS A 524      17.970  47.233 -27.299  1.00 51.31           C  
ATOM   4011  CD  LYS A 524      17.591  45.780 -27.323  1.00 53.26           C  
ATOM   4012  CE  LYS A 524      18.730  44.936 -27.863  1.00 56.44           C  
ATOM   4013  NZ  LYS A 524      18.572  43.480 -27.469  1.00 59.92           N  
ATOM   4014  N   GLU A 525      15.644  50.434 -24.833  1.00 50.07           N  
ATOM   4015  CA  GLU A 525      14.735  51.565 -24.815  1.00 50.08           C  
ATOM   4016  C   GLU A 525      15.027  52.475 -23.631  1.00 49.94           C  
ATOM   4017  O   GLU A 525      14.139  53.204 -23.186  1.00 51.37           O  
ATOM   4018  CB  GLU A 525      13.281  51.083 -24.768  1.00 50.22           C  
ATOM   4019  CG  GLU A 525      12.995  49.812 -25.590  1.00 51.52           C  
ATOM   4020  CD  GLU A 525      11.832  49.047 -25.021  1.00 53.81           C  
ATOM   4021  OE1 GLU A 525      11.519  49.286 -23.832  1.00 55.71           O  
ATOM   4022  OE2 GLU A 525      11.219  48.237 -25.749  1.00 53.78           O  
ATOM   4023  N   LYS A 526      16.253  52.409 -23.106  1.00 49.21           N  
ATOM   4024  CA  LYS A 526      16.719  53.273 -22.013  1.00 48.13           C  
ATOM   4025  C   LYS A 526      15.952  53.086 -20.680  1.00 47.06           C  
ATOM   4026  O   LYS A 526      15.996  53.941 -19.753  1.00 46.57           O  
ATOM   4027  CB  LYS A 526      16.766  54.744 -22.493  1.00 49.10           C  
ATOM   4028  CG  LYS A 526      17.590  54.937 -23.810  1.00 50.02           C  
ATOM   4029  CD  LYS A 526      17.477  56.353 -24.405  1.00 52.36           C  
ATOM   4030  CE  LYS A 526      18.096  57.428 -23.464  1.00 55.03           C  
ATOM   4031  NZ  LYS A 526      18.325  58.751 -24.130  1.00 54.63           N  
ATOM   4032  N   ILE A 527      15.293  51.924 -20.564  1.00 45.15           N  
ATOM   4033  CA  ILE A 527      14.655  51.518 -19.306  1.00 42.70           C  
ATOM   4034  C   ILE A 527      15.571  50.556 -18.564  1.00 41.40           C  
ATOM   4035  O   ILE A 527      15.931  49.486 -19.067  1.00 40.81           O  
ATOM   4036  CB  ILE A 527      13.271  50.847 -19.511  1.00 42.82           C  
ATOM   4037  CG1 ILE A 527      12.254  51.847 -20.031  1.00 41.57           C  
ATOM   4038  CG2 ILE A 527      12.736  50.332 -18.165  1.00 43.55           C  
ATOM   4039  CD1 ILE A 527      11.288  51.253 -21.033  1.00 40.20           C  
ATOM   4040  N   ASN A 528      15.969  50.995 -17.387  1.00 40.63           N  
ATOM   4041  CA  ASN A 528      16.717  50.194 -16.465  1.00 39.74           C  
ATOM   4042  C   ASN A 528      15.765  49.554 -15.486  1.00 38.29           C  
ATOM   4043  O   ASN A 528      14.807  50.194 -15.058  1.00 38.78           O  
ATOM   4044  CB  ASN A 528      17.653  51.089 -15.683  1.00 40.08           C  
ATOM   4045  CG  ASN A 528      18.923  51.427 -16.439  1.00 42.61           C  
ATOM   4046  OD1 ASN A 528      19.115  51.044 -17.609  1.00 43.12           O  
ATOM   4047  ND2 ASN A 528      19.820  52.133 -15.753  1.00 44.36           N  
ATOM   4048  N   ILE A 529      16.050  48.302 -15.093  1.00 35.97           N  
ATOM   4049  CA  ILE A 529      15.274  47.609 -14.049  1.00 32.98           C  
ATOM   4050  C   ILE A 529      16.240  47.025 -13.033  1.00 31.78           C  
ATOM   4051  O   ILE A 529      17.277  46.496 -13.435  1.00 31.74           O  
ATOM   4052  CB  ILE A 529      14.404  46.426 -14.642  1.00 33.73           C  
ATOM   4053  CG1 ILE A 529      15.218  45.470 -15.522  1.00 30.77           C  
ATOM   4054  CG2 ILE A 529      13.203  46.947 -15.486  1.00 30.93           C  
ATOM   4055  CD1 ILE A 529      14.379  44.196 -15.988  1.00 34.07           C  
ATOM   4056  N   ARG A 530      15.944  47.134 -11.738  1.00 28.82           N  
ATOM   4057  CA  ARG A 530      16.699  46.416 -10.737  1.00 26.47           C  
ATOM   4058  C   ARG A 530      16.242  44.925 -10.739  1.00 27.47           C  
ATOM   4059  O   ARG A 530      15.039  44.656 -10.712  1.00 27.65           O  
ATOM   4060  CB  ARG A 530      16.454  47.032  -9.380  1.00 25.54           C  
ATOM   4061  CG  ARG A 530      17.416  46.622  -8.319  1.00 25.90           C  
ATOM   4062  CD  ARG A 530      17.462  47.580  -7.135  1.00 31.46           C  
ATOM   4063  NE  ARG A 530      17.991  48.896  -7.582  1.00 35.42           N  
ATOM   4064  CZ  ARG A 530      18.502  49.846  -6.791  1.00 35.50           C  
ATOM   4065  NH1 ARG A 530      18.608  49.688  -5.496  1.00 34.42           N  
ATOM   4066  NH2 ARG A 530      18.923  50.983  -7.331  1.00 39.45           N  
ATOM   4067  N   VAL A 531      17.183  43.979 -10.760  1.00 25.46           N  
ATOM   4068  CA  VAL A 531      16.789  42.525 -10.726  1.00 25.11           C  
ATOM   4069  C   VAL A 531      17.214  41.964  -9.345  1.00 24.08           C  
ATOM   4070  O   VAL A 531      18.346  42.194  -8.898  1.00 25.12           O  
ATOM   4071  CB  VAL A 531      17.334  41.751 -11.910  1.00 23.54           C  
ATOM   4072  CG1 VAL A 531      16.828  40.292 -11.914  1.00 25.97           C  
ATOM   4073  CG2 VAL A 531      16.934  42.355 -13.177  1.00 22.90           C  
ATOM   4074  N   LEU A 532      16.296  41.311  -8.613  1.00 23.37           N  
ATOM   4075  CA  LEU A 532      16.572  40.829  -7.261  1.00 21.45           C  
ATOM   4076  C   LEU A 532      16.257  39.278  -7.198  1.00 22.78           C  
ATOM   4077  O   LEU A 532      15.226  38.834  -7.692  1.00 20.69           O  
ATOM   4078  CB  LEU A 532      15.751  41.561  -6.255  1.00 21.16           C  
ATOM   4079  CG  LEU A 532      15.877  41.283  -4.751  1.00 19.16           C  
ATOM   4080  CD1 LEU A 532      15.582  42.504  -3.909  1.00 24.11           C  
ATOM   4081  CD2 LEU A 532      14.964  40.062  -4.230  1.00 18.66           C  
ATOM   4082  N   ASP A 533      17.192  38.522  -6.607  1.00 21.46           N  
ATOM   4083  CA  ASP A 533      17.162  37.049  -6.562  1.00 23.15           C  
ATOM   4084  C   ASP A 533      16.935  36.743  -5.113  1.00 20.58           C  
ATOM   4085  O   ASP A 533      17.825  37.014  -4.280  1.00 23.06           O  
ATOM   4086  CB  ASP A 533      18.508  36.480  -6.984  1.00 20.47           C  
ATOM   4087  CG  ASP A 533      18.498  34.933  -7.075  1.00 23.84           C  
ATOM   4088  OD1 ASP A 533      17.410  34.341  -7.350  1.00 20.24           O  
ATOM   4089  OD2 ASP A 533      19.606  34.316  -6.908  1.00 19.47           O  
ATOM   4090  N   PRO A 534      15.762  36.147  -4.757  1.00 18.94           N  
ATOM   4091  CA  PRO A 534      15.516  36.143  -3.320  1.00 17.92           C  
ATOM   4092  C   PRO A 534      16.369  35.175  -2.513  1.00 18.64           C  
ATOM   4093  O   PRO A 534      16.529  35.393  -1.318  1.00 18.05           O  
ATOM   4094  CB  PRO A 534      14.040  35.710  -3.214  1.00 18.42           C  
ATOM   4095  CG  PRO A 534      13.511  36.097  -4.505  1.00 20.52           C  
ATOM   4096  CD  PRO A 534      14.561  35.738  -5.476  1.00 19.80           C  
ATOM   4097  N   PHE A 535      16.858  34.118  -3.176  1.00 19.12           N  
ATOM   4098  CA  PHE A 535      17.670  33.043  -2.522  1.00 18.34           C  
ATOM   4099  C   PHE A 535      16.826  32.139  -1.577  1.00 20.11           C  
ATOM   4100  O   PHE A 535      16.605  30.939  -1.900  1.00 20.29           O  
ATOM   4101  CB  PHE A 535      19.026  33.542  -1.906  1.00 17.41           C  
ATOM   4102  CG  PHE A 535      19.824  32.380  -1.268  1.00 17.87           C  
ATOM   4103  CD1 PHE A 535      19.976  32.271   0.114  1.00 17.71           C  
ATOM   4104  CD2 PHE A 535      20.313  31.382  -2.072  1.00 18.26           C  
ATOM   4105  CE1 PHE A 535      20.722  31.173   0.668  1.00 17.99           C  
ATOM   4106  CE2 PHE A 535      21.033  30.274  -1.507  1.00 16.08           C  
ATOM   4107  CZ  PHE A 535      21.167  30.196  -0.155  1.00 14.71           C  
ATOM   4108  N   THR A 536      16.366  32.676  -0.445  1.00 18.94           N  
ATOM   4109  CA  THR A 536      15.287  32.025   0.304  1.00 19.90           C  
ATOM   4110  C   THR A 536      13.913  32.692   0.049  1.00 20.08           C  
ATOM   4111  O   THR A 536      13.774  33.935   0.111  1.00 18.87           O  
ATOM   4112  CB  THR A 536      15.607  31.773   1.769  1.00 19.31           C  
ATOM   4113  OG1 THR A 536      15.858  33.001   2.504  1.00 20.63           O  
ATOM   4114  CG2 THR A 536      16.840  30.843   1.849  1.00 18.07           C  
ATOM   4115  N   ILE A 537      12.908  31.856  -0.180  1.00 19.73           N  
ATOM   4116  CA  ILE A 537      11.526  32.361  -0.280  1.00 18.02           C  
ATOM   4117  C   ILE A 537      10.948  32.491   1.146  1.00 19.17           C  
ATOM   4118  O   ILE A 537      10.142  33.375   1.462  1.00 19.54           O  
ATOM   4119  CB  ILE A 537      10.671  31.490  -1.204  1.00 17.28           C  
ATOM   4120  CG1 ILE A 537      11.458  31.153  -2.494  1.00 17.97           C  
ATOM   4121  CG2 ILE A 537       9.285  32.194  -1.431  1.00 15.60           C  
ATOM   4122  CD1 ILE A 537      11.863  32.409  -3.435  1.00 19.04           C  
ATOM   4123  N   LYS A 538      11.404  31.609   2.018  1.00 19.41           N  
ATOM   4124  CA  LYS A 538      11.052  31.656   3.429  1.00 20.16           C  
ATOM   4125  C   LYS A 538      12.316  31.295   4.130  1.00 21.45           C  
ATOM   4126  O   LYS A 538      12.833  30.167   3.914  1.00 21.60           O  
ATOM   4127  CB  LYS A 538       9.952  30.612   3.735  1.00 18.52           C  
ATOM   4128  CG  LYS A 538       9.420  30.657   5.191  1.00 19.41           C  
ATOM   4129  CD  LYS A 538       8.383  29.499   5.402  1.00 16.50           C  
ATOM   4130  CE  LYS A 538       8.018  29.355   6.880  1.00 17.72           C  
ATOM   4131  NZ  LYS A 538       6.859  28.392   7.086  1.00 16.32           N  
ATOM   4132  N   PRO A 539      12.825  32.207   5.017  1.00 24.09           N  
ATOM   4133  CA  PRO A 539      12.301  33.572   5.290  1.00 22.96           C  
ATOM   4134  C   PRO A 539      12.653  34.489   4.142  1.00 24.23           C  
ATOM   4135  O   PRO A 539      13.647  34.302   3.386  1.00 22.89           O  
ATOM   4136  CB  PRO A 539      13.033  33.977   6.581  1.00 24.55           C  
ATOM   4137  CG  PRO A 539      14.377  33.303   6.431  1.00 25.01           C  
ATOM   4138  CD  PRO A 539      14.010  31.917   5.848  1.00 23.98           C  
ATOM   4139  N   LEU A 540      11.816  35.488   3.940  1.00 23.12           N  
ATOM   4140  CA  LEU A 540      12.042  36.376   2.830  1.00 23.48           C  
ATOM   4141  C   LEU A 540      12.843  37.627   3.308  1.00 23.11           C  
ATOM   4142  O   LEU A 540      12.614  38.084   4.395  1.00 23.98           O  
ATOM   4143  CB  LEU A 540      10.654  36.739   2.306  1.00 22.50           C  
ATOM   4144  CG  LEU A 540      10.537  37.404   0.972  1.00 26.01           C  
ATOM   4145  CD1 LEU A 540      11.013  36.485  -0.110  1.00 23.79           C  
ATOM   4146  CD2 LEU A 540       9.021  37.707   0.788  1.00 25.44           C  
ATOM   4147  N   ASP A 541      13.738  38.149   2.474  1.00 23.90           N  
ATOM   4148  CA  ASP A 541      14.554  39.345   2.837  1.00 23.65           C  
ATOM   4149  C   ASP A 541      13.722  40.628   2.583  1.00 22.93           C  
ATOM   4150  O   ASP A 541      13.833  41.290   1.528  1.00 23.84           O  
ATOM   4151  CB  ASP A 541      15.852  39.350   2.029  1.00 22.37           C  
ATOM   4152  CG  ASP A 541      16.838  40.454   2.473  1.00 28.14           C  
ATOM   4153  OD1 ASP A 541      16.431  41.375   3.220  1.00 27.69           O  
ATOM   4154  OD2 ASP A 541      17.989  40.413   2.008  1.00 23.26           O  
ATOM   4155  N   ARG A 542      12.865  40.925   3.537  1.00 24.10           N  
ATOM   4156  CA  ARG A 542      11.903  42.038   3.430  1.00 26.63           C  
ATOM   4157  C   ARG A 542      12.636  43.381   3.344  1.00 27.37           C  
ATOM   4158  O   ARG A 542      12.288  44.280   2.495  1.00 26.92           O  
ATOM   4159  CB  ARG A 542      11.015  42.020   4.688  1.00 27.57           C  
ATOM   4160  CG  ARG A 542       9.865  43.038   4.722  1.00 27.14           C  
ATOM   4161  CD  ARG A 542       9.268  43.128   6.161  1.00 31.43           C  
ATOM   4162  NE  ARG A 542       8.087  43.998   6.138  1.00 36.57           N  
ATOM   4163  CZ  ARG A 542       8.070  45.317   6.379  1.00 43.19           C  
ATOM   4164  NH1 ARG A 542       9.171  45.968   6.751  1.00 44.16           N  
ATOM   4165  NH2 ARG A 542       6.928  45.993   6.260  1.00 44.19           N  
ATOM   4166  N   LYS A 543      13.608  43.518   4.255  1.00 28.75           N  
ATOM   4167  CA  LYS A 543      14.435  44.743   4.330  1.00 29.87           C  
ATOM   4168  C   LYS A 543      15.009  45.037   2.964  1.00 29.90           C  
ATOM   4169  O   LYS A 543      14.814  46.133   2.431  1.00 30.50           O  
ATOM   4170  CB  LYS A 543      15.518  44.608   5.398  1.00 31.64           C  
ATOM   4171  CG  LYS A 543      16.395  45.857   5.671  1.00 34.52           C  
ATOM   4172  CD  LYS A 543      17.062  45.683   7.040  1.00 39.26           C  
ATOM   4173  CE  LYS A 543      18.564  45.831   6.956  1.00 43.77           C  
ATOM   4174  NZ  LYS A 543      18.880  47.187   6.457  1.00 44.92           N  
ATOM   4175  N   LEU A 544      15.682  44.057   2.329  1.00 29.22           N  
ATOM   4176  CA  LEU A 544      16.218  44.308   0.990  1.00 27.82           C  
ATOM   4177  C   LEU A 544      15.208  44.580  -0.095  1.00 27.73           C  
ATOM   4178  O   LEU A 544      15.447  45.335  -1.082  1.00 27.84           O  
ATOM   4179  CB  LEU A 544      17.246  43.254   0.548  1.00 28.47           C  
ATOM   4180  CG  LEU A 544      18.024  43.508  -0.748  1.00 27.20           C  
ATOM   4181  CD1 LEU A 544      18.827  44.880  -0.725  1.00 26.69           C  
ATOM   4182  CD2 LEU A 544      19.002  42.348  -0.979  1.00 28.24           C  
ATOM   4183  N   ILE A 545      14.096  43.879  -0.019  1.00 27.07           N  
ATOM   4184  CA  ILE A 545      13.094  44.069  -1.043  1.00 26.73           C  
ATOM   4185  C   ILE A 545      12.551  45.498  -0.920  1.00 25.98           C  
ATOM   4186  O   ILE A 545      12.435  46.161  -1.931  1.00 28.16           O  
ATOM   4187  CB  ILE A 545      11.935  43.015  -0.953  1.00 25.72           C  
ATOM   4188  CG1 ILE A 545      12.399  41.682  -1.591  1.00 24.21           C  
ATOM   4189  CG2 ILE A 545      10.676  43.557  -1.611  1.00 22.58           C  
ATOM   4190  CD1 ILE A 545      11.685  40.423  -1.016  1.00 18.16           C  
ATOM   4191  N   LEU A 546      12.193  45.920   0.277  1.00 28.46           N  
ATOM   4192  CA  LEU A 546      11.718  47.311   0.512  1.00 30.01           C  
ATOM   4193  C   LEU A 546      12.716  48.411   0.071  1.00 31.94           C  
ATOM   4194  O   LEU A 546      12.331  49.363  -0.609  1.00 32.31           O  
ATOM   4195  CB  LEU A 546      11.350  47.505   1.961  1.00 30.11           C  
ATOM   4196  CG  LEU A 546      10.017  46.833   2.332  1.00 30.89           C  
ATOM   4197  CD1 LEU A 546       9.815  46.763   3.821  1.00 29.84           C  
ATOM   4198  CD2 LEU A 546       8.869  47.604   1.646  1.00 35.07           C  
ATOM   4199  N   ASP A 547      13.983  48.261   0.457  1.00 33.56           N  
ATOM   4200  CA  ASP A 547      15.021  49.214   0.076  1.00 34.15           C  
ATOM   4201  C   ASP A 547      15.159  49.289  -1.425  1.00 34.15           C  
ATOM   4202  O   ASP A 547      15.250  50.396  -2.002  1.00 33.56           O  
ATOM   4203  CB  ASP A 547      16.349  48.821   0.706  1.00 34.55           C  
ATOM   4204  CG  ASP A 547      16.319  48.931   2.182  1.00 37.33           C  
ATOM   4205  OD1 ASP A 547      15.467  49.688   2.707  1.00 42.36           O  
ATOM   4206  OD2 ASP A 547      17.128  48.265   2.843  1.00 40.62           O  
ATOM   4207  N   SER A 548      15.124  48.126  -2.088  1.00 32.97           N  
ATOM   4208  CA  SER A 548      15.155  48.121  -3.549  1.00 32.80           C  
ATOM   4209  C   SER A 548      13.939  48.829  -4.155  1.00 33.19           C  
ATOM   4210  O   SER A 548      14.072  49.562  -5.165  1.00 31.19           O  
ATOM   4211  CB  SER A 548      15.304  46.683  -4.103  1.00 33.90           C  
ATOM   4212  OG  SER A 548      16.092  45.886  -3.198  1.00 36.50           O  
ATOM   4213  N   ALA A 549      12.755  48.593  -3.561  1.00 32.12           N  
ATOM   4214  CA  ALA A 549      11.537  49.189  -4.094  1.00 33.71           C  
ATOM   4215  C   ALA A 549      11.557  50.736  -3.966  1.00 33.69           C  
ATOM   4216  O   ALA A 549      11.168  51.457  -4.865  1.00 34.58           O  
ATOM   4217  CB  ALA A 549      10.351  48.639  -3.384  1.00 33.26           C  
ATOM   4218  N   ARG A 550      12.024  51.212  -2.844  1.00 35.52           N  
ATOM   4219  CA  ARG A 550      12.142  52.664  -2.624  1.00 36.40           C  
ATOM   4220  C   ARG A 550      13.110  53.340  -3.584  1.00 37.19           C  
ATOM   4221  O   ARG A 550      12.931  54.513  -3.949  1.00 36.09           O  
ATOM   4222  CB  ARG A 550      12.568  52.903  -1.223  1.00 36.27           C  
ATOM   4223  CG  ARG A 550      11.529  52.453  -0.269  1.00 37.98           C  
ATOM   4224  CD  ARG A 550      11.842  53.018   1.034  1.00 43.06           C  
ATOM   4225  NE  ARG A 550      10.965  52.488   2.063  1.00 48.38           N  
ATOM   4226  CZ  ARG A 550      11.326  51.567   2.941  1.00 49.84           C  
ATOM   4227  NH1 ARG A 550      12.552  51.040   2.901  1.00 51.93           N  
ATOM   4228  NH2 ARG A 550      10.461  51.179   3.866  1.00 50.85           N  
ATOM   4229  N   ALA A 551      14.115  52.581  -4.011  1.00 36.91           N  
ATOM   4230  CA  ALA A 551      15.025  53.056  -5.035  1.00 37.16           C  
ATOM   4231  C   ALA A 551      14.463  52.983  -6.441  1.00 37.14           C  
ATOM   4232  O   ALA A 551      15.012  53.622  -7.344  1.00 38.73           O  
ATOM   4233  CB  ALA A 551      16.398  52.344  -4.916  1.00 37.38           C  
ATOM   4234  N   THR A 552      13.379  52.220  -6.667  1.00 36.57           N  
ATOM   4235  CA  THR A 552      12.835  52.040  -8.022  1.00 34.30           C  
ATOM   4236  C   THR A 552      11.397  52.573  -8.120  1.00 36.00           C  
ATOM   4237  O   THR A 552      10.516  51.953  -8.768  1.00 34.66           O  
ATOM   4238  CB  THR A 552      12.804  50.542  -8.496  1.00 34.69           C  
ATOM   4239  OG1 THR A 552      12.110  49.760  -7.501  1.00 27.17           O  
ATOM   4240  CG2 THR A 552      14.245  50.029  -8.784  1.00 30.87           C  
ATOM   4241  N   LYS A 553      11.188  53.709  -7.445  1.00 37.05           N  
ATOM   4242  CA  LYS A 553       9.921  54.451  -7.436  1.00 37.73           C  
ATOM   4243  C   LYS A 553       8.790  53.638  -6.830  1.00 38.12           C  
ATOM   4244  O   LYS A 553       7.664  53.721  -7.321  1.00 38.25           O  
ATOM   4245  CB  LYS A 553       9.551  54.868  -8.849  1.00 38.34           C  
ATOM   4246  CG  LYS A 553      10.431  55.979  -9.452  1.00 42.47           C  
ATOM   4247  CD  LYS A 553      10.713  55.680 -10.944  1.00 48.00           C  
ATOM   4248  CE  LYS A 553      11.865  56.549 -11.470  1.00 52.30           C  
ATOM   4249  NZ  LYS A 553      11.479  57.992 -11.494  1.00 54.24           N  
ATOM   4250  N   GLY A 554       9.111  52.830  -5.811  1.00 36.83           N  
ATOM   4251  CA  GLY A 554       8.160  51.949  -5.149  1.00 36.48           C  
ATOM   4252  C   GLY A 554       7.691  50.702  -5.898  1.00 35.23           C  
ATOM   4253  O   GLY A 554       6.985  49.887  -5.309  1.00 36.46           O  
ATOM   4254  N   ARG A 555       8.054  50.548  -7.176  1.00 34.12           N  
ATOM   4255  CA  ARG A 555       7.489  49.507  -7.982  1.00 33.79           C  
ATOM   4256  C   ARG A 555       8.205  48.171  -7.820  1.00 33.56           C  
ATOM   4257  O   ARG A 555       9.440  48.087  -8.010  1.00 32.82           O  
ATOM   4258  CB  ARG A 555       7.474  49.905  -9.421  1.00 33.38           C  
ATOM   4259  CG  ARG A 555       6.636  51.165  -9.617  1.00 37.93           C  
ATOM   4260  CD  ARG A 555       6.851  51.682 -10.973  1.00 41.34           C  
ATOM   4261  NE  ARG A 555       6.869  53.134 -10.971  1.00 45.49           N  
ATOM   4262  CZ  ARG A 555       7.520  53.870 -11.862  1.00 48.15           C  
ATOM   4263  NH1 ARG A 555       8.247  53.303 -12.839  1.00 46.72           N  
ATOM   4264  NH2 ARG A 555       7.458  55.186 -11.761  1.00 49.23           N  
ATOM   4265  N   ILE A 556       7.418  47.141  -7.478  1.00 31.23           N  
ATOM   4266  CA  ILE A 556       7.941  45.766  -7.456  1.00 29.19           C  
ATOM   4267  C   ILE A 556       7.194  44.934  -8.511  1.00 27.78           C  
ATOM   4268  O   ILE A 556       5.950  45.024  -8.629  1.00 27.83           O  
ATOM   4269  CB  ILE A 556       7.807  45.096  -6.081  1.00 29.99           C  
ATOM   4270  CG1 ILE A 556       8.559  45.861  -5.002  1.00 28.51           C  
ATOM   4271  CG2 ILE A 556       8.329  43.632  -6.160  1.00 29.24           C  
ATOM   4272  CD1 ILE A 556       8.254  45.440  -3.570  1.00 25.92           C  
ATOM   4273  N   LEU A 557       7.925  44.169  -9.314  1.00 24.76           N  
ATOM   4274  CA  LEU A 557       7.289  43.171 -10.102  1.00 24.02           C  
ATOM   4275  C   LEU A 557       7.815  41.790  -9.633  1.00 24.88           C  
ATOM   4276  O   LEU A 557       9.009  41.578  -9.625  1.00 24.54           O  
ATOM   4277  CB  LEU A 557       7.589  43.415 -11.556  1.00 22.19           C  
ATOM   4278  CG  LEU A 557       7.175  42.427 -12.630  1.00 24.24           C  
ATOM   4279  CD1 LEU A 557       5.672  42.403 -12.639  1.00 28.59           C  
ATOM   4280  CD2 LEU A 557       7.687  42.822 -13.993  1.00 29.35           C  
ATOM   4281  N   THR A 558       6.942  40.874  -9.218  1.00 24.56           N  
ATOM   4282  CA  THR A 558       7.424  39.484  -8.968  1.00 24.82           C  
ATOM   4283  C   THR A 558       7.066  38.573 -10.143  1.00 23.05           C  
ATOM   4284  O   THR A 558       5.958  38.675 -10.736  1.00 24.92           O  
ATOM   4285  CB  THR A 558       6.819  38.962  -7.684  1.00 24.91           C  
ATOM   4286  OG1 THR A 558       7.138  39.882  -6.627  1.00 26.95           O  
ATOM   4287  CG2 THR A 558       7.352  37.582  -7.349  1.00 27.56           C  
ATOM   4288  N   VAL A 559       7.960  37.651 -10.500  1.00 21.55           N  
ATOM   4289  CA  VAL A 559       7.690  36.751 -11.612  1.00 18.58           C  
ATOM   4290  C   VAL A 559       8.128  35.325 -11.206  1.00 21.42           C  
ATOM   4291  O   VAL A 559       9.244  35.144 -10.761  1.00 19.33           O  
ATOM   4292  CB  VAL A 559       8.277  37.192 -12.950  1.00 20.32           C  
ATOM   4293  CG1 VAL A 559       9.725  37.779 -12.834  1.00 20.27           C  
ATOM   4294  CG2 VAL A 559       8.118  36.132 -14.071  1.00 20.15           C  
ATOM   4295  N   GLU A 560       7.246  34.330 -11.385  1.00 19.74           N  
ATOM   4296  CA  GLU A 560       7.572  32.991 -10.835  1.00 19.26           C  
ATOM   4297  C   GLU A 560       6.995  31.855 -11.691  1.00 19.10           C  
ATOM   4298  O   GLU A 560       5.893  31.970 -12.261  1.00 17.68           O  
ATOM   4299  CB  GLU A 560       7.109  32.891  -9.396  1.00 19.48           C  
ATOM   4300  CG  GLU A 560       5.539  32.928  -9.196  1.00 18.78           C  
ATOM   4301  CD  GLU A 560       5.179  32.963  -7.726  1.00 21.87           C  
ATOM   4302  OE1 GLU A 560       5.648  32.123  -6.930  1.00 19.77           O  
ATOM   4303  OE2 GLU A 560       4.477  33.890  -7.294  1.00 21.44           O  
ATOM   4304  N   ASP A 561       7.743  30.739 -11.732  1.00 17.32           N  
ATOM   4305  CA  ASP A 561       7.323  29.554 -12.433  1.00 16.61           C  
ATOM   4306  C   ASP A 561       6.575  28.701 -11.387  1.00 17.58           C  
ATOM   4307  O   ASP A 561       7.124  27.664 -10.883  1.00 16.24           O  
ATOM   4308  CB  ASP A 561       8.559  28.816 -12.998  1.00 18.21           C  
ATOM   4309  CG  ASP A 561       8.190  27.856 -14.083  1.00 18.26           C  
ATOM   4310  OD1 ASP A 561       6.961  27.689 -14.309  1.00 19.06           O  
ATOM   4311  OD2 ASP A 561       9.091  27.302 -14.771  1.00 16.55           O  
ATOM   4312  N   HIS A 562       5.367  29.157 -11.012  1.00 15.30           N  
ATOM   4313  CA  HIS A 562       4.592  28.583  -9.852  1.00 14.02           C  
ATOM   4314  C   HIS A 562       3.207  29.187 -10.060  1.00 16.08           C  
ATOM   4315  O   HIS A 562       3.079  30.264 -10.732  1.00 13.41           O  
ATOM   4316  CB  HIS A 562       5.180  29.015  -8.516  1.00 13.28           C  
ATOM   4317  CG  HIS A 562       4.563  28.371  -7.282  1.00 13.69           C  
ATOM   4318  ND1 HIS A 562       3.426  28.853  -6.662  1.00 15.56           N  
ATOM   4319  CD2 HIS A 562       4.954  27.297  -6.541  1.00 14.36           C  
ATOM   4320  CE1 HIS A 562       3.140  28.114  -5.599  1.00 14.97           C  
ATOM   4321  NE2 HIS A 562       4.033  27.135  -5.534  1.00 14.87           N  
ATOM   4322  N   TYR A 563       2.162  28.548  -9.471  1.00 16.28           N  
ATOM   4323  CA  TYR A 563       0.809  29.152  -9.448  1.00 14.61           C  
ATOM   4324  C   TYR A 563       0.783  30.422  -8.631  1.00 14.68           C  
ATOM   4325  O   TYR A 563       1.761  30.741  -7.896  1.00 14.01           O  
ATOM   4326  CB  TYR A 563      -0.243  28.117  -8.916  1.00 14.71           C  
ATOM   4327  CG  TYR A 563      -0.438  26.959  -9.902  1.00 13.43           C  
ATOM   4328  CD1 TYR A 563      -0.561  27.188 -11.299  1.00 16.02           C  
ATOM   4329  CD2 TYR A 563      -0.571  25.653  -9.455  1.00 15.92           C  
ATOM   4330  CE1 TYR A 563      -0.795  26.135 -12.177  1.00 13.95           C  
ATOM   4331  CE2 TYR A 563      -0.829  24.605 -10.376  1.00 12.72           C  
ATOM   4332  CZ  TYR A 563      -0.948  24.867 -11.703  1.00 17.25           C  
ATOM   4333  OH  TYR A 563      -1.122  23.856 -12.581  1.00 14.88           O  
ATOM   4334  N   TYR A 564      -0.271  31.241  -8.821  1.00 13.25           N  
ATOM   4335  CA  TYR A 564      -0.345  32.504  -8.082  1.00 14.95           C  
ATOM   4336  C   TYR A 564      -0.442  32.362  -6.589  1.00 16.41           C  
ATOM   4337  O   TYR A 564       0.040  33.263  -5.824  1.00 17.72           O  
ATOM   4338  CB  TYR A 564      -1.547  33.377  -8.576  1.00 14.40           C  
ATOM   4339  CG  TYR A 564      -1.236  34.043  -9.905  1.00 15.37           C  
ATOM   4340  CD1 TYR A 564      -0.746  35.342  -9.923  1.00 17.46           C  
ATOM   4341  CD2 TYR A 564      -1.375  33.361 -11.119  1.00 20.29           C  
ATOM   4342  CE1 TYR A 564      -0.398  35.968 -11.138  1.00 19.72           C  
ATOM   4343  CE2 TYR A 564      -1.042  33.951 -12.348  1.00 17.62           C  
ATOM   4344  CZ  TYR A 564      -0.565  35.280 -12.333  1.00 19.04           C  
ATOM   4345  OH  TYR A 564      -0.239  35.930 -13.485  1.00 21.83           O  
ATOM   4346  N   GLU A 565      -1.094  31.290  -6.104  1.00 15.40           N  
ATOM   4347  CA  GLU A 565      -1.340  31.211  -4.641  1.00 15.14           C  
ATOM   4348  C   GLU A 565      -0.194  30.604  -3.858  1.00 16.92           C  
ATOM   4349  O   GLU A 565       0.302  29.557  -4.267  1.00 16.04           O  
ATOM   4350  CB  GLU A 565      -2.660  30.411  -4.321  1.00 15.81           C  
ATOM   4351  CG  GLU A 565      -3.893  31.008  -4.990  1.00 15.59           C  
ATOM   4352  CD  GLU A 565      -4.043  30.585  -6.482  1.00 18.09           C  
ATOM   4353  OE1 GLU A 565      -3.144  29.948  -7.143  1.00 15.33           O  
ATOM   4354  OE2 GLU A 565      -5.141  30.890  -7.025  1.00 18.77           O  
ATOM   4355  N   GLY A 566       0.207  31.276  -2.763  1.00 16.05           N  
ATOM   4356  CA  GLY A 566       1.191  30.803  -1.758  1.00 17.31           C  
ATOM   4357  C   GLY A 566       2.672  30.746  -2.177  1.00 17.12           C  
ATOM   4358  O   GLY A 566       3.497  30.219  -1.440  1.00 19.02           O  
ATOM   4359  N   GLY A 567       2.989  31.330  -3.341  1.00 18.43           N  
ATOM   4360  CA  GLY A 567       4.338  31.373  -3.888  1.00 16.65           C  
ATOM   4361  C   GLY A 567       5.070  32.710  -3.603  1.00 16.87           C  
ATOM   4362  O   GLY A 567       4.817  33.341  -2.564  1.00 17.56           O  
ATOM   4363  N   ILE A 568       6.000  33.039  -4.476  1.00 17.42           N  
ATOM   4364  CA  ILE A 568       6.899  34.185  -4.322  1.00 18.64           C  
ATOM   4365  C   ILE A 568       6.059  35.498  -4.281  1.00 18.86           C  
ATOM   4366  O   ILE A 568       6.231  36.287  -3.338  1.00 19.00           O  
ATOM   4367  CB  ILE A 568       7.929  34.252  -5.459  1.00 19.54           C  
ATOM   4368  CG1 ILE A 568       8.700  32.927  -5.565  1.00 19.64           C  
ATOM   4369  CG2 ILE A 568       8.932  35.342  -5.173  1.00 19.39           C  
ATOM   4370  CD1 ILE A 568       9.899  32.930  -6.576  1.00 22.05           C  
ATOM   4371  N   GLY A 569       5.147  35.669  -5.255  1.00 20.94           N  
ATOM   4372  CA  GLY A 569       4.345  36.907  -5.353  1.00 20.61           C  
ATOM   4373  C   GLY A 569       3.500  37.178  -4.131  1.00 22.07           C  
ATOM   4374  O   GLY A 569       3.464  38.301  -3.698  1.00 23.69           O  
ATOM   4375  N   GLU A 570       2.815  36.169  -3.560  1.00 21.58           N  
ATOM   4376  CA  GLU A 570       2.087  36.339  -2.313  1.00 21.80           C  
ATOM   4377  C   GLU A 570       2.977  36.531  -1.106  1.00 21.22           C  
ATOM   4378  O   GLU A 570       2.575  37.235  -0.177  1.00 23.31           O  
ATOM   4379  CB  GLU A 570       1.128  35.144  -1.987  1.00 22.89           C  
ATOM   4380  CG  GLU A 570      -0.043  35.101  -2.938  1.00 23.63           C  
ATOM   4381  CD  GLU A 570      -1.251  34.337  -2.449  1.00 24.10           C  
ATOM   4382  OE1 GLU A 570      -1.221  33.472  -1.490  1.00 25.21           O  
ATOM   4383  OE2 GLU A 570      -2.243  34.677  -3.089  1.00 28.12           O  
ATOM   4384  N   ALA A 571       4.130  35.841  -1.039  1.00 18.77           N  
ATOM   4385  CA  ALA A 571       5.027  36.059   0.096  1.00 19.62           C  
ATOM   4386  C   ALA A 571       5.480  37.540   0.056  1.00 19.78           C  
ATOM   4387  O   ALA A 571       5.485  38.191   1.083  1.00 19.66           O  
ATOM   4388  CB  ALA A 571       6.264  35.157   0.024  1.00 18.86           C  
ATOM   4389  N   VAL A 572       5.781  38.033  -1.148  1.00 20.61           N  
ATOM   4390  CA  VAL A 572       6.294  39.405  -1.298  1.00 21.77           C  
ATOM   4391  C   VAL A 572       5.156  40.430  -0.950  1.00 22.67           C  
ATOM   4392  O   VAL A 572       5.304  41.294  -0.054  1.00 22.40           O  
ATOM   4393  CB  VAL A 572       6.839  39.670  -2.707  1.00 22.25           C  
ATOM   4394  CG1 VAL A 572       7.270  41.200  -2.784  1.00 23.93           C  
ATOM   4395  CG2 VAL A 572       8.060  38.776  -3.022  1.00 20.70           C  
ATOM   4396  N   SER A 573       3.999  40.231  -1.581  1.00 23.39           N  
ATOM   4397  CA  SER A 573       2.778  40.989  -1.180  1.00 23.86           C  
ATOM   4398  C   SER A 573       2.498  41.043   0.290  1.00 23.77           C  
ATOM   4399  O   SER A 573       2.273  42.133   0.826  1.00 25.18           O  
ATOM   4400  CB  SER A 573       1.584  40.451  -1.913  1.00 24.09           C  
ATOM   4401  OG  SER A 573       1.873  40.530  -3.248  1.00 27.35           O  
ATOM   4402  N   SER A 574       2.554  39.903   0.992  1.00 24.34           N  
ATOM   4403  CA  SER A 574       2.310  39.845   2.398  1.00 24.10           C  
ATOM   4404  C   SER A 574       3.408  40.575   3.167  1.00 26.20           C  
ATOM   4405  O   SER A 574       3.146  41.132   4.234  1.00 26.24           O  
ATOM   4406  CB  SER A 574       2.231  38.390   2.889  1.00 25.02           C  
ATOM   4407  OG  SER A 574       1.135  37.732   2.235  1.00 28.62           O  
ATOM   4408  N   ALA A 575       4.631  40.547   2.631  1.00 25.57           N  
ATOM   4409  CA  ALA A 575       5.767  41.206   3.306  1.00 26.49           C  
ATOM   4410  C   ALA A 575       5.641  42.742   3.204  1.00 26.95           C  
ATOM   4411  O   ALA A 575       6.044  43.421   4.129  1.00 28.43           O  
ATOM   4412  CB  ALA A 575       7.115  40.744   2.705  1.00 25.16           C  
ATOM   4413  N   VAL A 576       5.110  43.266   2.099  1.00 26.65           N  
ATOM   4414  CA  VAL A 576       5.180  44.717   1.874  1.00 26.99           C  
ATOM   4415  C   VAL A 576       3.852  45.468   2.048  1.00 27.94           C  
ATOM   4416  O   VAL A 576       3.878  46.678   2.172  1.00 26.90           O  
ATOM   4417  CB  VAL A 576       5.815  45.097   0.519  1.00 26.33           C  
ATOM   4418  CG1 VAL A 576       7.234  44.470   0.381  1.00 26.98           C  
ATOM   4419  CG2 VAL A 576       4.930  44.692  -0.682  1.00 27.19           C  
ATOM   4420  N   VAL A 577       2.720  44.746   2.065  1.00 27.30           N  
ATOM   4421  CA  VAL A 577       1.371  45.377   2.048  1.00 28.60           C  
ATOM   4422  C   VAL A 577       1.234  46.530   3.079  1.00 29.83           C  
ATOM   4423  O   VAL A 577       1.620  46.382   4.263  1.00 28.28           O  
ATOM   4424  CB  VAL A 577       0.231  44.324   2.234  1.00 27.97           C  
ATOM   4425  CG1 VAL A 577       0.236  43.698   3.665  1.00 25.36           C  
ATOM   4426  CG2 VAL A 577      -1.156  44.975   1.877  1.00 29.31           C  
ATOM   4427  N   GLY A 578       0.698  47.666   2.595  1.00 31.55           N  
ATOM   4428  CA  GLY A 578       0.561  48.873   3.421  1.00 34.59           C  
ATOM   4429  C   GLY A 578       1.798  49.756   3.597  1.00 35.98           C  
ATOM   4430  O   GLY A 578       1.851  50.579   4.530  1.00 37.45           O  
ATOM   4431  N   GLU A 579       2.802  49.583   2.742  1.00 36.22           N  
ATOM   4432  CA  GLU A 579       3.991  50.426   2.824  1.00 35.77           C  
ATOM   4433  C   GLU A 579       3.808  51.540   1.818  1.00 35.70           C  
ATOM   4434  O   GLU A 579       3.514  51.317   0.625  1.00 34.30           O  
ATOM   4435  CB  GLU A 579       5.273  49.615   2.642  1.00 36.39           C  
ATOM   4436  CG  GLU A 579       5.548  48.714   3.894  1.00 38.20           C  
ATOM   4437  CD  GLU A 579       6.310  49.426   5.002  1.00 42.28           C  
ATOM   4438  OE1 GLU A 579       6.764  50.564   4.742  1.00 44.02           O  
ATOM   4439  OE2 GLU A 579       6.478  48.852   6.111  1.00 43.25           O  
ATOM   4440  N   PRO A 580       3.893  52.789   2.314  1.00 35.67           N  
ATOM   4441  CA  PRO A 580       3.498  53.886   1.438  1.00 35.40           C  
ATOM   4442  C   PRO A 580       4.330  53.937   0.166  1.00 35.03           C  
ATOM   4443  O   PRO A 580       5.529  53.737   0.214  1.00 36.57           O  
ATOM   4444  CB  PRO A 580       3.689  55.138   2.326  1.00 36.61           C  
ATOM   4445  CG  PRO A 580       4.495  54.708   3.491  1.00 34.84           C  
ATOM   4446  CD  PRO A 580       4.257  53.224   3.672  1.00 35.12           C  
ATOM   4447  N   GLY A 581       3.699  54.143  -0.977  1.00 34.04           N  
ATOM   4448  CA  GLY A 581       4.424  54.294  -2.222  1.00 35.80           C  
ATOM   4449  C   GLY A 581       4.826  52.996  -2.900  1.00 36.37           C  
ATOM   4450  O   GLY A 581       5.272  53.010  -4.068  1.00 38.19           O  
ATOM   4451  N   ILE A 582       4.634  51.874  -2.200  1.00 37.05           N  
ATOM   4452  CA  ILE A 582       4.951  50.525  -2.747  1.00 37.59           C  
ATOM   4453  C   ILE A 582       3.798  49.888  -3.566  1.00 37.45           C  
ATOM   4454  O   ILE A 582       2.694  49.689  -3.031  1.00 38.90           O  
ATOM   4455  CB  ILE A 582       5.414  49.505  -1.634  1.00 37.34           C  
ATOM   4456  CG1 ILE A 582       6.553  50.052  -0.733  1.00 38.00           C  
ATOM   4457  CG2 ILE A 582       5.889  48.178  -2.287  1.00 38.80           C  
ATOM   4458  CD1 ILE A 582       7.720  50.709  -1.482  1.00 38.26           C  
ATOM   4459  N   THR A 583       4.021  49.614  -4.844  1.00 36.93           N  
ATOM   4460  CA  THR A 583       3.118  48.735  -5.581  1.00 37.15           C  
ATOM   4461  C   THR A 583       3.798  47.369  -5.975  1.00 37.22           C  
ATOM   4462  O   THR A 583       5.035  47.287  -6.040  1.00 36.33           O  
ATOM   4463  CB  THR A 583       2.518  49.420  -6.802  1.00 36.69           C  
ATOM   4464  OG1 THR A 583       3.530  49.661  -7.789  1.00 38.97           O  
ATOM   4465  CG2 THR A 583       1.847  50.714  -6.395  1.00 39.33           C  
ATOM   4466  N   VAL A 584       2.990  46.325  -6.229  1.00 35.55           N  
ATOM   4467  CA  VAL A 584       3.493  44.975  -6.565  1.00 34.96           C  
ATOM   4468  C   VAL A 584       2.657  44.401  -7.705  1.00 34.53           C  
ATOM   4469  O   VAL A 584       1.432  44.252  -7.560  1.00 35.86           O  
ATOM   4470  CB  VAL A 584       3.434  43.970  -5.362  1.00 35.47           C  
ATOM   4471  CG1 VAL A 584       3.887  42.579  -5.821  1.00 36.39           C  
ATOM   4472  CG2 VAL A 584       4.261  44.401  -4.192  1.00 35.88           C  
ATOM   4473  N   THR A 585       3.273  44.147  -8.856  1.00 31.90           N  
ATOM   4474  CA  THR A 585       2.608  43.498  -9.956  1.00 29.15           C  
ATOM   4475  C   THR A 585       3.114  42.066  -9.834  1.00 29.26           C  
ATOM   4476  O   THR A 585       4.305  41.856  -9.504  1.00 27.32           O  
ATOM   4477  CB  THR A 585       3.051  44.102 -11.279  1.00 29.95           C  
ATOM   4478  OG1 THR A 585       2.728  45.502 -11.260  1.00 33.80           O  
ATOM   4479  CG2 THR A 585       2.387  43.413 -12.509  1.00 26.19           C  
ATOM   4480  N   HIS A 586       2.219  41.102 -10.058  1.00 25.60           N  
ATOM   4481  CA  HIS A 586       2.585  39.697  -9.908  1.00 24.71           C  
ATOM   4482  C   HIS A 586       2.418  38.978 -11.240  1.00 23.30           C  
ATOM   4483  O   HIS A 586       1.336  39.016 -11.825  1.00 22.71           O  
ATOM   4484  CB  HIS A 586       1.693  39.104  -8.823  1.00 23.93           C  
ATOM   4485  CG  HIS A 586       1.952  37.674  -8.514  1.00 28.25           C  
ATOM   4486  ND1 HIS A 586       1.179  36.974  -7.608  1.00 28.88           N  
ATOM   4487  CD2 HIS A 586       2.931  36.818  -8.922  1.00 30.93           C  
ATOM   4488  CE1 HIS A 586       1.654  35.745  -7.487  1.00 34.46           C  
ATOM   4489  NE2 HIS A 586       2.712  35.622  -8.274  1.00 33.67           N  
ATOM   4490  N   LEU A 587       3.461  38.309 -11.732  1.00 20.77           N  
ATOM   4491  CA  LEU A 587       3.324  37.429 -12.903  1.00 21.11           C  
ATOM   4492  C   LEU A 587       3.585  35.977 -12.442  1.00 20.45           C  
ATOM   4493  O   LEU A 587       4.619  35.727 -11.807  1.00 20.80           O  
ATOM   4494  CB  LEU A 587       4.342  37.714 -13.984  1.00 20.95           C  
ATOM   4495  CG  LEU A 587       4.271  39.140 -14.588  1.00 22.42           C  
ATOM   4496  CD1 LEU A 587       5.334  39.335 -15.709  1.00 21.12           C  
ATOM   4497  CD2 LEU A 587       2.914  39.239 -15.183  1.00 20.47           C  
ATOM   4498  N   ALA A 588       2.666  35.071 -12.775  1.00 18.76           N  
ATOM   4499  CA  ALA A 588       2.755  33.665 -12.335  1.00 17.54           C  
ATOM   4500  C   ALA A 588       1.982  32.835 -13.343  1.00 17.75           C  
ATOM   4501  O   ALA A 588       1.504  33.377 -14.357  1.00 16.36           O  
ATOM   4502  CB  ALA A 588       2.292  33.475 -10.892  1.00 16.64           C  
ATOM   4503  N   VAL A 589       1.838  31.517 -13.070  1.00 17.13           N  
ATOM   4504  CA  VAL A 589       1.209  30.623 -13.999  1.00 14.74           C  
ATOM   4505  C   VAL A 589      -0.278  30.517 -13.634  1.00 16.28           C  
ATOM   4506  O   VAL A 589      -0.610  30.250 -12.470  1.00 16.32           O  
ATOM   4507  CB  VAL A 589       1.911  29.219 -13.962  1.00 14.10           C  
ATOM   4508  CG1 VAL A 589       1.247  28.298 -14.957  1.00 14.83           C  
ATOM   4509  CG2 VAL A 589       3.436  29.393 -14.303  1.00 15.82           C  
ATOM   4510  N   ASN A 590      -1.179  30.801 -14.586  1.00 17.01           N  
ATOM   4511  CA  ASN A 590      -2.566  30.992 -14.154  1.00 16.37           C  
ATOM   4512  C   ASN A 590      -3.484  29.769 -14.242  1.00 17.50           C  
ATOM   4513  O   ASN A 590      -4.620  29.854 -13.819  1.00 16.97           O  
ATOM   4514  CB  ASN A 590      -3.236  32.174 -14.874  1.00 17.57           C  
ATOM   4515  CG  ASN A 590      -3.579  31.850 -16.306  1.00 18.21           C  
ATOM   4516  OD1 ASN A 590      -3.224  30.817 -16.843  1.00 19.74           O  
ATOM   4517  ND2 ASN A 590      -4.305  32.760 -16.932  1.00 24.94           N  
ATOM   4518  N   ARG A 591      -2.997  28.637 -14.758  1.00 17.04           N  
ATOM   4519  CA  ARG A 591      -3.855  27.478 -14.886  1.00 16.84           C  
ATOM   4520  C   ARG A 591      -3.012  26.264 -15.158  1.00 16.32           C  
ATOM   4521  O   ARG A 591      -1.839  26.387 -15.372  1.00 15.71           O  
ATOM   4522  CB  ARG A 591      -4.810  27.665 -16.085  1.00 15.64           C  
ATOM   4523  CG  ARG A 591      -4.044  27.745 -17.399  1.00 16.68           C  
ATOM   4524  CD  ARG A 591      -4.980  28.297 -18.480  1.00 21.40           C  
ATOM   4525  NE  ARG A 591      -4.443  28.258 -19.845  1.00 23.30           N  
ATOM   4526  CZ  ARG A 591      -3.713  29.202 -20.426  1.00 19.54           C  
ATOM   4527  NH1 ARG A 591      -3.348  30.261 -19.749  1.00 20.78           N  
ATOM   4528  NH2 ARG A 591      -3.346  29.072 -21.712  1.00 21.70           N  
ATOM   4529  N   VAL A 592      -3.636  25.093 -15.184  1.00 15.00           N  
ATOM   4530  CA  VAL A 592      -2.897  23.879 -15.504  1.00 15.39           C  
ATOM   4531  C   VAL A 592      -2.192  24.021 -16.858  1.00 14.59           C  
ATOM   4532  O   VAL A 592      -2.842  24.312 -17.825  1.00 15.24           O  
ATOM   4533  CB  VAL A 592      -3.846  22.623 -15.523  1.00 12.46           C  
ATOM   4534  CG1 VAL A 592      -3.124  21.390 -16.198  1.00 13.78           C  
ATOM   4535  CG2 VAL A 592      -4.255  22.311 -14.053  1.00 11.03           C  
ATOM   4536  N   PRO A 593      -0.876  23.741 -16.919  1.00 14.83           N  
ATOM   4537  CA  PRO A 593      -0.166  23.808 -18.203  1.00 16.02           C  
ATOM   4538  C   PRO A 593      -0.306  22.598 -19.091  1.00 14.59           C  
ATOM   4539  O   PRO A 593      -1.250  21.860 -18.950  1.00 15.11           O  
ATOM   4540  CB  PRO A 593       1.293  24.139 -17.810  1.00 16.38           C  
ATOM   4541  CG  PRO A 593       1.222  24.666 -16.422  1.00 15.80           C  
ATOM   4542  CD  PRO A 593       0.037  23.922 -15.742  1.00 15.68           C  
ATOM   4543  N   ARG A 594       0.595  22.435 -20.044  1.00 14.58           N  
ATOM   4544  CA  ARG A 594       0.480  21.528 -21.153  1.00 15.87           C  
ATOM   4545  C   ARG A 594       1.911  21.289 -21.666  1.00 16.00           C  
ATOM   4546  O   ARG A 594       2.842  21.973 -21.220  1.00 16.54           O  
ATOM   4547  CB  ARG A 594      -0.388  22.206 -22.261  1.00 15.22           C  
ATOM   4548  CG  ARG A 594       0.035  23.622 -22.627  1.00 17.90           C  
ATOM   4549  CD  ARG A 594       0.699  23.580 -24.100  1.00 17.48           C  
ATOM   4550  NE  ARG A 594      -0.396  23.397 -25.042  1.00 19.47           N  
ATOM   4551  CZ  ARG A 594      -0.504  22.408 -25.940  1.00 17.72           C  
ATOM   4552  NH1 ARG A 594       0.458  21.464 -26.092  1.00 19.56           N  
ATOM   4553  NH2 ARG A 594      -1.613  22.341 -26.662  1.00 19.11           N  
ATOM   4554  N   SER A 595       2.094  20.426 -22.656  1.00 16.42           N  
ATOM   4555  CA  SER A 595       3.462  20.147 -23.118  1.00 17.01           C  
ATOM   4556  C   SER A 595       3.900  21.132 -24.215  1.00 19.03           C  
ATOM   4557  O   SER A 595       3.070  21.572 -25.034  1.00 19.65           O  
ATOM   4558  CB  SER A 595       3.513  18.787 -23.741  1.00 17.86           C  
ATOM   4559  OG  SER A 595       3.343  17.751 -22.800  1.00 15.55           O  
ATOM   4560  N   GLY A 596       5.189  21.413 -24.243  1.00 17.81           N  
ATOM   4561  CA  GLY A 596       5.784  22.240 -25.323  1.00 17.27           C  
ATOM   4562  C   GLY A 596       7.234  22.385 -24.920  1.00 18.61           C  
ATOM   4563  O   GLY A 596       7.675  21.850 -23.846  1.00 17.19           O  
ATOM   4564  N   LYS A 597       7.996  23.134 -25.710  1.00 17.73           N  
ATOM   4565  CA  LYS A 597       9.378  23.460 -25.288  1.00 18.25           C  
ATOM   4566  C   LYS A 597       9.415  24.343 -24.070  1.00 18.23           C  
ATOM   4567  O   LYS A 597       8.477  25.152 -23.861  1.00 18.91           O  
ATOM   4568  CB  LYS A 597      10.178  24.081 -26.460  1.00 17.35           C  
ATOM   4569  CG  LYS A 597      10.325  23.121 -27.620  1.00 20.13           C  
ATOM   4570  CD  LYS A 597      11.256  23.779 -28.629  1.00 25.30           C  
ATOM   4571  CE  LYS A 597      11.870  22.760 -29.543  1.00 31.34           C  
ATOM   4572  NZ  LYS A 597      10.830  22.482 -30.542  1.00 35.11           N  
ATOM   4573  N   PRO A 598      10.484  24.195 -23.240  1.00 18.07           N  
ATOM   4574  CA  PRO A 598      10.589  25.093 -22.124  1.00 18.66           C  
ATOM   4575  C   PRO A 598      10.339  26.577 -22.476  1.00 20.22           C  
ATOM   4576  O   PRO A 598       9.572  27.242 -21.787  1.00 19.79           O  
ATOM   4577  CB  PRO A 598      12.030  24.858 -21.594  1.00 18.99           C  
ATOM   4578  CG  PRO A 598      12.299  23.419 -21.916  1.00 16.31           C  
ATOM   4579  CD  PRO A 598      11.653  23.264 -23.309  1.00 17.96           C  
ATOM   4580  N   ALA A 599      11.001  27.113 -23.506  1.00 21.26           N  
ATOM   4581  CA  ALA A 599      10.826  28.525 -23.816  1.00 20.91           C  
ATOM   4582  C   ALA A 599       9.394  28.864 -24.308  1.00 20.34           C  
ATOM   4583  O   ALA A 599       8.873  29.969 -24.001  1.00 20.53           O  
ATOM   4584  CB  ALA A 599      11.900  28.989 -24.890  1.00 22.41           C  
ATOM   4585  N   GLU A 600       8.791  27.974 -25.090  1.00 19.34           N  
ATOM   4586  CA  GLU A 600       7.408  28.135 -25.549  1.00 19.62           C  
ATOM   4587  C   GLU A 600       6.451  28.174 -24.376  1.00 20.55           C  
ATOM   4588  O   GLU A 600       5.505  28.979 -24.392  1.00 19.37           O  
ATOM   4589  CB  GLU A 600       7.008  27.025 -26.447  1.00 19.51           C  
ATOM   4590  CG  GLU A 600       7.827  27.026 -27.730  1.00 21.05           C  
ATOM   4591  CD  GLU A 600       7.562  25.814 -28.575  1.00 29.32           C  
ATOM   4592  OE1 GLU A 600       7.230  24.709 -28.045  1.00 27.13           O  
ATOM   4593  OE2 GLU A 600       7.639  25.977 -29.810  1.00 24.79           O  
ATOM   4594  N   LEU A 601       6.682  27.300 -23.355  1.00 18.15           N  
ATOM   4595  CA  LEU A 601       5.769  27.317 -22.177  1.00 17.64           C  
ATOM   4596  C   LEU A 601       5.967  28.569 -21.374  1.00 16.94           C  
ATOM   4597  O   LEU A 601       5.013  29.128 -20.829  1.00 15.61           O  
ATOM   4598  CB  LEU A 601       5.959  26.090 -21.240  1.00 16.19           C  
ATOM   4599  CG  LEU A 601       5.588  24.858 -22.055  1.00 17.41           C  
ATOM   4600  CD1 LEU A 601       5.769  23.571 -21.129  1.00 12.85           C  
ATOM   4601  CD2 LEU A 601       4.173  24.899 -22.666  1.00 15.54           C  
ATOM   4602  N   LEU A 602       7.218  28.986 -21.199  1.00 18.80           N  
ATOM   4603  CA  LEU A 602       7.408  30.193 -20.423  1.00 19.40           C  
ATOM   4604  C   LEU A 602       6.646  31.369 -21.042  1.00 19.18           C  
ATOM   4605  O   LEU A 602       6.094  32.185 -20.309  1.00 21.25           O  
ATOM   4606  CB  LEU A 602       8.896  30.557 -20.228  1.00 21.00           C  
ATOM   4607  CG  LEU A 602       9.732  29.614 -19.330  1.00 21.04           C  
ATOM   4608  CD1 LEU A 602      11.254  29.815 -19.598  1.00 23.19           C  
ATOM   4609  CD2 LEU A 602       9.397  29.741 -17.819  1.00 17.50           C  
ATOM   4610  N   LYS A 603       6.617  31.445 -22.370  1.00 22.56           N  
ATOM   4611  CA  LYS A 603       5.852  32.502 -23.105  1.00 23.20           C  
ATOM   4612  C   LYS A 603       4.335  32.276 -23.034  1.00 23.90           C  
ATOM   4613  O   LYS A 603       3.597  33.210 -22.777  1.00 23.67           O  
ATOM   4614  CB  LYS A 603       6.327  32.497 -24.541  1.00 24.76           C  
ATOM   4615  CG  LYS A 603       5.775  33.574 -25.455  1.00 28.89           C  
ATOM   4616  CD  LYS A 603       6.267  33.194 -26.894  1.00 35.29           C  
ATOM   4617  CE  LYS A 603       6.831  34.363 -27.654  1.00 39.15           C  
ATOM   4618  NZ  LYS A 603       5.790  34.939 -28.561  1.00 43.35           N  
ATOM   4619  N   MET A 604       3.874  31.030 -23.222  1.00 22.82           N  
ATOM   4620  CA  MET A 604       2.438  30.764 -23.214  1.00 21.68           C  
ATOM   4621  C   MET A 604       1.890  31.183 -21.870  1.00 20.71           C  
ATOM   4622  O   MET A 604       0.771  31.710 -21.753  1.00 20.53           O  
ATOM   4623  CB  MET A 604       2.158  29.303 -23.518  1.00 20.97           C  
ATOM   4624  CG  MET A 604       0.671  28.923 -23.258  1.00 23.57           C  
ATOM   4625  SD  MET A 604       0.229  27.231 -23.667  1.00 24.99           S  
ATOM   4626  CE  MET A 604      -0.122  27.342 -25.441  1.00 27.95           C  
ATOM   4627  N   PHE A 605       2.683  31.011 -20.825  1.00 20.05           N  
ATOM   4628  CA  PHE A 605       2.179  31.228 -19.466  1.00 20.56           C  
ATOM   4629  C   PHE A 605       2.616  32.539 -18.877  1.00 21.43           C  
ATOM   4630  O   PHE A 605       2.395  32.810 -17.713  1.00 20.36           O  
ATOM   4631  CB  PHE A 605       2.429  29.990 -18.539  1.00 18.60           C  
ATOM   4632  CG  PHE A 605       1.607  28.846 -18.967  1.00 20.57           C  
ATOM   4633  CD1 PHE A 605       0.225  28.834 -18.704  1.00 21.88           C  
ATOM   4634  CD2 PHE A 605       2.161  27.815 -19.760  1.00 20.36           C  
ATOM   4635  CE1 PHE A 605      -0.590  27.759 -19.194  1.00 18.81           C  
ATOM   4636  CE2 PHE A 605       1.345  26.760 -20.292  1.00 16.19           C  
ATOM   4637  CZ  PHE A 605      -0.027  26.754 -20.038  1.00 14.00           C  
ATOM   4638  N   GLY A 606       3.160  33.402 -19.734  1.00 23.08           N  
ATOM   4639  CA  GLY A 606       3.306  34.791 -19.363  1.00 23.21           C  
ATOM   4640  C   GLY A 606       4.355  35.069 -18.301  1.00 23.77           C  
ATOM   4641  O   GLY A 606       4.191  35.980 -17.466  1.00 23.50           O  
ATOM   4642  N   ILE A 607       5.449  34.297 -18.312  1.00 24.27           N  
ATOM   4643  CA  ILE A 607       6.511  34.519 -17.327  1.00 23.11           C  
ATOM   4644  C   ILE A 607       7.961  34.560 -17.926  1.00 24.35           C  
ATOM   4645  O   ILE A 607       8.941  34.419 -17.178  1.00 24.97           O  
ATOM   4646  CB  ILE A 607       6.411  33.493 -16.168  1.00 22.33           C  
ATOM   4647  CG1 ILE A 607       6.441  32.038 -16.735  1.00 20.90           C  
ATOM   4648  CG2 ILE A 607       5.171  33.791 -15.293  1.00 21.38           C  
ATOM   4649  CD1 ILE A 607       6.731  30.971 -15.561  1.00 15.70           C  
ATOM   4650  N   ASP A 608       8.055  34.750 -19.249  1.00 25.54           N  
ATOM   4651  CA  ASP A 608       9.311  34.802 -19.980  1.00 25.06           C  
ATOM   4652  C   ASP A 608       9.782  36.277 -20.103  1.00 26.26           C  
ATOM   4653  O   ASP A 608       9.132  37.188 -19.587  1.00 23.21           O  
ATOM   4654  CB  ASP A 608       9.209  34.093 -21.339  1.00 23.89           C  
ATOM   4655  CG  ASP A 608       8.466  34.894 -22.443  1.00 27.40           C  
ATOM   4656  OD1 ASP A 608       7.626  35.775 -22.185  1.00 27.96           O  
ATOM   4657  OD2 ASP A 608       8.701  34.590 -23.630  1.00 31.95           O  
ATOM   4658  N   ARG A 609      10.926  36.466 -20.766  1.00 26.93           N  
ATOM   4659  CA  ARG A 609      11.570  37.786 -20.855  1.00 28.17           C  
ATOM   4660  C   ARG A 609      10.606  38.866 -21.408  1.00 28.18           C  
ATOM   4661  O   ARG A 609      10.557  40.013 -20.854  1.00 29.43           O  
ATOM   4662  CB  ARG A 609      12.861  37.682 -21.689  1.00 26.58           C  
ATOM   4663  CG  ARG A 609      12.737  37.024 -23.031  1.00 27.17           C  
ATOM   4664  CD  ARG A 609      14.089  36.590 -23.554  1.00 29.63           C  
ATOM   4665  NE  ARG A 609      14.644  35.500 -22.744  1.00 28.45           N  
ATOM   4666  CZ  ARG A 609      15.715  34.763 -23.057  1.00 27.60           C  
ATOM   4667  NH1 ARG A 609      16.387  34.929 -24.188  1.00 26.45           N  
ATOM   4668  NH2 ARG A 609      16.105  33.824 -22.227  1.00 26.69           N  
ATOM   4669  N   ASP A 610       9.857  38.481 -22.447  1.00 29.67           N  
ATOM   4670  CA  ASP A 610       8.904  39.372 -23.148  1.00 31.46           C  
ATOM   4671  C   ASP A 610       7.702  39.749 -22.284  1.00 32.07           C  
ATOM   4672  O   ASP A 610       7.305  40.956 -22.204  1.00 32.81           O  
ATOM   4673  CB  ASP A 610       8.460  38.763 -24.461  1.00 30.98           C  
ATOM   4674  CG  ASP A 610       9.599  38.557 -25.411  1.00 35.00           C  
ATOM   4675  OD1 ASP A 610      10.557  39.360 -25.359  1.00 42.27           O  
ATOM   4676  OD2 ASP A 610       9.554  37.609 -26.218  1.00 38.29           O  
ATOM   4677  N   ALA A 611       7.129  38.767 -21.581  1.00 30.92           N  
ATOM   4678  CA  ALA A 611       6.154  39.095 -20.538  1.00 30.61           C  
ATOM   4679  C   ALA A 611       6.674  40.058 -19.527  1.00 30.00           C  
ATOM   4680  O   ALA A 611       5.945  40.974 -19.115  1.00 31.78           O  
ATOM   4681  CB  ALA A 611       5.694  37.839 -19.799  1.00 31.15           C  
ATOM   4682  N   ILE A 612       7.908  39.845 -19.055  1.00 28.65           N  
ATOM   4683  CA  ILE A 612       8.465  40.679 -18.029  1.00 27.88           C  
ATOM   4684  C   ILE A 612       8.666  42.115 -18.594  1.00 28.67           C  
ATOM   4685  O   ILE A 612       8.366  43.099 -17.888  1.00 27.25           O  
ATOM   4686  CB  ILE A 612       9.808  40.122 -17.455  1.00 27.30           C  
ATOM   4687  CG1 ILE A 612       9.547  38.848 -16.645  1.00 30.19           C  
ATOM   4688  CG2 ILE A 612      10.410  41.062 -16.424  1.00 27.71           C  
ATOM   4689  CD1 ILE A 612      10.535  37.769 -16.997  1.00 30.82           C  
ATOM   4690  N   ALA A 613       9.164  42.171 -19.838  1.00 29.41           N  
ATOM   4691  CA  ALA A 613       9.527  43.414 -20.525  1.00 32.02           C  
ATOM   4692  C   ALA A 613       8.201  44.168 -20.813  1.00 33.40           C  
ATOM   4693  O   ALA A 613       8.018  45.309 -20.334  1.00 35.14           O  
ATOM   4694  CB  ALA A 613      10.294  43.117 -21.786  1.00 30.54           C  
ATOM   4695  N   GLN A 614       7.277  43.501 -21.520  1.00 34.47           N  
ATOM   4696  CA  GLN A 614       5.912  44.019 -21.730  1.00 36.22           C  
ATOM   4697  C   GLN A 614       5.267  44.559 -20.446  1.00 36.61           C  
ATOM   4698  O   GLN A 614       4.705  45.658 -20.478  1.00 37.18           O  
ATOM   4699  CB  GLN A 614       5.031  42.998 -22.433  1.00 36.36           C  
ATOM   4700  CG  GLN A 614       3.622  43.500 -22.781  1.00 42.12           C  
ATOM   4701  CD  GLN A 614       3.012  42.729 -23.957  1.00 46.14           C  
ATOM   4702  OE1 GLN A 614       3.610  42.658 -25.056  1.00 46.91           O  
ATOM   4703  NE2 GLN A 614       1.808  42.155 -23.742  1.00 45.69           N  
ATOM   4704  N   ALA A 615       5.397  43.845 -19.310  1.00 35.94           N  
ATOM   4705  CA  ALA A 615       4.826  44.275 -18.030  1.00 35.05           C  
ATOM   4706  C   ALA A 615       5.485  45.473 -17.355  1.00 35.89           C  
ATOM   4707  O   ALA A 615       4.795  46.245 -16.674  1.00 36.61           O  
ATOM   4708  CB  ALA A 615       4.755  43.097 -17.031  1.00 34.85           C  
ATOM   4709  N   VAL A 616       6.815  45.599 -17.469  1.00 35.55           N  
ATOM   4710  CA  VAL A 616       7.554  46.755 -16.909  1.00 35.56           C  
ATOM   4711  C   VAL A 616       7.119  48.079 -17.603  1.00 35.92           C  
ATOM   4712  O   VAL A 616       6.834  49.083 -16.945  1.00 35.74           O  
ATOM   4713  CB  VAL A 616       9.090  46.571 -17.049  1.00 35.95           C  
ATOM   4714  CG1 VAL A 616       9.836  47.919 -16.873  1.00 35.85           C  
ATOM   4715  CG2 VAL A 616       9.598  45.523 -16.036  1.00 32.44           C  
ATOM   4716  N   ARG A 617       7.032  48.031 -18.914  1.00 36.25           N  
ATOM   4717  CA  ARG A 617       6.512  49.140 -19.701  1.00 38.57           C  
ATOM   4718  C   ARG A 617       5.132  49.625 -19.214  1.00 39.90           C  
ATOM   4719  O   ARG A 617       4.726  50.733 -19.575  1.00 41.23           O  
ATOM   4720  CB  ARG A 617       6.410  48.729 -21.142  1.00 37.18           C  
ATOM   4721  CG  ARG A 617       7.712  48.393 -21.767  1.00 39.26           C  
ATOM   4722  CD  ARG A 617       7.512  48.033 -23.209  1.00 42.31           C  
ATOM   4723  NE  ARG A 617       8.761  47.494 -23.715  1.00 45.00           N  
ATOM   4724  CZ  ARG A 617       8.913  46.278 -24.228  1.00 47.46           C  
ATOM   4725  NH1 ARG A 617       7.869  45.449 -24.335  1.00 47.07           N  
ATOM   4726  NH2 ARG A 617      10.124  45.902 -24.647  1.00 46.64           N  
ATOM   4727  N   GLY A 618       4.436  48.829 -18.378  1.00 39.61           N  
ATOM   4728  CA  GLY A 618       3.088  49.174 -17.886  1.00 38.29           C  
ATOM   4729  C   GLY A 618       3.126  49.667 -16.460  1.00 38.73           C  
ATOM   4730  O   GLY A 618       4.101  49.453 -15.760  1.00 37.94           O  
TER    4731      GLY A 618                                                      
END                                                                             
