# Supplementary material for: Proteome-wide prediction of targets for aspirin: new insight into the molecular mechanism of aspirin
Source: PeerJ. 2016 Mar 10;4:e1791. doi: 10.7717/peerj.1791 (PMC4793309; doi:10.7717/peerj.1791)
Supplement: File S1 — The raw data contains all strucures of the identified 79 proteins. The Protocols show how to prepare protein strucure and run CDOCKER. [file peerj-04-1791-s004.zip › 79_protein_strucures/3RAU.pdb]

ATOM      1  N   VAL A   4      -9.961 -12.962 -17.227  1.00 54.54           N  
ATOM      2  CA  VAL A   4      -8.520 -12.859 -17.036  1.00 56.30           C  
ATOM      3  C   VAL A   4      -8.142 -13.098 -15.578  1.00 58.15           C  
ATOM      4  O   VAL A   4      -8.590 -12.369 -14.694  1.00 62.97           O  
ATOM      5  CB  VAL A   4      -7.996 -11.470 -17.446  1.00 64.13           C  
ATOM      6  CG1 VAL A   4      -6.472 -11.483 -17.536  1.00 60.31           C  
ATOM      7  CG2 VAL A   4      -8.617 -11.034 -18.764  1.00 72.12           C  
ATOM      8  N   PRO A   5      -7.315 -14.125 -15.321  1.00 49.82           N  
ATOM      9  CA  PRO A   5      -6.856 -14.410 -13.957  1.00 37.02           C  
ATOM     10  C   PRO A   5      -5.953 -13.286 -13.460  1.00 40.57           C  
ATOM     11  O   PRO A   5      -5.000 -12.914 -14.142  1.00 43.09           O  
ATOM     12  CB  PRO A   5      -6.058 -15.710 -14.113  1.00 36.63           C  
ATOM     13  CG  PRO A   5      -6.503 -16.293 -15.441  1.00 37.80           C  
ATOM     14  CD  PRO A   5      -6.804 -15.104 -16.297  1.00 38.38           C  
ATOM     15  N   ARG A   6      -6.267 -12.733 -12.294  1.00 33.89           N  
ATOM     16  CA  ARG A   6      -5.515 -11.604 -11.767  1.00 28.22           C  
ATOM     17  C   ARG A   6      -4.267 -12.067 -11.018  1.00 27.41           C  
ATOM     18  O   ARG A   6      -4.236 -13.162 -10.448  1.00 24.67           O  
ATOM     19  CB  ARG A   6      -6.392 -10.758 -10.839  1.00 32.72           C  
ATOM     20  CG  ARG A   6      -7.302  -9.771 -11.551  1.00 38.01           C  
ATOM     21  CD  ARG A   6      -8.443 -10.473 -12.251  1.00 49.00           C  
ATOM     22  NE  ARG A   6      -9.380  -9.534 -12.860  1.00 48.01           N  
ATOM     23  CZ  ARG A   6      -9.298  -9.101 -14.113  1.00 53.97           C  
ATOM     24  NH1 ARG A   6     -10.202  -8.252 -14.581  1.00 58.95           N  
ATOM     25  NH2 ARG A   6      -8.316  -9.516 -14.902  1.00 59.49           N  
ATOM     26  N   MET A   7      -3.245 -11.219 -11.010  1.00 19.21           N  
ATOM     27  CA  MET A   7      -2.031 -11.504 -10.268  1.00 14.05           C  
ATOM     28  C   MET A   7      -2.304 -11.383  -8.772  1.00 16.29           C  
ATOM     29  O   MET A   7      -3.119 -10.559  -8.352  1.00 16.11           O  
ATOM     30  CB  MET A   7      -0.930 -10.507 -10.647  1.00 16.95           C  
ATOM     31  CG  MET A   7      -0.259 -10.749 -11.989  1.00 18.88           C  
ATOM     32  SD  MET A   7       0.672 -12.303 -12.043  1.00 21.67           S  
ATOM     33  CE  MET A   7       1.305 -12.210 -13.735  1.00 14.37           C  
ATOM     34  N   PRO A   8      -1.602 -12.180  -7.960  1.00 13.87           N  
ATOM     35  CA  PRO A   8      -1.655 -11.982  -6.505  1.00 17.66           C  
ATOM     36  C   PRO A   8      -0.877 -10.729  -6.083  1.00 15.63           C  
ATOM     37  O   PRO A   8      -0.012 -10.245  -6.825  1.00 14.59           O  
ATOM     38  CB  PRO A   8      -0.958 -13.232  -5.964  1.00 22.43           C  
ATOM     39  CG  PRO A   8       0.025 -13.598  -7.069  1.00 19.89           C  
ATOM     40  CD  PRO A   8      -0.674 -13.259  -8.350  1.00 19.02           C  
ATOM     41  N   MET A   9      -1.182 -10.235  -4.889  1.00 15.08           N  
ATOM     42  CA  MET A   9      -0.617  -9.005  -4.363  1.00 13.63           C  
ATOM     43  C   MET A   9       0.126  -9.298  -3.066  1.00 14.84           C  
ATOM     44  O   MET A   9      -0.224 -10.222  -2.338  1.00 14.58           O  
ATOM     45  CB  MET A   9      -1.728  -8.004  -4.049  1.00 14.68           C  
ATOM     46  CG  MET A   9      -2.502  -7.544  -5.260  1.00 17.63           C  
ATOM     47  SD  MET A   9      -1.477  -6.453  -6.231  1.00 17.46           S  
ATOM     48  CE  MET A   9      -2.627  -5.940  -7.533  1.00 20.38           C  
ATOM     49  N   ILE A  10       1.137  -8.488  -2.776  1.00 11.82           N  
ATOM     50  CA  ILE A  10       1.871  -8.598  -1.520  1.00  9.95           C  
ATOM     51  C   ILE A  10       1.167  -7.787  -0.449  1.00  9.18           C  
ATOM     52  O   ILE A  10       0.683  -6.684  -0.710  1.00 10.34           O  
ATOM     53  CB  ILE A  10       3.318  -8.088  -1.698  1.00 16.19           C  
ATOM     54  CG1 ILE A  10       4.098  -9.049  -2.605  1.00 16.96           C  
ATOM     55  CG2 ILE A  10       4.021  -7.893  -0.342  1.00 14.58           C  
ATOM     56  CD1 ILE A  10       5.320  -8.422  -3.228  1.00 18.40           C  
ATOM     57  N   TRP A  11       1.107  -8.332   0.766  1.00 11.15           N  
ATOM     58  CA  TRP A  11       0.691  -7.531   1.919  1.00  9.55           C  
ATOM     59  C   TRP A  11       1.700  -7.642   3.059  1.00 12.12           C  
ATOM     60  O   TRP A  11       2.519  -8.567   3.086  1.00 13.11           O  
ATOM     61  CB  TRP A  11      -0.708  -7.920   2.394  1.00 13.25           C  
ATOM     62  CG  TRP A  11      -0.888  -9.379   2.616  1.00 21.48           C  
ATOM     63  CD1 TRP A  11      -1.226 -10.325   1.670  1.00 27.06           C  
ATOM     64  CD2 TRP A  11      -0.759 -10.083   3.854  1.00 23.26           C  
ATOM     65  NE1 TRP A  11      -1.308 -11.562   2.253  1.00 29.05           N  
ATOM     66  CE2 TRP A  11      -1.029 -11.446   3.590  1.00 29.44           C  
ATOM     67  CE3 TRP A  11      -0.437  -9.699   5.157  1.00 23.83           C  
ATOM     68  CZ2 TRP A  11      -0.987 -12.420   4.585  1.00 40.32           C  
ATOM     69  CZ3 TRP A  11      -0.404 -10.671   6.147  0.29 26.15           C  
ATOM     70  CH2 TRP A  11      -0.675 -12.016   5.854  0.80 32.15           C  
ATOM     71  N   LEU A  12       1.628  -6.698   3.999  1.00 12.94           N  
ATOM     72  CA  LEU A  12       2.536  -6.668   5.139  1.00 11.93           C  
ATOM     73  C   LEU A  12       1.872  -7.150   6.413  1.00 13.14           C  
ATOM     74  O   LEU A  12       0.723  -6.809   6.678  1.00 11.84           O  
ATOM     75  CB  LEU A  12       3.074  -5.252   5.367  1.00 12.79           C  
ATOM     76  CG  LEU A  12       4.176  -4.838   4.393  1.00 17.00           C  
ATOM     77  CD1 LEU A  12       3.627  -4.678   2.994  1.00 22.67           C  
ATOM     78  CD2 LEU A  12       4.801  -3.548   4.886  1.00 20.25           C  
ATOM     79  N   ASP A  13       2.610  -7.936   7.196  1.00 11.57           N  
ATOM     80  CA  ASP A  13       2.151  -8.414   8.499  1.00 15.70           C  
ATOM     81  C   ASP A  13       2.116  -7.258   9.488  1.00 14.15           C  
ATOM     82  O   ASP A  13       2.893  -6.294   9.375  1.00  9.17           O  
ATOM     83  CB  ASP A  13       3.084  -9.495   9.051  1.00 17.53           C  
ATOM     84  CG  ASP A  13       2.822 -10.864   8.446  1.00 38.66           C  
ATOM     85  OD1 ASP A  13       1.759 -11.450   8.738  1.00 46.07           O  
ATOM     86  OD2 ASP A  13       3.684 -11.358   7.691  1.00 40.80           O  
ATOM     87  N   LEU A  14       1.218  -7.364  10.461  1.00 11.12           N  
ATOM     88  CA  LEU A  14       1.136  -6.371  11.530  1.00 13.13           C  
ATOM     89  C   LEU A  14       2.188  -6.684  12.594  1.00 12.02           C  
ATOM     90  O   LEU A  14       2.508  -7.840  12.838  1.00 14.56           O  
ATOM     91  CB  LEU A  14      -0.260  -6.361  12.159  1.00 10.93           C  
ATOM     92  CG  LEU A  14      -1.353  -5.602  11.376  1.00 15.81           C  
ATOM     93  CD1 LEU A  14      -1.698  -6.287  10.053  1.00 14.40           C  
ATOM     94  CD2 LEU A  14      -2.606  -5.463  12.230  1.00 17.99           C  
ATOM     95  N   LYS A  15       2.730  -5.642  13.215  1.00 12.50           N  
ATOM     96  CA  LYS A  15       3.673  -5.807  14.320  1.00 12.53           C  
ATOM     97  C   LYS A  15       2.948  -6.279  15.574  1.00 16.98           C  
ATOM     98  O   LYS A  15       1.805  -5.896  15.814  1.00 14.83           O  
ATOM     99  CB  LYS A  15       4.372  -4.476  14.608  1.00 11.46           C  
ATOM    100  CG  LYS A  15       5.314  -4.040  13.498  1.00 13.08           C  
ATOM    101  CD  LYS A  15       5.756  -2.578  13.670  1.00 15.29           C  
ATOM    102  CE  LYS A  15       6.580  -2.387  14.935  1.00 20.54           C  
ATOM    103  NZ  LYS A  15       7.915  -3.071  14.865  1.00 14.74           N  
ATOM    104  N   GLU A  16       3.624  -7.097  16.376  1.00 15.01           N  
ATOM    105  CA  GLU A  16       3.061  -7.581  17.631  1.00 14.20           C  
ATOM    106  C   GLU A  16       3.454  -6.650  18.763  1.00 12.92           C  
ATOM    107  O   GLU A  16       4.617  -6.253  18.880  1.00 11.42           O  
ATOM    108  CB  GLU A  16       3.522  -9.013  17.919  1.00 19.29           C  
ATOM    109  CG  GLU A  16       3.086 -10.020  16.845  1.00 23.83           C  
ATOM    110  CD  GLU A  16       3.620 -11.425  17.115  1.00 59.13           C  
ATOM    111  OE1 GLU A  16       4.330 -11.606  18.132  1.00 65.37           O  
ATOM    112  OE2 GLU A  16       3.332 -12.344  16.313  1.00 60.96           O  
ATOM    113  N   ALA A  17       2.476  -6.303  19.595  1.00 13.00           N  
ATOM    114  CA  ALA A  17       2.693  -5.365  20.688  1.00 13.19           C  
ATOM    115  C   ALA A  17       3.092  -6.068  21.991  1.00 17.16           C  
ATOM    116  O   ALA A  17       2.624  -7.167  22.275  1.00 14.22           O  
ATOM    117  CB  ALA A  17       1.432  -4.535  20.916  1.00 16.15           C  
ATOM    118  N   GLY A  18       3.977  -5.430  22.755  1.00 15.75           N  
ATOM    119  CA  GLY A  18       4.247  -5.814  24.130  1.00 14.31           C  
ATOM    120  C   GLY A  18       3.545  -4.804  25.017  1.00 18.42           C  
ATOM    121  O   GLY A  18       2.515  -4.244  24.630  1.00 17.14           O  
ATOM    122  N   ASP A  19       4.115  -4.526  26.184  1.00 16.29           N  
ATOM    123  CA  ASP A  19       3.425  -3.715  27.189  1.00 18.36           C  
ATOM    124  C   ASP A  19       3.608  -2.213  26.998  1.00 21.09           C  
ATOM    125  O   ASP A  19       4.605  -1.759  26.430  1.00 17.74           O  
ATOM    126  CB  ASP A  19       3.870  -4.121  28.602  1.00 25.02           C  
ATOM    127  CG  ASP A  19       3.437  -5.541  28.967  1.00 39.11           C  
ATOM    128  OD1 ASP A  19       2.358  -5.976  28.505  1.00 37.31           O  
ATOM    129  OD2 ASP A  19       4.174  -6.222  29.716  1.00 42.19           O  
ATOM    130  N   PHE A  20       2.617  -1.461  27.479  1.00 15.61           N  
ATOM    131  CA  PHE A  20       2.654  -0.009  27.574  1.00 16.23           C  
ATOM    132  C   PHE A  20       1.917   0.274  28.878  1.00 17.29           C  
ATOM    133  O   PHE A  20       0.699   0.428  28.893  1.00 18.07           O  
ATOM    134  CB  PHE A  20       1.913   0.617  26.390  1.00 16.45           C  
ATOM    135  CG  PHE A  20       1.835   2.120  26.427  1.00 22.13           C  
ATOM    136  CD1 PHE A  20       2.833   2.880  27.016  1.00 18.11           C  
ATOM    137  CD2 PHE A  20       0.749   2.774  25.856  1.00 19.42           C  
ATOM    138  CE1 PHE A  20       2.756   4.264  27.033  1.00 19.73           C  
ATOM    139  CE2 PHE A  20       0.656   4.156  25.867  1.00 20.88           C  
ATOM    140  CZ  PHE A  20       1.658   4.909  26.464  1.00 17.84           C  
ATOM    141  N   HIS A  21       2.649   0.285  29.983  1.00 21.94           N  
ATOM    142  CA  HIS A  21       2.015   0.443  31.286  1.00 25.80           C  
ATOM    143  C   HIS A  21       1.879   1.909  31.634  1.00 21.94           C  
ATOM    144  O   HIS A  21       2.598   2.421  32.480  1.00 20.68           O  
ATOM    145  CB  HIS A  21       2.793  -0.312  32.369  1.00 28.30           C  
ATOM    146  CG  HIS A  21       2.587  -1.796  32.327  1.00 35.05           C  
ATOM    147  ND1 HIS A  21       1.414  -2.371  31.884  1.00 48.55           N  
ATOM    148  CD2 HIS A  21       3.408  -2.822  32.655  1.00 41.45           C  
ATOM    149  CE1 HIS A  21       1.520  -3.687  31.947  1.00 45.88           C  
ATOM    150  NE2 HIS A  21       2.719  -3.987  32.413  1.00 41.26           N  
ATOM    151  N   PHE A  22       0.945   2.585  30.974  1.00 17.35           N  
ATOM    152  CA  PHE A  22       0.800   4.028  31.146  1.00 20.67           C  
ATOM    153  C   PHE A  22       0.131   4.440  32.462  1.00 21.37           C  
ATOM    154  O   PHE A  22       0.280   5.577  32.899  1.00 17.43           O  
ATOM    155  CB  PHE A  22       0.025   4.635  29.970  1.00 17.49           C  
ATOM    156  CG  PHE A  22      -1.359   4.067  29.793  1.00 22.50           C  
ATOM    157  CD1 PHE A  22      -2.441   4.613  30.463  1.00 20.11           C  
ATOM    158  CD2 PHE A  22      -1.577   2.984  28.949  1.00 21.96           C  
ATOM    159  CE1 PHE A  22      -3.719   4.081  30.310  1.00 21.53           C  
ATOM    160  CE2 PHE A  22      -2.852   2.443  28.798  1.00 19.12           C  
ATOM    161  CZ  PHE A  22      -3.921   2.996  29.466  1.00 22.82           C  
ATOM    162  N   GLN A  23      -0.617   3.529  33.078  1.00 21.05           N  
ATOM    163  CA  GLN A  23      -1.484   3.904  34.202  1.00 23.73           C  
ATOM    164  C   GLN A  23      -0.777   4.587  35.378  1.00 23.34           C  
ATOM    165  O   GLN A  23      -1.173   5.686  35.779  1.00 24.16           O  
ATOM    166  CB  GLN A  23      -2.323   2.719  34.692  1.00 29.12           C  
ATOM    167  CG  GLN A  23      -3.393   2.270  33.725  1.00 30.52           C  
ATOM    168  CD  GLN A  23      -2.914   1.181  32.773  1.00 35.95           C  
ATOM    169  OE1 GLN A  23      -1.715   1.049  32.498  1.00 29.68           O  
ATOM    170  NE2 GLN A  23      -3.856   0.385  32.275  1.00 41.23           N  
ATOM    171  N   PRO A  24       0.260   3.943  35.946  1.00 25.45           N  
ATOM    172  CA  PRO A  24       0.924   4.564  37.107  1.00 25.56           C  
ATOM    173  C   PRO A  24       1.487   5.950  36.787  1.00 25.96           C  
ATOM    174  O   PRO A  24       1.391   6.861  37.620  1.00 21.59           O  
ATOM    175  CB  PRO A  24       2.072   3.595  37.421  1.00 29.02           C  
ATOM    176  CG  PRO A  24       1.667   2.294  36.800  1.00 28.55           C  
ATOM    177  CD  PRO A  24       0.878   2.655  35.575  1.00 22.70           C  
ATOM    178  N   ALA A  25       2.050   6.116  35.592  1.00 17.50           N  
ATOM    179  CA  ALA A  25       2.638   7.397  35.194  1.00 23.67           C  
ATOM    180  C   ALA A  25       1.586   8.495  35.073  1.00 21.76           C  
ATOM    181  O   ALA A  25       1.813   9.632  35.487  1.00 21.21           O  
ATOM    182  CB  ALA A  25       3.394   7.255  33.886  1.00 26.78           C  
ATOM    183  N   VAL A  26       0.440   8.156  34.493  1.00 18.65           N  
ATOM    184  CA  VAL A  26      -0.659   9.105  34.405  1.00 20.25           C  
ATOM    185  C   VAL A  26      -1.172   9.440  35.802  1.00 25.32           C  
ATOM    186  O   VAL A  26      -1.446  10.592  36.114  1.00 20.95           O  
ATOM    187  CB  VAL A  26      -1.825   8.557  33.554  1.00 21.91           C  
ATOM    188  CG1 VAL A  26      -3.017   9.489  33.637  1.00 17.32           C  
ATOM    189  CG2 VAL A  26      -1.394   8.359  32.098  1.00 17.77           C  
ATOM    190  N   LYS A  27      -1.297   8.430  36.648  1.00 27.13           N  
ATOM    191  CA  LYS A  27      -1.812   8.655  38.001  1.00 27.53           C  
ATOM    192  C   LYS A  27      -0.907   9.573  38.827  1.00 27.79           C  
ATOM    193  O   LYS A  27      -1.394  10.466  39.535  1.00 28.33           O  
ATOM    194  CB  LYS A  27      -2.061   7.326  38.711  1.00 22.60           C  
ATOM    195  CG  LYS A  27      -3.310   6.598  38.231  1.00 25.20           C  
ATOM    196  CD  LYS A  27      -3.473   5.265  38.931  1.00 27.99           C  
ATOM    197  CE  LYS A  27      -4.814   4.629  38.596  1.00 35.54           C  
ATOM    198  NZ  LYS A  27      -5.156   3.532  39.545  1.00 43.87           N  
ATOM    199  N   LYS A  28       0.404   9.371  38.723  1.00 21.47           N  
ATOM    200  CA  LYS A  28       1.361  10.234  39.418  1.00 26.72           C  
ATOM    201  C   LYS A  28       1.352  11.679  38.898  1.00 29.74           C  
ATOM    202  O   LYS A  28       1.390  12.639  39.679  1.00 22.68           O  
ATOM    203  CB  LYS A  28       2.778   9.670  39.311  1.00 24.56           C  
ATOM    204  CG  LYS A  28       3.826  10.574  39.950  1.00 30.20           C  
ATOM    205  CD  LYS A  28       5.232  10.213  39.505  1.00 38.82           C  
ATOM    206  CE  LYS A  28       6.230  11.293  39.909  1.00 47.78           C  
ATOM    207  NZ  LYS A  28       7.592  11.030  39.359  1.00 45.78           N  
ATOM    208  N   PHE A  29       1.320  11.839  37.578  1.00 24.13           N  
ATOM    209  CA  PHE A  29       1.291  13.174  36.981  1.00 24.57           C  
ATOM    210  C   PHE A  29       0.018  13.954  37.350  1.00 24.54           C  
ATOM    211  O   PHE A  29       0.057  15.171  37.522  1.00 23.62           O  
ATOM    212  CB  PHE A  29       1.451  13.096  35.455  1.00 19.23           C  
ATOM    213  CG  PHE A  29       1.715  14.427  34.818  1.00 23.10           C  
ATOM    214  CD1 PHE A  29       2.997  14.955  34.794  1.00 27.10           C  
ATOM    215  CD2 PHE A  29       0.681  15.168  34.268  1.00 21.61           C  
ATOM    216  CE1 PHE A  29       3.245  16.193  34.220  1.00 21.12           C  
ATOM    217  CE2 PHE A  29       0.927  16.404  33.683  1.00 21.81           C  
ATOM    218  CZ  PHE A  29       2.207  16.917  33.666  1.00 21.05           C  
ATOM    219  N   VAL A  30      -1.106  13.248  37.453  1.00 19.81           N  
ATOM    220  CA  VAL A  30      -2.364  13.851  37.884  1.00 21.87           C  
ATOM    221  C   VAL A  30      -2.252  14.384  39.311  1.00 30.62           C  
ATOM    222  O   VAL A  30      -2.699  15.497  39.628  1.00 26.56           O  
ATOM    223  CB  VAL A  30      -3.504  12.830  37.823  1.00 26.96           C  
ATOM    224  CG1 VAL A  30      -4.727  13.359  38.520  1.00 26.05           C  
ATOM    225  CG2 VAL A  30      -3.826  12.478  36.367  1.00 26.76           C  
ATOM    226  N   LEU A  31      -1.647  13.589  40.179  1.00 28.32           N  
ATOM    227  CA  LEU A  31      -1.466  14.007  41.563  1.00 27.62           C  
ATOM    228  C   LEU A  31      -0.452  15.144  41.661  1.00 33.17           C  
ATOM    229  O   LEU A  31      -0.706  16.163  42.308  1.00 36.92           O  
ATOM    230  CB  LEU A  31      -1.028  12.819  42.422  1.00 29.72           C  
ATOM    231  CG  LEU A  31      -0.525  13.163  43.828  1.00 39.49           C  
ATOM    232  CD1 LEU A  31      -1.598  13.889  44.637  1.00 37.66           C  
ATOM    233  CD2 LEU A  31      -0.050  11.904  44.552  1.00 35.29           C  
ATOM    234  N   LYS A  32       0.692  14.969  41.007  1.00 27.69           N  
ATOM    235  CA  LYS A  32       1.804  15.907  41.126  1.00 34.49           C  
ATOM    236  C   LYS A  32       1.602  17.216  40.361  1.00 42.28           C  
ATOM    237  O   LYS A  32       1.986  18.284  40.832  1.00 36.48           O  
ATOM    238  CB  LYS A  32       3.107  15.247  40.671  1.00 38.13           C  
ATOM    239  CG  LYS A  32       4.272  16.217  40.565  1.00 47.22           C  
ATOM    240  CD  LYS A  32       5.510  15.551  39.990  1.00 50.59           C  
ATOM    241  CE  LYS A  32       6.621  16.564  39.762  1.00 54.70           C  
ATOM    242  NZ  LYS A  32       7.848  15.922  39.216  1.00 60.51           N  
ATOM    243  N   ASN A  33       0.999  17.135  39.184  1.00 31.59           N  
ATOM    244  CA  ASN A  33       0.886  18.302  38.321  1.00 34.20           C  
ATOM    245  C   ASN A  33      -0.501  18.946  38.327  1.00 39.45           C  
ATOM    246  O   ASN A  33      -0.623  20.166  38.423  1.00 41.29           O  
ATOM    247  CB  ASN A  33       1.305  17.949  36.893  1.00 33.68           C  
ATOM    248  CG  ASN A  33       1.327  19.155  35.980  1.00 42.97           C  
ATOM    249  OD1 ASN A  33       0.323  19.487  35.347  1.00 45.72           O  
ATOM    250  ND2 ASN A  33       2.476  19.822  35.907  1.00 43.27           N  
ATOM    251  N   TYR A  34      -1.547  18.134  38.221  1.00 33.78           N  
ATOM    252  CA  TYR A  34      -2.904  18.674  38.221  1.00 36.93           C  
ATOM    253  C   TYR A  34      -3.427  18.885  39.648  1.00 38.10           C  
ATOM    254  O   TYR A  34      -4.447  19.545  39.855  1.00 40.92           O  
ATOM    255  CB  TYR A  34      -3.853  17.779  37.415  1.00 32.79           C  
ATOM    256  CG  TYR A  34      -3.632  17.819  35.909  1.00 37.30           C  
ATOM    257  CD1 TYR A  34      -4.281  18.761  35.120  1.00 37.72           C  
ATOM    258  CD2 TYR A  34      -2.784  16.914  35.280  1.00 33.22           C  
ATOM    259  CE1 TYR A  34      -4.091  18.806  33.750  1.00 40.07           C  
ATOM    260  CE2 TYR A  34      -2.584  16.947  33.898  1.00 29.76           C  
ATOM    261  CZ  TYR A  34      -3.244  17.896  33.140  1.00 35.79           C  
ATOM    262  OH  TYR A  34      -3.060  17.955  31.774  1.00 29.52           O  
ATOM    263  N   GLY A  35      -2.721  18.328  40.630  1.00 33.71           N  
ATOM    264  CA  GLY A  35      -3.108  18.465  42.023  1.00 30.76           C  
ATOM    265  C   GLY A  35      -4.406  17.756  42.383  1.00 40.96           C  
ATOM    266  O   GLY A  35      -5.155  18.227  43.246  1.00 36.38           O  
ATOM    267  N   GLU A  36      -4.672  16.621  41.736  1.00 28.78           N  
ATOM    268  CA  GLU A  36      -5.918  15.884  41.955  1.00 32.14           C  
ATOM    269  C   GLU A  36      -5.695  14.478  42.510  1.00 30.17           C  
ATOM    270  O   GLU A  36      -4.580  13.963  42.484  1.00 31.43           O  
ATOM    271  CB  GLU A  36      -6.724  15.819  40.660  1.00 39.40           C  
ATOM    272  CG  GLU A  36      -6.973  17.191  40.055  1.00 38.40           C  
ATOM    273  CD  GLU A  36      -7.720  17.136  38.734  1.00 48.00           C  
ATOM    274  OE1 GLU A  36      -7.324  17.871  37.802  1.00 52.57           O  
ATOM    275  OE2 GLU A  36      -8.705  16.372  38.631  1.00 40.13           O  
ATOM    276  N   ASN A  37      -6.758  13.869  43.028  1.00 31.72           N  
ATOM    277  CA  ASN A  37      -6.691  12.497  43.529  1.00 29.81           C  
ATOM    278  C   ASN A  37      -6.279  11.561  42.392  1.00 29.42           C  
ATOM    279  O   ASN A  37      -6.912  11.550  41.337  1.00 29.71           O  
ATOM    280  CB  ASN A  37      -8.044  12.077  44.129  1.00 27.76           C  
ATOM    281  CG  ASN A  37      -8.004  10.697  44.798  1.00 38.44           C  
ATOM    282  OD1 ASN A  37      -7.452   9.734  44.256  1.00 39.75           O  
ATOM    283  ND2 ASN A  37      -8.605  10.600  45.981  1.00 38.28           N  
ATOM    284  N   PRO A  38      -5.211  10.775  42.606  1.00 29.28           N  
ATOM    285  CA  PRO A  38      -4.664   9.879  41.579  1.00 37.43           C  
ATOM    286  C   PRO A  38      -5.714   8.915  41.025  1.00 37.15           C  
ATOM    287  O   PRO A  38      -5.568   8.447  39.899  1.00 42.19           O  
ATOM    288  CB  PRO A  38      -3.593   9.081  42.338  1.00 34.98           C  
ATOM    289  CG  PRO A  38      -3.266   9.895  43.539  1.00 37.21           C  
ATOM    290  CD  PRO A  38      -4.523  10.624  43.902  1.00 38.72           C  
ATOM    291  N   GLU A  39      -6.745   8.622  41.816  1.00 33.40           N  
ATOM    292  CA  GLU A  39      -7.738   7.604  41.465  1.00 34.97           C  
ATOM    293  C   GLU A  39      -8.956   8.174  40.732  1.00 28.52           C  
ATOM    294  O   GLU A  39      -9.838   7.430  40.312  1.00 29.13           O  
ATOM    295  CB  GLU A  39      -8.203   6.880  42.728  1.00 34.06           C  
ATOM    296  CG  GLU A  39      -7.082   6.206  43.493  1.00 35.50           C  
ATOM    297  CD  GLU A  39      -6.546   4.982  42.768  1.00 43.67           C  
ATOM    298  OE1 GLU A  39      -7.330   4.039  42.534  1.00 42.31           O  
ATOM    299  OE2 GLU A  39      -5.342   4.964  42.432  1.00 44.37           O  
ATOM    300  N   ALA A  40      -8.998   9.493  40.589  1.00 27.83           N  
ATOM    301  CA  ALA A  40     -10.167  10.179  40.046  1.00 28.74           C  
ATOM    302  C   ALA A  40     -10.337   9.945  38.552  1.00 32.87           C  
ATOM    303  O   ALA A  40     -11.343  10.348  37.971  1.00 35.06           O  
ATOM    304  CB  ALA A  40     -10.079  11.676  40.331  1.00 28.26           C  
ATOM    305  N   TYR A  41      -9.349   9.314  37.929  1.00 29.64           N  
ATOM    306  CA  TYR A  41      -9.388   9.103  36.481  1.00 36.34           C  
ATOM    307  C   TYR A  41      -9.249   7.634  36.118  1.00 36.70           C  
ATOM    308  O   TYR A  41      -8.754   7.296  35.039  1.00 31.79           O  
ATOM    309  CB  TYR A  41      -8.312   9.937  35.781  1.00 30.36           C  
ATOM    310  CG  TYR A  41      -8.570  11.428  35.869  1.00 35.60           C  
ATOM    311  CD1 TYR A  41      -7.992  12.195  36.872  1.00 35.10           C  
ATOM    312  CD2 TYR A  41      -9.402  12.064  34.953  1.00 36.83           C  
ATOM    313  CE1 TYR A  41      -8.231  13.564  36.960  1.00 34.86           C  
ATOM    314  CE2 TYR A  41      -9.645  13.430  35.028  1.00 40.03           C  
ATOM    315  CZ  TYR A  41      -9.059  14.173  36.034  1.00 44.52           C  
ATOM    316  OH  TYR A  41      -9.304  15.528  36.113  1.00 42.73           O  
ATOM    317  N   ASN A  42      -9.693   6.765  37.024  1.00 29.11           N  
ATOM    318  CA  ASN A  42      -9.653   5.328  36.785  1.00 34.09           C  
ATOM    319  C   ASN A  42     -10.566   4.903  35.638  1.00 32.12           C  
ATOM    320  O   ASN A  42     -10.258   3.960  34.897  1.00 26.09           O  
ATOM    321  CB  ASN A  42      -9.993   4.562  38.068  1.00 26.55           C  
ATOM    322  CG  ASN A  42      -8.868   4.607  39.080  1.00 36.30           C  
ATOM    323  OD1 ASN A  42      -7.849   5.265  38.863  1.00 36.32           O  
ATOM    324  ND2 ASN A  42      -9.052   3.917  40.203  1.00 39.61           N  
ATOM    325  N   GLU A  43     -11.684   5.604  35.488  1.00 26.33           N  
ATOM    326  CA  GLU A  43     -12.601   5.327  34.390  1.00 31.99           C  
ATOM    327  C   GLU A  43     -11.929   5.554  33.035  1.00 32.55           C  
ATOM    328  O   GLU A  43     -11.944   4.666  32.170  1.00 24.55           O  
ATOM    329  CB  GLU A  43     -13.846   6.201  34.495  1.00 25.92           C  
ATOM    330  CG  GLU A  43     -14.874   5.905  33.415  1.00 43.30           C  
ATOM    331  CD  GLU A  43     -16.094   6.801  33.504  1.00 60.28           C  
ATOM    332  OE1 GLU A  43     -15.963   7.944  33.995  1.00 64.68           O  
ATOM    333  OE2 GLU A  43     -17.186   6.360  33.083  1.00 65.57           O  
ATOM    334  N   GLU A  44     -11.349   6.746  32.869  1.00 28.34           N  
ATOM    335  CA  GLU A  44     -10.652   7.143  31.648  1.00 26.44           C  
ATOM    336  C   GLU A  44      -9.496   6.202  31.328  1.00 25.28           C  
ATOM    337  O   GLU A  44      -9.341   5.756  30.192  1.00 23.41           O  
ATOM    338  CB  GLU A  44     -10.116   8.571  31.778  1.00 23.49           C  
ATOM    339  CG  GLU A  44     -11.173   9.668  31.763  1.00 26.55           C  
ATOM    340  CD  GLU A  44     -11.777   9.965  33.137  1.00 41.15           C  
ATOM    341  OE1 GLU A  44     -11.614   9.148  34.077  1.00 34.59           O  
ATOM    342  OE2 GLU A  44     -12.422  11.034  33.267  1.00 36.69           O  
ATOM    343  N   LEU A  45      -8.673   5.919  32.334  1.00 21.23           N  
ATOM    344  CA  LEU A  45      -7.577   4.980  32.168  1.00 25.46           C  
ATOM    345  C   LEU A  45      -8.088   3.622  31.715  1.00 26.33           C  
ATOM    346  O   LEU A  45      -7.479   2.975  30.864  1.00 21.54           O  
ATOM    347  CB  LEU A  45      -6.784   4.853  33.469  1.00 27.97           C  
ATOM    348  CG  LEU A  45      -6.030   6.142  33.782  1.00 24.39           C  
ATOM    349  CD1 LEU A  45      -5.491   6.141  35.208  1.00 28.68           C  
ATOM    350  CD2 LEU A  45      -4.915   6.371  32.759  1.00 24.03           C  
ATOM    351  N   LYS A  46      -9.213   3.197  32.281  1.00 23.04           N  
ATOM    352  CA  LYS A  46      -9.790   1.899  31.949  1.00 27.95           C  
ATOM    353  C   LYS A  46     -10.260   1.860  30.499  1.00 22.67           C  
ATOM    354  O   LYS A  46     -10.085   0.854  29.801  1.00 20.87           O  
ATOM    355  CB  LYS A  46     -10.966   1.592  32.878  1.00 28.22           C  
ATOM    356  CG  LYS A  46     -11.623   0.249  32.614  1.00 32.97           C  
ATOM    357  CD  LYS A  46     -12.821   0.042  33.527  1.00 46.58           C  
ATOM    358  CE  LYS A  46     -13.503  -1.294  33.272  1.00 57.66           C  
ATOM    359  NZ  LYS A  46     -14.663  -1.489  34.189  1.00 52.50           N  
ATOM    360  N   LYS A  47     -10.867   2.957  30.057  1.00 19.05           N  
ATOM    361  CA  LYS A  47     -11.340   3.070  28.689  1.00 24.52           C  
ATOM    362  C   LYS A  47     -10.176   3.014  27.700  1.00 22.29           C  
ATOM    363  O   LYS A  47     -10.276   2.391  26.642  1.00 22.08           O  
ATOM    364  CB  LYS A  47     -12.103   4.373  28.503  1.00 26.19           C  
ATOM    365  CG  LYS A  47     -13.518   4.364  29.045  1.00 30.60           C  
ATOM    366  CD  LYS A  47     -14.337   5.473  28.392  1.00 40.82           C  
ATOM    367  CE  LYS A  47     -15.791   5.435  28.833  1.00 49.57           C  
ATOM    368  NZ  LYS A  47     -15.918   5.704  30.289  1.00 50.67           N  
ATOM    369  N   LEU A  48      -9.083   3.688  28.037  1.00 20.08           N  
ATOM    370  CA  LEU A  48      -7.923   3.713  27.160  1.00 21.01           C  
ATOM    371  C   LEU A  48      -7.275   2.334  27.082  1.00 21.76           C  
ATOM    372  O   LEU A  48      -6.850   1.904  26.010  1.00 16.20           O  
ATOM    373  CB  LEU A  48      -6.891   4.750  27.609  1.00 18.06           C  
ATOM    374  CG  LEU A  48      -5.741   4.915  26.600  1.00 19.38           C  
ATOM    375  CD1 LEU A  48      -6.270   5.289  25.210  1.00 17.75           C  
ATOM    376  CD2 LEU A  48      -4.713   5.942  27.065  1.00 20.92           C  
ATOM    377  N   GLU A  49      -7.192   1.651  28.219  1.00 16.52           N  
ATOM    378  CA  GLU A  49      -6.630   0.298  28.252  1.00 21.31           C  
ATOM    379  C   GLU A  49      -7.437  -0.685  27.408  1.00 21.15           C  
ATOM    380  O   GLU A  49      -6.866  -1.522  26.707  1.00 21.26           O  
ATOM    381  CB  GLU A  49      -6.537  -0.221  29.695  1.00 25.09           C  
ATOM    382  CG  GLU A  49      -5.940  -1.626  29.799  1.00 31.83           C  
ATOM    383  CD  GLU A  49      -4.531  -1.708  29.222  1.00 41.05           C  
ATOM    384  OE1 GLU A  49      -3.592  -1.191  29.866  1.00 47.52           O  
ATOM    385  OE2 GLU A  49      -4.358  -2.283  28.124  1.00 46.76           O  
ATOM    386  N   LEU A  50      -8.763  -0.606  27.499  1.00 18.90           N  
ATOM    387  CA  LEU A  50      -9.627  -1.469  26.706  1.00 23.57           C  
ATOM    388  C   LEU A  50      -9.485  -1.157  25.223  1.00 19.74           C  
ATOM    389  O   LEU A  50      -9.515  -2.054  24.380  1.00 16.87           O  
ATOM    390  CB  LEU A  50     -11.087  -1.327  27.138  1.00 28.63           C  
ATOM    391  CG  LEU A  50     -11.473  -1.995  28.467  1.00 35.34           C  
ATOM    392  CD1 LEU A  50     -12.903  -1.642  28.875  1.00 31.87           C  
ATOM    393  CD2 LEU A  50     -11.291  -3.509  28.401  1.00 34.20           C  
ATOM    394  N   LEU A  51      -9.332   0.122  24.903  1.00 17.40           N  
ATOM    395  CA  LEU A  51      -9.159   0.511  23.508  1.00 20.76           C  
ATOM    396  C   LEU A  51      -7.811   0.005  22.987  1.00 15.32           C  
ATOM    397  O   LEU A  51      -7.723  -0.481  21.855  1.00 14.91           O  
ATOM    398  CB  LEU A  51      -9.271   2.031  23.363  1.00 19.24           C  
ATOM    399  CG  LEU A  51      -9.007   2.670  21.994  1.00 22.02           C  
ATOM    400  CD1 LEU A  51      -9.878   2.052  20.893  1.00 22.29           C  
ATOM    401  CD2 LEU A  51      -9.212   4.185  22.079  1.00 17.53           C  
ATOM    402  N   ARG A  52      -6.758   0.117  23.809  1.00 14.23           N  
ATOM    403  CA  ARG A  52      -5.453  -0.429  23.419  1.00 14.32           C  
ATOM    404  C   ARG A  52      -5.522  -1.930  23.184  1.00 14.79           C  
ATOM    405  O   ARG A  52      -4.999  -2.425  22.178  1.00 13.97           O  
ATOM    406  CB  ARG A  52      -4.323  -0.124  24.417  1.00 17.04           C  
ATOM    407  CG  ARG A  52      -2.966  -0.670  23.911  1.00 13.84           C  
ATOM    408  CD  ARG A  52      -1.803  -0.487  24.905  1.00 16.44           C  
ATOM    409  NE  ARG A  52      -0.504  -0.598  24.231  1.00 14.70           N  
ATOM    410  CZ  ARG A  52       0.288  -1.673  24.269  1.00 18.48           C  
ATOM    411  NH1 ARG A  52      -0.077  -2.748  24.962  1.00 15.06           N  
ATOM    412  NH2 ARG A  52       1.454  -1.679  23.606  1.00 14.75           N  
ATOM    413  N   GLN A  53      -6.147  -2.658  24.105  1.00 13.47           N  
ATOM    414  CA  GLN A  53      -6.272  -4.115  23.959  1.00 18.15           C  
ATOM    415  C   GLN A  53      -6.966  -4.523  22.653  1.00 17.41           C  
ATOM    416  O   GLN A  53      -6.584  -5.503  22.011  1.00 17.07           O  
ATOM    417  CB  GLN A  53      -6.998  -4.720  25.168  1.00 21.83           C  
ATOM    418  CG  GLN A  53      -6.199  -4.599  26.458  1.00 31.16           C  
ATOM    419  CD  GLN A  53      -6.849  -5.313  27.630  1.00 50.68           C  
ATOM    420  OE1 GLN A  53      -7.744  -6.147  27.450  1.00 47.68           O  
ATOM    421  NE2 GLN A  53      -6.394  -4.992  28.844  1.00 38.84           N  
ATOM    422  N   ASN A  54      -7.976  -3.749  22.267  1.00 13.07           N  
ATOM    423  CA  ASN A  54      -8.693  -3.951  21.021  1.00 14.74           C  
ATOM    424  C   ASN A  54      -7.798  -3.659  19.808  1.00 18.70           C  
ATOM    425  O   ASN A  54      -7.760  -4.431  18.847  1.00 19.07           O  
ATOM    426  CB  ASN A  54      -9.938  -3.052  21.024  1.00 17.98           C  
ATOM    427  CG  ASN A  54     -10.928  -3.406  19.933  1.00 30.09           C  
ATOM    428  OD1 ASN A  54     -10.786  -4.419  19.249  1.00 34.66           O  
ATOM    429  ND2 ASN A  54     -11.952  -2.571  19.775  1.00 26.11           N  
ATOM    430  N   ALA A  55      -7.048  -2.561  19.873  1.00 14.10           N  
ATOM    431  CA  ALA A  55      -6.158  -2.176  18.781  1.00  9.64           C  
ATOM    432  C   ALA A  55      -4.964  -3.114  18.570  1.00 13.40           C  
ATOM    433  O   ALA A  55      -4.589  -3.383  17.427  1.00 13.58           O  
ATOM    434  CB  ALA A  55      -5.678  -0.706  18.959  1.00 12.99           C  
ATOM    435  N   VAL A  56      -4.351  -3.611  19.648  1.00 10.76           N  
ATOM    436  CA  VAL A  56      -3.180  -4.468  19.470  1.00 13.00           C  
ATOM    437  C   VAL A  56      -3.579  -5.904  19.094  1.00 19.72           C  
ATOM    438  O   VAL A  56      -2.747  -6.697  18.638  1.00 16.79           O  
ATOM    439  CB  VAL A  56      -2.250  -4.465  20.693  1.00 16.37           C  
ATOM    440  CG1 VAL A  56      -1.731  -3.036  20.964  1.00 16.06           C  
ATOM    441  CG2 VAL A  56      -2.956  -5.051  21.908  1.00 19.72           C  
ATOM    442  N   ARG A  57      -4.859  -6.215  19.280  1.00 13.77           N  
ATOM    443  CA  ARG A  57      -5.441  -7.476  18.824  1.00 18.95           C  
ATOM    444  C   ARG A  57      -6.486  -7.204  17.747  1.00 21.72           C  
ATOM    445  O   ARG A  57      -7.517  -7.862  17.718  1.00 20.67           O  
ATOM    446  CB  ARG A  57      -6.142  -8.200  19.981  1.00 24.21           C  
ATOM    447  CG  ARG A  57      -5.260  -8.538  21.164  1.00 29.75           C  
ATOM    448  CD  ARG A  57      -4.244  -9.595  20.802  1.00 40.52           C  
ATOM    449  NE  ARG A  57      -3.925 -10.442  21.948  1.00 61.06           N  
ATOM    450  CZ  ARG A  57      -3.270 -10.026  23.027  1.00 70.23           C  
ATOM    451  NH1 ARG A  57      -2.867  -8.764  23.117  1.00 59.51           N  
ATOM    452  NH2 ARG A  57      -3.023 -10.871  24.020  1.00 72.03           N  
ATOM    453  N   VAL A  58      -6.217  -6.252  16.859  1.00 15.66           N  
ATOM    454  CA  VAL A  58      -7.257  -5.718  15.984  1.00 11.97           C  
ATOM    455  C   VAL A  58      -7.838  -6.791  15.060  1.00 17.24           C  
ATOM    456  O   VAL A  58      -7.104  -7.621  14.540  1.00 15.81           O  
ATOM    457  CB  VAL A  58      -6.742  -4.502  15.154  1.00 15.79           C  
ATOM    458  CG1 VAL A  58      -5.727  -4.953  14.113  1.00 13.19           C  
ATOM    459  CG2 VAL A  58      -7.896  -3.774  14.489  1.00 17.94           C  
ATOM    460  N   PRO A  59      -9.169  -6.779  14.869  1.00 18.80           N  
ATOM    461  CA  PRO A  59      -9.795  -7.692  13.911  1.00 25.81           C  
ATOM    462  C   PRO A  59      -9.304  -7.346  12.510  1.00 19.48           C  
ATOM    463  O   PRO A  59      -9.261  -6.170  12.128  1.00 17.87           O  
ATOM    464  CB  PRO A  59     -11.290  -7.379  14.048  1.00 26.96           C  
ATOM    465  CG  PRO A  59     -11.424  -6.761  15.413  1.00 32.27           C  
ATOM    466  CD  PRO A  59     -10.166  -5.966  15.587  1.00 23.17           C  
ATOM    467  N   ARG A  60      -8.923  -8.364  11.751  1.00 13.63           N  
ATOM    468  CA  ARG A  60      -8.307  -8.143  10.454  1.00  8.90           C  
ATOM    469  C   ARG A  60      -9.392  -7.907   9.427  1.00 18.60           C  
ATOM    470  O   ARG A  60      -9.607  -8.721   8.533  1.00 14.54           O  
ATOM    471  CB  ARG A  60      -7.474  -9.369  10.060  1.00 20.66           C  
ATOM    472  CG  ARG A  60      -6.527  -9.835  11.159  1.00 34.45           C  
ATOM    473  CD  ARG A  60      -5.208  -9.138  11.036  1.00 28.08           C  
ATOM    474  NE  ARG A  60      -4.363  -9.261  12.221  1.00 21.64           N  
ATOM    475  CZ  ARG A  60      -3.183  -9.871  12.251  1.00 33.80           C  
ATOM    476  NH1 ARG A  60      -2.694 -10.478  11.163  1.00 26.11           N  
ATOM    477  NH2 ARG A  60      -2.491  -9.879  13.378  1.00 26.05           N  
ATOM    478  N   ASP A  61     -10.098  -6.799   9.576  1.00 15.15           N  
ATOM    479  CA  ASP A  61     -11.134  -6.456   8.633  1.00 20.13           C  
ATOM    480  C   ASP A  61     -11.287  -4.948   8.557  1.00 14.21           C  
ATOM    481  O   ASP A  61     -10.578  -4.205   9.244  1.00 15.58           O  
ATOM    482  CB  ASP A  61     -12.458  -7.178   8.948  1.00 20.90           C  
ATOM    483  CG  ASP A  61     -13.127  -6.691  10.225  1.00 33.24           C  
ATOM    484  OD1 ASP A  61     -12.746  -5.631  10.781  1.00 26.37           O  
ATOM    485  OD2 ASP A  61     -14.069  -7.385  10.669  1.00 39.40           O  
ATOM    486  N   PHE A  62     -12.194  -4.506   7.699  1.00 16.70           N  
ATOM    487  CA  PHE A  62     -12.361  -3.088   7.414  1.00 18.99           C  
ATOM    488  C   PHE A  62     -12.680  -2.315   8.686  1.00 19.75           C  
ATOM    489  O   PHE A  62     -12.156  -1.220   8.907  1.00 16.74           O  
ATOM    490  CB  PHE A  62     -13.459  -2.921   6.346  1.00 25.58           C  
ATOM    491  CG  PHE A  62     -13.902  -1.504   6.127  1.00 30.61           C  
ATOM    492  CD1 PHE A  62     -13.077  -0.594   5.476  1.00 33.74           C  
ATOM    493  CD2 PHE A  62     -15.165  -1.090   6.533  1.00 34.32           C  
ATOM    494  CE1 PHE A  62     -13.497   0.714   5.257  1.00 35.46           C  
ATOM    495  CE2 PHE A  62     -15.590   0.213   6.317  1.00 36.41           C  
ATOM    496  CZ  PHE A  62     -14.754   1.117   5.679  1.00 35.20           C  
ATOM    497  N   GLU A  63     -13.520  -2.892   9.539  1.00 18.26           N  
ATOM    498  CA  GLU A  63     -13.874  -2.251  10.816  1.00 24.20           C  
ATOM    499  C   GLU A  63     -12.629  -2.089  11.669  1.00 23.66           C  
ATOM    500  O   GLU A  63     -12.539  -1.171  12.476  1.00 19.66           O  
ATOM    501  CB  GLU A  63     -14.904  -3.083  11.591  1.00 32.35           C  
ATOM    502  CG  GLU A  63     -16.041  -3.641  10.727  1.00 48.78           C  
ATOM    503  CD  GLU A  63     -16.964  -4.594  11.488  1.00 52.97           C  
ATOM    504  OE1 GLU A  63     -17.218  -5.711  10.977  1.00 51.84           O  
ATOM    505  OE2 GLU A  63     -17.441  -4.225  12.587  1.00 49.06           O  
ATOM    506  N   GLY A  64     -11.673  -2.999  11.490  1.00 20.34           N  
ATOM    507  CA  GLY A  64     -10.400  -2.937  12.185  1.00 16.90           C  
ATOM    508  C   GLY A  64      -9.657  -1.628  11.961  1.00 18.10           C  
ATOM    509  O   GLY A  64      -8.949  -1.141  12.850  1.00 16.78           O  
ATOM    510  N   CYS A  65      -9.791  -1.061  10.762  1.00 15.15           N  
ATOM    511  CA  CYS A  65      -9.123   0.194  10.466  1.00 15.50           C  
ATOM    512  C   CYS A  65      -9.599   1.317  11.383  1.00 15.90           C  
ATOM    513  O   CYS A  65      -8.812   2.149  11.792  1.00 14.22           O  
ATOM    514  CB  CYS A  65      -9.326   0.586   9.011  1.00 18.04           C  
ATOM    515  SG  CYS A  65      -8.491  -0.561   7.895  1.00 21.95           S  
ATOM    516  N   SER A  66     -10.885   1.359  11.698  1.00 16.56           N  
ATOM    517  CA  SER A  66     -11.367   2.463  12.535  1.00 20.46           C  
ATOM    518  C   SER A  66     -10.909   2.316  14.002  1.00 17.05           C  
ATOM    519  O   SER A  66     -10.694   3.307  14.699  1.00 16.23           O  
ATOM    520  CB  SER A  66     -12.886   2.596  12.431  1.00 23.05           C  
ATOM    521  OG  SER A  66     -13.520   1.575  13.172  1.00 36.80           O  
ATOM    522  N   VAL A  67     -10.752   1.080  14.465  1.00 14.98           N  
ATOM    523  CA  VAL A  67     -10.243   0.831  15.819  1.00 13.12           C  
ATOM    524  C   VAL A  67      -8.825   1.403  15.942  1.00 12.52           C  
ATOM    525  O   VAL A  67      -8.517   2.119  16.886  1.00 12.58           O  
ATOM    526  CB  VAL A  67     -10.227  -0.681  16.151  1.00 16.09           C  
ATOM    527  CG1 VAL A  67      -9.580  -0.938  17.516  1.00 20.86           C  
ATOM    528  CG2 VAL A  67     -11.661  -1.265  16.105  1.00 17.58           C  
ATOM    529  N   LEU A  68      -7.976   1.111  14.959  1.00 12.46           N  
ATOM    530  CA  LEU A  68      -6.604   1.630  14.938  1.00 14.28           C  
ATOM    531  C   LEU A  68      -6.555   3.153  14.853  1.00 11.36           C  
ATOM    532  O   LEU A  68      -5.748   3.786  15.531  1.00 11.36           O  
ATOM    533  CB  LEU A  68      -5.796   1.002  13.786  1.00 10.14           C  
ATOM    534  CG  LEU A  68      -5.535  -0.498  13.909  1.00 12.89           C  
ATOM    535  CD1 LEU A  68      -4.932  -1.057  12.634  1.00 12.54           C  
ATOM    536  CD2 LEU A  68      -4.621  -0.769  15.082  1.00  8.76           C  
ATOM    537  N   ARG A  69      -7.419   3.755  14.038  1.00 11.84           N  
ATOM    538  CA AARG A  69      -7.467   5.218  13.930  0.49 13.17           C  
ATOM    539  CA BARG A  69      -7.441   5.214  13.939  0.51 13.46           C  
ATOM    540  C   ARG A  69      -7.925   5.837  15.238  1.00 13.53           C  
ATOM    541  O   ARG A  69      -7.392   6.852  15.684  1.00 14.57           O  
ATOM    542  CB AARG A  69      -8.428   5.661  12.819  0.49 14.71           C  
ATOM    543  CB BARG A  69      -8.318   5.683  12.771  0.51 14.30           C  
ATOM    544  CG AARG A  69      -7.901   5.473  11.401  0.49 15.17           C  
ATOM    545  CG BARG A  69      -7.733   5.339  11.408  0.51 15.11           C  
ATOM    546  CD AARG A  69      -6.745   6.414  11.085  0.49 15.95           C  
ATOM    547  CD BARG A  69      -8.333   6.171  10.284  0.51 17.91           C  
ATOM    548  NE AARG A  69      -7.089   7.833  11.217  0.49 14.08           N  
ATOM    549  NE BARG A  69      -7.662   5.874   9.021  0.51 24.69           N  
ATOM    550  CZ AARG A  69      -7.854   8.499  10.354  0.49 20.54           C  
ATOM    551  CZ BARG A  69      -8.127   5.039   8.097  0.51 15.13           C  
ATOM    552  NH1AARG A  69      -8.381   7.875   9.306  0.49 15.63           N  
ATOM    553  NH1BARG A  69      -9.289   4.425   8.267  0.51 27.49           N  
ATOM    554  NH2AARG A  69      -8.115   9.785  10.545  0.49 21.08           N  
ATOM    555  NH2BARG A  69      -7.431   4.829   6.997  0.51 14.98           N  
ATOM    556  N   LYS A  70      -8.933   5.229  15.838  1.00 11.80           N  
ATOM    557  CA  LYS A  70      -9.448   5.738  17.106  1.00 12.40           C  
ATOM    558  C   LYS A  70      -8.370   5.722  18.168  1.00 16.68           C  
ATOM    559  O   LYS A  70      -8.191   6.706  18.888  1.00 16.42           O  
ATOM    560  CB  LYS A  70     -10.645   4.929  17.579  1.00 13.86           C  
ATOM    561  CG  LYS A  70     -11.127   5.370  18.968  1.00 22.96           C  
ATOM    562  CD  LYS A  70     -12.460   4.753  19.346  1.00 28.34           C  
ATOM    563  CE  LYS A  70     -13.020   5.459  20.583  1.00 37.10           C  
ATOM    564  NZ  LYS A  70     -14.371   4.985  20.962  1.00 49.01           N  
ATOM    565  N   TYR A  71      -7.662   4.600  18.282  1.00 12.53           N  
ATOM    566  CA  TYR A  71      -6.609   4.490  19.301  1.00 11.98           C  
ATOM    567  C   TYR A  71      -5.460   5.457  18.992  1.00 11.92           C  
ATOM    568  O   TYR A  71      -4.951   6.124  19.881  1.00 10.63           O  
ATOM    569  CB  TYR A  71      -6.137   3.036  19.471  1.00  9.70           C  
ATOM    570  CG  TYR A  71      -5.021   2.850  20.468  1.00 13.37           C  
ATOM    571  CD1 TYR A  71      -5.150   3.304  21.781  1.00 16.69           C  
ATOM    572  CD2 TYR A  71      -3.829   2.211  20.106  1.00 13.15           C  
ATOM    573  CE1 TYR A  71      -4.122   3.139  22.708  1.00 14.07           C  
ATOM    574  CE2 TYR A  71      -2.795   2.037  21.039  1.00 17.55           C  
ATOM    575  CZ  TYR A  71      -2.957   2.502  22.340  1.00 16.30           C  
ATOM    576  OH  TYR A  71      -1.937   2.357  23.274  1.00 12.04           O  
ATOM    577  N   LEU A  72      -5.084   5.572  17.723  1.00 12.21           N  
ATOM    578  CA  LEU A  72      -3.997   6.470  17.339  1.00 12.66           C  
ATOM    579  C   LEU A  72      -4.320   7.901  17.787  1.00 13.07           C  
ATOM    580  O   LEU A  72      -3.478   8.605  18.368  1.00 15.11           O  
ATOM    581  CB  LEU A  72      -3.759   6.401  15.807  1.00 13.37           C  
ATOM    582  CG  LEU A  72      -2.668   7.316  15.256  1.00 16.78           C  
ATOM    583  CD1 LEU A  72      -1.326   6.939  15.834  1.00 14.46           C  
ATOM    584  CD2 LEU A  72      -2.607   7.258  13.728  1.00 19.30           C  
ATOM    585  N   GLY A  73      -5.552   8.328  17.526  1.00 17.59           N  
ATOM    586  CA  GLY A  73      -5.994   9.661  17.897  1.00 14.76           C  
ATOM    587  C   GLY A  73      -6.014   9.874  19.404  1.00 17.84           C  
ATOM    588  O   GLY A  73      -5.546  10.911  19.886  1.00 19.33           O  
ATOM    589  N   GLN A  74      -6.558   8.907  20.145  1.00 16.71           N  
ATOM    590  CA  GLN A  74      -6.592   8.998  21.609  1.00 17.35           C  
ATOM    591  C   GLN A  74      -5.182   9.084  22.203  1.00 17.56           C  
ATOM    592  O   GLN A  74      -4.973   9.702  23.247  1.00 13.93           O  
ATOM    593  CB  GLN A  74      -7.375   7.828  22.221  1.00 14.48           C  
ATOM    594  CG  GLN A  74      -8.863   7.803  21.844  1.00 19.28           C  
ATOM    595  CD  GLN A  74      -9.638   9.003  22.376  1.00 25.11           C  
ATOM    596  OE1 GLN A  74      -9.280   9.585  23.398  1.00 17.67           O  
ATOM    597  NE2 GLN A  74     -10.708   9.370  21.684  1.00 21.79           N  
ATOM    598  N   LEU A  75      -4.211   8.465  21.542  1.00 14.42           N  
ATOM    599  CA  LEU A  75      -2.816   8.610  21.965  1.00 13.78           C  
ATOM    600  C   LEU A  75      -2.313  10.051  21.811  1.00 19.31           C  
ATOM    601  O   LEU A  75      -1.575  10.534  22.668  1.00 14.70           O  
ATOM    602  CB  LEU A  75      -1.895   7.644  21.212  1.00 13.78           C  
ATOM    603  CG  LEU A  75      -2.031   6.160  21.544  1.00 12.39           C  
ATOM    604  CD1 LEU A  75      -1.148   5.338  20.556  1.00 14.77           C  
ATOM    605  CD2 LEU A  75      -1.631   5.874  22.974  1.00 11.35           C  
ATOM    606  N   HIS A  76      -2.719  10.726  20.741  1.00 19.01           N  
ATOM    607  CA  HIS A  76      -2.361  12.127  20.554  1.00 17.98           C  
ATOM    608  C   HIS A  76      -3.004  12.973  21.653  1.00 14.80           C  
ATOM    609  O   HIS A  76      -2.359  13.834  22.242  1.00 21.80           O  
ATOM    610  CB  HIS A  76      -2.801  12.624  19.176  1.00 17.14           C  
ATOM    611  CG  HIS A  76      -1.873  12.238  18.066  1.00 19.33           C  
ATOM    612  ND1 HIS A  76      -1.722  10.936  17.640  1.00 23.28           N  
ATOM    613  CD2 HIS A  76      -1.051  12.984  17.291  1.00 25.03           C  
ATOM    614  CE1 HIS A  76      -0.847  10.896  16.652  1.00 15.43           C  
ATOM    615  NE2 HIS A  76      -0.424  12.125  16.421  1.00 25.75           N  
ATOM    616  N   TYR A  77      -4.276  12.712  21.928  1.00 13.78           N  
ATOM    617  CA  TYR A  77      -5.002  13.423  22.994  1.00 21.26           C  
ATOM    618  C   TYR A  77      -4.308  13.240  24.339  1.00 19.65           C  
ATOM    619  O   TYR A  77      -4.123  14.203  25.086  1.00 20.56           O  
ATOM    620  CB  TYR A  77      -6.448  12.938  23.092  1.00 17.70           C  
ATOM    621  CG  TYR A  77      -7.271  13.232  21.849  1.00 18.80           C  
ATOM    622  CD1 TYR A  77      -6.896  14.246  20.968  1.00 19.70           C  
ATOM    623  CD2 TYR A  77      -8.427  12.513  21.568  1.00 20.86           C  
ATOM    624  CE1 TYR A  77      -7.645  14.530  19.825  1.00 23.03           C  
ATOM    625  CE2 TYR A  77      -9.188  12.789  20.426  1.00 20.53           C  
ATOM    626  CZ  TYR A  77      -8.788  13.796  19.561  1.00 22.60           C  
ATOM    627  OH  TYR A  77      -9.527  14.070  18.427  1.00 22.74           O  
ATOM    628  N   LEU A  78      -3.934  12.004  24.658  1.00 14.29           N  
ATOM    629  CA  LEU A  78      -3.277  11.743  25.938  1.00 16.59           C  
ATOM    630  C   LEU A  78      -1.956  12.508  26.016  1.00 20.64           C  
ATOM    631  O   LEU A  78      -1.672  13.159  27.030  1.00 18.10           O  
ATOM    632  CB  LEU A  78      -3.063  10.243  26.172  1.00 14.06           C  
ATOM    633  CG  LEU A  78      -2.195   9.839  27.380  1.00 20.01           C  
ATOM    634  CD1 LEU A  78      -2.742  10.424  28.656  1.00 22.09           C  
ATOM    635  CD2 LEU A  78      -2.073   8.311  27.502  1.00 15.66           C  
ATOM    636  N   GLN A  79      -1.163  12.455  24.946  1.00 16.03           N  
ATOM    637  CA  GLN A  79       0.126  13.152  24.942  1.00 19.69           C  
ATOM    638  C   GLN A  79      -0.060  14.660  25.100  1.00 20.93           C  
ATOM    639  O   GLN A  79       0.797  15.340  25.668  1.00 20.10           O  
ATOM    640  CB  GLN A  79       0.938  12.826  23.681  1.00 15.50           C  
ATOM    641  CG  GLN A  79       2.170  13.717  23.418  1.00 19.48           C  
ATOM    642  CD  GLN A  79       3.254  13.638  24.514  1.00 24.35           C  
ATOM    643  OE1 GLN A  79       3.174  12.807  25.429  1.00 18.60           O  
ATOM    644  NE2 GLN A  79       4.260  14.499  24.422  1.00 21.10           N  
ATOM    645  N   SER A  80      -1.180  15.187  24.617  1.00 18.48           N  
ATOM    646  CA  SER A  80      -1.426  16.628  24.761  1.00 22.99           C  
ATOM    647  C   SER A  80      -1.713  17.043  26.219  1.00 28.43           C  
ATOM    648  O   SER A  80      -1.602  18.226  26.564  1.00 27.07           O  
ATOM    649  CB  SER A  80      -2.546  17.101  23.815  1.00 23.54           C  
ATOM    650  OG  SER A  80      -3.837  16.780  24.319  1.00 28.56           O  
ATOM    651  N   ARG A  81      -2.055  16.069  27.065  1.00 20.81           N  
ATOM    652  CA  ARG A  81      -2.446  16.331  28.460  1.00 23.36           C  
ATOM    653  C   ARG A  81      -1.448  15.809  29.501  1.00 24.77           C  
ATOM    654  O   ARG A  81      -1.383  16.310  30.638  1.00 20.68           O  
ATOM    655  CB  ARG A  81      -3.826  15.722  28.736  1.00 24.99           C  
ATOM    656  CG  ARG A  81      -4.934  16.274  27.845  1.00 23.99           C  
ATOM    657  CD  ARG A  81      -6.260  15.572  28.076  1.00 24.90           C  
ATOM    658  NE  ARG A  81      -7.268  16.009  27.105  1.00 26.50           N  
ATOM    659  CZ  ARG A  81      -7.977  17.123  27.234  1.00 29.49           C  
ATOM    660  NH1 ARG A  81      -7.780  17.905  28.290  1.00 25.17           N  
ATOM    661  NH2 ARG A  81      -8.877  17.462  26.315  1.00 28.02           N  
ATOM    662  N   VAL A  82      -0.693  14.785  29.120  1.00 18.19           N  
ATOM    663  CA  VAL A  82       0.277  14.142  29.998  1.00 21.70           C  
ATOM    664  C   VAL A  82       1.546  13.902  29.186  1.00 22.68           C  
ATOM    665  O   VAL A  82       1.490  13.259  28.142  1.00 23.38           O  
ATOM    666  CB  VAL A  82      -0.248  12.772  30.507  1.00 18.40           C  
ATOM    667  CG1 VAL A  82       0.759  12.138  31.455  1.00 21.01           C  
ATOM    668  CG2 VAL A  82      -1.604  12.924  31.186  1.00 20.79           C  
ATOM    669  N   PRO A  83       2.693  14.434  29.643  1.00 19.79           N  
ATOM    670  CA  PRO A  83       3.913  14.367  28.820  1.00 18.99           C  
ATOM    671  C   PRO A  83       4.629  13.020  28.883  1.00 21.98           C  
ATOM    672  O   PRO A  83       5.363  12.759  29.832  1.00 15.18           O  
ATOM    673  CB  PRO A  83       4.803  15.467  29.419  1.00 22.81           C  
ATOM    674  CG  PRO A  83       4.346  15.575  30.852  1.00 25.02           C  
ATOM    675  CD  PRO A  83       2.854  15.324  30.812  1.00 22.87           C  
ATOM    676  N   MET A  84       4.455  12.207  27.841  1.00 14.62           N  
ATOM    677  CA  MET A  84       4.975  10.849  27.809  1.00 14.61           C  
ATOM    678  C   MET A  84       5.948  10.621  26.634  1.00 20.25           C  
ATOM    679  O   MET A  84       6.276   9.479  26.285  1.00 12.89           O  
ATOM    680  CB  MET A  84       3.798   9.867  27.765  1.00 20.60           C  
ATOM    681  CG  MET A  84       2.773  10.101  28.899  1.00 18.96           C  
ATOM    682  SD  MET A  84       1.496   8.821  28.998  1.00 21.34           S  
ATOM    683  CE  MET A  84       2.490   7.474  29.651  1.00 19.95           C  
ATOM    684  N   GLY A  85       6.425  11.721  26.058  1.00 17.71           N  
ATOM    685  CA  GLY A  85       7.403  11.676  24.988  1.00 16.07           C  
ATOM    686  C   GLY A  85       8.813  11.448  25.498  1.00 19.90           C  
ATOM    687  O   GLY A  85       9.056  11.409  26.705  1.00 19.09           O  
ATOM    688  N   SER A  86       9.749  11.288  24.571  1.00 21.56           N  
ATOM    689  CA  SER A  86      11.144  11.026  24.917  1.00 25.67           C  
ATOM    690  C   SER A  86      11.710  12.055  25.895  1.00 30.29           C  
ATOM    691  O   SER A  86      11.692  13.254  25.625  1.00 25.99           O  
ATOM    692  CB  SER A  86      12.002  10.994  23.646  1.00 31.85           C  
ATOM    693  OG  SER A  86      13.373  10.839  23.959  1.00 33.45           O  
ATOM    694  N   GLY A  87      12.212  11.570  27.026  1.00 25.69           N  
ATOM    695  CA  GLY A  87      12.828  12.420  28.031  1.00 29.29           C  
ATOM    696  C   GLY A  87      11.830  13.154  28.912  1.00 31.52           C  
ATOM    697  O   GLY A  87      12.222  13.908  29.794  1.00 30.53           O  
ATOM    698  N   GLN A  88      10.538  12.946  28.678  1.00 25.10           N  
ATOM    699  CA  GLN A  88       9.531  13.705  29.407  1.00 25.59           C  
ATOM    700  C   GLN A  88       9.131  13.048  30.718  1.00 19.71           C  
ATOM    701  O   GLN A  88       9.368  11.859  30.939  1.00 22.57           O  
ATOM    702  CB  GLN A  88       8.305  13.972  28.535  1.00 23.53           C  
ATOM    703  CG  GLN A  88       8.584  14.883  27.353  1.00 25.16           C  
ATOM    704  CD  GLN A  88       7.308  15.346  26.694  1.00 28.05           C  
ATOM    705  OE1 GLN A  88       6.432  14.543  26.360  1.00 20.39           O  
ATOM    706  NE2 GLN A  88       7.204  16.642  26.475  1.00 32.42           N  
ATOM    707  N   GLU A  89       8.484  13.830  31.570  1.00 21.92           N  
ATOM    708  CA  GLU A  89       8.296  13.460  32.971  1.00 24.86           C  
ATOM    709  C   GLU A  89       7.536  12.149  33.194  1.00 29.16           C  
ATOM    710  O   GLU A  89       7.916  11.340  34.050  1.00 21.06           O  
ATOM    711  CB  GLU A  89       7.600  14.604  33.721  1.00 26.27           C  
ATOM    712  CG  GLU A  89       7.203  14.248  35.138  1.00 33.45           C  
ATOM    713  CD  GLU A  89       6.690  15.451  35.920  0.15 33.13           C  
ATOM    714  OE1 GLU A  89       6.757  16.590  35.392  1.00 40.57           O  
ATOM    715  OE2 GLU A  89       6.219  15.248  37.061  1.00 35.63           O  
ATOM    716  N   ALA A  90       6.460  11.944  32.439  1.00 18.70           N  
ATOM    717  CA  ALA A  90       5.605  10.779  32.662  1.00 17.57           C  
ATOM    718  C   ALA A  90       5.800   9.682  31.611  1.00 16.09           C  
ATOM    719  O   ALA A  90       4.904   8.873  31.390  1.00 17.50           O  
ATOM    720  CB  ALA A  90       4.132  11.194  32.722  1.00 18.43           C  
ATOM    721  N   ALA A  91       6.960   9.659  30.964  1.00 14.50           N  
ATOM    722  CA  ALA A  91       7.234   8.626  29.967  1.00 21.60           C  
ATOM    723  C   ALA A  91       7.381   7.235  30.619  1.00 28.56           C  
ATOM    724  O   ALA A  91       7.888   7.110  31.749  1.00 17.96           O  
ATOM    725  CB  ALA A  91       8.477   8.993  29.151  1.00 18.19           C  
ATOM    726  N   VAL A  92       6.894   6.204  29.929  1.00 15.68           N  
ATOM    727  CA  VAL A  92       7.060   4.822  30.384  1.00 15.20           C  
ATOM    728  C   VAL A  92       7.567   3.966  29.224  1.00 16.61           C  
ATOM    729  O   VAL A  92       7.435   4.358  28.067  1.00 15.79           O  
ATOM    730  CB  VAL A  92       5.731   4.208  30.877  1.00 22.84           C  
ATOM    731  CG1 VAL A  92       5.130   5.035  31.999  1.00 24.31           C  
ATOM    732  CG2 VAL A  92       4.743   4.045  29.717  1.00 13.47           C  
ATOM    733  N   PRO A  93       8.164   2.799  29.527  1.00 19.99           N  
ATOM    734  CA  PRO A  93       8.595   1.919  28.434  1.00 13.65           C  
ATOM    735  C   PRO A  93       7.427   1.519  27.525  1.00 15.41           C  
ATOM    736  O   PRO A  93       6.311   1.234  27.980  1.00 17.51           O  
ATOM    737  CB  PRO A  93       9.160   0.696  29.161  1.00 15.14           C  
ATOM    738  CG  PRO A  93       9.631   1.271  30.513  1.00 14.23           C  
ATOM    739  CD  PRO A  93       8.603   2.315  30.849  1.00 17.94           C  
ATOM    740  N   VAL A  94       7.699   1.539  26.227  1.00 16.04           N  
ATOM    741  CA  VAL A  94       6.783   1.020  25.229  1.00 12.02           C  
ATOM    742  C   VAL A  94       7.565  -0.047  24.483  1.00 10.30           C  
ATOM    743  O   VAL A  94       8.653   0.223  23.984  1.00 11.90           O  
ATOM    744  CB  VAL A  94       6.385   2.113  24.216  1.00 14.41           C  
ATOM    745  CG1 VAL A  94       5.549   1.503  23.059  1.00 13.97           C  
ATOM    746  CG2 VAL A  94       5.651   3.270  24.920  1.00 12.09           C  
ATOM    747  N   THR A  95       7.034  -1.259  24.429  1.00 11.05           N  
ATOM    748  CA  THR A  95       7.740  -2.348  23.773  1.00 15.15           C  
ATOM    749  C   THR A  95       6.926  -2.940  22.625  1.00 14.27           C  
ATOM    750  O   THR A  95       5.742  -3.213  22.781  1.00 13.48           O  
ATOM    751  CB  THR A  95       8.087  -3.472  24.782  1.00 15.66           C  
ATOM    752  OG1 THR A  95       8.899  -2.937  25.827  1.00 23.07           O  
ATOM    753  CG2 THR A  95       8.860  -4.601  24.091  1.00 21.64           C  
ATOM    754  N   TRP A  96       7.574  -3.134  21.476  1.00 10.67           N  
ATOM    755  CA  TRP A  96       6.945  -3.779  20.326  1.00 16.62           C  
ATOM    756  C   TRP A  96       7.951  -4.727  19.691  1.00 16.59           C  
ATOM    757  O   TRP A  96       9.161  -4.556  19.844  1.00 13.91           O  
ATOM    758  CB  TRP A  96       6.514  -2.747  19.276  1.00 16.10           C  
ATOM    759  CG  TRP A  96       5.260  -1.986  19.609  1.00 15.36           C  
ATOM    760  CD1 TRP A  96       5.130  -0.963  20.509  1.00 19.43           C  
ATOM    761  CD2 TRP A  96       3.962  -2.179  19.032  1.00 10.50           C  
ATOM    762  NE1 TRP A  96       3.827  -0.510  20.523  1.00 13.81           N  
ATOM    763  CE2 TRP A  96       3.090  -1.250  19.636  1.00 15.52           C  
ATOM    764  CE3 TRP A  96       3.447  -3.061  18.063  1.00 10.15           C  
ATOM    765  CZ2 TRP A  96       1.732  -1.173  19.309  1.00 12.66           C  
ATOM    766  CZ3 TRP A  96       2.101  -2.973  17.736  1.00 14.66           C  
ATOM    767  CH2 TRP A  96       1.261  -2.036  18.354  1.00 17.53           C  
ATOM    768  N   THR A  97       7.452  -5.704  18.945  1.00  9.87           N  
ATOM    769  CA  THR A  97       8.330  -6.653  18.276  1.00 13.47           C  
ATOM    770  C   THR A  97       8.721  -6.131  16.905  1.00 17.81           C  
ATOM    771  O   THR A  97       7.875  -5.694  16.144  1.00 13.69           O  
ATOM    772  CB  THR A  97       7.627  -8.027  18.121  1.00 17.79           C  
ATOM    773  OG1 THR A  97       7.381  -8.574  19.416  1.00 17.77           O  
ATOM    774  CG2 THR A  97       8.466  -9.000  17.318  1.00 18.24           C  
ATOM    775  N   GLU A  98      10.010  -6.158  16.601  1.00 11.87           N  
ATOM    776  CA  GLU A  98      10.487  -5.761  15.286  1.00 17.86           C  
ATOM    777  C   GLU A  98      10.225  -6.901  14.289  1.00 24.47           C  
ATOM    778  O   GLU A  98      10.573  -8.060  14.551  1.00 20.43           O  
ATOM    779  CB  GLU A  98      11.978  -5.401  15.372  1.00 19.27           C  
ATOM    780  CG  GLU A  98      12.824  -5.892  14.207  1.00 38.88           C  
ATOM    781  CD  GLU A  98      12.620  -5.069  12.959  1.00 36.47           C  
ATOM    782  OE1 GLU A  98      12.513  -3.830  13.082  1.00 48.44           O  
ATOM    783  OE2 GLU A  98      12.558  -5.658  11.860  1.00 42.29           O  
ATOM    784  N   ILE A  99       9.597  -6.563  13.160  1.00 17.13           N  
ATOM    785  CA  ILE A  99       9.081  -7.542  12.203  1.00 20.45           C  
ATOM    786  C   ILE A  99      10.131  -8.520  11.657  1.00 23.76           C  
ATOM    787  O   ILE A  99       9.890  -9.724  11.585  1.00 25.11           O  
ATOM    788  CB  ILE A  99       8.421  -6.842  10.978  1.00 19.39           C  
ATOM    789  CG1 ILE A  99       7.030  -6.317  11.338  1.00 28.02           C  
ATOM    790  CG2 ILE A  99       8.343  -7.800   9.795  1.00 28.39           C  
ATOM    791  CD1 ILE A  99       6.035  -7.411  11.675  1.00 32.50           C  
ATOM    792  N   PHE A 100      11.285  -7.998  11.258  1.00 19.19           N  
ATOM    793  CA  PHE A 100      12.236  -8.812  10.503  1.00 25.78           C  
ATOM    794  C   PHE A 100      13.051  -9.716  11.417  1.00 27.52           C  
ATOM    795  O   PHE A 100      13.436 -10.808  11.022  1.00 24.29           O  
ATOM    796  CB  PHE A 100      13.138  -7.930   9.640  1.00 27.38           C  
ATOM    797  CG  PHE A 100      12.377  -6.972   8.752  1.00 27.43           C  
ATOM    798  CD1 PHE A 100      11.188  -7.356   8.151  1.00 38.43           C  
ATOM    799  CD2 PHE A 100      12.844  -5.685   8.531  1.00 30.13           C  
ATOM    800  CE1 PHE A 100      10.480  -6.476   7.342  1.00 35.10           C  
ATOM    801  CE2 PHE A 100      12.141  -4.806   7.719  1.00 35.10           C  
ATOM    802  CZ  PHE A 100      10.955  -5.206   7.129  1.00 31.37           C  
ATOM    803  N   SER A 101      13.278  -9.280  12.652  1.00 20.59           N  
ATOM    804  CA  SER A 101      14.101 -10.059  13.578  1.00 24.25           C  
ATOM    805  C   SER A 101      13.297 -10.795  14.654  1.00 26.31           C  
ATOM    806  O   SER A 101      13.810 -11.706  15.308  1.00 25.55           O  
ATOM    807  CB  SER A 101      15.130  -9.151  14.256  1.00 32.33           C  
ATOM    808  OG  SER A 101      14.493  -8.234  15.133  1.00 26.80           O  
ATOM    809  N   GLY A 102      12.052 -10.386  14.862  1.00 18.44           N  
ATOM    810  CA  GLY A 102      11.262 -10.922  15.960  1.00 17.87           C  
ATOM    811  C   GLY A 102      11.744 -10.471  17.339  1.00 22.29           C  
ATOM    812  O   GLY A 102      11.234 -10.923  18.369  1.00 18.54           O  
ATOM    813  N   LYS A 103      12.720  -9.570  17.378  1.00 18.60           N  
ATOM    814  CA  LYS A 103      13.238  -9.097  18.662  1.00 19.01           C  
ATOM    815  C   LYS A 103      12.375  -7.981  19.271  1.00 19.02           C  
ATOM    816  O   LYS A 103      11.745  -7.204  18.556  1.00 18.30           O  
ATOM    817  CB  LYS A 103      14.695  -8.637  18.523  1.00 25.03           C  
ATOM    818  CG  LYS A 103      15.665  -9.793  18.338  1.00 32.06           C  
ATOM    819  CD  LYS A 103      15.448 -10.845  19.420  1.00 36.91           C  
ATOM    820  CE  LYS A 103      16.260 -12.101  19.161  1.00 42.40           C  
ATOM    821  NZ  LYS A 103      15.855 -12.770  17.897  1.00 42.86           N  
ATOM    822  N   SER A 104      12.344  -7.901  20.597  1.00 11.31           N  
ATOM    823  CA  SER A 104      11.585  -6.850  21.256  1.00 15.11           C  
ATOM    824  C   SER A 104      12.421  -5.585  21.295  1.00 18.98           C  
ATOM    825  O   SER A 104      13.580  -5.603  21.705  1.00 19.48           O  
ATOM    826  CB  SER A 104      11.201  -7.254  22.679  1.00 18.50           C  
ATOM    827  OG  SER A 104      10.186  -8.239  22.668  1.00 22.63           O  
ATOM    828  N   VAL A 105      11.819  -4.481  20.887  1.00 13.89           N  
ATOM    829  CA  VAL A 105      12.494  -3.194  20.929  1.00 12.76           C  
ATOM    830  C   VAL A 105      11.660  -2.256  21.801  1.00 17.41           C  
ATOM    831  O   VAL A 105      10.467  -2.089  21.573  1.00 17.86           O  
ATOM    832  CB  VAL A 105      12.619  -2.601  19.516  1.00 14.89           C  
ATOM    833  CG1 VAL A 105      13.105  -1.158  19.590  1.00 12.09           C  
ATOM    834  CG2 VAL A 105      13.565  -3.455  18.664  1.00 16.23           C  
ATOM    835  N   ALA A 106      12.292  -1.659  22.798  1.00 14.73           N  
ATOM    836  CA  ALA A 106      11.608  -0.777  23.747  1.00 13.88           C  
ATOM    837  C   ALA A 106      12.118   0.665  23.642  1.00 20.00           C  
ATOM    838  O   ALA A 106      13.300   0.894  23.369  1.00 17.77           O  
ATOM    839  CB  ALA A 106      11.786  -1.309  25.145  1.00 18.03           C  
ATOM    840  N   HIS A 107      11.218   1.630  23.821  1.00 14.73           N  
ATOM    841  CA  HIS A 107      11.571   3.050  23.915  1.00 16.98           C  
ATOM    842  C   HIS A 107      10.622   3.679  24.910  1.00 20.33           C  
ATOM    843  O   HIS A 107       9.427   3.371  24.891  1.00 14.51           O  
ATOM    844  CB  HIS A 107      11.381   3.780  22.577  1.00 12.98           C  
ATOM    845  CG  HIS A 107      12.273   3.294  21.480  1.00 16.70           C  
ATOM    846  ND1 HIS A 107      13.603   3.644  21.391  1.00 21.95           N  
ATOM    847  CD2 HIS A 107      12.024   2.491  20.418  1.00 15.91           C  
ATOM    848  CE1 HIS A 107      14.139   3.069  20.329  1.00 20.54           C  
ATOM    849  NE2 HIS A 107      13.197   2.368  19.719  1.00 17.65           N  
ATOM    850  N   GLU A 108      11.142   4.562  25.767  1.00 18.18           N  
ATOM    851  CA  GLU A 108      10.309   5.292  26.729  1.00 13.83           C  
ATOM    852  C   GLU A 108       9.696   6.526  26.080  1.00 22.86           C  
ATOM    853  O   GLU A 108      10.083   7.664  26.368  1.00 16.13           O  
ATOM    854  CB  GLU A 108      11.111   5.683  27.986  1.00 20.04           C  
ATOM    855  CG  GLU A 108      11.469   4.497  28.857  1.00 24.92           C  
ATOM    856  CD  GLU A 108      12.091   4.918  30.188  0.41 29.49           C  
ATOM    857  OE1 GLU A 108      12.379   6.124  30.361  1.00 36.61           O  
ATOM    858  OE2 GLU A 108      12.287   4.040  31.058  0.90 44.62           O  
ATOM    859  N   ASP A 109       8.712   6.296  25.216  1.00 13.38           N  
ATOM    860  CA  ASP A 109       8.263   7.283  24.342  1.00 16.79           C  
ATOM    861  C   ASP A 109       6.906   6.881  23.787  1.00 17.10           C  
ATOM    862  O   ASP A 109       6.782   5.801  23.213  1.00 17.00           O  
ATOM    863  CB  ASP A 109       9.314   7.479  23.193  1.00 17.56           C  
ATOM    864  CG  ASP A 109       9.027   8.634  22.251  1.00 19.31           C  
ATOM    865  OD1 ASP A 109       7.943   9.254  22.349  1.00 18.43           O  
ATOM    866  OD2 ASP A 109       9.895   8.907  21.385  1.00 24.50           O  
ATOM    867  N   ILE A 110       5.891   7.710  23.999  1.00 12.57           N  
ATOM    868  CA  ILE A 110       4.539   7.342  23.586  1.00 12.78           C  
ATOM    869  C   ILE A 110       4.485   7.503  22.019  1.00 14.76           C  
ATOM    870  O   ILE A 110       3.605   6.919  21.381  1.00 15.80           O  
ATOM    871  CB  ILE A 110       3.503   8.335  24.181  1.00 14.97           C  
ATOM    872  CG1 ILE A 110       2.085   7.886  23.831  1.00 12.47           C  
ATOM    873  CG2 ILE A 110       3.729   9.799  23.729  1.00 13.41           C  
ATOM    874  CD1 ILE A 110       1.003   8.622  24.652  1.00 16.48           C  
ATOM    875  N   LYS A 111       5.412   8.254  21.430  1.00 11.42           N  
ATOM    876  CA  LYS A 111       5.420   8.401  19.961  1.00 14.06           C  
ATOM    877  C   LYS A 111       5.887   7.136  19.226  1.00 12.81           C  
ATOM    878  O   LYS A 111       5.603   6.947  18.033  1.00 11.70           O  
ATOM    879  CB  LYS A 111       6.223   9.629  19.538  1.00 18.79           C  
ATOM    880  CG  LYS A 111       5.590  10.927  19.999  1.00 21.24           C  
ATOM    881  CD  LYS A 111       6.336  12.141  19.474  1.00 33.63           C  
ATOM    882  CE  LYS A 111       5.781  13.429  20.087  1.00 45.56           C  
ATOM    883  NZ  LYS A 111       6.494  14.642  19.595  1.00 44.33           N  
ATOM    884  N   TYR A 112       6.602   6.271  19.939  1.00 10.17           N  
ATOM    885  CA  TYR A 112       6.908   4.936  19.448  1.00 10.92           C  
ATOM    886  C   TYR A 112       5.625   4.085  19.421  1.00 10.06           C  
ATOM    887  O   TYR A 112       5.366   3.362  18.456  1.00 14.90           O  
ATOM    888  CB  TYR A 112       7.982   4.296  20.333  1.00  8.79           C  
ATOM    889  CG  TYR A 112       8.358   2.867  19.994  1.00 11.55           C  
ATOM    890  CD1 TYR A 112       8.561   2.455  18.674  1.00 10.59           C  
ATOM    891  CD2 TYR A 112       8.542   1.934  21.007  1.00 14.26           C  
ATOM    892  CE1 TYR A 112       8.933   1.126  18.389  1.00 10.13           C  
ATOM    893  CE2 TYR A 112       8.913   0.630  20.733  1.00 15.22           C  
ATOM    894  CZ  TYR A 112       9.120   0.232  19.432  1.00 13.48           C  
ATOM    895  OH  TYR A 112       9.484  -1.084  19.206  1.00 12.23           O  
ATOM    896  N   GLU A 113       4.789   4.200  20.454  1.00 10.81           N  
ATOM    897  CA  GLU A 113       3.485   3.524  20.436  1.00 11.83           C  
ATOM    898  C   GLU A 113       2.645   4.027  19.243  1.00 14.11           C  
ATOM    899  O   GLU A 113       2.077   3.229  18.480  1.00 10.90           O  
ATOM    900  CB  GLU A 113       2.733   3.758  21.752  1.00 14.27           C  
ATOM    901  CG  GLU A 113       1.316   3.183  21.777  1.00 15.81           C  
ATOM    902  CD  GLU A 113       1.258   1.699  22.169  1.00 16.77           C  
ATOM    903  OE1 GLU A 113       2.324   1.071  22.366  1.00 15.24           O  
ATOM    904  OE2 GLU A 113       0.131   1.169  22.306  1.00 17.31           O  
ATOM    905  N   GLN A 114       2.577   5.345  19.069  1.00 10.99           N  
ATOM    906  CA  GLN A 114       1.854   5.920  17.916  1.00 11.17           C  
ATOM    907  C   GLN A 114       2.380   5.448  16.572  1.00 11.45           C  
ATOM    908  O   GLN A 114       1.600   5.209  15.650  1.00  8.80           O  
ATOM    909  CB  GLN A 114       1.936   7.446  17.927  1.00  9.62           C  
ATOM    910  CG  GLN A 114       1.311   8.088  19.146  1.00 10.01           C  
ATOM    911  CD  GLN A 114       1.608   9.586  19.232  1.00 16.28           C  
ATOM    912  OE1 GLN A 114       2.316  10.139  18.392  1.00 18.40           O  
ATOM    913  NE2 GLN A 114       1.064  10.245  20.252  1.00 19.01           N  
ATOM    914  N   ALA A 115       3.704   5.379  16.442  1.00 10.61           N  
ATOM    915  CA  ALA A 115       4.310   4.974  15.184  1.00 13.72           C  
ATOM    916  C   ALA A 115       3.942   3.533  14.857  1.00 16.16           C  
ATOM    917  O   ALA A 115       3.630   3.207  13.717  1.00 11.39           O  
ATOM    918  CB  ALA A 115       5.809   5.128  15.234  1.00  8.71           C  
ATOM    919  N   CYS A 116       3.989   2.662  15.855  1.00  8.37           N  
ATOM    920  CA  CYS A 116       3.663   1.258  15.609  1.00 10.76           C  
ATOM    921  C   CYS A 116       2.207   1.058  15.216  1.00  8.69           C  
ATOM    922  O   CYS A 116       1.890   0.197  14.396  1.00  8.89           O  
ATOM    923  CB  CYS A 116       3.998   0.420  16.832  1.00 10.51           C  
ATOM    924  SG  CYS A 116       5.783   0.263  17.073  1.00 15.55           S  
ATOM    925  N   ILE A 117       1.322   1.828  15.835  1.00  7.01           N  
ATOM    926  CA  ILE A 117      -0.108   1.743  15.537  1.00 10.67           C  
ATOM    927  C   ILE A 117      -0.361   2.215  14.104  1.00  8.60           C  
ATOM    928  O   ILE A 117      -1.125   1.603  13.354  1.00 11.06           O  
ATOM    929  CB  ILE A 117      -0.939   2.575  16.526  1.00  7.36           C  
ATOM    930  CG1 ILE A 117      -0.895   1.942  17.929  1.00 10.20           C  
ATOM    931  CG2 ILE A 117      -2.380   2.717  16.033  1.00  8.15           C  
ATOM    932  CD1 ILE A 117      -1.451   0.534  17.995  1.00 12.86           C  
ATOM    933  N   LEU A 118       0.309   3.290  13.717  1.00  9.42           N  
ATOM    934  CA  LEU A 118       0.194   3.788  12.351  1.00 11.64           C  
ATOM    935  C   LEU A 118       0.770   2.763  11.364  1.00 10.58           C  
ATOM    936  O   LEU A 118       0.228   2.535  10.275  1.00 10.21           O  
ATOM    937  CB  LEU A 118       0.920   5.138  12.233  1.00 12.23           C  
ATOM    938  CG  LEU A 118       0.864   5.750  10.826  1.00 13.58           C  
ATOM    939  CD1 LEU A 118      -0.576   6.017  10.410  1.00 16.30           C  
ATOM    940  CD2 LEU A 118       1.667   7.043  10.758  1.00 18.52           C  
ATOM    941  N   TYR A 119       1.878   2.138  11.742  1.00  8.09           N  
ATOM    942  CA  TYR A 119       2.432   1.081  10.914  1.00  9.46           C  
ATOM    943  C   TYR A 119       1.398  -0.020  10.688  1.00 10.43           C  
ATOM    944  O   TYR A 119       1.225  -0.499   9.572  1.00  8.81           O  
ATOM    945  CB  TYR A 119       3.689   0.501  11.555  1.00 10.03           C  
ATOM    946  CG  TYR A 119       4.366  -0.568  10.716  1.00 12.40           C  
ATOM    947  CD1 TYR A 119       3.878  -1.874  10.681  1.00 10.74           C  
ATOM    948  CD2 TYR A 119       5.503  -0.278   9.983  1.00 14.33           C  
ATOM    949  CE1 TYR A 119       4.503  -2.855   9.922  1.00 12.41           C  
ATOM    950  CE2 TYR A 119       6.132  -1.244   9.227  1.00 15.85           C  
ATOM    951  CZ  TYR A 119       5.627  -2.530   9.193  1.00 13.45           C  
ATOM    952  OH  TYR A 119       6.264  -3.482   8.429  1.00 14.23           O  
ATOM    953  N   ASN A 120       0.734  -0.432  11.760  1.00  8.40           N  
ATOM    954  CA  ASN A 120      -0.254  -1.505  11.676  1.00  9.83           C  
ATOM    955  C   ASN A 120      -1.480  -1.122  10.882  1.00 10.38           C  
ATOM    956  O   ASN A 120      -2.091  -1.977  10.274  1.00  8.72           O  
ATOM    957  CB  ASN A 120      -0.652  -2.031  13.057  1.00  6.15           C  
ATOM    958  CG  ASN A 120       0.362  -3.005  13.597  1.00 12.95           C  
ATOM    959  OD1 ASN A 120       1.416  -3.200  12.987  1.00 11.26           O  
ATOM    960  ND2 ASN A 120       0.041  -3.659  14.716  1.00  9.96           N  
ATOM    961  N   LEU A 121      -1.821   0.162  10.877  1.00 11.20           N  
ATOM    962  CA  LEU A 121      -2.908   0.644  10.026  1.00 12.21           C  
ATOM    963  C   LEU A 121      -2.524   0.499   8.552  1.00  9.83           C  
ATOM    964  O   LEU A 121      -3.346   0.105   7.717  1.00 12.15           O  
ATOM    965  CB  LEU A 121      -3.231   2.110  10.351  1.00 11.04           C  
ATOM    966  CG  LEU A 121      -4.302   2.741   9.454  1.00 14.96           C  
ATOM    967  CD1 LEU A 121      -5.672   2.087   9.696  1.00 13.51           C  
ATOM    968  CD2 LEU A 121      -4.363   4.257   9.671  1.00 19.91           C  
ATOM    969  N   GLY A 122      -1.270   0.812   8.233  1.00  7.50           N  
ATOM    970  CA  GLY A 122      -0.769   0.591   6.888  1.00 12.41           C  
ATOM    971  C   GLY A 122      -0.747  -0.881   6.501  1.00 11.63           C  
ATOM    972  O   GLY A 122      -1.150  -1.243   5.396  1.00  8.83           O  
ATOM    973  N   ALA A 123      -0.262  -1.730   7.409  1.00  7.97           N  
ATOM    974  CA  ALA A 123      -0.228  -3.170   7.168  1.00  9.56           C  
ATOM    975  C   ALA A 123      -1.636  -3.708   6.974  1.00  8.68           C  
ATOM    976  O   ALA A 123      -1.902  -4.468   6.027  1.00 11.21           O  
ATOM    977  CB  ALA A 123       0.478  -3.896   8.333  1.00  9.43           C  
ATOM    978  N   LEU A 124      -2.557  -3.295   7.839  1.00  9.21           N  
ATOM    979  CA  LEU A 124      -3.944  -3.762   7.706  1.00  7.12           C  
ATOM    980  C   LEU A 124      -4.558  -3.356   6.360  1.00 12.42           C  
ATOM    981  O   LEU A 124      -5.187  -4.186   5.683  1.00 10.02           O  
ATOM    982  CB  LEU A 124      -4.805  -3.276   8.868  1.00  8.29           C  
ATOM    983  CG  LEU A 124      -6.248  -3.779   8.868  1.00 12.68           C  
ATOM    984  CD1 LEU A 124      -6.318  -5.306   8.742  1.00 13.22           C  
ATOM    985  CD2 LEU A 124      -7.007  -3.304  10.096  1.00 15.62           C  
ATOM    986  N   HIS A 125      -4.385  -2.093   5.968  1.00  8.38           N  
ATOM    987  CA  HIS A 125      -4.842  -1.665   4.644  1.00  9.48           C  
ATOM    988  C   HIS A 125      -4.215  -2.518   3.538  1.00 10.68           C  
ATOM    989  O   HIS A 125      -4.892  -2.863   2.565  1.00  9.47           O  
ATOM    990  CB  HIS A 125      -4.539  -0.177   4.394  1.00 10.72           C  
ATOM    991  CG  HIS A 125      -5.570   0.754   4.952  1.00 12.92           C  
ATOM    992  ND1 HIS A 125      -6.845   0.847   4.433  1.00 15.00           N  
ATOM    993  CD2 HIS A 125      -5.519   1.635   5.982  1.00 13.35           C  
ATOM    994  CE1 HIS A 125      -7.535   1.745   5.118  1.00 15.10           C  
ATOM    995  NE2 HIS A 125      -6.754   2.238   6.062  1.00 14.03           N  
ATOM    996  N   SER A 126      -2.936  -2.869   3.680  1.00  7.79           N  
ATOM    997  CA  SER A 126      -2.292  -3.678   2.638  1.00  8.21           C  
ATOM    998  C   SER A 126      -2.929  -5.067   2.558  1.00 12.72           C  
ATOM    999  O   SER A 126      -3.033  -5.647   1.477  1.00  9.21           O  
ATOM   1000  CB  SER A 126      -0.771  -3.783   2.834  1.00 10.37           C  
ATOM   1001  OG  SER A 126      -0.416  -4.693   3.885  1.00 11.40           O  
ATOM   1002  N   MET A 127      -3.364  -5.592   3.697  1.00 10.54           N  
ATOM   1003  CA  MET A 127      -4.014  -6.904   3.742  1.00 12.68           C  
ATOM   1004  C   MET A 127      -5.407  -6.856   3.114  1.00 12.53           C  
ATOM   1005  O   MET A 127      -5.767  -7.707   2.308  1.00 15.34           O  
ATOM   1006  CB  MET A 127      -4.175  -7.392   5.187  1.00 11.04           C  
ATOM   1007  CG  MET A 127      -2.907  -7.844   5.881  1.00 23.41           C  
ATOM   1008  SD  MET A 127      -3.290  -8.447   7.569  1.00 30.15           S  
ATOM   1009  CE  MET A 127      -4.929  -9.117   7.312  1.00 14.60           C  
ATOM   1010  N   LEU A 128      -6.188  -5.851   3.480  1.00 10.60           N  
ATOM   1011  CA  LEU A 128      -7.514  -5.702   2.895  1.00 13.10           C  
ATOM   1012  C   LEU A 128      -7.447  -5.524   1.388  1.00 19.60           C  
ATOM   1013  O   LEU A 128      -8.320  -6.005   0.652  1.00 13.80           O  
ATOM   1014  CB  LEU A 128      -8.268  -4.534   3.539  1.00 15.89           C  
ATOM   1015  CG  LEU A 128      -8.385  -4.635   5.068  1.00 18.69           C  
ATOM   1016  CD1 LEU A 128      -9.038  -3.387   5.671  1.00 15.32           C  
ATOM   1017  CD2 LEU A 128      -9.129  -5.895   5.488  1.00 18.97           C  
ATOM   1018  N   GLY A 129      -6.421  -4.829   0.914  1.00 12.09           N  
ATOM   1019  CA  GLY A 129      -6.287  -4.633  -0.521  1.00 12.57           C  
ATOM   1020  C   GLY A 129      -5.895  -5.906  -1.256  1.00 12.93           C  
ATOM   1021  O   GLY A 129      -6.315  -6.130  -2.397  1.00 19.42           O  
ATOM   1022  N   ALA A 130      -5.073  -6.732  -0.613  1.00 12.52           N  
ATOM   1023  CA  ALA A 130      -4.461  -7.896  -1.265  1.00 18.75           C  
ATOM   1024  C   ALA A 130      -5.301  -9.158  -1.149  1.00 22.82           C  
ATOM   1025  O   ALA A 130      -5.138 -10.085  -1.944  1.00 25.57           O  
ATOM   1026  CB  ALA A 130      -3.057  -8.147  -0.695  1.00 15.36           C  
ATOM   1027  N   MET A 131      -6.190  -9.197  -0.158  1.00 23.70           N  
ATOM   1028  CA  MET A 131      -7.036 -10.373   0.081  1.00 30.87           C  
ATOM   1029  C   MET A 131      -8.226 -10.434  -0.871  1.00 30.00           C  
ATOM   1030  O   MET A 131      -8.776 -11.511  -1.110  1.00 41.66           O  
ATOM   1031  CB  MET A 131      -7.552 -10.415   1.529  1.00 27.15           C  
ATOM   1032  CG  MET A 131      -6.481 -10.455   2.609  1.00 40.87           C  
ATOM   1033  SD  MET A 131      -5.415 -11.902   2.634  1.00 61.32           S  
ATOM   1034  CE  MET A 131      -4.653 -11.682   4.244  1.00 26.89           C  
ATOM   1035  N   ASP A 132      -8.634  -9.288  -1.412  1.00 29.79           N  
ATOM   1036  CA  ASP A 132      -9.782  -9.264  -2.326  1.00 23.39           C  
ATOM   1037  C   ASP A 132      -9.492  -9.944  -3.671  1.00 35.73           C  
ATOM   1038  O   ASP A 132      -8.348  -9.984  -4.122  1.00 24.67           O  
ATOM   1039  CB  ASP A 132     -10.251  -7.834  -2.571  1.00 29.74           C  
ATOM   1040  CG  ASP A 132     -11.510  -7.779  -3.423  1.00 37.83           C  
ATOM   1041  OD1 ASP A 132     -12.580  -8.172  -2.916  1.00 50.29           O  
ATOM   1042  OD2 ASP A 132     -11.437  -7.352  -4.594  1.00 37.94           O  
ATOM   1043  N   LYS A 133     -10.529 -10.459  -4.327  1.00 40.82           N  
ATOM   1044  CA  LYS A 133     -10.309 -11.183  -5.577  1.00 38.67           C  
ATOM   1045  C   LYS A 133     -10.328 -10.308  -6.839  1.00 36.47           C  
ATOM   1046  O   LYS A 133      -9.937 -10.761  -7.906  1.00 31.27           O  
ATOM   1047  CB  LYS A 133     -11.222 -12.415  -5.701  1.00 43.99           C  
ATOM   1048  CG  LYS A 133     -12.701 -12.183  -5.452  1.00 41.20           C  
ATOM   1049  CD  LYS A 133     -13.478 -13.477  -5.697  1.00 46.72           C  
ATOM   1050  CE  LYS A 133     -14.973 -13.285  -5.506  1.00 58.75           C  
ATOM   1051  NZ  LYS A 133     -15.288 -12.764  -4.147  1.00 56.88           N  
ATOM   1052  N   ARG A 134     -10.745  -9.051  -6.699  1.00 30.20           N  
ATOM   1053  CA  ARG A 134     -10.704  -8.071  -7.797  1.00 26.90           C  
ATOM   1054  C   ARG A 134     -11.449  -8.524  -9.044  1.00 40.67           C  
ATOM   1055  O   ARG A 134     -10.975  -8.335 -10.172  1.00 36.05           O  
ATOM   1056  CB  ARG A 134      -9.257  -7.669  -8.151  1.00 30.38           C  
ATOM   1057  CG  ARG A 134      -8.441  -7.181  -6.947  1.00 26.38           C  
ATOM   1058  CD  ARG A 134      -7.213  -6.351  -7.329  1.00 24.51           C  
ATOM   1059  NE  ARG A 134      -6.393  -6.967  -8.374  1.00 19.61           N  
ATOM   1060  CZ  ARG A 134      -5.531  -7.956  -8.161  1.00 23.93           C  
ATOM   1061  NH1 ARG A 134      -5.369  -8.460  -6.931  1.00 18.78           N  
ATOM   1062  NH2 ARG A 134      -4.843  -8.448  -9.176  1.00 18.34           N  
ATOM   1063  N   VAL A 135     -12.625  -9.105  -8.840  1.00 34.74           N  
ATOM   1064  CA  VAL A 135     -13.423  -9.581  -9.961  1.00 35.10           C  
ATOM   1065  C   VAL A 135     -14.227  -8.454 -10.600  1.00 38.71           C  
ATOM   1066  O   VAL A 135     -14.607  -8.546 -11.760  1.00 38.14           O  
ATOM   1067  CB  VAL A 135     -14.379 -10.711  -9.539  1.00 32.25           C  
ATOM   1068  CG1 VAL A 135     -13.598 -11.983  -9.260  1.00 41.95           C  
ATOM   1069  CG2 VAL A 135     -15.195 -10.295  -8.319  1.00 38.38           C  
ATOM   1070  N   SER A 136     -14.481  -7.384  -9.852  1.00 25.01           N  
ATOM   1071  CA  SER A 136     -15.295  -6.301 -10.392  1.00 22.72           C  
ATOM   1072  C   SER A 136     -14.556  -4.973 -10.406  1.00 22.01           C  
ATOM   1073  O   SER A 136     -13.537  -4.797  -9.740  1.00 21.89           O  
ATOM   1074  CB  SER A 136     -16.586  -6.159  -9.584  1.00 31.44           C  
ATOM   1075  OG  SER A 136     -16.283  -5.925  -8.216  1.00 27.29           O  
ATOM   1076  N   GLU A 137     -15.106  -4.037 -11.165  1.00 16.56           N  
ATOM   1077  CA  GLU A 137     -14.650  -2.656 -11.189  1.00 27.91           C  
ATOM   1078  C   GLU A 137     -14.599  -2.081  -9.772  1.00 27.37           C  
ATOM   1079  O   GLU A 137     -13.641  -1.412  -9.396  1.00 19.86           O  
ATOM   1080  CB  GLU A 137     -15.614  -1.838 -12.061  1.00 27.22           C  
ATOM   1081  CG  GLU A 137     -15.379  -0.338 -12.093  1.00 35.33           C  
ATOM   1082  CD  GLU A 137     -16.309   0.374 -13.077  1.00 51.34           C  
ATOM   1083  OE1 GLU A 137     -17.473  -0.060 -13.225  1.00 55.16           O  
ATOM   1084  OE2 GLU A 137     -15.873   1.359 -13.713  1.00 48.58           O  
ATOM   1085  N   GLU A 138     -15.643  -2.334  -8.991  1.00 23.47           N  
ATOM   1086  CA  GLU A 138     -15.722  -1.786  -7.638  1.00 21.23           C  
ATOM   1087  C   GLU A 138     -14.654  -2.406  -6.737  1.00 19.13           C  
ATOM   1088  O   GLU A 138     -13.975  -1.702  -5.986  1.00 18.33           O  
ATOM   1089  CB  GLU A 138     -17.114  -2.006  -7.058  1.00 27.78           C  
ATOM   1090  CG  GLU A 138     -17.297  -1.445  -5.663  1.00 21.56           C  
ATOM   1091  CD  GLU A 138     -17.353   0.083  -5.604  1.00 32.95           C  
ATOM   1092  OE1 GLU A 138     -17.489   0.622  -4.482  1.00 37.20           O  
ATOM   1093  OE2 GLU A 138     -17.272   0.749  -6.658  1.00 33.18           O  
ATOM   1094  N   GLY A 139     -14.493  -3.724  -6.832  1.00 17.82           N  
ATOM   1095  CA  GLY A 139     -13.420  -4.412  -6.134  1.00 20.68           C  
ATOM   1096  C   GLY A 139     -12.028  -3.885  -6.459  1.00 16.19           C  
ATOM   1097  O   GLY A 139     -11.191  -3.736  -5.570  1.00 14.91           O  
ATOM   1098  N   MET A 140     -11.761  -3.611  -7.739  1.00 14.56           N  
ATOM   1099  CA  MET A 140     -10.471  -3.054  -8.139  1.00 17.33           C  
ATOM   1100  C   MET A 140     -10.273  -1.659  -7.548  1.00 13.81           C  
ATOM   1101  O   MET A 140      -9.178  -1.290  -7.118  1.00 16.52           O  
ATOM   1102  CB  MET A 140     -10.370  -2.985  -9.662  1.00 13.52           C  
ATOM   1103  CG  MET A 140     -10.577  -4.342 -10.333  1.00 20.07           C  
ATOM   1104  SD  MET A 140     -10.742  -4.244 -12.123  1.00 27.13           S  
ATOM   1105  CE  MET A 140     -10.865  -5.986 -12.525  1.00 28.88           C  
ATOM   1106  N   LYS A 141     -11.336  -0.874  -7.566  1.00 13.25           N  
ATOM   1107  CA  LYS A 141     -11.304   0.477  -7.014  1.00 14.13           C  
ATOM   1108  C   LYS A 141     -11.091   0.492  -5.510  1.00 15.38           C  
ATOM   1109  O   LYS A 141     -10.320   1.311  -4.977  1.00 14.46           O  
ATOM   1110  CB  LYS A 141     -12.619   1.177  -7.345  1.00 19.79           C  
ATOM   1111  CG  LYS A 141     -12.742   2.583  -6.805  1.00 29.64           C  
ATOM   1112  CD  LYS A 141     -14.057   3.222  -7.263  1.00 54.03           C  
ATOM   1113  CE  LYS A 141     -14.199   4.647  -6.739  1.00 71.42           C  
ATOM   1114  NZ  LYS A 141     -15.409   5.334  -7.281  1.00 80.80           N  
ATOM   1115  N   VAL A 142     -11.790  -0.390  -4.806  1.00 14.09           N  
ATOM   1116  CA  VAL A 142     -11.644  -0.420  -3.354  1.00 17.06           C  
ATOM   1117  C   VAL A 142     -10.252  -0.923  -2.996  1.00 14.12           C  
ATOM   1118  O   VAL A 142      -9.611  -0.388  -2.093  1.00 13.79           O  
ATOM   1119  CB  VAL A 142     -12.747  -1.251  -2.658  1.00 23.01           C  
ATOM   1120  CG1 VAL A 142     -12.439  -1.401  -1.140  1.00 15.28           C  
ATOM   1121  CG2 VAL A 142     -14.099  -0.579  -2.855  1.00 15.32           C  
ATOM   1122  N   SER A 143      -9.768  -1.934  -3.713  1.00  9.56           N  
ATOM   1123  CA  SER A 143      -8.396  -2.404  -3.457  1.00 14.27           C  
ATOM   1124  C   SER A 143      -7.363  -1.320  -3.722  1.00 11.16           C  
ATOM   1125  O   SER A 143      -6.415  -1.170  -2.962  1.00  8.81           O  
ATOM   1126  CB  SER A 143      -8.063  -3.647  -4.286  1.00 18.00           C  
ATOM   1127  OG  SER A 143      -8.990  -4.680  -4.006  1.00 19.43           O  
ATOM   1128  N   CYS A 144      -7.527  -0.602  -4.831  1.00 11.47           N  
ATOM   1129  CA  CYS A 144      -6.665   0.525  -5.146  1.00 11.74           C  
ATOM   1130  C   CYS A 144      -6.644   1.509  -3.961  1.00 15.25           C  
ATOM   1131  O   CYS A 144      -5.584   1.949  -3.512  1.00 11.61           O  
ATOM   1132  CB  CYS A 144      -7.151   1.241  -6.405  1.00 11.28           C  
ATOM   1133  SG  CYS A 144      -6.187   2.720  -6.820  1.00 15.71           S  
ATOM   1134  N   THR A 145      -7.822   1.855  -3.459  1.00 10.84           N  
ATOM   1135  CA  THR A 145      -7.900   2.754  -2.302  1.00 12.82           C  
ATOM   1136  C   THR A 145      -7.149   2.237  -1.064  1.00 12.85           C  
ATOM   1137  O   THR A 145      -6.404   2.983  -0.421  1.00  9.71           O  
ATOM   1138  CB  THR A 145      -9.359   3.093  -1.966  1.00 19.55           C  
ATOM   1139  OG1 THR A 145      -9.947   3.718  -3.112  1.00 19.95           O  
ATOM   1140  CG2 THR A 145      -9.426   4.048  -0.775  1.00 15.45           C  
ATOM   1141  N   HIS A 146      -7.340   0.966  -0.733  1.00  9.18           N  
ATOM   1142  CA  HIS A 146      -6.591   0.378   0.369  1.00 12.61           C  
ATOM   1143  C   HIS A 146      -5.077   0.482   0.158  1.00  9.62           C  
ATOM   1144  O   HIS A 146      -4.359   0.826   1.081  1.00 10.96           O  
ATOM   1145  CB  HIS A 146      -7.013  -1.077   0.604  1.00  9.05           C  
ATOM   1146  CG  HIS A 146      -8.305  -1.218   1.350  1.00 17.86           C  
ATOM   1147  ND1 HIS A 146      -8.520  -0.637   2.584  1.00 15.44           N  
ATOM   1148  CD2 HIS A 146      -9.443  -1.890   1.045  1.00 15.95           C  
ATOM   1149  CE1 HIS A 146      -9.744  -0.927   2.994  1.00 16.79           C  
ATOM   1150  NE2 HIS A 146     -10.322  -1.691   2.081  1.00 19.47           N  
ATOM   1151  N   PHE A 147      -4.581   0.175  -1.046  1.00  8.64           N  
ATOM   1152  CA  PHE A 147      -3.142   0.291  -1.277  1.00 11.84           C  
ATOM   1153  C   PHE A 147      -2.671   1.739  -1.170  1.00 10.58           C  
ATOM   1154  O   PHE A 147      -1.586   2.005  -0.661  1.00  9.49           O  
ATOM   1155  CB  PHE A 147      -2.730  -0.342  -2.615  1.00  7.89           C  
ATOM   1156  CG  PHE A 147      -2.907  -1.838  -2.656  1.00  7.38           C  
ATOM   1157  CD1 PHE A 147      -2.398  -2.635  -1.633  1.00  9.80           C  
ATOM   1158  CD2 PHE A 147      -3.572  -2.445  -3.718  1.00  9.04           C  
ATOM   1159  CE1 PHE A 147      -2.549  -4.026  -1.667  1.00 11.63           C  
ATOM   1160  CE2 PHE A 147      -3.731  -3.821  -3.769  1.00 10.60           C  
ATOM   1161  CZ  PHE A 147      -3.219  -4.627  -2.729  1.00 11.42           C  
ATOM   1162  N   GLN A 148      -3.483   2.686  -1.628  1.00  8.96           N  
ATOM   1163  CA  GLN A 148      -3.085   4.074  -1.461  1.00  8.08           C  
ATOM   1164  C   GLN A 148      -3.119   4.507   0.020  1.00 11.28           C  
ATOM   1165  O   GLN A 148      -2.336   5.372   0.427  1.00 12.36           O  
ATOM   1166  CB  GLN A 148      -3.947   5.015  -2.293  1.00 11.43           C  
ATOM   1167  CG  GLN A 148      -3.741   4.883  -3.786  1.00 10.73           C  
ATOM   1168  CD  GLN A 148      -4.722   5.741  -4.539  1.00 19.69           C  
ATOM   1169  OE1 GLN A 148      -4.387   6.838  -4.990  1.00 14.19           O  
ATOM   1170  NE2 GLN A 148      -5.926   5.232  -4.722  1.00 19.32           N  
ATOM   1171  N   CYS A 149      -4.047   3.953   0.800  1.00 10.18           N  
ATOM   1172  CA  CYS A 149      -4.093   4.243   2.239  1.00 17.17           C  
ATOM   1173  C   CYS A 149      -2.885   3.630   2.935  1.00 12.13           C  
ATOM   1174  O   CYS A 149      -2.320   4.218   3.850  1.00 14.89           O  
ATOM   1175  CB  CYS A 149      -5.388   3.723   2.890  1.00  9.94           C  
ATOM   1176  SG  CYS A 149      -6.811   4.700   2.407  1.00 17.89           S  
ATOM   1177  N   ALA A 150      -2.492   2.446   2.495  1.00  8.97           N  
ATOM   1178  CA  ALA A 150      -1.292   1.826   3.042  1.00 13.32           C  
ATOM   1179  C   ALA A 150      -0.049   2.689   2.765  1.00 12.01           C  
ATOM   1180  O   ALA A 150       0.759   2.936   3.669  1.00  9.06           O  
ATOM   1181  CB  ALA A 150      -1.123   0.393   2.512  1.00  9.61           C  
ATOM   1182  N   ALA A 151       0.088   3.156   1.519  1.00  9.77           N  
ATOM   1183  CA  ALA A 151       1.195   4.016   1.136  1.00 13.51           C  
ATOM   1184  C   ALA A 151       1.191   5.298   1.956  1.00 10.36           C  
ATOM   1185  O   ALA A 151       2.243   5.816   2.305  1.00 13.10           O  
ATOM   1186  CB  ALA A 151       1.122   4.357  -0.346  1.00 10.32           C  
ATOM   1187  N   GLY A 152      -0.006   5.834   2.179  1.00  9.67           N  
ATOM   1188  CA  GLY A 152      -0.207   7.004   3.002  1.00 11.79           C  
ATOM   1189  C   GLY A 152       0.304   6.810   4.421  1.00 13.98           C  
ATOM   1190  O   GLY A 152       0.958   7.704   4.982  1.00 11.18           O  
ATOM   1191  N   ALA A 153      -0.003   5.660   5.020  1.00  9.98           N  
ATOM   1192  CA  ALA A 153       0.438   5.429   6.402  1.00 11.42           C  
ATOM   1193  C   ALA A 153       1.952   5.354   6.452  1.00 13.05           C  
ATOM   1194  O   ALA A 153       2.576   5.939   7.327  1.00 10.06           O  
ATOM   1195  CB  ALA A 153      -0.182   4.152   6.981  1.00 12.16           C  
ATOM   1196  N   PHE A 154       2.550   4.629   5.512  1.00  7.65           N  
ATOM   1197  CA  PHE A 154       4.001   4.469   5.510  1.00 12.86           C  
ATOM   1198  C   PHE A 154       4.732   5.776   5.179  1.00 13.74           C  
ATOM   1199  O   PHE A 154       5.793   6.034   5.712  1.00 17.38           O  
ATOM   1200  CB  PHE A 154       4.440   3.312   4.597  1.00 11.02           C  
ATOM   1201  CG  PHE A 154       3.877   1.968   5.013  1.00 14.00           C  
ATOM   1202  CD1 PHE A 154       3.955   1.549   6.333  1.00 13.93           C  
ATOM   1203  CD2 PHE A 154       3.255   1.135   4.084  1.00 14.96           C  
ATOM   1204  CE1 PHE A 154       3.429   0.331   6.726  1.00 15.41           C  
ATOM   1205  CE2 PHE A 154       2.718  -0.088   4.467  1.00 14.23           C  
ATOM   1206  CZ  PHE A 154       2.802  -0.489   5.800  1.00 13.03           C  
ATOM   1207  N   ALA A 155       4.147   6.600   4.311  1.00 12.19           N  
ATOM   1208  CA  ALA A 155       4.743   7.879   3.939  1.00 14.06           C  
ATOM   1209  C   ALA A 155       4.653   8.873   5.099  1.00 16.57           C  
ATOM   1210  O   ALA A 155       5.553   9.682   5.318  1.00 14.68           O  
ATOM   1211  CB  ALA A 155       4.053   8.452   2.675  1.00 14.70           C  
ATOM   1212  N   TYR A 156       3.560   8.811   5.841  1.00 13.83           N  
ATOM   1213  CA  TYR A 156       3.410   9.672   7.010  1.00 17.78           C  
ATOM   1214  C   TYR A 156       4.452   9.297   8.062  1.00 22.34           C  
ATOM   1215  O   TYR A 156       5.116  10.154   8.643  1.00 18.11           O  
ATOM   1216  CB  TYR A 156       1.994   9.553   7.569  1.00 16.04           C  
ATOM   1217  CG  TYR A 156       1.678  10.541   8.667  1.00 19.56           C  
ATOM   1218  CD1 TYR A 156       1.053  11.751   8.383  1.00 22.26           C  
ATOM   1219  CD2 TYR A 156       2.002  10.268   9.986  1.00 21.82           C  
ATOM   1220  CE1 TYR A 156       0.756  12.660   9.390  1.00 26.94           C  
ATOM   1221  CE2 TYR A 156       1.712  11.178  11.006  1.00 24.54           C  
ATOM   1222  CZ  TYR A 156       1.094  12.367  10.701  1.00 30.53           C  
ATOM   1223  OH  TYR A 156       0.808  13.275  11.710  1.00 28.19           O  
ATOM   1224  N   LEU A 157       4.604   8.001   8.294  1.00 17.94           N  
ATOM   1225  CA  LEU A 157       5.616   7.511   9.219  1.00 14.69           C  
ATOM   1226  C   LEU A 157       6.996   7.981   8.791  1.00 20.35           C  
ATOM   1227  O   LEU A 157       7.803   8.433   9.616  1.00 22.42           O  
ATOM   1228  CB  LEU A 157       5.613   5.977   9.228  1.00 14.70           C  
ATOM   1229  CG  LEU A 157       4.854   5.271  10.336  1.00 18.19           C  
ATOM   1230  CD1 LEU A 157       5.044   3.765  10.203  1.00 17.06           C  
ATOM   1231  CD2 LEU A 157       5.333   5.778  11.692  1.00 20.40           C  
ATOM   1232  N   ARG A 158       7.268   7.834   7.497  1.00 15.96           N  
ATOM   1233  CA  ARG A 158       8.562   8.192   6.924  1.00 20.52           C  
ATOM   1234  C   ARG A 158       8.867   9.678   7.148  1.00 29.10           C  
ATOM   1235  O   ARG A 158       9.993  10.043   7.484  1.00 23.18           O  
ATOM   1236  CB  ARG A 158       8.594   7.876   5.427  1.00 18.81           C  
ATOM   1237  CG  ARG A 158       9.914   8.259   4.743  1.00 20.73           C  
ATOM   1238  CD  ARG A 158       9.949   7.834   3.280  1.00 21.67           C  
ATOM   1239  NE  ARG A 158       8.909   8.492   2.498  1.00 21.14           N  
ATOM   1240  CZ  ARG A 158       8.588   8.157   1.250  1.00 23.18           C  
ATOM   1241  NH1 ARG A 158       9.228   7.166   0.638  1.00 19.88           N  
ATOM   1242  NH2 ARG A 158       7.623   8.812   0.612  1.00 28.70           N  
ATOM   1243  N   GLU A 159       7.853  10.520   6.970  1.00 23.54           N  
ATOM   1244  CA  GLU A 159       8.020  11.971   7.047  1.00 24.30           C  
ATOM   1245  C   GLU A 159       8.085  12.505   8.481  1.00 28.60           C  
ATOM   1246  O   GLU A 159       8.867  13.405   8.770  1.00 31.68           O  
ATOM   1247  CB  GLU A 159       6.887  12.681   6.304  1.00 31.13           C  
ATOM   1248  CG  GLU A 159       6.889  14.204   6.503  1.00 34.99           C  
ATOM   1249  CD  GLU A 159       5.774  14.914   5.743  1.00 52.71           C  
ATOM   1250  OE1 GLU A 159       5.035  14.233   4.998  1.00 62.23           O  
ATOM   1251  OE2 GLU A 159       5.637  16.153   5.890  1.00 51.95           O  
ATOM   1252  N   HIS A 160       7.250  11.967   9.367  1.00 20.90           N  
ATOM   1253  CA  HIS A 160       7.132  12.499  10.725  1.00 26.41           C  
ATOM   1254  C   HIS A 160       7.978  11.764  11.759  1.00 34.77           C  
ATOM   1255  O   HIS A 160       8.101  12.219  12.893  1.00 34.95           O  
ATOM   1256  CB  HIS A 160       5.673  12.524  11.174  1.00 30.16           C  
ATOM   1257  CG  HIS A 160       4.816  13.446  10.369  1.00 31.40           C  
ATOM   1258  ND1 HIS A 160       4.758  14.802  10.604  1.00 42.20           N  
ATOM   1259  CD2 HIS A 160       3.990  13.209   9.324  1.00 37.19           C  
ATOM   1260  CE1 HIS A 160       3.929  15.361   9.740  1.00 39.54           C  
ATOM   1261  NE2 HIS A 160       3.451  14.417   8.951  1.00 38.42           N  
ATOM   1262  N   PHE A 161       8.561  10.633  11.374  1.00 35.74           N  
ATOM   1263  CA  PHE A 161       9.417   9.877  12.284  1.00 28.28           C  
ATOM   1264  C   PHE A 161      10.716   9.494  11.593  1.00 30.27           C  
ATOM   1265  O   PHE A 161      10.983   8.312  11.382  1.00 40.47           O  
ATOM   1266  CB  PHE A 161       8.697   8.619  12.777  1.00 26.62           C  
ATOM   1267  CG  PHE A 161       7.416   8.897  13.524  1.00 23.53           C  
ATOM   1268  CD1 PHE A 161       6.213   9.015  12.850  1.00 27.62           C  
ATOM   1269  CD2 PHE A 161       7.416   9.022  14.903  1.00 30.11           C  
ATOM   1270  CE1 PHE A 161       5.036   9.261  13.526  1.00 26.25           C  
ATOM   1271  CE2 PHE A 161       6.237   9.263  15.593  1.00 26.45           C  
ATOM   1272  CZ  PHE A 161       5.049   9.379  14.913  1.00 32.16           C  
ATOM   1273  N   PRO A 162      11.533  10.498  11.243  1.00 32.39           N  
ATOM   1274  CA  PRO A 162      12.788  10.341  10.495  1.00 38.45           C  
ATOM   1275  C   PRO A 162      13.818   9.465  11.212  1.00 41.24           C  
ATOM   1276  O   PRO A 162      14.508   8.677  10.562  1.00 49.74           O  
ATOM   1277  CB  PRO A 162      13.312  11.778  10.383  1.00 41.25           C  
ATOM   1278  CG  PRO A 162      12.127  12.649  10.643  1.00 42.76           C  
ATOM   1279  CD  PRO A 162      11.300  11.899  11.628  1.00 39.28           C  
ATOM   1280  N   GLN A 163      13.940   9.618  12.526  1.00 39.34           N  
ATOM   1281  CA  GLN A 163      14.820   8.751  13.297  1.00 48.64           C  
ATOM   1282  C   GLN A 163      14.059   7.479  13.614  1.00 37.65           C  
ATOM   1283  O   GLN A 163      13.187   7.478  14.475  1.00 34.46           O  
ATOM   1284  CB  GLN A 163      15.276   9.426  14.591  1.00 61.77           C  
ATOM   1285  CG  GLN A 163      16.209  10.607  14.391  1.00 73.83           C  
ATOM   1286  CD  GLN A 163      16.775  11.127  15.702  1.00 92.01           C  
ATOM   1287  OE1 GLN A 163      16.796  10.417  16.710  1.00 88.42           O  
ATOM   1288  NE2 GLN A 163      17.235  12.374  15.696  1.00101.13           N  
ATOM   1289  N   ALA A 164      14.387   6.405  12.904  1.00 35.19           N  
ATOM   1290  CA  ALA A 164      13.642   5.152  13.009  1.00 31.31           C  
ATOM   1291  C   ALA A 164      13.727   4.528  14.398  1.00 27.18           C  
ATOM   1292  O   ALA A 164      14.812   4.344  14.942  1.00 30.38           O  
ATOM   1293  CB  ALA A 164      14.136   4.162  11.967  1.00 28.76           C  
ATOM   1294  N   TYR A 165      12.578   4.188  14.961  1.00 19.17           N  
ATOM   1295  CA  TYR A 165      12.546   3.460  16.229  1.00 15.48           C  
ATOM   1296  C   TYR A 165      13.039   2.027  16.099  1.00 17.82           C  
ATOM   1297  O   TYR A 165      13.495   1.420  17.078  1.00 17.11           O  
ATOM   1298  CB  TYR A 165      11.126   3.433  16.768  1.00 14.81           C  
ATOM   1299  CG  TYR A 165      10.655   4.764  17.284  1.00 22.91           C  
ATOM   1300  CD1 TYR A 165       9.663   5.490  16.623  1.00 16.13           C  
ATOM   1301  CD2 TYR A 165      11.191   5.290  18.448  1.00 18.53           C  
ATOM   1302  CE1 TYR A 165       9.225   6.719  17.134  1.00 15.31           C  
ATOM   1303  CE2 TYR A 165      10.765   6.504  18.952  1.00 19.73           C  
ATOM   1304  CZ  TYR A 165       9.791   7.213  18.294  1.00 18.75           C  
ATOM   1305  OH  TYR A 165       9.381   8.423  18.820  1.00 24.95           O  
ATOM   1306  N   SER A 166      12.919   1.480  14.895  1.00 14.16           N  
ATOM   1307  CA  SER A 166      13.427   0.139  14.608  1.00 17.85           C  
ATOM   1308  C   SER A 166      13.571  -0.018  13.108  1.00 17.56           C  
ATOM   1309  O   SER A 166      12.981   0.746  12.349  1.00 18.10           O  
ATOM   1310  CB  SER A 166      12.515  -0.951  15.189  1.00 23.12           C  
ATOM   1311  OG  SER A 166      11.159  -0.774  14.801  1.00 22.97           O  
ATOM   1312  N   VAL A 167      14.345  -1.007  12.678  1.00 17.71           N  
ATOM   1313  CA  VAL A 167      14.689  -1.100  11.263  1.00 20.69           C  
ATOM   1314  C   VAL A 167      13.496  -1.360  10.343  1.00 16.95           C  
ATOM   1315  O   VAL A 167      13.519  -0.940   9.194  1.00 19.02           O  
ATOM   1316  CB  VAL A 167      15.828  -2.110  10.987  1.00 24.45           C  
ATOM   1317  CG1 VAL A 167      17.121  -1.594  11.574  1.00 28.59           C  
ATOM   1318  CG2 VAL A 167      15.489  -3.485  11.530  1.00 21.99           C  
ATOM   1319  N   ASP A 168      12.455  -2.028  10.839  1.00 13.17           N  
ATOM   1320  CA  ASP A 168      11.266  -2.240  10.003  1.00 16.27           C  
ATOM   1321  C   ASP A 168      10.569  -0.910   9.686  1.00 22.24           C  
ATOM   1322  O   ASP A 168       9.678  -0.840   8.840  1.00 15.90           O  
ATOM   1323  CB  ASP A 168      10.297  -3.286  10.598  1.00 24.16           C  
ATOM   1324  CG  ASP A 168       9.944  -3.027  12.065  1.00 25.40           C  
ATOM   1325  OD1 ASP A 168      10.368  -1.991  12.639  1.00 25.89           O  
ATOM   1326  OD2 ASP A 168       9.221  -3.874  12.650  1.00 20.13           O  
ATOM   1327  N   MET A 169      11.006   0.155  10.351  1.00 15.27           N  
ATOM   1328  CA  MET A 169      10.426   1.470  10.124  1.00 16.84           C  
ATOM   1329  C   MET A 169      11.480   2.468   9.664  1.00 18.65           C  
ATOM   1330  O   MET A 169      11.269   3.680   9.712  1.00 17.92           O  
ATOM   1331  CB  MET A 169       9.701   1.965  11.383  1.00 17.97           C  
ATOM   1332  CG  MET A 169       8.487   1.096  11.741  1.00 18.39           C  
ATOM   1333  SD  MET A 169       7.440   1.710  13.110  1.00 27.39           S  
ATOM   1334  CE  MET A 169       8.628   1.593  14.449  1.00 18.20           C  
ATOM   1335  N   SER A 170      12.620   1.964   9.207  1.00 13.84           N  
ATOM   1336  CA  SER A 170      13.667   2.865   8.733  1.00 16.02           C  
ATOM   1337  C   SER A 170      13.281   3.486   7.389  1.00 23.79           C  
ATOM   1338  O   SER A 170      12.437   2.947   6.665  1.00 15.79           O  
ATOM   1339  CB  SER A 170      15.006   2.128   8.640  1.00 22.94           C  
ATOM   1340  OG  SER A 170      15.008   1.176   7.586  1.00 21.89           O  
ATOM   1341  N   ARG A 171      13.896   4.614   7.040  1.00 18.75           N  
ATOM   1342  CA  ARG A 171      13.509   5.323   5.820  1.00 20.35           C  
ATOM   1343  C   ARG A 171      13.541   4.438   4.568  1.00 24.81           C  
ATOM   1344  O   ARG A 171      12.612   4.467   3.748  1.00 17.71           O  
ATOM   1345  CB  ARG A 171      14.385   6.567   5.603  1.00 22.54           C  
ATOM   1346  CG  ARG A 171      14.220   7.167   4.204  1.00 33.27           C  
ATOM   1347  CD  ARG A 171      15.336   8.156   3.855  1.00 35.50           C  
ATOM   1348  NE  ARG A 171      16.624   7.737   4.404  1.00 40.86           N  
ATOM   1349  CZ  ARG A 171      17.469   6.898   3.810  1.00 41.25           C  
ATOM   1350  NH1 ARG A 171      17.179   6.372   2.623  1.00 41.99           N  
ATOM   1351  NH2 ARG A 171      18.610   6.585   4.411  1.00 40.89           N  
ATOM   1352  N   GLN A 172      14.610   3.671   4.398  1.00 20.99           N  
ATOM   1353  CA  GLN A 172      14.762   2.856   3.197  1.00 23.04           C  
ATOM   1354  C   GLN A 172      13.682   1.788   3.090  1.00 18.80           C  
ATOM   1355  O   GLN A 172      13.209   1.482   2.000  1.00 12.54           O  
ATOM   1356  CB  GLN A 172      16.146   2.210   3.144  1.00 26.40           C  
ATOM   1357  CG  GLN A 172      16.617   1.648   4.464  1.00 36.42           C  
ATOM   1358  CD  GLN A 172      17.609   2.559   5.153  1.00 39.57           C  
ATOM   1359  OE1 GLN A 172      17.228   3.535   5.794  0.91 26.00           O  
ATOM   1360  NE2 GLN A 172      18.890   2.246   5.017  1.00 36.69           N  
ATOM   1361  N   ILE A 173      13.293   1.223   4.226  1.00 15.19           N  
ATOM   1362  CA  ILE A 173      12.287   0.159   4.229  1.00 14.56           C  
ATOM   1363  C   ILE A 173      10.889   0.735   3.996  1.00 13.02           C  
ATOM   1364  O   ILE A 173      10.080   0.150   3.290  1.00 15.45           O  
ATOM   1365  CB  ILE A 173      12.313  -0.626   5.562  1.00 11.28           C  
ATOM   1366  CG1 ILE A 173      13.623  -1.400   5.673  1.00 17.89           C  
ATOM   1367  CG2 ILE A 173      11.115  -1.558   5.665  1.00 16.76           C  
ATOM   1368  CD1 ILE A 173      13.749  -2.502   4.642  1.00 23.42           C  
ATOM   1369  N   LEU A 174      10.615   1.898   4.579  1.00  9.94           N  
ATOM   1370  CA  LEU A 174       9.317   2.537   4.386  1.00 13.07           C  
ATOM   1371  C   LEU A 174       9.143   2.990   2.948  1.00 15.21           C  
ATOM   1372  O   LEU A 174       8.050   2.925   2.396  1.00 13.76           O  
ATOM   1373  CB  LEU A 174       9.152   3.731   5.326  1.00 13.09           C  
ATOM   1374  CG  LEU A 174       9.039   3.353   6.805  1.00 15.85           C  
ATOM   1375  CD1 LEU A 174       8.949   4.631   7.644  1.00 15.22           C  
ATOM   1376  CD2 LEU A 174       7.852   2.428   7.072  1.00 14.76           C  
ATOM   1377  N   THR A 175      10.230   3.455   2.350  1.00 13.49           N  
ATOM   1378  CA  THR A 175      10.215   3.861   0.944  1.00 15.77           C  
ATOM   1379  C   THR A 175       9.925   2.683   0.027  1.00 18.04           C  
ATOM   1380  O   THR A 175       9.166   2.810  -0.941  1.00 15.55           O  
ATOM   1381  CB  THR A 175      11.545   4.514   0.545  1.00 13.54           C  
ATOM   1382  OG1 THR A 175      11.691   5.742   1.271  1.00 16.73           O  
ATOM   1383  CG2 THR A 175      11.582   4.791  -0.950  1.00 18.30           C  
ATOM   1384  N   LEU A 176      10.536   1.537   0.322  1.00 10.54           N  
ATOM   1385  CA  LEU A 176      10.142   0.298  -0.363  1.00 12.81           C  
ATOM   1386  C   LEU A 176       8.636   0.011  -0.207  1.00 15.17           C  
ATOM   1387  O   LEU A 176       7.943  -0.291  -1.192  1.00 11.30           O  
ATOM   1388  CB  LEU A 176      10.962  -0.886   0.151  1.00 13.22           C  
ATOM   1389  CG  LEU A 176      10.363  -2.281  -0.053  1.00 13.25           C  
ATOM   1390  CD1 LEU A 176      10.243  -2.603  -1.545  1.00 16.22           C  
ATOM   1391  CD2 LEU A 176      11.210  -3.327   0.648  1.00 17.14           C  
ATOM   1392  N   ASN A 177       8.124   0.093   1.024  1.00 10.09           N  
ATOM   1393  CA  ASN A 177       6.704  -0.186   1.248  1.00 13.29           C  
ATOM   1394  C   ASN A 177       5.819   0.749   0.422  1.00 12.10           C  
ATOM   1395  O   ASN A 177       4.835   0.317  -0.171  1.00 12.17           O  
ATOM   1396  CB  ASN A 177       6.316  -0.090   2.738  1.00 10.57           C  
ATOM   1397  CG  ASN A 177       7.033  -1.123   3.605  1.00 15.91           C  
ATOM   1398  OD1 ASN A 177       7.642  -2.063   3.098  1.00 14.44           O  
ATOM   1399  ND2 ASN A 177       6.964  -0.943   4.923  1.00 12.44           N  
ATOM   1400  N   VAL A 178       6.148   2.041   0.429  1.00 10.85           N  
ATOM   1401  CA  VAL A 178       5.371   3.013  -0.319  1.00 11.59           C  
ATOM   1402  C   VAL A 178       5.338   2.672  -1.813  1.00 13.56           C  
ATOM   1403  O   VAL A 178       4.277   2.674  -2.427  1.00 12.25           O  
ATOM   1404  CB  VAL A 178       5.915   4.445  -0.146  1.00 11.38           C  
ATOM   1405  CG1 VAL A 178       5.203   5.387  -1.082  1.00 14.66           C  
ATOM   1406  CG2 VAL A 178       5.731   4.921   1.307  1.00  7.91           C  
ATOM   1407  N   ASN A 179       6.500   2.419  -2.399  1.00 12.13           N  
ATOM   1408  CA  ASN A 179       6.556   2.115  -3.843  1.00 11.19           C  
ATOM   1409  C   ASN A 179       5.868   0.823  -4.214  1.00 13.64           C  
ATOM   1410  O   ASN A 179       5.296   0.695  -5.298  1.00 14.64           O  
ATOM   1411  CB  ASN A 179       8.006   2.100  -4.318  1.00 14.60           C  
ATOM   1412  CG  ASN A 179       8.581   3.486  -4.394  1.00 22.61           C  
ATOM   1413  OD1 ASN A 179       7.946   4.382  -4.936  1.00 32.99           O  
ATOM   1414  ND2 ASN A 179       9.779   3.680  -3.848  1.00 17.62           N  
ATOM   1415  N   LEU A 180       5.935  -0.154  -3.324  1.00  9.96           N  
ATOM   1416  CA  LEU A 180       5.278  -1.422  -3.587  1.00 10.74           C  
ATOM   1417  C   LEU A 180       3.756  -1.217  -3.529  1.00 12.34           C  
ATOM   1418  O   LEU A 180       3.027  -1.732  -4.355  1.00 11.25           O  
ATOM   1419  CB  LEU A 180       5.719  -2.455  -2.553  1.00 16.39           C  
ATOM   1420  CG  LEU A 180       5.143  -3.859  -2.730  1.00 20.17           C  
ATOM   1421  CD1 LEU A 180       5.538  -4.446  -4.094  1.00 26.43           C  
ATOM   1422  CD2 LEU A 180       5.591  -4.768  -1.590  1.00 27.19           C  
ATOM   1423  N   MET A 181       3.285  -0.457  -2.541  1.00  9.71           N  
ATOM   1424  CA  MET A 181       1.862  -0.186  -2.408  1.00 12.80           C  
ATOM   1425  C   MET A 181       1.324   0.654  -3.568  1.00 13.35           C  
ATOM   1426  O   MET A 181       0.216   0.410  -4.032  1.00 10.94           O  
ATOM   1427  CB  MET A 181       1.542   0.531  -1.078  1.00  9.81           C  
ATOM   1428  CG  MET A 181       1.787  -0.303   0.202  1.00 17.33           C  
ATOM   1429  SD  MET A 181       0.870  -1.876   0.254  1.00 14.87           S  
ATOM   1430  CE  MET A 181       2.107  -3.036  -0.337  1.00 11.22           C  
ATOM   1431  N   LEU A 182       2.084   1.653  -4.019  1.00  7.77           N  
ATOM   1432  CA  LEU A 182       1.629   2.458  -5.168  1.00  9.90           C  
ATOM   1433  C   LEU A 182       1.660   1.634  -6.455  1.00  8.46           C  
ATOM   1434  O   LEU A 182       0.800   1.786  -7.317  1.00 10.55           O  
ATOM   1435  CB  LEU A 182       2.495   3.715  -5.343  1.00 13.41           C  
ATOM   1436  CG  LEU A 182       2.423   4.779  -4.236  1.00 11.88           C  
ATOM   1437  CD1 LEU A 182       3.384   5.936  -4.552  1.00 13.74           C  
ATOM   1438  CD2 LEU A 182       0.994   5.279  -4.073  1.00 12.31           C  
ATOM   1439  N   GLY A 183       2.674   0.786  -6.604  1.00  8.24           N  
ATOM   1440  CA  GLY A 183       2.676  -0.187  -7.687  1.00 12.17           C  
ATOM   1441  C   GLY A 183       1.420  -1.053  -7.714  1.00 11.51           C  
ATOM   1442  O   GLY A 183       0.789  -1.227  -8.761  1.00  7.43           O  
ATOM   1443  N   GLN A 184       1.029  -1.583  -6.563  1.00  9.05           N  
ATOM   1444  CA  GLN A 184      -0.175  -2.419  -6.501  1.00 13.42           C  
ATOM   1445  C   GLN A 184      -1.465  -1.610  -6.726  1.00  9.00           C  
ATOM   1446  O   GLN A 184      -2.407  -2.093  -7.354  1.00  8.50           O  
ATOM   1447  CB  GLN A 184      -0.187  -3.261  -5.205  1.00 10.09           C  
ATOM   1448  CG  GLN A 184       1.024  -4.234  -5.213  1.00 12.84           C  
ATOM   1449  CD  GLN A 184       1.108  -5.208  -4.045  1.00 11.97           C  
ATOM   1450  OE1 GLN A 184       1.812  -6.216  -4.148  1.00 16.08           O  
ATOM   1451  NE2 GLN A 184       0.401  -4.924  -2.932  1.00  9.22           N  
ATOM   1452  N   ALA A 185      -1.494  -0.375  -6.232  1.00  8.38           N  
ATOM   1453  CA  ALA A 185      -2.645   0.496  -6.452  1.00 10.30           C  
ATOM   1454  C   ALA A 185      -2.790   0.758  -7.957  1.00 13.01           C  
ATOM   1455  O   ALA A 185      -3.878   0.661  -8.532  1.00  9.16           O  
ATOM   1456  CB  ALA A 185      -2.449   1.829  -5.691  1.00  7.83           C  
ATOM   1457  N   GLN A 186      -1.679   1.088  -8.594  1.00  9.97           N  
ATOM   1458  CA  GLN A 186      -1.692   1.387 -10.036  1.00  9.50           C  
ATOM   1459  C   GLN A 186      -2.081   0.146 -10.853  1.00 12.31           C  
ATOM   1460  O   GLN A 186      -2.783   0.245 -11.862  1.00 11.20           O  
ATOM   1461  CB  GLN A 186      -0.314   1.896 -10.462  1.00 13.68           C  
ATOM   1462  CG  GLN A 186      -0.202   2.264 -11.954  1.00  9.66           C  
ATOM   1463  CD  GLN A 186      -0.552   3.714 -12.258  1.00 12.22           C  
ATOM   1464  OE1 GLN A 186      -0.652   4.552 -11.364  1.00 14.25           O  
ATOM   1465  NE2 GLN A 186      -0.714   4.020 -13.543  1.00 11.45           N  
ATOM   1466  N   GLU A 187      -1.637  -1.024 -10.401  1.00 10.20           N  
ATOM   1467  CA  GLU A 187      -2.010  -2.288 -11.033  1.00 10.59           C  
ATOM   1468  C   GLU A 187      -3.533  -2.523 -10.981  1.00 13.72           C  
ATOM   1469  O   GLU A 187      -4.137  -3.000 -11.961  1.00 10.42           O  
ATOM   1470  CB  GLU A 187      -1.201  -3.470 -10.421  1.00 13.04           C  
ATOM   1471  CG  GLU A 187      -1.615  -4.881 -10.900  1.00 16.55           C  
ATOM   1472  CD  GLU A 187      -0.770  -6.037 -10.290  1.00 19.52           C  
ATOM   1473  OE1 GLU A 187       0.218  -5.785  -9.556  1.00 22.00           O  
ATOM   1474  OE2 GLU A 187      -1.111  -7.215 -10.530  1.00 17.63           O  
ATOM   1475  N   CYS A 188      -4.163  -2.177  -9.861  1.00 11.71           N  
ATOM   1476  CA  CYS A 188      -5.619  -2.270  -9.755  1.00 12.54           C  
ATOM   1477  C   CYS A 188      -6.309  -1.380 -10.783  1.00 14.33           C  
ATOM   1478  O   CYS A 188      -7.314  -1.774 -11.363  1.00 13.16           O  
ATOM   1479  CB  CYS A 188      -6.113  -1.897  -8.343  1.00 12.00           C  
ATOM   1480  SG  CYS A 188      -5.600  -3.069  -7.049  1.00 16.51           S  
ATOM   1481  N   LEU A 189      -5.782  -0.178 -10.990  1.00 13.13           N  
ATOM   1482  CA  LEU A 189      -6.404   0.770 -11.910  1.00 14.78           C  
ATOM   1483  C   LEU A 189      -6.128   0.377 -13.354  1.00 15.83           C  
ATOM   1484  O   LEU A 189      -6.926   0.658 -14.256  1.00 13.47           O  
ATOM   1485  CB  LEU A 189      -5.920   2.198 -11.640  1.00 13.89           C  
ATOM   1486  CG  LEU A 189      -6.421   2.751 -10.303  1.00 18.74           C  
ATOM   1487  CD1 LEU A 189      -6.018   4.196 -10.127  1.00 19.93           C  
ATOM   1488  CD2 LEU A 189      -7.939   2.605 -10.235  1.00 23.81           C  
ATOM   1489  N   LEU A 190      -5.003  -0.286 -13.577  1.00 11.64           N  
ATOM   1490  CA  LEU A 190      -4.761  -0.864 -14.900  1.00 14.49           C  
ATOM   1491  C   LEU A 190      -5.856  -1.883 -15.222  1.00 16.08           C  
ATOM   1492  O   LEU A 190      -6.443  -1.869 -16.315  1.00 17.34           O  
ATOM   1493  CB  LEU A 190      -3.389  -1.525 -14.960  1.00 10.79           C  
ATOM   1494  CG  LEU A 190      -3.131  -2.357 -16.231  1.00 13.02           C  
ATOM   1495  CD1 LEU A 190      -3.152  -1.452 -17.455  1.00 11.74           C  
ATOM   1496  CD2 LEU A 190      -1.793  -3.038 -16.120  1.00 13.70           C  
ATOM   1497  N   GLU A 191      -6.128  -2.782 -14.286  1.00 13.76           N  
ATOM   1498  CA  GLU A 191      -7.177  -3.779 -14.519  1.00 19.52           C  
ATOM   1499  C   GLU A 191      -8.519  -3.092 -14.770  1.00 22.92           C  
ATOM   1500  O   GLU A 191      -9.292  -3.501 -15.636  1.00 17.37           O  
ATOM   1501  CB  GLU A 191      -7.277  -4.740 -13.336  1.00 20.42           C  
ATOM   1502  CG  GLU A 191      -5.964  -5.488 -13.065  1.00 22.64           C  
ATOM   1503  CD  GLU A 191      -5.961  -6.221 -11.733  1.00 32.14           C  
ATOM   1504  OE1 GLU A 191      -6.726  -5.810 -10.831  1.00 26.71           O  
ATOM   1505  OE2 GLU A 191      -5.202  -7.209 -11.591  1.00 34.09           O  
ATOM   1506  N   LYS A 192      -8.792  -2.037 -14.011  1.00 19.65           N  
ATOM   1507  CA  LYS A 192     -10.040  -1.317 -14.182  1.00 19.40           C  
ATOM   1508  C   LYS A 192     -10.103  -0.627 -15.543  1.00 18.07           C  
ATOM   1509  O   LYS A 192     -11.163  -0.563 -16.171  1.00 21.07           O  
ATOM   1510  CB  LYS A 192     -10.227  -0.304 -13.049  1.00 15.03           C  
ATOM   1511  CG  LYS A 192     -11.514   0.505 -13.132  1.00 22.45           C  
ATOM   1512  CD  LYS A 192     -11.635   1.409 -11.883  1.00 26.33           C  
ATOM   1513  CE  LYS A 192     -12.963   2.151 -11.839  1.00 30.60           C  
ATOM   1514  NZ  LYS A 192     -13.071   3.157 -12.928  1.00 29.66           N  
ATOM   1515  N   SER A 193      -8.978  -0.089 -15.992  1.00 14.42           N  
ATOM   1516  CA  SER A 193      -8.971   0.646 -17.242  1.00 18.54           C  
ATOM   1517  C   SER A 193      -9.278  -0.308 -18.393  1.00 20.07           C  
ATOM   1518  O   SER A 193      -9.851   0.097 -19.393  1.00 16.74           O  
ATOM   1519  CB  SER A 193      -7.647   1.395 -17.467  1.00 19.46           C  
ATOM   1520  OG  SER A 193      -6.599   0.532 -17.881  1.00 18.36           O  
ATOM   1521  N   MET A 194      -8.926  -1.580 -18.229  1.00 18.29           N  
ATOM   1522  CA  MET A 194      -9.230  -2.577 -19.253  1.00 23.66           C  
ATOM   1523  C   MET A 194     -10.708  -2.950 -19.216  1.00 28.73           C  
ATOM   1524  O   MET A 194     -11.364  -3.050 -20.258  1.00 23.90           O  
ATOM   1525  CB  MET A 194      -8.336  -3.810 -19.103  1.00 22.44           C  
ATOM   1526  CG  MET A 194      -6.913  -3.564 -19.603  1.00 24.03           C  
ATOM   1527  SD  MET A 194      -5.795  -4.964 -19.386  1.00 31.56           S  
ATOM   1528  CE  MET A 194      -6.165  -5.417 -17.695  1.00 30.01           C  
ATOM   1529  N   LEU A 195     -11.239  -3.133 -18.013  1.00 23.00           N  
ATOM   1530  CA  LEU A 195     -12.667  -3.380 -17.865  1.00 26.63           C  
ATOM   1531  C   LEU A 195     -13.471  -2.212 -18.442  1.00 26.08           C  
ATOM   1532  O   LEU A 195     -14.470  -2.421 -19.121  1.00 31.94           O  
ATOM   1533  CB  LEU A 195     -13.040  -3.640 -16.396  1.00 30.04           C  
ATOM   1534  CG  LEU A 195     -13.287  -5.110 -16.027  1.00 45.82           C  
ATOM   1535  CD1 LEU A 195     -12.124  -5.986 -16.458  1.00 48.08           C  
ATOM   1536  CD2 LEU A 195     -13.581  -5.290 -14.536  1.00 36.27           C  
ATOM   1537  N   ASP A 196     -13.019  -0.987 -18.191  1.00 20.19           N  
ATOM   1538  CA  ASP A 196     -13.691   0.206 -18.714  1.00 23.62           C  
ATOM   1539  C   ASP A 196     -13.454   0.464 -20.211  1.00 32.13           C  
ATOM   1540  O   ASP A 196     -13.954   1.452 -20.758  1.00 30.87           O  
ATOM   1541  CB  ASP A 196     -13.277   1.458 -17.932  1.00 25.50           C  
ATOM   1542  CG  ASP A 196     -13.813   1.466 -16.503  1.00 31.65           C  
ATOM   1543  OD1 ASP A 196     -14.785   0.736 -16.225  1.00 34.08           O  
ATOM   1544  OD2 ASP A 196     -13.258   2.205 -15.662  1.00 33.16           O  
ATOM   1545  N   ASN A 197     -12.673  -0.392 -20.864  1.00 27.30           N  
ATOM   1546  CA  ASN A 197     -12.392  -0.222 -22.293  1.00 27.43           C  
ATOM   1547  C   ASN A 197     -11.803   1.135 -22.671  1.00 32.29           C  
ATOM   1548  O   ASN A 197     -12.275   1.776 -23.616  1.00 25.47           O  
ATOM   1549  CB  ASN A 197     -13.667  -0.442 -23.108  1.00 33.61           C  
ATOM   1550  CG  ASN A 197     -14.172  -1.857 -23.013  1.00 43.43           C  
ATOM   1551  OD1 ASN A 197     -13.451  -2.806 -23.325  1.00 54.77           O  
ATOM   1552  ND2 ASN A 197     -15.411  -2.014 -22.560  1.00 44.02           N  
ATOM   1553  N   ARG A 198     -10.782   1.577 -21.944  1.00 25.41           N  
ATOM   1554  CA  ARG A 198     -10.120   2.840 -22.271  1.00 19.38           C  
ATOM   1555  C   ARG A 198      -9.327   2.709 -23.557  1.00 21.06           C  
ATOM   1556  O   ARG A 198      -9.056   1.599 -24.003  1.00 18.75           O  
ATOM   1557  CB  ARG A 198      -9.196   3.275 -21.130  1.00 25.83           C  
ATOM   1558  CG  ARG A 198      -9.908   3.482 -19.801  1.00 22.02           C  
ATOM   1559  CD  ARG A 198     -10.912   4.637 -19.854  1.00 28.54           C  
ATOM   1560  NE  ARG A 198     -11.516   4.867 -18.541  1.00 25.99           N  
ATOM   1561  CZ  ARG A 198     -12.309   5.891 -18.226  1.00 35.80           C  
ATOM   1562  NH1 ARG A 198     -12.619   6.814 -19.126  1.00 29.63           N  
ATOM   1563  NH2 ARG A 198     -12.796   5.992 -16.998  1.00 28.33           N  
ATOM   1564  N   LYS A 199      -8.953   3.833 -24.159  1.00 21.30           N  
ATOM   1565  CA  LYS A 199      -8.132   3.786 -25.365  1.00 19.36           C  
ATOM   1566  C   LYS A 199      -6.889   2.951 -25.096  1.00 24.58           C  
ATOM   1567  O   LYS A 199      -6.311   3.023 -24.007  1.00 18.18           O  
ATOM   1568  CB  LYS A 199      -7.741   5.198 -25.817  1.00 25.31           C  
ATOM   1569  CG  LYS A 199      -8.922   6.054 -26.290  1.00 28.62           C  
ATOM   1570  CD  LYS A 199      -9.632   5.403 -27.479  1.00 34.00           C  
ATOM   1571  CE  LYS A 199     -10.827   6.231 -27.958  1.00 44.27           C  
ATOM   1572  NZ  LYS A 199     -11.543   5.550 -29.079  1.00 50.72           N  
ATOM   1573  N   SER A 200      -6.481   2.158 -26.086  1.00 18.25           N  
ATOM   1574  CA  SER A 200      -5.314   1.295 -25.947  1.00 19.95           C  
ATOM   1575  C   SER A 200      -4.057   2.064 -25.568  1.00 21.75           C  
ATOM   1576  O   SER A 200      -3.258   1.592 -24.762  1.00 22.08           O  
ATOM   1577  CB  SER A 200      -5.060   0.501 -27.241  1.00 27.07           C  
ATOM   1578  OG  SER A 200      -6.154  -0.350 -27.537  1.00 27.49           O  
ATOM   1579  N   PHE A 201      -3.860   3.240 -26.147  1.00 20.80           N  
ATOM   1580  CA  PHE A 201      -2.665   4.004 -25.794  1.00 23.47           C  
ATOM   1581  C   PHE A 201      -2.665   4.410 -24.313  1.00 22.83           C  
ATOM   1582  O   PHE A 201      -1.613   4.414 -23.677  1.00 17.70           O  
ATOM   1583  CB  PHE A 201      -2.466   5.224 -26.699  1.00 29.02           C  
ATOM   1584  CG  PHE A 201      -3.180   6.457 -26.231  1.00 35.59           C  
ATOM   1585  CD1 PHE A 201      -4.458   6.750 -26.685  1.00 37.51           C  
ATOM   1586  CD2 PHE A 201      -2.570   7.332 -25.339  1.00 34.87           C  
ATOM   1587  CE1 PHE A 201      -5.117   7.887 -26.254  1.00 32.99           C  
ATOM   1588  CE2 PHE A 201      -3.220   8.470 -24.905  1.00 37.36           C  
ATOM   1589  CZ  PHE A 201      -4.495   8.750 -25.363  1.00 34.48           C  
ATOM   1590  N   LEU A 202      -3.832   4.747 -23.768  1.00 22.73           N  
ATOM   1591  CA  LEU A 202      -3.895   5.121 -22.353  1.00 20.37           C  
ATOM   1592  C   LEU A 202      -3.609   3.905 -21.482  1.00 17.81           C  
ATOM   1593  O   LEU A 202      -2.859   4.002 -20.521  1.00 17.94           O  
ATOM   1594  CB  LEU A 202      -5.248   5.715 -21.977  1.00 20.27           C  
ATOM   1595  CG  LEU A 202      -5.484   5.944 -20.477  1.00 24.08           C  
ATOM   1596  CD1 LEU A 202      -4.401   6.850 -19.904  1.00 23.57           C  
ATOM   1597  CD2 LEU A 202      -6.877   6.521 -20.203  1.00 23.08           C  
ATOM   1598  N   VAL A 203      -4.219   2.764 -21.817  1.00 15.89           N  
ATOM   1599  CA  VAL A 203      -3.939   1.530 -21.093  1.00 16.88           C  
ATOM   1600  C   VAL A 203      -2.440   1.229 -21.076  1.00 16.66           C  
ATOM   1601  O   VAL A 203      -1.907   0.842 -20.044  1.00 12.28           O  
ATOM   1602  CB  VAL A 203      -4.707   0.320 -21.633  1.00 20.80           C  
ATOM   1603  CG1 VAL A 203      -4.278  -0.942 -20.889  1.00 14.90           C  
ATOM   1604  CG2 VAL A 203      -6.228   0.542 -21.506  1.00 22.42           C  
ATOM   1605  N   ALA A 204      -1.761   1.432 -22.203  1.00 14.48           N  
ATOM   1606  CA  ALA A 204      -0.297   1.253 -22.253  1.00 16.82           C  
ATOM   1607  C   ALA A 204       0.484   2.151 -21.285  1.00 18.44           C  
ATOM   1608  O   ALA A 204       1.430   1.700 -20.631  1.00 19.06           O  
ATOM   1609  CB  ALA A 204       0.235   1.437 -23.699  1.00 13.31           C  
ATOM   1610  N   ARG A 205       0.109   3.424 -21.207  1.00 16.79           N  
ATOM   1611  CA  ARG A 205       0.757   4.347 -20.280  1.00 18.42           C  
ATOM   1612  C   ARG A 205       0.521   3.942 -18.823  1.00 11.81           C  
ATOM   1613  O   ARG A 205       1.417   4.055 -18.009  1.00 16.99           O  
ATOM   1614  CB  ARG A 205       0.277   5.785 -20.497  1.00 23.67           C  
ATOM   1615  CG  ARG A 205       0.598   6.356 -21.888  1.00 25.76           C  
ATOM   1616  CD  ARG A 205       0.327   7.861 -21.931  1.00 31.55           C  
ATOM   1617  NE  ARG A 205       1.035   8.540 -20.846  1.00 37.18           N  
ATOM   1618  CZ  ARG A 205       0.571   9.592 -20.174  1.00 38.24           C  
ATOM   1619  NH1 ARG A 205      -0.615  10.110 -20.474  1.00 43.34           N  
ATOM   1620  NH2 ARG A 205       1.298  10.123 -19.195  1.00 33.90           N  
ATOM   1621  N   ILE A 206      -0.693   3.504 -18.505  1.00  8.97           N  
ATOM   1622  CA  ILE A 206      -1.015   3.064 -17.143  1.00 11.83           C  
ATOM   1623  C   ILE A 206      -0.148   1.861 -16.763  1.00 12.82           C  
ATOM   1624  O   ILE A 206       0.439   1.817 -15.677  1.00 15.17           O  
ATOM   1625  CB  ILE A 206      -2.525   2.727 -16.989  1.00 14.93           C  
ATOM   1626  CG1 ILE A 206      -3.375   3.981 -17.242  1.00 13.15           C  
ATOM   1627  CG2 ILE A 206      -2.846   2.147 -15.579  1.00 10.94           C  
ATOM   1628  CD1 ILE A 206      -4.875   3.709 -17.177  1.00 16.52           C  
ATOM   1629  N   SER A 207      -0.049   0.898 -17.672  1.00 13.25           N  
ATOM   1630  CA  SER A 207       0.756  -0.281 -17.431  1.00  9.99           C  
ATOM   1631  C   SER A 207       2.231   0.112 -17.310  1.00 14.53           C  
ATOM   1632  O   SER A 207       2.956  -0.412 -16.464  1.00 14.59           O  
ATOM   1633  CB  SER A 207       0.563  -1.296 -18.567  1.00 12.53           C  
ATOM   1634  OG  SER A 207       1.140  -2.555 -18.227  1.00 13.87           O  
ATOM   1635  N   ALA A 208       2.669   1.053 -18.136  1.00 13.54           N  
ATOM   1636  CA  ALA A 208       4.068   1.491 -18.098  1.00 20.79           C  
ATOM   1637  C   ALA A 208       4.410   2.094 -16.733  1.00 15.80           C  
ATOM   1638  O   ALA A 208       5.531   1.971 -16.241  1.00 14.43           O  
ATOM   1639  CB  ALA A 208       4.353   2.495 -19.210  1.00 15.21           C  
ATOM   1640  N   GLN A 209       3.439   2.741 -16.116  1.00 12.62           N  
ATOM   1641  CA  GLN A 209       3.673   3.316 -14.794  1.00  9.93           C  
ATOM   1642  C   GLN A 209       3.715   2.230 -13.722  1.00 13.30           C  
ATOM   1643  O   GLN A 209       4.448   2.351 -12.735  1.00 11.11           O  
ATOM   1644  CB  GLN A 209       2.600   4.345 -14.458  1.00 11.62           C  
ATOM   1645  CG  GLN A 209       2.770   4.953 -13.085  1.00 14.27           C  
ATOM   1646  CD  GLN A 209       3.980   5.868 -12.991  1.00 24.38           C  
ATOM   1647  OE1 GLN A 209       4.323   6.555 -13.948  1.00 25.65           O  
ATOM   1648  NE2 GLN A 209       4.628   5.887 -11.825  1.00 25.24           N  
ATOM   1649  N   VAL A 210       2.920   1.171 -13.899  1.00 11.74           N  
ATOM   1650  CA  VAL A 210       3.012   0.040 -12.974  1.00 11.03           C  
ATOM   1651  C   VAL A 210       4.469  -0.454 -12.954  1.00 13.51           C  
ATOM   1652  O   VAL A 210       5.050  -0.716 -11.891  1.00 10.84           O  
ATOM   1653  CB  VAL A 210       2.069  -1.110 -13.385  1.00 15.07           C  
ATOM   1654  CG1 VAL A 210       2.394  -2.378 -12.611  1.00 12.31           C  
ATOM   1655  CG2 VAL A 210       0.590  -0.696 -13.199  1.00 12.95           C  
ATOM   1656  N   VAL A 211       5.046  -0.554 -14.145  1.00 14.77           N  
ATOM   1657  CA  VAL A 211       6.411  -1.017 -14.316  1.00 17.04           C  
ATOM   1658  C   VAL A 211       7.366  -0.097 -13.579  1.00 13.92           C  
ATOM   1659  O   VAL A 211       8.288  -0.559 -12.899  1.00 17.80           O  
ATOM   1660  CB  VAL A 211       6.833  -1.024 -15.807  1.00 17.34           C  
ATOM   1661  CG1 VAL A 211       8.353  -1.199 -15.931  1.00 17.61           C  
ATOM   1662  CG2 VAL A 211       6.088  -2.104 -16.595  1.00 14.05           C  
ATOM   1663  N   ASP A 212       7.154   1.205 -13.734  1.00 13.25           N  
ATOM   1664  CA  ASP A 212       8.019   2.197 -13.084  1.00 20.60           C  
ATOM   1665  C   ASP A 212       7.985   2.078 -11.557  1.00 18.38           C  
ATOM   1666  O   ASP A 212       9.033   2.157 -10.900  1.00 16.90           O  
ATOM   1667  CB  ASP A 212       7.668   3.632 -13.526  1.00 17.74           C  
ATOM   1668  CG  ASP A 212       8.053   3.910 -14.973  1.00 34.66           C  
ATOM   1669  OD1 ASP A 212       8.938   3.200 -15.505  1.00 31.73           O  
ATOM   1670  OD2 ASP A 212       7.473   4.841 -15.576  1.00 31.08           O  
ATOM   1671  N   TYR A 213       6.800   1.872 -10.978  1.00 11.61           N  
ATOM   1672  CA  TYR A 213       6.746   1.693  -9.523  1.00  9.62           C  
ATOM   1673  C   TYR A 213       7.440   0.400  -9.093  1.00 12.59           C  
ATOM   1674  O   TYR A 213       8.170   0.372  -8.097  1.00 17.39           O  
ATOM   1675  CB  TYR A 213       5.308   1.681  -8.973  1.00 10.40           C  
ATOM   1676  CG  TYR A 213       4.610   3.021  -8.942  1.00 12.70           C  
ATOM   1677  CD1 TYR A 213       5.133   4.102  -8.218  1.00 17.19           C  
ATOM   1678  CD2 TYR A 213       3.408   3.201  -9.612  1.00 18.13           C  
ATOM   1679  CE1 TYR A 213       4.479   5.324  -8.197  1.00 20.75           C  
ATOM   1680  CE2 TYR A 213       2.741   4.406  -9.576  1.00 17.72           C  
ATOM   1681  CZ  TYR A 213       3.277   5.462  -8.878  1.00 21.70           C  
ATOM   1682  OH  TYR A 213       2.586   6.652  -8.883  1.00 22.23           O  
ATOM   1683  N   TYR A 214       7.176  -0.685  -9.814  1.00 14.59           N  
ATOM   1684  CA  TYR A 214       7.787  -1.959  -9.461  1.00 14.25           C  
ATOM   1685  C   TYR A 214       9.297  -1.893  -9.648  1.00 18.23           C  
ATOM   1686  O   TYR A 214      10.036  -2.513  -8.890  1.00 11.63           O  
ATOM   1687  CB  TYR A 214       7.152  -3.128 -10.236  1.00 10.37           C  
ATOM   1688  CG  TYR A 214       5.780  -3.511  -9.687  1.00 14.71           C  
ATOM   1689  CD1 TYR A 214       5.516  -3.480  -8.318  1.00 19.83           C  
ATOM   1690  CD2 TYR A 214       4.748  -3.874 -10.535  1.00 19.13           C  
ATOM   1691  CE1 TYR A 214       4.259  -3.823  -7.810  1.00 19.07           C  
ATOM   1692  CE2 TYR A 214       3.489  -4.215 -10.041  1.00 10.72           C  
ATOM   1693  CZ  TYR A 214       3.252  -4.190  -8.682  1.00 17.47           C  
ATOM   1694  OH  TYR A 214       2.005  -4.542  -8.215  1.00 18.51           O  
ATOM   1695  N   LYS A 215       9.763  -1.133 -10.641  1.00 17.62           N  
ATOM   1696  CA  LYS A 215      11.205  -0.928 -10.790  1.00 20.11           C  
ATOM   1697  C   LYS A 215      11.820  -0.242  -9.558  1.00 17.13           C  
ATOM   1698  O   LYS A 215      12.892  -0.640  -9.097  1.00 19.00           O  
ATOM   1699  CB  LYS A 215      11.544  -0.165 -12.081  1.00 18.23           C  
ATOM   1700  CG  LYS A 215      11.539  -1.034 -13.338  1.00 19.52           C  
ATOM   1701  CD  LYS A 215      12.040  -0.251 -14.544  1.00 24.08           C  
ATOM   1702  CE  LYS A 215      12.137  -1.146 -15.780  1.00 32.51           C  
ATOM   1703  NZ  LYS A 215      12.436  -0.353 -17.016  1.00 35.99           N  
ATOM   1704  N   GLU A 216      11.135   0.761  -9.007  1.00 15.40           N  
ATOM   1705  CA  GLU A 216      11.621   1.414  -7.785  1.00 20.50           C  
ATOM   1706  C   GLU A 216      11.664   0.442  -6.616  1.00 22.10           C  
ATOM   1707  O   GLU A 216      12.636   0.406  -5.850  1.00 21.01           O  
ATOM   1708  CB  GLU A 216      10.763   2.630  -7.394  1.00 19.85           C  
ATOM   1709  CG  GLU A 216      10.956   3.844  -8.286  1.00 35.43           C  
ATOM   1710  CD  GLU A 216      12.417   4.261  -8.410  0.32 49.47           C  
ATOM   1711  OE1 GLU A 216      13.179   4.099  -7.430  0.90 55.68           O  
ATOM   1712  OE2 GLU A 216      12.806   4.747  -9.497  0.56 59.57           O  
ATOM   1713  N   ALA A 217      10.606  -0.342  -6.466  1.00 16.36           N  
ATOM   1714  CA  ALA A 217      10.561  -1.311  -5.380  1.00 16.27           C  
ATOM   1715  C   ALA A 217      11.617  -2.389  -5.577  1.00 18.92           C  
ATOM   1716  O   ALA A 217      12.263  -2.819  -4.630  1.00 16.80           O  
ATOM   1717  CB  ALA A 217       9.166  -1.935  -5.289  1.00 18.76           C  
ATOM   1718  N   CYS A 218      11.784  -2.840  -6.815  1.00 14.55           N  
ATOM   1719  CA  CYS A 218      12.763  -3.878  -7.101  1.00 15.44           C  
ATOM   1720  C   CYS A 218      14.168  -3.396  -6.784  1.00 20.24           C  
ATOM   1721  O   CYS A 218      15.023  -4.183  -6.346  1.00 19.82           O  
ATOM   1722  CB  CYS A 218      12.698  -4.296  -8.570  1.00 15.75           C  
ATOM   1723  SG  CYS A 218      13.586  -5.845  -8.883  1.00 27.81           S  
ATOM   1724  N   ARG A 219      14.415  -2.108  -7.009  1.00 16.19           N  
ATOM   1725  CA  ARG A 219      15.733  -1.549  -6.724  1.00 20.87           C  
ATOM   1726  C   ARG A 219      16.049  -1.669  -5.247  1.00 21.27           C  
ATOM   1727  O   ARG A 219      17.183  -1.971  -4.874  1.00 26.44           O  
ATOM   1728  CB  ARG A 219      15.819  -0.077  -7.122  1.00 28.50           C  
ATOM   1729  CG  ARG A 219      16.177   0.160  -8.565  1.00 37.72           C  
ATOM   1730  CD  ARG A 219      16.238   1.650  -8.857  1.00 47.78           C  
ATOM   1731  NE  ARG A 219      16.226   1.909 -10.294  1.00 51.55           N  
ATOM   1732  CZ  ARG A 219      15.123   2.102 -11.011  1.00 48.00           C  
ATOM   1733  NH1 ARG A 219      13.934   2.074 -10.427  1.00 42.31           N  
ATOM   1734  NH2 ARG A 219      15.210   2.328 -12.315  1.00 64.17           N  
ATOM   1735  N   ALA A 220      15.058  -1.408  -4.402  1.00 23.18           N  
ATOM   1736  CA  ALA A 220      15.264  -1.541  -2.964  1.00 19.67           C  
ATOM   1737  C   ALA A 220      15.494  -2.998  -2.562  1.00 20.71           C  
ATOM   1738  O   ALA A 220      16.342  -3.288  -1.708  1.00 18.75           O  
ATOM   1739  CB  ALA A 220      14.095  -0.929  -2.176  1.00 20.81           C  
ATOM   1740  N   LEU A 221      14.739  -3.915  -3.165  1.00 14.60           N  
ATOM   1741  CA ALEU A 221      14.914  -5.336  -2.871  0.47 17.39           C  
ATOM   1742  CA BLEU A 221      14.888  -5.341  -2.901  0.53 17.35           C  
ATOM   1743  C   LEU A 221      16.260  -5.858  -3.344  1.00 20.74           C  
ATOM   1744  O   LEU A 221      16.752  -6.852  -2.825  1.00 19.89           O  
ATOM   1745  CB ALEU A 221      13.807  -6.191  -3.496  0.47 18.50           C  
ATOM   1746  CB BLEU A 221      13.785  -6.129  -3.625  0.53 18.53           C  
ATOM   1747  CG ALEU A 221      12.440  -6.171  -2.823  0.47 19.53           C  
ATOM   1748  CG BLEU A 221      12.301  -5.974  -3.262  0.53 19.44           C  
ATOM   1749  CD1ALEU A 221      12.475  -6.753  -1.414  0.47 17.48           C  
ATOM   1750  CD1BLEU A 221      11.358  -6.730  -4.188  0.53 16.13           C  
ATOM   1751  CD2ALEU A 221      11.940  -4.777  -2.801  0.47 16.11           C  
ATOM   1752  CD2BLEU A 221      12.044  -6.338  -1.780  0.53 18.47           C  
ATOM   1753  N   GLU A 222      16.855  -5.191  -4.329  1.00 18.80           N  
ATOM   1754  CA  GLU A 222      18.149  -5.617  -4.857  1.00 21.34           C  
ATOM   1755  C   GLU A 222      19.277  -4.935  -4.105  1.00 25.72           C  
ATOM   1756  O   GLU A 222      20.450  -5.252  -4.304  1.00 22.76           O  
ATOM   1757  CB  GLU A 222      18.253  -5.310  -6.351  1.00 24.30           C  
ATOM   1758  CG  GLU A 222      17.368  -6.220  -7.205  1.00 27.31           C  
ATOM   1759  CD  GLU A 222      17.377  -5.840  -8.674  1.00 33.63           C  
ATOM   1760  OE1 GLU A 222      17.464  -4.630  -8.975  1.00 37.22           O  
ATOM   1761  OE2 GLU A 222      17.299  -6.754  -9.526  1.00 42.07           O  
ATOM   1762  N   ASN A 223      18.922  -3.976  -3.257  1.00 21.17           N  
ATOM   1763  CA  ASN A 223      19.918  -3.283  -2.457  1.00 22.09           C  
ATOM   1764  C   ASN A 223      20.397  -4.251  -1.374  1.00 20.95           C  
ATOM   1765  O   ASN A 223      19.607  -4.653  -0.520  1.00 21.83           O  
ATOM   1766  CB  ASN A 223      19.289  -2.020  -1.855  1.00 20.50           C  
ATOM   1767  CG  ASN A 223      20.298  -1.143  -1.134  1.00 26.87           C  
ATOM   1768  OD1 ASN A 223      20.933  -1.572  -0.178  1.00 21.56           O  
ATOM   1769  ND2 ASN A 223      20.427   0.104  -1.579  1.00 27.68           N  
ATOM   1770  N   PRO A 224      21.686  -4.649  -1.411  1.00 23.24           N  
ATOM   1771  CA  PRO A 224      22.248  -5.635  -0.473  1.00 21.56           C  
ATOM   1772  C   PRO A 224      22.056  -5.259   1.004  1.00 17.28           C  
ATOM   1773  O   PRO A 224      21.808  -6.141   1.833  1.00 26.89           O  
ATOM   1774  CB  PRO A 224      23.745  -5.638  -0.812  1.00 28.07           C  
ATOM   1775  CG  PRO A 224      23.827  -5.124  -2.198  1.00 30.42           C  
ATOM   1776  CD  PRO A 224      22.703  -4.136  -2.345  1.00 24.34           C  
ATOM   1777  N   ASP A 225      22.190  -3.976   1.331  1.00 17.70           N  
ATOM   1778  CA  ASP A 225      21.956  -3.514   2.704  1.00 30.20           C  
ATOM   1779  C   ASP A 225      20.472  -3.646   3.059  1.00 34.40           C  
ATOM   1780  O   ASP A 225      20.111  -4.324   4.021  1.00 37.51           O  
ATOM   1781  CB  ASP A 225      22.411  -2.058   2.882  1.00 30.27           C  
ATOM   1782  CG  ASP A 225      23.874  -1.843   2.499  1.00 29.27           C  
ATOM   1783  OD1 ASP A 225      24.677  -2.785   2.652  1.00 24.18           O  
ATOM   1784  OD2 ASP A 225      24.223  -0.727   2.051  1.00 34.75           O  
ATOM   1785  N   THR A 226      19.615  -3.002   2.270  1.00 33.41           N  
ATOM   1786  CA  THR A 226      18.174  -3.088   2.487  1.00 26.94           C  
ATOM   1787  C   THR A 226      17.754  -4.544   2.550  1.00 26.99           C  
ATOM   1788  O   THR A 226      16.978  -4.946   3.414  1.00 40.32           O  
ATOM   1789  CB  THR A 226      17.388  -2.404   1.372  1.00 29.89           C  
ATOM   1790  OG1 THR A 226      17.725  -1.011   1.334  1.00 33.05           O  
ATOM   1791  CG2 THR A 226      15.894  -2.557   1.614  1.00 34.32           C  
ATOM   1792  N   ALA A 227      18.289  -5.341   1.639  1.00 29.20           N  
ATOM   1793  CA  ALA A 227      17.937  -6.746   1.582  1.00 24.70           C  
ATOM   1794  C   ALA A 227      18.243  -7.411   2.909  1.00 36.99           C  
ATOM   1795  O   ALA A 227      17.407  -8.126   3.439  1.00 34.40           O  
ATOM   1796  CB  ALA A 227      18.669  -7.443   0.468  1.00 31.69           C  
ATOM   1797  N   SER A 228      19.434  -7.162   3.452  1.00 39.94           N  
ATOM   1798  CA ASER A 228      19.865  -7.808   4.688  0.20 38.70           C  
ATOM   1799  CA BSER A 228      19.848  -7.836   4.678  0.80 38.96           C  
ATOM   1800  C   SER A 228      18.981  -7.434   5.878  1.00 31.98           C  
ATOM   1801  O   SER A 228      18.892  -8.172   6.854  1.00 40.46           O  
ATOM   1802  CB ASER A 228      21.329  -7.474   4.985  0.20 35.33           C  
ATOM   1803  CB BSER A 228      21.346  -7.631   4.962  0.80 35.51           C  
ATOM   1804  OG ASER A 228      22.175  -7.929   3.943  0.20 33.80           O  
ATOM   1805  OG BSER A 228      21.611  -6.384   5.583  0.80 28.71           O  
ATOM   1806  N   LEU A 229      18.359  -6.261   5.825  1.00 32.81           N  
ATOM   1807  CA  LEU A 229      17.411  -5.859   6.859  1.00 30.90           C  
ATOM   1808  C   LEU A 229      16.137  -6.696   6.800  1.00 44.23           C  
ATOM   1809  O   LEU A 229      15.543  -7.006   7.831  1.00 36.76           O  
ATOM   1810  CB  LEU A 229      17.054  -4.378   6.728  1.00 35.51           C  
ATOM   1811  CG  LEU A 229      18.167  -3.349   6.933  1.00 36.91           C  
ATOM   1812  CD1 LEU A 229      17.658  -1.947   6.638  1.00 33.63           C  
ATOM   1813  CD2 LEU A 229      18.734  -3.434   8.342  1.00 33.16           C  
ATOM   1814  N   LEU A 230      15.725  -7.052   5.586  1.00 34.73           N  
ATOM   1815  CA  LEU A 230      14.488  -7.796   5.367  1.00 39.75           C  
ATOM   1816  C   LEU A 230      14.623  -9.267   5.725  1.00 48.42           C  
ATOM   1817  O   LEU A 230      13.745  -9.839   6.365  1.00 40.88           O  
ATOM   1818  CB  LEU A 230      14.035  -7.673   3.910  1.00 37.69           C  
ATOM   1819  CG  LEU A 230      13.519  -6.313   3.441  1.00 41.76           C  
ATOM   1820  CD1 LEU A 230      13.190  -6.349   1.958  1.00 30.56           C  
ATOM   1821  CD2 LEU A 230      12.311  -5.883   4.250  1.00 38.21           C  
ATOM   1822  N   GLY A 231      15.720  -9.880   5.295  1.00 50.33           N  
ATOM   1823  CA  GLY A 231      15.930 -11.296   5.518  1.00 49.56           C  
ATOM   1824  C   GLY A 231      15.228 -12.180   4.505  1.00 46.05           C  
ATOM   1825  O   GLY A 231      15.227 -11.895   3.308  1.00 51.66           O  
ATOM   1826  N   ARG A 232      14.626 -13.257   5.002  1.00 50.96           N  
ATOM   1827  CA  ARG A 232      14.040 -14.303   4.168  1.00 58.49           C  
ATOM   1828  C   ARG A 232      12.938 -13.793   3.236  1.00 54.31           C  
ATOM   1829  O   ARG A 232      12.724 -14.337   2.150  1.00 52.12           O  
ATOM   1830  CB  ARG A 232      13.502 -15.428   5.059  1.00 64.87           C  
ATOM   1831  CG  ARG A 232      12.733 -16.523   4.330  1.00 83.79           C  
ATOM   1832  CD  ARG A 232      13.612 -17.299   3.363  1.00 90.63           C  
ATOM   1833  NE  ARG A 232      12.948 -18.509   2.882  1.00106.98           N  
ATOM   1834  CZ  ARG A 232      12.077 -18.535   1.879  1.00113.07           C  
ATOM   1835  NH1 ARG A 232      11.758 -17.415   1.244  1.00 99.22           N  
ATOM   1836  NH2 ARG A 232      11.522 -19.683   1.510  1.00116.49           N  
ATOM   1837  N   ILE A 233      12.243 -12.746   3.658  1.00 46.13           N  
ATOM   1838  CA  ILE A 233      11.114 -12.255   2.885  1.00 41.47           C  
ATOM   1839  C   ILE A 233      11.541 -11.534   1.601  1.00 33.50           C  
ATOM   1840  O   ILE A 233      10.762 -11.435   0.659  1.00 36.34           O  
ATOM   1841  CB  ILE A 233      10.172 -11.375   3.736  1.00 31.27           C  
ATOM   1842  CG1 ILE A 233       8.839 -11.190   3.016  1.00 44.53           C  
ATOM   1843  CG2 ILE A 233      10.817 -10.041   4.050  1.00 41.70           C  
ATOM   1844  CD1 ILE A 233       8.232 -12.496   2.522  1.00 33.42           C  
ATOM   1845  N   GLN A 234      12.781 -11.051   1.553  1.00 29.31           N  
ATOM   1846  CA  GLN A 234      13.287 -10.403   0.338  1.00 30.56           C  
ATOM   1847  C   GLN A 234      13.183 -11.314  -0.881  1.00 33.45           C  
ATOM   1848  O   GLN A 234      12.839 -10.862  -1.970  1.00 27.74           O  
ATOM   1849  CB  GLN A 234      14.737  -9.932   0.504  1.00 34.03           C  
ATOM   1850  CG  GLN A 234      15.329  -9.238  -0.745  1.00 31.01           C  
ATOM   1851  CD  GLN A 234      16.123 -10.179  -1.648  1.00 35.32           C  
ATOM   1852  OE1 GLN A 234      16.133 -11.395  -1.446  1.00 34.26           O  
ATOM   1853  NE2 GLN A 234      16.790  -9.614  -2.658  1.00 29.33           N  
ATOM   1854  N   LYS A 235      13.481 -12.595  -0.697  1.00 35.46           N  
ATOM   1855  CA  LYS A 235      13.529 -13.523  -1.824  1.00 38.14           C  
ATOM   1856  C   LYS A 235      12.158 -13.748  -2.454  1.00 30.50           C  
ATOM   1857  O   LYS A 235      12.023 -13.765  -3.678  1.00 22.95           O  
ATOM   1858  CB  LYS A 235      14.177 -14.848  -1.425  1.00 42.67           C  
ATOM   1859  CG  LYS A 235      15.685 -14.829  -1.592  1.00 60.73           C  
ATOM   1860  CD  LYS A 235      16.052 -14.256  -2.961  1.00 63.45           C  
ATOM   1861  CE  LYS A 235      17.529 -13.900  -3.057  1.00 75.44           C  
ATOM   1862  NZ  LYS A 235      17.850 -13.193  -4.331  1.00 71.67           N  
ATOM   1863  N   ASP A 236      11.144 -13.896  -1.613  1.00 28.63           N  
ATOM   1864  CA  ASP A 236       9.779 -14.046  -2.090  1.00 30.34           C  
ATOM   1865  C   ASP A 236       9.286 -12.780  -2.787  1.00 21.51           C  
ATOM   1866  O   ASP A 236       8.757 -12.851  -3.897  1.00 29.13           O  
ATOM   1867  CB  ASP A 236       8.851 -14.417  -0.936  1.00 39.51           C  
ATOM   1868  CG  ASP A 236       9.113 -15.817  -0.405  1.00 54.56           C  
ATOM   1869  OD1 ASP A 236       9.340 -16.736  -1.227  1.00 41.56           O  
ATOM   1870  OD2 ASP A 236       9.099 -15.996   0.834  1.00 65.44           O  
ATOM   1871  N   TRP A 237       9.442 -11.626  -2.136  1.00 23.00           N  
ATOM   1872  CA  TRP A 237       8.966 -10.371  -2.715  1.00 16.74           C  
ATOM   1873  C   TRP A 237       9.686 -10.065  -4.022  1.00 22.44           C  
ATOM   1874  O   TRP A 237       9.063  -9.662  -5.009  1.00 18.48           O  
ATOM   1875  CB  TRP A 237       9.152  -9.202  -1.750  1.00 18.07           C  
ATOM   1876  CG  TRP A 237       8.196  -9.177  -0.604  1.00 20.70           C  
ATOM   1877  CD1 TRP A 237       7.330 -10.166  -0.218  1.00 22.79           C  
ATOM   1878  CD2 TRP A 237       8.004  -8.095   0.311  1.00 20.69           C  
ATOM   1879  NE1 TRP A 237       6.619  -9.762   0.892  1.00 22.72           N  
ATOM   1880  CE2 TRP A 237       7.016  -8.494   1.235  1.00 22.72           C  
ATOM   1881  CE3 TRP A 237       8.578  -6.824   0.441  1.00 30.52           C  
ATOM   1882  CZ2 TRP A 237       6.587  -7.666   2.271  1.00 28.89           C  
ATOM   1883  CZ3 TRP A 237       8.150  -6.003   1.478  1.00 33.17           C  
ATOM   1884  CH2 TRP A 237       7.162  -6.427   2.372  1.00 31.04           C  
ATOM   1885  N   LYS A 238      11.004 -10.248  -4.032  1.00 18.77           N  
ATOM   1886  CA  LYS A 238      11.774  -9.930  -5.221  1.00 20.12           C  
ATOM   1887  C   LYS A 238      11.321 -10.760  -6.424  1.00 21.34           C  
ATOM   1888  O   LYS A 238      11.189 -10.231  -7.535  1.00 20.90           O  
ATOM   1889  CB  LYS A 238      13.270 -10.112  -4.961  1.00 24.48           C  
ATOM   1890  CG  LYS A 238      14.151  -9.810  -6.150  1.00 29.47           C  
ATOM   1891  CD  LYS A 238      15.611  -9.803  -5.727  1.00 40.51           C  
ATOM   1892  CE  LYS A 238      16.518 -10.187  -6.866  1.00 45.81           C  
ATOM   1893  NZ  LYS A 238      16.245 -11.580  -7.303  1.00 58.72           N  
ATOM   1894  N   LYS A 239      11.091 -12.054  -6.209  1.00 21.39           N  
ATOM   1895  CA  LYS A 239      10.650 -12.931  -7.294  1.00 27.66           C  
ATOM   1896  C   LYS A 239       9.334 -12.454  -7.915  1.00 20.54           C  
ATOM   1897  O   LYS A 239       9.215 -12.380  -9.138  1.00 18.11           O  
ATOM   1898  CB  LYS A 239      10.498 -14.375  -6.812  1.00 26.08           C  
ATOM   1899  CG  LYS A 239      11.819 -15.109  -6.611  1.00 42.37           C  
ATOM   1900  CD  LYS A 239      11.589 -16.483  -5.993  1.00 48.12           C  
ATOM   1901  CE  LYS A 239      12.910 -17.197  -5.719  1.00 54.22           C  
ATOM   1902  NZ  LYS A 239      12.704 -18.492  -5.011  1.00 56.02           N  
ATOM   1903  N   LEU A 240       8.353 -12.139  -7.072  1.00 15.14           N  
ATOM   1904  CA  LEU A 240       7.074 -11.633  -7.570  1.00 17.72           C  
ATOM   1905  C   LEU A 240       7.240 -10.297  -8.310  1.00 16.11           C  
ATOM   1906  O   LEU A 240       6.756 -10.126  -9.434  1.00 13.27           O  
ATOM   1907  CB  LEU A 240       6.031 -11.511  -6.443  1.00 15.90           C  
ATOM   1908  CG  LEU A 240       4.632 -11.129  -6.985  1.00 15.87           C  
ATOM   1909  CD1 LEU A 240       4.018 -12.311  -7.734  1.00 19.98           C  
ATOM   1910  CD2 LEU A 240       3.699 -10.663  -5.863  1.00 22.55           C  
ATOM   1911  N   VAL A 241       7.953  -9.361  -7.689  1.00 14.44           N  
ATOM   1912  CA  VAL A 241       8.127  -8.027  -8.254  1.00 16.17           C  
ATOM   1913  C   VAL A 241       8.879  -8.028  -9.589  1.00 16.68           C  
ATOM   1914  O   VAL A 241       8.480  -7.371 -10.551  1.00 13.44           O  
ATOM   1915  CB  VAL A 241       8.819  -7.083  -7.248  1.00 14.79           C  
ATOM   1916  CG1 VAL A 241       9.175  -5.756  -7.911  1.00 15.69           C  
ATOM   1917  CG2 VAL A 241       7.919  -6.855  -6.050  1.00 15.62           C  
ATOM   1918  N   GLN A 242       9.972  -8.769  -9.647  1.00 15.82           N  
ATOM   1919  CA  GLN A 242      10.786  -8.808 -10.844  1.00 15.47           C  
ATOM   1920  C   GLN A 242      10.000  -9.410 -12.002  1.00 14.94           C  
ATOM   1921  O   GLN A 242      10.126  -8.982 -13.148  1.00 16.18           O  
ATOM   1922  CB  GLN A 242      12.045  -9.629 -10.577  1.00 23.61           C  
ATOM   1923  CG  GLN A 242      13.088  -9.478 -11.649  1.00 31.60           C  
ATOM   1924  CD  GLN A 242      14.476  -9.801 -11.143  1.00 40.84           C  
ATOM   1925  OE1 GLN A 242      14.643 -10.612 -10.232  1.00 38.97           O  
ATOM   1926  NE2 GLN A 242      15.482  -9.160 -11.727  1.00 55.62           N  
ATOM   1927  N   MET A 243       9.204 -10.426 -11.692  1.00 18.29           N  
ATOM   1928  CA  MET A 243       8.347 -11.081 -12.671  1.00 13.65           C  
ATOM   1929  C   MET A 243       7.300 -10.095 -13.197  1.00 12.66           C  
ATOM   1930  O   MET A 243       7.027 -10.022 -14.404  1.00 11.28           O  
ATOM   1931  CB  MET A 243       7.681 -12.306 -12.036  1.00 17.50           C  
ATOM   1932  CG  MET A 243       6.718 -13.073 -12.949  1.00 18.01           C  
ATOM   1933  SD  MET A 243       5.071 -12.328 -13.012  1.00 23.53           S  
ATOM   1934  CE  MET A 243       4.626 -12.241 -11.270  1.00 18.16           C  
ATOM   1935  N   LYS A 244       6.737  -9.313 -12.287  1.00 11.23           N  
ATOM   1936  CA  LYS A 244       5.739  -8.319 -12.651  1.00 10.28           C  
ATOM   1937  C   LYS A 244       6.311  -7.186 -13.481  1.00 12.25           C  
ATOM   1938  O   LYS A 244       5.613  -6.634 -14.347  1.00 11.48           O  
ATOM   1939  CB  LYS A 244       5.061  -7.761 -11.408  1.00 12.73           C  
ATOM   1940  CG  LYS A 244       3.990  -8.673 -10.858  1.00 11.85           C  
ATOM   1941  CD  LYS A 244       3.326  -8.044  -9.621  1.00  9.74           C  
ATOM   1942  CE  LYS A 244       1.979  -8.716  -9.333  1.00 10.20           C  
ATOM   1943  NZ  LYS A 244       1.275  -8.118  -8.147  1.00 10.23           N  
ATOM   1944  N   ILE A 245       7.569  -6.820 -13.237  1.00 13.54           N  
ATOM   1945  CA  ILE A 245       8.194  -5.818 -14.101  1.00 12.26           C  
ATOM   1946  C   ILE A 245       8.110  -6.254 -15.571  1.00 13.15           C  
ATOM   1947  O   ILE A 245       7.728  -5.466 -16.433  1.00 13.08           O  
ATOM   1948  CB  ILE A 245       9.656  -5.507 -13.702  1.00 15.94           C  
ATOM   1949  CG1 ILE A 245       9.697  -4.707 -12.384  1.00 14.73           C  
ATOM   1950  CG2 ILE A 245      10.352  -4.720 -14.807  1.00 14.72           C  
ATOM   1951  CD1 ILE A 245      11.067  -4.705 -11.699  1.00 16.81           C  
ATOM   1952  N   TYR A 246       8.461  -7.502 -15.858  1.00 14.07           N  
ATOM   1953  CA  TYR A 246       8.410  -7.984 -17.245  1.00 13.36           C  
ATOM   1954  C   TYR A 246       6.989  -8.189 -17.724  1.00 12.14           C  
ATOM   1955  O   TYR A 246       6.670  -7.917 -18.884  1.00 12.61           O  
ATOM   1956  CB  TYR A 246       9.262  -9.252 -17.433  1.00 15.06           C  
ATOM   1957  CG  TYR A 246      10.726  -8.874 -17.514  1.00 24.79           C  
ATOM   1958  CD1 TYR A 246      11.290  -8.462 -18.716  1.00 25.66           C  
ATOM   1959  CD2 TYR A 246      11.520  -8.858 -16.376  1.00 25.48           C  
ATOM   1960  CE1 TYR A 246      12.625  -8.080 -18.790  1.00 31.67           C  
ATOM   1961  CE2 TYR A 246      12.852  -8.482 -16.436  1.00 29.12           C  
ATOM   1962  CZ  TYR A 246      13.400  -8.096 -17.641  1.00 37.09           C  
ATOM   1963  OH  TYR A 246      14.725  -7.726 -17.694  1.00 43.86           O  
ATOM   1964  N   TYR A 247       6.125  -8.631 -16.822  1.00 12.49           N  
ATOM   1965  CA  TYR A 247       4.734  -8.878 -17.192  1.00 13.30           C  
ATOM   1966  C   TYR A 247       4.003  -7.603 -17.621  1.00 12.55           C  
ATOM   1967  O   TYR A 247       3.342  -7.566 -18.666  1.00 10.38           O  
ATOM   1968  CB  TYR A 247       4.002  -9.553 -16.038  1.00 14.73           C  
ATOM   1969  CG  TYR A 247       2.556  -9.853 -16.350  1.00 15.30           C  
ATOM   1970  CD1 TYR A 247       2.216 -10.918 -17.178  1.00 14.87           C  
ATOM   1971  CD2 TYR A 247       1.528  -9.091 -15.793  1.00 16.09           C  
ATOM   1972  CE1 TYR A 247       0.886 -11.203 -17.471  1.00 16.61           C  
ATOM   1973  CE2 TYR A 247       0.202  -9.373 -16.067  1.00 17.53           C  
ATOM   1974  CZ  TYR A 247      -0.112 -10.429 -16.919  1.00 19.82           C  
ATOM   1975  OH  TYR A 247      -1.424 -10.711 -17.210  1.00 28.42           O  
ATOM   1976  N   PHE A 248       4.131  -6.544 -16.828  1.00 12.89           N  
ATOM   1977  CA  PHE A 248       3.441  -5.309 -17.174  1.00 11.00           C  
ATOM   1978  C   PHE A 248       4.119  -4.524 -18.300  1.00 12.17           C  
ATOM   1979  O   PHE A 248       3.487  -3.688 -18.933  1.00 10.38           O  
ATOM   1980  CB  PHE A 248       3.159  -4.479 -15.918  1.00 13.84           C  
ATOM   1981  CG  PHE A 248       2.158  -5.131 -15.032  1.00 14.70           C  
ATOM   1982  CD1 PHE A 248       0.843  -5.247 -15.454  1.00 11.66           C  
ATOM   1983  CD2 PHE A 248       2.538  -5.723 -13.837  1.00  9.61           C  
ATOM   1984  CE1 PHE A 248      -0.102  -5.903 -14.667  1.00 16.83           C  
ATOM   1985  CE2 PHE A 248       1.597  -6.371 -13.044  1.00 13.61           C  
ATOM   1986  CZ  PHE A 248       0.283  -6.464 -13.461  1.00 14.00           C  
ATOM   1987  N   ALA A 249       5.401  -4.793 -18.546  1.00 11.91           N  
ATOM   1988  CA  ALA A 249       6.056  -4.223 -19.726  1.00 13.70           C  
ATOM   1989  C   ALA A 249       5.493  -4.899 -20.987  1.00 14.00           C  
ATOM   1990  O   ALA A 249       5.302  -4.254 -22.044  1.00 14.10           O  
ATOM   1991  CB  ALA A 249       7.594  -4.389 -19.636  1.00 14.93           C  
ATOM   1992  N   ALA A 250       5.217  -6.196 -20.869  1.00 13.77           N  
ATOM   1993  CA  ALA A 250       4.583  -6.938 -21.957  1.00 13.31           C  
ATOM   1994  C   ALA A 250       3.159  -6.453 -22.198  1.00 15.89           C  
ATOM   1995  O   ALA A 250       2.712  -6.349 -23.339  1.00 16.90           O  
ATOM   1996  CB  ALA A 250       4.598  -8.439 -21.668  1.00 14.66           C  
ATOM   1997  N   VAL A 251       2.440  -6.171 -21.118  1.00 12.13           N  
ATOM   1998  CA  VAL A 251       1.091  -5.640 -21.231  1.00 11.02           C  
ATOM   1999  C   VAL A 251       1.099  -4.259 -21.875  1.00 14.57           C  
ATOM   2000  O   VAL A 251       0.229  -3.941 -22.699  1.00 16.66           O  
ATOM   2001  CB  VAL A 251       0.391  -5.588 -19.858  1.00 13.33           C  
ATOM   2002  CG1 VAL A 251      -0.902  -4.780 -19.957  1.00 16.21           C  
ATOM   2003  CG2 VAL A 251       0.125  -7.015 -19.369  1.00 17.25           C  
ATOM   2004  N   ALA A 252       2.084  -3.441 -21.515  1.00 14.76           N  
ATOM   2005  CA  ALA A 252       2.221  -2.123 -22.130  1.00 11.30           C  
ATOM   2006  C   ALA A 252       2.442  -2.245 -23.632  1.00 14.50           C  
ATOM   2007  O   ALA A 252       1.791  -1.571 -24.436  1.00 19.14           O  
ATOM   2008  CB  ALA A 252       3.375  -1.346 -21.482  1.00 15.90           C  
ATOM   2009  N   HIS A 253       3.351  -3.117 -24.032  1.00 14.55           N  
ATOM   2010  CA  HIS A 253       3.565  -3.302 -25.470  1.00 18.58           C  
ATOM   2011  C   HIS A 253       2.412  -3.977 -26.207  1.00 19.46           C  
ATOM   2012  O   HIS A 253       2.177  -3.697 -27.378  1.00 18.05           O  
ATOM   2013  CB  HIS A 253       4.898  -3.989 -25.742  1.00 14.79           C  
ATOM   2014  CG  HIS A 253       6.050  -3.039 -25.708  1.00 19.73           C  
ATOM   2015  ND1 HIS A 253       7.321  -3.383 -26.113  1.00 26.48           N  
ATOM   2016  CD2 HIS A 253       6.114  -1.740 -25.327  1.00 30.90           C  
ATOM   2017  CE1 HIS A 253       8.121  -2.341 -25.976  1.00 30.64           C  
ATOM   2018  NE2 HIS A 253       7.414  -1.331 -25.500  1.00 32.82           N  
ATOM   2019  N   LEU A 254       1.684  -4.853 -25.523  1.00 14.18           N  
ATOM   2020  CA  LEU A 254       0.482  -5.428 -26.111  1.00 15.89           C  
ATOM   2021  C   LEU A 254      -0.484  -4.319 -26.488  1.00 19.01           C  
ATOM   2022  O   LEU A 254      -1.119  -4.350 -27.544  1.00 15.41           O  
ATOM   2023  CB  LEU A 254      -0.192  -6.390 -25.131  1.00 18.75           C  
ATOM   2024  CG  LEU A 254      -1.646  -6.760 -25.443  1.00 21.11           C  
ATOM   2025  CD1 LEU A 254      -1.773  -7.429 -26.808  1.00 22.56           C  
ATOM   2026  CD2 LEU A 254      -2.193  -7.677 -24.368  1.00 20.47           C  
ATOM   2027  N   HIS A 255      -0.614  -3.328 -25.617  1.00 14.56           N  
ATOM   2028  CA  HIS A 255      -1.556  -2.260 -25.895  1.00 18.49           C  
ATOM   2029  C   HIS A 255      -1.052  -1.237 -26.913  1.00 17.94           C  
ATOM   2030  O   HIS A 255      -1.845  -0.653 -27.651  1.00 19.47           O  
ATOM   2031  CB  HIS A 255      -2.089  -1.656 -24.596  1.00 14.81           C  
ATOM   2032  CG  HIS A 255      -3.077  -2.552 -23.922  1.00 19.53           C  
ATOM   2033  ND1 HIS A 255      -2.701  -3.579 -23.084  1.00 20.30           N  
ATOM   2034  CD2 HIS A 255      -4.423  -2.634 -24.037  1.00 13.92           C  
ATOM   2035  CE1 HIS A 255      -3.776  -4.229 -22.678  1.00 15.24           C  
ATOM   2036  NE2 HIS A 255      -4.835  -3.674 -23.240  1.00 20.11           N  
ATOM   2037  N   MET A 256       0.260  -1.052 -26.999  1.00 14.36           N  
ATOM   2038  CA  MET A 256       0.797  -0.218 -28.075  1.00 18.39           C  
ATOM   2039  C   MET A 256       0.575  -0.888 -29.444  1.00 24.64           C  
ATOM   2040  O   MET A 256       0.336  -0.213 -30.444  1.00 24.97           O  
ATOM   2041  CB  MET A 256       2.281   0.074 -27.847  1.00 16.86           C  
ATOM   2042  CG  MET A 256       2.552   0.942 -26.615  1.00 20.92           C  
ATOM   2043  SD  MET A 256       1.744   2.557 -26.760  1.00 25.57           S  
ATOM   2044  CE  MET A 256       2.623   3.244 -28.171  1.00 40.06           C  
ATOM   2045  N   GLY A 257       0.653  -2.214 -29.479  1.00 21.32           N  
ATOM   2046  CA  GLY A 257       0.362  -2.959 -30.695  1.00 16.21           C  
ATOM   2047  C   GLY A 257      -1.110  -2.856 -31.060  1.00 22.18           C  
ATOM   2048  O   GLY A 257      -1.469  -2.758 -32.236  1.00 23.85           O  
ATOM   2049  N   LYS A 258      -1.974  -2.893 -30.053  1.00 19.42           N  
ATOM   2050  CA  LYS A 258      -3.397  -2.670 -30.281  1.00 24.82           C  
ATOM   2051  C   LYS A 258      -3.655  -1.272 -30.840  1.00 27.46           C  
ATOM   2052  O   LYS A 258      -4.463  -1.109 -31.766  1.00 26.14           O  
ATOM   2053  CB  LYS A 258      -4.188  -2.913 -28.997  1.00 19.74           C  
ATOM   2054  CG  LYS A 258      -4.008  -4.317 -28.463  1.00 30.49           C  
ATOM   2055  CD  LYS A 258      -5.324  -4.965 -28.130  1.00 35.11           C  
ATOM   2056  CE  LYS A 258      -5.944  -4.352 -26.906  1.00 33.29           C  
ATOM   2057  NZ  LYS A 258      -7.351  -4.802 -26.749  1.00 52.23           N  
ATOM   2058  N   GLN A 259      -2.969  -0.257 -30.306  1.00 23.87           N  
ATOM   2059  CA  GLN A 259      -3.063   1.079 -30.915  1.00 26.52           C  
ATOM   2060  C   GLN A 259      -2.641   1.070 -32.393  1.00 30.28           C  
ATOM   2061  O   GLN A 259      -3.338   1.638 -33.247  1.00 25.67           O  
ATOM   2062  CB  GLN A 259      -2.263   2.145 -30.151  1.00 20.90           C  
ATOM   2063  CG  GLN A 259      -2.499   3.544 -30.711  1.00 28.52           C  
ATOM   2064  CD  GLN A 259      -1.571   4.600 -30.137  1.00 40.92           C  
ATOM   2065  OE1 GLN A 259      -0.400   4.335 -29.861  1.00 44.04           O  
ATOM   2066  NE2 GLN A 259      -2.091   5.813 -29.962  1.00 37.79           N  
ATOM   2067  N   ALA A 260      -1.508   0.437 -32.699  1.00 29.16           N  
ATOM   2068  CA  ALA A 260      -1.057   0.304 -34.100  1.00 27.11           C  
ATOM   2069  C   ALA A 260      -2.131  -0.316 -34.999  1.00 30.41           C  
ATOM   2070  O   ALA A 260      -2.415   0.163 -36.106  1.00 22.67           O  
ATOM   2071  CB  ALA A 260       0.224  -0.526 -34.173  1.00 22.86           C  
ATOM   2072  N   GLU A 261      -2.720  -1.398 -34.514  1.00 30.73           N  
ATOM   2073  CA  GLU A 261      -3.811  -2.066 -35.207  1.00 28.71           C  
ATOM   2074  C   GLU A 261      -4.952  -1.081 -35.497  1.00 33.88           C  
ATOM   2075  O   GLU A 261      -5.512  -1.069 -36.591  1.00 23.37           O  
ATOM   2076  CB  GLU A 261      -4.300  -3.241 -34.355  1.00 27.83           C  
ATOM   2077  CG  GLU A 261      -5.115  -4.288 -35.094  1.00 39.24           C  
ATOM   2078  CD  GLU A 261      -5.446  -5.488 -34.214  1.00 56.96           C  
ATOM   2079  OE1 GLU A 261      -6.642  -5.849 -34.134  1.00 59.62           O  
ATOM   2080  OE2 GLU A 261      -4.513  -6.070 -33.607  1.00 43.46           O  
ATOM   2081  N   GLU A 262      -5.286  -0.237 -34.523  1.00 32.64           N  
ATOM   2082  CA  GLU A 262      -6.361   0.740 -34.701  1.00 32.39           C  
ATOM   2083  C   GLU A 262      -5.979   1.805 -35.723  1.00 29.35           C  
ATOM   2084  O   GLU A 262      -6.831   2.307 -36.464  1.00 35.27           O  
ATOM   2085  CB  GLU A 262      -6.717   1.400 -33.366  1.00 31.06           C  
ATOM   2086  CG  GLU A 262      -7.320   0.450 -32.347  1.00 37.69           C  
ATOM   2087  CD  GLU A 262      -7.141   0.939 -30.911  0.17 30.71           C  
ATOM   2088  OE1 GLU A 262      -7.067   2.173 -30.699  1.00 46.47           O  
ATOM   2089  OE2 GLU A 262      -7.065   0.083 -30.000  1.00 37.89           O  
ATOM   2090  N   GLN A 263      -4.694   2.142 -35.752  1.00 21.52           N  
ATOM   2091  CA  GLN A 263      -4.153   3.119 -36.688  1.00 22.47           C  
ATOM   2092  C   GLN A 263      -3.803   2.490 -38.037  1.00 29.00           C  
ATOM   2093  O   GLN A 263      -3.318   3.167 -38.943  1.00 28.37           O  
ATOM   2094  CB  GLN A 263      -2.916   3.781 -36.080  1.00 29.91           C  
ATOM   2095  CG  GLN A 263      -3.269   4.718 -34.914  1.00 27.81           C  
ATOM   2096  CD  GLN A 263      -2.052   5.411 -34.313  1.00 42.59           C  
ATOM   2097  OE1 GLN A 263      -0.916   4.954 -34.467  1.00 42.68           O  
ATOM   2098  NE2 GLN A 263      -2.290   6.520 -33.622  1.00 46.25           N  
ATOM   2099  N   GLN A 264      -4.036   1.186 -38.145  1.00 24.41           N  
ATOM   2100  CA  GLN A 264      -3.758   0.441 -39.367  1.00 30.18           C  
ATOM   2101  C   GLN A 264      -2.295   0.562 -39.783  1.00 27.93           C  
ATOM   2102  O   GLN A 264      -1.970   0.651 -40.965  1.00 27.83           O  
ATOM   2103  CB  GLN A 264      -4.718   0.866 -40.472  1.00 24.66           C  
ATOM   2104  CG  GLN A 264      -6.163   0.636 -40.068  1.00 30.90           C  
ATOM   2105  CD  GLN A 264      -7.160   1.069 -41.115  1.00 41.35           C  
ATOM   2106  OE1 GLN A 264      -6.796   1.445 -42.231  1.00 45.45           O  
ATOM   2107  NE2 GLN A 264      -8.438   1.020 -40.756  1.00 39.37           N  
ATOM   2108  N   LYS A 265      -1.418   0.551 -38.785  1.00 24.22           N  
ATOM   2109  CA  LYS A 265       0.017   0.466 -39.015  1.00 25.24           C  
ATOM   2110  C   LYS A 265       0.444  -0.966 -38.726  1.00 35.34           C  
ATOM   2111  O   LYS A 265       0.778  -1.327 -37.587  1.00 27.65           O  
ATOM   2112  CB  LYS A 265       0.764   1.451 -38.122  1.00 29.61           C  
ATOM   2113  CG  LYS A 265       0.480   2.914 -38.434  1.00 27.19           C  
ATOM   2114  CD  LYS A 265       1.108   3.796 -37.363  1.00 44.00           C  
ATOM   2115  CE  LYS A 265       0.835   5.272 -37.624  1.00 54.44           C  
ATOM   2116  NZ  LYS A 265       1.342   6.127 -36.510  1.00 49.81           N  
ATOM   2117  N   PHE A 266       0.421  -1.782 -39.776  1.00 27.02           N  
ATOM   2118  CA  PHE A 266       0.493  -3.227 -39.629  1.00 23.86           C  
ATOM   2119  C   PHE A 266       1.900  -3.771 -39.399  1.00 25.26           C  
ATOM   2120  O   PHE A 266       2.055  -4.869 -38.868  1.00 28.49           O  
ATOM   2121  CB  PHE A 266      -0.191  -3.905 -40.821  1.00 32.32           C  
ATOM   2122  CG  PHE A 266      -1.661  -3.596 -40.924  1.00 30.57           C  
ATOM   2123  CD1 PHE A 266      -2.546  -4.060 -39.965  1.00 33.16           C  
ATOM   2124  CD2 PHE A 266      -2.159  -2.849 -41.981  1.00 28.22           C  
ATOM   2125  CE1 PHE A 266      -3.900  -3.779 -40.051  1.00 40.63           C  
ATOM   2126  CE2 PHE A 266      -3.513  -2.570 -42.078  1.00 27.44           C  
ATOM   2127  CZ  PHE A 266      -4.383  -3.033 -41.108  1.00 33.77           C  
ATOM   2128  N   GLY A 267       2.918  -3.005 -39.778  1.00 22.10           N  
ATOM   2129  CA  GLY A 267       4.293  -3.367 -39.462  1.00 21.33           C  
ATOM   2130  C   GLY A 267       4.601  -3.044 -38.006  1.00 25.83           C  
ATOM   2131  O   GLY A 267       5.250  -3.828 -37.301  1.00 22.17           O  
ATOM   2132  N   GLU A 268       4.124  -1.886 -37.556  1.00 24.75           N  
ATOM   2133  CA  GLU A 268       4.282  -1.463 -36.159  1.00 31.33           C  
ATOM   2134  C   GLU A 268       3.577  -2.443 -35.209  1.00 22.91           C  
ATOM   2135  O   GLU A 268       4.069  -2.765 -34.124  1.00 22.17           O  
ATOM   2136  CB  GLU A 268       3.727  -0.040 -35.992  1.00 30.74           C  
ATOM   2137  CG  GLU A 268       3.945   0.584 -34.624  1.00 39.78           C  
ATOM   2138  CD  GLU A 268       3.644   2.083 -34.601  1.00 42.49           C  
ATOM   2139  OE1 GLU A 268       3.970   2.771 -35.595  1.00 43.59           O  
ATOM   2140  OE2 GLU A 268       3.083   2.570 -33.588  1.00 47.21           O  
ATOM   2141  N   ARG A 269       2.407  -2.903 -35.632  1.00 20.98           N  
ATOM   2142  CA  ARG A 269       1.656  -3.920 -34.914  1.00 25.18           C  
ATOM   2143  C   ARG A 269       2.546  -5.132 -34.631  1.00 25.24           C  
ATOM   2144  O   ARG A 269       2.694  -5.561 -33.483  1.00 19.73           O  
ATOM   2145  CB  ARG A 269       0.469  -4.325 -35.780  1.00 22.82           C  
ATOM   2146  CG  ARG A 269      -0.594  -5.175 -35.129  1.00 30.13           C  
ATOM   2147  CD  ARG A 269      -1.567  -5.583 -36.235  1.00 28.04           C  
ATOM   2148  NE  ARG A 269      -2.640  -6.453 -35.780  1.00 26.68           N  
ATOM   2149  CZ  ARG A 269      -3.363  -7.201 -36.604  1.00 36.06           C  
ATOM   2150  NH1 ARG A 269      -3.101  -7.172 -37.904  1.00 29.97           N  
ATOM   2151  NH2 ARG A 269      -4.332  -7.978 -36.137  1.00 38.41           N  
ATOM   2152  N   VAL A 270       3.150  -5.682 -35.683  1.00 19.05           N  
ATOM   2153  CA  VAL A 270       4.062  -6.818 -35.514  1.00 13.79           C  
ATOM   2154  C   VAL A 270       5.176  -6.532 -34.491  1.00 18.57           C  
ATOM   2155  O   VAL A 270       5.418  -7.322 -33.589  1.00 20.65           O  
ATOM   2156  CB  VAL A 270       4.679  -7.274 -36.858  1.00 20.67           C  
ATOM   2157  CG1 VAL A 270       5.749  -8.351 -36.636  1.00 19.39           C  
ATOM   2158  CG2 VAL A 270       3.585  -7.770 -37.801  1.00 18.59           C  
ATOM   2159  N   ALA A 271       5.855  -5.405 -34.647  1.00 17.37           N  
ATOM   2160  CA  ALA A 271       6.982  -5.071 -33.798  1.00 22.54           C  
ATOM   2161  C   ALA A 271       6.580  -5.015 -32.312  1.00 20.74           C  
ATOM   2162  O   ALA A 271       7.258  -5.591 -31.460  1.00 16.35           O  
ATOM   2163  CB  ALA A 271       7.590  -3.743 -34.240  1.00 22.78           C  
ATOM   2164  N   TYR A 272       5.477  -4.333 -32.006  1.00 17.33           N  
ATOM   2165  CA  TYR A 272       5.001  -4.263 -30.613  1.00 16.74           C  
ATOM   2166  C   TYR A 272       4.593  -5.632 -30.062  1.00 19.10           C  
ATOM   2167  O   TYR A 272       4.963  -5.995 -28.939  1.00 21.38           O  
ATOM   2168  CB  TYR A 272       3.849  -3.270 -30.471  1.00 17.59           C  
ATOM   2169  CG  TYR A 272       4.291  -1.833 -30.361  1.00 23.97           C  
ATOM   2170  CD1 TYR A 272       5.137  -1.422 -29.334  1.00 18.83           C  
ATOM   2171  CD2 TYR A 272       3.854  -0.882 -31.268  1.00 28.63           C  
ATOM   2172  CE1 TYR A 272       5.545  -0.108 -29.226  1.00 24.04           C  
ATOM   2173  CE2 TYR A 272       4.256   0.431 -31.166  1.00 22.25           C  
ATOM   2174  CZ  TYR A 272       5.096   0.812 -30.143  1.00 29.80           C  
ATOM   2175  OH  TYR A 272       5.487   2.122 -30.043  1.00 31.31           O  
ATOM   2176  N   PHE A 273       3.842  -6.404 -30.841  1.00 17.65           N  
ATOM   2177  CA  PHE A 273       3.441  -7.730 -30.370  1.00 17.35           C  
ATOM   2178  C   PHE A 273       4.647  -8.642 -30.192  1.00 17.93           C  
ATOM   2179  O   PHE A 273       4.668  -9.487 -29.300  1.00 17.82           O  
ATOM   2180  CB  PHE A 273       2.397  -8.385 -31.285  1.00 13.86           C  
ATOM   2181  CG  PHE A 273       1.044  -7.709 -31.259  1.00 20.76           C  
ATOM   2182  CD1 PHE A 273       0.652  -6.932 -30.182  1.00 16.27           C  
ATOM   2183  CD2 PHE A 273       0.165  -7.854 -32.322  1.00 22.84           C  
ATOM   2184  CE1 PHE A 273      -0.601  -6.309 -30.162  1.00 19.32           C  
ATOM   2185  CE2 PHE A 273      -1.088  -7.231 -32.314  1.00 25.20           C  
ATOM   2186  CZ  PHE A 273      -1.469  -6.451 -31.238  1.00 18.88           C  
ATOM   2187  N   GLN A 274       5.657  -8.475 -31.036  1.00 22.06           N  
ATOM   2188  CA  GLN A 274       6.853  -9.297 -30.915  1.00 23.36           C  
ATOM   2189  C   GLN A 274       7.594  -8.974 -29.628  1.00 17.93           C  
ATOM   2190  O   GLN A 274       8.056  -9.868 -28.919  1.00 16.41           O  
ATOM   2191  CB  GLN A 274       7.791  -9.096 -32.100  1.00 23.00           C  
ATOM   2192  CG  GLN A 274       9.087  -9.872 -31.945  1.00 24.25           C  
ATOM   2193  CD  GLN A 274       9.832 -10.052 -33.256  1.00 45.61           C  
ATOM   2194  OE1 GLN A 274       9.690  -9.254 -34.186  1.00 44.57           O  
ATOM   2195  NE2 GLN A 274      10.627 -11.114 -33.337  1.00 44.58           N  
ATOM   2196  N   SER A 275       7.722  -7.683 -29.352  1.00 19.05           N  
ATOM   2197  CA  SER A 275       8.332  -7.222 -28.117  1.00 26.41           C  
ATOM   2198  C   SER A 275       7.572  -7.715 -26.892  1.00 21.75           C  
ATOM   2199  O   SER A 275       8.182  -8.117 -25.897  1.00 19.50           O  
ATOM   2200  CB  SER A 275       8.375  -5.697 -28.095  1.00 27.40           C  
ATOM   2201  OG  SER A 275       8.861  -5.240 -26.849  1.00 27.03           O  
ATOM   2202  N   ALA A 276       6.244  -7.670 -26.958  1.00 16.57           N  
ATOM   2203  CA  ALA A 276       5.410  -8.115 -25.839  1.00 17.48           C  
ATOM   2204  C   ALA A 276       5.640  -9.596 -25.532  1.00 19.30           C  
ATOM   2205  O   ALA A 276       5.771  -9.994 -24.375  1.00 15.94           O  
ATOM   2206  CB  ALA A 276       3.937  -7.855 -26.133  1.00 14.60           C  
ATOM   2207  N   LEU A 277       5.679 -10.412 -26.580  1.00 17.36           N  
ATOM   2208  CA  LEU A 277       5.947 -11.836 -26.434  1.00 20.77           C  
ATOM   2209  C   LEU A 277       7.324 -12.081 -25.812  1.00 17.18           C  
ATOM   2210  O   LEU A 277       7.471 -12.929 -24.932  1.00 17.85           O  
ATOM   2211  CB  LEU A 277       5.872 -12.514 -27.805  1.00 24.63           C  
ATOM   2212  CG  LEU A 277       5.603 -14.012 -27.791  1.00 33.89           C  
ATOM   2213  CD1 LEU A 277       4.275 -14.279 -27.113  1.00 27.26           C  
ATOM   2214  CD2 LEU A 277       5.597 -14.547 -29.219  1.00 30.67           C  
ATOM   2215  N   ASP A 278       8.316 -11.318 -26.256  1.00 16.54           N  
ATOM   2216  CA  ASP A 278       9.661 -11.412 -25.703  1.00 20.25           C  
ATOM   2217  C   ASP A 278       9.650 -11.092 -24.210  1.00 19.36           C  
ATOM   2218  O   ASP A 278      10.176 -11.849 -23.402  1.00 18.11           O  
ATOM   2219  CB  ASP A 278      10.613 -10.468 -26.438  1.00 18.65           C  
ATOM   2220  CG  ASP A 278      10.969 -10.965 -27.826  0.48 27.45           C  
ATOM   2221  OD1 ASP A 278      10.613 -12.114 -28.159  0.84 34.26           O  
ATOM   2222  OD2 ASP A 278      11.604 -10.205 -28.586  0.69 31.35           O  
ATOM   2223  N   LYS A 279       9.044  -9.966 -23.852  1.00 17.95           N  
ATOM   2224  CA  LYS A 279       8.914  -9.579 -22.443  1.00 17.99           C  
ATOM   2225  C   LYS A 279       8.139 -10.634 -21.639  1.00 15.92           C  
ATOM   2226  O   LYS A 279       8.539 -11.031 -20.529  1.00 17.72           O  
ATOM   2227  CB  LYS A 279       8.233  -8.211 -22.336  1.00 15.35           C  
ATOM   2228  CG  LYS A 279       9.107  -7.056 -22.853  1.00 20.84           C  
ATOM   2229  CD  LYS A 279       8.372  -5.730 -22.778  1.00 29.43           C  
ATOM   2230  CE  LYS A 279       9.196  -4.599 -23.399  1.00 36.55           C  
ATOM   2231  NZ  LYS A 279      10.662  -4.844 -23.282  1.00 41.48           N  
ATOM   2232  N   LEU A 280       7.023 -11.095 -22.187  1.00 14.03           N  
ATOM   2233  CA  LEU A 280       6.231 -12.103 -21.481  1.00 15.65           C  
ATOM   2234  C   LEU A 280       7.023 -13.396 -21.231  1.00 20.71           C  
ATOM   2235  O   LEU A 280       6.893 -14.018 -20.173  1.00 18.41           O  
ATOM   2236  CB  LEU A 280       4.945 -12.420 -22.249  1.00 16.10           C  
ATOM   2237  CG  LEU A 280       4.028 -13.432 -21.556  1.00 20.56           C  
ATOM   2238  CD1 LEU A 280       3.529 -12.886 -20.223  1.00 21.61           C  
ATOM   2239  CD2 LEU A 280       2.844 -13.788 -22.452  1.00 23.79           C  
ATOM   2240  N   ASN A 281       7.822 -13.814 -22.212  1.00 19.00           N  
ATOM   2241  CA  ASN A 281       8.640 -15.017 -22.068  1.00 17.31           C  
ATOM   2242  C   ASN A 281       9.661 -14.883 -20.939  1.00 19.38           C  
ATOM   2243  O   ASN A 281       9.967 -15.852 -20.246  1.00 15.80           O  
ATOM   2244  CB  ASN A 281       9.344 -15.390 -23.390  1.00 28.72           C  
ATOM   2245  CG  ASN A 281       8.418 -16.112 -24.369  1.00 33.32           C  
ATOM   2246  OD1 ASN A 281       7.516 -16.842 -23.961  1.00 35.46           O  
ATOM   2247  ND2 ASN A 281       8.651 -15.919 -25.668  1.00 31.35           N  
ATOM   2248  N   GLU A 282      10.169 -13.672 -20.741  1.00 20.01           N  
ATOM   2249  CA  GLU A 282      11.065 -13.402 -19.624  1.00 18.19           C  
ATOM   2250  C   GLU A 282      10.314 -13.505 -18.285  1.00 19.82           C  
ATOM   2251  O   GLU A 282      10.820 -14.064 -17.309  1.00 17.09           O  
ATOM   2252  CB  GLU A 282      11.680 -12.009 -19.789  1.00 22.97           C  
ATOM   2253  CG  GLU A 282      12.777 -11.701 -18.800  1.00 35.72           C  
ATOM   2254  CD  GLU A 282      13.982 -12.614 -18.965  1.00 43.38           C  
ATOM   2255  OE1 GLU A 282      14.246 -13.054 -20.106  1.00 45.39           O  
ATOM   2256  OE2 GLU A 282      14.660 -12.892 -17.950  1.00 49.61           O  
ATOM   2257  N   ALA A 283       9.102 -12.963 -18.243  1.00 15.87           N  
ATOM   2258  CA  ALA A 283       8.260 -13.085 -17.050  1.00 14.67           C  
ATOM   2259  C   ALA A 283       8.014 -14.555 -16.693  1.00 16.21           C  
ATOM   2260  O   ALA A 283       7.999 -14.945 -15.521  1.00 15.67           O  
ATOM   2261  CB  ALA A 283       6.938 -12.367 -17.281  1.00 13.55           C  
ATOM   2262  N   ILE A 284       7.806 -15.377 -17.714  1.00 15.84           N  
ATOM   2263  CA  ILE A 284       7.535 -16.791 -17.499  1.00 17.18           C  
ATOM   2264  C   ILE A 284       8.769 -17.518 -16.967  1.00 20.62           C  
ATOM   2265  O   ILE A 284       8.658 -18.379 -16.098  1.00 21.38           O  
ATOM   2266  CB  ILE A 284       7.002 -17.469 -18.775  1.00 20.11           C  
ATOM   2267  CG1 ILE A 284       5.591 -16.947 -19.085  1.00 14.80           C  
ATOM   2268  CG2 ILE A 284       6.977 -18.974 -18.595  1.00 18.77           C  
ATOM   2269  CD1 ILE A 284       5.104 -17.265 -20.497  1.00 20.72           C  
ATOM   2270  N   LYS A 285       9.946 -17.157 -17.468  1.00 20.89           N  
ATOM   2271  CA  LYS A 285      11.178 -17.712 -16.916  1.00 23.62           C  
ATOM   2272  C   LYS A 285      11.325 -17.321 -15.444  1.00 27.01           C  
ATOM   2273  O   LYS A 285      11.650 -18.143 -14.599  1.00 27.33           O  
ATOM   2274  CB  LYS A 285      12.390 -17.230 -17.714  1.00 29.05           C  
ATOM   2275  CG  LYS A 285      13.708 -17.769 -17.194  1.00 45.41           C  
ATOM   2276  CD  LYS A 285      14.866 -17.406 -18.112  1.00 52.30           C  
ATOM   2277  CE  LYS A 285      15.349 -15.984 -17.864  1.00 64.90           C  
ATOM   2278  NZ  LYS A 285      15.830 -15.783 -16.464  1.00 56.96           N  
ATOM   2279  N   LEU A 286      11.067 -16.056 -15.141  1.00 27.62           N  
ATOM   2280  CA  LEU A 286      11.156 -15.557 -13.772  1.00 24.34           C  
ATOM   2281  C   LEU A 286      10.100 -16.136 -12.814  1.00 20.30           C  
ATOM   2282  O   LEU A 286      10.249 -16.069 -11.591  1.00 24.03           O  
ATOM   2283  CB  LEU A 286      11.076 -14.027 -13.790  1.00 20.08           C  
ATOM   2284  CG  LEU A 286      12.275 -13.340 -14.429  1.00 25.76           C  
ATOM   2285  CD1 LEU A 286      11.964 -11.888 -14.760  1.00 23.87           C  
ATOM   2286  CD2 LEU A 286      13.482 -13.444 -13.497  1.00 28.88           C  
ATOM   2287  N   ALA A 287       9.035 -16.709 -13.358  1.00 21.93           N  
ATOM   2288  CA  ALA A 287       7.924 -17.178 -12.526  1.00 21.06           C  
ATOM   2289  C   ALA A 287       8.081 -18.605 -12.010  1.00 26.24           C  
ATOM   2290  O   ALA A 287       7.180 -19.134 -11.351  1.00 21.60           O  
ATOM   2291  CB  ALA A 287       6.615 -17.063 -13.295  1.00 17.09           C  
ATOM   2292  N   LYS A 288       9.197 -19.243 -12.334  1.00 27.21           N  
ATOM   2293  CA  LYS A 288       9.395 -20.636 -11.938  1.00 30.71           C  
ATOM   2294  C   LYS A 288       9.234 -20.776 -10.429  1.00 25.63           C  
ATOM   2295  O   LYS A 288       9.835 -20.029  -9.666  1.00 27.90           O  
ATOM   2296  CB  LYS A 288      10.770 -21.138 -12.378  1.00 39.44           C  
ATOM   2297  CG  LYS A 288      11.001 -21.045 -13.880  1.00 46.40           C  
ATOM   2298  CD  LYS A 288      12.321 -21.687 -14.294  1.00 58.71           C  
ATOM   2299  CE  LYS A 288      12.527 -21.592 -15.799  1.00 49.97           C  
ATOM   2300  NZ  LYS A 288      11.375 -22.170 -16.549  1.00 56.93           N  
ATOM   2301  N   GLY A 289       8.398 -21.717 -10.007  1.00 29.19           N  
ATOM   2302  CA  GLY A 289       8.180 -21.961  -8.591  1.00 33.23           C  
ATOM   2303  C   GLY A 289       7.053 -21.150  -7.983  1.00 37.15           C  
ATOM   2304  O   GLY A 289       6.640 -21.411  -6.858  1.00 32.74           O  
ATOM   2305  N   GLN A 290       6.552 -20.160  -8.717  1.00 26.07           N  
ATOM   2306  CA  GLN A 290       5.478 -19.317  -8.209  1.00 24.21           C  
ATOM   2307  C   GLN A 290       4.175 -20.093  -8.196  1.00 24.72           C  
ATOM   2308  O   GLN A 290       4.006 -21.035  -8.958  1.00 21.26           O  
ATOM   2309  CB  GLN A 290       5.313 -18.072  -9.091  1.00 21.81           C  
ATOM   2310  CG  GLN A 290       6.566 -17.236  -9.200  1.00 32.40           C  
ATOM   2311  CD  GLN A 290       6.589 -16.095  -8.219  1.00 39.47           C  
ATOM   2312  OE1 GLN A 290       5.653 -15.908  -7.438  1.00 45.27           O  
ATOM   2313  NE2 GLN A 290       7.661 -15.315  -8.252  1.00 48.62           N  
ATOM   2314  N   PRO A 291       3.239 -19.673  -7.338  1.00 26.60           N  
ATOM   2315  CA  PRO A 291       1.905 -20.266  -7.181  1.00 26.28           C  
ATOM   2316  C   PRO A 291       1.098 -20.273  -8.484  1.00 27.94           C  
ATOM   2317  O   PRO A 291       1.395 -19.517  -9.408  1.00 23.61           O  
ATOM   2318  CB  PRO A 291       1.219 -19.322  -6.185  1.00 24.65           C  
ATOM   2319  CG  PRO A 291       2.316 -18.587  -5.511  1.00 32.17           C  
ATOM   2320  CD  PRO A 291       3.408 -18.460  -6.519  1.00 25.02           C  
ATOM   2321  N   ASP A 292       0.059 -21.100  -8.526  1.00 23.33           N  
ATOM   2322  CA  ASP A 292      -0.807 -21.217  -9.697  1.00 28.21           C  
ATOM   2323  C   ASP A 292      -1.544 -19.927 -10.075  1.00 25.18           C  
ATOM   2324  O   ASP A 292      -1.898 -19.731 -11.237  1.00 20.28           O  
ATOM   2325  CB  ASP A 292      -1.811 -22.364  -9.521  1.00 32.55           C  
ATOM   2326  CG  ASP A 292      -1.144 -23.729  -9.512  1.00 39.29           C  
ATOM   2327  OD1 ASP A 292      -0.057 -23.863 -10.108  1.00 30.30           O  
ATOM   2328  OD2 ASP A 292      -1.702 -24.668  -8.902  1.00 53.24           O  
ATOM   2329  N   THR A 293      -1.783 -19.041  -9.113  1.00 23.27           N  
ATOM   2330  CA  THR A 293      -2.426 -17.774  -9.449  1.00 19.48           C  
ATOM   2331  C   THR A 293      -1.558 -17.039 -10.464  1.00 22.06           C  
ATOM   2332  O   THR A 293      -2.062 -16.447 -11.422  1.00 20.20           O  
ATOM   2333  CB  THR A 293      -2.603 -16.869  -8.225  1.00 24.36           C  
ATOM   2334  OG1 THR A 293      -1.353 -16.782  -7.528  1.00 22.26           O  
ATOM   2335  CG2 THR A 293      -3.673 -17.435  -7.303  1.00 25.96           C  
ATOM   2336  N   VAL A 294      -0.252 -17.087 -10.242  1.00 13.81           N  
ATOM   2337  CA  VAL A 294       0.704 -16.463 -11.152  1.00 18.01           C  
ATOM   2338  C   VAL A 294       0.784 -17.242 -12.466  1.00 18.28           C  
ATOM   2339  O   VAL A 294       0.674 -16.668 -13.557  1.00 14.55           O  
ATOM   2340  CB  VAL A 294       2.086 -16.366 -10.495  1.00 19.26           C  
ATOM   2341  CG1 VAL A 294       3.143 -15.937 -11.502  1.00 15.65           C  
ATOM   2342  CG2 VAL A 294       2.039 -15.376  -9.326  1.00 19.10           C  
ATOM   2343  N   GLN A 295       0.936 -18.558 -12.367  1.00 19.36           N  
ATOM   2344  CA  GLN A 295       1.058 -19.375 -13.573  1.00 18.42           C  
ATOM   2345  C   GLN A 295      -0.172 -19.246 -14.471  1.00 22.87           C  
ATOM   2346  O   GLN A 295      -0.058 -19.198 -15.704  1.00 19.53           O  
ATOM   2347  CB  GLN A 295       1.309 -20.844 -13.224  1.00 18.92           C  
ATOM   2348  CG  GLN A 295       2.459 -21.062 -12.249  1.00 21.30           C  
ATOM   2349  CD  GLN A 295       3.789 -20.539 -12.754  1.00 21.29           C  
ATOM   2350  OE1 GLN A 295       3.925 -20.141 -13.912  1.00 24.34           O  
ATOM   2351  NE2 GLN A 295       4.787 -20.542 -11.879  1.00 23.62           N  
ATOM   2352  N   ASP A 296      -1.345 -19.179 -13.856  1.00 17.70           N  
ATOM   2353  CA  ASP A 296      -2.583 -19.012 -14.613  1.00 21.71           C  
ATOM   2354  C   ASP A 296      -2.695 -17.649 -15.292  1.00 21.13           C  
ATOM   2355  O   ASP A 296      -3.139 -17.548 -16.437  1.00 19.46           O  
ATOM   2356  CB  ASP A 296      -3.799 -19.261 -13.723  1.00 26.20           C  
ATOM   2357  CG  ASP A 296      -3.947 -20.722 -13.344  1.00 32.24           C  
ATOM   2358  OD1 ASP A 296      -3.348 -21.595 -14.021  1.00 29.06           O  
ATOM   2359  OD2 ASP A 296      -4.665 -20.998 -12.370  1.00 31.00           O  
ATOM   2360  N   ALA A 297      -2.297 -16.601 -14.587  1.00 18.70           N  
ATOM   2361  CA  ALA A 297      -2.269 -15.277 -15.193  1.00 18.71           C  
ATOM   2362  C   ALA A 297      -1.380 -15.284 -16.438  1.00 19.05           C  
ATOM   2363  O   ALA A 297      -1.757 -14.770 -17.483  1.00 17.92           O  
ATOM   2364  CB  ALA A 297      -1.784 -14.238 -14.171  1.00 16.88           C  
ATOM   2365  N   LEU A 298      -0.211 -15.906 -16.332  1.00 14.09           N  
ATOM   2366  CA  LEU A 298       0.765 -15.881 -17.411  1.00 17.09           C  
ATOM   2367  C   LEU A 298       0.320 -16.723 -18.593  1.00 22.41           C  
ATOM   2368  O   LEU A 298       0.594 -16.384 -19.744  1.00 18.60           O  
ATOM   2369  CB  LEU A 298       2.124 -16.385 -16.918  1.00 11.92           C  
ATOM   2370  CG  LEU A 298       2.811 -15.474 -15.905  1.00 15.14           C  
ATOM   2371  CD1 LEU A 298       4.027 -16.156 -15.304  1.00 18.32           C  
ATOM   2372  CD2 LEU A 298       3.208 -14.174 -16.573  1.00 19.35           C  
ATOM   2373  N   ARG A 299      -0.328 -17.845 -18.298  1.00 16.06           N  
ATOM   2374  CA  ARG A 299      -0.817 -18.748 -19.339  1.00 21.71           C  
ATOM   2375  C   ARG A 299      -1.885 -18.054 -20.148  1.00 22.38           C  
ATOM   2376  O   ARG A 299      -1.896 -18.125 -21.368  1.00 22.69           O  
ATOM   2377  CB  ARG A 299      -1.412 -20.019 -18.731  1.00 27.32           C  
ATOM   2378  CG  ARG A 299      -0.426 -21.145 -18.501  1.00 31.71           C  
ATOM   2379  CD  ARG A 299      -1.121 -22.316 -17.809  1.00 38.76           C  
ATOM   2380  NE  ARG A 299      -0.482 -23.595 -18.103  1.00 52.80           N  
ATOM   2381  CZ  ARG A 299      -0.767 -24.344 -19.164  1.00 59.17           C  
ATOM   2382  NH1 ARG A 299      -1.682 -23.941 -20.039  1.00 62.99           N  
ATOM   2383  NH2 ARG A 299      -0.139 -25.496 -19.354  1.00 55.42           N  
ATOM   2384  N   PHE A 300      -2.788 -17.373 -19.459  1.00 19.04           N  
ATOM   2385  CA  PHE A 300      -3.858 -16.670 -20.138  1.00 23.47           C  
ATOM   2386  C   PHE A 300      -3.306 -15.566 -21.050  1.00 25.47           C  
ATOM   2387  O   PHE A 300      -3.712 -15.429 -22.211  1.00 23.82           O  
ATOM   2388  CB  PHE A 300      -4.834 -16.106 -19.109  1.00 21.14           C  
ATOM   2389  CG  PHE A 300      -5.969 -15.338 -19.715  1.00 33.58           C  
ATOM   2390  CD1 PHE A 300      -7.181 -15.957 -19.975  1.00 39.64           C  
ATOM   2391  CD2 PHE A 300      -5.825 -13.995 -20.028  1.00 41.22           C  
ATOM   2392  CE1 PHE A 300      -8.232 -15.250 -20.533  1.00 40.37           C  
ATOM   2393  CE2 PHE A 300      -6.869 -13.285 -20.589  1.00 48.78           C  
ATOM   2394  CZ  PHE A 300      -8.076 -13.914 -20.842  1.00 47.69           C  
ATOM   2395  N   THR A 301      -2.374 -14.787 -20.513  1.00 19.30           N  
ATOM   2396  CA  THR A 301      -1.726 -13.713 -21.249  1.00 18.85           C  
ATOM   2397  C   THR A 301      -0.923 -14.236 -22.450  1.00 18.40           C  
ATOM   2398  O   THR A 301      -0.954 -13.639 -23.524  1.00 23.53           O  
ATOM   2399  CB  THR A 301      -0.855 -12.853 -20.295  1.00 18.24           C  
ATOM   2400  OG1 THR A 301      -1.702 -12.293 -19.289  1.00 19.68           O  
ATOM   2401  CG2 THR A 301      -0.155 -11.712 -21.039  1.00 16.64           C  
ATOM   2402  N   MET A 302      -0.230 -15.356 -22.279  1.00 18.23           N  
ATOM   2403  CA AMET A 302       0.490 -15.968 -23.389  0.45 24.28           C  
ATOM   2404  CA BMET A 302       0.496 -15.998 -23.378  0.55 24.22           C  
ATOM   2405  C   MET A 302      -0.446 -16.386 -24.522  1.00 29.98           C  
ATOM   2406  O   MET A 302      -0.084 -16.304 -25.705  1.00 25.43           O  
ATOM   2407  CB AMET A 302       1.307 -17.170 -22.917  0.45 27.34           C  
ATOM   2408  CB BMET A 302       1.263 -17.235 -22.876  0.55 27.34           C  
ATOM   2409  CG AMET A 302       2.042 -17.864 -24.045  0.45 34.36           C  
ATOM   2410  CG BMET A 302       2.233 -17.855 -23.894  0.55 34.67           C  
ATOM   2411  SD AMET A 302       3.109 -16.716 -24.942  0.45 43.10           S  
ATOM   2412  SD BMET A 302       3.128 -19.337 -23.324  0.55 44.73           S  
ATOM   2413  CE AMET A 302       4.421 -16.467 -23.751  0.45 98.11           C  
ATOM   2414  CE BMET A 302       4.379 -19.495 -24.596  0.55 97.03           C  
ATOM   2415  N   ASP A 303      -1.645 -16.839 -24.175  1.00 27.36           N  
ATOM   2416  CA  ASP A 303      -2.608 -17.197 -25.208  1.00 30.09           C  
ATOM   2417  C   ASP A 303      -3.038 -15.938 -25.952  1.00 33.95           C  
ATOM   2418  O   ASP A 303      -3.141 -15.933 -27.177  1.00 33.56           O  
ATOM   2419  CB  ASP A 303      -3.818 -17.918 -24.614  1.00 31.07           C  
ATOM   2420  CG  ASP A 303      -3.500 -19.345 -24.194  1.00 44.09           C  
ATOM   2421  OD1 ASP A 303      -2.564 -19.941 -24.772  1.00 51.38           O  
ATOM   2422  OD2 ASP A 303      -4.189 -19.874 -23.290  1.00 44.20           O  
ATOM   2423  N   VAL A 304      -3.276 -14.866 -25.204  1.00 26.45           N  
ATOM   2424  CA  VAL A 304      -3.668 -13.590 -25.793  1.00 29.22           C  
ATOM   2425  C   VAL A 304      -2.547 -12.990 -26.665  1.00 30.50           C  
ATOM   2426  O   VAL A 304      -2.744 -12.713 -27.849  1.00 24.58           O  
ATOM   2427  CB  VAL A 304      -4.109 -12.585 -24.702  1.00 28.10           C  
ATOM   2428  CG1 VAL A 304      -4.326 -11.198 -25.289  1.00 35.22           C  
ATOM   2429  CG2 VAL A 304      -5.370 -13.074 -24.001  1.00 29.62           C  
ATOM   2430  N   ILE A 305      -1.370 -12.789 -26.087  1.00 22.50           N  
ATOM   2431  CA  ILE A 305      -0.293 -12.129 -26.832  1.00 24.32           C  
ATOM   2432  C   ILE A 305       0.210 -12.991 -27.986  1.00 27.69           C  
ATOM   2433  O   ILE A 305       0.496 -12.485 -29.069  1.00 22.57           O  
ATOM   2434  CB  ILE A 305       0.862 -11.698 -25.902  1.00 21.67           C  
ATOM   2435  CG1 ILE A 305       0.329 -10.703 -24.869  1.00 17.20           C  
ATOM   2436  CG2 ILE A 305       2.004 -11.066 -26.703  1.00 18.13           C  
ATOM   2437  CD1 ILE A 305       1.362 -10.268 -23.834  1.00 19.36           C  
ATOM   2438  N   GLY A 306       0.297 -14.295 -27.754  1.00 31.07           N  
ATOM   2439  CA  GLY A 306       0.695 -15.227 -28.789  1.00 31.34           C  
ATOM   2440  C   GLY A 306      -0.256 -15.198 -29.971  1.00 34.47           C  
ATOM   2441  O   GLY A 306       0.178 -15.253 -31.124  1.00 33.14           O  
ATOM   2442  N   GLY A 307      -1.552 -15.109 -29.684  1.00 29.61           N  
ATOM   2443  CA  GLY A 307      -2.569 -15.085 -30.719  1.00 33.11           C  
ATOM   2444  C   GLY A 307      -2.544 -13.803 -31.526  1.00 31.56           C  
ATOM   2445  O   GLY A 307      -2.645 -13.833 -32.753  1.00 29.17           O  
ATOM   2446  N   LYS A 308      -2.420 -12.672 -30.834  1.00 29.99           N  
ATOM   2447  CA  LYS A 308      -2.315 -11.373 -31.490  1.00 26.57           C  
ATOM   2448  C   LYS A 308      -1.093 -11.346 -32.396  1.00 30.80           C  
ATOM   2449  O   LYS A 308      -1.164 -10.895 -33.544  1.00 29.66           O  
ATOM   2450  CB  LYS A 308      -2.206 -10.251 -30.450  1.00 29.97           C  
ATOM   2451  CG  LYS A 308      -3.501  -9.922 -29.727  1.00 30.85           C  
ATOM   2452  CD  LYS A 308      -4.398  -9.071 -30.601  1.00 38.65           C  
ATOM   2453  CE  LYS A 308      -5.531  -8.460 -29.800  1.00 34.00           C  
ATOM   2454  NZ  LYS A 308      -6.307  -7.505 -30.638  1.00 44.56           N  
ATOM   2455  N   TYR A 309       0.031 -11.826 -31.871  1.00 21.60           N  
ATOM   2456  CA  TYR A 309       1.280 -11.846 -32.622  1.00 21.65           C  
ATOM   2457  C   TYR A 309       1.193 -12.696 -33.885  1.00 26.27           C  
ATOM   2458  O   TYR A 309       1.621 -12.264 -34.956  1.00 22.27           O  
ATOM   2459  CB  TYR A 309       2.450 -12.314 -31.751  1.00 20.89           C  
ATOM   2460  CG  TYR A 309       3.714 -12.528 -32.554  1.00 26.11           C  
ATOM   2461  CD1 TYR A 309       4.536 -11.458 -32.888  1.00 21.97           C  
ATOM   2462  CD2 TYR A 309       4.071 -13.798 -33.004  1.00 31.26           C  
ATOM   2463  CE1 TYR A 309       5.685 -11.641 -33.633  1.00 31.59           C  
ATOM   2464  CE2 TYR A 309       5.223 -13.993 -33.759  1.00 35.31           C  
ATOM   2465  CZ  TYR A 309       6.027 -12.910 -34.066  1.00 39.69           C  
ATOM   2466  OH  TYR A 309       7.175 -13.085 -34.806  1.00 40.16           O  
ATOM   2467  N   ASN A 310       0.657 -13.908 -33.765  1.00 23.16           N  
ATOM   2468  CA  ASN A 310       0.528 -14.785 -34.927  1.00 29.69           C  
ATOM   2469  C   ASN A 310      -0.370 -14.181 -35.993  1.00 27.19           C  
ATOM   2470  O   ASN A 310      -0.071 -14.227 -37.195  1.00 25.04           O  
ATOM   2471  CB  ASN A 310      -0.044 -16.143 -34.521  1.00 32.61           C  
ATOM   2472  CG  ASN A 310       0.886 -16.921 -33.617  1.00 41.96           C  
ATOM   2473  OD1 ASN A 310       2.107 -16.876 -33.774  1.00 43.79           O  
ATOM   2474  ND2 ASN A 310       0.311 -17.642 -32.660  1.00 49.33           N  
ATOM   2475  N   SER A 311      -1.501 -13.658 -35.544  1.00 19.43           N  
ATOM   2476  CA  SER A 311      -2.462 -13.022 -36.425  1.00 28.98           C  
ATOM   2477  C   SER A 311      -1.836 -11.828 -37.135  1.00 31.64           C  
ATOM   2478  O   SER A 311      -2.035 -11.649 -38.333  1.00 23.99           O  
ATOM   2479  CB  SER A 311      -3.697 -12.584 -35.627  1.00 38.81           C  
ATOM   2480  OG  SER A 311      -4.509 -11.694 -36.374  1.00 45.30           O  
ATOM   2481  N   ALA A 312      -1.079 -11.015 -36.394  1.00 25.78           N  
ATOM   2482  CA  ALA A 312      -0.466  -9.815 -36.955  1.00 23.39           C  
ATOM   2483  C   ALA A 312       0.642 -10.160 -37.938  1.00 24.59           C  
ATOM   2484  O   ALA A 312       0.760  -9.536 -38.987  1.00 18.82           O  
ATOM   2485  CB  ALA A 312       0.065  -8.884 -35.842  1.00 21.73           C  
ATOM   2486  N   LYS A 313       1.452 -11.156 -37.587  1.00 16.57           N  
ATOM   2487  CA  LYS A 313       2.554 -11.581 -38.433  1.00 25.67           C  
ATOM   2488  C   LYS A 313       2.019 -12.204 -39.726  1.00 26.41           C  
ATOM   2489  O   LYS A 313       2.622 -12.060 -40.795  1.00 22.06           O  
ATOM   2490  CB  LYS A 313       3.461 -12.568 -37.680  1.00 29.10           C  
ATOM   2491  CG  LYS A 313       4.614 -13.112 -38.516  1.00 33.95           C  
ATOM   2492  CD  LYS A 313       5.948 -12.956 -37.805  1.00 36.39           C  
ATOM   2493  CE  LYS A 313       7.070 -13.706 -38.528  1.00 40.49           C  
ATOM   2494  NZ  LYS A 313       7.398 -13.115 -39.862  1.00 43.54           N  
ATOM   2495  N   LYS A 314       0.880 -12.886 -39.613  1.00 23.96           N  
ATOM   2496  CA  LYS A 314       0.225 -13.511 -40.760  1.00 32.62           C  
ATOM   2497  C   LYS A 314      -0.382 -12.471 -41.704  1.00 34.50           C  
ATOM   2498  O   LYS A 314      -0.215 -12.558 -42.929  1.00 27.55           O  
ATOM   2499  CB  LYS A 314      -0.850 -14.497 -40.292  1.00 33.05           C  
ATOM   2500  CG  LYS A 314      -1.527 -15.262 -41.422  1.00 42.38           C  
ATOM   2501  CD  LYS A 314      -2.322 -16.449 -40.901  1.00 42.40           C  
ATOM   2502  CE  LYS A 314      -3.430 -16.002 -39.965  1.00 51.24           C  
ATOM   2503  NZ  LYS A 314      -4.198 -17.153 -39.422  1.00 52.10           N  
ATOM   2504  N   ASP A 315      -1.088 -11.490 -41.142  1.00 28.35           N  
ATOM   2505  CA  ASP A 315      -1.633 -10.398 -41.953  1.00 22.86           C  
ATOM   2506  C   ASP A 315      -0.516  -9.681 -42.696  1.00 30.13           C  
ATOM   2507  O   ASP A 315      -0.635  -9.360 -43.887  1.00 25.29           O  
ATOM   2508  CB  ASP A 315      -2.400  -9.387 -41.101  1.00 28.67           C  
ATOM   2509  CG  ASP A 315      -3.728  -9.925 -40.600  1.00 43.08           C  
ATOM   2510  OD1 ASP A 315      -4.133 -11.028 -41.029  1.00 46.41           O  
ATOM   2511  OD2 ASP A 315      -4.371  -9.231 -39.782  1.00 44.27           O  
ATOM   2512  N   ASN A 316       0.582  -9.440 -41.992  1.00 18.70           N  
ATOM   2513  CA  ASN A 316       1.696  -8.719 -42.588  1.00 24.35           C  
ATOM   2514  C   ASN A 316       2.491  -9.517 -43.621  1.00 28.12           C  
ATOM   2515  O   ASN A 316       2.878  -8.983 -44.653  1.00 30.47           O  
ATOM   2516  CB  ASN A 316       2.641  -8.193 -41.521  1.00 22.00           C  
ATOM   2517  CG  ASN A 316       3.452  -7.026 -42.015  1.00 27.47           C  
ATOM   2518  OD1 ASN A 316       2.924  -6.163 -42.714  1.00 29.89           O  
ATOM   2519  ND2 ASN A 316       4.744  -7.002 -41.686  1.00 22.65           N  
ATOM   2520  N   ASP A 317       2.736 -10.791 -43.337  1.00 26.15           N  
ATOM   2521  CA  ASP A 317       3.485 -11.654 -44.257  1.00 32.83           C  
ATOM   2522  C   ASP A 317       2.721 -12.017 -45.532  1.00 32.59           C  
ATOM   2523  O   ASP A 317       3.318 -12.192 -46.592  1.00 31.37           O  
ATOM   2524  CB  ASP A 317       3.944 -12.930 -43.553  1.00 23.87           C  
ATOM   2525  CG  ASP A 317       4.979 -12.663 -42.474  1.00 35.80           C  
ATOM   2526  OD1 ASP A 317       5.580 -11.565 -42.475  1.00 38.97           O  
ATOM   2527  OD2 ASP A 317       5.193 -13.556 -41.628  1.00 41.35           O  
ATOM   2528  N   PHE A 318       1.405 -12.135 -45.428  1.00 28.26           N  
ATOM   2529  CA  PHE A 318       0.600 -12.505 -46.578  1.00 24.22           C  
ATOM   2530  C   PHE A 318      -0.018 -11.308 -47.317  1.00 43.74           C  
ATOM   2531  O   PHE A 318      -0.164 -11.346 -48.537  1.00 35.54           O  
ATOM   2532  CB  PHE A 318      -0.490 -13.506 -46.177  1.00 22.40           C  
ATOM   2533  CG  PHE A 318       0.016 -14.901 -45.963  1.00 25.60           C  
ATOM   2534  CD1 PHE A 318       0.329 -15.713 -47.044  1.00 29.72           C  
ATOM   2535  CD2 PHE A 318       0.184 -15.402 -44.681  1.00 24.69           C  
ATOM   2536  CE1 PHE A 318       0.792 -16.994 -46.855  1.00 20.01           C  
ATOM   2537  CE2 PHE A 318       0.648 -16.684 -44.485  1.00 21.38           C  
ATOM   2538  CZ  PHE A 318       0.953 -17.484 -45.574  1.00 24.56           C  
ATOM   2539  N   ILE A 319      -0.371 -10.248 -46.590  1.00 30.79           N  
ATOM   2540  CA  ILE A 319      -1.117  -9.132 -47.176  1.00 32.33           C  
ATOM   2541  C   ILE A 319      -0.366  -7.795 -47.234  1.00 40.39           C  
ATOM   2542  O   ILE A 319      -0.084  -7.277 -48.315  1.00 31.76           O  
ATOM   2543  CB  ILE A 319      -2.427  -8.857 -46.408  1.00 29.59           C  
ATOM   2544  CG1 ILE A 319      -3.376 -10.048 -46.478  1.00 33.40           C  
ATOM   2545  CG2 ILE A 319      -3.107  -7.611 -46.960  1.00 35.11           C  
ATOM   2546  CD1 ILE A 319      -4.659  -9.833 -45.670  1.00 31.19           C  
ATOM   2547  N   TYR A 320      -0.073  -7.221 -46.068  1.00 30.69           N  
ATOM   2548  CA  TYR A 320       0.408  -5.842 -46.006  1.00 29.69           C  
ATOM   2549  C   TYR A 320       1.881  -5.664 -46.361  1.00 34.83           C  
ATOM   2550  O   TYR A 320       2.272  -4.627 -46.904  1.00 34.49           O  
ATOM   2551  CB  TYR A 320       0.082  -5.215 -44.642  1.00 30.48           C  
ATOM   2552  CG  TYR A 320      -1.402  -5.198 -44.389  1.00 30.43           C  
ATOM   2553  CD1 TYR A 320      -1.976  -6.021 -43.431  1.00 30.67           C  
ATOM   2554  CD2 TYR A 320      -2.238  -4.380 -45.142  1.00 34.38           C  
ATOM   2555  CE1 TYR A 320      -3.343  -6.018 -43.218  1.00 35.16           C  
ATOM   2556  CE2 TYR A 320      -3.601  -4.367 -44.934  1.00 32.85           C  
ATOM   2557  CZ  TYR A 320      -4.149  -5.191 -43.975  1.00 34.31           C  
ATOM   2558  OH  TYR A 320      -5.507  -5.179 -43.770  1.00 44.43           O  
ATOM   2559  N   HIS A 321       2.692  -6.668 -46.059  1.00 26.23           N  
ATOM   2560  CA  HIS A 321       4.107  -6.622 -46.394  1.00 28.18           C  
ATOM   2561  C   HIS A 321       4.755  -5.313 -45.957  1.00 35.31           C  
ATOM   2562  O   HIS A 321       5.637  -4.796 -46.638  1.00 34.87           O  
ATOM   2563  CB  HIS A 321       4.306  -6.814 -47.900  1.00 36.86           C  
ATOM   2564  CG  HIS A 321       3.776  -8.114 -48.418  1.00 36.73           C  
ATOM   2565  ND1 HIS A 321       2.732  -8.188 -49.313  1.00 47.16           N  
ATOM   2566  CD2 HIS A 321       4.147  -9.391 -48.166  1.00 40.86           C  
ATOM   2567  CE1 HIS A 321       2.481  -9.455 -49.591  1.00 42.88           C  
ATOM   2568  NE2 HIS A 321       3.327 -10.205 -48.908  1.00 44.54           N  
ATOM   2569  N   GLU A 322       4.323  -4.780 -44.820  1.00 36.55           N  
ATOM   2570  CA  GLU A 322       4.917  -3.553 -44.297  1.00 32.22           C  
ATOM   2571  C   GLU A 322       6.202  -3.847 -43.525  1.00 32.71           C  
ATOM   2572  O   GLU A 322       6.340  -4.900 -42.910  1.00 38.92           O  
ATOM   2573  CB  GLU A 322       3.921  -2.793 -43.414  1.00 36.76           C  
ATOM   2574  CG  GLU A 322       2.644  -2.385 -44.137  1.00 35.35           C  
ATOM   2575  CD  GLU A 322       1.759  -1.463 -43.312  1.00 50.20           C  
ATOM   2576  OE1 GLU A 322       2.107  -1.184 -42.144  1.00 44.45           O  
ATOM   2577  OE2 GLU A 322       0.716  -1.014 -43.836  1.00 49.20           O  
ATOM   2578  N   ALA A 323       7.147  -2.918 -43.568  1.00 33.10           N  
ATOM   2579  CA  ALA A 323       8.387  -3.073 -42.817  1.00 38.56           C  
ATOM   2580  C   ALA A 323       8.102  -3.130 -41.314  1.00 38.15           C  
ATOM   2581  O   ALA A 323       7.252  -2.393 -40.803  1.00 31.34           O  
ATOM   2582  CB  ALA A 323       9.334  -1.933 -43.123  1.00 43.94           C  
ATOM   2583  N   VAL A 324       8.815  -4.008 -40.612  1.00 34.17           N  
ATOM   2584  CA  VAL A 324       8.672  -4.117 -39.167  1.00 30.21           C  
ATOM   2585  C   VAL A 324       9.695  -3.197 -38.521  1.00 37.56           C  
ATOM   2586  O   VAL A 324      10.886  -3.507 -38.509  1.00 37.73           O  
ATOM   2587  CB  VAL A 324       8.909  -5.558 -38.665  1.00 24.97           C  
ATOM   2588  CG1 VAL A 324       8.836  -5.612 -37.134  1.00 32.54           C  
ATOM   2589  CG2 VAL A 324       7.915  -6.523 -39.285  1.00 24.43           C  
ATOM   2590  N   PRO A 325       9.228  -2.062 -37.974  1.00 27.98           N  
ATOM   2591  CA  PRO A 325      10.105  -1.016 -37.445  1.00 36.55           C  
ATOM   2592  C   PRO A 325      11.005  -1.549 -36.346  1.00 34.59           C  
ATOM   2593  O   PRO A 325      10.561  -2.374 -35.555  1.00 32.40           O  
ATOM   2594  CB  PRO A 325       9.125  -0.002 -36.838  1.00 34.45           C  
ATOM   2595  CG  PRO A 325       7.817  -0.289 -37.482  1.00 42.89           C  
ATOM   2596  CD  PRO A 325       7.806  -1.759 -37.743  1.00 36.30           C  
ATOM   2597  N   ALA A 326      12.246  -1.076 -36.304  1.00 36.99           N  
ATOM   2598  CA  ALA A 326      13.115  -1.316 -35.164  1.00 43.21           C  
ATOM   2599  C   ALA A 326      12.478  -0.639 -33.963  1.00 40.50           C  
ATOM   2600  O   ALA A 326      12.058   0.517 -34.045  1.00 41.22           O  
ATOM   2601  CB  ALA A 326      14.501  -0.751 -35.421  1.00 45.84           C  
ATOM   2602  N   LEU A 327      12.397  -1.362 -32.851  1.00 49.38           N  
ATOM   2603  CA  LEU A 327      11.726  -0.857 -31.659  1.00 54.52           C  
ATOM   2604  C   LEU A 327      12.293   0.491 -31.214  1.00 52.09           C  
ATOM   2605  O   LEU A 327      11.551   1.372 -30.780  1.00 51.83           O  
ATOM   2606  CB  LEU A 327      11.814  -1.878 -30.523  1.00 52.16           C  
ATOM   2607  CG  LEU A 327      10.599  -1.907 -29.600  1.00 53.10           C  
ATOM   2608  CD1 LEU A 327       9.324  -2.155 -30.402  1.00 39.92           C  
ATOM   2609  CD2 LEU A 327      10.781  -2.963 -28.521  1.00 52.50           C  
ATOM   2610  N   ASP A 328      13.606   0.648 -31.351  1.00 53.02           N  
ATOM   2611  CA  ASP A 328      14.294   1.872 -30.953  1.00 54.19           C  
ATOM   2612  C   ASP A 328      13.888   3.101 -31.771  1.00 53.88           C  
ATOM   2613  O   ASP A 328      14.298   4.219 -31.453  1.00 52.08           O  
ATOM   2614  CB  ASP A 328      15.809   1.680 -31.049  1.00 67.07           C  
ATOM   2615  CG  ASP A 328      16.280   0.409 -30.375  1.00 90.35           C  
ATOM   2616  OD1 ASP A 328      15.620  -0.036 -29.410  1.00 87.72           O  
ATOM   2617  OD2 ASP A 328      17.307  -0.151 -30.816  1.00104.44           O  
ATOM   2618  N   THR A 329      13.110   2.900 -32.834  1.00 41.72           N  
ATOM   2619  CA  THR A 329      12.644   4.023 -33.645  1.00 46.79           C  
ATOM   2620  C   THR A 329      11.242   4.446 -33.225  1.00 41.58           C  
ATOM   2621  O   THR A 329      10.633   5.324 -33.836  1.00 43.67           O  
ATOM   2622  CB  THR A 329      12.649   3.702 -35.164  1.00 50.70           C  
ATOM   2623  OG1 THR A 329      11.715   2.649 -35.441  1.00 38.66           O  
ATOM   2624  CG2 THR A 329      14.045   3.295 -35.630  1.00 31.77           C  
ATOM   2625  N   LEU A 330      10.731   3.816 -32.177  1.00 52.88           N  
ATOM   2626  CA  LEU A 330       9.388   4.113 -31.704  1.00 55.82           C  
ATOM   2627  C   LEU A 330       9.425   4.860 -30.375  1.00 58.48           C  
ATOM   2628  O   LEU A 330      10.063   4.413 -29.418  1.00 63.09           O  
ATOM   2629  CB  LEU A 330       8.571   2.825 -31.589  1.00 46.79           C  
ATOM   2630  CG  LEU A 330       8.584   2.012 -32.888  1.00 46.28           C  
ATOM   2631  CD1 LEU A 330       7.664   0.802 -32.793  1.00 38.85           C  
ATOM   2632  CD2 LEU A 330       8.205   2.898 -34.072  1.00 39.73           C  
ATOM   2633  N   GLN A 331       8.753   6.008 -30.335  1.00 62.90           N  
ATOM   2634  CA  GLN A 331       8.634   6.784 -29.106  1.00 69.10           C  
ATOM   2635  C   GLN A 331       8.255   5.868 -27.956  1.00 63.35           C  
ATOM   2636  O   GLN A 331       7.249   5.159 -28.028  1.00 52.19           O  
ATOM   2637  CB  GLN A 331       7.573   7.876 -29.249  1.00 69.00           C  
ATOM   2638  CG  GLN A 331       7.940   9.006 -30.190  1.00 81.52           C  
ATOM   2639  CD  GLN A 331       6.854  10.065 -30.264  1.00 95.28           C  
ATOM   2640  OE1 GLN A 331       5.894  10.042 -29.488  1.00 88.41           O  
ATOM   2641  NE2 GLN A 331       6.996  10.997 -31.201  1.00 86.89           N  
ATOM   2642  N   PRO A 332       9.065   5.873 -26.891  1.00 67.99           N  
ATOM   2643  CA  PRO A 332       8.777   5.048 -25.715  1.00 62.04           C  
ATOM   2644  C   PRO A 332       7.483   5.480 -25.032  1.00 47.31           C  
ATOM   2645  O   PRO A 332       7.053   6.633 -25.152  1.00 39.49           O  
ATOM   2646  CB  PRO A 332       9.975   5.312 -24.794  1.00 60.96           C  
ATOM   2647  CG  PRO A 332      11.050   5.833 -25.693  1.00 68.12           C  
ATOM   2648  CD  PRO A 332      10.334   6.607 -26.756  1.00 68.28           C  
ATOM   2649  N   VAL A 333       6.871   4.543 -24.321  1.00 38.52           N  
ATOM   2650  CA  VAL A 333       5.660   4.813 -23.562  1.00 32.47           C  
ATOM   2651  C   VAL A 333       6.005   5.460 -22.227  1.00 30.31           C  
ATOM   2652  O   VAL A 333       6.702   4.859 -21.411  1.00 30.15           O  
ATOM   2653  CB  VAL A 333       4.926   3.508 -23.220  1.00 30.88           C  
ATOM   2654  CG1 VAL A 333       3.534   3.816 -22.686  1.00 27.41           C  
ATOM   2655  CG2 VAL A 333       4.868   2.582 -24.440  1.00 39.03           C  
ATOM   2656  N   LYS A 334       5.511   6.672 -21.998  1.00 28.67           N  
ATOM   2657  CA  LYS A 334       5.672   7.311 -20.694  1.00 34.98           C  
ATOM   2658  C   LYS A 334       4.586   6.864 -19.717  1.00 28.09           C  
ATOM   2659  O   LYS A 334       3.413   6.777 -20.076  1.00 23.88           O  
ATOM   2660  CB  LYS A 334       5.671   8.833 -20.830  1.00 32.79           C  
ATOM   2661  CG  LYS A 334       7.045   9.416 -21.116  1.00 59.84           C  
ATOM   2662  CD  LYS A 334       7.964   9.273 -19.907  1.00 64.75           C  
ATOM   2663  CE  LYS A 334       9.427   9.341 -20.313  1.00 73.51           C  
ATOM   2664  NZ  LYS A 334       9.779   8.250 -21.268  1.00 59.76           N  
ATOM   2665  N   GLY A 335       4.974   6.589 -18.477  1.00 26.16           N  
ATOM   2666  CA  GLY A 335       4.016   6.174 -17.476  1.00 18.21           C  
ATOM   2667  C   GLY A 335       2.975   7.242 -17.175  1.00 22.26           C  
ATOM   2668  O   GLY A 335       3.281   8.434 -17.154  1.00 23.97           O  
ATOM   2669  N   ALA A 336       1.740   6.811 -16.934  1.00 21.71           N  
ATOM   2670  CA  ALA A 336       0.675   7.706 -16.475  1.00 22.97           C  
ATOM   2671  C   ALA A 336       0.338   7.443 -15.007  1.00 20.47           C  
ATOM   2672  O   ALA A 336      -0.455   6.555 -14.720  1.00 21.04           O  
ATOM   2673  CB  ALA A 336      -0.571   7.513 -17.332  1.00 20.02           C  
ATOM   2674  N   PRO A 337       0.929   8.217 -14.076  1.00 24.69           N  
ATOM   2675  CA  PRO A 337       0.676   8.037 -12.636  1.00 26.94           C  
ATOM   2676  C   PRO A 337      -0.752   8.424 -12.257  1.00 24.30           C  
ATOM   2677  O   PRO A 337      -1.187   9.539 -12.530  1.00 23.93           O  
ATOM   2678  CB  PRO A 337       1.659   9.008 -11.959  1.00 24.83           C  
ATOM   2679  CG  PRO A 337       2.560   9.517 -13.049  1.00 30.18           C  
ATOM   2680  CD  PRO A 337       1.817   9.358 -14.348  1.00 24.13           C  
ATOM   2681  N   LEU A 338      -1.474   7.509 -11.623  1.00 15.16           N  
ATOM   2682  CA  LEU A 338      -2.854   7.770 -11.267  1.00 20.10           C  
ATOM   2683  C   LEU A 338      -3.089   7.689  -9.771  1.00 14.17           C  
ATOM   2684  O   LEU A 338      -4.208   7.878  -9.310  1.00 17.93           O  
ATOM   2685  CB  LEU A 338      -3.742   6.741 -11.954  1.00 14.92           C  
ATOM   2686  CG  LEU A 338      -3.628   6.669 -13.473  1.00 26.34           C  
ATOM   2687  CD1 LEU A 338      -4.429   5.477 -13.988  1.00 25.37           C  
ATOM   2688  CD2 LEU A 338      -4.113   7.952 -14.088  1.00 17.04           C  
ATOM   2689  N   VAL A 339      -2.040   7.385  -9.018  1.00 13.22           N  
ATOM   2690  CA  VAL A 339      -2.193   7.069  -7.609  1.00 15.94           C  
ATOM   2691  C   VAL A 339      -1.240   7.901  -6.781  1.00 17.95           C  
ATOM   2692  O   VAL A 339      -0.254   8.418  -7.285  1.00 13.53           O  
ATOM   2693  CB  VAL A 339      -1.926   5.560  -7.332  1.00 14.20           C  
ATOM   2694  CG1 VAL A 339      -2.958   4.692  -8.060  1.00 15.56           C  
ATOM   2695  CG2 VAL A 339      -0.512   5.163  -7.786  1.00 12.87           C  
ATOM   2696  N   LYS A 340      -1.543   8.021  -5.500  1.00 15.06           N  
ATOM   2697  CA  LYS A 340      -0.676   8.735  -4.579  1.00 15.20           C  
ATOM   2698  C   LYS A 340      -0.921   8.168  -3.193  1.00 14.29           C  
ATOM   2699  O   LYS A 340      -1.947   7.550  -2.962  1.00 16.79           O  
ATOM   2700  CB  LYS A 340      -1.044  10.209  -4.565  1.00 18.34           C  
ATOM   2701  CG  LYS A 340      -2.491  10.461  -4.147  1.00 22.88           C  
ATOM   2702  CD  LYS A 340      -2.709  11.914  -3.732  1.00 38.70           C  
ATOM   2703  CE  LYS A 340      -2.357  12.880  -4.854  1.00 54.74           C  
ATOM   2704  NZ  LYS A 340      -2.389  14.296  -4.382  1.00 66.11           N  
ATOM   2705  N   PRO A 341       0.006   8.400  -2.261  1.00 14.46           N  
ATOM   2706  CA  PRO A 341      -0.268   8.073  -0.853  1.00 12.41           C  
ATOM   2707  C   PRO A 341      -1.401   8.942  -0.321  1.00 17.71           C  
ATOM   2708  O   PRO A 341      -1.395  10.156  -0.526  1.00 18.49           O  
ATOM   2709  CB  PRO A 341       1.047   8.438  -0.150  1.00 15.28           C  
ATOM   2710  CG  PRO A 341       2.092   8.375  -1.221  1.00 12.94           C  
ATOM   2711  CD  PRO A 341       1.378   8.892  -2.459  1.00 15.87           C  
ATOM   2712  N   LEU A 342      -2.377   8.340   0.344  1.00 15.21           N  
ATOM   2713  CA  LEU A 342      -3.531   9.109   0.811  1.00 18.45           C  
ATOM   2714  C   LEU A 342      -3.268   9.560   2.241  1.00 27.27           C  
ATOM   2715  O   LEU A 342      -2.929   8.742   3.087  1.00 29.83           O  
ATOM   2716  CB  LEU A 342      -4.824   8.285   0.712  1.00 18.63           C  
ATOM   2717  CG  LEU A 342      -5.581   8.459  -0.617  1.00 29.29           C  
ATOM   2718  CD1 LEU A 342      -4.621   8.637  -1.767  1.00 32.94           C  
ATOM   2719  CD2 LEU A 342      -6.546   7.318  -0.890  1.00 27.07           C  
ATOM   2720  N   PRO A 343      -3.425  10.867   2.506  1.00 35.09           N  
ATOM   2721  CA  PRO A 343      -3.034  11.483   3.781  1.00 38.12           C  
ATOM   2722  C   PRO A 343      -3.840  10.946   4.957  1.00 35.24           C  
ATOM   2723  O   PRO A 343      -4.980  10.539   4.771  1.00 31.54           O  
ATOM   2724  CB  PRO A 343      -3.346  12.967   3.560  1.00 38.43           C  
ATOM   2725  CG  PRO A 343      -4.459  12.968   2.555  1.00 40.01           C  
ATOM   2726  CD  PRO A 343      -4.201  11.788   1.654  1.00 33.58           C  
ATOM   2727  N   VAL A 344      -3.243  10.942   6.146  1.00 40.24           N  
ATOM   2728  CA  VAL A 344      -3.940  10.556   7.368  1.00 41.11           C  
ATOM   2729  C   VAL A 344      -4.049  11.774   8.277  1.00 36.53           C  
ATOM   2730  O   VAL A 344      -3.062  12.494   8.450  1.00 35.90           O  
ATOM   2731  CB  VAL A 344      -3.140   9.504   8.154  1.00 45.10           C  
ATOM   2732  CG1 VAL A 344      -4.055   8.747   9.111  1.00 37.73           C  
ATOM   2733  CG2 VAL A 344      -2.406   8.555   7.209  1.00 31.93           C  
ATOM   2734  N   ASN A 345      -5.233  12.032   8.833  1.00 26.74           N  
ATOM   2735  CA  ASN A 345      -5.330  12.991   9.945  1.00 35.90           C  
ATOM   2736  C   ASN A 345      -5.555  12.237  11.242  1.00 26.33           C  
ATOM   2737  O   ASN A 345      -6.651  11.747  11.501  1.00 27.35           O  
ATOM   2738  CB  ASN A 345      -6.424  14.042   9.741  1.00 36.64           C  
ATOM   2739  CG  ASN A 345      -6.650  14.915  10.989  1.00 42.35           C  
ATOM   2740  OD1 ASN A 345      -7.719  15.513  11.148  1.00 53.96           O  
ATOM   2741  ND2 ASN A 345      -5.650  14.980  11.880  1.00 27.63           N  
ATOM   2742  N   PRO A 346      -4.505  12.129  12.060  1.00 29.34           N  
ATOM   2743  CA  PRO A 346      -4.623  11.259  13.231  1.00 27.29           C  
ATOM   2744  C   PRO A 346      -5.661  11.779  14.215  1.00 32.43           C  
ATOM   2745  O   PRO A 346      -6.203  10.995  14.995  1.00 25.00           O  
ATOM   2746  CB  PRO A 346      -3.219  11.301  13.842  1.00 28.88           C  
ATOM   2747  CG  PRO A 346      -2.323  11.723  12.722  1.00 35.71           C  
ATOM   2748  CD  PRO A 346      -3.147  12.677  11.909  1.00 32.09           C  
ATOM   2749  N   THR A 347      -5.953  13.077  14.179  1.00 29.95           N  
ATOM   2750  CA  THR A 347      -6.837  13.639  15.186  1.00 31.97           C  
ATOM   2751  C   THR A 347      -8.178  14.128  14.629  1.00 33.04           C  
ATOM   2752  O   THR A 347      -8.837  14.985  15.223  1.00 29.02           O  
ATOM   2753  CB  THR A 347      -6.121  14.722  16.037  1.00 33.84           C  
ATOM   2754  OG1 THR A 347      -5.600  15.754  15.186  1.00 31.92           O  
ATOM   2755  CG2 THR A 347      -4.965  14.086  16.809  1.00 30.21           C  
ATOM   2756  N   ASP A 348      -8.587  13.564  13.500  1.00 28.83           N  
ATOM   2757  CA  ASP A 348      -9.930  13.815  12.976  1.00 28.76           C  
ATOM   2758  C   ASP A 348     -10.996  13.385  13.996  1.00 28.97           C  
ATOM   2759  O   ASP A 348     -11.141  12.203  14.282  1.00 26.43           O  
ATOM   2760  CB  ASP A 348     -10.132  13.076  11.658  1.00 29.19           C  
ATOM   2761  CG  ASP A 348     -11.496  13.348  11.041  1.00 40.96           C  
ATOM   2762  OD1 ASP A 348     -12.324  14.031  11.684  1.00 38.38           O  
ATOM   2763  OD2 ASP A 348     -11.743  12.864   9.919  1.00 43.03           O  
ATOM   2764  N   PRO A 349     -11.745  14.353  14.556  1.00 33.45           N  
ATOM   2765  CA  PRO A 349     -12.758  14.035  15.574  1.00 32.10           C  
ATOM   2766  C   PRO A 349     -13.760  12.987  15.094  1.00 31.60           C  
ATOM   2767  O   PRO A 349     -14.343  12.268  15.906  1.00 28.41           O  
ATOM   2768  CB  PRO A 349     -13.462  15.375  15.794  1.00 30.68           C  
ATOM   2769  CG  PRO A 349     -12.422  16.395  15.456  1.00 30.24           C  
ATOM   2770  CD  PRO A 349     -11.647  15.799  14.304  1.00 32.09           C  
ATOM   2771  N   ALA A 350     -13.951  12.909  13.781  1.00 32.22           N  
ATOM   2772  CA  ALA A 350     -14.873  11.946  13.199  1.00 36.84           C  
ATOM   2773  C   ALA A 350     -14.426  10.509  13.466  1.00 34.06           C  
ATOM   2774  O   ALA A 350     -15.259   9.623  13.651  1.00 38.92           O  
ATOM   2775  CB  ALA A 350     -15.021  12.191  11.704  1.00 29.09           C  
ATOM   2776  N   VAL A 351     -13.115  10.279  13.494  1.00 29.84           N  
ATOM   2777  CA  VAL A 351     -12.600   8.929  13.735  1.00 32.12           C  
ATOM   2778  C   VAL A 351     -12.335   8.642  15.220  1.00 30.01           C  
ATOM   2779  O   VAL A 351     -12.541   7.515  15.678  1.00 30.09           O  
ATOM   2780  CB  VAL A 351     -11.313   8.624  12.920  1.00 33.92           C  
ATOM   2781  CG1 VAL A 351     -11.474   9.063  11.468  1.00 36.16           C  
ATOM   2782  CG2 VAL A 351     -10.097   9.287  13.560  1.00 25.83           C  
ATOM   2783  N   THR A 352     -11.897   9.655  15.973  1.00 24.56           N  
ATOM   2784  CA  THR A 352     -11.499   9.443  17.361  1.00 21.15           C  
ATOM   2785  C   THR A 352     -12.671   9.424  18.326  1.00 25.91           C  
ATOM   2786  O   THR A 352     -12.597   8.801  19.384  1.00 25.36           O  
ATOM   2787  CB  THR A 352     -10.533  10.545  17.864  1.00 25.86           C  
ATOM   2788  OG1 THR A 352     -11.231  11.805  17.962  1.00 25.97           O  
ATOM   2789  CG2 THR A 352      -9.341  10.676  16.934  1.00 21.25           C  
ATOM   2790  N   GLY A 353     -13.741  10.130  17.975  1.00 34.72           N  
ATOM   2791  CA  GLY A 353     -14.811  10.377  18.924  1.00 31.35           C  
ATOM   2792  C   GLY A 353     -14.307  11.341  19.982  1.00 33.06           C  
ATOM   2793  O   GLY A 353     -13.210  11.894  19.843  1.00 27.81           O  
ATOM   2794  N   PRO A 354     -15.100  11.547  21.047  1.00 32.06           N  
ATOM   2795  CA  PRO A 354     -14.738  12.439  22.157  1.00 28.51           C  
ATOM   2796  C   PRO A 354     -13.365  12.116  22.746  1.00 29.07           C  
ATOM   2797  O   PRO A 354     -12.965  10.951  22.798  1.00 23.48           O  
ATOM   2798  CB  PRO A 354     -15.819  12.151  23.204  1.00 32.09           C  
ATOM   2799  CG  PRO A 354     -16.996  11.689  22.414  1.00 41.19           C  
ATOM   2800  CD  PRO A 354     -16.423  10.925  21.243  1.00 35.95           C  
ATOM   2801  N   ASP A 355     -12.656  13.151  23.184  1.00 25.20           N  
ATOM   2802  CA  ASP A 355     -11.378  12.976  23.866  1.00 25.05           C  
ATOM   2803  C   ASP A 355     -11.617  12.204  25.166  1.00 30.31           C  
ATOM   2804  O   ASP A 355     -12.353  12.667  26.038  1.00 27.01           O  
ATOM   2805  CB  ASP A 355     -10.762  14.346  24.155  1.00 23.76           C  
ATOM   2806  CG  ASP A 355      -9.356  14.257  24.733  1.00 36.09           C  
ATOM   2807  OD1 ASP A 355      -9.064  13.282  25.471  1.00 29.10           O  
ATOM   2808  OD2 ASP A 355      -8.545  15.174  24.447  1.00 26.08           O  
ATOM   2809  N   ILE A 356     -11.007  11.028  25.295  1.00 25.99           N  
ATOM   2810  CA  ILE A 356     -11.232  10.203  26.483  1.00 23.43           C  
ATOM   2811  C   ILE A 356     -10.923  10.957  27.778  1.00 24.50           C  
ATOM   2812  O   ILE A 356     -11.608  10.778  28.788  1.00 24.67           O  
ATOM   2813  CB  ILE A 356     -10.439   8.882  26.432  1.00 23.67           C  
ATOM   2814  CG1 ILE A 356     -11.144   7.882  25.498  1.00 28.08           C  
ATOM   2815  CG2 ILE A 356     -10.294   8.306  27.840  1.00 22.11           C  
ATOM   2816  CD1 ILE A 356     -10.325   6.610  25.150  1.00 28.53           C  
ATOM   2817  N   PHE A 357      -9.903  11.810  27.734  1.00 23.35           N  
ATOM   2818  CA  PHE A 357      -9.480  12.579  28.899  1.00 27.13           C  
ATOM   2819  C   PHE A 357      -9.910  14.051  28.871  1.00 23.45           C  
ATOM   2820  O   PHE A 357      -9.215  14.920  29.419  1.00 26.76           O  
ATOM   2821  CB  PHE A 357      -7.966  12.494  29.057  1.00 26.71           C  
ATOM   2822  CG  PHE A 357      -7.487  11.137  29.450  1.00 26.52           C  
ATOM   2823  CD1 PHE A 357      -7.281  10.162  28.493  1.00 34.67           C  
ATOM   2824  CD2 PHE A 357      -7.265  10.828  30.779  1.00 34.05           C  
ATOM   2825  CE1 PHE A 357      -6.851   8.902  28.854  1.00 31.04           C  
ATOM   2826  CE2 PHE A 357      -6.835   9.569  31.146  1.00 37.68           C  
ATOM   2827  CZ  PHE A 357      -6.628   8.607  30.181  1.00 27.76           C  
ATOM   2828  N   ALA A 358     -11.050  14.321  28.243  1.00 22.67           N  
ATOM   2829  CA  ALA A 358     -11.589  15.675  28.168  1.00 25.76           C  
ATOM   2830  C   ALA A 358     -11.728  16.326  29.547  1.00 30.89           C  
ATOM   2831  O   ALA A 358     -11.661  17.546  29.665  1.00 31.26           O  
ATOM   2832  CB  ALA A 358     -12.932  15.673  27.458  1.00 27.34           C  
ATOM   2833  N   LYS A 359     -11.935  15.519  30.584  1.00 31.56           N  
ATOM   2834  CA  LYS A 359     -12.125  16.068  31.934  1.00 35.77           C  
ATOM   2835  C   LYS A 359     -10.803  16.350  32.641  1.00 34.58           C  
ATOM   2836  O   LYS A 359     -10.783  16.916  33.727  1.00 40.99           O  
ATOM   2837  CB  LYS A 359     -12.999  15.148  32.798  1.00 37.80           C  
ATOM   2838  CG  LYS A 359     -14.457  15.085  32.364  1.00 43.13           C  
ATOM   2839  CD  LYS A 359     -15.248  14.119  33.230  1.00 37.46           C  
ATOM   2840  CE  LYS A 359     -15.276  14.589  34.676  1.00 63.19           C  
ATOM   2841  NZ  LYS A 359     -16.012  13.645  35.566  1.00 72.48           N  
ATOM   2842  N   LEU A 360      -9.696  15.956  32.026  1.00 30.37           N  
ATOM   2843  CA  LEU A 360      -8.387  16.190  32.625  1.00 31.14           C  
ATOM   2844  C   LEU A 360      -7.838  17.539  32.190  1.00 37.23           C  
ATOM   2845  O   LEU A 360      -7.126  17.631  31.186  1.00 32.44           O  
ATOM   2846  CB  LEU A 360      -7.412  15.074  32.246  1.00 31.83           C  
ATOM   2847  CG  LEU A 360      -6.019  15.184  32.864  1.00 36.78           C  
ATOM   2848  CD1 LEU A 360      -6.140  15.394  34.362  1.00 35.14           C  
ATOM   2849  CD2 LEU A 360      -5.210  13.934  32.551  1.00 32.61           C  
ATOM   2850  N   VAL A 361      -8.187  18.580  32.947  1.00 37.69           N  
ATOM   2851  CA  VAL A 361      -7.774  19.953  32.655  1.00 37.33           C  
ATOM   2852  C   VAL A 361      -7.348  20.678  33.933  1.00 34.87           C  
ATOM   2853  O   VAL A 361      -6.313  21.349  33.961  1.00 42.32           O  
ATOM   2854  CB  VAL A 361      -8.911  20.768  31.998  1.00 35.10           C  
ATOM   2855  CG1 VAL A 361      -9.150  20.309  30.568  1.00 38.25           C  
ATOM   2856  CG2 VAL A 361     -10.184  20.671  32.832  1.00 35.10           C  
TER    2857      VAL A 361                                                      
ATOM   2858  N   PRO B   5     -27.182  38.663  31.369  1.00 52.71           N  
ATOM   2859  CA  PRO B   5     -27.425  38.540  29.925  1.00 54.17           C  
ATOM   2860  C   PRO B   5     -26.178  38.113  29.141  1.00 47.06           C  
ATOM   2861  O   PRO B   5     -25.090  37.991  29.702  1.00 49.40           O  
ATOM   2862  CB  PRO B   5     -27.846  39.959  29.516  1.00 47.40           C  
ATOM   2863  CG  PRO B   5     -28.213  40.652  30.800  1.00 46.24           C  
ATOM   2864  CD  PRO B   5     -27.300  40.059  31.820  1.00 43.57           C  
ATOM   2865  N   ARG B   6     -26.349  37.896  27.843  1.00 46.93           N  
ATOM   2866  CA  ARG B   6     -25.295  37.333  27.009  1.00 35.19           C  
ATOM   2867  C   ARG B   6     -24.546  38.424  26.251  1.00 30.89           C  
ATOM   2868  O   ARG B   6     -25.166  39.328  25.693  1.00 30.08           O  
ATOM   2869  CB  ARG B   6     -25.913  36.358  26.004  1.00 39.04           C  
ATOM   2870  CG  ARG B   6     -26.834  35.309  26.620  1.00 47.56           C  
ATOM   2871  CD  ARG B   6     -26.044  34.157  27.220  1.00 42.47           C  
ATOM   2872  NE  ARG B   6     -26.904  33.192  27.898  1.00 47.16           N  
ATOM   2873  CZ  ARG B   6     -27.031  33.105  29.218  1.00 60.49           C  
ATOM   2874  NH1 ARG B   6     -27.840  32.200  29.751  1.00 70.54           N  
ATOM   2875  NH2 ARG B   6     -26.346  33.922  30.008  1.00 57.31           N  
ATOM   2876  N   MET B   7     -23.219  38.337  26.208  1.00 24.62           N  
ATOM   2877  CA  MET B   7     -22.432  39.278  25.398  1.00 22.42           C  
ATOM   2878  C   MET B   7     -22.605  39.017  23.890  1.00 21.66           C  
ATOM   2879  O   MET B   7     -22.767  37.873  23.475  1.00 21.70           O  
ATOM   2880  CB  MET B   7     -20.942  39.184  25.755  1.00 20.00           C  
ATOM   2881  CG  MET B   7     -20.579  39.675  27.153  1.00 22.19           C  
ATOM   2882  SD  MET B   7     -20.684  41.472  27.243  1.00 20.55           S  
ATOM   2883  CE  MET B   7     -20.053  41.815  28.887  1.00 20.81           C  
ATOM   2884  N   PRO B   8     -22.519  40.075  23.064  1.00 19.88           N  
ATOM   2885  CA  PRO B   8     -22.509  39.888  21.604  1.00 15.82           C  
ATOM   2886  C   PRO B   8     -21.238  39.171  21.172  1.00 15.97           C  
ATOM   2887  O   PRO B   8     -20.235  39.226  21.884  1.00 15.09           O  
ATOM   2888  CB  PRO B   8     -22.478  41.320  21.039  1.00 19.32           C  
ATOM   2889  CG  PRO B   8     -22.521  42.249  22.215  1.00 27.47           C  
ATOM   2890  CD  PRO B   8     -22.228  41.465  23.460  1.00 20.19           C  
ATOM   2891  N   MET B   9     -21.290  38.517  20.013  1.00 15.85           N  
ATOM   2892  CA  MET B   9     -20.165  37.770  19.469  1.00 16.25           C  
ATOM   2893  C   MET B   9     -19.734  38.357  18.129  1.00 16.12           C  
ATOM   2894  O   MET B   9     -20.528  38.941  17.399  1.00 18.54           O  
ATOM   2895  CB  MET B   9     -20.554  36.303  19.246  1.00 16.49           C  
ATOM   2896  CG  MET B   9     -20.893  35.557  20.518  1.00 21.97           C  
ATOM   2897  SD  MET B   9     -19.398  35.347  21.486  1.00 19.18           S  
ATOM   2898  CE  MET B   9     -19.981  34.250  22.784  1.00 30.58           C  
ATOM   2899  N   ILE B  10     -18.463  38.195  17.809  1.00 13.55           N  
ATOM   2900  CA  ILE B  10     -17.946  38.629  16.519  1.00 13.49           C  
ATOM   2901  C   ILE B  10     -18.137  37.530  15.467  1.00 14.11           C  
ATOM   2902  O   ILE B  10     -18.006  36.348  15.773  1.00 16.12           O  
ATOM   2903  CB  ILE B  10     -16.449  38.964  16.655  1.00 12.47           C  
ATOM   2904  CG1 ILE B  10     -16.275  40.222  17.520  1.00 19.04           C  
ATOM   2905  CG2 ILE B  10     -15.804  39.136  15.274  1.00 14.52           C  
ATOM   2906  CD1 ILE B  10     -14.878  40.385  18.120  1.00 17.67           C  
ATOM   2907  N   TRP B  11     -18.475  37.911  14.234  1.00 15.14           N  
ATOM   2908  CA  TRP B  11     -18.482  36.953  13.125  1.00 16.36           C  
ATOM   2909  C   TRP B  11     -17.718  37.561  11.969  1.00 22.19           C  
ATOM   2910  O   TRP B  11     -17.513  38.773  11.927  1.00 17.76           O  
ATOM   2911  CB  TRP B  11     -19.905  36.602  12.679  1.00 14.70           C  
ATOM   2912  CG  TRP B  11     -20.770  37.813  12.542  1.00 24.53           C  
ATOM   2913  CD1 TRP B  11     -21.507  38.412  13.533  1.00 29.93           C  
ATOM   2914  CD2 TRP B  11     -20.970  38.598  11.366  1.00 28.67           C  
ATOM   2915  NE1 TRP B  11     -22.164  39.511  13.037  1.00 31.95           N  
ATOM   2916  CE2 TRP B  11     -21.849  39.653  11.710  1.00 37.81           C  
ATOM   2917  CE3 TRP B  11     -20.499  38.514  10.052  1.00 31.71           C  
ATOM   2918  CZ2 TRP B  11     -22.263  40.612  10.789  1.00 37.14           C  
ATOM   2919  CZ3 TRP B  11     -20.913  39.473   9.135  1.00 38.34           C  
ATOM   2920  CH2 TRP B  11     -21.787  40.506   9.509  1.00 39.07           C  
ATOM   2921  N   LEU B  12     -17.315  36.712  11.030  1.00 14.65           N  
ATOM   2922  CA  LEU B  12     -16.542  37.116   9.866  1.00 21.58           C  
ATOM   2923  C   LEU B  12     -17.373  37.027   8.597  1.00 22.19           C  
ATOM   2924  O   LEU B  12     -18.166  36.107   8.431  1.00 15.31           O  
ATOM   2925  CB  LEU B  12     -15.321  36.205   9.716  1.00 16.85           C  
ATOM   2926  CG  LEU B  12     -14.146  36.537  10.637  1.00 22.72           C  
ATOM   2927  CD1 LEU B  12     -14.372  36.025  12.060  1.00 22.42           C  
ATOM   2928  CD2 LEU B  12     -12.855  35.966  10.030  1.00 19.46           C  
ATOM   2929  N   ASP B  13     -17.171  37.979   7.694  1.00 17.30           N  
ATOM   2930  CA  ASP B  13     -17.862  37.995   6.408  1.00 20.42           C  
ATOM   2931  C   ASP B  13     -17.336  36.946   5.433  1.00 16.44           C  
ATOM   2932  O   ASP B  13     -16.168  36.544   5.490  1.00 17.60           O  
ATOM   2933  CB  ASP B  13     -17.735  39.371   5.759  1.00 28.35           C  
ATOM   2934  CG  ASP B  13     -18.791  40.336   6.239  1.00 46.30           C  
ATOM   2935  OD1 ASP B  13     -19.977  39.941   6.274  1.00 50.03           O  
ATOM   2936  OD2 ASP B  13     -18.435  41.485   6.582  1.00 52.99           O  
ATOM   2937  N   LEU B  14     -18.206  36.510   4.527  1.00 16.96           N  
ATOM   2938  CA  LEU B  14     -17.803  35.584   3.472  1.00 19.11           C  
ATOM   2939  C   LEU B  14     -17.136  36.317   2.300  1.00 24.64           C  
ATOM   2940  O   LEU B  14     -17.512  37.442   1.985  1.00 23.84           O  
ATOM   2941  CB  LEU B  14     -19.003  34.790   2.966  1.00 21.66           C  
ATOM   2942  CG  LEU B  14     -19.427  33.555   3.763  1.00 21.79           C  
ATOM   2943  CD1 LEU B  14     -20.150  33.949   5.039  1.00 23.13           C  
ATOM   2944  CD2 LEU B  14     -20.302  32.675   2.896  1.00 29.38           C  
ATOM   2945  N   LYS B  15     -16.153  35.676   1.666  1.00 23.97           N  
ATOM   2946  CA  LYS B  15     -15.487  36.237   0.480  1.00 24.71           C  
ATOM   2947  C   LYS B  15     -16.369  36.144  -0.766  1.00 24.07           C  
ATOM   2948  O   LYS B  15     -17.151  35.207  -0.917  1.00 22.40           O  
ATOM   2949  CB  LYS B  15     -14.150  35.525   0.214  1.00 25.32           C  
ATOM   2950  CG  LYS B  15     -13.068  35.802   1.251  1.00 23.18           C  
ATOM   2951  CD  LYS B  15     -11.933  34.784   1.190  1.00 25.06           C  
ATOM   2952  CE  LYS B  15     -11.127  34.887  -0.102  1.00 27.07           C  
ATOM   2953  NZ  LYS B  15     -10.352  36.166  -0.167  1.00 27.64           N  
ATOM   2954  N   GLU B  16     -16.231  37.113  -1.666  1.00 24.16           N  
ATOM   2955  CA  GLU B  16     -16.981  37.101  -2.910  1.00 26.07           C  
ATOM   2956  C   GLU B  16     -16.167  36.421  -4.011  1.00 25.29           C  
ATOM   2957  O   GLU B  16     -14.983  36.711  -4.189  1.00 20.58           O  
ATOM   2958  CB  GLU B  16     -17.355  38.522  -3.327  1.00 33.06           C  
ATOM   2959  CG  GLU B  16     -18.271  39.233  -2.338  1.00 43.05           C  
ATOM   2960  CD  GLU B  16     -18.330  40.740  -2.564  0.46 54.27           C  
ATOM   2961  OE1 GLU B  16     -17.756  41.223  -3.566  0.73 54.42           O  
ATOM   2962  OE2 GLU B  16     -18.947  41.443  -1.735  0.77 58.33           O  
ATOM   2963  N   ALA B  17     -16.812  35.513  -4.738  1.00 21.01           N  
ATOM   2964  CA  ALA B  17     -16.134  34.697  -5.748  1.00 24.71           C  
ATOM   2965  C   ALA B  17     -16.114  35.378  -7.108  1.00 28.18           C  
ATOM   2966  O   ALA B  17     -17.043  36.105  -7.457  1.00 25.02           O  
ATOM   2967  CB  ALA B  17     -16.815  33.349  -5.874  1.00 23.00           C  
ATOM   2968  N   GLY B  18     -15.051  35.133  -7.865  1.00 28.15           N  
ATOM   2969  CA  GLY B  18     -14.995  35.529  -9.260  1.00 29.69           C  
ATOM   2970  C   GLY B  18     -15.089  34.282 -10.116  1.00 28.98           C  
ATOM   2971  O   GLY B  18     -15.667  33.283  -9.697  1.00 27.29           O  
ATOM   2972  N   ASP B  19     -14.491  34.324 -11.301  1.00 35.32           N  
ATOM   2973  CA  ASP B  19     -14.629  33.232 -12.258  1.00 33.50           C  
ATOM   2974  C   ASP B  19     -13.686  32.053 -12.001  1.00 21.84           C  
ATOM   2975  O   ASP B  19     -12.592  32.202 -11.453  1.00 26.69           O  
ATOM   2976  CB  ASP B  19     -14.448  33.756 -13.690  1.00 35.62           C  
ATOM   2977  CG  ASP B  19     -15.517  34.769 -14.075  1.00 43.51           C  
ATOM   2978  OD1 ASP B  19     -16.693  34.558 -13.705  1.00 40.74           O  
ATOM   2979  OD2 ASP B  19     -15.183  35.776 -14.739  1.00 53.66           O  
ATOM   2980  N   PHE B  20     -14.149  30.872 -12.389  1.00 26.30           N  
ATOM   2981  CA  PHE B  20     -13.343  29.661 -12.365  1.00 28.97           C  
ATOM   2982  C   PHE B  20     -13.809  28.806 -13.530  1.00 29.38           C  
ATOM   2983  O   PHE B  20     -14.627  27.903 -13.349  1.00 25.09           O  
ATOM   2984  CB  PHE B  20     -13.533  28.896 -11.055  1.00 25.63           C  
ATOM   2985  CG  PHE B  20     -12.761  27.599 -10.993  1.00 27.96           C  
ATOM   2986  CD1 PHE B  20     -11.591  27.436 -11.716  1.00 25.94           C  
ATOM   2987  CD2 PHE B  20     -13.223  26.538 -10.234  1.00 29.75           C  
ATOM   2988  CE1 PHE B  20     -10.884  26.245 -11.666  1.00 25.65           C  
ATOM   2989  CE2 PHE B  20     -12.526  25.338 -10.183  1.00 25.03           C  
ATOM   2990  CZ  PHE B  20     -11.349  25.194 -10.892  1.00 26.96           C  
ATOM   2991  N   HIS B  21     -13.302  29.115 -14.724  1.00 25.89           N  
ATOM   2992  CA  HIS B  21     -13.722  28.435 -15.949  1.00 38.33           C  
ATOM   2993  C   HIS B  21     -12.984  27.116 -16.152  1.00 36.06           C  
ATOM   2994  O   HIS B  21     -12.084  27.019 -16.987  1.00 33.04           O  
ATOM   2995  CB  HIS B  21     -13.495  29.338 -17.164  1.00 41.91           C  
ATOM   2996  CG  HIS B  21     -14.300  30.600 -17.145  1.00 57.98           C  
ATOM   2997  ND1 HIS B  21     -15.581  30.674 -17.653  1.00 70.16           N  
ATOM   2998  CD2 HIS B  21     -14.002  31.842 -16.694  1.00 52.07           C  
ATOM   2999  CE1 HIS B  21     -16.039  31.904 -17.506  1.00 63.43           C  
ATOM   3000  NE2 HIS B  21     -15.101  32.632 -16.927  1.00 59.43           N  
ATOM   3001  N   PHE B  22     -13.372  26.099 -15.391  1.00 29.45           N  
ATOM   3002  CA  PHE B  22     -12.689  24.811 -15.433  1.00 27.61           C  
ATOM   3003  C   PHE B  22     -13.037  23.970 -16.665  1.00 30.51           C  
ATOM   3004  O   PHE B  22     -12.262  23.097 -17.056  1.00 26.35           O  
ATOM   3005  CB  PHE B  22     -12.982  23.997 -14.167  1.00 26.96           C  
ATOM   3006  CG  PHE B  22     -14.445  23.758 -13.925  1.00 25.44           C  
ATOM   3007  CD1 PHE B  22     -15.097  22.684 -14.511  1.00 19.37           C  
ATOM   3008  CD2 PHE B  22     -15.170  24.610 -13.104  1.00 30.59           C  
ATOM   3009  CE1 PHE B  22     -16.446  22.472 -14.289  1.00 23.80           C  
ATOM   3010  CE2 PHE B  22     -16.524  24.403 -12.877  1.00 29.25           C  
ATOM   3011  CZ  PHE B  22     -17.163  23.342 -13.463  1.00 20.65           C  
ATOM   3012  N   GLN B  23     -14.203  24.222 -17.254  1.00 26.45           N  
ATOM   3013  CA  GLN B  23     -14.741  23.353 -18.306  1.00 30.21           C  
ATOM   3014  C   GLN B  23     -13.826  23.145 -19.517  1.00 30.17           C  
ATOM   3015  O   GLN B  23     -13.535  22.006 -19.887  1.00 28.77           O  
ATOM   3016  CB  GLN B  23     -16.125  23.831 -18.775  1.00 24.49           C  
ATOM   3017  CG  GLN B  23     -17.216  23.756 -17.712  1.00 28.54           C  
ATOM   3018  CD  GLN B  23     -17.322  25.046 -16.905  1.00 35.17           C  
ATOM   3019  OE1 GLN B  23     -16.357  25.809 -16.799  1.00 33.61           O  
ATOM   3020  NE2 GLN B  23     -18.500  25.298 -16.343  1.00 36.48           N  
ATOM   3021  N   PRO B  24     -13.390  24.242 -20.155  1.00 32.67           N  
ATOM   3022  CA  PRO B  24     -12.563  24.066 -21.353  1.00 31.23           C  
ATOM   3023  C   PRO B  24     -11.311  23.267 -21.034  1.00 32.78           C  
ATOM   3024  O   PRO B  24     -10.877  22.457 -21.855  1.00 29.20           O  
ATOM   3025  CB  PRO B  24     -12.177  25.496 -21.730  1.00 35.31           C  
ATOM   3026  CG  PRO B  24     -13.210  26.359 -21.090  1.00 41.95           C  
ATOM   3027  CD  PRO B  24     -13.593  25.661 -19.821  1.00 26.71           C  
ATOM   3028  N   ALA B  25     -10.741  23.491 -19.851  1.00 26.14           N  
ATOM   3029  CA  ALA B  25      -9.498  22.833 -19.470  1.00 26.82           C  
ATOM   3030  C   ALA B  25      -9.703  21.336 -19.262  1.00 29.63           C  
ATOM   3031  O   ALA B  25      -8.850  20.532 -19.642  1.00 27.48           O  
ATOM   3032  CB  ALA B  25      -8.902  23.471 -18.214  1.00 25.65           C  
ATOM   3033  N   VAL B  26     -10.822  20.958 -18.648  1.00 24.27           N  
ATOM   3034  CA  VAL B  26     -11.089  19.539 -18.422  1.00 24.36           C  
ATOM   3035  C   VAL B  26     -11.300  18.838 -19.768  1.00 28.02           C  
ATOM   3036  O   VAL B  26     -10.750  17.764 -20.010  1.00 23.53           O  
ATOM   3037  CB  VAL B  26     -12.306  19.298 -17.502  1.00 24.56           C  
ATOM   3038  CG1 VAL B  26     -12.649  17.809 -17.460  1.00 22.07           C  
ATOM   3039  CG2 VAL B  26     -12.032  19.822 -16.093  1.00 25.29           C  
ATOM   3040  N   LYS B  27     -12.077  19.465 -20.647  1.00 25.31           N  
ATOM   3041  CA  LYS B  27     -12.361  18.883 -21.958  1.00 27.51           C  
ATOM   3042  C   LYS B  27     -11.088  18.689 -22.764  1.00 31.22           C  
ATOM   3043  O   LYS B  27     -10.920  17.678 -23.451  1.00 26.50           O  
ATOM   3044  CB  LYS B  27     -13.304  19.773 -22.755  1.00 27.28           C  
ATOM   3045  CG  LYS B  27     -14.704  19.900 -22.212  1.00 26.75           C  
ATOM   3046  CD  LYS B  27     -15.569  20.576 -23.287  1.00 30.14           C  
ATOM   3047  CE  LYS B  27     -16.830  21.185 -22.712  1.00 36.87           C  
ATOM   3048  NZ  LYS B  27     -17.619  20.200 -21.932  1.00 45.94           N  
ATOM   3049  N   LYS B  28     -10.199  19.672 -22.684  1.00 28.65           N  
ATOM   3050  CA  LYS B  28      -8.946  19.644 -23.427  1.00 30.77           C  
ATOM   3051  C   LYS B  28      -8.018  18.559 -22.888  1.00 36.14           C  
ATOM   3052  O   LYS B  28      -7.397  17.815 -23.653  1.00 28.86           O  
ATOM   3053  CB  LYS B  28      -8.267  21.014 -23.361  1.00 32.18           C  
ATOM   3054  CG  LYS B  28      -7.036  21.154 -24.236  1.00 40.74           C  
ATOM   3055  CD  LYS B  28      -6.476  22.570 -24.189  1.00 50.31           C  
ATOM   3056  CE  LYS B  28      -7.329  23.553 -24.994  1.00 74.62           C  
ATOM   3057  NZ  LYS B  28      -8.695  23.764 -24.431  1.00 55.15           N  
ATOM   3058  N   PHE B  29      -7.931  18.468 -21.565  1.00 23.73           N  
ATOM   3059  CA  PHE B  29      -7.127  17.435 -20.925  1.00 26.14           C  
ATOM   3060  C   PHE B  29      -7.605  16.029 -21.285  1.00 22.43           C  
ATOM   3061  O   PHE B  29      -6.803  15.154 -21.586  1.00 29.08           O  
ATOM   3062  CB  PHE B  29      -7.141  17.619 -19.401  1.00 26.82           C  
ATOM   3063  CG  PHE B  29      -6.303  16.617 -18.664  1.00 24.11           C  
ATOM   3064  CD1 PHE B  29      -4.935  16.803 -18.529  1.00 29.87           C  
ATOM   3065  CD2 PHE B  29      -6.880  15.480 -18.112  1.00 27.29           C  
ATOM   3066  CE1 PHE B  29      -4.156  15.879 -17.850  1.00 27.24           C  
ATOM   3067  CE2 PHE B  29      -6.101  14.539 -17.436  1.00 21.81           C  
ATOM   3068  CZ  PHE B  29      -4.740  14.742 -17.306  1.00 21.68           C  
ATOM   3069  N   VAL B  30      -8.916  15.810 -21.240  1.00 20.93           N  
ATOM   3070  CA  VAL B  30      -9.483  14.507 -21.585  1.00 21.07           C  
ATOM   3071  C   VAL B  30      -9.144  14.105 -23.030  1.00 31.64           C  
ATOM   3072  O   VAL B  30      -8.720  12.976 -23.299  1.00 26.96           O  
ATOM   3073  CB  VAL B  30     -11.019  14.502 -21.376  1.00 20.64           C  
ATOM   3074  CG1 VAL B  30     -11.706  13.565 -22.362  1.00 34.51           C  
ATOM   3075  CG2 VAL B  30     -11.357  14.129 -19.946  1.00 32.66           C  
ATOM   3076  N   LEU B  31      -9.324  15.042 -23.955  1.00 29.29           N  
ATOM   3077  CA  LEU B  31      -9.056  14.786 -25.366  1.00 30.09           C  
ATOM   3078  C   LEU B  31      -7.585  14.461 -25.625  1.00 33.84           C  
ATOM   3079  O   LEU B  31      -7.268  13.543 -26.381  1.00 38.74           O  
ATOM   3080  CB  LEU B  31      -9.485  15.984 -26.217  1.00 30.13           C  
ATOM   3081  CG  LEU B  31      -9.243  15.868 -27.723  1.00 34.91           C  
ATOM   3082  CD1 LEU B  31      -7.837  16.328 -28.079  1.00 40.59           C  
ATOM   3083  CD2 LEU B  31      -9.481  14.442 -28.198  1.00 28.50           C  
ATOM   3084  N   LYS B  32      -6.694  15.221 -24.997  1.00 31.93           N  
ATOM   3085  CA  LYS B  32      -5.257  15.044 -25.188  1.00 32.17           C  
ATOM   3086  C   LYS B  32      -4.701  13.791 -24.508  1.00 44.24           C  
ATOM   3087  O   LYS B  32      -3.941  13.035 -25.116  1.00 38.17           O  
ATOM   3088  CB  LYS B  32      -4.507  16.285 -24.704  1.00 43.10           C  
ATOM   3089  CG  LYS B  32      -2.997  16.128 -24.626  1.00 42.88           C  
ATOM   3090  CD  LYS B  32      -2.358  17.394 -24.063  1.00 60.31           C  
ATOM   3091  CE  LYS B  32      -0.849  17.260 -23.903  1.00 69.58           C  
ATOM   3092  NZ  LYS B  32      -0.249  18.494 -23.311  1.00 69.69           N  
ATOM   3093  N   ASN B  33      -5.098  13.565 -23.258  1.00 30.41           N  
ATOM   3094  CA  ASN B  33      -4.517  12.511 -22.433  1.00 33.15           C  
ATOM   3095  C   ASN B  33      -5.282  11.184 -22.418  1.00 32.24           C  
ATOM   3096  O   ASN B  33      -4.668  10.119 -22.311  1.00 34.83           O  
ATOM   3097  CB  ASN B  33      -4.321  13.014 -20.987  1.00 32.79           C  
ATOM   3098  CG  ASN B  33      -3.347  14.178 -20.904  1.00 38.86           C  
ATOM   3099  OD1 ASN B  33      -2.141  13.985 -20.738  1.00 43.54           O  
ATOM   3100  ND2 ASN B  33      -3.864  15.392 -21.037  1.00 42.61           N  
ATOM   3101  N   TYR B  34      -6.612  11.237 -22.499  1.00 27.98           N  
ATOM   3102  CA  TYR B  34      -7.400   9.999 -22.549  1.00 27.32           C  
ATOM   3103  C   TYR B  34      -7.675   9.565 -23.975  1.00 29.52           C  
ATOM   3104  O   TYR B  34      -7.971   8.396 -24.217  1.00 30.02           O  
ATOM   3105  CB  TYR B  34      -8.764  10.150 -21.882  1.00 32.90           C  
ATOM   3106  CG  TYR B  34      -8.768  10.498 -20.418  1.00 37.68           C  
ATOM   3107  CD1 TYR B  34      -7.586  10.665 -19.702  1.00 40.57           C  
ATOM   3108  CD2 TYR B  34      -9.975  10.653 -19.746  1.00 40.79           C  
ATOM   3109  CE1 TYR B  34      -7.616  10.994 -18.348  1.00 37.57           C  
ATOM   3110  CE2 TYR B  34     -10.015  10.977 -18.409  1.00 39.12           C  
ATOM   3111  CZ  TYR B  34      -8.840  11.145 -17.713  1.00 42.02           C  
ATOM   3112  OH  TYR B  34      -8.916  11.469 -16.375  1.00 51.07           O  
ATOM   3113  N   GLY B  35      -7.636  10.515 -24.907  1.00 31.47           N  
ATOM   3114  CA  GLY B  35      -7.993  10.247 -26.294  1.00 32.71           C  
ATOM   3115  C   GLY B  35      -9.490  10.041 -26.459  1.00 34.42           C  
ATOM   3116  O   GLY B  35      -9.937   9.345 -27.366  1.00 32.08           O  
ATOM   3117  N   GLU B  36     -10.276  10.640 -25.572  1.00 31.20           N  
ATOM   3118  CA  GLU B  36     -11.720  10.442 -25.601  1.00 35.26           C  
ATOM   3119  C   GLU B  36     -12.449  11.690 -26.065  1.00 29.04           C  
ATOM   3120  O   GLU B  36     -11.911  12.791 -25.997  1.00 32.86           O  
ATOM   3121  CB  GLU B  36     -12.239  10.026 -24.221  1.00 39.54           C  
ATOM   3122  CG  GLU B  36     -11.899   8.589 -23.819  1.00 37.45           C  
ATOM   3123  CD  GLU B  36     -12.257   8.295 -22.365  1.00 43.62           C  
ATOM   3124  OE1 GLU B  36     -11.711   7.321 -21.798  1.00 43.47           O  
ATOM   3125  OE2 GLU B  36     -13.086   9.040 -21.789  1.00 37.64           O  
ATOM   3126  N   ASN B  37     -13.674  11.513 -26.542  1.00 30.79           N  
ATOM   3127  CA  ASN B  37     -14.503  12.646 -26.916  1.00 40.40           C  
ATOM   3128  C   ASN B  37     -14.622  13.637 -25.750  1.00 40.05           C  
ATOM   3129  O   ASN B  37     -15.121  13.292 -24.679  1.00 36.55           O  
ATOM   3130  CB  ASN B  37     -15.881  12.168 -27.367  1.00 32.61           C  
ATOM   3131  CG  ASN B  37     -16.859  13.310 -27.560  1.00 41.11           C  
ATOM   3132  OD1 ASN B  37     -16.466  14.475 -27.660  1.00 36.36           O  
ATOM   3133  ND2 ASN B  37     -18.145  12.982 -27.611  1.00 44.35           N  
ATOM   3134  N   PRO B  38     -14.145  14.858 -25.966  1.00 33.95           N  
ATOM   3135  CA  PRO B  38     -14.117  15.882 -24.916  1.00 36.33           C  
ATOM   3136  C   PRO B  38     -15.504  16.318 -24.451  1.00 43.69           C  
ATOM   3137  O   PRO B  38     -15.607  17.116 -23.522  1.00 44.01           O  
ATOM   3138  CB  PRO B  38     -13.396  17.050 -25.591  1.00 35.48           C  
ATOM   3139  CG  PRO B  38     -13.620  16.843 -27.046  1.00 43.18           C  
ATOM   3140  CD  PRO B  38     -13.614  15.362 -27.242  1.00 40.08           C  
ATOM   3141  N   GLU B  39     -16.547  15.800 -25.089  1.00 38.10           N  
ATOM   3142  CA  GLU B  39     -17.926  16.110 -24.710  1.00 34.80           C  
ATOM   3143  C   GLU B  39     -18.545  14.980 -23.883  1.00 37.29           C  
ATOM   3144  O   GLU B  39     -19.701  15.067 -23.469  1.00 32.48           O  
ATOM   3145  CB  GLU B  39     -18.785  16.365 -25.955  1.00 43.10           C  
ATOM   3146  CG  GLU B  39     -18.223  17.400 -26.921  1.00 36.54           C  
ATOM   3147  CD  GLU B  39     -18.255  18.819 -26.368  1.00 43.89           C  
ATOM   3148  OE1 GLU B  39     -19.156  19.137 -25.561  1.00 42.38           O  
ATOM   3149  OE2 GLU B  39     -17.374  19.620 -26.746  1.00 47.08           O  
ATOM   3150  N   ALA B  40     -17.768  13.925 -23.648  1.00 33.21           N  
ATOM   3151  CA  ALA B  40     -18.243  12.744 -22.929  1.00 32.05           C  
ATOM   3152  C   ALA B  40     -18.523  13.004 -21.452  1.00 28.77           C  
ATOM   3153  O   ALA B  40     -19.132  12.174 -20.778  1.00 28.31           O  
ATOM   3154  CB  ALA B  40     -17.229  11.610 -23.056  1.00 37.32           C  
ATOM   3155  N   TYR B  41     -18.064  14.139 -20.940  1.00 27.85           N  
ATOM   3156  CA  TYR B  41     -18.167  14.391 -19.503  1.00 32.03           C  
ATOM   3157  C   TYR B  41     -18.950  15.657 -19.196  1.00 33.58           C  
ATOM   3158  O   TYR B  41     -18.812  16.237 -18.117  1.00 31.00           O  
ATOM   3159  CB  TYR B  41     -16.777  14.422 -18.854  1.00 31.60           C  
ATOM   3160  CG  TYR B  41     -16.041  13.107 -19.003  1.00 31.96           C  
ATOM   3161  CD1 TYR B  41     -15.046  12.947 -19.963  1.00 36.11           C  
ATOM   3162  CD2 TYR B  41     -16.375  12.011 -18.218  1.00 30.36           C  
ATOM   3163  CE1 TYR B  41     -14.384  11.738 -20.117  1.00 36.13           C  
ATOM   3164  CE2 TYR B  41     -15.722  10.793 -18.368  1.00 31.33           C  
ATOM   3165  CZ  TYR B  41     -14.727  10.665 -19.317  1.00 34.52           C  
ATOM   3166  OH  TYR B  41     -14.071   9.463 -19.471  1.00 34.27           O  
ATOM   3167  N   ASN B  42     -19.791  16.068 -20.140  1.00 33.07           N  
ATOM   3168  CA  ASN B  42     -20.584  17.282 -19.968  1.00 33.16           C  
ATOM   3169  C   ASN B  42     -21.542  17.205 -18.771  1.00 33.45           C  
ATOM   3170  O   ASN B  42     -21.767  18.197 -18.087  1.00 29.36           O  
ATOM   3171  CB  ASN B  42     -21.339  17.627 -21.255  1.00 32.96           C  
ATOM   3172  CG  ASN B  42     -20.409  18.061 -22.385  1.00 39.42           C  
ATOM   3173  OD1 ASN B  42     -19.186  18.075 -22.235  1.00 40.86           O  
ATOM   3174  ND2 ASN B  42     -20.990  18.399 -23.530  1.00 41.81           N  
ATOM   3175  N   GLU B  43     -22.099  16.025 -18.517  1.00 29.40           N  
ATOM   3176  CA  GLU B  43     -22.986  15.854 -17.376  1.00 30.13           C  
ATOM   3177  C   GLU B  43     -22.235  16.123 -16.062  1.00 35.71           C  
ATOM   3178  O   GLU B  43     -22.757  16.776 -15.159  1.00 29.91           O  
ATOM   3179  CB  GLU B  43     -23.594  14.452 -17.370  1.00 37.01           C  
ATOM   3180  CG  GLU B  43     -24.706  14.268 -16.355  1.00 49.29           C  
ATOM   3181  CD  GLU B  43     -25.791  15.320 -16.494  0.25 63.08           C  
ATOM   3182  OE1 GLU B  43     -26.174  15.633 -17.646  1.00 65.83           O  
ATOM   3183  OE2 GLU B  43     -26.252  15.841 -15.452  0.80 69.83           O  
ATOM   3184  N   GLU B  44     -21.011  15.614 -15.971  1.00 28.96           N  
ATOM   3185  CA  GLU B  44     -20.179  15.813 -14.793  1.00 27.89           C  
ATOM   3186  C   GLU B  44     -19.827  17.298 -14.638  1.00 25.63           C  
ATOM   3187  O   GLU B  44     -19.914  17.862 -13.541  1.00 24.91           O  
ATOM   3188  CB  GLU B  44     -18.897  14.967 -14.890  1.00 24.20           C  
ATOM   3189  CG  GLU B  44     -19.080  13.453 -14.697  1.00 22.83           C  
ATOM   3190  CD  GLU B  44     -19.576  12.712 -15.945  1.00 40.21           C  
ATOM   3191  OE1 GLU B  44     -19.994  13.366 -16.925  1.00 38.77           O  
ATOM   3192  OE2 GLU B  44     -19.542  11.460 -15.938  1.00 33.85           O  
ATOM   3193  N   LEU B  45     -19.433  17.929 -15.740  1.00 26.18           N  
ATOM   3194  CA  LEU B  45     -19.040  19.334 -15.687  1.00 25.99           C  
ATOM   3195  C   LEU B  45     -20.212  20.205 -15.271  1.00 28.59           C  
ATOM   3196  O   LEU B  45     -20.054  21.135 -14.482  1.00 23.13           O  
ATOM   3197  CB  LEU B  45     -18.487  19.787 -17.035  1.00 22.52           C  
ATOM   3198  CG  LEU B  45     -17.198  19.073 -17.464  1.00 29.45           C  
ATOM   3199  CD1 LEU B  45     -16.767  19.524 -18.855  1.00 27.95           C  
ATOM   3200  CD2 LEU B  45     -16.084  19.306 -16.458  1.00 23.54           C  
ATOM   3201  N   LYS B  46     -21.392  19.909 -15.804  1.00 29.26           N  
ATOM   3202  CA  LYS B  46     -22.560  20.715 -15.478  1.00 32.33           C  
ATOM   3203  C   LYS B  46     -22.949  20.541 -14.015  1.00 28.35           C  
ATOM   3204  O   LYS B  46     -23.326  21.506 -13.358  1.00 30.27           O  
ATOM   3205  CB  LYS B  46     -23.741  20.406 -16.403  1.00 36.30           C  
ATOM   3206  CG  LYS B  46     -25.009  21.198 -16.085  1.00 40.13           C  
ATOM   3207  CD  LYS B  46     -24.720  22.688 -15.867  1.00 46.79           C  
ATOM   3208  CE  LYS B  46     -24.134  23.345 -17.112  1.00 53.31           C  
ATOM   3209  NZ  LYS B  46     -23.815  24.785 -16.894  1.00 54.15           N  
ATOM   3210  N   LYS B  47     -22.840  19.320 -13.500  1.00 29.98           N  
ATOM   3211  CA  LYS B  47     -23.081  19.106 -12.077  1.00 29.01           C  
ATOM   3212  C   LYS B  47     -22.114  19.917 -11.204  1.00 25.45           C  
ATOM   3213  O   LYS B  47     -22.535  20.532 -10.238  1.00 22.32           O  
ATOM   3214  CB  LYS B  47     -23.033  17.624 -11.704  1.00 30.14           C  
ATOM   3215  CG  LYS B  47     -24.187  16.818 -12.261  1.00 39.30           C  
ATOM   3216  CD  LYS B  47     -24.068  15.336 -11.937  1.00 43.75           C  
ATOM   3217  CE  LYS B  47     -24.597  15.018 -10.548  1.00 51.36           C  
ATOM   3218  NZ  LYS B  47     -23.815  15.683  -9.469  1.00 53.38           N  
ATOM   3219  N   LEU B  48     -20.826  19.938 -11.529  1.00 24.16           N  
ATOM   3220  CA  LEU B  48     -19.918  20.759 -10.722  1.00 21.34           C  
ATOM   3221  C   LEU B  48     -20.228  22.243 -10.902  1.00 25.77           C  
ATOM   3222  O   LEU B  48     -20.170  23.008  -9.940  1.00 22.96           O  
ATOM   3223  CB  LEU B  48     -18.441  20.467 -11.016  1.00 16.53           C  
ATOM   3224  CG  LEU B  48     -17.440  21.139 -10.078  1.00 23.71           C  
ATOM   3225  CD1 LEU B  48     -17.576  20.556  -8.672  1.00 16.41           C  
ATOM   3226  CD2 LEU B  48     -16.002  21.022 -10.600  1.00 16.83           C  
ATOM   3227  N   GLU B  49     -20.572  22.656 -12.123  1.00 19.06           N  
ATOM   3228  CA  GLU B  49     -20.904  24.061 -12.342  1.00 25.71           C  
ATOM   3229  C   GLU B  49     -22.079  24.515 -11.470  1.00 26.69           C  
ATOM   3230  O   GLU B  49     -22.037  25.596 -10.896  1.00 27.14           O  
ATOM   3231  CB  GLU B  49     -21.194  24.357 -13.821  1.00 24.92           C  
ATOM   3232  CG  GLU B  49     -21.640  25.789 -14.077  1.00 37.99           C  
ATOM   3233  CD  GLU B  49     -20.605  26.825 -13.641  1.00 50.09           C  
ATOM   3234  OE1 GLU B  49     -19.391  26.520 -13.682  1.00 48.66           O  
ATOM   3235  OE2 GLU B  49     -21.007  27.948 -13.256  1.00 50.01           O  
ATOM   3236  N   LEU B  50     -23.118  23.690 -11.367  1.00 25.94           N  
ATOM   3237  CA  LEU B  50     -24.288  24.038 -10.554  1.00 27.33           C  
ATOM   3238  C   LEU B  50     -23.983  24.028  -9.063  1.00 28.31           C  
ATOM   3239  O   LEU B  50     -24.525  24.838  -8.301  1.00 22.62           O  
ATOM   3240  CB  LEU B  50     -25.452  23.090 -10.849  1.00 30.44           C  
ATOM   3241  CG  LEU B  50     -25.887  23.097 -12.316  1.00 43.48           C  
ATOM   3242  CD1 LEU B  50     -27.058  22.148 -12.553  1.00 48.52           C  
ATOM   3243  CD2 LEU B  50     -26.229  24.510 -12.775  1.00 39.91           C  
ATOM   3244  N   LEU B  51     -23.129  23.097  -8.646  1.00 23.92           N  
ATOM   3245  CA  LEU B  51     -22.689  23.033  -7.254  1.00 22.47           C  
ATOM   3246  C   LEU B  51     -21.884  24.278  -6.850  1.00 18.82           C  
ATOM   3247  O   LEU B  51     -22.058  24.817  -5.750  1.00 20.90           O  
ATOM   3248  CB  LEU B  51     -21.859  21.767  -7.043  1.00 24.66           C  
ATOM   3249  CG  LEU B  51     -21.376  21.460  -5.629  1.00 26.80           C  
ATOM   3250  CD1 LEU B  51     -22.518  21.559  -4.625  1.00 25.97           C  
ATOM   3251  CD2 LEU B  51     -20.735  20.084  -5.598  1.00 22.64           C  
ATOM   3252  N   ARG B  52     -21.002  24.727  -7.743  1.00 18.21           N  
ATOM   3253  CA  ARG B  52     -20.266  25.964  -7.529  1.00 18.04           C  
ATOM   3254  C   ARG B  52     -21.209  27.163  -7.410  1.00 22.77           C  
ATOM   3255  O   ARG B  52     -21.084  27.973  -6.484  1.00 22.85           O  
ATOM   3256  CB  ARG B  52     -19.262  26.230  -8.662  1.00 19.71           C  
ATOM   3257  CG  ARG B  52     -18.470  27.519  -8.407  1.00 20.32           C  
ATOM   3258  CD  ARG B  52     -17.352  27.757  -9.395  1.00 24.33           C  
ATOM   3259  NE  ARG B  52     -16.328  28.618  -8.805  1.00 25.00           N  
ATOM   3260  CZ  ARG B  52     -16.254  29.935  -8.978  1.00 23.41           C  
ATOM   3261  NH1 ARG B  52     -17.134  30.565  -9.756  1.00 22.84           N  
ATOM   3262  NH2 ARG B  52     -15.280  30.620  -8.389  1.00 20.60           N  
ATOM   3263  N   GLN B  53     -22.155  27.274  -8.339  1.00 18.83           N  
ATOM   3264  CA  GLN B  53     -23.071  28.405  -8.323  1.00 24.13           C  
ATOM   3265  C   GLN B  53     -23.810  28.452  -6.985  1.00 25.83           C  
ATOM   3266  O   GLN B  53     -24.045  29.519  -6.435  1.00 28.28           O  
ATOM   3267  CB  GLN B  53     -24.039  28.350  -9.510  1.00 27.05           C  
ATOM   3268  CG  GLN B  53     -23.325  28.458 -10.854  1.00 33.79           C  
ATOM   3269  CD  GLN B  53     -24.267  28.461 -12.048  1.00 41.91           C  
ATOM   3270  OE1 GLN B  53     -25.488  28.402 -11.896  1.00 50.63           O  
ATOM   3271  NE2 GLN B  53     -23.697  28.536 -13.247  1.00 34.67           N  
ATOM   3272  N   ASN B  54     -24.150  27.282  -6.461  1.00 24.95           N  
ATOM   3273  CA  ASN B  54     -24.833  27.187  -5.187  1.00 23.19           C  
ATOM   3274  C   ASN B  54     -23.895  27.558  -4.023  1.00 30.18           C  
ATOM   3275  O   ASN B  54     -24.276  28.298  -3.109  1.00 25.15           O  
ATOM   3276  CB  ASN B  54     -25.405  25.774  -5.011  1.00 25.12           C  
ATOM   3277  CG  ASN B  54     -26.327  25.652  -3.801  1.00 32.76           C  
ATOM   3278  OD1 ASN B  54     -26.585  26.629  -3.092  1.00 42.43           O  
ATOM   3279  ND2 ASN B  54     -26.840  24.446  -3.570  1.00 37.90           N  
ATOM   3280  N   ALA B  55     -22.665  27.059  -4.077  1.00 25.42           N  
ATOM   3281  CA  ALA B  55     -21.678  27.333  -3.033  1.00 24.08           C  
ATOM   3282  C   ALA B  55     -21.271  28.817  -2.937  1.00 28.39           C  
ATOM   3283  O   ALA B  55     -21.080  29.339  -1.835  1.00 21.68           O  
ATOM   3284  CB  ALA B  55     -20.440  26.449  -3.231  1.00 19.10           C  
ATOM   3285  N   VAL B  56     -21.134  29.491  -4.081  1.00 22.33           N  
ATOM   3286  CA  VAL B  56     -20.676  30.887  -4.087  1.00 23.76           C  
ATOM   3287  C   VAL B  56     -21.811  31.871  -3.780  1.00 31.85           C  
ATOM   3288  O   VAL B  56     -21.567  33.048  -3.515  1.00 31.46           O  
ATOM   3289  CB  VAL B  56     -19.969  31.286  -5.415  1.00 30.73           C  
ATOM   3290  CG1 VAL B  56     -18.762  30.393  -5.672  1.00 29.48           C  
ATOM   3291  CG2 VAL B  56     -20.942  31.236  -6.586  1.00 26.55           C  
ATOM   3292  N   ARG B  57     -23.046  31.380  -3.814  1.00 29.33           N  
ATOM   3293  CA  ARG B  57     -24.201  32.160  -3.371  1.00 35.51           C  
ATOM   3294  C   ARG B  57     -24.888  31.460  -2.194  1.00 31.29           C  
ATOM   3295  O   ARG B  57     -26.110  31.418  -2.113  1.00 29.52           O  
ATOM   3296  CB  ARG B  57     -25.196  32.324  -4.516  1.00 32.98           C  
ATOM   3297  CG  ARG B  57     -24.658  33.091  -5.710  1.00 48.08           C  
ATOM   3298  CD  ARG B  57     -24.513  34.575  -5.404  1.00 57.40           C  
ATOM   3299  NE  ARG B  57     -24.304  35.358  -6.621  1.00 79.97           N  
ATOM   3300  CZ  ARG B  57     -24.256  36.687  -6.659  1.00 84.58           C  
ATOM   3301  NH1 ARG B  57     -24.402  37.392  -5.546  1.00 77.75           N  
ATOM   3302  NH2 ARG B  57     -24.063  37.312  -7.814  1.00 70.79           N  
ATOM   3303  N   VAL B  58     -24.093  30.910  -1.283  1.00 26.90           N  
ATOM   3304  CA  VAL B  58     -24.613  30.007  -0.261  1.00 30.72           C  
ATOM   3305  C   VAL B  58     -25.660  30.661   0.658  1.00 32.81           C  
ATOM   3306  O   VAL B  58     -25.512  31.812   1.057  1.00 27.68           O  
ATOM   3307  CB  VAL B  58     -23.454  29.403   0.572  1.00 29.94           C  
ATOM   3308  CG1 VAL B  58     -22.764  30.485   1.409  1.00 26.32           C  
ATOM   3309  CG2 VAL B  58     -23.952  28.269   1.454  1.00 35.40           C  
ATOM   3310  N   PRO B  59     -26.732  29.922   0.984  1.00 35.01           N  
ATOM   3311  CA  PRO B  59     -27.713  30.392   1.968  1.00 38.51           C  
ATOM   3312  C   PRO B  59     -27.068  30.484   3.345  1.00 32.70           C  
ATOM   3313  O   PRO B  59     -26.320  29.586   3.731  1.00 34.87           O  
ATOM   3314  CB  PRO B  59     -28.772  29.283   1.973  1.00 43.06           C  
ATOM   3315  CG  PRO B  59     -28.565  28.526   0.699  1.00 52.30           C  
ATOM   3316  CD  PRO B  59     -27.101  28.618   0.407  1.00 40.24           C  
ATOM   3317  N   ARG B  60     -27.350  31.553   4.079  1.00 41.54           N  
ATOM   3318  CA  ARG B  60     -26.762  31.738   5.404  1.00 31.90           C  
ATOM   3319  C   ARG B  60     -27.481  30.909   6.466  1.00 30.69           C  
ATOM   3320  O   ARG B  60     -28.167  31.454   7.334  1.00 37.71           O  
ATOM   3321  CB  ARG B  60     -26.778  33.216   5.792  1.00 36.67           C  
ATOM   3322  CG  ARG B  60     -26.239  34.143   4.711  1.00 49.06           C  
ATOM   3323  CD  ARG B  60     -24.781  33.850   4.404  1.00 41.35           C  
ATOM   3324  NE  ARG B  60     -24.240  34.739   3.378  1.00 50.67           N  
ATOM   3325  CZ  ARG B  60     -23.845  35.990   3.602  1.00 65.68           C  
ATOM   3326  NH1 ARG B  60     -23.941  36.515   4.818  1.00 56.46           N  
ATOM   3327  NH2 ARG B  60     -23.359  36.721   2.607  1.00 68.46           N  
ATOM   3328  N   ASP B  61     -27.326  29.590   6.390  1.00 34.00           N  
ATOM   3329  CA  ASP B  61     -27.872  28.690   7.405  1.00 32.24           C  
ATOM   3330  C   ASP B  61     -27.118  27.363   7.460  1.00 34.88           C  
ATOM   3331  O   ASP B  61     -26.180  27.119   6.682  1.00 30.69           O  
ATOM   3332  CB  ASP B  61     -29.377  28.461   7.197  1.00 37.40           C  
ATOM   3333  CG  ASP B  61     -29.710  27.923   5.811  1.00 53.04           C  
ATOM   3334  OD1 ASP B  61     -30.749  28.338   5.245  1.00 51.09           O  
ATOM   3335  OD2 ASP B  61     -28.942  27.083   5.289  1.00 45.50           O  
ATOM   3336  N   PHE B  62     -27.516  26.508   8.392  1.00 31.42           N  
ATOM   3337  CA  PHE B  62     -26.829  25.237   8.580  1.00 38.43           C  
ATOM   3338  C   PHE B  62     -26.730  24.455   7.270  1.00 41.88           C  
ATOM   3339  O   PHE B  62     -25.709  23.826   6.981  1.00 39.87           O  
ATOM   3340  CB  PHE B  62     -27.527  24.406   9.658  1.00 46.55           C  
ATOM   3341  CG  PHE B  62     -26.744  23.206  10.093  1.00 55.03           C  
ATOM   3342  CD1 PHE B  62     -25.427  23.339  10.508  1.00 54.63           C  
ATOM   3343  CD2 PHE B  62     -27.320  21.947  10.096  1.00 63.35           C  
ATOM   3344  CE1 PHE B  62     -24.696  22.238  10.911  1.00 58.41           C  
ATOM   3345  CE2 PHE B  62     -26.596  20.840  10.500  1.00 68.04           C  
ATOM   3346  CZ  PHE B  62     -25.281  20.986  10.908  1.00 71.17           C  
ATOM   3347  N   GLU B  63     -27.792  24.507   6.473  1.00 35.37           N  
ATOM   3348  CA  GLU B  63     -27.810  23.829   5.181  1.00 42.75           C  
ATOM   3349  C   GLU B  63     -26.665  24.326   4.308  1.00 36.14           C  
ATOM   3350  O   GLU B  63     -26.063  23.564   3.550  1.00 28.16           O  
ATOM   3351  CB  GLU B  63     -29.143  24.079   4.469  1.00 45.67           C  
ATOM   3352  CG  GLU B  63     -30.360  24.005   5.385  1.00 61.36           C  
ATOM   3353  CD  GLU B  63     -31.590  24.676   4.787  1.00 76.02           C  
ATOM   3354  OE1 GLU B  63     -31.761  24.628   3.547  1.00 71.12           O  
ATOM   3355  OE2 GLU B  63     -32.382  25.260   5.560  1.00 68.50           O  
ATOM   3356  N   GLY B  64     -26.371  25.618   4.419  1.00 36.59           N  
ATOM   3357  CA  GLY B  64     -25.322  26.229   3.631  1.00 29.04           C  
ATOM   3358  C   GLY B  64     -23.960  25.647   3.945  1.00 22.90           C  
ATOM   3359  O   GLY B  64     -23.088  25.615   3.078  1.00 20.91           O  
ATOM   3360  N   CYS B  65     -23.768  25.186   5.183  1.00 23.52           N  
ATOM   3361  CA  CYS B  65     -22.499  24.578   5.548  1.00 19.67           C  
ATOM   3362  C   CYS B  65     -22.310  23.292   4.746  1.00 20.10           C  
ATOM   3363  O   CYS B  65     -21.221  23.025   4.254  1.00 20.08           O  
ATOM   3364  CB  CYS B  65     -22.436  24.280   7.036  1.00 22.18           C  
ATOM   3365  SG  CYS B  65     -22.264  25.762   8.040  1.00 26.75           S  
ATOM   3366  N   SER B  66     -23.374  22.502   4.617  1.00 21.52           N  
ATOM   3367  CA ASER B  66     -23.302  21.249   3.869  0.45 24.16           C  
ATOM   3368  CA BSER B  66     -23.298  21.252   3.868  0.55 24.17           C  
ATOM   3369  C   SER B  66     -23.027  21.479   2.385  1.00 20.15           C  
ATOM   3370  O   SER B  66     -22.403  20.651   1.731  1.00 21.66           O  
ATOM   3371  CB ASER B  66     -24.576  20.414   4.055  0.45 25.69           C  
ATOM   3372  CB BSER B  66     -24.570  20.424   4.056  0.55 25.70           C  
ATOM   3373  OG ASER B  66     -25.715  21.071   3.527  0.45 26.09           O  
ATOM   3374  OG BSER B  66     -24.690  20.009   5.404  0.55 18.46           O  
ATOM   3375  N   VAL B  67     -23.492  22.603   1.857  1.00 20.06           N  
ATOM   3376  CA  VAL B  67     -23.267  22.910   0.451  1.00 20.31           C  
ATOM   3377  C   VAL B  67     -21.791  23.253   0.229  1.00 21.22           C  
ATOM   3378  O   VAL B  67     -21.183  22.781  -0.724  1.00 18.14           O  
ATOM   3379  CB  VAL B  67     -24.145  24.079  -0.023  1.00 26.73           C  
ATOM   3380  CG1 VAL B  67     -23.767  24.493  -1.437  1.00 25.21           C  
ATOM   3381  CG2 VAL B  67     -25.618  23.697   0.060  1.00 28.28           C  
ATOM   3382  N   LEU B  68     -21.224  24.079   1.113  1.00 18.31           N  
ATOM   3383  CA  LEU B  68     -19.798  24.395   1.047  1.00 16.59           C  
ATOM   3384  C   LEU B  68     -18.931  23.143   1.221  1.00 20.98           C  
ATOM   3385  O   LEU B  68     -17.944  22.974   0.511  1.00 18.60           O  
ATOM   3386  CB  LEU B  68     -19.416  25.452   2.095  1.00 16.39           C  
ATOM   3387  CG  LEU B  68     -20.034  26.832   1.885  1.00 18.55           C  
ATOM   3388  CD1 LEU B  68     -19.767  27.765   3.086  1.00 13.69           C  
ATOM   3389  CD2 LEU B  68     -19.490  27.423   0.599  1.00 19.20           C  
ATOM   3390  N   ARG B  69     -19.289  22.273   2.166  1.00 16.64           N  
ATOM   3391  CA AARG B  69     -18.558  21.026   2.377  0.44 19.27           C  
ATOM   3392  CA BARG B  69     -18.526  21.051   2.360  0.56 19.56           C  
ATOM   3393  C   ARG B  69     -18.619  20.129   1.145  1.00 18.35           C  
ATOM   3394  O   ARG B  69     -17.646  19.482   0.788  1.00 17.18           O  
ATOM   3395  CB AARG B  69     -19.125  20.252   3.572  0.44 21.27           C  
ATOM   3396  CB BARG B  69     -18.962  20.314   3.631  0.56 21.24           C  
ATOM   3397  CG AARG B  69     -18.688  20.759   4.936  0.44 21.73           C  
ATOM   3398  CG BARG B  69     -18.572  21.044   4.905  0.56 21.70           C  
ATOM   3399  CD AARG B  69     -17.181  20.687   5.109  0.44 20.69           C  
ATOM   3400  CD BARG B  69     -18.617  20.160   6.138  0.56 24.33           C  
ATOM   3401  NE AARG B  69     -16.668  19.322   5.073  0.44 21.08           N  
ATOM   3402  NE BARG B  69     -17.948  20.825   7.255  0.56 31.75           N  
ATOM   3403  CZ AARG B  69     -16.696  18.488   6.106  0.44 26.32           C  
ATOM   3404  CZ BARG B  69     -18.570  21.411   8.276  0.56 25.04           C  
ATOM   3405  NH1AARG B  69     -17.224  18.875   7.260  0.44 26.56           N  
ATOM   3406  NH1BARG B  69     -19.894  21.397   8.358  0.56 22.12           N  
ATOM   3407  NH2AARG B  69     -16.197  17.267   5.986  0.44 25.17           N  
ATOM   3408  NH2BARG B  69     -17.857  21.995   9.227  0.56 19.25           N  
ATOM   3409  N   LYS B  70     -19.787  20.072   0.520  1.00 17.51           N  
ATOM   3410  CA  LYS B  70     -19.966  19.205  -0.629  1.00 22.67           C  
ATOM   3411  C   LYS B  70     -19.067  19.675  -1.764  1.00 17.73           C  
ATOM   3412  O   LYS B  70     -18.319  18.896  -2.341  1.00 18.39           O  
ATOM   3413  CB  LYS B  70     -21.420  19.190  -1.084  1.00 23.74           C  
ATOM   3414  CG  LYS B  70     -21.698  18.185  -2.194  1.00 31.47           C  
ATOM   3415  CD  LYS B  70     -23.175  18.174  -2.578  1.00 39.54           C  
ATOM   3416  CE  LYS B  70     -23.664  16.761  -2.855  1.00 41.25           C  
ATOM   3417  NZ  LYS B  70     -22.901  16.111  -3.955  1.00 47.34           N  
ATOM   3418  N   TYR B  71     -19.155  20.960  -2.078  1.00 18.63           N  
ATOM   3419  CA  TYR B  71     -18.365  21.525  -3.153  1.00 18.57           C  
ATOM   3420  C   TYR B  71     -16.870  21.373  -2.889  1.00 13.85           C  
ATOM   3421  O   TYR B  71     -16.113  20.983  -3.775  1.00 15.38           O  
ATOM   3422  CB  TYR B  71     -18.744  22.988  -3.376  1.00 14.76           C  
ATOM   3423  CG  TYR B  71     -17.967  23.643  -4.479  1.00 17.18           C  
ATOM   3424  CD1 TYR B  71     -17.882  23.058  -5.733  1.00 19.05           C  
ATOM   3425  CD2 TYR B  71     -17.315  24.849  -4.273  1.00 18.97           C  
ATOM   3426  CE1 TYR B  71     -17.168  23.650  -6.746  1.00 16.98           C  
ATOM   3427  CE2 TYR B  71     -16.609  25.456  -5.291  1.00 19.05           C  
ATOM   3428  CZ  TYR B  71     -16.533  24.851  -6.520  1.00 14.77           C  
ATOM   3429  OH  TYR B  71     -15.810  25.442  -7.521  1.00 18.38           O  
ATOM   3430  N   LEU B  72     -16.449  21.677  -1.667  1.00 12.70           N  
ATOM   3431  CA  LEU B  72     -15.047  21.548  -1.313  1.00 13.97           C  
ATOM   3432  C   LEU B  72     -14.545  20.131  -1.610  1.00 17.70           C  
ATOM   3433  O   LEU B  72     -13.468  19.957  -2.166  1.00 17.10           O  
ATOM   3434  CB  LEU B  72     -14.817  21.926   0.169  1.00 18.29           C  
ATOM   3435  CG  LEU B  72     -13.372  21.824   0.686  1.00 20.08           C  
ATOM   3436  CD1 LEU B  72     -12.420  22.729  -0.088  1.00 14.25           C  
ATOM   3437  CD2 LEU B  72     -13.287  22.127   2.182  1.00 19.62           C  
ATOM   3438  N   GLY B  73     -15.329  19.122  -1.235  1.00 16.74           N  
ATOM   3439  CA  GLY B  73     -14.939  17.742  -1.457  1.00 16.51           C  
ATOM   3440  C   GLY B  73     -14.895  17.399  -2.935  1.00 16.48           C  
ATOM   3441  O   GLY B  73     -13.982  16.710  -3.394  1.00 16.10           O  
ATOM   3442  N   GLN B  74     -15.871  17.887  -3.693  1.00 16.49           N  
ATOM   3443  CA  GLN B  74     -15.893  17.622  -5.133  1.00 18.57           C  
ATOM   3444  C   GLN B  74     -14.682  18.243  -5.855  1.00 16.19           C  
ATOM   3445  O   GLN B  74     -14.195  17.697  -6.841  1.00 18.38           O  
ATOM   3446  CB  GLN B  74     -17.210  18.093  -5.762  1.00 16.78           C  
ATOM   3447  CG  GLN B  74     -18.450  17.357  -5.283  1.00 17.87           C  
ATOM   3448  CD  GLN B  74     -18.438  15.863  -5.593  1.00 22.58           C  
ATOM   3449  OE1 GLN B  74     -17.816  15.418  -6.558  1.00 20.93           O  
ATOM   3450  NE2 GLN B  74     -19.145  15.087  -4.775  1.00 20.98           N  
ATOM   3451  N   LEU B  75     -14.202  19.377  -5.352  1.00 15.83           N  
ATOM   3452  CA  LEU B  75     -12.999  20.016  -5.882  1.00 17.73           C  
ATOM   3453  C   LEU B  75     -11.786  19.133  -5.664  1.00 17.89           C  
ATOM   3454  O   LEU B  75     -10.940  19.013  -6.547  1.00 15.45           O  
ATOM   3455  CB  LEU B  75     -12.759  21.386  -5.218  1.00 14.59           C  
ATOM   3456  CG  LEU B  75     -13.681  22.512  -5.665  1.00 14.03           C  
ATOM   3457  CD1 LEU B  75     -13.539  23.760  -4.747  1.00 14.24           C  
ATOM   3458  CD2 LEU B  75     -13.385  22.867  -7.106  1.00 18.14           C  
ATOM   3459  N   HIS B  76     -11.691  18.517  -4.484  1.00 14.37           N  
ATOM   3460  CA  HIS B  76     -10.664  17.493  -4.258  1.00 17.28           C  
ATOM   3461  C   HIS B  76     -10.780  16.306  -5.231  1.00 20.41           C  
ATOM   3462  O   HIS B  76      -9.785  15.819  -5.751  1.00 19.99           O  
ATOM   3463  CB  HIS B  76     -10.703  16.991  -2.812  1.00 18.25           C  
ATOM   3464  CG  HIS B  76     -10.088  17.944  -1.832  1.00 22.86           C  
ATOM   3465  ND1 HIS B  76     -10.709  19.110  -1.434  1.00 22.74           N  
ATOM   3466  CD2 HIS B  76      -8.893  17.917  -1.195  1.00 25.38           C  
ATOM   3467  CE1 HIS B  76      -9.930  19.750  -0.577  1.00 23.84           C  
ATOM   3468  NE2 HIS B  76      -8.824  19.048  -0.416  1.00 27.71           N  
ATOM   3469  N   TYR B  77     -11.996  15.834  -5.462  1.00 14.36           N  
ATOM   3470  CA  TYR B  77     -12.203  14.722  -6.385  1.00 15.30           C  
ATOM   3471  C   TYR B  77     -11.728  15.088  -7.782  1.00 21.98           C  
ATOM   3472  O   TYR B  77     -11.144  14.271  -8.490  1.00 17.96           O  
ATOM   3473  CB  TYR B  77     -13.677  14.325  -6.431  1.00 18.07           C  
ATOM   3474  CG  TYR B  77     -14.174  13.684  -5.157  1.00 21.15           C  
ATOM   3475  CD1 TYR B  77     -13.285  13.126  -4.247  1.00 24.73           C  
ATOM   3476  CD2 TYR B  77     -15.529  13.629  -4.868  1.00 21.95           C  
ATOM   3477  CE1 TYR B  77     -13.737  12.541  -3.072  1.00 23.34           C  
ATOM   3478  CE2 TYR B  77     -15.992  13.038  -3.704  1.00 27.54           C  
ATOM   3479  CZ  TYR B  77     -15.090  12.496  -2.811  1.00 25.55           C  
ATOM   3480  OH  TYR B  77     -15.547  11.913  -1.652  1.00 32.89           O  
ATOM   3481  N   LEU B  78     -11.970  16.328  -8.182  1.00 17.13           N  
ATOM   3482  CA  LEU B  78     -11.598  16.736  -9.535  1.00 20.16           C  
ATOM   3483  C   LEU B  78     -10.079  16.789  -9.676  1.00 22.04           C  
ATOM   3484  O   LEU B  78      -9.509  16.305 -10.664  1.00 21.17           O  
ATOM   3485  CB  LEU B  78     -12.230  18.088  -9.891  1.00 15.98           C  
ATOM   3486  CG  LEU B  78     -11.833  18.706 -11.235  1.00 23.63           C  
ATOM   3487  CD1 LEU B  78     -12.204  17.769 -12.379  1.00 22.80           C  
ATOM   3488  CD2 LEU B  78     -12.505  20.049 -11.404  1.00 18.39           C  
ATOM   3489  N   GLN B  79      -9.430  17.366  -8.676  1.00 17.60           N  
ATOM   3490  CA  GLN B  79      -7.986  17.586  -8.710  1.00 21.54           C  
ATOM   3491  C   GLN B  79      -7.208  16.273  -8.736  1.00 19.68           C  
ATOM   3492  O   GLN B  79      -6.084  16.229  -9.227  1.00 23.51           O  
ATOM   3493  CB  GLN B  79      -7.538  18.452  -7.525  1.00 19.49           C  
ATOM   3494  CG  GLN B  79      -6.023  18.469  -7.262  1.00 25.84           C  
ATOM   3495  CD  GLN B  79      -5.182  19.013  -8.438  1.00 33.67           C  
ATOM   3496  OE1 GLN B  79      -5.729  19.594  -9.388  1.00 28.37           O  
ATOM   3497  NE2 GLN B  79      -3.860  18.822  -8.379  1.00 25.72           N  
ATOM   3498  N   SER B  80      -7.806  15.215  -8.201  1.00 19.40           N  
ATOM   3499  CA ASER B  80      -7.205  13.884  -8.181  0.48 23.11           C  
ATOM   3500  CA BSER B  80      -7.139  13.918  -8.196  0.52 23.10           C  
ATOM   3501  C   SER B  80      -7.264  13.203  -9.543  1.00 26.24           C  
ATOM   3502  O   SER B  80      -6.695  12.134  -9.729  1.00 29.21           O  
ATOM   3503  CB ASER B  80      -7.922  12.989  -7.163  0.48 23.89           C  
ATOM   3504  CB BSER B  80      -7.674  13.030  -7.070  0.52 23.73           C  
ATOM   3505  OG ASER B  80      -7.499  13.246  -5.838  0.48 25.28           O  
ATOM   3506  OG BSER B  80      -8.939  12.494  -7.403  0.52 24.66           O  
ATOM   3507  N   ARG B  81      -7.992  13.804 -10.482  1.00 24.16           N  
ATOM   3508  CA  ARG B  81      -8.186  13.209 -11.808  1.00 29.00           C  
ATOM   3509  C   ARG B  81      -7.597  14.105 -12.879  1.00 23.39           C  
ATOM   3510  O   ARG B  81      -7.103  13.642 -13.900  1.00 30.23           O  
ATOM   3511  CB  ARG B  81      -9.681  13.043 -12.093  1.00 25.06           C  
ATOM   3512  CG  ARG B  81     -10.465  12.389 -10.973  1.00 31.18           C  
ATOM   3513  CD  ARG B  81     -10.626  10.890 -11.161  1.00 38.85           C  
ATOM   3514  NE  ARG B  81     -11.540  10.339 -10.162  1.00 39.16           N  
ATOM   3515  CZ  ARG B  81     -11.978   9.085 -10.148  1.00 45.97           C  
ATOM   3516  NH1 ARG B  81     -11.588   8.228 -11.086  1.00 40.11           N  
ATOM   3517  NH2 ARG B  81     -12.810   8.688  -9.192  1.00 42.72           N  
ATOM   3518  N   VAL B  82      -7.682  15.404 -12.640  1.00 22.09           N  
ATOM   3519  CA  VAL B  82      -7.263  16.406 -13.600  1.00 22.98           C  
ATOM   3520  C   VAL B  82      -6.352  17.384 -12.876  1.00 31.33           C  
ATOM   3521  O   VAL B  82      -6.742  17.948 -11.857  1.00 28.43           O  
ATOM   3522  CB  VAL B  82      -8.473  17.156 -14.168  1.00 28.87           C  
ATOM   3523  CG1 VAL B  82      -8.037  18.191 -15.212  1.00 28.24           C  
ATOM   3524  CG2 VAL B  82      -9.459  16.174 -14.769  1.00 23.44           C  
ATOM   3525  N   PRO B  83      -5.132  17.581 -13.401  1.00 27.08           N  
ATOM   3526  CA  PRO B  83      -4.081  18.404 -12.782  1.00 27.94           C  
ATOM   3527  C   PRO B  83      -4.291  19.899 -12.992  1.00 30.85           C  
ATOM   3528  O   PRO B  83      -3.901  20.437 -14.032  1.00 24.98           O  
ATOM   3529  CB  PRO B  83      -2.797  17.948 -13.488  1.00 33.26           C  
ATOM   3530  CG  PRO B  83      -3.237  17.004 -14.608  1.00 32.08           C  
ATOM   3531  CD  PRO B  83      -4.723  17.046 -14.710  1.00 28.97           C  
ATOM   3532  N   MET B  84      -4.895  20.562 -12.005  1.00 25.48           N  
ATOM   3533  CA  MET B  84      -5.239  21.976 -12.139  1.00 24.25           C  
ATOM   3534  C   MET B  84      -4.569  22.821 -11.064  1.00 23.13           C  
ATOM   3535  O   MET B  84      -4.971  23.963 -10.807  1.00 20.22           O  
ATOM   3536  CB  MET B  84      -6.763  22.148 -12.097  1.00 25.52           C  
ATOM   3537  CG  MET B  84      -7.516  21.238 -13.081  1.00 22.68           C  
ATOM   3538  SD  MET B  84      -9.297  21.589 -13.170  1.00 26.16           S  
ATOM   3539  CE  MET B  84      -9.283  23.255 -13.874  1.00 23.58           C  
ATOM   3540  N   GLY B  85      -3.553  22.242 -10.429  1.00 25.05           N  
ATOM   3541  CA  GLY B  85      -2.785  22.930  -9.413  1.00 26.40           C  
ATOM   3542  C   GLY B  85      -1.753  23.868  -9.999  1.00 31.09           C  
ATOM   3543  O   GLY B  85      -1.575  23.940 -11.216  1.00 28.27           O  
ATOM   3544  N   SER B  86      -1.068  24.601  -9.129  1.00 27.17           N  
ATOM   3545  CA  SER B  86      -0.075  25.570  -9.577  0.68 30.56           C  
ATOM   3546  C   SER B  86       0.947  24.927 -10.522  1.00 35.67           C  
ATOM   3547  O   SER B  86       1.608  23.945 -10.168  1.00 35.53           O  
ATOM   3548  CB  SER B  86       0.637  26.217  -8.386  1.00 35.33           C  
ATOM   3549  OG  SER B  86       1.409  27.323  -8.817  1.00 43.24           O  
ATOM   3550  N   GLY B  87       1.061  25.484 -11.724  1.00 32.30           N  
ATOM   3551  CA  GLY B  87       2.053  25.038 -12.688  1.00 42.36           C  
ATOM   3552  C   GLY B  87       1.652  23.801 -13.468  1.00 44.41           C  
ATOM   3553  O   GLY B  87       2.399  23.336 -14.330  1.00 47.38           O  
ATOM   3554  N   GLN B  88       0.471  23.264 -13.180  1.00 36.36           N  
ATOM   3555  CA  GLN B  88       0.044  22.027 -13.824  1.00 37.38           C  
ATOM   3556  C   GLN B  88      -0.624  22.239 -15.180  1.00 30.73           C  
ATOM   3557  O   GLN B  88      -1.058  23.342 -15.511  1.00 35.68           O  
ATOM   3558  CB  GLN B  88      -0.848  21.218 -12.888  1.00 30.29           C  
ATOM   3559  CG  GLN B  88      -0.162  20.891 -11.577  1.00 34.28           C  
ATOM   3560  CD  GLN B  88      -0.864  19.794 -10.810  1.00 36.01           C  
ATOM   3561  OE1 GLN B  88      -2.079  19.831 -10.627  1.00 26.59           O  
ATOM   3562  NE2 GLN B  88      -0.103  18.812 -10.353  1.00 38.01           N  
ATOM   3563  N   GLU B  89      -0.710  21.161 -15.957  1.00 35.62           N  
ATOM   3564  CA  GLU B  89      -1.179  21.231 -17.337  1.00 26.39           C  
ATOM   3565  C   GLU B  89      -2.569  21.843 -17.521  1.00 30.06           C  
ATOM   3566  O   GLU B  89      -2.778  22.652 -18.424  1.00 29.38           O  
ATOM   3567  CB  GLU B  89      -1.149  19.832 -17.975  1.00 33.41           C  
ATOM   3568  CG  GLU B  89      -1.759  19.762 -19.371  1.00 37.78           C  
ATOM   3569  CD  GLU B  89      -1.735  18.352 -19.946  1.00 43.37           C  
ATOM   3570  OE1 GLU B  89      -0.932  17.523 -19.465  1.00 43.82           O  
ATOM   3571  OE2 GLU B  89      -2.528  18.070 -20.867  1.00 44.74           O  
ATOM   3572  N   ALA B  90      -3.527  21.447 -16.687  1.00 31.32           N  
ATOM   3573  CA  ALA B  90      -4.912  21.873 -16.890  1.00 29.25           C  
ATOM   3574  C   ALA B  90      -5.330  23.063 -16.033  1.00 28.40           C  
ATOM   3575  O   ALA B  90      -6.527  23.356 -15.929  1.00 24.31           O  
ATOM   3576  CB  ALA B  90      -5.864  20.709 -16.657  1.00 26.78           C  
ATOM   3577  N   ALA B  91      -4.363  23.736 -15.411  1.00 28.38           N  
ATOM   3578  CA  ALA B  91      -4.683  24.823 -14.476  1.00 29.48           C  
ATOM   3579  C   ALA B  91      -5.286  26.016 -15.204  1.00 32.48           C  
ATOM   3580  O   ALA B  91      -4.880  26.344 -16.317  1.00 30.10           O  
ATOM   3581  CB  ALA B  91      -3.444  25.251 -13.684  1.00 27.92           C  
ATOM   3582  N   VAL B  92      -6.275  26.645 -14.586  1.00 23.97           N  
ATOM   3583  CA  VAL B  92      -6.891  27.843 -15.156  1.00 28.47           C  
ATOM   3584  C   VAL B  92      -7.027  28.890 -14.056  1.00 34.37           C  
ATOM   3585  O   VAL B  92      -6.975  28.550 -12.878  1.00 27.11           O  
ATOM   3586  CB  VAL B  92      -8.275  27.549 -15.764  1.00 28.63           C  
ATOM   3587  CG1 VAL B  92      -8.168  26.464 -16.834  1.00 36.63           C  
ATOM   3588  CG2 VAL B  92      -9.262  27.141 -14.676  1.00 32.59           C  
ATOM   3589  N   PRO B  93      -7.173  30.168 -14.440  1.00 31.85           N  
ATOM   3590  CA  PRO B  93      -7.298  31.256 -13.462  1.00 31.33           C  
ATOM   3591  C   PRO B  93      -8.455  31.051 -12.501  1.00 29.26           C  
ATOM   3592  O   PRO B  93      -9.565  30.712 -12.920  1.00 29.30           O  
ATOM   3593  CB  PRO B  93      -7.566  32.489 -14.335  1.00 30.22           C  
ATOM   3594  CG  PRO B  93      -6.892  32.159 -15.639  1.00 43.34           C  
ATOM   3595  CD  PRO B  93      -7.100  30.674 -15.825  1.00 35.99           C  
ATOM   3596  N   VAL B  94      -8.178  31.252 -11.217  1.00 26.79           N  
ATOM   3597  CA  VAL B  94      -9.212  31.279 -10.197  1.00 26.59           C  
ATOM   3598  C   VAL B  94      -9.194  32.681  -9.595  1.00 17.20           C  
ATOM   3599  O   VAL B  94      -8.134  33.186  -9.209  1.00 22.72           O  
ATOM   3600  CB  VAL B  94      -8.938  30.227  -9.104  1.00 24.80           C  
ATOM   3601  CG1 VAL B  94      -9.937  30.374  -7.940  1.00 24.09           C  
ATOM   3602  CG2 VAL B  94      -8.979  28.831  -9.706  1.00 21.28           C  
ATOM   3603  N   THR B  95     -10.350  33.327  -9.554  1.00 20.37           N  
ATOM   3604  CA  THR B  95     -10.420  34.687  -9.028  1.00 24.09           C  
ATOM   3605  C   THR B  95     -11.393  34.848  -7.855  1.00 21.09           C  
ATOM   3606  O   THR B  95     -12.548  34.429  -7.935  1.00 26.02           O  
ATOM   3607  CB  THR B  95     -10.767  35.688 -10.150  1.00 30.19           C  
ATOM   3608  OG1 THR B  95      -9.708  35.684 -11.116  1.00 35.98           O  
ATOM   3609  CG2 THR B  95     -10.931  37.099  -9.596  1.00 29.91           C  
ATOM   3610  N   TRP B  96     -10.900  35.456  -6.775  1.00 21.12           N  
ATOM   3611  CA  TRP B  96     -11.705  35.807  -5.601  1.00 24.70           C  
ATOM   3612  C   TRP B  96     -11.354  37.218  -5.106  1.00 26.55           C  
ATOM   3613  O   TRP B  96     -10.254  37.720  -5.340  1.00 25.61           O  
ATOM   3614  CB  TRP B  96     -11.483  34.803  -4.462  1.00 20.56           C  
ATOM   3615  CG  TRP B  96     -12.149  33.477  -4.687  1.00 21.78           C  
ATOM   3616  CD1 TRP B  96     -11.741  32.489  -5.545  1.00 25.88           C  
ATOM   3617  CD2 TRP B  96     -13.338  32.994  -4.054  1.00 19.21           C  
ATOM   3618  NE1 TRP B  96     -12.606  31.420  -5.482  1.00 25.19           N  
ATOM   3619  CE2 TRP B  96     -13.593  31.701  -4.573  1.00 25.20           C  
ATOM   3620  CE3 TRP B  96     -14.205  33.520  -3.093  1.00 17.89           C  
ATOM   3621  CZ2 TRP B  96     -14.684  30.930  -4.166  1.00 22.01           C  
ATOM   3622  CZ3 TRP B  96     -15.296  32.749  -2.690  1.00 28.65           C  
ATOM   3623  CH2 TRP B  96     -15.521  31.467  -3.229  1.00 29.01           C  
ATOM   3624  N   THR B  97     -12.292  37.850  -4.414  1.00 24.91           N  
ATOM   3625  CA  THR B  97     -12.068  39.187  -3.873  1.00 28.97           C  
ATOM   3626  C   THR B  97     -11.452  39.115  -2.479  1.00 29.46           C  
ATOM   3627  O   THR B  97     -11.970  38.426  -1.608  1.00 22.55           O  
ATOM   3628  CB  THR B  97     -13.376  39.983  -3.818  1.00 29.89           C  
ATOM   3629  OG1 THR B  97     -13.934  40.052  -5.134  1.00 27.82           O  
ATOM   3630  CG2 THR B  97     -13.125  41.398  -3.313  1.00 30.90           C  
ATOM   3631  N   GLU B  98     -10.327  39.802  -2.293  1.00 28.42           N  
ATOM   3632  CA  GLU B  98      -9.673  39.891  -0.994  1.00 31.62           C  
ATOM   3633  C   GLU B  98     -10.578  40.701  -0.066  1.00 30.04           C  
ATOM   3634  O   GLU B  98     -11.043  41.783  -0.425  1.00 27.69           O  
ATOM   3635  CB  GLU B  98      -8.293  40.542  -1.137  1.00 28.73           C  
ATOM   3636  CG  GLU B  98      -7.367  40.358   0.061  1.00 34.12           C  
ATOM   3637  CD  GLU B  98      -7.682  41.311   1.216  1.00 42.08           C  
ATOM   3638  OE1 GLU B  98      -7.488  42.536   1.059  1.00 42.42           O  
ATOM   3639  OE2 GLU B  98      -8.122  40.832   2.283  1.00 48.38           O  
ATOM   3640  N   ILE B  99     -10.847  40.151   1.109  1.00 21.51           N  
ATOM   3641  CA  ILE B  99     -11.871  40.686   1.991  1.00 27.49           C  
ATOM   3642  C   ILE B  99     -11.614  42.103   2.505  1.00 26.13           C  
ATOM   3643  O   ILE B  99     -12.534  42.913   2.566  1.00 30.45           O  
ATOM   3644  CB  ILE B  99     -12.139  39.739   3.181  1.00 31.14           C  
ATOM   3645  CG1 ILE B  99     -13.568  39.918   3.692  1.00 43.68           C  
ATOM   3646  CG2 ILE B  99     -11.130  39.969   4.289  1.00 32.10           C  
ATOM   3647  CD1 ILE B  99     -14.576  39.027   3.003  1.00 33.23           C  
ATOM   3648  N   PHE B 100     -10.379  42.408   2.883  1.00 21.39           N  
ATOM   3649  CA  PHE B 100     -10.126  43.695   3.527  1.00 30.80           C  
ATOM   3650  C   PHE B 100      -9.952  44.856   2.549  1.00 33.59           C  
ATOM   3651  O   PHE B 100     -10.389  45.977   2.821  1.00 31.54           O  
ATOM   3652  CB  PHE B 100      -8.977  43.581   4.518  1.00 30.42           C  
ATOM   3653  CG  PHE B 100      -9.267  42.622   5.635  1.00 34.53           C  
ATOM   3654  CD1 PHE B 100     -10.248  42.915   6.572  1.00 31.60           C  
ATOM   3655  CD2 PHE B 100      -8.591  41.411   5.733  1.00 30.19           C  
ATOM   3656  CE1 PHE B 100     -10.536  42.017   7.597  1.00 37.97           C  
ATOM   3657  CE2 PHE B 100      -8.875  40.520   6.757  1.00 27.08           C  
ATOM   3658  CZ  PHE B 100      -9.844  40.817   7.681  1.00 30.41           C  
ATOM   3659  N   SER B 101      -9.351  44.583   1.401  1.00 30.88           N  
ATOM   3660  CA  SER B 101      -9.133  45.626   0.402  1.00 33.72           C  
ATOM   3661  C   SER B 101     -10.243  45.679  -0.646  1.00 34.65           C  
ATOM   3662  O   SER B 101     -10.425  46.705  -1.310  1.00 33.55           O  
ATOM   3663  CB  SER B 101      -7.778  45.439  -0.279  1.00 33.47           C  
ATOM   3664  OG  SER B 101      -7.733  44.218  -0.996  1.00 31.30           O  
ATOM   3665  N   GLY B 102     -10.980  44.576  -0.794  1.00 24.64           N  
ATOM   3666  CA  GLY B 102     -12.008  44.478  -1.819  1.00 22.69           C  
ATOM   3667  C   GLY B 102     -11.419  44.308  -3.212  1.00 29.62           C  
ATOM   3668  O   GLY B 102     -12.126  44.449  -4.223  1.00 25.62           O  
ATOM   3669  N   LYS B 103     -10.124  44.006  -3.273  1.00 26.26           N  
ATOM   3670  CA ALYS B 103      -9.446  43.842  -4.561  0.45 31.14           C  
ATOM   3671  CA BLYS B 103      -9.426  43.841  -4.549  0.55 31.14           C  
ATOM   3672  C   LYS B 103      -9.426  42.391  -5.030  1.00 38.59           C  
ATOM   3673  O   LYS B 103      -9.424  41.458  -4.222  1.00 28.21           O  
ATOM   3674  CB ALYS B 103      -8.020  44.404  -4.517  0.45 30.61           C  
ATOM   3675  CB BLYS B 103      -7.987  44.345  -4.430  0.55 30.56           C  
ATOM   3676  CG ALYS B 103      -7.042  43.612  -3.663  0.45 31.80           C  
ATOM   3677  CG BLYS B 103      -7.879  45.783  -3.937  0.55 31.21           C  
ATOM   3678  CD ALYS B 103      -5.789  44.430  -3.361  0.45 34.31           C  
ATOM   3679  CD BLYS B 103      -6.435  46.229  -3.819  0.55 31.20           C  
ATOM   3680  CE ALYS B 103      -4.699  44.224  -4.401  0.45 30.90           C  
ATOM   3681  CE BLYS B 103      -6.359  47.638  -3.253  0.55 29.16           C  
ATOM   3682  NZ ALYS B 103      -3.897  43.005  -4.115  0.45 18.94           N  
ATOM   3683  NZ BLYS B 103      -4.966  48.139  -3.195  0.55 35.97           N  
ATOM   3684  N   SER B 104      -9.416  42.206  -6.347  1.00 32.88           N  
ATOM   3685  CA  SER B 104      -9.383  40.868  -6.932  1.00 32.05           C  
ATOM   3686  C   SER B 104      -7.987  40.275  -6.841  1.00 38.68           C  
ATOM   3687  O   SER B 104      -6.994  40.948  -7.135  1.00 33.69           O  
ATOM   3688  CB  SER B 104      -9.808  40.916  -8.399  1.00 28.18           C  
ATOM   3689  OG  SER B 104     -11.080  41.523  -8.537  1.00 41.61           O  
ATOM   3690  N   VAL B 105      -7.913  39.015  -6.428  1.00 32.78           N  
ATOM   3691  CA  VAL B 105      -6.659  38.277  -6.465  1.00 26.48           C  
ATOM   3692  C   VAL B 105      -6.867  36.999  -7.262  1.00 33.26           C  
ATOM   3693  O   VAL B 105      -7.819  36.255  -7.011  1.00 23.94           O  
ATOM   3694  CB  VAL B 105      -6.153  37.914  -5.056  1.00 24.23           C  
ATOM   3695  CG1 VAL B 105      -4.909  37.052  -5.150  1.00 23.46           C  
ATOM   3696  CG2 VAL B 105      -5.877  39.168  -4.234  1.00 28.06           C  
ATOM   3697  N   ALA B 106      -5.986  36.755  -8.228  1.00 31.79           N  
ATOM   3698  CA  ALA B 106      -6.110  35.591  -9.103  1.00 27.77           C  
ATOM   3699  C   ALA B 106      -4.919  34.657  -8.965  1.00 28.61           C  
ATOM   3700  O   ALA B 106      -3.787  35.105  -8.760  1.00 28.47           O  
ATOM   3701  CB  ALA B 106      -6.283  36.022 -10.554  1.00 22.73           C  
ATOM   3702  N   HIS B 107      -5.185  33.357  -9.064  1.00 24.92           N  
ATOM   3703  CA  HIS B 107      -4.134  32.349  -9.095  1.00 21.73           C  
ATOM   3704  C   HIS B 107      -4.597  31.200  -9.989  1.00 29.16           C  
ATOM   3705  O   HIS B 107      -5.737  30.749  -9.870  1.00 25.97           O  
ATOM   3706  CB  HIS B 107      -3.849  31.796  -7.698  1.00 26.32           C  
ATOM   3707  CG  HIS B 107      -3.316  32.807  -6.725  1.00 37.48           C  
ATOM   3708  ND1 HIS B 107      -2.006  33.240  -6.739  1.00 33.64           N  
ATOM   3709  CD2 HIS B 107      -3.910  33.442  -5.684  1.00 32.84           C  
ATOM   3710  CE1 HIS B 107      -1.820  34.109  -5.761  1.00 33.24           C  
ATOM   3711  NE2 HIS B 107      -2.960  34.250  -5.106  1.00 29.08           N  
ATOM   3712  N   GLU B 108      -3.722  30.722 -10.874  1.00 25.23           N  
ATOM   3713  CA  GLU B 108      -4.047  29.566 -11.717  1.00 34.20           C  
ATOM   3714  C   GLU B 108      -3.826  28.279 -10.920  1.00 31.57           C  
ATOM   3715  O   GLU B 108      -2.882  27.523 -11.170  1.00 26.86           O  
ATOM   3716  CB  GLU B 108      -3.205  29.574 -13.004  1.00 32.80           C  
ATOM   3717  CG  GLU B 108      -3.290  30.884 -13.775  1.00 41.92           C  
ATOM   3718  CD  GLU B 108      -2.586  30.827 -15.127  0.13 49.99           C  
ATOM   3719  OE1 GLU B 108      -2.043  31.869 -15.559  1.00 63.63           O  
ATOM   3720  OE2 GLU B 108      -2.582  29.747 -15.761  1.00 44.13           O  
ATOM   3721  N   ASP B 109      -4.701  28.043  -9.947  1.00 30.58           N  
ATOM   3722  CA  ASP B 109      -4.472  26.998  -8.958  1.00 28.72           C  
ATOM   3723  C   ASP B 109      -5.802  26.608  -8.335  1.00 24.94           C  
ATOM   3724  O   ASP B 109      -6.444  27.422  -7.671  1.00 26.46           O  
ATOM   3725  CB  ASP B 109      -3.506  27.533  -7.898  1.00 24.69           C  
ATOM   3726  CG  ASP B 109      -3.041  26.469  -6.922  1.00 32.47           C  
ATOM   3727  OD1 ASP B 109      -2.190  26.805  -6.069  1.00 27.85           O  
ATOM   3728  OD2 ASP B 109      -3.524  25.314  -6.989  1.00 26.76           O  
ATOM   3729  N   ILE B 110      -6.233  25.371  -8.562  1.00 23.93           N  
ATOM   3730  CA  ILE B 110      -7.502  24.911  -8.001  1.00 22.91           C  
ATOM   3731  C   ILE B 110      -7.466  24.944  -6.465  1.00 18.91           C  
ATOM   3732  O   ILE B 110      -8.503  25.037  -5.808  1.00 20.27           O  
ATOM   3733  CB  ILE B 110      -7.872  23.500  -8.523  1.00 22.31           C  
ATOM   3734  CG1 ILE B 110      -9.244  23.073  -8.000  1.00 22.56           C  
ATOM   3735  CG2 ILE B 110      -6.794  22.499  -8.156  1.00 21.41           C  
ATOM   3736  CD1 ILE B 110      -9.845  21.889  -8.714  1.00 17.88           C  
ATOM   3737  N   LYS B 111      -6.265  24.872  -5.897  1.00 18.78           N  
ATOM   3738  CA  LYS B 111      -6.090  24.928  -4.446  1.00 24.54           C  
ATOM   3739  C   LYS B 111      -6.517  26.277  -3.874  1.00 22.97           C  
ATOM   3740  O   LYS B 111      -6.914  26.374  -2.712  1.00 23.38           O  
ATOM   3741  CB  LYS B 111      -4.635  24.672  -4.061  1.00 27.41           C  
ATOM   3742  CG  LYS B 111      -4.352  23.272  -3.583  1.00 30.73           C  
ATOM   3743  CD  LYS B 111      -4.621  22.267  -4.662  1.00 36.15           C  
ATOM   3744  CE  LYS B 111      -4.106  20.901  -4.259  1.00 40.65           C  
ATOM   3745  NZ  LYS B 111      -4.325  19.923  -5.348  1.00 44.99           N  
ATOM   3746  N   TYR B 112      -6.419  27.319  -4.689  1.00 22.85           N  
ATOM   3747  CA  TYR B 112      -6.894  28.639  -4.288  1.00 23.84           C  
ATOM   3748  C   TYR B 112      -8.423  28.635  -4.188  1.00 23.80           C  
ATOM   3749  O   TYR B 112      -8.984  29.164  -3.237  1.00 17.70           O  
ATOM   3750  CB  TYR B 112      -6.376  29.690  -5.271  1.00 23.32           C  
ATOM   3751  CG  TYR B 112      -6.833  31.114  -5.049  1.00 25.40           C  
ATOM   3752  CD1 TYR B 112      -6.810  31.696  -3.784  1.00 24.32           C  
ATOM   3753  CD2 TYR B 112      -7.257  31.891  -6.119  1.00 22.93           C  
ATOM   3754  CE1 TYR B 112      -7.215  33.010  -3.596  1.00 24.67           C  
ATOM   3755  CE2 TYR B 112      -7.664  33.199  -5.943  1.00 22.10           C  
ATOM   3756  CZ  TYR B 112      -7.637  33.759  -4.680  1.00 22.41           C  
ATOM   3757  OH  TYR B 112      -8.035  35.071  -4.512  1.00 23.88           O  
ATOM   3758  N   GLU B 113      -9.098  28.013  -5.152  1.00 22.04           N  
ATOM   3759  CA  GLU B 113     -10.552  27.864  -5.072  1.00 20.26           C  
ATOM   3760  C   GLU B 113     -10.925  27.101  -3.788  1.00 17.09           C  
ATOM   3761  O   GLU B 113     -11.833  27.505  -3.047  1.00 18.46           O  
ATOM   3762  CB  GLU B 113     -11.087  27.143  -6.324  1.00 20.91           C  
ATOM   3763  CG  GLU B 113     -12.599  26.824  -6.323  1.00 16.87           C  
ATOM   3764  CD  GLU B 113     -13.485  28.015  -6.723  1.00 26.88           C  
ATOM   3765  OE1 GLU B 113     -12.959  29.121  -6.971  1.00 20.89           O  
ATOM   3766  OE2 GLU B 113     -14.721  27.840  -6.802  1.00 24.63           O  
ATOM   3767  N   GLN B 114     -10.203  26.014  -3.516  1.00 13.97           N  
ATOM   3768  CA  GLN B 114     -10.430  25.208  -2.311  1.00 15.12           C  
ATOM   3769  C   GLN B 114     -10.226  26.015  -1.034  1.00 17.99           C  
ATOM   3770  O   GLN B 114     -11.000  25.901  -0.091  1.00 16.81           O  
ATOM   3771  CB  GLN B 114      -9.484  24.002  -2.294  1.00 18.85           C  
ATOM   3772  CG  GLN B 114      -9.776  22.950  -3.359  1.00 12.32           C  
ATOM   3773  CD  GLN B 114      -8.716  21.861  -3.378  1.00 19.08           C  
ATOM   3774  OE1 GLN B 114      -7.708  21.964  -2.688  1.00 21.06           O  
ATOM   3775  NE2 GLN B 114      -8.938  20.814  -4.176  1.00 21.73           N  
ATOM   3776  N   ALA B 115      -9.165  26.817  -1.005  1.00 21.22           N  
ATOM   3777  CA  ALA B 115      -8.844  27.643   0.160  1.00 18.33           C  
ATOM   3778  C   ALA B 115      -9.957  28.633   0.471  1.00 22.28           C  
ATOM   3779  O   ALA B 115     -10.312  28.832   1.640  1.00 19.13           O  
ATOM   3780  CB  ALA B 115      -7.533  28.389  -0.070  1.00 19.55           C  
ATOM   3781  N   CYS B 116     -10.490  29.271  -0.576  1.00 13.59           N  
ATOM   3782  CA  CYS B 116     -11.520  30.295  -0.401  1.00 15.54           C  
ATOM   3783  C   CYS B 116     -12.838  29.697   0.065  1.00 20.76           C  
ATOM   3784  O   CYS B 116     -13.546  30.283   0.885  1.00 14.91           O  
ATOM   3785  CB  CYS B 116     -11.727  31.082  -1.696  1.00 19.40           C  
ATOM   3786  SG  CYS B 116     -10.308  32.153  -2.090  1.00 23.18           S  
ATOM   3787  N   ILE B 117     -13.166  28.527  -0.464  1.00 13.48           N  
ATOM   3788  CA  ILE B 117     -14.359  27.816  -0.020  1.00 13.82           C  
ATOM   3789  C   ILE B 117     -14.221  27.426   1.448  1.00 12.51           C  
ATOM   3790  O   ILE B 117     -15.162  27.582   2.232  1.00 16.08           O  
ATOM   3791  CB  ILE B 117     -14.622  26.588  -0.904  1.00 14.07           C  
ATOM   3792  CG1 ILE B 117     -14.959  27.059  -2.321  1.00 14.81           C  
ATOM   3793  CG2 ILE B 117     -15.743  25.713  -0.317  1.00 10.81           C  
ATOM   3794  CD1 ILE B 117     -16.287  27.788  -2.409  1.00 16.53           C  
ATOM   3795  N   LEU B 118     -13.038  26.948   1.828  1.00  9.04           N  
ATOM   3796  CA  LEU B 118     -12.810  26.602   3.229  1.00 15.24           C  
ATOM   3797  C   LEU B 118     -12.906  27.841   4.117  1.00 15.30           C  
ATOM   3798  O   LEU B 118     -13.472  27.802   5.213  1.00 17.26           O  
ATOM   3799  CB  LEU B 118     -11.449  25.937   3.396  1.00 16.55           C  
ATOM   3800  CG  LEU B 118     -11.265  25.395   4.808  1.00 25.73           C  
ATOM   3801  CD1 LEU B 118     -12.344  24.378   5.124  1.00 28.87           C  
ATOM   3802  CD2 LEU B 118      -9.889  24.789   4.982  1.00 31.65           C  
ATOM   3803  N   TYR B 119     -12.336  28.942   3.642  1.00 13.76           N  
ATOM   3804  CA  TYR B 119     -12.413  30.211   4.362  1.00 17.40           C  
ATOM   3805  C   TYR B 119     -13.873  30.583   4.607  1.00 13.08           C  
ATOM   3806  O   TYR B 119     -14.255  30.979   5.731  1.00 15.64           O  
ATOM   3807  CB  TYR B 119     -11.686  31.330   3.591  1.00 15.67           C  
ATOM   3808  CG  TYR B 119     -11.692  32.668   4.322  1.00 20.75           C  
ATOM   3809  CD1 TYR B 119     -12.800  33.511   4.260  1.00 17.69           C  
ATOM   3810  CD2 TYR B 119     -10.597  33.080   5.077  1.00 20.70           C  
ATOM   3811  CE1 TYR B 119     -12.823  34.733   4.932  1.00 19.01           C  
ATOM   3812  CE2 TYR B 119     -10.603  34.313   5.754  1.00 17.81           C  
ATOM   3813  CZ  TYR B 119     -11.722  35.126   5.679  1.00 19.70           C  
ATOM   3814  OH  TYR B 119     -11.751  36.330   6.348  1.00 21.34           O  
ATOM   3815  N   ASN B 120     -14.687  30.457   3.560  1.00 14.27           N  
ATOM   3816  CA  ASN B 120     -16.115  30.780   3.641  1.00 13.48           C  
ATOM   3817  C   ASN B 120     -16.916  29.860   4.573  1.00 14.22           C  
ATOM   3818  O   ASN B 120     -17.865  30.290   5.238  1.00 13.19           O  
ATOM   3819  CB  ASN B 120     -16.736  30.855   2.230  1.00 13.64           C  
ATOM   3820  CG  ASN B 120     -16.581  32.242   1.617  1.00 20.02           C  
ATOM   3821  OD1 ASN B 120     -15.858  33.082   2.166  1.00 16.71           O  
ATOM   3822  ND2 ASN B 120     -17.267  32.502   0.500  1.00 17.60           N  
ATOM   3823  N   LEU B 121     -16.522  28.597   4.627  1.00 16.24           N  
ATOM   3824  CA  LEU B 121     -17.117  27.653   5.560  1.00 16.97           C  
ATOM   3825  C   LEU B 121     -16.851  28.107   6.997  1.00 13.30           C  
ATOM   3826  O   LEU B 121     -17.749  28.077   7.838  1.00 13.18           O  
ATOM   3827  CB  LEU B 121     -16.547  26.245   5.323  1.00 16.21           C  
ATOM   3828  CG  LEU B 121     -17.084  25.145   6.244  1.00 21.36           C  
ATOM   3829  CD1 LEU B 121     -18.569  24.906   6.006  1.00 19.01           C  
ATOM   3830  CD2 LEU B 121     -16.308  23.848   6.055  1.00 24.68           C  
ATOM   3831  N   GLY B 122     -15.613  28.534   7.264  1.00 12.62           N  
ATOM   3832  CA  GLY B 122     -15.258  29.118   8.553  1.00 14.49           C  
ATOM   3833  C   GLY B 122     -16.020  30.391   8.877  1.00 11.60           C  
ATOM   3834  O   GLY B 122     -16.475  30.577  10.014  1.00 11.78           O  
ATOM   3835  N   ALA B 123     -16.149  31.280   7.891  1.00 10.77           N  
ATOM   3836  CA  ALA B 123     -16.929  32.501   8.075  1.00 14.16           C  
ATOM   3837  C   ALA B 123     -18.414  32.233   8.310  1.00 12.93           C  
ATOM   3838  O   ALA B 123     -19.031  32.862   9.167  1.00 15.85           O  
ATOM   3839  CB  ALA B 123     -16.738  33.450   6.904  1.00 14.94           C  
ATOM   3840  N   LEU B 124     -18.990  31.306   7.549  1.00 12.16           N  
ATOM   3841  CA  LEU B 124     -20.390  30.931   7.745  1.00 17.39           C  
ATOM   3842  C   LEU B 124     -20.625  30.359   9.145  1.00 14.89           C  
ATOM   3843  O   LEU B 124     -21.566  30.764   9.839  1.00 11.34           O  
ATOM   3844  CB  LEU B 124     -20.851  29.943   6.666  1.00 12.92           C  
ATOM   3845  CG  LEU B 124     -22.330  29.549   6.711  1.00 19.23           C  
ATOM   3846  CD1 LEU B 124     -23.221  30.790   6.674  1.00 25.24           C  
ATOM   3847  CD2 LEU B 124     -22.669  28.589   5.571  1.00 22.23           C  
ATOM   3848  N   HIS B 125     -19.757  29.450   9.587  1.00 12.65           N  
ATOM   3849  CA  HIS B 125     -19.869  28.945  10.962  1.00 14.58           C  
ATOM   3850  C   HIS B 125     -19.833  30.072  12.010  1.00 16.26           C  
ATOM   3851  O   HIS B 125     -20.590  30.042  12.984  1.00 15.16           O  
ATOM   3852  CB  HIS B 125     -18.818  27.859  11.251  1.00 13.00           C  
ATOM   3853  CG  HIS B 125     -19.271  26.476  10.880  1.00 16.03           C  
ATOM   3854  ND1 HIS B 125     -18.677  25.730   9.879  1.00 18.53           N  
ATOM   3855  CD2 HIS B 125     -20.283  25.718  11.363  1.00 13.40           C  
ATOM   3856  CE1 HIS B 125     -19.293  24.563   9.779  1.00 15.00           C  
ATOM   3857  NE2 HIS B 125     -20.280  24.536  10.659  1.00 21.49           N  
ATOM   3858  N   SER B 126     -18.967  31.066  11.813  1.00 12.87           N  
ATOM   3859  CA  SER B 126     -18.889  32.179  12.764  1.00 13.14           C  
ATOM   3860  C   SER B 126     -20.202  32.953  12.819  1.00 14.32           C  
ATOM   3861  O   SER B 126     -20.658  33.342  13.898  1.00 16.56           O  
ATOM   3862  CB  SER B 126     -17.703  33.137  12.464  1.00 15.25           C  
ATOM   3863  OG  SER B 126     -17.966  34.019  11.361  1.00 13.18           O  
ATOM   3864  N   MET B 127     -20.801  33.187  11.654  1.00 14.07           N  
ATOM   3865  CA  MET B 127     -22.106  33.841  11.580  1.00 18.24           C  
ATOM   3866  C   MET B 127     -23.203  33.045  12.273  1.00 18.29           C  
ATOM   3867  O   MET B 127     -24.001  33.591  13.044  1.00 19.39           O  
ATOM   3868  CB  MET B 127     -22.513  34.046  10.116  1.00 17.80           C  
ATOM   3869  CG  MET B 127     -21.837  35.212   9.433  1.00 24.71           C  
ATOM   3870  SD  MET B 127     -22.312  35.257   7.679  1.00 34.71           S  
ATOM   3871  CE  MET B 127     -24.097  35.375   7.823  1.00 46.90           C  
ATOM   3872  N   LEU B 128     -23.264  31.752  11.976  1.00 13.60           N  
ATOM   3873  CA  LEU B 128     -24.238  30.881  12.618  1.00 19.45           C  
ATOM   3874  C   LEU B 128     -24.058  30.864  14.139  1.00 20.34           C  
ATOM   3875  O   LEU B 128     -25.037  30.923  14.884  1.00 20.34           O  
ATOM   3876  CB  LEU B 128     -24.175  29.470  12.032  1.00 16.37           C  
ATOM   3877  CG  LEU B 128     -24.513  29.394  10.539  1.00 22.94           C  
ATOM   3878  CD1 LEU B 128     -24.437  27.961  10.015  1.00 25.72           C  
ATOM   3879  CD2 LEU B 128     -25.898  29.974  10.267  1.00 28.05           C  
ATOM   3880  N   GLY B 129     -22.812  30.798  14.600  1.00 15.02           N  
ATOM   3881  CA  GLY B 129     -22.538  30.839  16.032  1.00 14.84           C  
ATOM   3882  C   GLY B 129     -22.986  32.141  16.673  1.00 15.97           C  
ATOM   3883  O   GLY B 129     -23.537  32.154  17.785  1.00 15.02           O  
ATOM   3884  N   ALA B 130     -22.722  33.251  15.996  1.00 12.41           N  
ATOM   3885  CA  ALA B 130     -22.998  34.570  16.555  1.00 17.42           C  
ATOM   3886  C   ALA B 130     -24.478  34.931  16.514  1.00 22.13           C  
ATOM   3887  O   ALA B 130     -24.935  35.787  17.267  1.00 22.88           O  
ATOM   3888  CB  ALA B 130     -22.178  35.628  15.841  1.00 16.53           C  
ATOM   3889  N   MET B 131     -25.204  34.258  15.627  1.00 22.37           N  
ATOM   3890  CA  MET B 131     -26.616  34.518  15.372  1.00 25.13           C  
ATOM   3891  C   MET B 131     -27.517  34.166  16.550  1.00 28.30           C  
ATOM   3892  O   MET B 131     -28.466  34.888  16.852  1.00 34.61           O  
ATOM   3893  CB  MET B 131     -27.059  33.717  14.145  1.00 31.02           C  
ATOM   3894  CG  MET B 131     -28.295  34.243  13.444  1.00 52.67           C  
ATOM   3895  SD  MET B 131     -28.562  33.392  11.877  1.00 83.97           S  
ATOM   3896  CE  MET B 131     -27.003  33.714  11.060  1.00 51.50           C  
ATOM   3897  N   ASP B 132     -27.220  33.045  17.201  1.00 27.60           N  
ATOM   3898  CA  ASP B 132     -28.070  32.501  18.256  1.00 25.47           C  
ATOM   3899  C   ASP B 132     -28.119  33.389  19.499  1.00 30.31           C  
ATOM   3900  O   ASP B 132     -27.162  34.093  19.808  1.00 28.28           O  
ATOM   3901  CB  ASP B 132     -27.622  31.089  18.635  1.00 29.46           C  
ATOM   3902  CG  ASP B 132     -28.689  30.326  19.394  1.00 38.66           C  
ATOM   3903  OD1 ASP B 132     -29.650  29.854  18.757  1.00 48.63           O  
ATOM   3904  OD2 ASP B 132     -28.570  30.201  20.628  1.00 40.25           O  
ATOM   3905  N   LYS B 133     -29.242  33.347  20.208  1.00 33.20           N  
ATOM   3906  CA  LYS B 133     -29.425  34.169  21.401  1.00 29.04           C  
ATOM   3907  C   LYS B 133     -28.772  33.502  22.599  1.00 32.40           C  
ATOM   3908  O   LYS B 133     -28.450  34.161  23.591  1.00 31.51           O  
ATOM   3909  CB  LYS B 133     -30.915  34.383  21.689  1.00 41.60           C  
ATOM   3910  CG  LYS B 133     -31.670  35.100  20.574  1.00 41.21           C  
ATOM   3911  CD  LYS B 133     -31.033  36.443  20.258  1.00 46.08           C  
ATOM   3912  CE  LYS B 133     -31.645  37.068  19.009  1.00 61.20           C  
ATOM   3913  NZ  LYS B 133     -30.914  38.297  18.585  1.00 58.80           N  
ATOM   3914  N   ARG B 134     -28.590  32.188  22.495  1.00 33.06           N  
ATOM   3915  CA  ARG B 134     -27.970  31.394  23.547  1.00 31.32           C  
ATOM   3916  C   ARG B 134     -28.821  31.514  24.803  1.00 39.56           C  
ATOM   3917  O   ARG B 134     -28.313  31.719  25.906  1.00 38.65           O  
ATOM   3918  CB  ARG B 134     -26.518  31.841  23.791  1.00 34.55           C  
ATOM   3919  CG  ARG B 134     -25.701  32.024  22.493  1.00 32.88           C  
ATOM   3920  CD  ARG B 134     -24.178  32.054  22.723  1.00 26.82           C  
ATOM   3921  NE  ARG B 134     -23.751  33.028  23.727  1.00 29.22           N  
ATOM   3922  CZ  ARG B 134     -23.639  34.339  23.517  1.00 23.97           C  
ATOM   3923  NH1 ARG B 134     -23.939  34.862  22.332  1.00 22.82           N  
ATOM   3924  NH2 ARG B 134     -23.234  35.131  24.504  1.00 23.37           N  
ATOM   3925  N   VAL B 135     -30.131  31.399  24.613  1.00 44.23           N  
ATOM   3926  CA  VAL B 135     -31.082  31.444  25.716  1.00 45.74           C  
ATOM   3927  C   VAL B 135     -31.034  30.138  26.499  1.00 51.11           C  
ATOM   3928  O   VAL B 135     -31.095  30.131  27.726  1.00 47.17           O  
ATOM   3929  CB  VAL B 135     -32.521  31.641  25.196  1.00 47.52           C  
ATOM   3930  CG1 VAL B 135     -33.529  31.404  26.310  1.00 49.26           C  
ATOM   3931  CG2 VAL B 135     -32.689  33.026  24.586  1.00 46.38           C  
ATOM   3932  N   SER B 136     -30.930  29.032  25.772  1.00 43.97           N  
ATOM   3933  CA  SER B 136     -30.973  27.709  26.378  1.00 47.28           C  
ATOM   3934  C   SER B 136     -29.607  27.042  26.368  1.00 47.75           C  
ATOM   3935  O   SER B 136     -28.666  27.539  25.752  1.00 42.43           O  
ATOM   3936  CB  SER B 136     -31.971  26.825  25.631  1.00 53.34           C  
ATOM   3937  OG  SER B 136     -31.698  26.824  24.237  1.00 47.07           O  
ATOM   3938  N   GLU B 137     -29.515  25.907  27.053  1.00 46.39           N  
ATOM   3939  CA  GLU B 137     -28.309  25.095  27.052  1.00 43.48           C  
ATOM   3940  C   GLU B 137     -28.052  24.556  25.643  1.00 44.05           C  
ATOM   3941  O   GLU B 137     -26.906  24.401  25.224  1.00 39.61           O  
ATOM   3942  CB  GLU B 137     -28.457  23.944  28.046  1.00 51.63           C  
ATOM   3943  CG  GLU B 137     -27.217  23.085  28.216  1.00 59.22           C  
ATOM   3944  CD  GLU B 137     -27.361  22.081  29.348  1.00 77.09           C  
ATOM   3945  OE1 GLU B 137     -28.395  22.121  30.050  1.00 89.81           O  
ATOM   3946  OE2 GLU B 137     -26.442  21.254  29.537  1.00 75.36           O  
ATOM   3947  N   GLU B 138     -29.135  24.280  24.923  1.00 36.47           N  
ATOM   3948  CA  GLU B 138     -29.068  23.756  23.565  1.00 44.01           C  
ATOM   3949  C   GLU B 138     -28.436  24.779  22.624  1.00 44.31           C  
ATOM   3950  O   GLU B 138     -27.575  24.446  21.812  1.00 39.01           O  
ATOM   3951  CB  GLU B 138     -30.472  23.399  23.071  1.00 44.05           C  
ATOM   3952  CG  GLU B 138     -30.537  22.954  21.617  1.00 55.92           C  
ATOM   3953  CD  GLU B 138     -29.869  21.606  21.378  1.00 74.94           C  
ATOM   3954  OE1 GLU B 138     -29.823  21.159  20.209  1.00 73.72           O  
ATOM   3955  OE2 GLU B 138     -29.394  20.989  22.357  1.00 76.19           O  
ATOM   3956  N   GLY B 139     -28.886  26.025  22.732  1.00 39.22           N  
ATOM   3957  CA  GLY B 139     -28.335  27.100  21.934  1.00 36.77           C  
ATOM   3958  C   GLY B 139     -26.870  27.322  22.252  1.00 31.24           C  
ATOM   3959  O   GLY B 139     -26.078  27.638  21.367  1.00 25.57           O  
ATOM   3960  N   MET B 140     -26.504  27.166  23.521  1.00 29.06           N  
ATOM   3961  CA  MET B 140     -25.114  27.349  23.921  1.00 25.86           C  
ATOM   3962  C   MET B 140     -24.222  26.270  23.311  1.00 28.52           C  
ATOM   3963  O   MET B 140     -23.081  26.545  22.927  1.00 25.14           O  
ATOM   3964  CB  MET B 140     -24.975  27.378  25.450  1.00 24.49           C  
ATOM   3965  CG  MET B 140     -25.644  28.589  26.108  1.00 27.06           C  
ATOM   3966  SD  MET B 140     -25.798  28.402  27.912  1.00 35.05           S  
ATOM   3967  CE  MET B 140     -27.064  29.620  28.264  1.00 40.26           C  
ATOM   3968  N   LYS B 141     -24.749  25.052  23.215  1.00 24.81           N  
ATOM   3969  CA  LYS B 141     -23.999  23.925  22.666  1.00 24.22           C  
ATOM   3970  C   LYS B 141     -23.807  24.070  21.162  1.00 23.58           C  
ATOM   3971  O   LYS B 141     -22.730  23.819  20.625  1.00 23.82           O  
ATOM   3972  CB  LYS B 141     -24.751  22.609  22.899  1.00 29.26           C  
ATOM   3973  CG  LYS B 141     -24.885  22.142  24.332  1.00 42.74           C  
ATOM   3974  CD  LYS B 141     -25.782  20.901  24.375  1.00 57.52           C  
ATOM   3975  CE  LYS B 141     -26.016  20.386  25.792  1.00 66.78           C  
ATOM   3976  NZ  LYS B 141     -24.904  19.520  26.286  1.00 69.86           N  
ATOM   3977  N   VAL B 142     -24.884  24.422  20.477  1.00 21.23           N  
ATOM   3978  CA  VAL B 142     -24.840  24.580  19.039  1.00 23.15           C  
ATOM   3979  C   VAL B 142     -23.952  25.759  18.642  1.00 22.50           C  
ATOM   3980  O   VAL B 142     -23.198  25.685  17.671  1.00 18.06           O  
ATOM   3981  CB  VAL B 142     -26.256  24.749  18.458  1.00 29.24           C  
ATOM   3982  CG1 VAL B 142     -26.202  25.326  17.041  1.00 23.94           C  
ATOM   3983  CG2 VAL B 142     -26.996  23.411  18.484  1.00 32.69           C  
ATOM   3984  N   SER B 143     -24.033  26.847  19.392  1.00 17.32           N  
ATOM   3985  CA  SER B 143     -23.140  27.975  19.133  1.00 18.09           C  
ATOM   3986  C   SER B 143     -21.694  27.602  19.417  1.00 18.32           C  
ATOM   3987  O   SER B 143     -20.780  27.956  18.658  1.00 16.44           O  
ATOM   3988  CB  SER B 143     -23.538  29.184  19.980  1.00 20.78           C  
ATOM   3989  OG  SER B 143     -24.789  29.676  19.545  1.00 25.52           O  
ATOM   3990  N   CYS B 144     -21.479  26.912  20.533  1.00 16.25           N  
ATOM   3991  CA  CYS B 144     -20.144  26.452  20.873  1.00 17.08           C  
ATOM   3992  C   CYS B 144     -19.570  25.638  19.713  1.00 18.12           C  
ATOM   3993  O   CYS B 144     -18.424  25.833  19.302  1.00 14.25           O  
ATOM   3994  CB  CYS B 144     -20.172  25.609  22.145  1.00 16.02           C  
ATOM   3995  SG  CYS B 144     -18.525  25.003  22.637  1.00 22.37           S  
ATOM   3996  N   THR B 145     -20.380  24.726  19.182  1.00 17.73           N  
ATOM   3997  CA  THR B 145     -19.951  23.863  18.083  1.00 18.06           C  
ATOM   3998  C   THR B 145     -19.615  24.642  16.804  1.00 15.60           C  
ATOM   3999  O   THR B 145     -18.613  24.357  16.143  1.00 13.46           O  
ATOM   4000  CB  THR B 145     -20.997  22.768  17.796  1.00 20.79           C  
ATOM   4001  OG1 THR B 145     -21.170  21.989  18.980  1.00 20.87           O  
ATOM   4002  CG2 THR B 145     -20.536  21.837  16.629  1.00 17.09           C  
ATOM   4003  N   HIS B 146     -20.434  25.636  16.471  1.00 12.98           N  
ATOM   4004  CA  HIS B 146     -20.153  26.465  15.302  1.00 18.06           C  
ATOM   4005  C   HIS B 146     -18.835  27.197  15.427  1.00 12.43           C  
ATOM   4006  O   HIS B 146     -18.070  27.254  14.471  1.00 13.64           O  
ATOM   4007  CB  HIS B 146     -21.281  27.457  15.041  1.00 13.78           C  
ATOM   4008  CG  HIS B 146     -22.423  26.859  14.287  1.00 19.13           C  
ATOM   4009  ND1 HIS B 146     -23.716  26.844  14.771  1.00 20.55           N  
ATOM   4010  CD2 HIS B 146     -22.467  26.266  13.069  1.00 14.83           C  
ATOM   4011  CE1 HIS B 146     -24.503  26.253  13.890  1.00 20.74           C  
ATOM   4012  NE2 HIS B 146     -23.771  25.900  12.847  1.00 23.63           N  
ATOM   4013  N   PHE B 147     -18.571  27.765  16.604  1.00 12.03           N  
ATOM   4014  CA  PHE B 147     -17.319  28.483  16.808  1.00 14.15           C  
ATOM   4015  C   PHE B 147     -16.112  27.553  16.692  1.00 12.88           C  
ATOM   4016  O   PHE B 147     -15.072  27.939  16.134  1.00 12.71           O  
ATOM   4017  CB  PHE B 147     -17.332  29.291  18.123  1.00 14.95           C  
ATOM   4018  CG  PHE B 147     -18.285  30.476  18.095  1.00 13.67           C  
ATOM   4019  CD1 PHE B 147     -18.276  31.365  17.030  1.00 14.77           C  
ATOM   4020  CD2 PHE B 147     -19.209  30.672  19.110  1.00 13.03           C  
ATOM   4021  CE1 PHE B 147     -19.148  32.445  16.988  1.00 19.23           C  
ATOM   4022  CE2 PHE B 147     -20.096  31.756  19.075  1.00 16.73           C  
ATOM   4023  CZ  PHE B 147     -20.068  32.642  18.009  1.00 10.52           C  
ATOM   4024  N   GLN B 148     -16.250  26.328  17.200  1.00 11.26           N  
ATOM   4025  CA  GLN B 148     -15.170  25.359  17.092  1.00 16.48           C  
ATOM   4026  C   GLN B 148     -14.960  24.908  15.639  1.00 10.01           C  
ATOM   4027  O   GLN B 148     -13.826  24.742  15.210  1.00 12.88           O  
ATOM   4028  CB  GLN B 148     -15.410  24.142  17.996  1.00 15.01           C  
ATOM   4029  CG  GLN B 148     -15.219  24.434  19.490  1.00 12.96           C  
ATOM   4030  CD  GLN B 148     -15.469  23.203  20.343  1.00 15.32           C  
ATOM   4031  OE1 GLN B 148     -14.542  22.470  20.684  1.00 15.21           O  
ATOM   4032  NE2 GLN B 148     -16.722  22.989  20.715  1.00 17.09           N  
ATOM   4033  N   CYS B 149     -16.051  24.690  14.907  1.00 10.11           N  
ATOM   4034  CA  CYS B 149     -15.965  24.445  13.462  1.00 16.69           C  
ATOM   4035  C   CYS B 149     -15.329  25.604  12.692  1.00 18.74           C  
ATOM   4036  O   CYS B 149     -14.584  25.384  11.736  1.00 13.10           O  
ATOM   4037  CB  CYS B 149     -17.346  24.131  12.878  1.00 14.02           C  
ATOM   4038  SG  CYS B 149     -18.040  22.569  13.499  1.00 21.88           S  
ATOM   4039  N   ALA B 150     -15.646  26.835  13.082  1.00 11.84           N  
ATOM   4040  CA  ALA B 150     -15.015  28.004  12.459  1.00 10.90           C  
ATOM   4041  C   ALA B 150     -13.512  27.992  12.730  1.00 14.21           C  
ATOM   4042  O   ALA B 150     -12.698  28.216  11.827  1.00 10.89           O  
ATOM   4043  CB  ALA B 150     -15.645  29.314  12.978  1.00  9.52           C  
ATOM   4044  N   ALA B 151     -13.136  27.721  13.976  1.00  9.02           N  
ATOM   4045  CA  ALA B 151     -11.717  27.654  14.314  1.00 11.45           C  
ATOM   4046  C   ALA B 151     -11.037  26.534  13.529  1.00 12.44           C  
ATOM   4047  O   ALA B 151      -9.897  26.681  13.094  1.00 14.01           O  
ATOM   4048  CB  ALA B 151     -11.509  27.471  15.834  1.00 11.11           C  
ATOM   4049  N   GLY B 152     -11.745  25.423  13.349  1.00 12.06           N  
ATOM   4050  CA  GLY B 152     -11.216  24.293  12.611  1.00 16.16           C  
ATOM   4051  C   GLY B 152     -10.929  24.627  11.155  1.00 15.34           C  
ATOM   4052  O   GLY B 152      -9.896  24.233  10.619  1.00 15.92           O  
ATOM   4053  N   ALA B 153     -11.852  25.337  10.512  1.00 10.70           N  
ATOM   4054  CA  ALA B 153     -11.665  25.738   9.113  1.00 13.35           C  
ATOM   4055  C   ALA B 153     -10.450  26.653   8.950  1.00 14.95           C  
ATOM   4056  O   ALA B 153      -9.607  26.434   8.072  1.00 14.73           O  
ATOM   4057  CB  ALA B 153     -12.909  26.425   8.587  1.00 12.38           C  
ATOM   4058  N   PHE B 154     -10.366  27.687   9.788  1.00 13.00           N  
ATOM   4059  CA  PHE B 154      -9.236  28.609   9.732  1.00 15.52           C  
ATOM   4060  C   PHE B 154      -7.910  27.926  10.083  1.00 17.25           C  
ATOM   4061  O   PHE B 154      -6.881  28.233   9.490  1.00 21.28           O  
ATOM   4062  CB  PHE B 154      -9.484  29.856  10.607  1.00 17.92           C  
ATOM   4063  CG  PHE B 154     -10.657  30.692  10.144  1.00 19.66           C  
ATOM   4064  CD1 PHE B 154     -10.736  31.130   8.830  1.00 14.28           C  
ATOM   4065  CD2 PHE B 154     -11.685  31.018  11.011  1.00 18.75           C  
ATOM   4066  CE1 PHE B 154     -11.825  31.883   8.382  1.00 16.93           C  
ATOM   4067  CE2 PHE B 154     -12.777  31.765  10.577  1.00 17.00           C  
ATOM   4068  CZ  PHE B 154     -12.851  32.199   9.257  1.00 19.72           C  
ATOM   4069  N   ALA B 155      -7.939  27.003  11.042  1.00 16.43           N  
ATOM   4070  CA  ALA B 155      -6.732  26.280  11.435  1.00 16.59           C  
ATOM   4071  C   ALA B 155      -6.254  25.372  10.300  1.00 20.79           C  
ATOM   4072  O   ALA B 155      -5.058  25.206  10.088  1.00 24.41           O  
ATOM   4073  CB  ALA B 155      -6.968  25.466  12.701  1.00 14.12           C  
ATOM   4074  N   TYR B 156      -7.197  24.772   9.584  1.00 20.99           N  
ATOM   4075  CA  TYR B 156      -6.845  23.865   8.493  1.00 19.99           C  
ATOM   4076  C   TYR B 156      -6.180  24.672   7.379  1.00 28.83           C  
ATOM   4077  O   TYR B 156      -5.153  24.271   6.817  1.00 25.18           O  
ATOM   4078  CB  TYR B 156      -8.101  23.148   7.994  1.00 23.53           C  
ATOM   4079  CG  TYR B 156      -7.841  22.137   6.910  1.00 27.21           C  
ATOM   4080  CD1 TYR B 156      -7.751  20.785   7.206  1.00 26.43           C  
ATOM   4081  CD2 TYR B 156      -7.671  22.534   5.592  1.00 29.68           C  
ATOM   4082  CE1 TYR B 156      -7.515  19.845   6.206  1.00 32.89           C  
ATOM   4083  CE2 TYR B 156      -7.430  21.603   4.584  1.00 34.33           C  
ATOM   4084  CZ  TYR B 156      -7.353  20.262   4.901  1.00 34.89           C  
ATOM   4085  OH  TYR B 156      -7.114  19.334   3.912  1.00 44.18           O  
ATOM   4086  N   LEU B 157      -6.772  25.820   7.065  1.00 26.04           N  
ATOM   4087  CA  LEU B 157      -6.154  26.749   6.135  1.00 27.57           C  
ATOM   4088  C   LEU B 157      -4.728  27.059   6.554  1.00 31.11           C  
ATOM   4089  O   LEU B 157      -3.800  26.957   5.756  1.00 35.12           O  
ATOM   4090  CB  LEU B 157      -6.942  28.056   6.078  1.00 23.25           C  
ATOM   4091  CG  LEU B 157      -8.114  28.115   5.119  1.00 26.02           C  
ATOM   4092  CD1 LEU B 157      -8.785  29.486   5.217  1.00 24.47           C  
ATOM   4093  CD2 LEU B 157      -7.614  27.854   3.695  1.00 23.21           C  
ATOM   4094  N   ARG B 158      -4.559  27.452   7.811  1.00 22.57           N  
ATOM   4095  CA  ARG B 158      -3.255  27.886   8.298  1.00 27.11           C  
ATOM   4096  C   ARG B 158      -2.206  26.772   8.159  1.00 37.38           C  
ATOM   4097  O   ARG B 158      -1.063  27.035   7.795  1.00 37.69           O  
ATOM   4098  CB  ARG B 158      -3.369  28.363   9.748  1.00 27.46           C  
ATOM   4099  CG  ARG B 158      -2.063  28.802  10.391  1.00 33.55           C  
ATOM   4100  CD  ARG B 158      -2.297  29.181  11.843  1.00 32.96           C  
ATOM   4101  NE  ARG B 158      -2.728  28.036  12.646  1.00 27.27           N  
ATOM   4102  CZ  ARG B 158      -3.157  28.124  13.899  1.00 29.23           C  
ATOM   4103  NH1 ARG B 158      -3.226  29.306  14.503  1.00 23.42           N  
ATOM   4104  NH2 ARG B 158      -3.525  27.032  14.552  1.00 33.36           N  
ATOM   4105  N   GLU B 159      -2.598  25.529   8.430  1.00 26.94           N  
ATOM   4106  CA  GLU B 159      -1.642  24.427   8.383  1.00 31.86           C  
ATOM   4107  C   GLU B 159      -1.316  23.994   6.953  1.00 37.69           C  
ATOM   4108  O   GLU B 159      -0.155  23.753   6.623  1.00 38.20           O  
ATOM   4109  CB  GLU B 159      -2.128  23.233   9.217  1.00 37.58           C  
ATOM   4110  CG  GLU B 159      -1.104  22.103   9.312  1.00 44.84           C  
ATOM   4111  CD  GLU B 159      -1.567  20.942  10.174  1.00 60.06           C  
ATOM   4112  OE1 GLU B 159      -2.592  21.087  10.873  1.00 64.62           O  
ATOM   4113  OE2 GLU B 159      -0.904  19.881  10.152  1.00 64.82           O  
ATOM   4114  N   HIS B 160      -2.336  23.908   6.106  1.00 33.75           N  
ATOM   4115  CA  HIS B 160      -2.177  23.340   4.769  1.00 34.40           C  
ATOM   4116  C   HIS B 160      -1.883  24.345   3.655  1.00 46.60           C  
ATOM   4117  O   HIS B 160      -1.663  23.957   2.512  1.00 50.13           O  
ATOM   4118  CB  HIS B 160      -3.394  22.490   4.412  1.00 27.97           C  
ATOM   4119  CG  HIS B 160      -3.579  21.309   5.311  1.00 37.96           C  
ATOM   4120  ND1 HIS B 160      -4.346  21.358   6.455  1.00 36.58           N  
ATOM   4121  CD2 HIS B 160      -3.084  20.052   5.244  1.00 36.56           C  
ATOM   4122  CE1 HIS B 160      -4.322  20.179   7.049  1.00 35.40           C  
ATOM   4123  NE2 HIS B 160      -3.563  19.369   6.334  1.00 42.44           N  
ATOM   4124  N   PHE B 161      -1.879  25.629   3.991  1.00 45.54           N  
ATOM   4125  CA  PHE B 161      -1.503  26.669   3.039  1.00 43.80           C  
ATOM   4126  C   PHE B 161      -0.607  27.703   3.717  1.00 47.45           C  
ATOM   4127  O   PHE B 161      -1.013  28.849   3.908  1.00 45.61           O  
ATOM   4128  CB  PHE B 161      -2.747  27.345   2.459  1.00 38.33           C  
ATOM   4129  CG  PHE B 161      -3.750  26.381   1.877  1.00 34.05           C  
ATOM   4130  CD1 PHE B 161      -4.664  25.730   2.690  1.00 42.40           C  
ATOM   4131  CD2 PHE B 161      -3.781  26.126   0.514  1.00 44.43           C  
ATOM   4132  CE1 PHE B 161      -5.592  24.850   2.159  1.00 35.73           C  
ATOM   4133  CE2 PHE B 161      -4.707  25.241  -0.021  1.00 38.53           C  
ATOM   4134  CZ  PHE B 161      -5.612  24.607   0.799  1.00 37.11           C  
ATOM   4135  N   PRO B 162       0.620  27.297   4.088  1.00 48.93           N  
ATOM   4136  CA  PRO B 162       1.561  28.161   4.812  1.00 52.03           C  
ATOM   4137  C   PRO B 162       1.946  29.394   3.999  1.00 57.60           C  
ATOM   4138  O   PRO B 162       2.392  30.397   4.564  1.00 59.12           O  
ATOM   4139  CB  PRO B 162       2.783  27.257   5.010  1.00 56.19           C  
ATOM   4140  CG  PRO B 162       2.263  25.863   4.846  1.00 56.36           C  
ATOM   4141  CD  PRO B 162       1.194  25.970   3.815  1.00 51.34           C  
ATOM   4142  N   GLN B 163       1.777  29.309   2.682  1.00 53.95           N  
ATOM   4143  CA  GLN B 163       2.035  30.432   1.792  1.00 61.97           C  
ATOM   4144  C   GLN B 163       0.712  31.038   1.342  1.00 51.99           C  
ATOM   4145  O   GLN B 163       0.175  30.679   0.294  1.00 52.40           O  
ATOM   4146  CB  GLN B 163       2.847  29.974   0.582  1.00 70.29           C  
ATOM   4147  CG  GLN B 163       4.141  29.261   0.940  1.00 73.34           C  
ATOM   4148  CD  GLN B 163       4.800  28.612  -0.263  1.00 91.80           C  
ATOM   4149  OE1 GLN B 163       4.309  28.718  -1.389  1.00 89.18           O  
ATOM   4150  NE2 GLN B 163       5.915  27.930  -0.029  1.00 95.52           N  
ATOM   4151  N   ALA B 164       0.195  31.957   2.151  1.00 49.63           N  
ATOM   4152  CA  ALA B 164      -1.103  32.582   1.913  1.00 40.46           C  
ATOM   4153  C   ALA B 164      -1.333  32.987   0.457  1.00 36.47           C  
ATOM   4154  O   ALA B 164      -0.464  33.577  -0.178  1.00 34.51           O  
ATOM   4155  CB  ALA B 164      -1.266  33.794   2.819  1.00 37.33           C  
ATOM   4156  N   TYR B 165      -2.522  32.689  -0.055  1.00 28.77           N  
ATOM   4157  CA  TYR B 165      -2.913  33.136  -1.385  1.00 22.66           C  
ATOM   4158  C   TYR B 165      -3.254  34.626  -1.388  1.00 30.92           C  
ATOM   4159  O   TYR B 165      -3.118  35.306  -2.404  1.00 26.28           O  
ATOM   4160  CB  TYR B 165      -4.103  32.327  -1.890  1.00 24.56           C  
ATOM   4161  CG  TYR B 165      -3.758  30.914  -2.316  1.00 28.55           C  
ATOM   4162  CD1 TYR B 165      -4.198  29.820  -1.579  1.00 30.23           C  
ATOM   4163  CD2 TYR B 165      -2.994  30.675  -3.456  1.00 30.94           C  
ATOM   4164  CE1 TYR B 165      -3.900  28.526  -1.967  1.00 28.83           C  
ATOM   4165  CE2 TYR B 165      -2.680  29.375  -3.847  1.00 34.75           C  
ATOM   4166  CZ  TYR B 165      -3.138  28.308  -3.093  1.00 31.27           C  
ATOM   4167  OH  TYR B 165      -2.838  27.015  -3.459  1.00 34.27           O  
ATOM   4168  N   SER B 166      -3.709  35.124  -0.244  1.00 29.87           N  
ATOM   4169  CA  SER B 166      -3.966  36.548  -0.068  1.00 27.26           C  
ATOM   4170  C   SER B 166      -3.830  36.913   1.402  1.00 28.88           C  
ATOM   4171  O   SER B 166      -3.766  36.032   2.264  1.00 24.67           O  
ATOM   4172  CB  SER B 166      -5.333  36.962  -0.627  1.00 29.05           C  
ATOM   4173  OG  SER B 166      -6.352  36.059  -0.247  1.00 32.40           O  
ATOM   4174  N   VAL B 167      -3.776  38.211   1.677  1.00 25.78           N  
ATOM   4175  CA  VAL B 167      -3.431  38.705   3.003  1.00 31.48           C  
ATOM   4176  C   VAL B 167      -4.510  38.444   4.043  1.00 23.06           C  
ATOM   4177  O   VAL B 167      -4.233  38.487   5.237  1.00 24.07           O  
ATOM   4178  CB  VAL B 167      -3.133  40.221   2.992  1.00 29.30           C  
ATOM   4179  CG1 VAL B 167      -1.853  40.515   2.224  1.00 38.44           C  
ATOM   4180  CG2 VAL B 167      -4.319  41.001   2.427  1.00 29.95           C  
ATOM   4181  N   ASP B 168      -5.740  38.205   3.595  1.00 21.28           N  
ATOM   4182  CA  ASP B 168      -6.819  37.855   4.515  1.00 23.82           C  
ATOM   4183  C   ASP B 168      -6.658  36.429   5.041  1.00 25.95           C  
ATOM   4184  O   ASP B 168      -7.354  36.016   5.982  1.00 25.61           O  
ATOM   4185  CB  ASP B 168      -8.207  38.059   3.881  1.00 25.22           C  
ATOM   4186  CG  ASP B 168      -8.328  37.454   2.483  1.00 35.30           C  
ATOM   4187  OD1 ASP B 168      -7.374  36.783   2.018  1.00 29.41           O  
ATOM   4188  OD2 ASP B 168      -9.403  37.646   1.857  1.00 22.98           O  
ATOM   4189  N   MET B 169      -5.718  35.696   4.448  1.00 27.85           N  
ATOM   4190  CA  MET B 169      -5.451  34.313   4.825  1.00 23.73           C  
ATOM   4191  C   MET B 169      -4.000  34.096   5.234  1.00 29.35           C  
ATOM   4192  O   MET B 169      -3.491  32.974   5.168  1.00 27.83           O  
ATOM   4193  CB  MET B 169      -5.825  33.358   3.686  1.00 26.56           C  
ATOM   4194  CG  MET B 169      -7.310  33.371   3.333  1.00 30.80           C  
ATOM   4195  SD  MET B 169      -7.825  32.126   2.122  1.00 35.28           S  
ATOM   4196  CE  MET B 169      -7.263  32.890   0.602  1.00 26.01           C  
ATOM   4197  N   SER B 170      -3.334  35.167   5.656  1.00 24.10           N  
ATOM   4198  CA  SER B 170      -1.970  35.052   6.163  1.00 23.47           C  
ATOM   4199  C   SER B 170      -1.984  34.318   7.498  1.00 31.69           C  
ATOM   4200  O   SER B 170      -3.011  34.271   8.190  1.00 26.66           O  
ATOM   4201  CB  SER B 170      -1.342  36.429   6.344  1.00 32.16           C  
ATOM   4202  OG  SER B 170      -1.769  37.021   7.561  1.00 33.04           O  
ATOM   4203  N   ARG B 171      -0.846  33.746   7.872  1.00 27.86           N  
ATOM   4204  CA  ARG B 171      -0.791  32.958   9.103  1.00 31.83           C  
ATOM   4205  C   ARG B 171      -1.143  33.803  10.335  1.00 34.58           C  
ATOM   4206  O   ARG B 171      -1.816  33.333  11.255  1.00 25.76           O  
ATOM   4207  CB  ARG B 171       0.575  32.289   9.264  1.00 30.83           C  
ATOM   4208  CG  ARG B 171       0.879  31.828  10.684  1.00 34.43           C  
ATOM   4209  CD  ARG B 171       1.997  30.797  10.715  1.00 48.33           C  
ATOM   4210  NE  ARG B 171       1.492  29.464  10.395  1.00 60.40           N  
ATOM   4211  CZ  ARG B 171       2.259  28.429  10.070  1.00 67.76           C  
ATOM   4212  NH1 ARG B 171       3.577  28.572  10.014  1.00 79.11           N  
ATOM   4213  NH2 ARG B 171       1.706  27.251   9.795  1.00 50.69           N  
ATOM   4214  N   GLN B 172      -0.687  35.052  10.338  1.00 28.10           N  
ATOM   4215  CA  GLN B 172      -0.957  35.972  11.436  1.00 29.50           C  
ATOM   4216  C   GLN B 172      -2.452  36.232  11.566  1.00 23.07           C  
ATOM   4217  O   GLN B 172      -2.996  36.205  12.668  1.00 23.83           O  
ATOM   4218  CB  GLN B 172      -0.202  37.294  11.244  1.00 34.97           C  
ATOM   4219  CG  GLN B 172       1.323  37.149  11.154  1.00 44.59           C  
ATOM   4220  CD  GLN B 172       1.793  36.346   9.938  1.00 47.03           C  
ATOM   4221  OE1 GLN B 172       1.200  36.410   8.853  1.00 41.22           O  
ATOM   4222  NE2 GLN B 172       2.864  35.578  10.122  1.00 55.23           N  
ATOM   4223  N   ILE B 173      -3.125  36.477  10.445  1.00 20.17           N  
ATOM   4224  CA  ILE B 173      -4.551  36.791  10.505  1.00 18.17           C  
ATOM   4225  C   ILE B 173      -5.381  35.547  10.812  1.00 21.37           C  
ATOM   4226  O   ILE B 173      -6.383  35.610  11.531  1.00 19.65           O  
ATOM   4227  CB  ILE B 173      -5.067  37.400   9.198  1.00 19.09           C  
ATOM   4228  CG1 ILE B 173      -4.300  38.680   8.859  1.00 22.94           C  
ATOM   4229  CG2 ILE B 173      -6.566  37.663   9.310  1.00 21.56           C  
ATOM   4230  CD1 ILE B 173      -4.471  39.774   9.899  1.00 25.83           C  
ATOM   4231  N   LEU B 174      -4.968  34.414  10.263  1.00 16.90           N  
ATOM   4232  CA  LEU B 174      -5.685  33.172  10.528  1.00 20.95           C  
ATOM   4233  C   LEU B 174      -5.564  32.807  11.999  1.00 17.15           C  
ATOM   4234  O   LEU B 174      -6.499  32.279  12.579  1.00 16.86           O  
ATOM   4235  CB  LEU B 174      -5.177  32.025   9.645  1.00 20.85           C  
ATOM   4236  CG  LEU B 174      -5.495  32.136   8.152  1.00 21.39           C  
ATOM   4237  CD1 LEU B 174      -4.902  30.953   7.388  1.00 27.28           C  
ATOM   4238  CD2 LEU B 174      -6.998  32.221   7.927  1.00 22.11           C  
ATOM   4239  N   THR B 175      -4.417  33.103  12.607  1.00 19.37           N  
ATOM   4240  CA  THR B 175      -4.229  32.793  14.025  1.00 20.18           C  
ATOM   4241  C   THR B 175      -5.115  33.680  14.894  1.00 18.57           C  
ATOM   4242  O   THR B 175      -5.719  33.218  15.877  1.00 15.94           O  
ATOM   4243  CB  THR B 175      -2.741  32.887  14.454  1.00 23.78           C  
ATOM   4244  OG1 THR B 175      -1.989  31.880  13.766  1.00 25.31           O  
ATOM   4245  CG2 THR B 175      -2.611  32.640  15.947  1.00 20.35           C  
ATOM   4246  N   LEU B 176      -5.210  34.953  14.524  1.00 16.81           N  
ATOM   4247  CA  LEU B 176      -6.200  35.818  15.148  1.00 20.98           C  
ATOM   4248  C   LEU B 176      -7.597  35.195  15.066  1.00 15.51           C  
ATOM   4249  O   LEU B 176      -8.292  35.084  16.078  1.00 15.51           O  
ATOM   4250  CB  LEU B 176      -6.207  37.191  14.483  1.00 17.36           C  
ATOM   4251  CG  LEU B 176      -7.379  38.128  14.778  1.00 20.22           C  
ATOM   4252  CD1 LEU B 176      -7.551  38.349  16.278  1.00 18.38           C  
ATOM   4253  CD2 LEU B 176      -7.172  39.453  14.064  1.00 23.01           C  
ATOM   4254  N   ASN B 177      -8.014  34.799  13.864  1.00 14.16           N  
ATOM   4255  CA  ASN B 177      -9.338  34.196  13.695  1.00 14.93           C  
ATOM   4256  C   ASN B 177      -9.555  32.975  14.575  1.00 16.52           C  
ATOM   4257  O   ASN B 177     -10.609  32.826  15.187  1.00 14.76           O  
ATOM   4258  CB  ASN B 177      -9.567  33.784  12.245  1.00 14.91           C  
ATOM   4259  CG  ASN B 177      -9.636  34.965  11.315  1.00 23.16           C  
ATOM   4260  OD1 ASN B 177      -9.697  36.109  11.758  1.00 19.18           O  
ATOM   4261  ND2 ASN B 177      -9.627  34.694  10.012  1.00 16.26           N  
ATOM   4262  N   VAL B 178      -8.568  32.073  14.600  1.00 14.50           N  
ATOM   4263  CA  VAL B 178      -8.683  30.862  15.406  1.00 13.08           C  
ATOM   4264  C   VAL B 178      -8.869  31.209  16.891  1.00 17.13           C  
ATOM   4265  O   VAL B 178      -9.762  30.681  17.567  1.00 16.20           O  
ATOM   4266  CB  VAL B 178      -7.451  29.957  15.255  1.00 15.20           C  
ATOM   4267  CG1 VAL B 178      -7.484  28.860  16.301  1.00 16.42           C  
ATOM   4268  CG2 VAL B 178      -7.384  29.353  13.835  1.00 16.55           C  
ATOM   4269  N   ASN B 179      -8.024  32.096  17.391  1.00 13.92           N  
ATOM   4270  CA  ASN B 179      -8.095  32.493  18.795  1.00 15.88           C  
ATOM   4271  C   ASN B 179      -9.390  33.202  19.177  1.00 13.95           C  
ATOM   4272  O   ASN B 179      -9.938  32.975  20.254  1.00 17.24           O  
ATOM   4273  CB  ASN B 179      -6.882  33.318  19.181  1.00 20.74           C  
ATOM   4274  CG  ASN B 179      -5.649  32.461  19.360  1.00 28.89           C  
ATOM   4275  OD1 ASN B 179      -5.681  31.460  20.073  1.00 36.09           O  
ATOM   4276  ND2 ASN B 179      -4.564  32.834  18.699  1.00 24.73           N  
ATOM   4277  N   LEU B 180      -9.876  34.062  18.296  1.00 13.30           N  
ATOM   4278  CA ALEU B 180     -11.162  34.707  18.509  0.56 16.02           C  
ATOM   4279  CA BLEU B 180     -11.163  34.704  18.516  0.44 15.93           C  
ATOM   4280  C   LEU B 180     -12.272  33.649  18.566  1.00 17.20           C  
ATOM   4281  O   LEU B 180     -13.087  33.646  19.475  1.00 14.05           O  
ATOM   4282  CB ALEU B 180     -11.442  35.702  17.387  0.56 14.78           C  
ATOM   4283  CB BLEU B 180     -11.448  35.734  17.421  0.44 14.79           C  
ATOM   4284  CG ALEU B 180     -12.688  36.567  17.561  0.56 12.99           C  
ATOM   4285  CG BLEU B 180     -10.731  37.081  17.547  0.44 15.67           C  
ATOM   4286  CD1ALEU B 180     -12.589  37.386  18.841  0.56 13.62           C  
ATOM   4287  CD1BLEU B 180     -10.950  37.920  16.294  0.44 14.76           C  
ATOM   4288  CD2ALEU B 180     -12.849  37.473  16.343  0.56 16.54           C  
ATOM   4289  CD2BLEU B 180     -11.202  37.831  18.784  0.44 13.37           C  
ATOM   4290  N   MET B 181     -12.293  32.742  17.587  1.00  9.28           N  
ATOM   4291  CA  MET B 181     -13.330  31.709  17.536  1.00 11.43           C  
ATOM   4292  C   MET B 181     -13.286  30.782  18.765  1.00 13.52           C  
ATOM   4293  O   MET B 181     -14.322  30.375  19.283  1.00 11.79           O  
ATOM   4294  CB  MET B 181     -13.219  30.874  16.247  1.00 14.68           C  
ATOM   4295  CG  MET B 181     -13.544  31.627  14.943  1.00 17.25           C  
ATOM   4296  SD  MET B 181     -15.180  32.409  14.925  1.00 16.51           S  
ATOM   4297  CE  MET B 181     -14.758  34.098  15.404  1.00 13.96           C  
ATOM   4298  N   LEU B 182     -12.083  30.445  19.215  1.00 12.06           N  
ATOM   4299  CA  LEU B 182     -11.923  29.575  20.380  1.00 16.51           C  
ATOM   4300  C   LEU B 182     -12.355  30.277  21.658  1.00 16.69           C  
ATOM   4301  O   LEU B 182     -12.977  29.669  22.530  1.00 13.13           O  
ATOM   4302  CB  LEU B 182     -10.478  29.100  20.497  1.00 14.79           C  
ATOM   4303  CG  LEU B 182     -10.091  28.065  19.435  1.00 15.09           C  
ATOM   4304  CD1 LEU B 182      -8.657  27.592  19.675  1.00 16.04           C  
ATOM   4305  CD2 LEU B 182     -11.055  26.884  19.410  1.00 13.20           C  
ATOM   4306  N   GLY B 183     -12.008  31.555  21.770  1.00 12.16           N  
ATOM   4307  CA  GLY B 183     -12.457  32.359  22.896  1.00 11.90           C  
ATOM   4308  C   GLY B 183     -13.973  32.400  22.976  1.00 11.78           C  
ATOM   4309  O   GLY B 183     -14.545  32.221  24.051  1.00 15.23           O  
ATOM   4310  N   GLN B 184     -14.625  32.615  21.833  1.00 13.61           N  
ATOM   4311  CA  GLN B 184     -16.084  32.646  21.782  1.00 13.93           C  
ATOM   4312  C   GLN B 184     -16.716  31.288  22.080  1.00 12.90           C  
ATOM   4313  O   GLN B 184     -17.725  31.204  22.798  1.00 15.21           O  
ATOM   4314  CB  GLN B 184     -16.562  33.236  20.445  1.00 17.14           C  
ATOM   4315  CG  GLN B 184     -16.119  34.722  20.335  1.00 14.93           C  
ATOM   4316  CD  GLN B 184     -16.644  35.472  19.119  1.00 17.08           C  
ATOM   4317  OE1 GLN B 184     -16.594  36.708  19.088  1.00 16.64           O  
ATOM   4318  NE2 GLN B 184     -17.124  34.745  18.105  1.00 15.47           N  
ATOM   4319  N   ALA B 185     -16.119  30.222  21.548  1.00 10.44           N  
ATOM   4320  CA  ALA B 185     -16.570  28.869  21.865  1.00 10.86           C  
ATOM   4321  C   ALA B 185     -16.475  28.608  23.371  1.00 16.31           C  
ATOM   4322  O   ALA B 185     -17.404  28.084  23.984  1.00 12.72           O  
ATOM   4323  CB  ALA B 185     -15.739  27.839  21.080  1.00 11.19           C  
ATOM   4324  N   GLN B 186     -15.347  28.978  23.966  1.00  9.57           N  
ATOM   4325  CA  GLN B 186     -15.149  28.775  25.404  1.00 12.90           C  
ATOM   4326  C   GLN B 186     -16.130  29.641  26.218  1.00 14.05           C  
ATOM   4327  O   GLN B 186     -16.577  29.246  27.297  1.00 15.35           O  
ATOM   4328  CB  GLN B 186     -13.691  29.073  25.783  1.00 13.10           C  
ATOM   4329  CG  GLN B 186     -13.367  28.892  27.280  1.00 16.02           C  
ATOM   4330  CD  GLN B 186     -12.902  27.476  27.656  1.00 18.63           C  
ATOM   4331  OE1 GLN B 186     -12.584  26.653  26.795  1.00 18.13           O  
ATOM   4332  NE2 GLN B 186     -12.848  27.203  28.957  1.00 16.17           N  
ATOM   4333  N   GLU B 187     -16.460  30.820  25.694  1.00 11.22           N  
ATOM   4334  CA  GLU B 187     -17.440  31.697  26.331  1.00 18.56           C  
ATOM   4335  C   GLU B 187     -18.831  31.040  26.366  1.00 16.85           C  
ATOM   4336  O   GLU B 187     -19.531  31.131  27.364  1.00 18.42           O  
ATOM   4337  CB  GLU B 187     -17.479  33.074  25.617  1.00 15.72           C  
ATOM   4338  CG  GLU B 187     -18.518  34.071  26.152  1.00 13.89           C  
ATOM   4339  CD  GLU B 187     -18.407  35.475  25.517  1.00 17.29           C  
ATOM   4340  OE1 GLU B 187     -17.448  35.735  24.742  1.00 19.95           O  
ATOM   4341  OE2 GLU B 187     -19.283  36.324  25.789  1.00 20.65           O  
ATOM   4342  N   CYS B 188     -19.237  30.395  25.274  1.00 15.74           N  
ATOM   4343  CA  CYS B 188     -20.505  29.668  25.244  1.00 17.56           C  
ATOM   4344  C   CYS B 188     -20.510  28.563  26.284  1.00 19.49           C  
ATOM   4345  O   CYS B 188     -21.529  28.296  26.911  1.00 19.79           O  
ATOM   4346  CB  CYS B 188     -20.763  29.039  23.858  1.00 17.57           C  
ATOM   4347  SG  CYS B 188     -20.881  30.253  22.531  1.00 21.21           S  
ATOM   4348  N   LEU B 189     -19.374  27.898  26.456  1.00 16.75           N  
ATOM   4349  CA  LEU B 189     -19.323  26.817  27.422  1.00 19.87           C  
ATOM   4350  C   LEU B 189     -19.320  27.357  28.838  1.00 24.61           C  
ATOM   4351  O   LEU B 189     -19.821  26.701  29.756  1.00 19.34           O  
ATOM   4352  CB  LEU B 189     -18.104  25.922  27.198  1.00 19.32           C  
ATOM   4353  CG  LEU B 189     -18.254  24.974  26.010  1.00 32.39           C  
ATOM   4354  CD1 LEU B 189     -17.036  24.074  25.903  1.00 28.98           C  
ATOM   4355  CD2 LEU B 189     -19.533  24.148  26.159  1.00 33.47           C  
ATOM   4356  N   LEU B 190     -18.744  28.545  29.020  1.00 19.62           N  
ATOM   4357  CA  LEU B 190     -18.790  29.197  30.325  1.00 19.66           C  
ATOM   4358  C   LEU B 190     -20.243  29.455  30.734  1.00 19.21           C  
ATOM   4359  O   LEU B 190     -20.658  29.156  31.864  1.00 20.92           O  
ATOM   4360  CB  LEU B 190     -17.982  30.501  30.308  1.00 15.77           C  
ATOM   4361  CG  LEU B 190     -18.075  31.333  31.596  1.00 18.26           C  
ATOM   4362  CD1 LEU B 190     -17.709  30.488  32.819  1.00 19.28           C  
ATOM   4363  CD2 LEU B 190     -17.194  32.572  31.506  1.00  9.37           C  
ATOM   4364  N   GLU B 191     -21.023  30.002  29.809  1.00 17.51           N  
ATOM   4365  CA  GLU B 191     -22.448  30.218  30.053  1.00 21.39           C  
ATOM   4366  C   GLU B 191     -23.164  28.908  30.424  1.00 24.75           C  
ATOM   4367  O   GLU B 191     -23.948  28.859  31.376  1.00 26.12           O  
ATOM   4368  CB  GLU B 191     -23.093  30.867  28.826  1.00 23.15           C  
ATOM   4369  CG  GLU B 191     -22.569  32.281  28.567  1.00 23.42           C  
ATOM   4370  CD  GLU B 191     -23.028  32.862  27.241  1.00 33.37           C  
ATOM   4371  OE1 GLU B 191     -23.588  32.114  26.408  1.00 31.58           O  
ATOM   4372  OE2 GLU B 191     -22.831  34.080  27.036  1.00 30.49           O  
ATOM   4373  N   LYS B 192     -22.883  27.846  29.678  1.00 22.55           N  
ATOM   4374  CA  LYS B 192     -23.470  26.538  29.965  1.00 23.76           C  
ATOM   4375  C   LYS B 192     -23.067  25.998  31.341  1.00 26.52           C  
ATOM   4376  O   LYS B 192     -23.886  25.416  32.059  1.00 27.17           O  
ATOM   4377  CB  LYS B 192     -23.066  25.532  28.890  1.00 23.71           C  
ATOM   4378  CG  LYS B 192     -23.648  24.137  29.099  1.00 32.63           C  
ATOM   4379  CD  LYS B 192     -23.158  23.208  27.989  1.00 39.32           C  
ATOM   4380  CE  LYS B 192     -23.825  21.848  28.059  1.00 49.41           C  
ATOM   4381  NZ  LYS B 192     -23.474  21.103  29.289  1.00 48.49           N  
ATOM   4382  N   SER B 193     -21.802  26.180  31.702  1.00 18.51           N  
ATOM   4383  CA  SER B 193     -21.299  25.637  32.952  1.00 20.73           C  
ATOM   4384  C   SER B 193     -22.012  26.310  34.129  1.00 32.43           C  
ATOM   4385  O   SER B 193     -22.194  25.707  35.189  1.00 28.22           O  
ATOM   4386  CB  SER B 193     -19.780  25.825  33.049  1.00 21.15           C  
ATOM   4387  OG  SER B 193     -19.445  27.180  33.335  1.00 27.66           O  
ATOM   4388  N   MET B 194     -22.422  27.561  33.938  1.00 22.29           N  
ATOM   4389  CA  MET B 194     -23.123  28.281  35.001  1.00 30.12           C  
ATOM   4390  C   MET B 194     -24.565  27.795  35.137  1.00 32.92           C  
ATOM   4391  O   MET B 194     -25.033  27.499  36.239  1.00 39.94           O  
ATOM   4392  CB  MET B 194     -23.046  29.794  34.780  1.00 30.47           C  
ATOM   4393  CG  MET B 194     -21.674  30.361  35.139  1.00 31.62           C  
ATOM   4394  SD  MET B 194     -21.433  32.117  34.834  1.00 41.95           S  
ATOM   4395  CE  MET B 194     -21.771  32.205  33.076  1.00 37.78           C  
ATOM   4396  N   LEU B 195     -25.250  27.694  34.004  1.00 34.32           N  
ATOM   4397  CA  LEU B 195     -26.586  27.111  33.932  1.00 36.74           C  
ATOM   4398  C   LEU B 195     -26.589  25.657  34.415  1.00 40.14           C  
ATOM   4399  O   LEU B 195     -27.599  25.172  34.927  1.00 42.19           O  
ATOM   4400  CB  LEU B 195     -27.119  27.211  32.496  1.00 42.77           C  
ATOM   4401  CG  LEU B 195     -28.463  26.589  32.099  1.00 59.09           C  
ATOM   4402  CD1 LEU B 195     -28.330  25.093  31.809  1.00 58.67           C  
ATOM   4403  CD2 LEU B 195     -29.524  26.844  33.166  1.00 54.91           C  
ATOM   4404  N   ASP B 196     -25.459  24.970  34.256  1.00 38.26           N  
ATOM   4405  CA  ASP B 196     -25.310  23.592  34.734  1.00 33.59           C  
ATOM   4406  C   ASP B 196     -24.952  23.518  36.221  1.00 40.26           C  
ATOM   4407  O   ASP B 196     -24.790  22.424  36.762  1.00 37.05           O  
ATOM   4408  CB  ASP B 196     -24.222  22.847  33.953  1.00 40.26           C  
ATOM   4409  CG  ASP B 196     -24.703  22.313  32.614  1.00 46.40           C  
ATOM   4410  OD1 ASP B 196     -25.923  22.339  32.342  1.00 54.59           O  
ATOM   4411  OD2 ASP B 196     -23.844  21.847  31.838  1.00 43.01           O  
ATOM   4412  N   ASN B 197     -24.797  24.668  36.875  1.00 35.15           N  
ATOM   4413  CA  ASN B 197     -24.397  24.672  38.283  1.00 37.60           C  
ATOM   4414  C   ASN B 197     -23.128  23.874  38.566  1.00 39.54           C  
ATOM   4415  O   ASN B 197     -23.084  23.088  39.514  1.00 30.32           O  
ATOM   4416  CB  ASN B 197     -25.525  24.129  39.166  1.00 42.52           C  
ATOM   4417  CG  ASN B 197     -26.531  25.190  39.537  1.00 54.84           C  
ATOM   4418  OD1 ASN B 197     -26.163  26.272  39.995  1.00 63.15           O  
ATOM   4419  ND2 ASN B 197     -27.811  24.894  39.333  1.00 56.11           N  
ATOM   4420  N   ARG B 198     -22.100  24.066  37.747  1.00 33.84           N  
ATOM   4421  CA  ARG B 198     -20.822  23.411  37.995  1.00 28.49           C  
ATOM   4422  C   ARG B 198     -20.129  24.019  39.220  1.00 31.97           C  
ATOM   4423  O   ARG B 198     -20.453  25.146  39.644  1.00 23.29           O  
ATOM   4424  CB  ARG B 198     -19.926  23.493  36.759  1.00 25.76           C  
ATOM   4425  CG  ARG B 198     -20.544  22.941  35.483  1.00 28.58           C  
ATOM   4426  CD  ARG B 198     -20.981  21.480  35.621  1.00 30.31           C  
ATOM   4427  NE  ARG B 198     -19.888  20.597  36.028  1.00 39.85           N  
ATOM   4428  CZ  ARG B 198     -19.064  19.979  35.184  1.00 43.93           C  
ATOM   4429  NH1 ARG B 198     -19.202  20.150  33.874  1.00 45.76           N  
ATOM   4430  NH2 ARG B 198     -18.098  19.193  35.647  1.00 42.12           N  
ATOM   4431  N   LYS B 199     -19.181  23.278  39.794  1.00 28.48           N  
ATOM   4432  CA  LYS B 199     -18.495  23.747  41.000  1.00 29.01           C  
ATOM   4433  C   LYS B 199     -17.804  25.069  40.732  1.00 31.42           C  
ATOM   4434  O   LYS B 199     -17.218  25.271  39.670  1.00 23.63           O  
ATOM   4435  CB  LYS B 199     -17.476  22.724  41.511  1.00 33.03           C  
ATOM   4436  CG  LYS B 199     -18.082  21.601  42.353  1.00 37.39           C  
ATOM   4437  CD  LYS B 199     -19.043  22.139  43.417  1.00 49.55           C  
ATOM   4438  CE  LYS B 199     -18.315  22.736  44.619  1.00 48.07           C  
ATOM   4439  NZ  LYS B 199     -17.676  21.688  45.466  1.00 51.08           N  
ATOM   4440  N   SER B 200     -17.870  25.965  41.709  1.00 22.14           N  
ATOM   4441  CA  SER B 200     -17.351  27.318  41.545  1.00 23.03           C  
ATOM   4442  C   SER B 200     -15.917  27.369  41.039  1.00 22.63           C  
ATOM   4443  O   SER B 200     -15.602  28.175  40.176  1.00 19.05           O  
ATOM   4444  CB  SER B 200     -17.475  28.094  42.859  1.00 25.76           C  
ATOM   4445  OG  SER B 200     -18.842  28.339  43.137  1.00 31.33           O  
ATOM   4446  N   PHE B 201     -15.043  26.520  41.571  1.00 17.10           N  
ATOM   4447  CA  PHE B 201     -13.658  26.516  41.102  1.00 23.11           C  
ATOM   4448  C   PHE B 201     -13.529  26.176  39.607  1.00 24.77           C  
ATOM   4449  O   PHE B 201     -12.660  26.706  38.900  1.00 22.01           O  
ATOM   4450  CB  PHE B 201     -12.800  25.547  41.915  1.00 27.41           C  
ATOM   4451  CG  PHE B 201     -11.344  25.606  41.563  1.00 32.30           C  
ATOM   4452  CD1 PHE B 201     -10.669  26.820  41.578  1.00 31.67           C  
ATOM   4453  CD2 PHE B 201     -10.653  24.461  41.205  1.00 34.45           C  
ATOM   4454  CE1 PHE B 201      -9.327  26.889  41.256  1.00 37.97           C  
ATOM   4455  CE2 PHE B 201      -9.308  24.523  40.881  1.00 38.38           C  
ATOM   4456  CZ  PHE B 201      -8.643  25.738  40.910  1.00 38.80           C  
ATOM   4457  N   LEU B 202     -14.377  25.276  39.128  1.00 24.71           N  
ATOM   4458  CA  LEU B 202     -14.313  24.900  37.717  1.00 26.44           C  
ATOM   4459  C   LEU B 202     -14.767  26.076  36.839  1.00 20.47           C  
ATOM   4460  O   LEU B 202     -14.106  26.441  35.857  1.00 19.33           O  
ATOM   4461  CB  LEU B 202     -15.168  23.658  37.459  1.00 27.00           C  
ATOM   4462  CG  LEU B 202     -15.279  23.187  36.005  1.00 33.08           C  
ATOM   4463  CD1 LEU B 202     -13.892  23.051  35.370  1.00 23.52           C  
ATOM   4464  CD2 LEU B 202     -16.042  21.865  35.953  1.00 30.75           C  
ATOM   4465  N   VAL B 203     -15.904  26.661  37.196  1.00 24.85           N  
ATOM   4466  CA  VAL B 203     -16.417  27.829  36.491  1.00 23.90           C  
ATOM   4467  C   VAL B 203     -15.343  28.914  36.426  1.00 22.01           C  
ATOM   4468  O   VAL B 203     -15.172  29.572  35.397  1.00 20.64           O  
ATOM   4469  CB  VAL B 203     -17.675  28.386  37.177  1.00 23.40           C  
ATOM   4470  CG1 VAL B 203     -18.142  29.655  36.486  1.00 21.43           C  
ATOM   4471  CG2 VAL B 203     -18.785  27.340  37.181  1.00 22.96           C  
ATOM   4472  N   ALA B 204     -14.609  29.087  37.520  1.00 19.32           N  
ATOM   4473  CA  ALA B 204     -13.547  30.083  37.561  1.00 21.17           C  
ATOM   4474  C   ALA B 204     -12.468  29.764  36.534  1.00 23.55           C  
ATOM   4475  O   ALA B 204     -11.963  30.663  35.864  1.00 19.86           O  
ATOM   4476  CB  ALA B 204     -12.937  30.165  38.962  1.00 18.34           C  
ATOM   4477  N   ARG B 205     -12.113  28.485  36.412  1.00 19.44           N  
ATOM   4478  CA  ARG B 205     -11.066  28.077  35.481  1.00 18.92           C  
ATOM   4479  C   ARG B 205     -11.549  28.141  34.037  1.00 13.94           C  
ATOM   4480  O   ARG B 205     -10.777  28.441  33.128  1.00 11.52           O  
ATOM   4481  CB  ARG B 205     -10.562  26.662  35.798  1.00 22.91           C  
ATOM   4482  CG  ARG B 205      -9.829  26.540  37.137  1.00 25.60           C  
ATOM   4483  CD  ARG B 205      -9.108  25.181  37.204  1.00 29.57           C  
ATOM   4484  NE  ARG B 205      -8.083  25.102  36.169  1.00 27.43           N  
ATOM   4485  CZ  ARG B 205      -7.642  23.977  35.618  1.00 32.45           C  
ATOM   4486  NH1 ARG B 205      -8.124  22.801  36.003  1.00 27.95           N  
ATOM   4487  NH2 ARG B 205      -6.708  24.035  34.681  1.00 27.44           N  
ATOM   4488  N   ILE B 206     -12.833  27.881  33.829  1.00 14.68           N  
ATOM   4489  CA  ILE B 206     -13.393  28.008  32.491  1.00 18.63           C  
ATOM   4490  C   ILE B 206     -13.344  29.470  32.054  1.00 18.32           C  
ATOM   4491  O   ILE B 206     -12.991  29.770  30.912  1.00 17.16           O  
ATOM   4492  CB  ILE B 206     -14.819  27.431  32.415  1.00 19.80           C  
ATOM   4493  CG1 ILE B 206     -14.778  25.919  32.651  1.00 12.38           C  
ATOM   4494  CG2 ILE B 206     -15.479  27.735  31.068  1.00 15.04           C  
ATOM   4495  CD1 ILE B 206     -16.140  25.318  32.918  1.00 17.18           C  
ATOM   4496  N   SER B 207     -13.660  30.382  32.971  1.00 13.91           N  
ATOM   4497  CA  SER B 207     -13.657  31.811  32.644  1.00 15.68           C  
ATOM   4498  C   SER B 207     -12.232  32.314  32.380  1.00 19.32           C  
ATOM   4499  O   SER B 207     -12.009  33.111  31.470  1.00 14.84           O  
ATOM   4500  CB  SER B 207     -14.297  32.627  33.789  1.00 15.45           C  
ATOM   4501  OG  SER B 207     -14.611  33.949  33.361  1.00 15.90           O  
ATOM   4502  N   ALA B 208     -11.268  31.860  33.180  1.00 15.85           N  
ATOM   4503  CA  ALA B 208      -9.874  32.265  32.986  1.00 18.23           C  
ATOM   4504  C   ALA B 208      -9.327  31.830  31.616  1.00 18.45           C  
ATOM   4505  O   ALA B 208      -8.459  32.496  31.037  1.00 16.24           O  
ATOM   4506  CB  ALA B 208      -8.993  31.726  34.101  1.00 17.88           C  
ATOM   4507  N   GLN B 209      -9.825  30.711  31.101  1.00 17.20           N  
ATOM   4508  CA  GLN B 209      -9.424  30.291  29.766  1.00 18.82           C  
ATOM   4509  C   GLN B 209     -10.038  31.193  28.694  1.00 17.61           C  
ATOM   4510  O   GLN B 209      -9.432  31.434  27.645  1.00 14.62           O  
ATOM   4511  CB  GLN B 209      -9.828  28.848  29.501  1.00 16.62           C  
ATOM   4512  CG  GLN B 209      -9.394  28.374  28.122  1.00 14.54           C  
ATOM   4513  CD  GLN B 209      -7.884  28.270  28.016  1.00 25.21           C  
ATOM   4514  OE1 GLN B 209      -7.206  27.958  28.995  1.00 23.73           O  
ATOM   4515  NE2 GLN B 209      -7.348  28.542  26.831  1.00 20.99           N  
ATOM   4516  N   VAL B 210     -11.255  31.667  28.931  1.00 17.14           N  
ATOM   4517  CA  VAL B 210     -11.843  32.643  28.020  1.00 19.54           C  
ATOM   4518  C   VAL B 210     -10.873  33.830  27.930  1.00 18.47           C  
ATOM   4519  O   VAL B 210     -10.547  34.320  26.843  1.00 16.45           O  
ATOM   4520  CB  VAL B 210     -13.227  33.124  28.511  1.00 19.59           C  
ATOM   4521  CG1 VAL B 210     -13.760  34.242  27.627  1.00 16.88           C  
ATOM   4522  CG2 VAL B 210     -14.228  31.948  28.571  1.00 16.81           C  
ATOM   4523  N   VAL B 211     -10.393  34.266  29.086  1.00 13.73           N  
ATOM   4524  CA  VAL B 211      -9.450  35.376  29.150  1.00 17.35           C  
ATOM   4525  C   VAL B 211      -8.192  35.063  28.336  1.00 19.42           C  
ATOM   4526  O   VAL B 211      -7.698  35.901  27.568  1.00 16.04           O  
ATOM   4527  CB  VAL B 211      -9.067  35.676  30.601  1.00 18.20           C  
ATOM   4528  CG1 VAL B 211      -7.889  36.646  30.660  1.00 21.20           C  
ATOM   4529  CG2 VAL B 211     -10.287  36.212  31.380  1.00 16.10           C  
ATOM   4530  N   ASP B 212      -7.677  33.850  28.504  1.00 15.84           N  
ATOM   4531  CA  ASP B 212      -6.462  33.442  27.804  1.00 21.72           C  
ATOM   4532  C   ASP B 212      -6.606  33.522  26.276  1.00 20.21           C  
ATOM   4533  O   ASP B 212      -5.719  34.033  25.600  1.00 19.87           O  
ATOM   4534  CB  ASP B 212      -6.024  32.040  28.241  1.00 20.13           C  
ATOM   4535  CG  ASP B 212      -5.385  32.031  29.629  1.00 33.07           C  
ATOM   4536  OD1 ASP B 212      -5.007  33.114  30.130  1.00 31.78           O  
ATOM   4537  OD2 ASP B 212      -5.255  30.942  30.225  1.00 36.39           O  
ATOM   4538  N   TYR B 213      -7.715  33.026  25.730  1.00 14.76           N  
ATOM   4539  CA  TYR B 213      -7.912  33.096  24.277  1.00 15.74           C  
ATOM   4540  C   TYR B 213      -8.015  34.535  23.799  1.00 17.69           C  
ATOM   4541  O   TYR B 213      -7.484  34.892  22.744  1.00 19.17           O  
ATOM   4542  CB  TYR B 213      -9.162  32.341  23.832  1.00 13.85           C  
ATOM   4543  CG  TYR B 213      -9.056  30.829  23.894  1.00 15.91           C  
ATOM   4544  CD1 TYR B 213      -8.059  30.144  23.197  1.00 21.77           C  
ATOM   4545  CD2 TYR B 213      -9.971  30.085  24.636  1.00 15.59           C  
ATOM   4546  CE1 TYR B 213      -7.968  28.757  23.245  1.00 18.52           C  
ATOM   4547  CE2 TYR B 213      -9.892  28.692  24.688  1.00 17.72           C  
ATOM   4548  CZ  TYR B 213      -8.890  28.041  23.993  1.00 21.75           C  
ATOM   4549  OH  TYR B 213      -8.820  26.671  24.061  1.00 23.33           O  
ATOM   4550  N   TYR B 214      -8.721  35.365  24.558  1.00 15.09           N  
ATOM   4551  CA  TYR B 214      -8.928  36.743  24.125  1.00 15.17           C  
ATOM   4552  C   TYR B 214      -7.643  37.556  24.233  1.00 17.99           C  
ATOM   4553  O   TYR B 214      -7.420  38.465  23.439  1.00 17.48           O  
ATOM   4554  CB  TYR B 214     -10.064  37.404  24.906  1.00 16.70           C  
ATOM   4555  CG  TYR B 214     -11.429  36.942  24.466  1.00 14.67           C  
ATOM   4556  CD1 TYR B 214     -11.694  36.649  23.124  1.00 20.41           C  
ATOM   4557  CD2 TYR B 214     -12.451  36.790  25.381  1.00 19.14           C  
ATOM   4558  CE1 TYR B 214     -12.956  36.223  22.719  1.00 17.84           C  
ATOM   4559  CE2 TYR B 214     -13.708  36.356  24.986  1.00 15.91           C  
ATOM   4560  CZ  TYR B 214     -13.954  36.080  23.662  1.00 19.74           C  
ATOM   4561  OH  TYR B 214     -15.213  35.664  23.306  1.00 17.01           O  
ATOM   4562  N   LYS B 215      -6.802  37.232  25.215  1.00 15.89           N  
ATOM   4563  CA  LYS B 215      -5.485  37.858  25.303  1.00 16.88           C  
ATOM   4564  C   LYS B 215      -4.628  37.581  24.050  1.00 23.31           C  
ATOM   4565  O   LYS B 215      -3.961  38.481  23.533  1.00 24.60           O  
ATOM   4566  CB  LYS B 215      -4.753  37.407  26.569  1.00 20.35           C  
ATOM   4567  CG  LYS B 215      -5.283  38.036  27.843  1.00 20.27           C  
ATOM   4568  CD  LYS B 215      -4.461  37.599  29.064  1.00 29.53           C  
ATOM   4569  CE  LYS B 215      -4.738  38.516  30.260  1.00 33.13           C  
ATOM   4570  NZ  LYS B 215      -3.967  38.116  31.474  1.00 46.25           N  
ATOM   4571  N   GLU B 216      -4.645  36.336  23.575  1.00 20.34           N  
ATOM   4572  CA  GLU B 216      -3.934  35.972  22.350  1.00 20.12           C  
ATOM   4573  C   GLU B 216      -4.473  36.765  21.168  1.00 25.36           C  
ATOM   4574  O   GLU B 216      -3.706  37.276  20.355  1.00 20.91           O  
ATOM   4575  CB  GLU B 216      -4.078  34.476  22.049  1.00 26.36           C  
ATOM   4576  CG  GLU B 216      -3.557  33.555  23.144  1.00 38.52           C  
ATOM   4577  CD  GLU B 216      -2.041  33.557  23.254  1.00 53.90           C  
ATOM   4578  OE1 GLU B 216      -1.394  34.411  22.608  1.00 50.53           O  
ATOM   4579  OE2 GLU B 216      -1.499  32.698  23.986  1.00 60.14           O  
ATOM   4580  N   ALA B 217      -5.796  36.862  21.069  1.00 17.60           N  
ATOM   4581  CA  ALA B 217      -6.410  37.655  20.004  1.00 16.59           C  
ATOM   4582  C   ALA B 217      -6.045  39.139  20.138  1.00 24.42           C  
ATOM   4583  O   ALA B 217      -5.793  39.820  19.147  1.00 19.16           O  
ATOM   4584  CB  ALA B 217      -7.916  37.479  20.018  1.00 14.59           C  
ATOM   4585  N   CYS B 218      -6.020  39.634  21.371  1.00 16.97           N  
ATOM   4586  CA  CYS B 218      -5.722  41.042  21.613  1.00 22.69           C  
ATOM   4587  C   CYS B 218      -4.321  41.381  21.142  1.00 25.49           C  
ATOM   4588  O   CYS B 218      -4.098  42.439  20.547  1.00 25.42           O  
ATOM   4589  CB  CYS B 218      -5.849  41.362  23.096  1.00 20.36           C  
ATOM   4590  SG  CYS B 218      -5.966  43.119  23.456  1.00 36.05           S  
ATOM   4591  N   ARG B 219      -3.374  40.486  21.425  1.00 23.83           N  
ATOM   4592  CA  ARG B 219      -1.982  40.686  21.016  1.00 30.57           C  
ATOM   4593  C   ARG B 219      -1.880  40.804  19.496  1.00 26.20           C  
ATOM   4594  O   ARG B 219      -1.204  41.693  18.959  1.00 28.14           O  
ATOM   4595  CB  ARG B 219      -1.098  39.536  21.516  1.00 29.22           C  
ATOM   4596  CG  ARG B 219      -1.038  39.400  23.035  1.00 42.34           C  
ATOM   4597  CD  ARG B 219      -0.095  38.272  23.460  1.00 49.24           C  
ATOM   4598  NE  ARG B 219      -0.003  38.143  24.913  1.00 56.67           N  
ATOM   4599  CZ  ARG B 219      -0.582  37.178  25.623  1.00 54.82           C  
ATOM   4600  NH1 ARG B 219      -1.296  36.237  25.018  1.00 42.87           N  
ATOM   4601  NH2 ARG B 219      -0.441  37.148  26.943  1.00 52.03           N  
ATOM   4602  N   ALA B 220      -2.569  39.913  18.796  1.00 19.92           N  
ATOM   4603  CA  ALA B 220      -2.556  39.949  17.335  1.00 20.65           C  
ATOM   4604  C   ALA B 220      -3.175  41.253  16.852  1.00 26.52           C  
ATOM   4605  O   ALA B 220      -2.714  41.846  15.887  1.00 24.49           O  
ATOM   4606  CB  ALA B 220      -3.310  38.755  16.754  1.00 23.36           C  
ATOM   4607  N   LEU B 221      -4.219  41.707  17.536  1.00 19.38           N  
ATOM   4608  CA  LEU B 221      -4.926  42.909  17.105  1.00 25.77           C  
ATOM   4609  C   LEU B 221      -4.074  44.165  17.302  1.00 27.43           C  
ATOM   4610  O   LEU B 221      -4.204  45.140  16.571  1.00 29.33           O  
ATOM   4611  CB  LEU B 221      -6.255  43.035  17.853  1.00 20.14           C  
ATOM   4612  CG  LEU B 221      -7.361  42.110  17.359  1.00 20.10           C  
ATOM   4613  CD1 LEU B 221      -8.503  42.008  18.377  1.00 30.14           C  
ATOM   4614  CD2 LEU B 221      -7.870  42.606  16.027  1.00 16.31           C  
ATOM   4615  N   GLU B 222      -3.191  44.128  18.293  1.00 24.19           N  
ATOM   4616  CA  GLU B 222      -2.366  45.281  18.615  1.00 29.67           C  
ATOM   4617  C   GLU B 222      -1.121  45.352  17.738  1.00 36.40           C  
ATOM   4618  O   GLU B 222      -0.357  46.315  17.802  1.00 35.76           O  
ATOM   4619  CB  GLU B 222      -2.010  45.275  20.107  1.00 31.69           C  
ATOM   4620  CG  GLU B 222      -3.243  45.381  21.012  1.00 34.59           C  
ATOM   4621  CD  GLU B 222      -2.927  45.193  22.490  1.00 52.72           C  
ATOM   4622  OE1 GLU B 222      -1.990  44.430  22.818  1.00 50.28           O  
ATOM   4623  OE2 GLU B 222      -3.623  45.812  23.325  1.00 58.77           O  
ATOM   4624  N   ASN B 223      -0.933  44.339  16.899  1.00 31.67           N  
ATOM   4625  CA  ASN B 223       0.139  44.364  15.913  1.00 33.42           C  
ATOM   4626  C   ASN B 223      -0.126  45.386  14.800  1.00 34.88           C  
ATOM   4627  O   ASN B 223      -1.178  45.353  14.164  1.00 31.43           O  
ATOM   4628  CB  ASN B 223       0.332  42.968  15.318  1.00 33.58           C  
ATOM   4629  CG  ASN B 223       1.315  42.957  14.163  1.00 50.39           C  
ATOM   4630  OD1 ASN B 223       0.930  43.107  13.003  1.00 47.63           O  
ATOM   4631  ND2 ASN B 223       2.594  42.779  14.476  1.00 51.60           N  
ATOM   4632  N   PRO B 224       0.833  46.300  14.560  1.00 43.51           N  
ATOM   4633  CA  PRO B 224       0.670  47.337  13.528  1.00 42.64           C  
ATOM   4634  C   PRO B 224       0.275  46.804  12.150  1.00 30.54           C  
ATOM   4635  O   PRO B 224      -0.512  47.448  11.461  1.00 30.50           O  
ATOM   4636  CB  PRO B 224       2.057  47.989  13.468  1.00 42.91           C  
ATOM   4637  CG  PRO B 224       2.576  47.846  14.865  1.00 50.00           C  
ATOM   4638  CD  PRO B 224       2.070  46.498  15.343  1.00 37.66           C  
ATOM   4639  N   ASP B 225       0.803  45.656  11.744  1.00 36.15           N  
ATOM   4640  CA  ASP B 225       0.451  45.101  10.438  1.00 31.77           C  
ATOM   4641  C   ASP B 225      -1.016  44.682  10.367  1.00 33.85           C  
ATOM   4642  O   ASP B 225      -1.664  44.844   9.331  1.00 30.67           O  
ATOM   4643  CB  ASP B 225       1.343  43.907  10.087  1.00 50.30           C  
ATOM   4644  CG  ASP B 225       2.815  44.262  10.071  1.00 63.80           C  
ATOM   4645  OD1 ASP B 225       3.139  45.468  10.025  1.00 59.15           O  
ATOM   4646  OD2 ASP B 225       3.649  43.330  10.098  1.00 75.21           O  
ATOM   4647  N   THR B 226      -1.529  44.129  11.465  1.00 32.80           N  
ATOM   4648  CA  THR B 226      -2.940  43.757  11.556  1.00 33.93           C  
ATOM   4649  C   THR B 226      -3.817  45.006  11.465  1.00 25.70           C  
ATOM   4650  O   THR B 226      -4.827  45.034  10.760  1.00 21.59           O  
ATOM   4651  CB  THR B 226      -3.236  43.041  12.897  1.00 35.09           C  
ATOM   4652  OG1 THR B 226      -2.381  41.902  13.024  1.00 39.02           O  
ATOM   4653  CG2 THR B 226      -4.694  42.595  12.977  1.00 27.29           C  
ATOM   4654  N   ALA B 227      -3.421  46.044  12.192  1.00 26.56           N  
ATOM   4655  CA  ALA B 227      -4.199  47.271  12.235  1.00 25.57           C  
ATOM   4656  C   ALA B 227      -4.309  47.893  10.840  1.00 27.52           C  
ATOM   4657  O   ALA B 227      -5.400  48.247  10.395  1.00 24.79           O  
ATOM   4658  CB  ALA B 227      -3.592  48.263  13.231  1.00 28.24           C  
ATOM   4659  N   SER B 228      -3.187  48.015  10.142  1.00 22.95           N  
ATOM   4660  CA ASER B 228      -3.180  48.610   8.805  0.45 24.78           C  
ATOM   4661  CA BSER B 228      -3.211  48.637   8.823  0.55 24.77           C  
ATOM   4662  C   SER B 228      -4.096  47.844   7.860  1.00 26.37           C  
ATOM   4663  O   SER B 228      -4.766  48.423   7.003  1.00 28.14           O  
ATOM   4664  CB ASER B 228      -1.763  48.630   8.228  0.45 28.34           C  
ATOM   4665  CB BSER B 228      -1.794  48.813   8.262  0.55 28.26           C  
ATOM   4666  OG ASER B 228      -0.906  49.457   8.989  0.45 26.70           O  
ATOM   4667  OG BSER B 228      -1.170  47.566   8.017  0.55 29.07           O  
ATOM   4668  N   LEU B 229      -4.110  46.530   8.016  1.00 22.72           N  
ATOM   4669  CA  LEU B 229      -4.915  45.671   7.165  1.00 22.84           C  
ATOM   4670  C   LEU B 229      -6.407  45.740   7.493  1.00 25.31           C  
ATOM   4671  O   LEU B 229      -7.242  45.928   6.604  1.00 20.27           O  
ATOM   4672  CB  LEU B 229      -4.431  44.230   7.298  1.00 22.13           C  
ATOM   4673  CG  LEU B 229      -5.238  43.215   6.499  1.00 32.54           C  
ATOM   4674  CD1 LEU B 229      -5.295  43.654   5.049  1.00 31.58           C  
ATOM   4675  CD2 LEU B 229      -4.633  41.822   6.638  1.00 29.80           C  
ATOM   4676  N   LEU B 230      -6.739  45.576   8.769  1.00 18.93           N  
ATOM   4677  CA  LEU B 230      -8.135  45.535   9.199  1.00 23.40           C  
ATOM   4678  C   LEU B 230      -8.822  46.904   9.203  1.00 26.09           C  
ATOM   4679  O   LEU B 230     -10.043  46.983   9.112  1.00 23.19           O  
ATOM   4680  CB  LEU B 230      -8.238  44.914  10.593  1.00 22.25           C  
ATOM   4681  CG  LEU B 230      -8.431  43.402  10.671  1.00 28.48           C  
ATOM   4682  CD1 LEU B 230      -7.418  42.673   9.799  1.00 33.82           C  
ATOM   4683  CD2 LEU B 230      -8.318  42.950  12.117  1.00 28.24           C  
ATOM   4684  N   GLY B 231      -8.049  47.978   9.327  1.00 22.85           N  
ATOM   4685  CA  GLY B 231      -8.637  49.308   9.435  1.00 17.97           C  
ATOM   4686  C   GLY B 231      -9.610  49.439  10.604  1.00 21.51           C  
ATOM   4687  O   GLY B 231      -9.301  49.038  11.724  1.00 23.46           O  
ATOM   4688  N   ARG B 232     -10.790  50.002  10.353  1.00 25.92           N  
ATOM   4689  CA  ARG B 232     -11.776  50.215  11.415  1.00 28.96           C  
ATOM   4690  C   ARG B 232     -12.161  48.919  12.128  1.00 27.31           C  
ATOM   4691  O   ARG B 232     -12.520  48.922  13.305  1.00 27.95           O  
ATOM   4692  CB  ARG B 232     -13.037  50.880  10.865  1.00 29.65           C  
ATOM   4693  CG  ARG B 232     -14.147  51.043  11.899  1.00 38.09           C  
ATOM   4694  CD  ARG B 232     -13.689  51.848  13.119  1.00 42.62           C  
ATOM   4695  NE  ARG B 232     -13.149  53.155  12.740  1.00 47.79           N  
ATOM   4696  CZ  ARG B 232     -12.921  54.154  13.587  1.00 47.26           C  
ATOM   4697  NH1 ARG B 232     -13.195  54.012  14.877  1.00 51.96           N  
ATOM   4698  NH2 ARG B 232     -12.425  55.301  13.141  1.00 39.59           N  
ATOM   4699  N   ILE B 233     -12.096  47.811  11.408  1.00 21.38           N  
ATOM   4700  CA  ILE B 233     -12.436  46.523  12.001  1.00 25.50           C  
ATOM   4701  C   ILE B 233     -11.540  46.235  13.205  1.00 20.33           C  
ATOM   4702  O   ILE B 233     -12.002  45.686  14.202  1.00 18.72           O  
ATOM   4703  CB  ILE B 233     -12.306  45.370  10.980  1.00 23.39           C  
ATOM   4704  CG1 ILE B 233     -13.191  45.630   9.760  1.00 31.94           C  
ATOM   4705  CG2 ILE B 233     -12.632  44.032  11.630  1.00 24.86           C  
ATOM   4706  CD1 ILE B 233     -14.543  46.201  10.099  1.00 37.77           C  
ATOM   4707  N   GLN B 234     -10.262  46.596  13.101  1.00 18.26           N  
ATOM   4708  CA  GLN B 234      -9.302  46.319  14.172  1.00 19.38           C  
ATOM   4709  C   GLN B 234      -9.682  47.058  15.453  1.00 21.90           C  
ATOM   4710  O   GLN B 234      -9.560  46.515  16.544  1.00 21.09           O  
ATOM   4711  CB  GLN B 234      -7.875  46.676  13.757  1.00 21.69           C  
ATOM   4712  CG  GLN B 234      -6.846  46.543  14.885  1.00 22.69           C  
ATOM   4713  CD  GLN B 234      -6.623  47.830  15.658  1.00 26.83           C  
ATOM   4714  OE1 GLN B 234      -7.167  48.876  15.313  1.00 26.96           O  
ATOM   4715  NE2 GLN B 234      -5.814  47.756  16.713  1.00 21.10           N  
ATOM   4716  N   LYS B 235     -10.160  48.288  15.316  1.00 19.99           N  
ATOM   4717  CA  LYS B 235     -10.586  49.044  16.488  1.00 26.04           C  
ATOM   4718  C   LYS B 235     -11.865  48.465  17.099  1.00 18.92           C  
ATOM   4719  O   LYS B 235     -11.982  48.357  18.315  1.00 22.26           O  
ATOM   4720  CB  LYS B 235     -10.776  50.524  16.162  1.00 30.44           C  
ATOM   4721  CG  LYS B 235     -10.888  51.379  17.416  1.00 37.05           C  
ATOM   4722  CD  LYS B 235     -11.552  52.712  17.141  1.00 46.52           C  
ATOM   4723  CE  LYS B 235     -11.661  53.550  18.415  1.00 56.69           C  
ATOM   4724  NZ  LYS B 235     -10.330  53.967  18.934  1.00 46.95           N  
ATOM   4725  N   ASP B 236     -12.810  48.087  16.247  1.00 24.66           N  
ATOM   4726  CA  ASP B 236     -14.068  47.503  16.697  1.00 23.89           C  
ATOM   4727  C   ASP B 236     -13.838  46.195  17.455  1.00 23.99           C  
ATOM   4728  O   ASP B 236     -14.336  46.011  18.563  1.00 18.54           O  
ATOM   4729  CB  ASP B 236     -14.994  47.268  15.503  1.00 27.49           C  
ATOM   4730  CG  ASP B 236     -16.242  46.498  15.876  1.00 46.31           C  
ATOM   4731  OD1 ASP B 236     -16.417  46.191  17.071  1.00 53.56           O  
ATOM   4732  OD2 ASP B 236     -17.050  46.196  14.974  1.00 58.75           O  
ATOM   4733  N   TRP B 237     -13.080  45.292  16.847  1.00 20.13           N  
ATOM   4734  CA  TRP B 237     -12.730  44.027  17.483  1.00 21.37           C  
ATOM   4735  C   TRP B 237     -11.912  44.247  18.749  1.00 17.48           C  
ATOM   4736  O   TRP B 237     -12.140  43.598  19.769  1.00 18.30           O  
ATOM   4737  CB  TRP B 237     -11.947  43.149  16.515  1.00 14.23           C  
ATOM   4738  CG  TRP B 237     -12.808  42.552  15.461  1.00 19.25           C  
ATOM   4739  CD1 TRP B 237     -14.098  42.892  15.161  1.00 16.69           C  
ATOM   4740  CD2 TRP B 237     -12.451  41.489  14.569  1.00 18.07           C  
ATOM   4741  NE1 TRP B 237     -14.564  42.100  14.133  1.00 14.18           N  
ATOM   4742  CE2 TRP B 237     -13.571  41.235  13.754  1.00 17.86           C  
ATOM   4743  CE3 TRP B 237     -11.290  40.731  14.379  1.00 23.70           C  
ATOM   4744  CZ2 TRP B 237     -13.562  40.257  12.758  1.00 22.61           C  
ATOM   4745  CZ3 TRP B 237     -11.284  39.762  13.395  1.00 35.24           C  
ATOM   4746  CH2 TRP B 237     -12.416  39.532  12.597  1.00 25.62           C  
ATOM   4747  N   LYS B 238     -10.962  45.170  18.689  1.00 16.26           N  
ATOM   4748  CA  LYS B 238     -10.054  45.346  19.813  1.00 18.84           C  
ATOM   4749  C   LYS B 238     -10.778  45.838  21.070  1.00 21.00           C  
ATOM   4750  O   LYS B 238     -10.515  45.352  22.175  1.00 19.56           O  
ATOM   4751  CB  LYS B 238      -8.913  46.294  19.463  1.00 21.77           C  
ATOM   4752  CG  LYS B 238      -7.872  46.384  20.568  1.00 28.17           C  
ATOM   4753  CD  LYS B 238      -6.712  47.262  20.166  1.00 36.55           C  
ATOM   4754  CE  LYS B 238      -6.386  48.283  21.244  1.00 45.14           C  
ATOM   4755  NZ  LYS B 238      -7.449  49.318  21.368  1.00 57.18           N  
ATOM   4756  N   LYS B 239     -11.681  46.801  20.906  1.00 21.55           N  
ATOM   4757  CA  LYS B 239     -12.439  47.316  22.053  1.00 21.58           C  
ATOM   4758  C   LYS B 239     -13.319  46.230  22.691  1.00 19.84           C  
ATOM   4759  O   LYS B 239     -13.427  46.140  23.917  1.00 17.05           O  
ATOM   4760  CB  LYS B 239     -13.323  48.493  21.641  1.00 28.54           C  
ATOM   4761  CG  LYS B 239     -12.568  49.717  21.142  1.00 35.67           C  
ATOM   4762  CD  LYS B 239     -13.412  50.987  21.270  1.00 48.20           C  
ATOM   4763  CE  LYS B 239     -14.848  50.773  20.794  1.00 49.24           C  
ATOM   4764  NZ  LYS B 239     -14.939  50.459  19.338  1.00 40.39           N  
ATOM   4765  N   LEU B 240     -13.969  45.423  21.863  1.00 15.86           N  
ATOM   4766  CA  LEU B 240     -14.838  44.378  22.394  1.00 13.31           C  
ATOM   4767  C   LEU B 240     -13.990  43.361  23.141  1.00 12.43           C  
ATOM   4768  O   LEU B 240     -14.297  42.979  24.277  1.00 15.12           O  
ATOM   4769  CB  LEU B 240     -15.643  43.700  21.280  1.00 15.83           C  
ATOM   4770  CG  LEU B 240     -16.629  42.655  21.807  1.00 15.54           C  
ATOM   4771  CD1 LEU B 240     -17.694  43.333  22.660  1.00 14.70           C  
ATOM   4772  CD2 LEU B 240     -17.262  41.831  20.682  1.00 24.17           C  
ATOM   4773  N   VAL B 241     -12.893  42.965  22.518  1.00 14.16           N  
ATOM   4774  CA  VAL B 241     -12.021  41.952  23.087  1.00 18.52           C  
ATOM   4775  C   VAL B 241     -11.340  42.389  24.381  1.00 16.05           C  
ATOM   4776  O   VAL B 241     -11.273  41.621  25.339  1.00 17.15           O  
ATOM   4777  CB  VAL B 241     -10.992  41.474  22.056  1.00 17.87           C  
ATOM   4778  CG1 VAL B 241      -9.851  40.728  22.735  1.00 18.60           C  
ATOM   4779  CG2 VAL B 241     -11.692  40.593  21.023  1.00 18.23           C  
ATOM   4780  N   GLN B 242     -10.837  43.621  24.423  1.00 17.42           N  
ATOM   4781  CA  GLN B 242     -10.205  44.108  25.641  1.00 18.83           C  
ATOM   4782  C   GLN B 242     -11.199  44.147  26.784  1.00 14.04           C  
ATOM   4783  O   GLN B 242     -10.866  43.821  27.923  1.00 13.40           O  
ATOM   4784  CB  GLN B 242      -9.625  45.510  25.440  1.00 25.28           C  
ATOM   4785  CG  GLN B 242      -8.361  45.548  24.622  1.00 29.20           C  
ATOM   4786  CD  GLN B 242      -7.805  46.950  24.523  1.00 41.71           C  
ATOM   4787  OE1 GLN B 242      -8.548  47.911  24.306  1.00 41.97           O  
ATOM   4788  NE2 GLN B 242      -6.497  47.080  24.702  1.00 42.33           N  
ATOM   4789  N   MET B 243     -12.416  44.585  26.475  1.00 12.80           N  
ATOM   4790  CA AMET B 243     -13.488  44.643  27.458  0.61 17.22           C  
ATOM   4791  CA BMET B 243     -13.483  44.639  27.465  0.39 16.68           C  
ATOM   4792  C   MET B 243     -13.787  43.249  28.024  1.00 12.82           C  
ATOM   4793  O   MET B 243     -13.919  43.078  29.238  1.00 16.05           O  
ATOM   4794  CB AMET B 243     -14.736  45.280  26.824  0.61 15.35           C  
ATOM   4795  CB BMET B 243     -14.749  45.254  26.864  0.39 15.51           C  
ATOM   4796  CG AMET B 243     -15.945  45.433  27.746  0.61 18.56           C  
ATOM   4797  CG BMET B 243     -15.903  45.367  27.851  0.39 18.50           C  
ATOM   4798  SD AMET B 243     -16.912  43.921  27.943  0.61 18.07           S  
ATOM   4799  SD BMET B 243     -17.521  45.411  27.060  0.39 21.47           S  
ATOM   4800  CE AMET B 243     -17.285  43.506  26.236  0.61 16.41           C  
ATOM   4801  CE BMET B 243     -17.581  43.791  26.291  0.39 17.06           C  
ATOM   4802  N   LYS B 244     -13.886  42.254  27.143  1.00 11.97           N  
ATOM   4803  CA  LYS B 244     -14.180  40.892  27.571  1.00 13.69           C  
ATOM   4804  C   LYS B 244     -13.052  40.293  28.390  1.00  9.47           C  
ATOM   4805  O   LYS B 244     -13.308  39.489  29.285  1.00 14.60           O  
ATOM   4806  CB  LYS B 244     -14.492  39.978  26.380  1.00 14.89           C  
ATOM   4807  CG  LYS B 244     -15.848  40.260  25.710  1.00 13.47           C  
ATOM   4808  CD  LYS B 244     -16.132  39.205  24.629  1.00 16.96           C  
ATOM   4809  CE  LYS B 244     -17.569  39.295  24.108  1.00 14.99           C  
ATOM   4810  NZ  LYS B 244     -17.878  38.105  23.240  1.00 20.99           N  
ATOM   4811  N   ILE B 245     -11.815  40.679  28.093  1.00 11.98           N  
ATOM   4812  CA  ILE B 245     -10.684  40.241  28.923  1.00 12.48           C  
ATOM   4813  C   ILE B 245     -10.908  40.603  30.397  1.00 16.07           C  
ATOM   4814  O   ILE B 245     -10.783  39.749  31.286  1.00 14.54           O  
ATOM   4815  CB  ILE B 245      -9.342  40.820  28.429  1.00 11.83           C  
ATOM   4816  CG1 ILE B 245      -8.954  40.198  27.093  1.00 16.17           C  
ATOM   4817  CG2 ILE B 245      -8.218  40.576  29.462  1.00 15.57           C  
ATOM   4818  CD1 ILE B 245      -7.750  40.833  26.471  1.00 19.01           C  
ATOM   4819  N   TYR B 246     -11.254  41.862  30.658  1.00 11.63           N  
ATOM   4820  CA  TYR B 246     -11.484  42.301  32.034  1.00 15.10           C  
ATOM   4821  C   TYR B 246     -12.774  41.743  32.613  1.00 12.65           C  
ATOM   4822  O   TYR B 246     -12.840  41.402  33.794  1.00 13.26           O  
ATOM   4823  CB  TYR B 246     -11.413  43.831  32.146  1.00 15.89           C  
ATOM   4824  CG  TYR B 246      -9.975  44.288  32.106  1.00 21.76           C  
ATOM   4825  CD1 TYR B 246      -9.180  44.215  33.241  1.00 23.61           C  
ATOM   4826  CD2 TYR B 246      -9.389  44.713  30.923  1.00 19.24           C  
ATOM   4827  CE1 TYR B 246      -7.850  44.589  33.209  1.00 32.38           C  
ATOM   4828  CE2 TYR B 246      -8.058  45.094  30.881  1.00 22.90           C  
ATOM   4829  CZ  TYR B 246      -7.293  45.026  32.024  1.00 35.16           C  
ATOM   4830  OH  TYR B 246      -5.968  45.404  31.986  1.00 45.54           O  
ATOM   4831  N   TYR B 247     -13.798  41.632  31.774  1.00 13.66           N  
ATOM   4832  CA  TYR B 247     -15.076  41.072  32.207  1.00 15.80           C  
ATOM   4833  C   TYR B 247     -14.949  39.612  32.656  1.00 15.56           C  
ATOM   4834  O   TYR B 247     -15.464  39.216  33.717  1.00 12.28           O  
ATOM   4835  CB  TYR B 247     -16.092  41.155  31.069  1.00 13.34           C  
ATOM   4836  CG  TYR B 247     -17.436  40.584  31.437  1.00 16.78           C  
ATOM   4837  CD1 TYR B 247     -18.287  41.278  32.288  1.00 14.24           C  
ATOM   4838  CD2 TYR B 247     -17.871  39.366  30.916  1.00 18.36           C  
ATOM   4839  CE1 TYR B 247     -19.535  40.766  32.621  1.00 16.75           C  
ATOM   4840  CE2 TYR B 247     -19.119  38.853  31.249  1.00 23.12           C  
ATOM   4841  CZ  TYR B 247     -19.942  39.559  32.108  1.00 25.63           C  
ATOM   4842  OH  TYR B 247     -21.187  39.068  32.454  1.00 31.61           O  
ATOM   4843  N   PHE B 248     -14.266  38.806  31.856  1.00 14.03           N  
ATOM   4844  CA  PHE B 248     -14.121  37.395  32.204  1.00 14.85           C  
ATOM   4845  C   PHE B 248     -13.058  37.149  33.273  1.00 13.21           C  
ATOM   4846  O   PHE B 248     -13.101  36.144  33.979  1.00 14.95           O  
ATOM   4847  CB  PHE B 248     -13.987  36.501  30.955  1.00 14.69           C  
ATOM   4848  CG  PHE B 248     -15.243  36.457  30.148  1.00 14.14           C  
ATOM   4849  CD1 PHE B 248     -16.380  35.847  30.660  1.00 14.31           C  
ATOM   4850  CD2 PHE B 248     -15.320  37.094  28.911  1.00 15.70           C  
ATOM   4851  CE1 PHE B 248     -17.574  35.838  29.942  1.00 16.25           C  
ATOM   4852  CE2 PHE B 248     -16.497  37.093  28.183  1.00 14.15           C  
ATOM   4853  CZ  PHE B 248     -17.631  36.466  28.685  1.00 12.87           C  
ATOM   4854  N   ALA B 249     -12.140  38.092  33.440  1.00 13.78           N  
ATOM   4855  CA  ALA B 249     -11.245  38.024  34.594  1.00 14.69           C  
ATOM   4856  C   ALA B 249     -12.050  38.302  35.866  1.00 17.20           C  
ATOM   4857  O   ALA B 249     -11.833  37.662  36.907  1.00 15.61           O  
ATOM   4858  CB  ALA B 249     -10.087  39.016  34.453  1.00 15.86           C  
ATOM   4859  N   ALA B 250     -12.979  39.259  35.780  1.00 16.73           N  
ATOM   4860  CA  ALA B 250     -13.878  39.551  36.899  1.00 17.07           C  
ATOM   4861  C   ALA B 250     -14.748  38.344  37.239  1.00 16.91           C  
ATOM   4862  O   ALA B 250     -14.939  38.028  38.410  1.00 17.56           O  
ATOM   4863  CB  ALA B 250     -14.756  40.785  36.606  1.00 17.18           C  
ATOM   4864  N   VAL B 251     -15.271  37.670  36.220  1.00 13.99           N  
ATOM   4865  CA  VAL B 251     -16.115  36.502  36.454  1.00 15.91           C  
ATOM   4866  C   VAL B 251     -15.301  35.364  37.084  1.00 16.47           C  
ATOM   4867  O   VAL B 251     -15.822  34.617  37.918  1.00 18.08           O  
ATOM   4868  CB  VAL B 251     -16.839  36.014  35.173  1.00 17.54           C  
ATOM   4869  CG1 VAL B 251     -17.503  34.657  35.424  1.00 14.86           C  
ATOM   4870  CG2 VAL B 251     -17.873  37.034  34.708  1.00 13.75           C  
ATOM   4871  N   ALA B 252     -14.027  35.247  36.700  1.00 14.34           N  
ATOM   4872  CA  ALA B 252     -13.140  34.232  37.276  1.00 17.00           C  
ATOM   4873  C   ALA B 252     -12.913  34.483  38.763  1.00 18.89           C  
ATOM   4874  O   ALA B 252     -12.955  33.558  39.575  1.00 17.76           O  
ATOM   4875  CB  ALA B 252     -11.803  34.174  36.525  1.00 15.13           C  
ATOM   4876  N   HIS B 253     -12.701  35.741  39.129  1.00 18.70           N  
ATOM   4877  CA  HIS B 253     -12.437  36.044  40.524  1.00 17.40           C  
ATOM   4878  C   HIS B 253     -13.704  35.989  41.358  1.00 17.48           C  
ATOM   4879  O   HIS B 253     -13.661  35.643  42.534  1.00 19.04           O  
ATOM   4880  CB  HIS B 253     -11.678  37.354  40.665  1.00 18.97           C  
ATOM   4881  CG  HIS B 253     -10.217  37.215  40.387  1.00 25.15           C  
ATOM   4882  ND1 HIS B 253      -9.305  38.211  40.656  1.00 29.24           N  
ATOM   4883  CD2 HIS B 253      -9.507  36.182  39.872  1.00 32.24           C  
ATOM   4884  CE1 HIS B 253      -8.096  37.800  40.316  1.00 37.08           C  
ATOM   4885  NE2 HIS B 253      -8.191  36.572  39.836  1.00 39.88           N  
ATOM   4886  N   LEU B 254     -14.833  36.304  40.739  1.00 15.48           N  
ATOM   4887  CA  LEU B 254     -16.124  36.121  41.393  1.00 19.99           C  
ATOM   4888  C   LEU B 254     -16.270  34.667  41.850  1.00 20.87           C  
ATOM   4889  O   LEU B 254     -16.663  34.381  42.983  1.00 15.98           O  
ATOM   4890  CB  LEU B 254     -17.265  36.520  40.441  1.00 15.90           C  
ATOM   4891  CG  LEU B 254     -18.668  36.087  40.889  1.00 18.24           C  
ATOM   4892  CD1 LEU B 254     -19.025  36.754  42.206  1.00 20.38           C  
ATOM   4893  CD2 LEU B 254     -19.737  36.379  39.837  1.00 22.87           C  
ATOM   4894  N   HIS B 255     -15.926  33.734  40.971  1.00 15.81           N  
ATOM   4895  CA  HIS B 255     -16.084  32.320  41.299  1.00 15.50           C  
ATOM   4896  C   HIS B 255     -14.991  31.772  42.213  1.00 18.01           C  
ATOM   4897  O   HIS B 255     -15.226  30.844  42.991  1.00 20.79           O  
ATOM   4898  CB  HIS B 255     -16.282  31.493  40.017  1.00 17.34           C  
ATOM   4899  CG  HIS B 255     -17.624  31.716  39.396  1.00 18.58           C  
ATOM   4900  ND1 HIS B 255     -17.877  32.758  38.530  1.00 21.53           N  
ATOM   4901  CD2 HIS B 255     -18.809  31.085  39.583  1.00 15.61           C  
ATOM   4902  CE1 HIS B 255     -19.152  32.743  38.187  1.00 17.34           C  
ATOM   4903  NE2 HIS B 255     -19.742  31.744  38.819  1.00 20.05           N  
ATOM   4904  N   MET B 256     -13.798  32.350  42.150  1.00 17.25           N  
ATOM   4905  CA  MET B 256     -12.806  32.016  43.164  1.00 14.60           C  
ATOM   4906  C   MET B 256     -13.289  32.481  44.538  1.00 27.17           C  
ATOM   4907  O   MET B 256     -12.980  31.862  45.539  1.00 22.77           O  
ATOM   4908  CB  MET B 256     -11.458  32.647  42.838  1.00 22.91           C  
ATOM   4909  CG  MET B 256     -10.831  32.085  41.568  1.00 21.97           C  
ATOM   4910  SD  MET B 256     -10.457  30.325  41.702  1.00 25.19           S  
ATOM   4911  CE  MET B 256      -9.213  30.331  43.002  1.00 30.61           C  
ATOM   4912  N   GLY B 257     -14.052  33.569  44.586  1.00 21.87           N  
ATOM   4913  CA  GLY B 257     -14.541  34.078  45.858  1.00 18.68           C  
ATOM   4914  C   GLY B 257     -15.640  33.190  46.406  1.00 24.65           C  
ATOM   4915  O   GLY B 257     -15.784  33.014  47.616  1.00 20.43           O  
ATOM   4916  N   LYS B 258     -16.413  32.607  45.499  1.00 20.33           N  
ATOM   4917  CA  LYS B 258     -17.480  31.710  45.900  1.00 26.19           C  
ATOM   4918  C   LYS B 258     -16.894  30.395  46.398  1.00 29.86           C  
ATOM   4919  O   LYS B 258     -17.453  29.760  47.294  1.00 28.46           O  
ATOM   4920  CB  LYS B 258     -18.478  31.509  44.758  1.00 26.18           C  
ATOM   4921  CG  LYS B 258     -19.387  32.719  44.535  1.00 29.41           C  
ATOM   4922  CD  LYS B 258     -19.988  32.760  43.128  1.00 30.15           C  
ATOM   4923  CE  LYS B 258     -20.772  31.502  42.788  1.00 37.69           C  
ATOM   4924  NZ  LYS B 258     -21.952  31.264  43.665  1.00 36.85           N  
ATOM   4925  N   GLN B 259     -15.753  29.991  45.845  1.00 29.89           N  
ATOM   4926  CA  GLN B 259     -15.089  28.800  46.365  1.00 31.04           C  
ATOM   4927  C   GLN B 259     -14.575  29.056  47.783  1.00 28.54           C  
ATOM   4928  O   GLN B 259     -14.672  28.187  48.656  1.00 29.29           O  
ATOM   4929  CB  GLN B 259     -13.940  28.345  45.468  1.00 24.09           C  
ATOM   4930  CG  GLN B 259     -13.343  27.012  45.901  1.00 30.32           C  
ATOM   4931  CD  GLN B 259     -11.940  26.777  45.372  1.00 43.11           C  
ATOM   4932  OE1 GLN B 259     -11.165  27.718  45.178  1.00 43.84           O  
ATOM   4933  NE2 GLN B 259     -11.601  25.511  45.144  1.00 44.11           N  
ATOM   4934  N   ALA B 260     -14.016  30.245  48.001  1.00 25.96           N  
ATOM   4935  CA  ALA B 260     -13.537  30.650  49.320  1.00 29.40           C  
ATOM   4936  C   ALA B 260     -14.676  30.638  50.333  1.00 31.37           C  
ATOM   4937  O   ALA B 260     -14.525  30.164  51.470  1.00 32.34           O  
ATOM   4938  CB  ALA B 260     -12.902  32.034  49.250  1.00 29.83           C
[truncated: 63,424 more chars]
