# Supplementary material for: Proteome-wide prediction of targets for aspirin: new insight into the molecular mechanism of aspirin
Source: PeerJ. 2016 Mar 10;4:e1791. doi: 10.7717/peerj.1791 (PMC4793309; doi:10.7717/peerj.1791)
Supplement: File S1 — The raw data contains all strucures of the identified 79 proteins. The Protocols show how to prepare protein strucure and run CDOCKER. [file peerj-04-1791-s004.zip › 79_protein_strucures/4AAA.pdb]

ATOM      1  N   LEU A  -4      47.304  -5.618  85.582  1.00 91.21           N  
ATOM      2  CA  LEU A  -4      46.224  -5.270  84.614  1.00 76.67           C  
ATOM      3  C   LEU A  -4      45.272  -6.461  84.442  1.00 80.45           C  
ATOM      4  O   LEU A  -4      45.304  -7.164  83.429  1.00 80.48           O  
ATOM      5  CB  LEU A  -4      46.836  -4.818  83.272  1.00 76.86           C  
ATOM      6  CG  LEU A  -4      46.002  -3.945  82.319  1.00 74.71           C  
ATOM      7  CD1 LEU A  -4      46.883  -3.110  81.396  1.00 54.93           C  
ATOM      8  CD2 LEU A  -4      45.047  -4.799  81.501  1.00 73.88           C  
ATOM      9  N   TYR A  -3      44.442  -6.699  85.456  1.00 81.50           N  
ATOM     10  CA  TYR A  -3      43.339  -7.648  85.327  1.00 78.60           C  
ATOM     11  C   TYR A  -3      42.400  -7.158  84.234  1.00 62.79           C  
ATOM     12  O   TYR A  -3      42.003  -5.991  84.221  1.00 54.21           O  
ATOM     13  CB  TYR A  -3      42.536  -7.768  86.626  1.00 95.07           C  
ATOM     14  CG  TYR A  -3      43.248  -8.489  87.734  1.00114.03           C  
ATOM     15  CD1 TYR A  -3      43.479  -9.860  87.661  1.00112.58           C  
ATOM     16  CD2 TYR A  -3      43.682  -7.805  88.867  1.00126.90           C  
ATOM     17  CE1 TYR A  -3      44.132 -10.529  88.683  1.00137.67           C  
ATOM     18  CE2 TYR A  -3      44.336  -8.462  89.894  1.00137.21           C  
ATOM     19  CZ  TYR A  -3      44.559  -9.823  89.799  1.00145.40           C  
ATOM     20  OH  TYR A  -3      45.209 -10.471  90.824  1.00115.56           O  
ATOM     21  N   PHE A  -2      42.067  -8.039  83.304  1.00 45.70           N  
ATOM     22  CA  PHE A  -2      41.016  -7.749  82.349  1.00 43.18           C  
ATOM     23  C   PHE A  -2      39.699  -8.289  82.880  1.00 47.29           C  
ATOM     24  O   PHE A  -2      39.623  -9.410  83.379  1.00 42.86           O  
ATOM     25  CB  PHE A  -2      41.296  -8.385  80.992  1.00 46.31           C  
ATOM     26  CG  PHE A  -2      42.564  -7.925  80.357  1.00 52.53           C  
ATOM     27  CD1 PHE A  -2      42.648  -6.666  79.762  1.00 48.06           C  
ATOM     28  CD2 PHE A  -2      43.674  -8.760  80.325  1.00 59.97           C  
ATOM     29  CE1 PHE A  -2      43.822  -6.245  79.165  1.00 60.76           C  
ATOM     30  CE2 PHE A  -2      44.849  -8.343  79.727  1.00 68.91           C  
ATOM     31  CZ  PHE A  -2      44.924  -7.083  79.150  1.00 71.32           C  
ATOM     32  N   GLN A  -1      38.650  -7.496  82.737  1.00 35.11           N  
ATOM     33  CA  GLN A  -1      37.316  -7.906  83.134  1.00 34.40           C  
ATOM     34  C   GLN A  -1      36.548  -8.285  81.868  1.00 39.35           C  
ATOM     35  O   GLN A  -1      37.019  -8.048  80.738  1.00 37.46           O  
ATOM     36  CB  GLN A  -1      36.636  -6.772  83.914  1.00 38.10           C  
ATOM     37  CG  GLN A  -1      37.445  -6.273  85.115  1.00 49.41           C  
ATOM     38  CD  GLN A  -1      37.670  -7.342  86.178  1.00 51.44           C  
ATOM     39  OE1 GLN A  -1      36.715  -7.928  86.689  1.00 56.42           O  
ATOM     40  NE2 GLN A  -1      38.937  -7.596  86.520  1.00 58.49           N  
ATOM     41  N   SER A   0      35.381  -8.900  82.068  1.00 42.98           N  
ATOM     42  CA  SER A   0      34.558  -9.409  80.971  1.00 40.65           C  
ATOM     43  C   SER A   0      33.580  -8.356  80.459  1.00 31.50           C  
ATOM     44  O   SER A   0      32.973  -7.613  81.245  1.00 41.49           O  
ATOM     45  CB  SER A   0      33.766 -10.649  81.419  1.00 47.93           C  
ATOM     46  OG  SER A   0      32.896 -11.102  80.394  1.00 46.09           O  
ATOM     47  N   MET A   1      33.394  -8.339  79.137  1.00 29.77           N  
ATOM     48  CA  MET A   1      32.413  -7.482  78.482  1.00 31.24           C  
ATOM     49  C   MET A   1      30.999  -8.054  78.581  1.00 29.04           C  
ATOM     50  O   MET A   1      30.028  -7.344  78.270  1.00 28.67           O  
ATOM     51  CB  MET A   1      32.768  -7.289  76.993  1.00 36.47           C  
ATOM     52  CG  MET A   1      34.005  -6.428  76.697  1.00 37.64           C  
ATOM     53  SD  MET A   1      33.671  -4.655  76.644  1.00 37.68           S  
ATOM     54  CE  MET A   1      32.939  -4.510  75.017  1.00 66.14           C  
ATOM     55  N   GLU A   2      30.863  -9.325  78.979  1.00 33.59           N  
ATOM     56  C   GLU A   2      28.523  -9.391  79.917  1.00 28.88           C  
ATOM     57  O   GLU A   2      27.313  -9.547  79.719  1.00 28.86           O  
ATOM     58  CA AGLU A   2      29.562 -10.025  78.991  0.50 34.25           C  
ATOM     59  CB AGLU A   2      29.735 -11.497  79.395  0.50 39.96           C  
ATOM     60  CG AGLU A   2      30.389 -12.370  78.332  0.50 53.25           C  
ATOM     61  CD AGLU A   2      30.368 -13.846  78.690  0.50 56.60           C  
ATOM     62  OE1AGLU A   2      29.583 -14.236  79.581  0.50 60.23           O  
ATOM     63  OE2AGLU A   2      31.135 -14.615  78.077  0.50 57.21           O  
ATOM     64  CA BGLU A   2      29.544  -9.962  78.914  0.50 33.27           C  
ATOM     65  CB BGLU A   2      29.659 -11.485  79.021  0.50 37.59           C  
ATOM     66  CG BGLU A   2      30.344 -12.124  77.810  0.50 43.24           C  
ATOM     67  CD BGLU A   2      29.772 -11.661  76.478  0.50 50.46           C  
ATOM     68  OE1BGLU A   2      28.652 -12.091  76.122  0.50 43.82           O  
ATOM     69  OE2BGLU A   2      30.446 -10.870  75.779  0.50 57.83           O  
ATOM     70  N   LYS A   3      28.980  -8.689  80.952  1.00 31.11           N  
ATOM     71  CA  LYS A   3      28.018  -8.088  81.892  1.00 30.68           C  
ATOM     72  C   LYS A   3      27.389  -6.785  81.399  1.00 30.47           C  
ATOM     73  O   LYS A   3      26.471  -6.249  82.038  1.00 28.22           O  
ATOM     74  CB  LYS A   3      28.645  -7.877  83.261  1.00 32.00           C  
ATOM     75  CG  LYS A   3      29.747  -6.858  83.284  1.00 27.74           C  
ATOM     76  CD  LYS A   3      30.331  -6.717  84.696  1.00 29.95           C  
ATOM     77  CE  LYS A   3      31.480  -5.721  84.694  1.00 29.30           C  
ATOM     78  NZ  LYS A   3      32.657  -6.222  83.920  1.00 33.97           N  
ATOM     79  N   TYR A   4      27.840  -6.296  80.249  1.00 23.36           N  
ATOM     80  CA  TYR A   4      27.366  -5.040  79.731  1.00 20.66           C  
ATOM     81  C   TYR A   4      26.325  -5.213  78.643  1.00 25.03           C  
ATOM     82  O   TYR A   4      26.430  -6.137  77.815  1.00 27.33           O  
ATOM     83  CB  TYR A   4      28.522  -4.225  79.220  1.00 22.06           C  
ATOM     84  CG  TYR A   4      29.471  -3.799  80.294  1.00 23.74           C  
ATOM     85  CD1 TYR A   4      29.051  -2.943  81.321  1.00 18.87           C  
ATOM     86  CD2 TYR A   4      30.790  -4.224  80.291  1.00 23.38           C  
ATOM     87  CE1 TYR A   4      29.915  -2.552  82.310  1.00 23.20           C  
ATOM     88  CE2 TYR A   4      31.663  -3.831  81.273  1.00 23.50           C  
ATOM     89  CZ  TYR A   4      31.229  -2.972  82.276  1.00 23.55           C  
ATOM     90  OH  TYR A   4      32.085  -2.549  83.278  1.00 23.83           O  
ATOM     91  N   GLU A   5      25.313  -4.365  78.669  1.00 20.34           N  
ATOM     92  CA  GLU A   5      24.290  -4.331  77.607  1.00 24.09           C  
ATOM     93  C   GLU A   5      24.184  -2.950  76.983  1.00 21.69           C  
ATOM     94  O   GLU A   5      24.139  -1.885  77.660  1.00 19.31           O  
ATOM     95  CB  GLU A   5      22.971  -4.902  78.099  1.00 33.86           C  
ATOM     96  CG  GLU A   5      22.443  -4.246  79.326  1.00 33.00           C  
ATOM     97  CD  GLU A   5      21.365  -5.049  80.043  1.00 40.09           C  
ATOM     98  OE1 GLU A   5      21.000  -6.171  79.654  1.00 37.69           O  
ATOM     99  OE2 GLU A   5      20.871  -4.513  81.023  1.00 34.30           O  
ATOM    100  N   ASN A   6      24.159  -2.930  75.643  1.00 19.66           N  
ATOM    101  CA  ASN A   6      24.146  -1.681  74.893  1.00 18.28           C  
ATOM    102  C   ASN A   6      22.819  -0.957  75.002  1.00 18.34           C  
ATOM    103  O   ASN A   6      21.762  -1.540  74.734  1.00 20.67           O  
ATOM    104  CB  ASN A   6      24.351  -1.987  73.390  1.00 19.96           C  
ATOM    105  CG  ASN A   6      25.755  -2.439  73.061  1.00 27.22           C  
ATOM    106  OD1 ASN A   6      26.616  -2.548  73.935  1.00 25.41           O  
ATOM    107  ND2 ASN A   6      25.996  -2.735  71.765  1.00 27.69           N  
ATOM    108  N   LEU A   7      22.877   0.300  75.392  1.00 17.38           N  
ATOM    109  CA  LEU A   7      21.748   1.194  75.418  1.00 14.13           C  
ATOM    110  C   LEU A   7      21.696   2.189  74.259  1.00 16.73           C  
ATOM    111  O   LEU A   7      20.647   2.730  73.975  1.00 18.20           O  
ATOM    112  CB  LEU A   7      21.748   2.015  76.747  1.00 14.84           C  
ATOM    113  CG  LEU A   7      21.849   1.140  77.970  1.00 14.78           C  
ATOM    114  CD1 LEU A   7      21.811   2.070  79.198  1.00 15.42           C  
ATOM    115  CD2 LEU A   7      20.756   0.087  78.101  1.00 20.02           C  
ATOM    116  N   GLY A   8      22.834   2.491  73.618  1.00 17.71           N  
ATOM    117  CA  GLY A   8      22.901   3.544  72.620  1.00 16.40           C  
ATOM    118  C   GLY A   8      24.360   3.856  72.352  1.00 15.38           C  
ATOM    119  O   GLY A   8      25.231   3.201  72.912  1.00 16.83           O  
ATOM    120  N   LEU A   9      24.606   4.777  71.439  1.00 17.21           N  
ATOM    121  CA  LEU A   9      25.900   5.375  71.294  1.00 17.15           C  
ATOM    122  C   LEU A   9      25.870   6.662  72.117  1.00 20.94           C  
ATOM    123  O   LEU A   9      24.991   7.500  71.983  1.00 20.67           O  
ATOM    124  CB  LEU A   9      26.225   5.728  69.845  1.00 19.87           C  
ATOM    125  CG  LEU A   9      26.521   4.526  68.960  1.00 20.11           C  
ATOM    126  CD1 LEU A   9      26.749   5.053  67.559  1.00 21.63           C  
ATOM    127  CD2 LEU A   9      27.681   3.651  69.464  1.00 18.50           C  
ATOM    128  N   VAL A  10      26.931   6.854  72.859  1.00 22.71           N  
ATOM    129  CA  VAL A  10      27.126   8.184  73.458  1.00 22.59           C  
ATOM    130  C   VAL A  10      27.130   9.342  72.429  1.00 28.20           C  
ATOM    131  O   VAL A  10      27.904   9.339  71.472  1.00 25.82           O  
ATOM    132  CB  VAL A  10      28.411   8.185  74.260  1.00 20.56           C  
ATOM    133  CG1 VAL A  10      28.661   9.612  74.831  1.00 24.64           C  
ATOM    134  CG2 VAL A  10      28.345   7.081  75.323  1.00 20.72           C  
ATOM    135  N   GLY A  11      26.207  10.290  72.553  1.00 26.76           N  
ATOM    136  CA  GLY A  11      26.080  11.364  71.554  1.00 29.56           C  
ATOM    137  C   GLY A  11      25.466  11.009  70.190  1.00 26.30           C  
ATOM    138  O   GLY A  11      25.553  11.787  69.242  1.00 23.79           O  
ATOM    139  N   GLU A  12      24.843   9.834  70.079  1.00 24.82           N  
ATOM    140  CA  GLU A  12      24.062   9.485  68.894  1.00 30.55           C  
ATOM    141  C   GLU A  12      24.877   9.614  67.598  1.00 22.68           C  
ATOM    142  O   GLU A  12      24.349  10.051  66.558  1.00 25.79           O  
ATOM    143  CB  GLU A  12      22.803  10.365  68.799  1.00 29.14           C  
ATOM    144  CG  GLU A  12      21.802  10.141  69.923  1.00 33.80           C  
ATOM    145  CD  GLU A  12      22.090  10.954  71.154  1.00 30.08           C  
ATOM    146  OE1 GLU A  12      22.406  12.138  71.014  1.00 32.79           O  
ATOM    147  OE2 GLU A  12      21.969  10.414  72.257  1.00 36.72           O  
ATOM    148  N   GLY A  13      26.135   9.175  67.688  1.00 26.01           N  
ATOM    149  CA  GLY A  13      27.083   9.176  66.569  1.00 23.79           C  
ATOM    150  C   GLY A  13      28.121  10.263  66.572  1.00 23.81           C  
ATOM    151  O   GLY A  13      29.192  10.120  65.942  1.00 24.55           O  
ATOM    152  N   SER A  14      27.883  11.358  67.304  1.00 23.04           N  
ATOM    153  CA  SER A  14      28.773  12.480  67.182  1.00 25.19           C  
ATOM    154  C   SER A  14      30.151  12.174  67.790  1.00 24.48           C  
ATOM    155  O   SER A  14      31.114  12.894  67.519  1.00 28.35           O  
ATOM    156  CB  SER A  14      28.118  13.742  67.794  1.00 25.10           C  
ATOM    157  OG  SER A  14      28.114  13.654  69.171  1.00 36.87           O  
ATOM    158  N   TYR A  15      30.268  11.083  68.573  1.00 22.74           N  
ATOM    159  CA  TYR A  15      31.548  10.643  69.084  1.00 21.10           C  
ATOM    160  C   TYR A  15      32.088   9.362  68.463  1.00 23.91           C  
ATOM    161  O   TYR A  15      33.047   8.767  68.933  1.00 25.09           O  
ATOM    162  CB  TYR A  15      31.486  10.442  70.623  1.00 25.84           C  
ATOM    163  CG  TYR A  15      31.140  11.667  71.449  1.00 21.95           C  
ATOM    164  CD1 TYR A  15      29.809  12.099  71.609  1.00 19.38           C  
ATOM    165  CD2 TYR A  15      32.106  12.380  72.043  1.00 22.39           C  
ATOM    166  CE1 TYR A  15      29.493  13.223  72.347  1.00 22.89           C  
ATOM    167  CE2 TYR A  15      31.808  13.470  72.841  1.00 20.88           C  
ATOM    168  CZ  TYR A  15      30.507  13.874  73.037  1.00 20.68           C  
ATOM    169  OH  TYR A  15      30.263  14.970  73.809  1.00 19.38           O  
ATOM    170  N   GLY A  16      31.463   8.892  67.385  1.00 24.72           N  
ATOM    171  CA  GLY A  16      31.817   7.585  66.869  1.00 20.82           C  
ATOM    172  C   GLY A  16      31.358   6.408  67.746  1.00 18.97           C  
ATOM    173  O   GLY A  16      30.322   6.496  68.409  1.00 19.16           O  
ATOM    174  N   MET A  17      32.091   5.310  67.706  1.00 19.41           N  
ATOM    175  C   MET A  17      32.068   4.038  69.842  1.00 21.40           C  
ATOM    176  O   MET A  17      32.942   3.305  70.275  1.00 23.81           O  
ATOM    177  CA AMET A  17      31.698   4.047  68.337  0.70 19.68           C  
ATOM    178  CB AMET A  17      32.327   2.867  67.574  0.70 24.56           C  
ATOM    179  CG AMET A  17      31.802   1.483  67.914  0.70 24.81           C  
ATOM    180  SD AMET A  17      30.032   1.255  67.587  0.70 23.83           S  
ATOM    181  CE AMET A  17      30.093   1.001  65.795  0.70 23.76           C  
ATOM    182  CA BMET A  17      31.699   4.056  68.355  0.30 20.61           C  
ATOM    183  CB BMET A  17      32.327   2.867  67.628  0.30 23.64           C  
ATOM    184  CG BMET A  17      31.894   2.774  66.178  0.30 24.46           C  
ATOM    185  SD BMET A  17      30.157   2.331  66.059  0.30 27.83           S  
ATOM    186  CE BMET A  17      30.292   0.561  65.821  0.30 25.73           C  
ATOM    187  N   VAL A  18      31.378   4.882  70.602  1.00 21.11           N  
ATOM    188  CA  VAL A  18      31.497   4.909  72.058  1.00 18.03           C  
ATOM    189  C   VAL A  18      30.113   4.497  72.535  1.00 15.40           C  
ATOM    190  O   VAL A  18      29.131   5.188  72.219  1.00 19.27           O  
ATOM    191  CB  VAL A  18      31.832   6.273  72.565  1.00 19.63           C  
ATOM    192  CG1 VAL A  18      31.829   6.252  74.105  1.00 23.07           C  
ATOM    193  CG2 VAL A  18      33.197   6.758  72.017  1.00 22.78           C  
ATOM    194  N   MET A  19      30.106   3.345  73.161  1.00 17.28           N  
ATOM    195  C   MET A  19      28.454   3.046  74.950  1.00 19.78           C  
ATOM    196  O   MET A  19      29.271   3.040  75.863  1.00 19.28           O  
ATOM    197  CA AMET A  19      28.871   2.639  73.540  0.50 21.10           C  
ATOM    198  CB AMET A  19      29.083   1.146  73.492  0.50 23.54           C  
ATOM    199  CG AMET A  19      29.182   0.543  72.087  0.50 40.46           C  
ATOM    200  SD AMET A  19      30.718   0.876  71.211  0.50 45.42           S  
ATOM    201  CE AMET A  19      31.897  -0.104  72.142  0.50 39.90           C  
ATOM    202  CA BMET A  19      28.895   2.587  73.565  0.50 20.44           C  
ATOM    203  CB BMET A  19      29.203   1.103  73.670  0.50 24.28           C  
ATOM    204  CG BMET A  19      30.193   0.532  72.661  0.50 39.18           C  
ATOM    205  SD BMET A  19      29.729   0.895  70.961  0.50 35.31           S  
ATOM    206  CE BMET A  19      28.448  -0.342  70.760  0.50 30.14           C  
ATOM    207  N   LYS A  20      27.189   3.401  75.089  1.00 17.34           N  
ATOM    208  CA  LYS A  20      26.587   3.635  76.421  1.00 16.66           C  
ATOM    209  C   LYS A  20      26.038   2.293  76.808  1.00 18.60           C  
ATOM    210  O   LYS A  20      25.214   1.708  76.062  1.00 17.41           O  
ATOM    211  CB  LYS A  20      25.463   4.604  76.327  1.00 14.45           C  
ATOM    212  CG  LYS A  20      24.825   5.048  77.673  1.00 15.30           C  
ATOM    213  CD  LYS A  20      23.724   6.065  77.557  1.00 16.78           C  
ATOM    214  CE  LYS A  20      23.126   6.441  78.919  1.00 20.01           C  
ATOM    215  NZ  LYS A  20      21.975   7.397  78.812  1.00 24.29           N  
ATOM    216  N   CYS A  21      26.448   1.748  77.959  1.00 13.39           N  
ATOM    217  CA  CYS A  21      26.076   0.439  78.378  1.00 14.53           C  
ATOM    218  C   CYS A  21      25.639   0.441  79.845  1.00 15.30           C  
ATOM    219  O   CYS A  21      26.009   1.323  80.659  1.00 14.62           O  
ATOM    220  CB  CYS A  21      27.177  -0.598  78.311  1.00 16.81           C  
ATOM    221  SG  CYS A  21      27.855  -0.737  76.630  1.00 20.82           S  
ATOM    222  N   ARG A  22      24.788  -0.547  80.125  1.00 16.88           N  
ATOM    223  CA  ARG A  22      24.379  -0.808  81.530  1.00 15.82           C  
ATOM    224  C   ARG A  22      25.073  -2.069  81.999  1.00 16.84           C  
ATOM    225  O   ARG A  22      25.138  -3.109  81.301  1.00 16.87           O  
ATOM    226  CB  ARG A  22      22.857  -0.955  81.624  1.00 16.14           C  
ATOM    227  CG  ARG A  22      22.380  -1.442  82.998  1.00 17.72           C  
ATOM    228  CD  ARG A  22      20.866  -1.483  83.057  1.00 18.19           C  
ATOM    229  NE  ARG A  22      20.295  -0.163  83.286  1.00 20.99           N  
ATOM    230  CZ  ARG A  22      19.468   0.506  82.462  1.00 21.36           C  
ATOM    231  NH1 ARG A  22      19.094   0.018  81.288  1.00 24.87           N  
ATOM    232  NH2 ARG A  22      19.004   1.688  82.835  1.00 19.32           N  
ATOM    233  N   ASN A  23      25.616  -2.029  83.205  1.00 16.28           N  
ATOM    234  CA  ASN A  23      26.132  -3.193  83.902  1.00 17.17           C  
ATOM    235  C   ASN A  23      24.981  -4.023  84.458  1.00 19.87           C  
ATOM    236  O   ASN A  23      24.248  -3.537  85.312  1.00 20.40           O  
ATOM    237  CB  ASN A  23      27.101  -2.719  85.007  1.00 18.11           C  
ATOM    238  CG  ASN A  23      27.675  -3.835  85.844  1.00 23.98           C  
ATOM    239  OD1 ASN A  23      27.006  -4.827  86.147  1.00 25.86           O  
ATOM    240  ND2 ASN A  23      28.956  -3.668  86.247  1.00 24.71           N  
ATOM    241  N   LYS A  24      24.812  -5.224  83.916  1.00 20.13           N  
ATOM    242  CA  LYS A  24      23.646  -6.092  84.238  1.00 26.96           C  
ATOM    243  C   LYS A  24      23.618  -6.504  85.704  1.00 28.42           C  
ATOM    244  O   LYS A  24      22.559  -6.841  86.238  1.00 31.39           O  
ATOM    245  CB  LYS A  24      23.632  -7.366  83.369  1.00 36.34           C  
ATOM    246  CG  LYS A  24      22.967  -7.148  82.020  1.00 47.04           C  
ATOM    247  CD  LYS A  24      22.904  -8.434  81.197  1.00 53.43           C  
ATOM    248  CE  LYS A  24      24.282  -8.872  80.741  1.00 41.96           C  
ATOM    249  NZ  LYS A  24      24.238  -9.739  79.530  1.00 50.09           N  
ATOM    250  N   ASP A  25      24.766  -6.457  86.359  1.00 28.30           N  
ATOM    251  CA  ASP A  25      24.837  -6.841  87.777  1.00 30.43           C  
ATOM    252  C   ASP A  25      24.504  -5.713  88.752  1.00 28.67           C  
ATOM    253  O   ASP A  25      23.835  -5.942  89.772  1.00 30.51           O  
ATOM    254  CB  ASP A  25      26.224  -7.376  88.113  1.00 34.43           C  
ATOM    255  CG  ASP A  25      26.556  -8.661  87.371  1.00 35.91           C  
ATOM    256  OD1 ASP A  25      25.649  -9.352  86.881  1.00 42.26           O  
ATOM    257  OD2 ASP A  25      27.759  -8.962  87.263  1.00 48.01           O  
ATOM    258  N   THR A  26      24.964  -4.502  88.466  1.00 22.97           N  
ATOM    259  CA  THR A  26      24.860  -3.362  89.391  1.00 20.26           C  
ATOM    260  C   THR A  26      23.876  -2.285  88.969  1.00 20.03           C  
ATOM    261  O   THR A  26      23.508  -1.415  89.769  1.00 21.39           O  
ATOM    262  CB  THR A  26      26.218  -2.718  89.617  1.00 25.10           C  
ATOM    263  OG1 THR A  26      26.607  -2.020  88.417  1.00 23.36           O  
ATOM    264  CG2 THR A  26      27.280  -3.772  89.973  1.00 27.09           C  
ATOM    265  N   GLY A  27      23.481  -2.330  87.683  1.00 20.01           N  
ATOM    266  CA  GLY A  27      22.660  -1.298  87.063  1.00 18.75           C  
ATOM    267  C   GLY A  27      23.379  -0.020  86.687  1.00 20.68           C  
ATOM    268  O   GLY A  27      22.773   0.840  86.087  1.00 19.85           O  
ATOM    269  N   ARG A  28      24.643   0.096  87.044  1.00 19.66           N  
ATOM    270  C   ARG A  28      25.680   1.462  85.257  1.00 15.74           C  
ATOM    271  O   ARG A  28      25.738   0.509  84.550  1.00 16.93           O  
ATOM    272  CA AARG A  28      25.324   1.356  86.741  0.60 20.48           C  
ATOM    273  CB AARG A  28      26.498   1.603  87.646  0.60 21.22           C  
ATOM    274  CG AARG A  28      26.055   1.984  89.050  0.60 25.15           C  
ATOM    275  CD AARG A  28      27.102   1.635  90.093  0.60 31.11           C  
ATOM    276  NE AARG A  28      26.415   1.439  91.361  0.60 42.68           N  
ATOM    277  CZ AARG A  28      26.833   0.675  92.360  0.60 46.00           C  
ATOM    278  NH1AARG A  28      27.977  -0.007  92.281  0.60 40.33           N  
ATOM    279  NH2AARG A  28      26.077   0.598  93.452  0.60 44.02           N  
ATOM    280  CA BARG A  28      25.484   1.265  86.764  0.40 21.02           C  
ATOM    281  CB BARG A  28      26.843   1.066  87.421  0.40 26.52           C  
ATOM    282  CG BARG A  28      26.793   1.104  88.945  0.40 32.86           C  
ATOM    283  CD BARG A  28      26.166   2.399  89.442  0.40 36.68           C  
ATOM    284  NE BARG A  28      26.987   3.019  90.476  0.40 37.63           N  
ATOM    285  CZ BARG A  28      27.632   4.171  90.329  0.40 47.00           C  
ATOM    286  NH1BARG A  28      27.546   4.852  89.187  0.40 36.35           N  
ATOM    287  NH2BARG A  28      28.364   4.645  91.329  0.40 45.10           N  
ATOM    288  N   ILE A  29      25.797   2.707  84.844  1.00 13.56           N  
ATOM    289  CA  ILE A  29      25.909   3.106  83.433  1.00 14.31           C  
ATOM    290  C   ILE A  29      27.345   3.486  83.132  1.00 11.79           C  
ATOM    291  O   ILE A  29      28.029   4.186  83.917  1.00 11.85           O  
ATOM    292  CB  ILE A  29      24.944   4.229  83.122  1.00 15.84           C  
ATOM    293  CG1 ILE A  29      23.518   3.891  83.646  1.00 17.27           C  
ATOM    294  CG2 ILE A  29      24.894   4.510  81.612  1.00 14.75           C  
ATOM    295  CD1 ILE A  29      22.916   2.617  83.126  1.00 16.70           C  
ATOM    296  N   VAL A  30      27.862   3.020  81.986  1.00 12.29           N  
ATOM    297  CA  VAL A  30      29.267   3.248  81.600  1.00 12.73           C  
ATOM    298  C   VAL A  30      29.348   3.703  80.125  1.00 16.74           C  
ATOM    299  O   VAL A  30      28.377   3.558  79.362  1.00 14.52           O  
ATOM    300  CB  VAL A  30      30.124   1.976  81.759  1.00 13.95           C  
ATOM    301  CG1 VAL A  30      30.077   1.557  83.242  1.00 15.75           C  
ATOM    302  CG2 VAL A  30      29.688   0.822  80.840  1.00 13.32           C  
ATOM    303  N   ALA A  31      30.480   4.294  79.781  1.00 14.35           N  
ATOM    304  CA  ALA A  31      30.867   4.554  78.393  1.00 14.85           C  
ATOM    305  C   ALA A  31      32.040   3.629  78.059  1.00 16.46           C  
ATOM    306  O   ALA A  31      33.010   3.552  78.813  1.00 16.19           O  
ATOM    307  CB  ALA A  31      31.234   6.004  78.270  1.00 15.05           C  
ATOM    308  N   ILE A  32      31.951   2.926  76.921  1.00 16.42           N  
ATOM    309  CA  ILE A  32      32.943   1.933  76.524  1.00 19.80           C  
ATOM    310  C   ILE A  32      33.514   2.339  75.147  1.00 23.70           C  
ATOM    311  O   ILE A  32      32.768   2.682  74.206  1.00 20.16           O  
ATOM    312  CB  ILE A  32      32.369   0.509  76.513  1.00 21.67           C  
ATOM    313  CG1 ILE A  32      31.752   0.146  77.890  1.00 18.20           C  
ATOM    314  CG2 ILE A  32      33.432  -0.508  76.065  1.00 24.52           C  
ATOM    315  CD1 ILE A  32      31.295  -1.293  78.032  1.00 22.23           C  
ATOM    316  N   LYS A  33      34.845   2.354  75.043  1.00 20.88           N  
ATOM    317  CA  LYS A  33      35.498   2.738  73.776  1.00 26.20           C  
ATOM    318  C   LYS A  33      36.619   1.727  73.509  1.00 24.61           C  
ATOM    319  O   LYS A  33      37.310   1.284  74.423  1.00 23.14           O  
ATOM    320  CB  LYS A  33      36.031   4.171  73.818  1.00 30.95           C  
ATOM    321  CG  LYS A  33      36.363   4.777  72.448  1.00 39.05           C  
ATOM    322  N   LYS A  34      36.738   1.293  72.262  1.00 25.64           N  
ATOM    323  CA  LYS A  34      37.838   0.390  71.907  1.00 26.74           C  
ATOM    324  C   LYS A  34      39.144   1.132  72.016  1.00 24.74           C  
ATOM    325  O   LYS A  34      39.226   2.320  71.657  1.00 26.05           O  
ATOM    326  CB  LYS A  34      37.649  -0.176  70.502  1.00 28.00           C  
ATOM    327  CG  LYS A  34      38.681  -1.259  70.171  1.00 32.56           C  
ATOM    328  CD  LYS A  34      38.326  -2.004  68.893  1.00 41.53           C  
ATOM    329  CE  LYS A  34      38.474  -1.119  67.671  1.00 43.79           C  
ATOM    330  NZ  LYS A  34      37.997  -1.865  66.465  1.00 44.84           N  
ATOM    331  N   PHE A  35      40.143   0.461  72.585  1.00 25.47           N  
ATOM    332  CA  PHE A  35      41.427   1.066  72.912  1.00 24.75           C  
ATOM    333  C   PHE A  35      42.587   0.451  72.104  1.00 30.12           C  
ATOM    334  O   PHE A  35      43.460   1.172  71.641  1.00 33.37           O  
ATOM    335  CB  PHE A  35      41.695   0.867  74.404  1.00 27.95           C  
ATOM    336  CG  PHE A  35      42.890   1.620  74.915  1.00 27.31           C  
ATOM    337  CD1 PHE A  35      43.045   2.959  74.638  1.00 30.25           C  
ATOM    338  CD2 PHE A  35      43.871   0.956  75.626  1.00 35.66           C  
ATOM    339  CE1 PHE A  35      44.139   3.657  75.089  1.00 39.35           C  
ATOM    340  CE2 PHE A  35      44.969   1.645  76.074  1.00 33.24           C  
ATOM    341  CZ  PHE A  35      45.099   2.995  75.808  1.00 35.82           C  
ATOM    342  N   LEU A  36      42.586  -0.872  72.008  1.00 30.72           N  
ATOM    343  CA  LEU A  36      43.625  -1.612  71.280  1.00 37.19           C  
ATOM    344  C   LEU A  36      42.926  -2.592  70.328  1.00 35.39           C  
ATOM    345  O   LEU A  36      41.999  -3.309  70.729  1.00 43.10           O  
ATOM    346  CB  LEU A  36      44.500  -2.379  72.279  1.00 33.95           C  
ATOM    347  CG  LEU A  36      45.791  -3.048  71.777  1.00 36.33           C  
ATOM    348  CD1 LEU A  36      46.779  -2.014  71.267  1.00 36.16           C  
ATOM    349  CD2 LEU A  36      46.405  -3.903  72.880  1.00 37.81           C  
ATOM    350  N   GLU A  37      43.365  -2.611  69.070  1.00 43.22           N  
ATOM    351  CA  GLU A  37      42.834  -3.537  68.054  1.00 44.55           C  
ATOM    352  C   GLU A  37      43.356  -4.956  68.262  1.00 49.52           C  
ATOM    353  O   GLU A  37      42.592  -5.923  68.236  1.00 42.44           O  
ATOM    354  CB  GLU A  37      43.191  -3.043  66.645  1.00 43.59           C  
ATOM    355  CG  GLU A  37      42.576  -3.836  65.490  1.00 54.34           C  
ATOM    356  CD  GLU A  37      41.052  -3.847  65.485  1.00 67.66           C  
ATOM    357  OE1 GLU A  37      40.428  -2.950  66.093  1.00 57.33           O  
ATOM    358  OE2 GLU A  37      40.474  -4.767  64.866  1.00 55.78           O  
ATOM    359  N   SER A  38      44.662  -5.091  68.462  1.00 42.61           N  
ATOM    360  CA  SER A  38      45.225  -6.406  68.731  1.00 46.93           C  
ATOM    361  C   SER A  38      46.370  -6.347  69.714  1.00 42.15           C  
ATOM    362  O   SER A  38      47.264  -5.519  69.572  1.00 42.20           O  
ATOM    363  CB  SER A  38      45.723  -7.055  67.431  1.00 52.91           C  
ATOM    364  OG  SER A  38      46.438  -8.234  67.734  1.00 52.85           O  
ATOM    365  N   ASP A  39      46.342  -7.256  70.688  1.00 51.44           N  
ATOM    366  CA  ASP A  39      47.438  -7.418  71.647  1.00 51.70           C  
ATOM    367  C   ASP A  39      48.533  -8.395  71.167  1.00 58.39           C  
ATOM    368  O   ASP A  39      49.469  -8.694  71.913  1.00 56.72           O  
ATOM    369  CB  ASP A  39      46.909  -7.824  73.038  1.00 61.91           C  
ATOM    370  CG  ASP A  39      46.009  -9.054  73.011  1.00 64.21           C  
ATOM    371  OD1 ASP A  39      45.748  -9.607  71.913  1.00 65.00           O  
ATOM    372  OD2 ASP A  39      45.561  -9.458  74.112  1.00 63.76           O  
ATOM    373  N   ASP A  40      48.405  -8.886  69.932  1.00 60.35           N  
ATOM    374  CA  ASP A  40      49.501  -9.601  69.239  1.00 71.67           C  
ATOM    375  C   ASP A  40      50.679  -8.669  68.952  1.00 76.65           C  
ATOM    376  O   ASP A  40      51.842  -9.063  69.077  1.00 69.35           O  
ATOM    377  CB  ASP A  40      49.017 -10.207  67.905  1.00 59.10           C  
ATOM    378  CG  ASP A  40      48.124 -11.424  68.094  1.00 63.81           C  
ATOM    379  OD1 ASP A  40      48.059 -11.965  69.223  1.00 64.52           O  
ATOM    380  OD2 ASP A  40      47.489 -11.848  67.100  1.00 66.90           O  
ATOM    381  N   ASP A  41      50.362  -7.442  68.546  1.00 73.82           N  
ATOM    382  CA  ASP A  41      51.364  -6.412  68.294  1.00 82.87           C  
ATOM    383  C   ASP A  41      52.012  -5.975  69.624  1.00 88.11           C  
ATOM    384  O   ASP A  41      51.472  -5.128  70.335  1.00 69.32           O  
ATOM    385  CB  ASP A  41      50.692  -5.229  67.572  1.00 75.29           C  
ATOM    386  CG  ASP A  41      51.689  -4.184  67.072  1.00 94.74           C  
ATOM    387  OD1 ASP A  41      52.884  -4.235  67.452  1.00 82.05           O  
ATOM    388  OD2 ASP A  41      51.260  -3.304  66.289  1.00 77.34           O  
ATOM    389  N   LYS A  42      53.166  -6.559  69.952  1.00 72.15           N  
ATOM    390  CA  LYS A  42      53.821  -6.320  71.249  1.00 80.63           C  
ATOM    391  C   LYS A  42      54.294  -4.868  71.424  1.00 81.81           C  
ATOM    392  O   LYS A  42      54.350  -4.359  72.553  1.00 60.66           O  
ATOM    393  CB  LYS A  42      54.996  -7.291  71.457  1.00 77.78           C  
ATOM    394  CG  LYS A  42      54.605  -8.766  71.453  1.00 71.11           C  
ATOM    395  N   MET A  43      54.617  -4.215  70.306  1.00 73.75           N  
ATOM    396  CA  MET A  43      55.027  -2.801  70.291  1.00 87.63           C  
ATOM    397  C   MET A  43      53.915  -1.876  70.811  1.00 76.35           C  
ATOM    398  O   MET A  43      54.113  -1.175  71.808  1.00 58.03           O  
ATOM    399  CB  MET A  43      55.488  -2.396  68.868  1.00101.98           C  
ATOM    400  CG  MET A  43      55.404  -0.914  68.486  1.00108.35           C  
ATOM    401  SD  MET A  43      56.578   0.190  69.301  1.00111.47           S  
ATOM    402  CE  MET A  43      56.214   1.742  68.480  1.00 77.75           C  
ATOM    403  N   VAL A  44      52.758  -1.869  70.141  1.00 69.30           N  
ATOM    404  CA  VAL A  44      51.639  -1.009  70.569  1.00 70.30           C  
ATOM    405  C   VAL A  44      51.026  -1.491  71.895  1.00 49.73           C  
ATOM    406  O   VAL A  44      50.563  -0.676  72.691  1.00 49.90           O  
ATOM    407  CB  VAL A  44      50.546  -0.863  69.489  1.00 69.52           C  
ATOM    408  CG1 VAL A  44      51.135  -0.266  68.214  1.00 73.79           C  
ATOM    409  CG2 VAL A  44      49.872  -2.199  69.218  1.00 76.81           C  
ATOM    410  N   LYS A  45      51.050  -2.801  72.140  1.00 53.79           N  
ATOM    411  CA  LYS A  45      50.648  -3.346  73.438  1.00 47.33           C  
ATOM    412  C   LYS A  45      51.369  -2.637  74.586  1.00 45.84           C  
ATOM    413  O   LYS A  45      50.738  -2.155  75.508  1.00 37.83           O  
ATOM    414  CB  LYS A  45      50.905  -4.850  73.511  1.00 56.07           C  
ATOM    415  CG  LYS A  45      50.711  -5.443  74.897  1.00 53.32           C  
ATOM    416  CD  LYS A  45      50.538  -6.954  74.863  1.00 53.37           C  
ATOM    417  CE  LYS A  45      50.604  -7.538  76.267  1.00 64.09           C  
ATOM    418  NZ  LYS A  45      49.826  -8.799  76.402  1.00 74.33           N  
ATOM    419  N   LYS A  46      52.694  -2.574  74.534  1.00 45.20           N  
ATOM    420  CA  LYS A  46      53.453  -1.917  75.600  1.00 45.41           C  
ATOM    421  C   LYS A  46      53.030  -0.455  75.785  1.00 33.24           C  
ATOM    422  O   LYS A  46      52.948   0.027  76.914  1.00 38.78           O  
ATOM    423  CB  LYS A  46      54.971  -2.008  75.340  1.00 54.81           C  
ATOM    424  CG  LYS A  46      55.620  -3.288  75.860  1.00 57.72           C  
ATOM    425  CD  LYS A  46      57.151  -3.187  75.916  1.00 56.76           C  
ATOM    426  CE  LYS A  46      57.779  -3.141  74.528  1.00 62.33           C  
ATOM    427  NZ  LYS A  46      59.267  -3.002  74.560  1.00 57.87           N  
ATOM    428  N   ILE A  47      52.746   0.232  74.672  1.00 41.57           N  
ATOM    429  CA  ILE A  47      52.356   1.655  74.692  1.00 40.10           C  
ATOM    430  C   ILE A  47      50.968   1.763  75.346  1.00 37.78           C  
ATOM    431  O   ILE A  47      50.727   2.605  76.216  1.00 34.29           O  
ATOM    432  CB  ILE A  47      52.271   2.253  73.261  1.00 48.37           C  
ATOM    433  CG1 ILE A  47      53.606   2.137  72.504  1.00 60.16           C  
ATOM    434  CG2 ILE A  47      51.808   3.704  73.301  1.00 48.38           C  
ATOM    435  CD1 ILE A  47      54.514   3.334  72.661  1.00 55.68           C  
ATOM    436  N   ALA A  48      50.055   0.884  74.932  1.00 36.00           N  
ATOM    437  CA  ALA A  48      48.712   0.868  75.522  1.00 38.17           C  
ATOM    438  C   ALA A  48      48.756   0.611  77.041  1.00 32.95           C  
ATOM    439  O   ALA A  48      48.014   1.244  77.822  1.00 28.10           O  
ATOM    440  CB  ALA A  48      47.823  -0.174  74.819  1.00 35.53           C  
ATOM    441  N   MET A  49      49.621  -0.296  77.483  1.00 30.61           N  
ATOM    442  CA  MET A  49      49.677  -0.619  78.905  1.00 31.31           C  
ATOM    443  C   MET A  49      50.263   0.564  79.688  1.00 29.35           C  
ATOM    444  O   MET A  49      49.881   0.805  80.843  1.00 31.31           O  
ATOM    445  CB  MET A  49      50.511  -1.862  79.161  1.00 36.52           C  
ATOM    446  CG  MET A  49      49.968  -3.126  78.561  1.00 49.67           C  
ATOM    447  SD  MET A  49      51.135  -4.486  78.770  1.00 58.68           S  
ATOM    448  CE  MET A  49      50.818  -4.947  80.477  1.00 61.68           C  
ATOM    449  N   ARG A  50      51.207   1.272  79.062  1.00 30.37           N  
ATOM    450  C   ARG A  50      50.675   3.544  79.853  1.00 32.86           C  
ATOM    451  O   ARG A  50      50.627   4.208  80.876  1.00 26.71           O  
ATOM    452  CA AARG A  50      51.768   2.519  79.631  0.50 28.72           C  
ATOM    453  CB AARG A  50      52.809   3.155  78.695  0.50 34.74           C  
ATOM    454  CG AARG A  50      54.152   2.462  78.658  0.50 35.09           C  
ATOM    455  CD AARG A  50      55.267   3.356  78.105  0.50 31.94           C  
ATOM    456  NE AARG A  50      56.423   2.535  77.787  0.50 33.25           N  
ATOM    457  CZ AARG A  50      56.708   2.114  76.566  0.50 29.19           C  
ATOM    458  NH1AARG A  50      55.958   2.503  75.552  0.50 42.22           N  
ATOM    459  NH2AARG A  50      57.759   1.344  76.362  0.50 37.65           N  
ATOM    460  CA BARG A  50      51.764   2.491  79.668  0.50 29.58           C  
ATOM    461  CB BARG A  50      52.917   3.064  78.826  0.50 36.99           C  
ATOM    462  CG BARG A  50      53.593   4.274  79.466  0.50 37.31           C  
ATOM    463  CD BARG A  50      54.797   4.786  78.680  0.50 40.69           C  
ATOM    464  NE BARG A  50      54.468   5.023  77.279  0.50 48.93           N  
ATOM    465  CZ BARG A  50      53.736   6.043  76.851  0.50 42.22           C  
ATOM    466  NH1BARG A  50      53.262   6.930  77.718  0.50 39.52           N  
ATOM    467  NH2BARG A  50      53.475   6.172  75.556  0.50 43.31           N  
ATOM    468  N   GLU A  51      49.786   3.684  78.866  1.00 31.15           N  
ATOM    469  C   GLU A  51      47.685   4.292  79.996  1.00 26.90           C  
ATOM    470  O   GLU A  51      47.176   5.157  80.737  1.00 26.94           O  
ATOM    471  CA AGLU A  51      48.719   4.675  78.939  0.50 31.36           C  
ATOM    472  CB AGLU A  51      48.090   4.868  77.550  0.50 34.91           C  
ATOM    473  CG AGLU A  51      49.072   5.506  76.577  0.50 46.67           C  
ATOM    474  CD AGLU A  51      48.510   5.740  75.186  0.50 47.03           C  
ATOM    475  OE1AGLU A  51      47.415   5.221  74.871  0.50 45.82           O  
ATOM    476  OE2AGLU A  51      49.180   6.462  74.416  0.50 42.23           O  
ATOM    477  CA BGLU A  51      48.731   4.689  78.954  0.50 32.77           C  
ATOM    478  CB BGLU A  51      48.087   4.933  77.585  0.50 39.53           C  
ATOM    479  CG BGLU A  51      49.050   5.442  76.517  0.50 53.92           C  
ATOM    480  CD BGLU A  51      50.041   6.487  77.017  0.50 55.92           C  
ATOM    481  OE1BGLU A  51      49.916   6.950  78.173  0.50 63.01           O  
ATOM    482  OE2BGLU A  51      50.955   6.845  76.241  0.50 52.76           O  
ATOM    483  N   ILE A  52      47.372   2.998  80.073  1.00 30.01           N  
ATOM    484  CA  ILE A  52      46.434   2.510  81.090  1.00 30.44           C  
ATOM    485  C   ILE A  52      46.983   2.779  82.491  1.00 31.04           C  
ATOM    486  O   ILE A  52      46.263   3.233  83.388  1.00 30.01           O  
ATOM    487  CB  ILE A  52      46.105   0.998  80.915  1.00 28.17           C  
ATOM    488  CG1 ILE A  52      45.202   0.822  79.697  1.00 31.56           C  
ATOM    489  CG2 ILE A  52      45.452   0.412  82.168  1.00 27.17           C  
ATOM    490  CD1 ILE A  52      45.108  -0.599  79.143  1.00 28.96           C  
ATOM    491  N   LYS A  53      48.263   2.489  82.687  1.00 28.09           N  
ATOM    492  CA  LYS A  53      48.891   2.803  83.967  1.00 30.27           C  
ATOM    493  C   LYS A  53      48.763   4.278  84.326  1.00 25.39           C  
ATOM    494  O   LYS A  53      48.483   4.619  85.472  1.00 28.97           O  
ATOM    495  CB  LYS A  53      50.362   2.355  83.996  1.00 35.40           C  
ATOM    496  CG  LYS A  53      50.530   0.846  83.996  1.00 44.81           C  
ATOM    497  N   LEU A  54      48.981   5.170  83.358  1.00 25.30           N  
ATOM    498  CA  LEU A  54      48.794   6.583  83.622  1.00 25.68           C  
ATOM    499  C   LEU A  54      47.327   6.872  84.022  1.00 24.38           C  
ATOM    500  O   LEU A  54      47.051   7.607  84.986  1.00 23.96           O  
ATOM    501  CB  LEU A  54      49.216   7.397  82.412  1.00 25.49           C  
ATOM    502  CG  LEU A  54      49.079   8.908  82.510  1.00 28.42           C  
ATOM    503  CD1 LEU A  54      49.995   9.427  83.619  1.00 26.71           C  
ATOM    504  CD2 LEU A  54      49.463   9.528  81.164  1.00 41.18           C  
ATOM    505  N   LEU A  55      46.370   6.288  83.292  1.00 26.42           N  
ATOM    506  CA  LEU A  55      44.950   6.570  83.577  1.00 29.06           C  
ATOM    507  C   LEU A  55      44.549   6.118  84.965  1.00 29.21           C  
ATOM    508  O   LEU A  55      43.753   6.769  85.633  1.00 27.79           O  
ATOM    509  CB  LEU A  55      44.036   5.938  82.522  1.00 25.79           C  
ATOM    510  CG  LEU A  55      44.034   6.617  81.153  1.00 32.37           C  
ATOM    511  CD1 LEU A  55      43.277   5.758  80.155  1.00 38.49           C  
ATOM    512  CD2 LEU A  55      43.390   7.987  81.258  1.00 32.50           C  
ATOM    513  N   LYS A  56      45.117   5.004  85.412  1.00 26.25           N  
ATOM    514  C   LYS A  56      45.373   5.420  87.844  1.00 30.18           C  
ATOM    515  O   LYS A  56      44.783   5.520  88.923  1.00 29.29           O  
ATOM    516  CA ALYS A  56      44.840   4.490  86.748  0.60 34.10           C  
ATOM    517  CB ALYS A  56      45.404   3.072  86.926  0.60 34.98           C  
ATOM    518  CG ALYS A  56      44.586   1.988  86.223  0.60 44.13           C  
ATOM    519  CD ALYS A  56      45.127   0.584  86.485  0.60 48.83           C  
ATOM    520  CE ALYS A  56      44.260  -0.498  85.847  0.60 50.92           C  
ATOM    521  NZ ALYS A  56      44.766  -1.869  86.161  0.60 39.17           N  
ATOM    522  CA BLYS A  56      44.852   4.484  86.752  0.40 32.24           C  
ATOM    523  CB BLYS A  56      45.463   3.087  86.936  0.40 32.89           C  
ATOM    524  CG BLYS A  56      44.698   1.972  86.230  0.40 38.55           C  
ATOM    525  CD BLYS A  56      45.272   0.593  86.539  0.40 43.21           C  
ATOM    526  CE BLYS A  56      44.914   0.130  87.944  0.40 43.14           C  
ATOM    527  NZ BLYS A  56      45.428  -1.237  88.225  0.40 53.05           N  
ATOM    528  N   GLN A  57      46.489   6.103  87.578  1.00 28.88           N  
ATOM    529  CA  GLN A  57      47.106   6.961  88.579  1.00 22.90           C  
ATOM    530  C   GLN A  57      46.555   8.371  88.577  1.00 22.58           C  
ATOM    531  O   GLN A  57      46.649   9.056  89.568  1.00 25.73           O  
ATOM    532  CB  GLN A  57      48.628   7.118  88.339  1.00 29.26           C  
ATOM    533  CG  GLN A  57      49.519   5.965  88.677  1.00 34.39           C  
ATOM    534  CD  GLN A  57      49.202   5.341  89.989  1.00 33.46           C  
ATOM    535  OE1 GLN A  57      49.541   5.853  91.050  1.00 43.51           O  
ATOM    536  NE2 GLN A  57      48.542   4.230  89.923  1.00 32.58           N  
ATOM    537  N   LEU A  58      46.058   8.823  87.439  1.00 22.04           N  
ATOM    538  CA  LEU A  58      45.648  10.212  87.262  1.00 24.15           C  
ATOM    539  C   LEU A  58      44.198  10.394  87.707  1.00 28.11           C  
ATOM    540  O   LEU A  58      43.319  10.569  86.887  1.00 26.80           O  
ATOM    541  CB  LEU A  58      45.757  10.654  85.806  1.00 30.95           C  
ATOM    542  CG  LEU A  58      46.802  11.567  85.188  1.00 46.77           C  
ATOM    543  CD1 LEU A  58      46.158  12.186  83.943  1.00 31.89           C  
ATOM    544  CD2 LEU A  58      47.292  12.650  86.131  1.00 30.91           C  
ATOM    545  N   ARG A  59      43.980  10.425  89.005  1.00 23.85           N  
ATOM    546  CA  ARG A  59      42.653  10.419  89.608  1.00 24.07           C  
ATOM    547  C   ARG A  59      42.396  11.788  90.225  1.00 25.10           C  
ATOM    548  O   ARG A  59      43.229  12.307  90.982  1.00 20.80           O  
ATOM    549  CB  ARG A  59      42.573   9.317  90.682  1.00 23.32           C  
ATOM    550  CG  ARG A  59      42.943   7.924  90.217  1.00 30.61           C  
ATOM    551  CD  ARG A  59      41.946   7.376  89.220  1.00 31.66           C  
ATOM    552  NE  ARG A  59      42.115   5.941  89.020  1.00 36.31           N  
ATOM    553  CZ  ARG A  59      41.245   5.159  88.371  1.00 45.75           C  
ATOM    554  NH1 ARG A  59      40.126   5.656  87.863  1.00 36.95           N  
ATOM    555  NH2 ARG A  59      41.493   3.872  88.238  1.00 37.51           N  
ATOM    556  N   HIS A  60      41.269  12.415  89.871  1.00 18.93           N  
ATOM    557  CA  HIS A  60      40.903  13.701  90.366  1.00 17.80           C  
ATOM    558  C   HIS A  60      39.386  13.852  90.241  1.00 16.02           C  
ATOM    559  O   HIS A  60      38.808  13.286  89.340  1.00 15.62           O  
ATOM    560  CB  HIS A  60      41.643  14.784  89.576  1.00 16.48           C  
ATOM    561  CG  HIS A  60      41.438  16.167  90.062  1.00 17.25           C  
ATOM    562  ND1 HIS A  60      40.451  16.955  89.606  1.00 16.01           N  
ATOM    563  CD2 HIS A  60      42.172  16.947  90.980  1.00 16.00           C  
ATOM    564  CE1 HIS A  60      40.516  18.153  90.209  1.00 17.88           C  
ATOM    565  NE2 HIS A  60      41.617  18.148  91.040  1.00 19.04           N  
ATOM    566  N   GLU A  61      38.807  14.685  91.071  1.00 18.10           N  
ATOM    567  C   GLU A  61      36.855  15.488  89.750  1.00 16.09           C  
ATOM    568  O   GLU A  61      35.714  15.279  89.413  1.00 17.43           O  
ATOM    569  CA AGLU A  61      37.355  14.931  91.065  0.50 16.41           C  
ATOM    570  CB AGLU A  61      36.972  15.891  92.176  0.50 18.21           C  
ATOM    571  CG AGLU A  61      35.502  16.262  92.265  0.50 22.10           C  
ATOM    572  CD AGLU A  61      34.627  15.192  92.891  0.50 23.78           C  
ATOM    573  OE1AGLU A  61      35.151  14.126  93.287  0.50 33.05           O  
ATOM    574  OE2AGLU A  61      33.405  15.440  93.011  0.50 23.96           O  
ATOM    575  CA BGLU A  61      37.377  14.953  91.088  0.50 16.94           C  
ATOM    576  CB BGLU A  61      37.058  15.918  92.234  0.50 20.67           C  
ATOM    577  CG BGLU A  61      38.076  17.051  92.459  0.50 23.79           C  
ATOM    578  CD BGLU A  61      39.350  16.719  93.307  0.50 21.84           C  
ATOM    579  OE1BGLU A  61      39.874  15.561  93.455  0.50 18.35           O  
ATOM    580  OE2BGLU A  61      39.879  17.708  93.861  0.50 44.45           O  
ATOM    581  N   ASN A  62      37.733  16.184  89.003  1.00 14.15           N  
ATOM    582  CA  ASN A  62      37.355  16.762  87.698  1.00 13.46           C  
ATOM    583  C   ASN A  62      37.853  16.017  86.484  1.00 12.70           C  
ATOM    584  O   ASN A  62      37.849  16.578  85.380  1.00 14.92           O  
ATOM    585  CB  ASN A  62      37.681  18.252  87.624  1.00 14.25           C  
ATOM    586  CG  ASN A  62      37.010  19.038  88.735  1.00 19.34           C  
ATOM    587  OD1 ASN A  62      37.709  19.716  89.555  1.00 17.43           O  
ATOM    588  ND2 ASN A  62      35.659  18.940  88.822  1.00 14.64           N  
ATOM    589  N   LEU A  63      38.253  14.764  86.673  1.00 12.64           N  
ATOM    590  CA  LEU A  63      38.540  13.845  85.588  1.00 12.74           C  
ATOM    591  C   LEU A  63      37.597  12.690  85.533  1.00 12.49           C  
ATOM    592  O   LEU A  63      37.296  12.094  86.581  1.00 15.17           O  
ATOM    593  CB  LEU A  63      39.981  13.308  85.677  1.00 14.18           C  
ATOM    594  CG  LEU A  63      41.072  14.408  85.640  1.00 22.58           C  
ATOM    595  CD1 LEU A  63      42.443  13.721  85.725  1.00 25.87           C  
ATOM    596  CD2 LEU A  63      41.019  15.318  84.447  1.00 27.23           C  
ATOM    597  N   VAL A  64      37.216  12.299  84.317  1.00 14.57           N  
ATOM    598  CA  VAL A  64      36.414  11.093  84.143  1.00 15.29           C  
ATOM    599  C   VAL A  64      37.097   9.872  84.729  1.00 17.98           C  
ATOM    600  O   VAL A  64      38.318   9.699  84.598  1.00 17.65           O  
ATOM    601  CB  VAL A  64      36.038  10.852  82.671  1.00 17.58           C  
ATOM    602  CG1 VAL A  64      37.231  10.410  81.859  1.00 19.89           C  
ATOM    603  CG2 VAL A  64      34.848   9.884  82.555  1.00 25.83           C  
ATOM    604  N   ASN A  65      36.324   9.060  85.399  1.00 16.07           N  
ATOM    605  CA  ASN A  65      36.826   7.872  86.095  1.00 16.78           C  
ATOM    606  C   ASN A  65      36.944   6.645  85.174  1.00 16.36           C  
ATOM    607  O   ASN A  65      35.924   6.117  84.745  1.00 16.95           O  
ATOM    608  CB  ASN A  65      35.810   7.603  87.206  1.00 21.31           C  
ATOM    609  CG  ASN A  65      36.236   6.548  88.179  1.00 33.25           C  
ATOM    610  OD1 ASN A  65      37.403   6.174  88.246  1.00 36.29           O  
ATOM    611  ND2 ASN A  65      35.269   6.089  88.997  1.00 37.34           N  
ATOM    612  N   LEU A  66      38.161   6.141  84.968  1.00 15.98           N  
ATOM    613  CA  LEU A  66      38.365   4.830  84.378  1.00 16.71           C  
ATOM    614  C   LEU A  66      38.016   3.738  85.389  1.00 19.73           C  
ATOM    615  O   LEU A  66      38.603   3.619  86.454  1.00 21.23           O  
ATOM    616  CB  LEU A  66      39.798   4.636  83.871  1.00 17.84           C  
ATOM    617  CG  LEU A  66      40.133   3.283  83.293  1.00 20.87           C  
ATOM    618  CD1 LEU A  66      39.469   3.062  81.938  1.00 20.00           C  
ATOM    619  CD2 LEU A  66      41.663   3.133  83.184  1.00 29.02           C  
ATOM    620  N   LEU A  67      37.053   2.906  85.029  1.00 16.14           N  
ATOM    621  CA  LEU A  67      36.580   1.842  85.915  1.00 16.81           C  
ATOM    622  C   LEU A  67      37.328   0.524  85.703  1.00 23.06           C  
ATOM    623  O   LEU A  67      37.686  -0.141  86.668  1.00 28.27           O  
ATOM    624  CB  LEU A  67      35.094   1.656  85.643  1.00 18.30           C  
ATOM    625  CG  LEU A  67      34.295   2.848  86.103  1.00 16.80           C  
ATOM    626  CD1 LEU A  67      32.810   2.578  85.832  1.00 17.87           C  
ATOM    627  CD2 LEU A  67      34.444   3.187  87.582  1.00 23.36           C  
ATOM    628  N   GLU A  68      37.484   0.111  84.462  1.00 21.23           N  
ATOM    629  CA  GLU A  68      38.107  -1.159  84.138  1.00 24.37           C  
ATOM    630  C   GLU A  68      38.544  -1.244  82.709  1.00 23.98           C  
ATOM    631  O   GLU A  68      38.231  -0.389  81.863  1.00 19.94           O  
ATOM    632  CB  GLU A  68      37.224  -2.326  84.543  1.00 31.00           C  
ATOM    633  CG  GLU A  68      35.884  -2.335  83.892  1.00 31.08           C  
ATOM    634  CD  GLU A  68      34.971  -3.459  84.374  1.00 33.40           C  
ATOM    635  OE1 GLU A  68      34.983  -3.862  85.559  1.00 42.43           O  
ATOM    636  OE2 GLU A  68      34.181  -3.886  83.541  1.00 28.17           O  
ATOM    637  N   VAL A  69      39.367  -2.270  82.443  1.00 25.17           N  
ATOM    638  CA  VAL A  69      39.819  -2.567  81.119  1.00 26.47           C  
ATOM    639  C   VAL A  69      39.281  -3.949  80.838  1.00 25.44           C  
ATOM    640  O   VAL A  69      39.391  -4.845  81.689  1.00 31.65           O  
ATOM    641  CB  VAL A  69      41.366  -2.642  81.059  1.00 29.10           C  
ATOM    642  CG1 VAL A  69      41.818  -2.964  79.651  1.00 34.28           C  
ATOM    643  CG2 VAL A  69      41.948  -1.332  81.576  1.00 28.92           C  
ATOM    644  N   CYS A  70      38.630  -4.091  79.694  1.00 25.20           N  
ATOM    645  CA  CYS A  70      38.086  -5.376  79.279  1.00 31.55           C  
ATOM    646  C   CYS A  70      38.793  -5.864  78.028  1.00 31.39           C  
ATOM    647  O   CYS A  70      39.310  -5.072  77.234  1.00 33.15           O  
ATOM    648  CB  CYS A  70      36.587  -5.302  79.016  1.00 29.62           C  
ATOM    649  SG  CYS A  70      35.641  -4.758  80.449  1.00 31.63           S  
ATOM    650  N   LYS A  71      38.787  -7.180  77.872  1.00 39.79           N  
ATOM    651  CA  LYS A  71      39.402  -7.845  76.749  1.00 42.51           C  
ATOM    652  C   LYS A  71      38.350  -8.773  76.184  1.00 46.91           C  
ATOM    653  O   LYS A  71      37.725  -9.546  76.930  1.00 37.76           O  
ATOM    654  CB  LYS A  71      40.638  -8.646  77.195  1.00 50.32           C  
ATOM    655  CG  LYS A  71      41.458  -9.257  76.062  1.00 53.44           C  
ATOM    656  CD  LYS A  71      42.740  -9.904  76.581  1.00 53.41           C  
ATOM    657  N   LYS A  72      38.120  -8.640  74.883  1.00 45.48           N  
ATOM    658  CA  LYS A  72      37.247  -9.533  74.145  1.00 54.51           C  
ATOM    659  C   LYS A  72      38.066  -9.989  72.943  1.00 46.64           C  
ATOM    660  O   LYS A  72      38.506  -9.166  72.117  1.00 44.58           O  
ATOM    661  CB  LYS A  72      35.963  -8.823  73.716  1.00 55.89           C  
ATOM    662  CG  LYS A  72      34.843  -9.779  73.325  1.00 59.22           C  
ATOM    663  CD  LYS A  72      33.662  -9.033  72.721  1.00 63.13           C  
ATOM    664  CE  LYS A  72      32.514  -9.960  72.357  1.00 62.27           C  
ATOM    665  NZ  LYS A  72      31.827 -10.476  73.571  1.00 80.65           N  
ATOM    666  N   LYS A  73      38.321 -11.292  72.883  1.00 61.33           N  
ATOM    667  CA  LYS A  73      39.230 -11.846  71.885  1.00 66.16           C  
ATOM    668  C   LYS A  73      40.591 -11.146  72.028  1.00 63.88           C  
ATOM    669  O   LYS A  73      41.198 -11.239  73.100  1.00 53.27           O  
ATOM    670  CB  LYS A  73      38.610 -11.749  70.481  1.00 70.44           C  
ATOM    671  CG  LYS A  73      37.264 -12.465  70.407  1.00 85.61           C  
ATOM    672  CD  LYS A  73      36.491 -12.180  69.127  1.00103.20           C  
ATOM    673  CE  LYS A  73      36.601 -13.316  68.124  1.00 88.88           C  
ATOM    674  NZ  LYS A  73      35.658 -13.106  66.996  1.00 83.66           N  
ATOM    675  N   LYS A  74      41.059 -10.432  71.000  1.00 47.01           N  
ATOM    676  CA  LYS A  74      42.369  -9.772  71.070  1.00 52.06           C  
ATOM    677  C   LYS A  74      42.265  -8.278  71.340  1.00 44.37           C  
ATOM    678  O   LYS A  74      43.284  -7.620  71.487  1.00 50.89           O  
ATOM    679  CB  LYS A  74      43.156  -9.981  69.768  1.00 62.10           C  
ATOM    680  CG  LYS A  74      43.435 -11.438  69.415  1.00 73.61           C  
ATOM    681  CD  LYS A  74      43.939 -11.571  67.984  1.00 72.82           C  
ATOM    682  CE  LYS A  74      44.059 -13.028  67.558  1.00 77.06           C  
ATOM    683  NZ  LYS A  74      45.136 -13.740  68.301  1.00 83.09           N  
ATOM    684  N   ARG A  75      41.040  -7.747  71.400  1.00 45.97           N  
ATOM    685  CA  ARG A  75      40.816  -6.291  71.519  1.00 45.11           C  
ATOM    686  C   ARG A  75      40.640  -5.905  72.965  1.00 37.47           C  
ATOM    687  O   ARG A  75      40.033  -6.663  73.753  1.00 36.12           O  
ATOM    688  CB  ARG A  75      39.555  -5.840  70.753  1.00 44.20           C  
ATOM    689  CG  ARG A  75      39.345  -6.533  69.413  1.00 52.86           C  
ATOM    690  CD  ARG A  75      38.281  -5.837  68.579  1.00 54.35           C  
ATOM    691  NE  ARG A  75      38.168  -6.439  67.249  1.00 58.68           N  
ATOM    692  CZ  ARG A  75      37.397  -7.480  66.943  1.00 68.86           C  
ATOM    693  NH1 ARG A  75      36.635  -8.065  67.865  1.00 62.52           N  
ATOM    694  NH2 ARG A  75      37.379  -7.938  65.694  1.00 99.96           N  
ATOM    695  N   TRP A  76      41.164  -4.720  73.300  1.00 34.81           N  
ATOM    696  CA  TRP A  76      40.977  -4.132  74.610  1.00 29.05           C  
ATOM    697  C   TRP A  76      40.066  -2.960  74.502  1.00 28.20           C  
ATOM    698  O   TRP A  76      40.116  -2.159  73.528  1.00 26.20           O  
ATOM    699  CB  TRP A  76      42.280  -3.640  75.195  1.00 31.32           C  
ATOM    700  CG  TRP A  76      43.369  -4.668  75.414  1.00 36.49           C  
ATOM    701  CD1 TRP A  76      43.389  -6.020  75.062  1.00 41.83           C  
ATOM    702  CD2 TRP A  76      44.681  -4.414  76.018  1.00 34.72           C  
ATOM    703  NE1 TRP A  76      44.584  -6.603  75.427  1.00 44.00           N  
ATOM    704  CE2 TRP A  76      45.408  -5.690  75.983  1.00 40.82           C  
ATOM    705  CE3 TRP A  76      45.309  -3.297  76.542  1.00 38.02           C  
ATOM    706  CZ2 TRP A  76      46.697  -5.814  76.500  1.00 36.86           C  
ATOM    707  CZ3 TRP A  76      46.610  -3.436  77.056  1.00 39.78           C  
ATOM    708  CH2 TRP A  76      47.282  -4.667  77.025  1.00 36.62           C  
ATOM    709  N   TYR A  77      39.270  -2.820  75.554  1.00 28.60           N  
ATOM    710  CA  TYR A  77      38.274  -1.761  75.676  1.00 25.82           C  
ATOM    711  C   TYR A  77      38.460  -1.085  77.019  1.00 20.36           C  
ATOM    712  O   TYR A  77      38.702  -1.759  78.005  1.00 25.12           O  
ATOM    713  CB  TYR A  77      36.840  -2.336  75.637  1.00 22.98           C  
ATOM    714  CG  TYR A  77      36.485  -2.936  74.321  1.00 30.30           C  
ATOM    715  CD1 TYR A  77      36.899  -4.237  74.010  1.00 34.24           C  
ATOM    716  CD2 TYR A  77      35.807  -2.199  73.363  1.00 27.18           C  
ATOM    717  CE1 TYR A  77      36.608  -4.803  72.772  1.00 38.19           C  
ATOM    718  CE2 TYR A  77      35.505  -2.756  72.118  1.00 36.60           C  
ATOM    719  CZ  TYR A  77      35.935  -4.057  71.830  1.00 39.96           C  
ATOM    720  OH  TYR A  77      35.636  -4.636  70.612  1.00 37.17           O  
ATOM    721  N   LEU A  78      38.272   0.230  77.044  1.00 20.44           N  
ATOM    722  CA  LEU A  78      38.280   1.004  78.284  1.00 19.67           C  
ATOM    723  C   LEU A  78      36.821   1.307  78.658  1.00 17.24           C  
ATOM    724  O   LEU A  78      36.008   1.676  77.785  1.00 19.31           O  
ATOM    725  CB  LEU A  78      38.992   2.329  78.098  1.00 20.88           C  
ATOM    726  CG  LEU A  78      40.488   2.239  77.679  1.00 26.09           C  
ATOM    727  CD1 LEU A  78      41.046   3.644  77.603  1.00 29.93           C  
ATOM    728  CD2 LEU A  78      41.250   1.370  78.670  1.00 22.70           C  
ATOM    729  N   VAL A  79      36.535   1.146  79.942  1.00 16.21           N  
ATOM    730  CA  VAL A  79      35.201   1.374  80.491  1.00 14.44           C  
ATOM    731  C   VAL A  79      35.282   2.517  81.470  1.00 16.54           C  
ATOM    732  O   VAL A  79      36.005   2.423  82.460  1.00 16.86           O  
ATOM    733  CB  VAL A  79      34.708   0.119  81.225  1.00 16.84           C  
ATOM    734  CG1 VAL A  79      33.315   0.332  81.820  1.00 15.82           C  
ATOM    735  CG2 VAL A  79      34.744  -1.106  80.311  1.00 17.75           C  
ATOM    736  N   PHE A  80      34.578   3.604  81.186  1.00 14.34           N  
ATOM    737  CA  PHE A  80      34.554   4.793  82.013  1.00 13.86           C  
ATOM    738  C   PHE A  80      33.180   4.948  82.653  1.00 13.69           C  
ATOM    739  O   PHE A  80      32.186   4.492  82.102  1.00 13.13           O  
ATOM    740  CB  PHE A  80      34.811   6.024  81.139  1.00 14.59           C  
ATOM    741  CG  PHE A  80      36.183   6.066  80.575  1.00 15.63           C  
ATOM    742  CD1 PHE A  80      37.225   6.630  81.323  1.00 17.65           C  
ATOM    743  CD2 PHE A  80      36.438   5.559  79.313  1.00 17.68           C  
ATOM    744  CE1 PHE A  80      38.532   6.625  80.809  1.00 19.04           C  
ATOM    745  CE2 PHE A  80      37.735   5.621  78.797  1.00 22.41           C  
ATOM    746  CZ  PHE A  80      38.759   6.120  79.562  1.00 20.59           C  
ATOM    747  N   GLU A  81      33.119   5.599  83.809  1.00 12.25           N  
ATOM    748  C   GLU A  81      31.109   6.883  83.448  1.00 15.95           C  
ATOM    749  O   GLU A  81      31.701   7.779  82.884  1.00 17.72           O  
ATOM    750  CA AGLU A  81      31.869   6.017  84.435  0.60 14.11           C  
ATOM    751  CB AGLU A  81      32.164   6.886  85.671  0.60 18.69           C  
ATOM    752  CG AGLU A  81      32.800   8.253  85.364  0.60 25.57           C  
ATOM    753  CD AGLU A  81      32.934   9.184  86.569  0.60 35.61           C  
ATOM    754  OE1AGLU A  81      32.011   9.282  87.379  0.60 26.18           O  
ATOM    755  OE2AGLU A  81      33.937   9.897  86.676  0.60 23.45           O  
ATOM    756  CA BGLU A  81      31.834   5.938  84.413  0.40 13.33           C  
ATOM    757  CB BGLU A  81      32.057   6.596  85.778  0.40 15.03           C  
ATOM    758  CG BGLU A  81      30.867   6.756  86.723  0.40 16.19           C  
ATOM    759  CD BGLU A  81      31.369   7.048  88.131  0.40 22.40           C  
ATOM    760  OE1BGLU A  81      32.082   8.052  88.287  0.40 19.58           O  
ATOM    761  OE2BGLU A  81      31.113   6.243  89.046  0.40 30.20           O  
ATOM    762  N   PHE A  82      29.814   6.652  83.230  1.00 11.71           N  
ATOM    763  CA  PHE A  82      29.053   7.507  82.373  1.00 12.87           C  
ATOM    764  C   PHE A  82      28.657   8.743  83.143  1.00 12.53           C  
ATOM    765  O   PHE A  82      28.147   8.658  84.270  1.00 15.45           O  
ATOM    766  CB  PHE A  82      27.759   6.780  81.876  1.00 12.72           C  
ATOM    767  CG  PHE A  82      26.920   7.663  80.968  1.00 14.16           C  
ATOM    768  CD1 PHE A  82      27.276   7.815  79.634  1.00 16.63           C  
ATOM    769  CD2 PHE A  82      25.793   8.292  81.444  1.00 17.50           C  
ATOM    770  CE1 PHE A  82      26.523   8.653  78.790  1.00 16.47           C  
ATOM    771  CE2 PHE A  82      25.013   9.091  80.592  1.00 19.44           C  
ATOM    772  CZ  PHE A  82      25.402   9.273  79.299  1.00 18.26           C  
ATOM    773  N   VAL A  83      28.816   9.909  82.498  1.00 11.31           N  
ATOM    774  CA  VAL A  83      28.537  11.201  83.113  1.00 11.58           C  
ATOM    775  C   VAL A  83      27.283  11.705  82.410  1.00 12.37           C  
ATOM    776  O   VAL A  83      27.148  11.603  81.197  1.00 13.38           O  
ATOM    777  CB  VAL A  83      29.708  12.144  82.978  1.00 13.18           C  
ATOM    778  CG1 VAL A  83      29.383  13.464  83.703  1.00 12.12           C  
ATOM    779  CG2 VAL A  83      31.002  11.505  83.511  1.00 14.36           C  
ATOM    780  N   ASP A  84      26.371  12.305  83.172  1.00 15.73           N  
ATOM    781  C   ASP A  84      24.936  13.469  81.382  1.00 14.33           C  
ATOM    782  O   ASP A  84      24.147  13.181  80.470  1.00 14.96           O  
ATOM    783  CA AASP A  84      25.041  12.474  82.572  0.50 18.41           C  
ATOM    784  CB AASP A  84      23.930  12.668  83.621  0.50 22.56           C  
ATOM    785  CG AASP A  84      23.138  11.374  83.894  0.50 27.46           C  
ATOM    786  OD1AASP A  84      23.613  10.276  83.578  0.50 23.56           O  
ATOM    787  OD2AASP A  84      22.023  11.444  84.432  0.50 24.62           O  
ATOM    788  CA BASP A  84      25.061  12.672  82.720  0.50 15.47           C  
ATOM    789  CB BASP A  84      24.500  13.514  83.860  0.50 13.37           C  
ATOM    790  CG BASP A  84      23.051  13.827  83.665  0.50 16.96           C  
ATOM    791  OD1BASP A  84      22.226  12.910  83.860  0.50 17.08           O  
ATOM    792  OD2BASP A  84      22.782  14.962  83.268  0.50 14.73           O  
ATOM    793  N   HIS A  85      25.682  14.554  81.351  1.00 13.93           N  
ATOM    794  C   HIS A  85      26.877  16.178  79.936  1.00 13.12           C  
ATOM    795  O   HIS A  85      27.929  15.798  80.436  1.00 12.86           O  
ATOM    796  CA AHIS A  85      25.597  15.485  80.209  0.50 14.67           C  
ATOM    797  CB AHIS A  85      24.447  16.484  80.327  0.50 13.51           C  
ATOM    798  CG AHIS A  85      24.600  17.496  81.440  0.50 12.05           C  
ATOM    799  ND1AHIS A  85      24.329  17.193  82.724  0.50 14.07           N  
ATOM    800  CD2AHIS A  85      24.962  18.840  81.425  0.50 13.62           C  
ATOM    801  CE1AHIS A  85      24.522  18.281  83.489  0.50 14.88           C  
ATOM    802  NE2AHIS A  85      24.896  19.291  82.697  0.50 15.90           N  
ATOM    803  CA BHIS A  85      25.516  15.618  80.383  0.50 14.84           C  
ATOM    804  CB BHIS A  85      24.609  16.701  81.035  0.50 14.07           C  
ATOM    805  CG BHIS A  85      23.195  16.207  81.412  0.50 14.19           C  
ATOM    806  ND1BHIS A  85      22.833  15.862  82.667  0.50 17.27           N  
ATOM    807  CD2BHIS A  85      22.060  15.998  80.616  0.50 13.25           C  
ATOM    808  CE1BHIS A  85      21.498  15.453  82.667  0.50 14.02           C  
ATOM    809  NE2BHIS A  85      21.027  15.565  81.445  0.50 10.78           N  
ATOM    810  N   THR A  86      26.868  17.126  78.982  1.00 12.27           N  
ATOM    811  CA  THR A  86      28.015  17.963  78.661  1.00 13.68           C  
ATOM    812  C   THR A  86      27.603  19.411  78.707  1.00 12.18           C  
ATOM    813  O   THR A  86      26.407  19.708  78.753  1.00 13.55           O  
ATOM    814  CB  THR A  86      28.608  17.644  77.275  1.00 15.48           C  
ATOM    815  OG1 THR A  86      27.819  18.283  76.270  1.00 14.23           O  
ATOM    816  CG2 THR A  86      28.711  16.175  77.002  1.00 15.45           C  
ATOM    817  N   ILE A  87      28.566  20.333  78.644  1.00 12.73           N  
ATOM    818  CA  ILE A  87      28.219  21.751  78.675  1.00 14.08           C  
ATOM    819  C   ILE A  87      27.408  22.127  77.439  1.00 16.14           C  
ATOM    820  O   ILE A  87      26.675  23.097  77.467  1.00 15.76           O  
ATOM    821  CB  ILE A  87      29.415  22.671  78.902  1.00 15.77           C  
ATOM    822  CG1 ILE A  87      30.379  22.653  77.722  1.00 15.21           C  
ATOM    823  CG2 ILE A  87      30.085  22.405  80.291  1.00 18.25           C  
ATOM    824  CD1 ILE A  87      31.468  23.736  77.845  1.00 25.20           C  
ATOM    825  N   LEU A  88      27.493  21.346  76.357  1.00 14.27           N  
ATOM    826  CA  LEU A  88      26.665  21.654  75.184  1.00 15.79           C  
ATOM    827  C   LEU A  88      25.175  21.438  75.438  1.00 16.44           C  
ATOM    828  O   LEU A  88      24.336  22.080  74.797  1.00 17.80           O  
ATOM    829  CB  LEU A  88      27.140  20.844  73.956  1.00 16.58           C  
ATOM    830  CG  LEU A  88      28.507  21.251  73.437  1.00 17.89           C  
ATOM    831  CD1 LEU A  88      28.936  20.344  72.290  1.00 20.35           C  
ATOM    832  CD2 LEU A  88      28.517  22.735  73.028  1.00 20.24           C  
ATOM    833  N   ASP A  89      24.843  20.532  76.352  1.00 16.32           N  
ATOM    834  CA  ASP A  89      23.474  20.320  76.777  1.00 17.34           C  
ATOM    835  C   ASP A  89      22.921  21.580  77.466  1.00 16.81           C  
ATOM    836  O   ASP A  89      21.782  21.989  77.214  1.00 19.17           O  
ATOM    837  CB  ASP A  89      23.367  19.027  77.624  1.00 17.29           C  
ATOM    838  CG  ASP A  89      23.693  17.765  76.796  1.00 23.36           C  
ATOM    839  OD1 ASP A  89      23.069  17.554  75.754  1.00 20.24           O  
ATOM    840  OD2 ASP A  89      24.612  16.987  77.110  1.00 26.42           O  
ATOM    841  N   ASP A  90      23.740  22.204  78.315  1.00 18.41           N  
ATOM    842  CA  ASP A  90      23.333  23.460  78.978  1.00 17.71           C  
ATOM    843  C   ASP A  90      23.077  24.508  77.932  1.00 18.40           C  
ATOM    844  O   ASP A  90      22.134  25.289  77.982  1.00 19.42           O  
ATOM    845  CB  ASP A  90      24.417  23.973  79.922  1.00 18.10           C  
ATOM    846  CG  ASP A  90      24.613  23.145  81.157  1.00 36.95           C  
ATOM    847  OD1 ASP A  90      24.864  21.925  81.090  1.00 38.64           O  
ATOM    848  OD2 ASP A  90      24.615  23.792  82.229  1.00 27.28           O  
ATOM    849  N   LEU A  91      23.970  24.572  76.967  1.00 14.21           N  
ATOM    850  CA  LEU A  91      23.859  25.588  75.924  1.00 16.45           C  
ATOM    851  C   LEU A  91      22.708  25.324  74.928  1.00 18.48           C  
ATOM    852  O   LEU A  91      22.283  26.244  74.236  1.00 24.10           O  
ATOM    853  CB  LEU A  91      25.203  25.765  75.195  1.00 19.46           C  
ATOM    854  CG  LEU A  91      26.250  26.493  76.023  1.00 18.55           C  
ATOM    855  CD1 LEU A  91      27.638  26.298  75.435  1.00 21.46           C  
ATOM    856  CD2 LEU A  91      25.961  27.996  76.121  1.00 20.36           C  
ATOM    857  N   GLU A  92      22.221  24.105  74.853  1.00 17.91           N  
ATOM    858  CA  GLU A  92      21.028  23.807  74.046  1.00 20.24           C  
ATOM    859  C   GLU A  92      19.795  24.377  74.744  1.00 23.37           C  
ATOM    860  O   GLU A  92      18.892  24.890  74.079  1.00 25.24           O  
ATOM    861  CB  GLU A  92      20.894  22.295  73.848  1.00 23.94           C  
ATOM    862  CG  GLU A  92      19.639  21.832  73.120  1.00 45.26           C  
ATOM    863  CD  GLU A  92      19.919  20.685  72.167  1.00 66.99           C  
ATOM    864  OE1 GLU A  92      20.593  19.715  72.579  1.00 66.10           O  
ATOM    865  OE2 GLU A  92      19.473  20.762  71.002  1.00 94.58           O  
ATOM    866  N   LEU A  93      19.734  24.260  76.054  1.00 22.12           N  
ATOM    867  CA  LEU A  93      18.621  24.879  76.815  1.00 22.29           C  
ATOM    868  C   LEU A  93      18.700  26.406  76.778  1.00 26.13           C  
ATOM    869  O   LEU A  93      17.655  27.094  76.674  1.00 23.22           O  
ATOM    870  CB  LEU A  93      18.594  24.375  78.250  1.00 22.82           C  
ATOM    871  CG  LEU A  93      17.389  24.791  79.100  1.00 24.05           C  
ATOM    872  CD1 LEU A  93      16.059  24.448  78.412  1.00 26.00           C  
ATOM    873  CD2 LEU A  93      17.607  24.145  80.459  1.00 22.93           C  
ATOM    874  N   PHE A  94      19.919  26.940  76.852  1.00 20.53           N  
ATOM    875  CA  PHE A  94      20.167  28.381  76.935  1.00 19.80           C  
ATOM    876  C   PHE A  94      21.046  28.844  75.784  1.00 20.95           C  
ATOM    877  O   PHE A  94      22.232  29.076  75.990  1.00 19.12           O  
ATOM    878  CB  PHE A  94      20.838  28.706  78.265  1.00 17.79           C  
ATOM    879  CG  PHE A  94      19.950  28.479  79.463  1.00 23.26           C  
ATOM    880  CD1 PHE A  94      18.892  29.340  79.714  1.00 37.48           C  
ATOM    881  CD2 PHE A  94      20.184  27.424  80.330  1.00 25.45           C  
ATOM    882  CE1 PHE A  94      18.075  29.134  80.815  1.00 35.98           C  
ATOM    883  CE2 PHE A  94      19.402  27.233  81.450  1.00 30.82           C  
ATOM    884  CZ  PHE A  94      18.326  28.086  81.675  1.00 29.86           C  
ATOM    885  N   PRO A  95      20.478  28.951  74.570  1.00 23.02           N  
ATOM    886  CA  PRO A  95      21.331  29.139  73.407  1.00 21.18           C  
ATOM    887  C   PRO A  95      21.949  30.510  73.303  1.00 20.65           C  
ATOM    888  O   PRO A  95      22.879  30.668  72.509  1.00 23.79           O  
ATOM    889  CB  PRO A  95      20.390  28.816  72.215  1.00 23.53           C  
ATOM    890  CG  PRO A  95      19.026  29.159  72.752  1.00 24.04           C  
ATOM    891  CD  PRO A  95      19.070  28.701  74.178  1.00 23.80           C  
ATOM    892  N   ASN A  96      21.490  31.485  74.101  1.00 20.06           N  
ATOM    893  CA  ASN A  96      22.135  32.771  74.144  1.00 21.80           C  
ATOM    894  C   ASN A  96      23.092  32.972  75.294  1.00 22.37           C  
ATOM    895  O   ASN A  96      23.534  34.090  75.530  1.00 25.59           O  
ATOM    896  CB  ASN A  96      21.079  33.885  74.093  1.00 25.89           C  
ATOM    897  CG  ASN A  96      20.289  33.844  72.796  1.00 25.96           C  
ATOM    898  OD1 ASN A  96      20.863  33.778  71.719  1.00 35.60           O  
ATOM    899  ND2 ASN A  96      18.984  33.805  72.906  1.00 29.47           N  
ATOM    900  N   GLY A  97      23.435  31.897  76.010  1.00 19.60           N  
ATOM    901  CA  GLY A  97      24.435  31.989  77.055  1.00 19.49           C  
ATOM    902  C   GLY A  97      23.937  31.525  78.386  1.00 20.09           C  
ATOM    903  O   GLY A  97      22.752  31.575  78.675  1.00 20.18           O  
ATOM    904  N   LEU A  98      24.870  31.169  79.247  1.00 16.62           N  
ATOM    905  CA  LEU A  98      24.567  30.613  80.536  1.00 16.39           C  
ATOM    906  C   LEU A  98      24.606  31.694  81.610  1.00 16.79           C  
ATOM    907  O   LEU A  98      25.189  32.742  81.429  1.00 18.54           O  
ATOM    908  CB  LEU A  98      25.588  29.511  80.850  1.00 16.65           C  
ATOM    909  CG  LEU A  98      25.761  28.324  79.879  1.00 18.77           C  
ATOM    910  CD1 LEU A  98      26.790  27.309  80.401  1.00 19.64           C  
ATOM    911  CD2 LEU A  98      24.415  27.662  79.595  1.00 18.49           C  
ATOM    912  N   ASP A  99      24.028  31.361  82.743  1.00 19.30           N  
ATOM    913  CA  ASP A  99      24.042  32.202  83.935  1.00 19.27           C  
ATOM    914  C   ASP A  99      25.484  32.481  84.436  1.00 20.17           C  
ATOM    915  O   ASP A  99      26.347  31.594  84.430  1.00 19.74           O  
ATOM    916  CB  ASP A  99      23.253  31.478  85.018  1.00 20.31           C  
ATOM    917  CG  ASP A  99      23.260  32.218  86.333  1.00 30.67           C  
ATOM    918  OD1 ASP A  99      22.502  33.193  86.437  1.00 31.57           O  
ATOM    919  OD2 ASP A  99      23.995  31.790  87.254  1.00 26.77           O  
ATOM    920  N   TYR A 100      25.723  33.705  84.877  1.00 19.44           N  
ATOM    921  CA  TYR A 100      27.071  34.160  85.252  1.00 17.03           C  
ATOM    922  C   TYR A 100      27.671  33.212  86.276  1.00 19.68           C  
ATOM    923  O   TYR A 100      28.851  32.794  86.159  1.00 16.34           O  
ATOM    924  CB  TYR A 100      26.964  35.575  85.813  1.00 20.95           C  
ATOM    925  CG  TYR A 100      28.259  36.307  86.041  1.00 19.83           C  
ATOM    926  CD1 TYR A 100      29.063  35.987  87.122  1.00 22.83           C  
ATOM    927  CD2 TYR A 100      28.676  37.313  85.186  1.00 20.16           C  
ATOM    928  CE1 TYR A 100      30.250  36.653  87.372  1.00 18.85           C  
ATOM    929  CE2 TYR A 100      29.862  37.980  85.405  1.00 22.91           C  
ATOM    930  CZ  TYR A 100      30.662  37.625  86.485  1.00 20.31           C  
ATOM    931  OH  TYR A 100      31.816  38.296  86.711  1.00 23.23           O  
ATOM    932  N   GLN A 101      26.899  32.850  87.305  1.00 19.32           N  
ATOM    933  CA  GLN A 101      27.430  31.993  88.345  1.00 16.13           C  
ATOM    934  C   GLN A 101      27.654  30.538  87.873  1.00 18.91           C  
ATOM    935  O   GLN A 101      28.553  29.859  88.360  1.00 18.17           O  
ATOM    936  CB  GLN A 101      26.533  32.013  89.582  1.00 21.90           C  
ATOM    937  CG  GLN A 101      27.102  31.207  90.720  1.00 22.67           C  
ATOM    938  CD  GLN A 101      26.434  31.490  92.052  1.00 32.28           C  
ATOM    939  OE1 GLN A 101      26.825  32.420  92.765  1.00 33.67           O  
ATOM    940  NE2 GLN A 101      25.483  30.643  92.418  1.00 31.86           N  
ATOM    941  N   VAL A 102      26.790  30.071  86.974  1.00 16.86           N  
ATOM    942  CA  VAL A 102      26.995  28.762  86.306  1.00 16.01           C  
ATOM    943  C   VAL A 102      28.358  28.769  85.575  1.00 16.89           C  
ATOM    944  O   VAL A 102      29.139  27.771  85.672  1.00 16.59           O  
ATOM    945  CB  VAL A 102      25.872  28.415  85.348  1.00 18.47           C  
ATOM    946  CG1 VAL A 102      26.244  27.235  84.454  1.00 20.28           C  
ATOM    947  CG2 VAL A 102      24.647  28.015  86.174  1.00 20.31           C  
ATOM    948  N   VAL A 103      28.628  29.831  84.837  1.00 16.65           N  
ATOM    949  CA  VAL A 103      29.934  29.965  84.136  1.00 14.27           C  
ATOM    950  C   VAL A 103      31.100  29.969  85.135  1.00 15.61           C  
ATOM    951  O   VAL A 103      32.111  29.274  84.937  1.00 14.72           O  
ATOM    952  CB  VAL A 103      30.013  31.168  83.182  1.00 16.80           C  
ATOM    953  CG1 VAL A 103      31.375  31.244  82.452  1.00 17.97           C  
ATOM    954  CG2 VAL A 103      28.881  31.058  82.161  1.00 18.50           C  
ATOM    955  N   GLN A 104      30.952  30.715  86.224  1.00 15.21           N  
ATOM    956  CA  GLN A 104      31.979  30.723  87.236  1.00 15.38           C  
ATOM    957  C   GLN A 104      32.227  29.323  87.748  1.00 15.07           C  
ATOM    958  O   GLN A 104      33.395  28.935  87.861  1.00 14.60           O  
ATOM    959  CB  GLN A 104      31.603  31.650  88.404  1.00 15.73           C  
ATOM    960  CG  GLN A 104      31.637  33.126  88.152  1.00 18.64           C  
ATOM    961  CD  GLN A 104      31.170  33.878  89.387  1.00 20.25           C  
ATOM    962  OE1 GLN A 104      30.015  33.702  89.819  1.00 20.22           O  
ATOM    963  NE2 GLN A 104      32.084  34.696  89.998  1.00 20.13           N  
ATOM    964  N   LYS A 105      31.169  28.579  88.062  1.00 14.05           N  
ATOM    965  CA  LYS A 105      31.329  27.249  88.623  1.00 14.05           C  
ATOM    966  C   LYS A 105      31.943  26.261  87.620  1.00 14.95           C  
ATOM    967  O   LYS A 105      32.821  25.477  87.953  1.00 15.07           O  
ATOM    968  CB  LYS A 105      29.994  26.702  89.104  1.00 16.76           C  
ATOM    969  CG  LYS A 105      29.490  27.408  90.358  1.00 20.99           C  
ATOM    970  CD  LYS A 105      28.135  26.829  90.776  1.00 22.40           C  
ATOM    971  CE  LYS A 105      27.722  27.326  92.144  1.00 30.58           C  
ATOM    972  NZ  LYS A 105      26.416  26.707  92.558  1.00 29.18           N  
ATOM    973  N   TYR A 106      31.527  26.352  86.376  1.00 14.13           N  
ATOM    974  CA  TYR A 106      32.099  25.434  85.368  1.00 15.70           C  
ATOM    975  C   TYR A 106      33.559  25.772  85.077  1.00 14.52           C  
ATOM    976  O   TYR A 106      34.392  24.868  85.066  1.00 13.53           O  
ATOM    977  CB  TYR A 106      31.336  25.465  84.059  1.00 16.85           C  
ATOM    978  CG  TYR A 106      29.974  24.742  84.080  1.00 16.76           C  
ATOM    979  CD1 TYR A 106      29.620  23.856  85.114  1.00 20.68           C  
ATOM    980  CD2 TYR A 106      29.057  24.970  83.079  1.00 20.47           C  
ATOM    981  CE1 TYR A 106      28.377  23.197  85.108  1.00 22.28           C  
ATOM    982  CE2 TYR A 106      27.834  24.305  83.043  1.00 18.64           C  
ATOM    983  CZ  TYR A 106      27.500  23.411  84.068  1.00 20.90           C  
ATOM    984  OH  TYR A 106      26.249  22.775  84.088  1.00 21.98           O  
ATOM    985  N   LEU A 107      33.874  27.044  84.839  1.00 13.76           N  
ATOM    986  CA  LEU A 107      35.276  27.414  84.552  1.00 13.53           C  
ATOM    987  C   LEU A 107      36.199  27.130  85.731  1.00 12.38           C  
ATOM    988  O   LEU A 107      37.342  26.651  85.546  1.00 12.94           O  
ATOM    989  CB  LEU A 107      35.380  28.873  84.167  1.00 13.35           C  
ATOM    990  CG  LEU A 107      34.885  29.256  82.777  1.00 14.93           C  
ATOM    991  CD1 LEU A 107      34.894  30.779  82.663  1.00 18.46           C  
ATOM    992  CD2 LEU A 107      35.716  28.538  81.678  1.00 14.93           C  
ATOM    993  N   PHE A 108      35.708  27.376  86.957  1.00 13.29           N  
ATOM    994  CA  PHE A 108      36.518  27.034  88.166  1.00 16.00           C  
ATOM    995  C   PHE A 108      36.952  25.553  88.163  1.00 14.54           C  
ATOM    996  O   PHE A 108      38.105  25.202  88.386  1.00 15.02           O  
ATOM    997  CB  PHE A 108      35.707  27.340  89.420  1.00 17.23           C  
ATOM    998  CG  PHE A 108      36.471  27.175  90.721  1.00 18.97           C  
ATOM    999  CD1 PHE A 108      36.533  25.970  91.367  1.00 22.70           C  
ATOM   1000  CD2 PHE A 108      37.034  28.268  91.281  1.00 21.35           C  
ATOM   1001  CE1 PHE A 108      37.189  25.868  92.596  1.00 27.73           C  
ATOM   1002  CE2 PHE A 108      37.722  28.183  92.488  1.00 26.31           C  
ATOM   1003  CZ  PHE A 108      37.786  26.966  93.128  1.00 23.40           C  
ATOM   1004  N   GLN A 109      35.999  24.675  87.857  1.00 12.61           N  
ATOM   1005  CA  GLN A 109      36.254  23.248  87.860  1.00 13.28           C  
ATOM   1006  C   GLN A 109      37.084  22.791  86.687  1.00 14.14           C  
ATOM   1007  O   GLN A 109      37.948  21.925  86.862  1.00 12.42           O  
ATOM   1008  CB  GLN A 109      34.927  22.540  87.856  1.00 14.64           C  
ATOM   1009  CG  GLN A 109      34.137  22.734  89.133  1.00 14.01           C  
ATOM   1010  CD  GLN A 109      32.857  21.951  89.066  1.00 15.07           C  
ATOM   1011  OE1 GLN A 109      32.884  20.736  89.280  1.00 16.37           O  
ATOM   1012  NE2 GLN A 109      31.755  22.606  88.720  1.00 14.66           N  
ATOM   1013  N   ILE A 110      36.867  23.380  85.500  1.00 12.81           N  
ATOM   1014  CA  ILE A 110      37.714  23.077  84.343  1.00 12.31           C  
ATOM   1015  C   ILE A 110      39.182  23.414  84.681  1.00 12.97           C  
ATOM   1016  O   ILE A 110      40.106  22.642  84.436  1.00 12.35           O  
ATOM   1017  CB  ILE A 110      37.250  23.819  83.069  1.00 12.52           C  
ATOM   1018  CG1 ILE A 110      35.897  23.252  82.597  1.00 13.41           C  
ATOM   1019  CG2 ILE A 110      38.300  23.710  81.972  1.00 13.10           C  
ATOM   1020  CD1 ILE A 110      35.163  24.263  81.690  1.00 11.37           C  
ATOM   1021  N   ILE A 111      39.370  24.606  85.227  1.00 13.20           N  
ATOM   1022  CA  ILE A 111      40.706  25.089  85.641  1.00 14.32           C  
ATOM   1023  C   ILE A 111      41.334  24.179  86.694  1.00 14.18           C  
ATOM   1024  O   ILE A 111      42.516  23.892  86.618  1.00 14.25           O  
ATOM   1025  CB  ILE A 111      40.651  26.583  86.063  1.00 14.72           C  
ATOM   1026  CG1 ILE A 111      40.328  27.428  84.801  1.00 14.50           C  
ATOM   1027  CG2 ILE A 111      41.959  27.045  86.731  1.00 13.34           C  
ATOM   1028  CD1 ILE A 111      39.800  28.811  85.063  1.00 17.80           C  
ATOM   1029  N   ASN A 112      40.553  23.728  87.681  1.00 14.78           N  
ATOM   1030  CA  ASN A 112      41.056  22.815  88.685  1.00 14.21           C  
ATOM   1031  C   ASN A 112      41.511  21.517  88.045  1.00 14.46           C  
ATOM   1032  O   ASN A 112      42.593  20.983  88.401  1.00 15.61           O  
ATOM   1033  CB  ASN A 112      40.011  22.497  89.750  1.00 16.64           C  
ATOM   1034  CG  ASN A 112      39.883  23.560  90.820  1.00 27.51           C  
ATOM   1035  OD1 ASN A 112      40.802  24.337  91.046  1.00 29.68           O  
ATOM   1036  ND2 ASN A 112      38.738  23.530  91.555  1.00 27.06           N  
ATOM   1037  N   GLY A 113      40.680  20.963  87.173  1.00 13.34           N  
ATOM   1038  CA  GLY A 113      41.045  19.716  86.494  1.00 11.89           C  
ATOM   1039  C   GLY A 113      42.293  19.815  85.610  1.00 12.45           C  
ATOM   1040  O   GLY A 113      43.229  18.982  85.678  1.00 13.44           O  
ATOM   1041  N   ILE A 114      42.332  20.826  84.764  1.00 12.69           N  
ATOM   1042  CA  ILE A 114      43.503  21.038  83.914  1.00 13.90           C  
ATOM   1043  C   ILE A 114      44.756  21.365  84.726  1.00 11.65           C  
ATOM   1044  O   ILE A 114      45.840  20.861  84.413  1.00 13.63           O  
ATOM   1045  CB  ILE A 114      43.224  22.093  82.840  1.00 12.70           C  
ATOM   1046  CG1 ILE A 114      42.176  21.571  81.863  1.00 14.11           C  
ATOM   1047  CG2 ILE A 114      44.492  22.462  82.057  1.00 14.13           C  
ATOM   1048  CD1 ILE A 114      42.554  20.269  81.119  1.00 16.96           C  
ATOM   1049  N   GLY A 115      44.595  22.163  85.775  1.00 12.72           N  
ATOM   1050  CA  GLY A 115      45.687  22.496  86.694  1.00 14.85           C  
ATOM   1051  C   GLY A 115      46.304  21.263  87.347  1.00 16.18           C  
ATOM   1052  O   GLY A 115      47.525  21.181  87.458  1.00 14.59           O  
ATOM   1053  N   PHE A 116      45.463  20.306  87.729  1.00 14.30           N  
ATOM   1054  CA  PHE A 116      45.937  19.042  88.314  1.00 16.28           C  
ATOM   1055  C   PHE A 116      46.769  18.285  87.246  1.00 15.19           C  
ATOM   1056  O   PHE A 116      47.892  17.834  87.515  1.00 15.76           O  
ATOM   1057  CB  PHE A 116      44.742  18.227  88.797  1.00 17.87           C  
ATOM   1058  CG  PHE A 116      45.092  16.805  89.141  1.00 17.75           C  
ATOM   1059  CD1 PHE A 116      45.688  16.516  90.357  1.00 23.47           C  
ATOM   1060  CD2 PHE A 116      44.910  15.803  88.240  1.00 19.95           C  
ATOM   1061  CE1 PHE A 116      46.029  15.211  90.685  1.00 25.23           C  
ATOM   1062  CE2 PHE A 116      45.274  14.497  88.534  1.00 27.31           C  
ATOM   1063  CZ  PHE A 116      45.823  14.219  89.762  1.00 22.43           C  
ATOM   1064  N   CYS A 117      46.246  18.143  86.032  1.00 14.97           N  
ATOM   1065  CA  CYS A 117      46.977  17.530  84.934  1.00 13.88           C  
ATOM   1066  C   CYS A 117      48.329  18.221  84.732  1.00 13.90           C  
ATOM   1067  O   CYS A 117      49.382  17.553  84.638  1.00 14.77           O  
ATOM   1068  CB  CYS A 117      46.165  17.525  83.672  1.00 15.69           C  
ATOM   1069  SG  CYS A 117      44.728  16.388  83.917  1.00 22.22           S  
ATOM   1070  N   HIS A 118      48.282  19.528  84.628  1.00 13.67           N  
ATOM   1071  CA  HIS A 118      49.533  20.293  84.388  1.00 12.73           C  
ATOM   1072  C   HIS A 118      50.544  20.066  85.483  1.00 13.78           C  
ATOM   1073  O   HIS A 118      51.746  20.090  85.213  1.00 14.68           O  
ATOM   1074  CB  HIS A 118      49.300  21.768  84.186  1.00 12.74           C  
ATOM   1075  CG  HIS A 118      48.654  22.100  82.879  1.00 11.79           C  
ATOM   1076  ND1 HIS A 118      48.462  23.380  82.484  1.00 11.40           N  
ATOM   1077  CD2 HIS A 118      48.219  21.298  81.848  1.00 12.83           C  
ATOM   1078  CE1 HIS A 118      47.855  23.374  81.261  1.00 11.56           C  
ATOM   1079  NE2 HIS A 118      47.714  22.117  80.866  1.00 11.79           N  
ATOM   1080  N   SER A 119      50.056  19.887  86.702  1.00 14.09           N  
ATOM   1081  CA  SER A 119      50.969  19.662  87.865  1.00 14.61           C  
ATOM   1082  C   SER A 119      51.748  18.357  87.723  1.00 16.77           C  
ATOM   1083  O   SER A 119      52.825  18.187  88.333  1.00 16.65           O  
ATOM   1084  CB  SER A 119      50.202  19.734  89.187  1.00 15.23           C  
ATOM   1085  OG  SER A 119      49.530  18.526  89.501  1.00 17.90           O  
ATOM   1086  N   HIS A 120      51.206  17.452  86.916  1.00 14.38           N  
ATOM   1087  CA  HIS A 120      51.794  16.161  86.567  1.00 16.55           C  
ATOM   1088  C   HIS A 120      52.370  16.136  85.157  1.00 17.08           C  
ATOM   1089  O   HIS A 120      52.648  15.068  84.589  1.00 19.11           O  
ATOM   1090  CB  HIS A 120      50.760  15.051  86.784  1.00 18.80           C  
ATOM   1091  CG  HIS A 120      50.388  14.838  88.232  1.00 19.42           C  
ATOM   1092  ND1 HIS A 120      51.307  14.521  89.170  1.00 21.63           N  
ATOM   1093  CD2 HIS A 120      49.182  14.960  88.890  1.00 20.54           C  
ATOM   1094  CE1 HIS A 120      50.724  14.434  90.379  1.00 20.55           C  
ATOM   1095  NE2 HIS A 120      49.404  14.665  90.217  1.00 22.97           N  
ATOM   1096  N   ASN A 121      52.573  17.309  84.557  1.00 14.78           N  
ATOM   1097  CA  ASN A 121      53.130  17.406  83.207  1.00 18.01           C  
ATOM   1098  C   ASN A 121      52.303  16.718  82.123  1.00 14.75           C  
ATOM   1099  O   ASN A 121      52.866  16.163  81.148  1.00 17.22           O  
ATOM   1100  CB  ASN A 121      54.569  16.917  83.147  1.00 18.02           C  
ATOM   1101  CG  ASN A 121      55.301  17.534  81.982  1.00 19.55           C  
ATOM   1102  OD1 ASN A 121      54.962  18.631  81.567  1.00 20.69           O  
ATOM   1103  ND2 ASN A 121      56.306  16.846  81.472  1.00 28.42           N  
ATOM   1104  N   ILE A 122      50.984  16.746  82.310  1.00 16.04           N  
ATOM   1105  C   ILE A 122      49.243  17.355  80.718  1.00 19.18           C  
ATOM   1106  O   ILE A 122      48.618  18.143  81.430  1.00 18.80           O  
ATOM   1107  CA AILE A 122      50.024  16.207  81.352  0.30 17.45           C  
ATOM   1108  CB AILE A 122      49.071  15.209  82.035  0.30 20.26           C  
ATOM   1109  CG1AILE A 122      49.873  14.002  82.535  0.30 24.25           C  
ATOM   1110  CG2AILE A 122      47.983  14.766  81.068  0.30 20.73           C  
ATOM   1111  CD1AILE A 122      49.236  13.275  83.697  0.30 27.02           C  
ATOM   1112  CA BILE A 122      50.002  16.215  81.357  0.70 15.76           C  
ATOM   1113  CB BILE A 122      48.987  15.273  82.023  0.70 19.13           C  
ATOM   1114  CG1BILE A 122      49.722  14.158  82.762  0.70 23.52           C  
ATOM   1115  CG2BILE A 122      48.045  14.707  80.968  0.70 21.21           C  
ATOM   1116  CD1BILE A 122      50.633  13.348  81.866  0.70 22.29           C  
ATOM   1117  N   ILE A 123      49.321  17.457  79.395  1.00 15.69           N  
ATOM   1118  CA  ILE A 123      48.597  18.497  78.597  1.00 16.74           C  
ATOM   1119  C   ILE A 123      47.373  17.787  78.026  1.00 20.79           C  
ATOM   1120  O   ILE A 123      47.452  16.611  77.637  1.00 21.82           O  
ATOM   1121  CB  ILE A 123      49.473  19.069  77.476  1.00 21.96           C  
ATOM   1122  CG1 ILE A 123      50.621  19.887  78.133  1.00 25.44           C  
ATOM   1123  CG2 ILE A 123      48.730  19.982  76.474  1.00 24.77           C  
ATOM   1124  CD1 ILE A 123      51.690  20.359  77.134  1.00 25.51           C  
ATOM   1125  N   HIS A 124      46.237  18.468  77.982  1.00 14.75           N  
ATOM   1126  CA  HIS A 124      45.053  17.841  77.358  1.00 15.81           C  
ATOM   1127  C   HIS A 124      45.186  17.879  75.839  1.00 16.99           C  
ATOM   1128  O   HIS A 124      45.098  16.860  75.145  1.00 16.94           O  
ATOM   1129  CB  HIS A 124      43.800  18.557  77.809  1.00 14.62           C  
ATOM   1130  CG  HIS A 124      42.543  17.902  77.305  1.00 16.27           C  
ATOM   1131  ND1 HIS A 124      42.266  17.795  75.995  1.00 16.48           N  
ATOM   1132  CD2 HIS A 124      41.505  17.252  77.980  1.00 18.68           C  
ATOM   1133  CE1 HIS A 124      41.103  17.137  75.850  1.00 16.89           C  
ATOM   1134  NE2 HIS A 124      40.640  16.818  77.050  1.00 18.34           N  
ATOM   1135  N   ARG A 125      45.383  19.084  75.330  1.00 14.31           N  
ATOM   1136  CA  ARG A 125      45.698  19.417  73.906  1.00 15.19           C  
ATOM   1137  C   ARG A 125      44.490  19.479  73.011  1.00 18.02           C  
ATOM   1138  O   ARG A 125      44.588  20.011  71.870  1.00 19.11           O  
ATOM   1139  CB  ARG A 125      46.784  18.508  73.254  1.00 18.16           C  
ATOM   1140  CG  ARG A 125      47.636  19.294  72.278  1.00 23.24           C  
ATOM   1141  CD  ARG A 125      48.662  18.457  71.541  1.00 27.98           C  
ATOM   1142  NE  ARG A 125      48.015  17.364  70.870  1.00 28.84           N  
ATOM   1143  N   ASP A 126      43.356  18.965  73.483  1.00 15.12           N  
ATOM   1144  C   ASP A 126      40.855  19.325  73.398  1.00 14.20           C  
ATOM   1145  O   ASP A 126      39.796  18.789  73.138  1.00 16.21           O  
ATOM   1146  CA AASP A 126      42.135  18.897  72.674  0.60 15.59           C  
ATOM   1147  CB AASP A 126      42.013  17.452  72.153  0.60 16.27           C  
ATOM   1148  CG AASP A 126      43.034  17.123  71.062  0.60 23.30           C  
ATOM   1149  OD1AASP A 126      43.147  17.897  70.073  0.60 25.46           O  
ATOM   1150  OD2AASP A 126      43.712  16.079  71.174  0.60 29.00           O  
ATOM   1151  CA BASP A 126      42.137  18.985  72.648  0.40 15.98           C  
ATOM   1152  CB BASP A 126      41.998  17.657  71.903  0.40 18.05           C  
ATOM   1153  CG BASP A 126      41.120  17.771  70.660  0.40 24.11           C  
ATOM   1154  OD1BASP A 126      40.812  18.896  70.238  0.40 21.05           O  
ATOM   1155  OD2BASP A 126      40.751  16.717  70.103  0.40 31.09           O  
ATOM   1156  N   ILE A 127      40.950  20.309  74.300  1.00 13.35           N  
ATOM   1157  CA  ILE A 127      39.804  20.747  75.038  1.00 11.69           C  
ATOM   1158  C   ILE A 127      38.741  21.314  74.098  1.00 14.57           C  
ATOM   1159  O   ILE A 127      39.061  22.113  73.195  1.00 14.96           O  
ATOM   1160  CB  ILE A 127      40.190  21.839  76.058  1.00 14.36           C  
ATOM   1161  CG1 ILE A 127      41.124  21.270  77.102  1.00 14.35           C  
ATOM   1162  CG2 ILE A 127      38.966  22.433  76.733  1.00 16.83           C  
ATOM   1163  CD1 ILE A 127      41.721  22.344  78.016  1.00 15.37           C  
ATOM   1164  N   LYS A 128      37.497  20.905  74.292  1.00 15.09           N  
ATOM   1165  CA  LYS A 128      36.384  21.497  73.564  1.00 13.82           C  
ATOM   1166  C   LYS A 128      35.110  21.204  74.322  1.00 12.89           C  
ATOM   1167  O   LYS A 128      35.100  20.299  75.165  1.00 13.77           O  
ATOM   1168  CB  LYS A 128      36.309  20.988  72.163  1.00 18.83           C  
ATOM   1169  CG  LYS A 128      36.223  19.566  72.017  1.00 19.74           C  
ATOM   1170  CD  LYS A 128      36.695  19.154  70.586  1.00 30.05           C  
ATOM   1171  CE  LYS A 128      37.048  17.683  70.534  1.00 41.59           C  
ATOM   1172  NZ  LYS A 128      37.604  17.236  69.230  1.00 48.13           N  
ATOM   1173  N   PRO A 129      34.043  21.912  74.024  1.00 13.05           N  
ATOM   1174  CA  PRO A 129      32.795  21.726  74.799  1.00 13.34           C  
ATOM   1175  C   PRO A 129      32.305  20.276  74.838  1.00 12.12           C  
ATOM   1176  O   PRO A 129      31.798  19.813  75.909  1.00 13.69           O  
ATOM   1177  CB  PRO A 129      31.822  22.675  74.108  1.00 15.26           C  
ATOM   1178  CG  PRO A 129      32.714  23.762  73.644  1.00 17.13           C  
ATOM   1179  CD  PRO A 129      33.946  23.079  73.140  1.00 15.72           C  
ATOM   1180  N   GLU A 130      32.457  19.540  73.742  1.00 13.05           N  
ATOM   1181  CA  GLU A 130      32.003  18.163  73.713  1.00 14.82           C  
ATOM   1182  C   GLU A 130      32.756  17.238  74.644  1.00 15.00           C  
ATOM   1183  O   GLU A 130      32.213  16.174  74.962  1.00 14.76           O  
ATOM   1184  CB  GLU A 130      32.048  17.598  72.298  1.00 17.64           C  
ATOM   1185  CG  GLU A 130      33.447  17.415  71.792  1.00 23.56           C  
ATOM   1186  CD  GLU A 130      33.443  17.268  70.273  1.00 48.08           C  
ATOM   1187  OE1 GLU A 130      33.262  18.291  69.562  1.00 41.29           O  
ATOM   1188  OE2 GLU A 130      33.575  16.122  69.813  1.00 43.12           O  
ATOM   1189  N   ASN A 131      33.926  17.631  75.144  1.00 11.84           N  
ATOM   1190  CA  ASN A 131      34.598  16.777  76.143  1.00 12.58           C  
ATOM   1191  C   ASN A 131      34.591  17.355  77.565  1.00 12.69           C  
ATOM   1192  O   ASN A 131      35.291  16.831  78.452  1.00 15.31           O  
ATOM   1193  CB  ASN A 131      35.998  16.304  75.697  1.00 16.11           C  
ATOM   1194  CG  ASN A 131      36.953  17.407  75.312  1.00 16.47           C  
ATOM   1195  OD1 ASN A 131      37.143  18.365  76.039  1.00 17.59           O  
ATOM   1196  ND2 ASN A 131      37.650  17.194  74.125  1.00 15.87           N  
ATOM   1197  N   ILE A 132      33.742  18.342  77.788  1.00 11.12           N  
ATOM   1198  CA  ILE A 132      33.568  18.919  79.113  1.00 12.01           C  
ATOM   1199  C   ILE A 132      32.240  18.332  79.606  1.00 11.97           C  
ATOM   1200  O   ILE A 132      31.141  18.861  79.371  1.00 12.47           O  
ATOM   1201  CB  ILE A 132      33.585  20.436  79.157  1.00 15.80           C  
ATOM   1202  CG1 ILE A 132      34.939  20.903  78.600  1.00 18.06           C  
ATOM   1203  CG2 ILE A 132      33.413  20.917  80.605  1.00 15.44           C  
ATOM   1204  CD1 ILE A 132      34.962  22.358  78.312  1.00 26.79           C  
ATOM   1205  N   LEU A 133      32.359  17.191  80.311  1.00 11.71           N  
ATOM   1206  CA  LEU A 133      31.188  16.507  80.821  1.00 11.78           C  
ATOM   1207  C   LEU A 133      30.740  17.126  82.162  1.00 12.80           C  
ATOM   1208  O   LEU A 133      31.546  17.760  82.849  1.00 13.30           O  
ATOM   1209  CB  LEU A 133      31.472  15.014  81.008  1.00 11.49           C  
ATOM   1210  CG  LEU A 133      32.303  14.324  79.908  1.00 12.61           C  
ATOM   1211  CD1 LEU A 133      32.587  12.896  80.307  1.00 13.06           C  
ATOM   1212  CD2 LEU A 133      31.585  14.390  78.565  1.00 14.90           C  
ATOM   1213  N   VAL A 134      29.477  16.953  82.484  1.00 11.25           N  
ATOM   1214  CA  VAL A 134      28.879  17.554  83.707  1.00 12.64           C  
ATOM   1215  C   VAL A 134      27.962  16.503  84.349  1.00 13.39           C  
ATOM   1216  O   VAL A 134      27.048  16.009  83.695  1.00 13.58           O  
ATOM   1217  CB  VAL A 134      28.099  18.831  83.424  1.00 16.53           C  
ATOM   1218  CG1 VAL A 134      27.596  19.444  84.748  1.00 16.14           C  
ATOM   1219  CG2 VAL A 134      28.944  19.866  82.623  1.00 15.74           C  
ATOM   1220  N   SER A 135      28.256  16.157  85.602  1.00 13.54           N  
ATOM   1221  CA  SER A 135      27.425  15.160  86.303  1.00 15.41           C  
ATOM   1222  C   SER A 135      26.037  15.669  86.685  1.00 15.15           C  
ATOM   1223  O   SER A 135      25.763  16.900  86.630  1.00 14.37           O  
ATOM   1224  CB  SER A 135      28.143  14.696  87.555  1.00 17.39           C  
ATOM   1225  OG  SER A 135      28.091  15.659  88.578  1.00 15.48           O  
ATOM   1226  N   GLN A 136      25.166  14.767  87.150  1.00 15.05           N  
ATOM   1227  CA  GLN A 136      23.854  15.150  87.664  1.00 17.26           C  
ATOM   1228  C   GLN A 136      23.999  16.273  88.717  1.00 17.61           C  
ATOM   1229  O   GLN A 136      23.186  17.217  88.720  1.00 21.84           O  
ATOM   1230  CB  GLN A 136      23.075  13.942  88.239  1.00 20.32           C  
ATOM   1231  CG  GLN A 136      22.340  13.037  87.287  1.00 30.14           C  
ATOM   1232  CD  GLN A 136      21.308  12.135  88.008  1.00 28.82           C  
ATOM   1233  OE1 GLN A 136      21.260  10.899  87.865  1.00 33.11           O  
ATOM   1234  NE2 GLN A 136      20.465  12.766  88.760  1.00 27.17           N  
ATOM   1235  N   SER A 137      25.048  16.215  89.560  1.00 14.61           N  
ATOM   1236  CA  SER A 137      25.211  17.212  90.604  1.00 18.59           C  
ATOM   1237  C   SER A 137      26.012  18.467  90.229  1.00 18.22           C  
ATOM   1238  O   SER A 137      26.270  19.339  91.070  1.00 18.79           O  
ATOM   1239  CB  SER A 137      25.787  16.529  91.863  1.00 23.61           C  
ATOM   1240  OG  SER A 137      27.074  15.998  91.557  1.00 24.28           O  
ATOM   1241  N   GLY A 138      26.383  18.586  88.949  1.00 14.75           N  
ATOM   1242  CA  GLY A 138      27.057  19.767  88.441  1.00 17.18           C  
ATOM   1243  C   GLY A 138      28.554  19.700  88.514  1.00 15.65           C  
ATOM   1244  O   GLY A 138      29.212  20.705  88.335  1.00 15.75           O  
ATOM   1245  N   VAL A 139      29.126  18.536  88.796  1.00 14.21           N  
ATOM   1246  CA  VAL A 139      30.578  18.379  88.793  1.00 13.67           C  
ATOM   1247  C   VAL A 139      31.108  18.155  87.366  1.00 14.43           C  
ATOM   1248  O   VAL A 139      30.649  17.286  86.656  1.00 13.85           O  
ATOM   1249  CB  VAL A 139      31.018  17.215  89.660  1.00 14.07           C  
ATOM   1250  CG1 VAL A 139      32.530  17.108  89.723  1.00 13.72           C  
ATOM   1251  CG2 VAL A 139      30.463  17.370  91.085  1.00 16.61           C  
ATOM   1252  N   VAL A 140      32.058  18.987  86.956  1.00 14.02           N  
ATOM   1253  CA  VAL A 140      32.718  18.855  85.654  1.00 12.72           C  
ATOM   1254  C   VAL A 140      33.644  17.677  85.656  1.00 12.12           C  
ATOM   1255  O   VAL A 140      34.413  17.472  86.603  1.00 13.49           O  
ATOM   1256  CB  VAL A 140      33.518  20.122  85.343  1.00 13.51           C  
ATOM   1257  CG1 VAL A 140      34.484  19.905  84.150  1.00 16.48           C  
ATOM   1258  CG2 VAL A 140      32.549  21.255  85.133  1.00 16.91           C  
ATOM   1259  N   LYS A 141      33.622  16.894  84.580  1.00 12.70           N  
ATOM   1260  CA  LYS A 141      34.524  15.735  84.381  1.00 11.91           C  
ATOM   1261  C   LYS A 141      35.166  15.887  82.999  1.00 13.55           C  
ATOM   1262  O   LYS A 141      34.457  15.905  82.005  1.00 15.72           O  
ATOM   1263  CB  LYS A 141      33.846  14.390  84.481  1.00 13.92           C  
ATOM   1264  CG  LYS A 141      33.021  14.189  85.740  1.00 17.21           C  
ATOM   1265  CD  LYS A 141      33.873  13.999  86.952  1.00 17.08           C  
ATOM   1266  CE  LYS A 141      32.978  13.685  88.171  1.00 19.48           C  
ATOM   1267  NZ  LYS A 141      33.784  13.406  89.413  1.00 18.62           N  
ATOM   1268  N   LEU A 142      36.463  16.081  82.966  1.00 12.49           N  
ATOM   1269  CA  LEU A 142      37.205  16.200  81.706  1.00 13.47           C  
ATOM   1270  C   LEU A 142      37.553  14.839  81.176  1.00 13.97           C  
ATOM   1271  O   LEU A 142      37.798  13.907  81.919  1.00 14.50           O  
ATOM   1272  CB  LEU A 142      38.481  17.048  81.915  1.00 13.19           C  
ATOM   1273  CG  LEU A 142      38.249  18.400  82.576  1.00 12.50           C  
ATOM   1274  CD1 LEU A 142      39.588  19.097  82.866  1.00 16.95           C  
ATOM   1275  CD2 LEU A 142      37.376  19.282  81.720  1.00 15.90           C  
ATOM   1276  N   CYS A 143      37.661  14.753  79.859  1.00 15.03           N  
ATOM   1277  CA  CYS A 143      37.958  13.503  79.196  1.00 16.67           C  
ATOM   1278  C   CYS A 143      38.611  13.691  77.825  1.00 15.08           C  
ATOM   1279  O   CYS A 143      38.717  14.823  77.339  1.00 16.70           O  
ATOM   1280  CB  CYS A 143      36.691  12.685  79.072  1.00 17.54           C  
ATOM   1281  SG  CYS A 143      35.528  13.261  77.866  1.00 17.54           S  
ATOM   1282  N   ASP A 144      39.005  12.556  77.231  1.00 17.25           N  
ATOM   1283  CA  ASP A 144      39.536  12.497  75.877  1.00 18.95           C  
ATOM   1284  C   ASP A 144      40.831  13.286  75.713  1.00 18.99           C  
ATOM   1285  O   ASP A 144      41.024  14.061  74.759  1.00 20.38           O  
ATOM   1286  CB  ASP A 144      38.518  12.908  74.868  1.00 20.00           C  
ATOM   1287  CG  ASP A 144      38.867  12.380  73.452  1.00 21.47           C  
ATOM   1288  OD1 ASP A 144      39.505  11.311  73.372  1.00 27.25           O  
ATOM   1289  OD2 ASP A 144      38.452  13.015  72.520  1.00 26.18           O  
ATOM   1290  N   PHE A 145      41.717  13.118  76.688  1.00 21.12           N  
ATOM   1291  CA  PHE A 145      43.058  13.728  76.652  1.00 28.04           C  
ATOM   1292  C   PHE A 145      43.841  13.304  75.405  1.00 35.29           C  
ATOM   1293  O   PHE A 145      43.721  12.169  74.955  1.00 28.75           O  
ATOM   1294  CB  PHE A 145      43.833  13.358  77.946  1.00 32.80           C  
ATOM   1295  CG  PHE A 145      43.389  14.170  79.136  1.00 24.79           C  
ATOM   1296  CD1 PHE A 145      42.129  13.989  79.669  1.00 27.20           C  
ATOM   1297  CD2 PHE A 145      44.189  15.177  79.664  1.00 22.91           C  
ATOM   1298  CE1 PHE A 145      41.671  14.783  80.699  1.00 28.42           C  
ATOM   1299  CE2 PHE A 145      43.754  15.961  80.708  1.00 26.60           C  
ATOM   1300  CZ  PHE A 145      42.482  15.777  81.227  1.00 26.87           C  
ATOM   1301  N   GLY A 146      44.649  14.210  74.864  1.00 34.51           N  
ATOM   1302  CA  GLY A 146      45.424  13.921  73.639  1.00 38.31           C  
ATOM   1303  C   GLY A 146      46.535  12.871  73.777  1.00 58.05           C  
ATOM   1304  O   GLY A 146      47.491  12.890  73.005  1.00 72.82           O  
ATOM   1305  N   PHE A 147      46.415  11.960  74.747  1.00 74.29           N  
ATOM   1306  CA  PHE A 147      47.324  10.812  74.872  1.00 94.12           C  
ATOM   1307  C   PHE A 147      46.638   9.425  74.804  1.00121.42           C  
ATOM   1308  O   PHE A 147      47.326   8.407  74.868  1.00139.02           O  
ATOM   1309  CB  PHE A 147      48.189  10.935  76.149  1.00 94.85           C  
ATOM   1310  CG  PHE A 147      47.438  10.720  77.447  1.00 78.38           C  
ATOM   1311  CD1 PHE A 147      47.112   9.433  77.889  1.00 85.47           C  
ATOM   1312  CD2 PHE A 147      47.100  11.799  78.253  1.00 70.80           C  
ATOM   1313  CE1 PHE A 147      46.435   9.234  79.082  1.00 70.02           C  
ATOM   1314  CE2 PHE A 147      46.425  11.603  79.449  1.00 59.52           C  
ATOM   1315  CZ  PHE A 147      46.088  10.319  79.862  1.00 69.34           C  
ATOM   1316  N   ALA A 148      45.311   9.370  74.666  1.00103.25           N  
ATOM   1317  CA  ALA A 148      44.596   8.083  74.600  1.00101.45           C  
ATOM   1318  C   ALA A 148      43.517   8.077  73.517  1.00 84.95           C  
ATOM   1319  O   ALA A 148      43.580   8.843  72.550  1.00 69.67           O  
ATOM   1320  CB  ALA A 148      43.991   7.742  75.958  1.00 77.24           C  
ATOM   1321  N   GLU A 161      41.956  15.858  59.811  1.00 68.49           N  
ATOM   1322  CA  GLU A 161      40.625  15.281  59.670  1.00 78.36           C  
ATOM   1323  C   GLU A 161      39.603  16.400  59.468  1.00 59.58           C  
ATOM   1324  O   GLU A 161      39.959  17.497  59.029  1.00 67.61           O  
ATOM   1325  CB  GLU A 161      40.279  14.446  60.914  1.00 70.10           C  
ATOM   1326  N   VAL A 162      38.338  16.111  59.774  1.00 60.65           N  
ATOM   1327  CA  VAL A 162      37.327  17.148  59.995  1.00 70.00           C  
ATOM   1328  C   VAL A 162      37.222  17.510  61.496  1.00 53.67           C  
ATOM   1329  O   VAL A 162      36.190  18.036  61.939  1.00 52.22           O  
ATOM   1330  CB  VAL A 162      35.940  16.707  59.480  1.00 63.26           C  
ATOM   1331  N   ALA A 163      38.276  17.227  62.271  1.00 56.02           N  
ATOM   1332  CA  ALA A 163      38.299  17.559  63.704  1.00 48.81           C  
ATOM   1333  C   ALA A 163      38.227  19.070  63.858  1.00 38.64           C  
ATOM   1334  O   ALA A 163      38.821  19.809  63.085  1.00 40.47           O  
ATOM   1335  CB  ALA A 163      39.557  17.024  64.377  1.00 42.07           C  
ATOM   1336  N   THR A 164      37.501  19.517  64.873  1.00 30.63           N  
ATOM   1337  CA  THR A 164      37.241  20.937  65.060  1.00 23.69           C  
ATOM   1338  C   THR A 164      38.522  21.648  65.481  1.00 23.01           C  
ATOM   1339  O   THR A 164      39.257  21.165  66.354  1.00 21.95           O  
ATOM   1340  CB  THR A 164      36.162  21.134  66.121  1.00 34.50           C  
ATOM   1341  OG1 THR A 164      35.010  20.369  65.719  1.00 40.89           O  
ATOM   1342  CG2 THR A 164      35.818  22.570  66.229  1.00 31.25           C  
ATOM   1343  N   ARG A 165      38.796  22.777  64.832  1.00 20.15           N  
ATOM   1344  CA  ARG A 165      39.986  23.576  65.093  1.00 17.78           C  
ATOM   1345  C   ARG A 165      39.688  24.778  65.947  1.00 14.58           C  
ATOM   1346  O   ARG A 165      40.597  25.544  66.252  1.00 14.40           O  
ATOM   1347  CB  ARG A 165      40.539  24.064  63.748  1.00 23.04           C  
ATOM   1348  CG  ARG A 165      41.087  22.890  62.952  1.00 29.62           C  
ATOM   1349  CD  ARG A 165      41.428  23.277  61.536  1.00 40.38           C  
ATOM   1350  NE  ARG A 165      41.810  22.104  60.743  1.00 41.40           N  
ATOM   1351  CZ  ARG A 165      40.949  21.328  60.080  1.00 50.32           C  
ATOM   1352  NH1 ARG A 165      39.627  21.559  60.117  1.00 54.09           N  
ATOM   1353  NH2 ARG A 165      41.413  20.298  59.386  1.00 56.46           N  
ATOM   1354  N   TRP A 166      38.416  24.931  66.367  1.00 14.52           N  
ATOM   1355  CA  TRP A 166      37.949  26.146  66.968  1.00 12.51           C  
ATOM   1356  C   TRP A 166      38.623  26.600  68.236  1.00 11.80           C  
ATOM   1357  O   TRP A 166      38.633  27.768  68.578  1.00 12.63           O  
ATOM   1358  CB  TRP A 166      36.458  26.104  67.242  1.00 11.90           C  
ATOM   1359  CG  TRP A 166      35.640  25.840  66.026  1.00 15.40           C  
ATOM   1360  CD1 TRP A 166      36.043  25.805  64.680  1.00 16.11           C  
ATOM   1361  CD2 TRP A 166      34.218  25.601  66.031  1.00 14.67           C  
ATOM   1362  NE1 TRP A 166      34.924  25.512  63.863  1.00 17.16           N  
ATOM   1363  CE2 TRP A 166      33.818  25.400  64.639  1.00 17.60           C  
ATOM   1364  CE3 TRP A 166      33.257  25.529  67.031  1.00 15.86           C  
ATOM   1365  CZ2 TRP A 166      32.491  25.146  64.294  1.00 20.44           C  
ATOM   1366  CZ3 TRP A 166      31.925  25.285  66.656  1.00 20.82           C  
ATOM   1367  CH2 TRP A 166      31.574  25.095  65.322  1.00 20.82           C  
ATOM   1368  N   TYR A 167      39.177  25.629  68.966  1.00 12.68           N  
ATOM   1369  CA  TYR A 167      39.810  25.878  70.274  1.00 12.35           C  
ATOM   1370  C   TYR A 167      41.309  25.738  70.247  1.00 14.12           C  
ATOM   1371  O   TYR A 167      41.943  25.815  71.315  1.00 14.47           O  
ATOM   1372  CB  TYR A 167      39.186  24.900  71.328  1.00 11.98           C  
ATOM   1373  CG  TYR A 167      37.667  24.967  71.302  1.00 11.10           C  
ATOM   1374  CD1 TYR A 167      36.961  25.985  71.967  1.00 14.00           C  
ATOM   1375  CD2 TYR A 167      36.953  24.156  70.453  1.00 14.15           C  
ATOM   1376  CE1 TYR A 167      35.569  26.131  71.818  1.00 13.71           C  
ATOM   1377  CE2 TYR A 167      35.590  24.318  70.315  1.00 14.26           C  
ATOM   1378  CZ  TYR A 167      34.926  25.323  70.975  1.00 14.43           C  
ATOM   1379  OH  TYR A 167      33.546  25.422  70.761  1.00 17.21           O  
ATOM   1380  N   ARG A 168      41.872  25.555  69.055  1.00 13.29           N  
ATOM   1381  CA  ARG A 168      43.338  25.419  68.878  1.00 14.52           C  
ATOM   1382  C   ARG A 168      44.078  26.725  68.859  1.00 12.44           C  
ATOM   1383  O   ARG A 168      43.742  27.665  68.109  1.00 14.27           O  
ATOM   1384  CB  ARG A 168      43.687  24.599  67.634  1.00 15.44           C  
ATOM   1385  CG  ARG A 168      43.099  23.190  67.747  1.00 20.75           C  
ATOM   1386  CD  ARG A 168      43.545  22.336  66.580  1.00 24.23           C  
ATOM   1387  NE  ARG A 168      42.950  21.016  66.656  1.00 24.12           N  
ATOM   1388  CZ  ARG A 168      43.035  20.107  65.690  1.00 34.41           C  
ATOM   1389  NH1 ARG A 168      43.697  20.370  64.578  1.00 31.12           N  
ATOM   1390  NH2 ARG A 168      42.458  18.924  65.854  1.00 39.91           N  
ATOM   1391  N   ALA A 169      45.145  26.764  69.666  1.00 15.01           N  
ATOM   1392  CA  ALA A 169      46.017  27.928  69.765  1.00 13.48           C  
ATOM   1393  C   ALA A 169      46.821  28.116  68.480  1.00 14.72           C  
ATOM   1394  O   ALA A 169      47.055  27.150  67.763  1.00 14.12           O  
ATOM   1395  CB  ALA A 169      46.992  27.742  70.928  1.00 13.18           C  
ATOM   1396  N   PRO A 170      47.296  29.328  68.209  1.00 13.79           N  
ATOM   1397  CA  PRO A 170      48.117  29.592  67.004  1.00 15.36           C  
ATOM   1398  C   PRO A 170      49.294  28.668  66.839  1.00 15.35           C  
ATOM   1399  O   PRO A 170      49.581  28.220  65.727  1.00 15.86           O  
ATOM   1400  CB  PRO A 170      48.531  31.052  67.149  1.00 17.86           C  
ATOM   1401  CG  PRO A 170      47.662  31.647  68.166  1.00 22.52           C  
ATOM   1402  CD  PRO A 170      47.038  30.558  68.977  1.00 13.88           C  
ATOM   1403  N   GLU A 171      49.996  28.349  67.918  1.00 16.34           N  
ATOM   1404  CA  GLU A 171      51.132  27.439  67.824  1.00 16.58           C  
ATOM   1405  C   GLU A 171      50.756  26.047  67.297  1.00 20.36           C  
ATOM   1406  O   GLU A 171      51.505  25.433  66.566  1.00 19.53           O  
ATOM   1407  CB  GLU A 171      51.862  27.356  69.171  1.00 18.31           C  
ATOM   1408  CG  GLU A 171      51.011  26.912  70.340  1.00 17.84           C  
ATOM   1409  CD  GLU A 171      50.398  28.036  71.159  1.00 16.93           C  
ATOM   1410  OE1 GLU A 171      50.061  29.106  70.622  1.00 15.76           O  
ATOM   1411  OE2 GLU A 171      50.222  27.871  72.413  1.00 15.76           O  
ATOM   1412  N   LEU A 172      49.567  25.555  67.620  1.00 16.16           N  
ATOM   1413  CA  LEU A 172      49.130  24.270  67.062  1.00 14.88           C  
ATOM   1414  C   LEU A 172      48.826  24.407  65.565  1.00 19.04           C  
ATOM   1415  O   LEU A 172      49.186  23.516  64.767  1.00 21.13           O  
ATOM   1416  CB  LEU A 172      47.893  23.744  67.820  1.00 16.29           C  
ATOM   1417  CG  LEU A 172      48.130  23.293  69.271  1.00 17.87           C  
ATOM   1418  CD1 LEU A 172      46.835  22.858  69.949  1.00 17.93           C  
ATOM   1419  CD2 LEU A 172      49.215  22.224  69.373  1.00 19.57           C  
ATOM   1420  N   LEU A 173      48.241  25.524  65.193  1.00 16.31           N  
ATOM   1421  CA  LEU A 173      47.746  25.737  63.836  1.00 18.04           C  
ATOM   1422  C   LEU A 173      48.891  25.881  62.834  1.00 21.75           C  
ATOM   1423  O   LEU A 173      48.729  25.562  61.649  1.00 21.54           O  
ATOM   1424  CB  LEU A 173      46.839  26.961  63.781  1.00 15.43           C  
ATOM   1425  CG  LEU A 173      45.540  26.774  64.595  1.00 15.24           C  
ATOM   1426  CD1 LEU A 173      44.872  28.119  64.841  1.00 14.55           C  
ATOM   1427  CD2 LEU A 173      44.592  25.734  63.967  1.00 16.54           C  
ATOM   1428  N   VAL A 174      50.013  26.414  63.291  1.00 19.72           N  
ATOM   1429  CA  VAL A 174      51.227  26.526  62.428  1.00 21.76           C  
ATOM   1430  C   VAL A 174      52.184  25.321  62.599  1.00 26.08           C  
ATOM   1431  O   VAL A 174      53.234  25.279  61.948  1.00 27.20           O  
ATOM   1432  CB  VAL A 174      51.971  27.849  62.649  1.00 19.59           C  
ATOM   1433  CG1 VAL A 174      51.083  29.065  62.406  1.00 17.51           C  
ATOM   1434  CG2 VAL A 174      52.624  27.942  64.030  1.00 18.23           C  
ATOM   1435  N   GLY A 175      51.847  24.335  63.435  1.00 24.07           N  
ATOM   1436  CA  GLY A 175      52.676  23.126  63.633  1.00 26.50           C  
ATOM   1437  C   GLY A 175      53.947  23.333  64.445  1.00 29.94           C  
ATOM   1438  O   GLY A 175      54.969  22.668  64.207  1.00 33.57           O  
ATOM   1439  N   ASP A 176      53.922  24.271  65.383  1.00 28.66           N  
ATOM   1440  CA  ASP A 176      55.098  24.525  66.215  1.00 22.26           C  
ATOM   1441  C   ASP A 176      55.302  23.337  67.165  1.00 30.25           C  
ATOM   1442  O   ASP A 176      54.442  23.075  68.016  1.00 30.24           O  
ATOM   1443  CB  ASP A 176      54.913  25.791  67.013  1.00 24.00           C  
ATOM   1444  CG  ASP A 176      56.185  26.284  67.640  1.00 27.71           C  
ATOM   1445  OD1 ASP A 176      57.136  25.493  67.762  1.00 32.62           O  
ATOM   1446  OD2 ASP A 176      56.228  27.467  68.021  1.00 28.47           O  
ATOM   1447  N   VAL A 177      56.445  22.640  67.048  1.00 29.99           N  
ATOM   1448  CA  VAL A 177      56.779  21.540  67.969  1.00 33.77           C  
ATOM   1449  C   VAL A 177      57.017  21.985  69.394  1.00 23.02           C  
ATOM   1450  O   VAL A 177      57.009  21.157  70.291  1.00 31.15           O  
ATOM   1451  CB  VAL A 177      58.028  20.742  67.491  1.00 35.23           C  
ATOM   1452  CG1 VAL A 177      57.715  20.029  66.184  1.00 40.21           C  
ATOM   1453  CG2 VAL A 177      59.233  21.658  67.360  1.00 35.46           C  
ATOM   1454  N   LYS A 178      57.249  23.276  69.606  1.00 24.31           N  
ATOM   1455  CA  LYS A 178      57.511  23.814  70.923  1.00 23.88           C  
ATOM   1456  C   LYS A 178      56.241  24.178  71.701  1.00 24.47           C  
ATOM   1457  O   LYS A 178      56.296  24.950  72.658  1.00 27.99           O  
ATOM   1458  CB  LYS A 178      58.410  25.057  70.853  1.00 32.84           C  
ATOM   1459  CG  LYS A 178      59.840  24.775  70.392  1.00 49.85           C  
ATOM   1460  CD  LYS A 178      60.775  25.951  70.682  1.00 53.17           C  
ATOM   1461  CE  LYS A 178      62.198  25.663  70.204  1.00 84.03           C  
ATOM   1462  NZ  LYS A 178      63.057  26.882  70.123  1.00 75.93           N  
ATOM   1463  N   TYR A 179      55.115  23.595  71.353  1.00 21.74           N  
ATOM   1464  CA  TYR A 179      53.881  23.935  72.093  1.00 20.10           C  
ATOM   1465  C   TYR A 179      53.965  23.318  73.466  1.00 19.66           C  
ATOM   1466  O   TYR A 179      54.687  22.307  73.704  1.00 21.47           O  
ATOM   1467  CB  TYR A 179      52.656  23.456  71.311  1.00 18.43           C  
ATOM   1468  CG  TYR A 179      52.453  21.978  71.383  1.00 20.62           C  
ATOM   1469  CD1 TYR A 179      51.712  21.424  72.402  1.00 23.27           C  
ATOM   1470  CD2 TYR A 179      53.009  21.131  70.443  1.00 28.75           C  
ATOM   1471  CE1 TYR A 179      51.529  20.085  72.486  1.00 26.23           C  
ATOM   1472  CE2 TYR A 179      52.814  19.778  70.504  1.00 30.52           C  
ATOM   1473  CZ  TYR A 179      52.067  19.259  71.544  1.00 32.78           C  
ATOM   1474  OH  TYR A 179      51.873  17.919  71.662  1.00 43.86           O  
ATOM   1475  N   GLY A 180      53.205  23.881  74.407  1.00 18.68           N  
ATOM   1476  CA  GLY A 180      53.128  23.264  75.713  1.00 19.88           C  
ATOM   1477  C   GLY A 180      51.808  23.496  76.407  1.00 16.78           C  
ATOM   1478  O   GLY A 180      50.749  23.605  75.750  1.00 16.49           O  
ATOM   1479  N   LYS A 181      51.882  23.602  77.723  1.00 15.40           N  
ATOM   1480  CA  LYS A 181      50.701  23.770  78.582  1.00 13.68           C  
ATOM   1481  C   LYS A 181      49.840  24.970  78.189  1.00 12.09           C  
ATOM   1482  O   LYS A 181      48.619  24.933  78.374  1.00 12.39           O  
ATOM   1483  CB  LYS A 181      51.122  23.891  80.030  1.00 14.83           C  
ATOM   1484  CG  LYS A 181      51.725  22.598  80.603  1.00 15.07           C  
ATOM   1485  CD  LYS A 181      52.352  22.846  81.959  1.00 15.27           C  
ATOM   1486  CE  LYS A 181      52.961  21.592  82.507  1.00 16.14           C  
ATOM   1487  NZ  LYS A 181      53.703  21.867  83.787  1.00 17.99           N  
ATOM   1488  N   ALA A 182      50.454  25.990  77.611  1.00 12.96           N  
ATOM   1489  CA  ALA A 182      49.741  27.176  77.180  1.00 11.45           C  
ATOM   1490  C   ALA A 182      48.638  26.906  76.137  1.00 11.69           C  
ATOM   1491  O   ALA A 182      47.687  27.712  76.030  1.00 13.61           O  
ATOM   1492  CB  ALA A 182      50.691  28.257  76.638  1.00 15.80           C  
ATOM   1493  N   VAL A 183      48.726  25.806  75.417  1.00 11.78           N  
ATOM   1494  CA  VAL A 183      47.634  25.484  74.458  1.00 11.66           C  
ATOM   1495  C   VAL A 183      46.314  25.265  75.193  1.00 12.54           C  
ATOM   1496  O   VAL A 183      45.260  25.583  74.675  1.00 12.96           O  
ATOM   1497  CB  VAL A 183      47.945  24.330  73.532  1.00 13.23           C  
ATOM   1498  CG1 VAL A 183      49.258  24.590  72.768  1.00 14.13           C  
ATOM   1499  CG2 VAL A 183      47.966  22.972  74.216  1.00 13.97           C  
ATOM   1500  N   ASP A 184      46.374  24.677  76.380  1.00 11.09           N  
ATOM   1501  CA  ASP A 184      45.162  24.417  77.159  1.00 10.70           C  
ATOM   1502  C   ASP A 184      44.583  25.715  77.735  1.00 10.13           C  
ATOM   1503  O   ASP A 184      43.359  25.841  77.850  1.00 11.40           O  
ATOM   1504  CB  ASP A 184      45.410  23.401  78.287  1.00 11.09           C  
ATOM   1505  CG  ASP A 184      45.663  22.003  77.812  1.00 15.12           C  
ATOM   1506  OD1 ASP A 184      45.295  21.608  76.687  1.00 13.07           O  
ATOM   1507  OD2 ASP A 184      46.236  21.254  78.644  1.00 14.70           O  
ATOM   1508  N   VAL A 185      45.432  26.675  78.152  1.00 11.24           N  
ATOM   1509  CA  VAL A 185      44.961  27.982  78.612  1.00 10.98           C  
ATOM   1510  C   VAL A 185      44.234  28.726  77.470  1.00 10.68           C  
ATOM   1511  O   VAL A 185      43.201  29.326  77.709  1.00 11.85           O  
ATOM   1512  CB  VAL A 185      46.122  28.764  79.216  1.00 11.60           C  
ATOM   1513  CG1 VAL A 185      45.708  30.209  79.499  1.00 15.64           C  
ATOM   1514  CG2 VAL A 185      46.670  27.991  80.441  1.00 14.26           C  
ATOM   1515  N   TRP A 186      44.784  28.640  76.255  1.00 11.01           N  
ATOM   1516  CA  TRP A 186      44.139  29.261  75.088  1.00 10.56           C  
ATOM   1517  C   TRP A 186      42.739  28.684  74.918  1.00 12.07           C  
ATOM   1518  O   TRP A 186      41.763  29.386  74.788  1.00 11.30           O  
ATOM   1519  CB  TRP A 186      44.927  28.926  73.831  1.00 11.51           C  
ATOM   1520  CG  TRP A 186      44.285  29.474  72.594  1.00 11.69           C  
ATOM   1521  CD1 TRP A 186      43.298  28.861  71.822  1.00 13.26           C  
ATOM   1522  CD2 TRP A 186      44.565  30.739  71.947  1.00 11.78           C  
ATOM   1523  NE1 TRP A 186      42.928  29.693  70.791  1.00 13.48           N  
ATOM   1524  CE2 TRP A 186      43.657  30.810  70.802  1.00 12.73           C  
ATOM   1525  CE3 TRP A 186      45.395  31.800  72.229  1.00 12.01           C  
ATOM   1526  CZ2 TRP A 186      43.652  31.911  69.954  1.00 12.14           C  
ATOM   1527  CZ3 TRP A 186      45.402  32.911  71.357  1.00 14.61           C  
ATOM   1528  CH2 TRP A 186      44.535  32.944  70.256  1.00 13.00           C  
ATOM   1529  N   ALA A 187      42.616  27.367  75.004  1.00 11.91           N  
ATOM   1530  CA  ALA A 187      41.298  26.721  74.774  1.00 11.31           C  
ATOM   1531  C   ALA A 187      40.306  27.143  75.851  1.00 12.35           C  
ATOM   1532  O   ALA A 187      39.140  27.433  75.593  1.00 13.58           O  
ATOM   1533  CB  ALA A 187      41.437  25.211  74.742  1.00 13.25           C  
ATOM   1534  N   ILE A 188      40.781  27.193  77.098  1.00 12.75           N  
ATOM   1535  CA  ILE A 188      39.989  27.741  78.188  1.00 13.12           C  
ATOM   1536  C   ILE A 188      39.472  29.184  77.895  1.00 13.78           C  
ATOM   1537  O   ILE A 188      38.267  29.478  78.107  1.00 15.63           O  
ATOM   1538  CB  ILE A 188      40.704  27.608  79.562  1.00 12.54           C  
ATOM   1539  CG1 ILE A 188      40.862  26.146  79.916  1.00 14.54           C  
ATOM   1540  CG2 ILE A 188      39.946  28.432  80.648  1.00 15.47           C  
ATOM   1541  CD1 ILE A 188      41.812  25.969  81.103  1.00 16.58           C  
ATOM   1542  N   GLY A 189      40.337  30.042  77.354  1.00 12.38           N  
ATOM   1543  CA  GLY A 189      39.925  31.365  76.970  1.00 13.27           C  
ATOM   1544  C   GLY A 189      38.805  31.358  75.968  1.00 15.65           C  
ATOM   1545  O   GLY A 189      37.869  32.153  76.064  1.00 15.95           O  
ATOM   1546  N   CYS A 190      38.886  30.446  74.997  1.00 13.29           N  
ATOM   1547  CA  CYS A 190      37.805  30.311  73.995  1.00 14.43           C  
ATOM   1548  C   CYS A 190      36.476  29.959  74.609  1.00 15.68           C  
ATOM   1549  O   CYS A 190      35.432  30.367  74.107  1.00 17.82           O  
ATOM   1550  CB  CYS A 190      38.172  29.258  72.951  1.00 13.82           C  
ATOM   1551  SG  CYS A 190      39.551  29.756  71.874  1.00 15.99           S  
ATOM   1552  N   LEU A 191      36.511  29.187  75.703  1.00 14.07           N  
ATOM   1553  CA  LEU A 191      35.304  28.754  76.380  1.00 15.23           C  
ATOM   1554  C   LEU A 191      34.574  29.882  77.129  1.00 19.03           C  
ATOM   1555  O   LEU A 191      33.352  29.831  77.307  1.00 19.83           O  
ATOM   1556  CB  LEU A 191      35.570  27.622  77.345  1.00 14.57           C  
ATOM   1557  CG  LEU A 191      36.122  26.275  76.865  1.00 15.50           C  
ATOM   1558  CD1 LEU A 191      36.493  25.380  78.061  1.00 19.87           C  
ATOM   1559  CD2 LEU A 191      35.140  25.583  75.932  1.00 17.82           C  
ATOM   1560  N   VAL A 192      35.313  30.871  77.595  1.00 18.76           N  
ATOM   1561  CA  VAL A 192      34.755  31.964  78.392  1.00 17.79           C  
ATOM   1562  C   VAL A 192      33.660  32.704  77.641  1.00 17.82           C  
ATOM   1563  O   VAL A 192      32.521  32.795  78.117  1.00 18.85           O  
ATOM   1564  CB  VAL A 192      35.847  32.995  78.793  1.00 18.84           C  
ATOM   1565  CG1 VAL A 192      35.228  34.218  79.490  1.00 20.52           C  
ATOM   1566  CG2 VAL A 192      36.896  32.325  79.664  1.00 20.99           C  
ATOM   1567  N   THR A 193      33.953  33.220  76.438  1.00 17.86           N  
ATOM   1568  CA  THR A 193      32.936  33.945  75.696  1.00 18.65           C  
ATOM   1569  C   THR A 193      31.837  32.994  75.166  1.00 16.75           C  
ATOM   1570  O   THR A 193      30.669  33.362  75.127  1.00 21.50           O  
ATOM   1571  CB  THR A 193      33.489  34.787  74.524  1.00 20.94           C  
ATOM   1572  OG1 THR A 193      34.188  33.921  73.611  1.00 19.59           O  
ATOM   1573  CG2 THR A 193      34.403  35.910  75.047  1.00 30.94           C  
ATOM   1574  N   GLU A 194      32.198  31.762  74.810  1.00 14.52           N  
ATOM   1575  CA  GLU A 194      31.228  30.844  74.283  1.00 16.01           C  
ATOM   1576  C   GLU A 194      30.175  30.515  75.343  1.00 16.55           C  
ATOM   1577  O   GLU A 194      28.970  30.488  75.038  1.00 16.73           O  
ATOM   1578  CB  GLU A 194      31.853  29.580  73.704  1.00 15.39           C  
ATOM   1579  CG  GLU A 194      30.813  28.621  73.162  1.00 16.76           C  
ATOM   1580  CD  GLU A 194      31.356  27.572  72.240  1.00 20.85           C  
ATOM   1581  OE1 GLU A 194      32.583  27.453  72.042  1.00 17.69           O  
ATOM   1582  OE2 GLU A 194      30.525  26.779  71.732  1.00 21.49           O  
ATOM   1583  N   MET A 195      30.599  30.272  76.582  1.00 16.33           N  
ATOM   1584  C   MET A 195      28.745  31.179  77.925  1.00 18.45           C  
ATOM   1585  O   MET A 195      27.559  31.010  78.234  1.00 17.86           O  
ATOM   1586  CA AMET A 195      29.624  29.952  77.633  0.50 15.89           C  
ATOM   1587  CB AMET A 195      30.306  29.374  78.901  0.50 16.69           C  
ATOM   1588  CG AMET A 195      30.622  27.876  78.813  0.50 16.14           C  
ATOM   1589  SD AMET A 195      31.077  27.061  80.384  0.50 21.48           S  
ATOM   1590  CE AMET A 195      32.846  27.105  80.185  0.50 21.67           C  
ATOM   1591  CA BMET A 195      29.633  29.988  77.650  0.50 16.76           C  
ATOM   1592  CB BMET A 195      30.345  29.629  78.935  0.50 19.26           C  
ATOM   1593  CG BMET A 195      31.147  28.367  78.845  0.50 18.82           C  
ATOM   1594  SD BMET A 195      31.919  28.090  80.434  0.50 22.23           S  
ATOM   1595  CE BMET A 195      30.909  26.718  80.956  0.50 36.10           C  
ATOM   1596  N   PHE A 196      29.303  32.385  77.844  1.00 18.53           N  
ATOM   1597  CA  PHE A 196      28.511  33.591  78.091  1.00 19.34           C  
ATOM   1598  C   PHE A 196      27.611  33.997  76.964  1.00 22.07           C  
ATOM   1599  O   PHE A 196      26.519  34.542  77.211  1.00 22.74           O  
ATOM   1600  CB  PHE A 196      29.396  34.802  78.468  1.00 19.08           C  
ATOM   1601  CG  PHE A 196      29.686  34.897  79.948  1.00 17.34           C  
ATOM   1602  CD1 PHE A 196      28.694  35.301  80.838  1.00 18.17           C  
ATOM   1603  CD2 PHE A 196      30.931  34.565  80.464  1.00 19.93           C  
ATOM   1604  CE1 PHE A 196      28.941  35.377  82.185  1.00 22.06           C  
ATOM   1605  CE2 PHE A 196      31.184  34.645  81.809  1.00 20.63           C  
ATOM   1606  CZ  PHE A 196      30.179  35.050  82.686  1.00 21.25           C  
ATOM   1607  N   MET A 197      28.067  33.771  75.732  1.00 19.73           N  
ATOM   1608  CA  MET A 197      27.389  34.329  74.557  1.00 23.37           C  
ATOM   1609  C   MET A 197      26.633  33.298  73.745  1.00 21.54           C  
ATOM   1610  O   MET A 197      25.748  33.653  72.945  1.00 23.61           O  
ATOM   1611  CB  MET A 197      28.363  35.066  73.637  1.00 21.92           C  
ATOM   1612  CG  MET A 197      29.169  36.187  74.295  1.00 26.25           C  
ATOM   1613  SD  MET A 197      28.154  37.419  75.110  1.00 30.90           S  
ATOM   1614  CE  MET A 197      27.052  37.916  73.790  1.00 25.65           C  
ATOM   1615  N   GLY A 198      26.926  32.025  73.949  1.00 17.54           N  
ATOM   1616  CA  GLY A 198      26.202  30.954  73.228  1.00 19.49           C  
ATOM   1617  C   GLY A 198      26.620  30.748  71.772  1.00 24.45           C  
ATOM   1618  O   GLY A 198      25.859  30.230  70.931  1.00 22.01           O  
ATOM   1619  N   GLU A 199      27.833  31.164  71.425  1.00 18.14           N  
ATOM   1620  CA  GLU A 199      28.359  30.906  70.115  1.00 17.94           C  
ATOM   1621  C   GLU A 199      29.883  30.752  70.222  1.00 16.03           C  
ATOM   1622  O   GLU A 199      30.506  31.366  71.087  1.00 17.81           O  
ATOM   1623  CB  GLU A 199      28.096  32.074  69.144  1.00 18.33           C  
ATOM   1624  CG  GLU A 199      28.753  33.394  69.525  1.00 21.77           C  
ATOM   1625  CD  GLU A 199      28.522  34.542  68.535  1.00 32.07           C  
ATOM   1626  OE1 GLU A 199      27.513  34.518  67.818  1.00 30.85           O  
ATOM   1627  OE2 GLU A 199      29.355  35.481  68.495  1.00 29.06           O  
ATOM   1628  N   PRO A 200      30.481  30.005  69.304  1.00 17.81           N  
ATOM   1629  CA  PRO A 200      31.950  29.873  69.315  1.00 14.46           C  
ATOM   1630  C   PRO A 200      32.682  31.157  68.990  1.00 16.51           C  
ATOM   1631  O   PRO A 200      32.223  31.977  68.159  1.00 16.80           O  
ATOM   1632  CB  PRO A 200      32.222  28.750  68.292  1.00 18.22           C  
ATOM   1633  CG  PRO A 200      31.014  28.741  67.420  1.00 21.28           C  
ATOM   1634  CD  PRO A 200      29.857  29.226  68.239  1.00 20.41           C  
ATOM   1635  N   LEU A 201      33.811  31.372  69.672  1.00 14.12           N  
ATOM   1636  CA  LEU A 201      34.599  32.573  69.445  1.00 13.86           C  
ATOM   1637  C   LEU A 201      35.232  32.621  68.030  1.00 17.53           C  
ATOM   1638  O   LEU A 201      35.091  33.654  67.309  1.00 16.37           O  
ATOM   1639  CB  LEU A 201      35.648  32.674  70.553  1.00 13.51           C  
ATOM   1640  CG  LEU A 201      36.529  33.913  70.438  1.00 15.12           C  
ATOM   1641  CD1 LEU A 201      35.729  35.182  70.596  1.00 16.70           C  
ATOM   1642  CD2 LEU A 201      37.576  33.766  71.570  1.00 16.17           C  
ATOM   1643  N   PHE A 202      35.865  31.519  67.626  1.00 13.87           N  
ATOM   1644  CA  PHE A 202      36.635  31.451  66.393  1.00 13.17           C  
ATOM   1645  C   PHE A 202      36.274  30.179  65.639  1.00 12.57           C  
ATOM   1646  O   PHE A 202      36.999  29.162  65.648  1.00 13.60           O  
ATOM   1647  CB  PHE A 202      38.160  31.484  66.670  1.00 14.01           C  
ATOM   1648  CG  PHE A 202      38.659  32.692  67.430  1.00 12.92           C  
ATOM   1649  CD1 PHE A 202      38.370  33.976  67.019  1.00 11.82           C  
ATOM   1650  CD2 PHE A 202      39.496  32.533  68.538  1.00 14.38           C  
ATOM   1651  CE1 PHE A 202      38.850  35.049  67.704  1.00 15.22           C  
ATOM   1652  CE2 PHE A 202      40.010  33.620  69.205  1.00 15.24           C  
ATOM   1653  CZ  PHE A 202      39.685  34.877  68.780  1.00 16.07           C  
ATOM   1654  N   PRO A 203      35.146  30.196  64.916  1.00 14.51           N  
ATOM   1655  CA  PRO A 203      34.709  28.952  64.268  1.00 14.89           C  
ATOM   1656  C   PRO A 203      35.282  28.713  62.865  1.00 17.75           C  
ATOM   1657  O   PRO A 203      34.506  28.662  61.875  1.00 18.98           O  
ATOM   1658  CB  PRO A 203      33.179  29.112  64.225  1.00 17.79           C  
ATOM   1659  CG  PRO A 203      33.022  30.561  64.085  1.00 19.06           C  
ATOM   1660  CD  PRO A 203      34.094  31.210  64.923  1.00 18.98           C  
ATOM   1661  N   GLY A 204      36.589  28.521  62.761  1.00 15.49           N  
ATOM   1662  CA  GLY A 204      37.232  28.261  61.478  1.00 15.40           C  
ATOM   1663  C   GLY A 204      37.015  26.892  60.925  1.00 18.19           C  
ATOM   1664  O   GLY A 204      36.791  25.955  61.688  1.00 19.24           O  
ATOM   1665  N   ASP A 205      37.086  26.759  59.602  1.00 20.22           N  
ATOM   1666  C   ASP A 205      38.067  24.720  58.481  1.00 25.63           C  
ATOM   1667  O   ASP A 205      37.969  23.617  57.925  1.00 31.00           O  
ATOM   1668  CA AASP A 205      36.828  25.421  59.026  0.70 21.20           C  
ATOM   1669  CB AASP A 205      35.682  25.440  57.999  0.70 30.81           C  
ATOM   1670  CG AASP A 205      35.968  26.308  56.796  0.70 31.28           C  
ATOM   1671  OD1AASP A 205      37.133  26.759  56.614  0.70 33.07           O  
ATOM   1672  OD2AASP A 205      35.000  26.527  56.016  0.70 31.01           O  
ATOM   1673  CA BASP A 205      36.809  25.513  58.845  0.30 22.65           C  
ATOM   1674  CB BASP A 205      36.108  25.853  57.505  0.30 23.01           C  
ATOM   1675  CG BASP A 205      34.582  25.872  57.603  0.30 33.71           C  
ATOM   1676  OD1BASP A 205      34.054  25.886  58.723  0.30 26.58           O  
ATOM   1677  OD2BASP A 205      33.903  25.885  56.541  0.30 37.52           O  
ATOM   1678  N   SER A 206      39.234  25.323  58.686  1.00 23.34           N  
ATOM   1679  CA  SER A 206      40.539  24.764  58.301  1.00 24.33           C  
ATOM   1680  C   SER A 206      41.609  25.466  59.112  1.00 21.33           C  
ATOM   1681  O   SER A 206      41.319  26.486  59.754  1.00 18.98           O  
ATOM   1682  CB  SER A 206      40.823  25.000  56.798  1.00 22.52           C  
ATOM   1683  OG  SER A 206      40.948  26.377  56.493  1.00 21.53           O  
ATOM   1684  N   ASP A 207      42.846  24.992  59.054  1.00 19.93           N  
ATOM   1685  CA  ASP A 207      43.947  25.679  59.753  1.00 18.92           C  
ATOM   1686  C   ASP A 207      44.052  27.136  59.293  1.00 18.42           C  
ATOM   1687  O   ASP A 207      44.183  28.046  60.128  1.00 17.52           O  
ATOM   1688  CB  ASP A 207      45.284  24.957  59.570  1.00 24.45           C  
ATOM   1689  CG  ASP A 207      45.354  23.629  60.303  1.00 33.56           C  
ATOM   1690  OD1 ASP A 207      44.596  23.410  61.249  1.00 31.39           O  
ATOM   1691  OD2 ASP A 207      46.182  22.800  59.913  1.00 34.15           O  
ATOM   1692  N   ILE A 208      44.081  27.371  57.988  1.00 19.67           N  
ATOM   1693  CA  ILE A 208      44.199  28.760  57.529  1.00 17.72           C  
ATOM   1694  C   ILE A 208      42.972  29.587  57.924  1.00 16.08           C  
ATOM   1695  O   ILE A 208      43.118  30.753  58.371  1.00 16.29           O  
ATOM   1696  CB  ILE A 208      44.474  28.850  56.000  1.00 23.33           C  
ATOM   1697  CG1 ILE A 208      44.797  30.293  55.587  1.00 28.14           C  
ATOM   1698  CG2 ILE A 208      43.307  28.402  55.198  1.00 25.06           C  
ATOM   1699  CD1 ILE A 208      46.095  30.792  56.180  1.00 38.63           C  
ATOM   1700  N   ASP A 209      41.763  29.062  57.762  1.00 17.37           N  
ATOM   1701  CA  ASP A 209      40.583  29.846  58.133  1.00 15.45           C  
ATOM   1702  C   ASP A 209      40.567  30.175  59.641  1.00 15.22           C  
ATOM   1703  O   ASP A 209      40.182  31.266  60.080  1.00 15.53           O  
ATOM   1704  CB  ASP A 209      39.313  29.072  57.744  1.00 17.35           C  
ATOM   1705  CG  ASP A 209      38.096  29.894  57.825  1.00 23.65           C  
ATOM   1706  OD1 ASP A 209      38.076  30.987  57.202  1.00 25.12           O  
ATOM   1707  OD2 ASP A 209      37.099  29.455  58.427  1.00 25.87           O  
ATOM   1708  N   GLN A 210      40.980  29.202  60.433  1.00 14.37           N  
ATOM   1709  CA  GLN A 210      41.066  29.395  61.867  1.00 15.05           C  
ATOM   1710  C   GLN A 210      42.012  30.544  62.221  1.00 16.35           C  
ATOM   1711  O   GLN A 210      41.699  31.399  63.046  1.00 13.11           O  
ATOM   1712  CB  GLN A 210      41.505  28.087  62.551  1.00 14.52           C  
ATOM   1713  CG  GLN A 210      41.397  28.119  64.066  1.00 14.93           C  
ATOM   1714  CD  GLN A 210      39.972  28.225  64.537  1.00 14.07           C  
ATOM   1715  OE1 GLN A 210      39.061  27.700  63.885  1.00 15.29           O  
ATOM   1716  NE2 GLN A 210      39.775  28.884  65.687  1.00 12.64           N  
ATOM   1717  N   LEU A 211      43.198  30.562  61.593  1.00 14.71           N  
ATOM   1718  CA  LEU A 211      44.128  31.628  61.791  1.00 13.86           C  
ATOM   1719  C   LEU A 211      43.543  32.963  61.380  1.00 14.51           C  
ATOM   1720  O   LEU A 211      43.719  33.974  62.076  1.00 15.43           O  
ATOM   1721  CB  LEU A 211      45.462  31.341  61.076  1.00 14.92           C  
ATOM   1722  CG  LEU A 211      46.315  30.253  61.750  1.00 15.06           C  
ATOM   1723  CD1 LEU A 211      47.420  29.747  60.803  1.00 18.28           C  
ATOM   1724  CD2 LEU A 211      46.936  30.755  63.045  1.00 17.40           C  
ATOM   1725  N   TYR A 212      42.811  32.997  60.259  1.00 14.16           N  
ATOM   1726  CA  TYR A 212      42.192  34.264  59.878  1.00 15.64           C  
ATOM   1727  C   TYR A 212      41.213  34.783  60.940  1.00 15.73           C  
ATOM   1728  O   TYR A 212      41.169  35.983  61.263  1.00 15.44           O  
ATOM   1729  CB  TYR A 212      41.464  34.162  58.517  1.00 15.06           C  
ATOM   1730  CG  TYR A 212      42.342  34.530  57.329  1.00 14.54           C  
ATOM   1731  CD1 TYR A 212      43.386  33.723  56.922  1.00 17.24           C  
ATOM   1732  CD2 TYR A 212      42.096  35.689  56.635  1.00 19.13           C  
ATOM   1733  CE1 TYR A 212      44.190  34.065  55.843  1.00 16.16           C  
ATOM   1734  CE2 TYR A 212      42.889  36.029  55.543  1.00 18.10           C  
ATOM   1735  CZ  TYR A 212      43.931  35.230  55.179  1.00 18.98           C  
ATOM   1736  OH  TYR A 212      44.764  35.604  54.116  1.00 16.59           O  
ATOM   1737  N   HIS A 213      40.392  33.870  61.465  1.00 14.01           N  
ATOM   1738  CA  HIS A 213      39.435  34.257  62.516  1.00 14.51           C  
ATOM   1739  C   HIS A 213      40.147  34.778  63.717  1.00 13.53           C  
ATOM   1740  O   HIS A 213      39.779  35.837  64.285  1.00 15.43           O  
ATOM   1741  CB  HIS A 213      38.558  33.082  62.951  1.00 15.53           C  
ATOM   1742  CG  HIS A 213      37.421  32.784  62.025  1.00 17.17           C  
ATOM   1743  ND1 HIS A 213      36.135  33.217  62.287  1.00 25.21           N  
ATOM   1744  CD2 HIS A 213      37.369  32.094  60.831  1.00 19.28           C  
ATOM   1745  CE1 HIS A 213      35.313  32.793  61.297  1.00 26.23           C  
ATOM   1746  NE2 HIS A 213      36.061  32.112  60.400  1.00 23.56           N  
ATOM   1747  N   ILE A 214      41.179  34.060  64.174  1.00 13.02           N  
ATOM   1748  CA  ILE A 214      41.980  34.548  65.316  1.00 14.35           C  
ATOM   1749  C   ILE A 214      42.576  35.933  65.113  1.00 15.18           C  
ATOM   1750  O   ILE A 214      42.464  36.819  65.974  1.00 16.64           O  
ATOM   1751  CB  ILE A 214      43.085  33.499  65.646  1.00 14.51           C  
ATOM   1752  CG1 ILE A 214      42.459  32.184  66.149  1.00 15.72           C  
ATOM   1753  CG2 ILE A 214      44.093  34.069  66.664  1.00 15.60           C  
ATOM   1754  CD1 ILE A 214      43.416  30.995  66.234  1.00 15.04           C  
ATOM   1755  N   MET A 215      43.211  36.110  63.954  1.00 14.72           N  
ATOM   1756  CA  MET A 215      43.963  37.328  63.662  1.00 16.00           C  
ATOM   1757  C   MET A 215      43.089  38.569  63.455  1.00 17.43           C  
ATOM   1758  O   MET A 215      43.450  39.665  63.864  1.00 17.43           O  
ATOM   1759  CB  MET A 215      44.877  37.019  62.488  1.00 16.33           C  
ATOM   1760  CG  MET A 215      46.011  36.084  62.853  1.00 14.97           C  
ATOM   1761  SD  MET A 215      46.964  35.503  61.463  1.00 18.31           S  
ATOM   1762  CE  MET A 215      48.105  36.898  61.219  1.00 20.36           C  
ATOM   1763  N   MET A 216      41.901  38.366  62.921  1.00 15.85           N  
ATOM   1764  C   MET A 216      40.654  40.086  64.114  1.00 20.38           C  
ATOM   1765  O   MET A 216      40.470  41.275  64.216  1.00 19.97           O  
ATOM   1766  CA AMET A 216      40.922  39.436  62.758  0.60 19.20           C  
ATOM   1767  CB AMET A 216      39.630  38.875  62.134  0.60 18.64           C  
ATOM   1768  CG AMET A 216      38.480  39.851  62.030  0.60 20.91           C  
ATOM   1769  SD AMET A 216      38.686  41.036  60.681  0.60 25.69           S  
ATOM   1770  CE AMET A 216      38.595  42.580  61.569  0.60 23.04           C  
ATOM   1771  CA BMET A 216      40.999  39.482  62.761  0.40 20.39           C  
ATOM   1772  CB BMET A 216      39.741  39.079  62.026  0.40 20.17           C  
ATOM   1773  CG BMET A 216      38.889  40.274  61.723  0.40 28.96           C  
ATOM   1774  SD BMET A 216      37.653  39.853  60.511  0.40 24.66           S  
ATOM   1775  CE BMET A 216      36.591  38.809  61.502  0.40 30.75           C  
ATOM   1776  N   CYS A 217      40.604  39.260  65.170  1.00 17.68           N  
ATOM   1777  CA  CYS A 217      40.300  39.736  66.498  1.00 17.90           C  
ATOM   1778  C   CYS A 217      41.541  40.208  67.238  1.00 22.38           C  
ATOM   1779  O   CYS A 217      41.533  41.276  67.856  1.00 21.45           O  
ATOM   1780  CB  CYS A 217      39.677  38.563  67.281  1.00 19.82           C  
ATOM   1781  SG  CYS A 217      39.288  38.928  69.017  1.00 23.50           S  
ATOM   1782  N   LEU A 218      42.608  39.413  67.156  1.00 18.01           N  
ATOM   1783  CA  LEU A 218      43.743  39.558  68.067  1.00 19.40           C  
ATOM   1784  C   LEU A 218      45.002  40.145  67.467  1.00 22.02           C  
ATOM   1785  O   LEU A 218      45.952  40.416  68.197  1.00 24.35           O  
ATOM   1786  CB  LEU A 218      44.020  38.201  68.769  1.00 20.41           C  
ATOM   1787  CG  LEU A 218      42.869  37.660  69.615  1.00 23.23           C  
ATOM   1788  CD1 LEU A 218      43.074  36.189  70.062  1.00 20.19           C  
ATOM   1789  CD2 LEU A 218      42.610  38.523  70.863  1.00 23.17           C  
ATOM   1790  N   GLY A 219      45.046  40.322  66.149  1.00 22.82           N  
ATOM   1791  CA  GLY A 219      46.182  40.956  65.498  1.00 22.14           C  
ATOM   1792  C   GLY A 219      47.182  39.976  64.948  1.00 21.69           C  
ATOM   1793  O   GLY A 219      46.894  38.781  64.814  1.00 21.12           O  
ATOM   1794  N   ASN A 220      48.381  40.463  64.645  1.00 22.66           N  
ATOM   1795  CA  ASN A 220      49.389  39.651  63.983  1.00 23.71           C  
ATOM   1796  C   ASN A 220      49.962  38.608  64.976  1.00 22.67           C  
ATOM   1797  O   ASN A 220      49.922  38.817  66.166  1.00 23.18           O  
ATOM   1798  CB  ASN A 220      50.505  40.525  63.373  1.00 32.62           C  
ATOM   1799  CG  ASN A 220      49.966  41.582  62.417  1.00 40.16           C  
ATOM   1800  OD1 ASN A 220      49.186  41.285  61.499  1.00 27.39           O  
ATOM   1801  ND2 ASN A 220      50.362  42.829  62.642  1.00 47.47           N  
ATOM   1802  N   LEU A 221      50.467  37.495  64.457  1.00 20.22           N  
ATOM   1803  CA  LEU A 221      51.096  36.460  65.260  1.00 18.11           C  
ATOM   1804  C   LEU A 221      52.479  36.917  65.718  1.00 24.41           C  
ATOM   1805  O   LEU A 221      53.063  37.891  65.157  1.00 23.05           O  
ATOM   1806  CB  LEU A 221      51.257  35.189  64.438  1.00 18.86           C  
ATOM   1807  CG  LEU A 221      49.974  34.599  63.830  1.00 21.48           C  
ATOM   1808  CD1 LEU A 221      50.293  33.292  63.123  1.00 24.75           C  
ATOM   1809  CD2 LEU A 221      48.860  34.448  64.894  1.00 19.34           C  
ATOM   1810  N   ILE A 222      53.030  36.223  66.705  1.00 22.12           N  
ATOM   1811  CA  ILE A 222      54.441  36.442  67.049  1.00 23.93           C  
ATOM   1812  C   ILE A 222      55.335  36.068  65.872  1.00 24.59           C  
ATOM   1813  O   ILE A 222      54.983  35.218  65.063  1.00 23.40           O  
ATOM   1814  CB  ILE A 222      54.887  35.683  68.336  1.00 24.52           C  
ATOM   1815  CG1 ILE A 222      54.855  34.160  68.189  1.00 22.55           C  
ATOM   1816  CG2 ILE A 222      54.058  36.178  69.513  1.00 23.56           C  
ATOM   1817  CD1 ILE A 222      55.429  33.415  69.397  1.00 22.05           C  
ATOM   1818  N   PRO A 223      56.536  36.671  65.800  1.00 28.17           N  
ATOM   1819  CA  PRO A 223      57.364  36.375  64.632  1.00 29.77           C  
ATOM   1820  C   PRO A 223      57.654  34.912  64.400  1.00 22.92           C  
ATOM   1821  O   PRO A 223      57.561  34.454  63.243  1.00 29.52           O  
ATOM   1822  CB  PRO A 223      58.643  37.191  64.907  1.00 27.26           C  
ATOM   1823  CG  PRO A 223      58.127  38.403  65.616  1.00 31.19           C  
ATOM   1824  CD  PRO A 223      56.976  37.898  66.492  1.00 30.78           C  
ATOM   1825  N   ARG A 224      57.910  34.140  65.459  1.00 23.15           N  
ATOM   1826  CA  ARG A 224      58.189  32.694  65.332  1.00 22.33           C  
ATOM   1827  C   ARG A 224      57.079  31.979  64.560  1.00 26.07           C  
ATOM   1828  O   ARG A 224      57.322  31.109  63.747  1.00 23.48           O  
ATOM   1829  CB  ARG A 224      58.330  32.043  66.719  1.00 24.70           C  
ATOM   1830  CG  ARG A 224      58.692  30.577  66.669  1.00 26.88           C  
ATOM   1831  CD  ARG A 224      58.819  29.916  68.056  1.00 26.37           C  
ATOM   1832  NE  ARG A 224      58.827  28.467  67.866  1.00 29.24           N  
ATOM   1833  CZ  ARG A 224      59.880  27.747  67.465  1.00 36.59           C  
ATOM   1834  NH1 ARG A 224      61.057  28.318  67.232  1.00 46.10           N  
ATOM   1835  NH2 ARG A 224      59.758  26.437  67.299  1.00 33.98           N  
ATOM   1836  N   HIS A 225      55.835  32.303  64.892  1.00 23.90           N  
ATOM   1837  CA  HIS A 225      54.709  31.590  64.318  1.00 20.96           C  
ATOM   1838  C   HIS A 225      54.486  31.965  62.855  1.00 20.98           C  
ATOM   1839  O   HIS A 225      54.197  31.100  62.043  1.00 20.73           O  
ATOM   1840  CB  HIS A 225      53.459  31.879  65.103  1.00 19.00           C  
ATOM   1841  CG  HIS A 225      53.453  31.218  66.452  1.00 20.53           C  
ATOM   1842  ND1 HIS A 225      52.496  31.476  67.381  1.00 21.68           N  
ATOM   1843  CD2 HIS A 225      54.347  30.327  67.028  1.00 20.03           C  
ATOM   1844  CE1 HIS A 225      52.761  30.758  68.489  1.00 21.80           C  
ATOM   1845  NE2 HIS A 225      53.879  30.034  68.275  1.00 21.54           N  
ATOM   1846  N   GLN A 226      54.595  33.243  62.560  1.00 23.16           N  
ATOM   1847  CA  GLN A 226      54.530  33.702  61.157  1.00 24.20           C  
ATOM   1848  C   GLN A 226      55.617  33.034  60.287  1.00 27.07           C  
ATOM   1849  O   GLN A 226      55.345  32.611  59.155  1.00 28.02           O  
ATOM   1850  CB  GLN A 226      54.626  35.230  61.099  1.00 26.23           C  
ATOM   1851  CG  GLN A 226      54.372  35.788  59.694  1.00 33.53           C  
ATOM   1852  CD  GLN A 226      53.044  35.287  59.142  1.00 34.10           C  
ATOM   1853  OE1 GLN A 226      52.989  34.507  58.172  1.00 39.96           O  
ATOM   1854  NE2 GLN A 226      51.963  35.683  59.802  1.00 29.15           N  
ATOM   1855  N   GLU A 227      56.829  32.930  60.829  1.00 27.94           N  
ATOM   1856  CA  GLU A 227      57.931  32.227  60.164  1.00 30.60           C  
ATOM   1857  C   GLU A 227      57.610  30.744  59.933  1.00 29.07           C  
ATOM   1858  O   GLU A 227      57.843  30.214  58.832  1.00 28.15           O  
ATOM   1859  CB  GLU A 227      59.233  32.393  60.964  1.00 39.46           C  
ATOM   1860  CG  GLU A 227      59.760  33.826  61.009  1.00 38.41           C  
ATOM   1861  CD  GLU A 227      60.797  34.082  62.106  1.00 60.19           C  
ATOM   1862  OE1 GLU A 227      61.395  33.118  62.649  1.00 48.27           O  
ATOM   1863  OE2 GLU A 227      61.015  35.273  62.429  1.00 60.10           O  
ATOM   1864  N   LEU A 228      57.066  30.050  60.948  1.00 24.46           N  
ATOM   1865  CA  LEU A 228      56.692  28.656  60.746  1.00 23.93           C  
ATOM   1866  C   LEU A 228      55.657  28.513  59.622  1.00 25.14           C  
ATOM   1867  O   LEU A 228      55.692  27.522  58.832  1.00 24.46           O  
ATOM   1868  CB  LEU A 228      56.169  28.049  62.050  1.00 22.78           C  
ATOM   1869  CG  LEU A 228      57.227  27.774  63.110  1.00 26.10           C  
ATOM   1870  CD1 LEU A 228      56.602  27.358  64.441  1.00 24.53           C  
ATOM   1871  CD2 LEU A 228      58.161  26.711  62.562  1.00 27.64           C  
ATOM   1872  N   PHE A 229      54.714  29.463  59.575  1.00 24.09           N  
ATOM   1873  CA  PHE A 229      53.675  29.426  58.561  1.00 21.79           C  
ATOM   1874  C   PHE A 229      54.323  29.634  57.185  1.00 23.19           C  
ATOM   1875  O   PHE A 229      54.071  28.898  56.241  1.00 25.31           O  
ATOM   1876  CB  PHE A 229      52.640  30.551  58.785  1.00 20.69           C  
ATOM   1877  CG  PHE A 229      51.519  30.529  57.786  1.00 24.26           C  
ATOM   1878  CD1 PHE A 229      51.656  31.181  56.552  1.00 23.06           C  
ATOM   1879  CD2 PHE A 229      50.345  29.817  58.045  1.00 22.68           C  
ATOM   1880  CE1 PHE A 229      50.625  31.127  55.621  1.00 21.13           C  
ATOM   1881  CE2 PHE A 229      49.319  29.763  57.117  1.00 22.86           C  
ATOM   1882  CZ  PHE A 229      49.462  30.425  55.893  1.00 24.74           C  
ATOM   1883  N   ASN A 230      55.156  30.640  57.117  1.00 25.31           N  
ATOM   1884  CA  ASN A 230      55.731  31.067  55.810  1.00 30.04           C  
ATOM   1885  C   ASN A 230      56.734  30.049  55.254  1.00 32.45           C  
ATOM   1886  O   ASN A 230      56.885  29.951  54.031  1.00 31.57           O  
ATOM   1887  CB  ASN A 230      56.399  32.432  55.958  1.00 27.74           C  
ATOM   1888  CG  ASN A 230      55.405  33.555  56.031  1.00 24.87           C  
ATOM   1889  OD1 ASN A 230      54.234  33.398  55.645  1.00 34.25           O  
ATOM   1890  ND2 ASN A 230      55.853  34.696  56.505  1.00 32.28           N  
ATOM   1891  N   LYS A 231      57.401  29.292  56.134  1.00 29.44           N  
ATOM   1892  CA  LYS A 231      58.358  28.243  55.727  1.00 34.61           C  
ATOM   1893  C   LYS A 231      57.684  26.912  55.356  1.00 38.07           C  
ATOM   1894  O   LYS A 231      58.327  26.031  54.792  1.00 38.32           O  
ATOM   1895  CB  LYS A 231      59.401  28.003  56.829  1.00 37.40           C  
ATOM   1896  CG  LYS A 231      60.365  29.168  57.040  1.00 45.05           C  
ATOM   1897  CD  LYS A 231      61.448  28.812  58.062  1.00 60.47           C  
ATOM   1898  CE  LYS A 231      62.557  29.862  58.151  1.00 69.45           C  
ATOM   1899  NZ  LYS A 231      62.486  30.731  59.363  1.00 58.54           N  
ATOM   1900  N   ASN A 232      56.393  26.756  55.639  1.00 33.92           N  
ATOM   1901  CA  ASN A 232      55.719  25.476  55.380  1.00 33.05           C  
ATOM   1902  C   ASN A 232      55.206  25.345  53.939  1.00 39.97           C  
ATOM   1903  O   ASN A 232      54.358  26.132  53.522  1.00 37.73           O  
ATOM   1904  CB  ASN A 232      54.571  25.293  56.365  1.00 32.61           C  
ATOM   1905  CG  ASN A 232      53.964  23.903  56.311  1.00 39.73           C  
ATOM   1906  OD1 ASN A 232      54.085  23.187  55.305  1.00 39.29           O  
ATOM   1907  ND2 ASN A 232      53.293  23.517  57.382  1.00 33.84           N  
ATOM   1908  N   PRO A 233      55.702  24.338  53.167  1.00 41.89           N  
ATOM   1909  CA  PRO A 233      55.211  24.113  51.786  1.00 44.57           C  
ATOM   1910  C   PRO A 233      53.701  23.856  51.634  1.00 40.25           C  
ATOM   1911  O   PRO A 233      53.156  24.081  50.543  1.00 45.15           O  
ATOM   1912  CB  PRO A 233      55.990  22.868  51.314  1.00 56.82           C  
ATOM   1913  CG  PRO A 233      57.132  22.721  52.245  1.00 58.26           C  
ATOM   1914  CD  PRO A 233      56.756  23.373  53.540  1.00 46.36           C  
ATOM   1915  N   VAL A 234      53.042  23.384  52.692  1.00 39.41           N  
ATOM   1916  CA  VAL A 234      51.598  23.152  52.656  1.00 47.69           C  
ATOM   1917  C   VAL A 234      50.836  24.453  52.398  1.00 48.76           C  
ATOM   1918  O   VAL A 234      49.737  24.427  51.846  1.00 46.55           O  
ATOM   1919  CB  VAL A 234      51.077  22.545  53.980  1.00 43.17           C  
ATOM   1920  CG1 VAL A 234      51.062  23.586  55.081  1.00 51.80           C  
ATOM   1921  CG2 VAL A 234      49.677  21.978  53.803  1.00 50.68           C  
ATOM   1922  N   PHE A 235      51.424  25.583  52.793  1.00 45.70           N  
ATOM   1923  CA  PHE A 235      50.750  26.872  52.694  1.00 36.35           C  
ATOM   1924  C   PHE A 235      51.321  27.689  51.545  1.00 38.49           C  
ATOM   1925  O   PHE A 235      51.221  28.927  51.542  1.00 34.27           O  
ATOM   1926  CB  PHE A 235      50.878  27.649  54.024  1.00 30.12           C  
ATOM   1927  CG  PHE A 235      50.192  27.007  55.193  1.00 36.43           C  
ATOM   1928  CD1 PHE A 235      48.835  26.714  55.154  1.00 40.62           C  
ATOM   1929  CD2 PHE A 235      50.892  26.741  56.361  1.00 34.37           C  
ATOM   1930  CE1 PHE A 235      48.206  26.122  56.230  1.00 40.58           C  
ATOM   1931  CE2 PHE A 235      50.269  26.150  57.453  1.00 33.55           C  
ATOM   1932  CZ  PHE A 235      48.918  25.854  57.390  1.00 38.61           C  
ATOM   1933  N   ALA A 236      51.928  27.014  50.554  1.00 35.21           N  
ATOM   1934  CA  ALA A 236      52.473  27.699  49.407  1.00 36.52           C  
ATOM   1935  C   ALA A 236      51.300  28.281  48.644  1.00 29.32           C  
ATOM   1936  O   ALA A 236      50.273  27.614  48.441  1.00 38.29           O  
ATOM   1937  CB  ALA A 236      53.266  26.755  48.503  1.00 44.24           C  
ATOM   1938  N   GLY A 237      51.457  29.535  48.284  1.00 33.39           N  
ATOM   1939  CA  GLY A 237      50.412  30.270  47.571  1.00 37.04           C  
ATOM   1940  C   GLY A 237      49.421  30.978  48.477  1.00 30.62           C  
ATOM   1941  O   GLY A 237      48.612  31.792  47.985  1.00 28.76           O  
ATOM   1942  N   VAL A 238      49.456  30.690  49.784  1.00 26.76           N  
ATOM   1943  CA  VAL A 238      48.521  31.312  50.722  1.00 23.53           C  
ATOM   1944  C   VAL A 238      49.287  32.175  51.720  1.00 26.99           C  
ATOM   1945  O   VAL A 238      50.449  31.896  52.064  1.00 24.65           O  
ATOM   1946  CB  VAL A 238      47.675  30.217  51.411  1.00 33.73           C  
ATOM   1947  CG1 VAL A 238      46.964  30.761  52.636  1.00 35.24           C  
ATOM   1948  CG2 VAL A 238      46.659  29.660  50.415  1.00 35.17           C  
ATOM   1949  N   ARG A 239      48.672  33.268  52.151  1.00 18.79           N  
ATOM   1950  CA  ARG A 239      49.289  34.115  53.181  1.00 21.02           C  
ATOM   1951  C   ARG A 239      48.299  34.373  54.293  1.00 21.22           C  
ATOM   1952  O   ARG A 239      47.091  34.438  54.056  1.00 22.21           O  
ATOM   1953  CB  ARG A 239      49.697  35.466  52.618  1.00 25.84           C  
ATOM   1954  CG  ARG A 239      50.685  35.366  51.463  1.00 33.13           C  
ATOM   1955  CD  ARG A 239      52.042  34.856  51.889  1.00 34.20           C  
ATOM   1956  NE  ARG A 239      52.794  35.805  52.710  1.00 34.66           N  
ATOM   1957  CZ  ARG A 239      54.100  35.678  53.001  1.00 32.20           C  
ATOM   1958  NH1 ARG A 239      54.810  34.656  52.528  1.00 35.27           N  
ATOM   1959  NH2 ARG A 239      54.703  36.601  53.739  1.00 47.07           N  
ATOM   1960  N   LEU A 240      48.836  34.581  55.477  1.00 23.41           N  
ATOM   1961  CA  LEU A 240      48.056  35.101  56.579  1.00 21.87           C  
ATOM   1962  C   LEU A 240      47.877  36.604  56.400  1.00 20.72           C  
ATOM   1963  O   LEU A 240      48.674  37.291  55.718  1.00 19.62           O  
ATOM   1964  CB  LEU A 240      48.744  34.785  57.889  1.00 20.85           C  
ATOM   1965  CG  LEU A 240      48.858  33.273  58.149  1.00 23.64           C  
ATOM   1966  CD1 LEU A 240      49.588  33.037  59.468  1.00 23.30           C  
ATOM   1967  CD2 LEU A 240      47.498  32.600  58.181  1.00 21.42           C  
ATOM   1968  N   PRO A 241      46.825  37.131  56.997  1.00 17.71           N  
ATOM   1969  CA  PRO A 241      46.518  38.522  56.786  1.00 17.02           C  
ATOM   1970  C   PRO A 241      47.403  39.455  57.572  1.00 20.95           C  
ATOM   1971  O   PRO A 241      47.814  39.134  58.690  1.00 20.19           O  
ATOM   1972  CB  PRO A 241      45.097  38.640  57.321  1.00 18.62           C  
ATOM   1973  CG  PRO A 241      45.002  37.590  58.404  1.00 18.60           C  
ATOM   1974  CD  PRO A 241      45.842  36.469  57.892  1.00 19.48           C  
ATOM   1975  N   GLU A 242      47.762  40.579  56.966  1.00 21.62           N  
ATOM   1976  C   GLU A 242      47.031  42.351  58.398  1.00 24.73           C  
ATOM   1977  O   GLU A 242      46.019  42.573  57.743  1.00 23.49           O  
ATOM   1978  CA AGLU A 242      48.237  41.756  57.708  0.60 20.18           C  
ATOM   1979  CB AGLU A 242      48.850  42.805  56.731  0.60 24.33           C  
ATOM   1980  CG AGLU A 242      49.566  43.963  57.433  0.60 31.79           C  
ATOM   1981  CD AGLU A 242      49.994  45.076  56.468  0.60 33.96           C  
ATOM   1982  OE1AGLU A 242      50.055  44.835  55.246  0.60 42.45           O  
ATOM   1983  OE2AGLU A 242      50.266  46.195  56.944  0.60 39.23           O  
ATOM   1984  CA BGLU A 242      48.250  41.714  57.760  0.40 21.22           C  
ATOM   1985  CB BGLU A 242      49.024  42.745  56.914  0.40 27.11           C  
ATOM   1986  CG BGLU A 242      49.535  43.947  57.720  0.40 27.93           C  
ATOM   1987  CD BGLU A 242      50.490  43.572  58.838  0.40 37.99           C  
ATOM   1988  OE1BGLU A 242      51.155  42.517  58.731  0.40 50.37           O  
ATOM   1989  OE2BGLU A 242      50.577  44.340  59.825  0.40 45.40           O  
ATOM   1990  N   ILE A 243      47.123  42.611  59.700  1.00 23.09           N  
ATOM   1991  CA  ILE A 243      46.027  43.218  60.419  1.00 24.24           C  
ATOM   1992  C   ILE A 243      46.446  44.607  60.876  1.00 21.17           C  
ATOM   1993  O   ILE A 243      47.309  44.751  61.736  1.00 25.29           O  
ATOM   1994  CB  ILE A 243      45.595  42.391  61.644  1.00 22.18           C  
ATOM   1995  CG1 ILE A 243      45.287  40.940  61.232  1.00 22.25           C  
ATOM   1996  CG2 ILE A 243      44.413  43.086  62.343  1.00 22.55           C  
ATOM   1997  CD1 ILE A 243      44.034  40.729  60.399  1.00 21.25           C  
ATOM   1998  N   LYS A 244      45.856  45.607  60.252  1.00 25.14           N  
ATOM   1999  CA  LYS A 244      46.056  46.995  60.665  1.00 30.50           C  
ATOM   2000  C   LYS A 244      44.913  47.473  61.549  1.00 32.62           C  
ATOM   2001  O   LYS A 244      45.104  48.375  62.356  1.00 33.70           O  
ATOM   2002  CB  LYS A 244      46.185  47.905  59.445  1.00 37.26           C  
ATOM   2003  CG  LYS A 244      47.453  47.704  58.632  1.00 50.39           C  
ATOM   2004  CD  LYS A 244      47.617  48.818  57.601  1.00 55.24           C  
ATOM   2005  N   GLU A 245      43.721  46.897  61.369  1.00 30.21           N  
ATOM   2006  CA  GLU A 245      42.594  47.206  62.211  1.00 24.75           C  
ATOM   2007  C   GLU A 245      41.961  45.884  62.699  1.00 22.45           C  
ATOM   2008  O   GLU A 245      41.331  45.163  61.923  1.00 26.64           O  
ATOM   2009  CB  GLU A 245      41.570  47.992  61.437  1.00 27.04           C  
ATOM   2010  CG  GLU A 245      40.396  48.455  62.282  1.00 38.12           C  
ATOM   2011  CD  GLU A 245      39.603  49.573  61.625  1.00 54.07           C  
ATOM   2012  OE1 GLU A 245      39.925  49.958  60.476  1.00 57.92           O  
ATOM   2013  OE2 GLU A 245      38.655  50.070  62.260  1.00 76.83           O  
ATOM   2014  N   ARG A 246      42.130  45.584  63.968  1.00 25.96           N  
ATOM   2015  CA  ARG A 246      41.471  44.384  64.520  1.00 23.55           C  
ATOM   2016  C   ARG A 246      40.105  44.681  65.122  1.00 32.76           C  
ATOM   2017  O   ARG A 246      39.750  45.831  65.356  1.00 29.01           O  
ATOM   2018  CB  ARG A 246      42.401  43.704  65.493  1.00 27.08           C  
ATOM   2019  CG  ARG A 246      42.499  44.350  66.833  1.00 24.34           C  
ATOM   2020  CD  ARG A 246      43.724  43.789  67.569  1.00 29.34           C  
ATOM   2021  NE  ARG A 246      43.822  44.313  68.927  1.00 39.95           N  
ATOM   2022  CZ  ARG A 246      43.156  43.847  69.990  1.00 35.49           C  
ATOM   2023  NH1 ARG A 246      42.335  42.808  69.906  1.00 28.93           N  
ATOM   2024  NH2 ARG A 246      43.324  44.438  71.168  1.00 41.47           N  
ATOM   2025  N   GLU A 247      39.332  43.625  65.355  1.00 25.10           N  
ATOM   2026  CA  GLU A 247      38.049  43.737  66.031  1.00 23.49           C  
ATOM   2027  C   GLU A 247      38.201  43.170  67.455  1.00 23.72           C  
ATOM   2028  O   GLU A 247      38.068  41.975  67.643  1.00 25.22           O  
ATOM   2029  CB  GLU A 247      36.987  42.966  65.280  1.00 26.50           C  
ATOM   2030  CG  GLU A 247      35.607  43.148  65.920  1.00 37.31           C  
ATOM   2031  CD  GLU A 247      34.564  42.161  65.424  1.00 40.94           C  
ATOM   2032  OE1 GLU A 247      34.926  41.136  64.802  1.00 42.67           O  
ATOM   2033  OE2 GLU A 247      33.368  42.411  65.681  1.00 54.09           O  
ATOM   2034  N   PRO A 248      38.467  44.030  68.438  1.00 27.02           N  
ATOM   2035  CA  PRO A 248      38.722  43.511  69.775  1.00 30.66           C  
ATOM   2036  C   PRO A 248      37.490  42.874  70.395  1.00 24.05           C  
ATOM   2037  O   PRO A 248      36.349  43.134  69.996  1.00 26.87           O  
ATOM   2038  CB  PRO A 248      39.165  44.745  70.578  1.00 31.45           C  
ATOM   2039  CG  PRO A 248      39.337  45.853  69.599  1.00 40.38           C  
ATOM   2040  CD  PRO A 248      38.525  45.499  68.393  1.00 40.63           C  
ATOM   2041  N   LEU A 249      37.729  42.030  71.384  1.00 23.99           N  
ATOM   2042  CA  LEU A 249      36.642  41.320  72.034  1.00 24.12           C  
ATOM   2043  C   LEU A 249      35.546  42.254  72.545  1.00 22.48           C  
ATOM   2044  O   LEU A 249      34.377  41.919  72.458  1.00 23.32           O  
ATOM   2045  CB  LEU A 249      37.177  40.489  73.201  1.00 23.40           C  
ATOM   2046  CG  LEU A 249      37.966  39.228  72.892  1.00 27.20           C  
ATOM   2047  CD1 LEU A 249      38.378  38.576  74.215  1.00 29.28           C  
ATOM   2048  CD2 LEU A 249      37.091  38.297  72.060  1.00 27.51           C  
ATOM   2049  N   GLU A 250      35.930  43.410  73.084  1.00 23.13           N  
ATOM   2050  C   GLU A 250      34.019  44.949  72.665  1.00 32.77           C  
ATOM   2051  O   GLU A 250      32.919  45.365  72.999  1.00 31.31           O  
ATOM   2052  CA AGLU A 250      34.922  44.287  73.705  0.50 27.31           C  
ATOM   2053  CB AGLU A 250      35.540  45.335  74.660  0.50 29.46           C  
ATOM   2054  CG AGLU A 250      36.889  45.930  74.246  0.50 32.34           C  
ATOM   2055  CD AGLU A 250      38.072  45.118  74.754  0.50 37.54           C  
ATOM   2056  OE1AGLU A 250      38.503  45.297  75.926  0.50 37.46           O  
ATOM   2057  OE2AGLU A 250      38.576  44.287  73.979  0.50 30.73           O  
ATOM   2058  CA BGLU A 250      34.982  44.365  73.693  0.50 29.88           C  
ATOM   2059  CB BGLU A 250      35.748  45.523  74.368  0.50 33.72           C  
ATOM   2060  CG BGLU A 250      36.377  46.508  73.381  0.50 37.53           C  
ATOM   2061  CD BGLU A 250      37.612  47.232  73.900  0.50 49.71           C  
ATOM   2062  OE1BGLU A 250      37.479  48.132  74.761  0.50 48.77           O  
ATOM   2063  OE2BGLU A 250      38.718  46.931  73.405  0.50 37.23           O  
ATOM   2064  N   ARG A 251      34.474  45.023  71.413  1.00 30.54           N  
ATOM   2065  C   ARG A 251      32.719  44.487  69.790  1.00 33.12           C  
ATOM   2066  O   ARG A 251      31.573  44.762  69.456  1.00 34.75           O  
ATOM   2067  CA AARG A 251      33.667  45.557  70.307  0.50 36.51           C  
ATOM   2068  CB AARG A 251      34.553  46.049  69.150  0.50 36.08           C  
ATOM   2069  CG AARG A 251      33.755  46.543  67.946  0.50 47.63           C  
ATOM   2070  CD AARG A 251      34.444  47.686  67.211  0.50 48.98           C  
ATOM   2071  NE AARG A 251      35.399  47.245  66.197  0.50 50.72           N  
ATOM   2072  CZ AARG A 251      35.054  46.769  65.006  0.50 52.01           C  
ATOM   2073  NH1AARG A 251      33.773  46.643  64.694  0.50 50.39           N  
ATOM   2074  NH2AARG A 251      35.986  46.402  64.135  0.50 55.00           N  
ATOM   2075  CA BARG A 251      33.654  45.567  70.329  0.50 36.30           C  
ATOM   2076  CB BARG A 251      34.534  46.147  69.208  0.50 36.42           C  
ATOM   2077  CG BARG A 251      34.008  47.464  68.645  0.50 45.69           C  
ATOM   2078  CD BARG A 251      35.153  48.401  68.271  0.50 46.60           C  
ATOM   2079  NE BARG A 251      35.763  48.038  66.997  0.50 42.62           N  
ATOM   2080  CZ BARG A 251      36.990  48.389  66.622  0.50 43.32           C  
ATOM   2081  NH1BARG A 251      37.756  49.103  67.434  0.50 42.39           N  
ATOM   2082  NH2BARG A 251      37.456  48.008  65.441  0.50 38.77           N  
ATOM   2083  N   ARG A 252      33.209  43.256  69.734  1.00 28.05           N  
ATOM   2084  CA  ARG A 252      32.380  42.160  69.319  1.00 26.53           C  
ATOM   2085  C   ARG A 252      31.244  41.894  70.335  1.00 28.51           C  
ATOM   2086  O   ARG A 252      30.122  41.580  69.946  1.00 26.61           O  
ATOM   2087  CB  ARG A 252      33.225  40.926  69.124  1.00 29.00           C  
ATOM   2088  CG  ARG A 252      32.404  39.780  68.616  1.00 31.85           C  
ATOM   2089  CD  ARG A 252      33.303  38.782  67.945  1.00 31.74           C  
ATOM   2090  NE  ARG A 252      32.604  37.531  67.763  1.00 33.84           N  
ATOM   2091  CZ  ARG A 252      33.238  36.379  67.562  1.00 25.29           C  
ATOM   2092  NH1 ARG A 252      34.567  36.384  67.463  1.00 30.53           N  
ATOM   2093  NH2 ARG A 252      32.533  35.268  67.415  1.00 30.92           N  
ATOM   2094  N   TYR A 253      31.537  42.040  71.636  1.00 22.72           N  
ATOM   2095  CA  TYR A 253      30.613  41.641  72.692  1.00 23.30           C  
ATOM   2096  C   TYR A 253      30.522  42.782  73.680  1.00 27.62           C  
ATOM   2097  O   TYR A 253      31.079  42.716  74.769  1.00 24.16           O  
ATOM   2098  CB  TYR A 253      31.107  40.364  73.377  1.00 23.53           C  
ATOM   2099  CG  TYR A 253      31.157  39.126  72.516  1.00 24.98           C  
ATOM   2100  CD1 TYR A 253      30.058  38.712  71.770  1.00 20.93           C  
ATOM   2101  CD2 TYR A 253      32.312  38.352  72.451  1.00 21.58           C  
ATOM   2102  CE1 TYR A 253      30.097  37.551  70.998  1.00 20.80           C  
ATOM   2103  CE2 TYR A 253      32.348  37.211  71.683  1.00 21.67           C  
ATOM   2104  CZ  TYR A 253      31.221  36.818  70.969  1.00 20.53           C  
ATOM   2105  OH  TYR A 253      31.305  35.701  70.192  1.00 23.44           O  
ATOM   2106  N   PRO A 254      29.878  43.889  73.263  1.00 28.92           N  
ATOM   2107  CA  PRO A 254      29.887  45.140  74.034  1.00 30.13           C  
ATOM   2108  C   PRO A 254      29.125  45.105  75.336  1.00 33.14           C  
ATOM   2109  O   PRO A 254      29.299  46.012  76.152  1.00 37.91           O  
ATOM   2110  CB  PRO A 254      29.241  46.150  73.068  1.00 35.03           C  
ATOM   2111  CG  PRO A 254      28.382  45.316  72.205  1.00 37.24           C  
ATOM   2112  CD  PRO A 254      29.161  44.036  71.986  1.00 29.68           C  
ATOM   2113  N   LYS A 255      28.307  44.081  75.555  1.00 30.24           N  
ATOM   2114  CA  LYS A 255      27.577  43.960  76.805  1.00 38.80           C  
ATOM   2115  C   LYS A 255      28.273  43.079  77.838  1.00 40.85           C  
ATOM   2116  O   LYS A 255      27.843  43.053  78.984  1.00 40.83           O  
ATOM   2117  CB  LYS A 255      26.162  43.409  76.555  1.00 60.64           C  
ATOM   2118  CG  LYS A 255      25.398  44.051  75.399  1.00 69.57           C  
ATOM   2119  CD  LYS A 255      25.352  45.573  75.469  1.00 75.77           C  
ATOM   2120  CE  LYS A 255      24.506  46.145  74.338  1.00 88.81           C  
ATOM   2121  NZ  LYS A 255      25.061  47.419  73.799  1.00 85.99           N  
ATOM   2122  N   LEU A 256      29.328  42.340  77.455  1.00 28.11           N  
ATOM   2123  CA  LEU A 256      30.081  41.567  78.457  1.00 30.29           C  
ATOM   2124  C   LEU A 256      30.870  42.460  79.391  1.00 26.28           C  
ATOM   2125  O   LEU A 256      31.497  43.419  78.963  1.00 26.18           O  
ATOM   2126  CB  LEU A 256      31.075  40.597  77.802  1.00 33.52           C  
ATOM   2127  CG  LEU A 256      30.579  39.233  77.396  1.00 43.61           C  
ATOM   2128  CD1 LEU A 256      31.737  38.458  76.770  1.00 28.61           C  
ATOM   2129  CD2 LEU A 256      29.954  38.525  78.590  1.00 33.41           C  
ATOM   2130  N   SER A 257      30.882  42.131  80.682  1.00 28.27           N  
ATOM   2131  CA  SER A 257      31.613  42.955  81.619  1.00 29.86           C  
ATOM   2132  C   SER A 257      33.095  42.951  81.337  1.00 31.19           C  
ATOM   2133  O   SER A 257      33.645  41.967  80.761  1.00 30.86           O  
ATOM   2134  CB  SER A 257      31.377  42.542  83.070  1.00 36.29           C  
ATOM   2135  OG  SER A 257      32.190  41.460  83.450  1.00 29.40           O  
ATOM   2136  N   GLU A 258      33.721  44.029  81.793  1.00 27.37           N  
ATOM   2137  CA  GLU A 258      35.168  44.240  81.657  1.00 27.81           C  
ATOM   2138  C   GLU A 258      35.951  43.112  82.320  1.00 20.17           C  
ATOM   2139  O   GLU A 258      37.007  42.735  81.817  1.00 24.58           O  
ATOM   2140  CB  GLU A 258      35.586  45.575  82.261  1.00 37.25           C  
ATOM   2141  CG  GLU A 258      35.202  46.759  81.376  1.00 47.39           C  
ATOM   2142  CD  GLU A 258      35.626  48.106  81.944  1.00 77.45           C  
ATOM   2143  OE1 GLU A 258      36.217  48.152  83.051  1.00 57.24           O  
ATOM   2144  OE2 GLU A 258      35.361  49.126  81.271  1.00 97.48           O  
ATOM   2145  N   VAL A 259      35.441  42.609  83.441  1.00 23.73           N  
ATOM   2146  CA  VAL A 259      36.110  41.541  84.191  1.00 24.73           C  
ATOM   2147  C   VAL A 259      36.166  40.255  83.348  1.00 21.24           C  
ATOM   2148  O   VAL A 259      37.204  39.599  83.263  1.00 18.89           O  
ATOM   2149  CB  VAL A 259      35.417  41.239  85.531  1.00 27.40           C  
ATOM   2150  CG1 VAL A 259      36.124  40.086  86.247  1.00 26.45           C  
ATOM   2151  CG2 VAL A 259      35.377  42.473  86.420  1.00 36.94           C  
ATOM   2152  N   VAL A 260      35.042  39.909  82.724  1.00 19.14           N  
ATOM   2153  CA  VAL A 260      34.967  38.728  81.854  1.00 19.12           C  
ATOM   2154  C   VAL A 260      35.880  38.875  80.636  1.00 18.69           C  
ATOM   2155  O   VAL A 260      36.639  37.938  80.278  1.00 19.12           O  
ATOM   2156  CB  VAL A 260      33.502  38.443  81.424  1.00 21.73           C  
ATOM   2157  CG1 VAL A 260      33.435  37.332  80.390  1.00 19.97           C  
ATOM   2158  CG2 VAL A 260      32.641  38.103  82.644  1.00 21.17           C  
ATOM   2159  N   ILE A 261      35.793  40.038  79.972  1.00 19.04           N  
ATOM   2160  CA  ILE A 261      36.643  40.321  78.814  1.00 17.79           C  
ATOM   2161  C   ILE A 261      38.122  40.188  79.199  1.00 17.89           C  
ATOM   2162  O   ILE A 261      38.913  39.580  78.455  1.00 19.61           O  
ATOM   2163  CB  ILE A 261      36.348  41.718  78.216  1.00 21.34           C  
ATOM   2164  CG1 ILE A 261      34.945  41.751  77.599  1.00 28.41           C  
ATOM   2165  CG2 ILE A 261      37.388  42.098  77.158  1.00 24.22           C  
ATOM   2166  CD1 ILE A 261      34.813  40.939  76.330  1.00 24.13           C  
ATOM   2167  N   ASP A 262      38.487  40.727  80.360  1.00 18.95           N  
ATOM   2168  CA  ASP A 262      39.883  40.714  80.810  1.00 20.01           C  
ATOM   2169  C   ASP A 262      40.392  39.281  81.010  1.00 19.70           C  
ATOM   2170  O   ASP A 262      41.491  38.939  80.591  1.00 19.37           O  
ATOM   2171  CB  ASP A 262      40.051  41.483  82.110  1.00 20.88           C  
ATOM   2172  CG  ASP A 262      41.508  41.617  82.494  1.00 26.37           C  
ATOM   2173  OD1 ASP A 262      42.201  42.373  81.804  1.00 27.52           O  
ATOM   2174  OD2 ASP A 262      41.980  40.934  83.421  1.00 24.04           O  
ATOM   2175  N   LEU A 263      39.568  38.450  81.616  1.00 17.62           N  
ATOM   2176  CA  LEU A 263      39.936  37.033  81.787  1.00 16.76           C  
ATOM   2177  C   LEU A 263      40.174  36.369  80.437  1.00 17.12           C  
ATOM   2178  O   LEU A 263      41.203  35.704  80.221  1.00 15.02           O  
ATOM   2179  CB  LEU A 263      38.866  36.280  82.610  1.00 16.41           C  
ATOM   2180  CG  LEU A 263      39.076  34.775  82.730  1.00 16.48           C  
ATOM   2181  CD1 LEU A 263      40.374  34.481  83.447  1.00 18.15           C  
ATOM   2182  CD2 LEU A 263      37.871  34.088  83.426  1.00 19.57           C  
ATOM   2183  N   ALA A 264      39.240  36.558  79.514  1.00 15.71           N  
ATOM   2184  CA  ALA A 264      39.417  35.964  78.187  1.00 14.97           C  
ATOM   2185  C   ALA A 264      40.664  36.479  77.482  1.00 14.58           C  
ATOM   2186  O   ALA A 264      41.407  35.683  76.889  1.00 15.39           O  
ATOM   2187  CB  ALA A 264      38.145  36.204  77.350  1.00 17.26           C  
ATOM   2188  N   LYS A 265      40.886  37.800  77.523  1.00 16.86           N  
ATOM   2189  CA  LYS A 265      42.041  38.413  76.861  1.00 16.37           C  
ATOM   2190  C   LYS A 265      43.393  37.840  77.396  1.00 15.01           C  
ATOM   2191  O   LYS A 265      44.349  37.633  76.625  1.00 16.02           O  
ATOM   2192  CB  LYS A 265      42.014  39.932  77.050  1.00 21.80           C  
ATOM   2193  CG  LYS A 265      41.080  40.671  76.096  1.00 27.69           C  
ATOM   2194  CD  LYS A 265      40.979  42.141  76.495  1.00 34.53           C  
ATOM   2195  CE  LYS A 265      42.270  42.942  76.401  1.00 50.52           C  
ATOM   2196  NZ  LYS A 265      42.086  44.322  76.969  1.00 44.68           N  
ATOM   2197  N   LYS A 266      43.453  37.601  78.711  1.00 17.64           N  
ATOM   2198  CA  LYS A 266      44.681  37.080  79.324  1.00 16.45           C  
ATOM   2199  C   LYS A 266      44.956  35.663  78.782  1.00 14.44           C  
ATOM   2200  O   LYS A 266      46.095  35.329  78.410  1.00 16.92           O  
ATOM   2201  CB  LYS A 266      44.541  37.067  80.835  1.00 19.90           C  
ATOM   2202  CG  LYS A 266      44.860  38.401  81.508  1.00 24.54           C  
ATOM   2203  CD  LYS A 266      44.651  38.290  83.013  1.00 33.18           C  
ATOM   2204  CE  LYS A 266      45.441  39.345  83.763  1.00 43.47           C  
ATOM   2205  NZ  LYS A 266      44.944  40.690  83.398  1.00 38.87           N  
ATOM   2206  N   CYS A 267      43.891  34.860  78.690  1.00 13.73           N  
ATOM   2207  CA  CYS A 267      44.030  33.475  78.222  1.00 13.81           C  
ATOM   2208  C   CYS A 267      44.377  33.406  76.748  1.00 14.87           C  
ATOM   2209  O   CYS A 267      45.067  32.489  76.300  1.00 15.56           O  
ATOM   2210  CB  CYS A 267      42.748  32.703  78.397  1.00 13.94           C  
ATOM   2211  SG  CYS A 267      42.276  32.351  80.103  1.00 17.76           S  
ATOM   2212  N   LEU A 268      43.897  34.395  75.990  1.00 13.92           N  
ATOM   2213  CA  LEU A 268      44.066  34.404  74.552  1.00 14.10           C  
ATOM   2214  C   LEU A 268      45.208  35.286  74.101  1.00 15.21           C  
ATOM   2215  O   LEU A 268      45.189  35.873  73.034  1.00 17.55           O  
ATOM   2216  CB  LEU A 268      42.770  34.904  73.901  1.00 15.70           C  
ATOM   2217  CG  LEU A 268      41.565  34.016  74.146  1.00 14.17           C  
ATOM   2218  CD1 LEU A 268      40.302  34.784  73.722  1.00 17.81           C  
ATOM   2219  CD2 LEU A 268      41.680  32.676  73.402  1.00 12.91           C  
ATOM   2220  N   HIS A 269      46.238  35.425  74.908  1.00 14.90           N  
ATOM   2221  CA  HIS A 269      47.412  36.144  74.424  1.00 15.93           C  
ATOM   2222  C   HIS A 269      47.971  35.460  73.215  1.00 16.98           C  
ATOM   2223  O   HIS A 269      48.162  34.263  73.189  1.00 14.67           O  
ATOM   2224  CB  HIS A 269      48.474  36.278  75.527  1.00 15.74           C  
ATOM   2225  CG  HIS A 269      49.409  37.448  75.310  1.00 18.41           C  
ATOM   2226  ND1 HIS A 269      50.224  37.535  74.240  1.00 17.97           N  
ATOM   2227  CD2 HIS A 269      49.602  38.604  76.061  1.00 20.82           C  
ATOM   2228  CE1 HIS A 269      50.911  38.723  74.306  1.00 20.28           C  
ATOM   2229  NE2 HIS A 269      50.529  39.362  75.416  1.00 18.66           N  
ATOM   2230  N   ILE A 270      48.253  36.227  72.157  1.00 15.67           N  
ATOM   2231  CA  ILE A 270      48.815  35.659  70.954  1.00 14.83           C  
ATOM   2232  C   ILE A 270      50.203  34.988  71.175  1.00 16.37           C  
ATOM   2233  O   ILE A 270      50.518  34.008  70.497  1.00 16.70           O  
ATOM   2234  CB  ILE A 270      48.852  36.721  69.801  1.00 22.58           C  
ATOM   2235  CG1 ILE A 270      48.516  36.052  68.470  1.00 30.77           C  
ATOM   2236  CG2 ILE A 270      50.194  37.441  69.757  1.00 23.52           C  
ATOM   2237  CD1 ILE A 270      47.034  35.769  68.313  1.00 26.34           C  
ATOM   2238  N   ASP A 271      50.941  35.439  72.203  1.00 17.06           N  
ATOM   2239  CA  ASP A 271      52.248  34.907  72.583  1.00 16.59           C  
ATOM   2240  C   ASP A 271      52.039  33.870  73.711  1.00 17.00           C  
ATOM   2241  O   ASP A 271      51.608  34.265  74.786  1.00 16.47           O  
ATOM   2242  CB  ASP A 271      53.140  36.020  73.108  1.00 18.36           C  
ATOM   2243  CG  ASP A 271      54.535  35.562  73.377  1.00 24.61           C  
ATOM   2244  OD1 ASP A 271      54.771  34.336  73.474  1.00 20.09           O  
ATOM   2245  OD2 ASP A 271      55.401  36.432  73.512  1.00 20.74           O  
ATOM   2246  N   PRO A 272      52.246  32.576  73.415  1.00 15.93           N  
ATOM   2247  CA  PRO A 272      52.053  31.543  74.457  1.00 15.64           C  
ATOM   2248  C   PRO A 272      52.783  31.821  75.732  1.00 16.24           C  
ATOM   2249  O   PRO A 272      52.287  31.455  76.822  1.00 16.38           O  
ATOM   2250  CB  PRO A 272      52.531  30.248  73.827  1.00 19.02           C  
ATOM   2251  CG  PRO A 272      53.161  30.616  72.539  1.00 20.86           C  
ATOM   2252  CD  PRO A 272      52.775  32.004  72.167  1.00 18.58           C  
ATOM   2253  N   ASP A 273      53.951  32.464  75.626  1.00 17.03           N  
ATOM   2254  CA  ASP A 273      54.728  32.736  76.835  1.00 15.41           C  
ATOM   2255  C   ASP A 273      54.150  33.807  77.733  1.00 16.09           C  
ATOM   2256  O   ASP A 273      54.563  33.961  78.896  1.00 18.33           O  
ATOM   2257  CB  ASP A 273      56.163  33.140  76.483  1.00 19.74           C  
ATOM   2258  CG  ASP A 273      56.997  31.975  76.018  1.00 26.85           C  
ATOM   2259  OD1 ASP A 273      56.737  30.841  76.442  1.00 29.64           O  
ATOM   2260  OD2 ASP A 273      57.955  32.225  75.272  1.00 30.80           O  
ATOM   2261  N   LYS A 274      53.187  34.560  77.229  1.00 13.70           N  
ATOM   2262  CA  LYS A 274      52.574  35.620  78.003  1.00 15.79           C  
ATOM   2263  C   LYS A 274      51.173  35.297  78.543  1.00 14.28           C  
ATOM   2264  O   LYS A 274      50.536  36.148  79.191  1.00 18.82           O  
ATOM   2265  CB  LYS A 274      52.576  36.898  77.158  1.00 17.40           C  
ATOM   2266  CG  LYS A 274      53.992  37.427  76.976  1.00 19.06           C  
ATOM   2267  CD  LYS A 274      54.054  38.714  76.177  1.00 22.19           C  
ATOM   2268  CE  LYS A 274      55.498  39.087  75.875  1.00 22.51           C  
ATOM   2269  NZ  LYS A 274      55.592  40.368  75.096  1.00 27.91           N  
ATOM   2270  N   ARG A 275      50.705  34.072  78.288  1.00 14.95           N  
ATOM   2271  CA  ARG A 275      49.498  33.572  78.902  1.00 14.63           C  
ATOM   2272  C   ARG A 275      49.796  33.148  80.362  1.00 14.09           C  
ATOM   2273  O   ARG A 275      50.931  32.740  80.714  1.00 15.23           O  
ATOM   2274  CB  ARG A 275      48.937  32.349  78.135  1.00 13.79           C  
ATOM   2275  CG  ARG A 275      48.592  32.667  76.681  1.00 12.50           C  
ATOM   2276  CD  ARG A 275      48.076  31.452  75.940  1.00 13.18           C  
ATOM   2277  NE  ARG A 275      48.261  31.734  74.517  1.00 13.97           N  
ATOM   2278  CZ  ARG A 275      48.595  30.864  73.582  1.00 12.07           C  
ATOM   2279  NH1 ARG A 275      48.674  29.583  73.840  1.00 13.18           N  
ATOM   2280  NH2 ARG A 275      48.937  31.291  72.383  1.00 14.47           N  
ATOM   2281  N   PRO A 276      48.806  33.300  81.215  1.00 14.82           N  
ATOM   2282  CA  PRO A 276      48.981  32.810  82.605  1.00 15.17           C  
ATOM   2283  C   PRO A 276      49.117  31.305  82.671  1.00 14.65           C  
ATOM   2284  O   PRO A 276      48.659  30.569  81.763  1.00 15.62           O  
ATOM   2285  CB  PRO A 276      47.658  33.189  83.285  1.00 16.88           C  
ATOM   2286  CG  PRO A 276      46.947  34.122  82.333  1.00 21.23           C  
ATOM   2287  CD  PRO A 276      47.428  33.724  80.974  1.00 18.21           C  
ATOM   2288  N   PHE A 277      49.647  30.803  83.785  1.00 13.99           N  
ATOM   2289  CA  PHE A 277      49.561  29.398  84.082  1.00 14.74           C  
ATOM   2290  C   PHE A 277      48.101  29.124  84.379  1.00 14.76           C  
ATOM   2291  O   PHE A 277      47.366  29.978  84.893  1.00 13.69           O  
ATOM   2292  CB  PHE A 277      50.307  29.050  85.372  1.00 15.44           C  
ATOM   2293  CG  PHE A 277      51.757  29.443  85.395  1.00 17.83           C  
ATOM   2294  CD1 PHE A 277      52.514  29.498  84.242  1.00 22.47           C  
ATOM   2295  CD2 PHE A 277      52.363  29.740  86.607  1.00 22.20           C  
ATOM   2296  CE1 PHE A 277      53.859  29.875  84.272  1.00 24.63           C  
ATOM   2297  CE2 PHE A 277      53.709  30.086  86.663  1.00 22.55           C  
ATOM   2298  CZ  PHE A 277      54.465  30.150  85.488  1.00 22.33           C  
ATOM   2299  N   CYS A 278      47.665  27.893  84.109  1.00 14.62           N  
ATOM   2300  CA  CYS A 278      46.291  27.496  84.361  1.00 15.36           C  
ATOM   2301  C   CYS A 278      45.874  27.820  85.793  1.00 16.74           C  
ATOM   2302  O   CYS A 278      44.878  28.469  86.021  1.00 19.05           O  
ATOM   2303  CB  CYS A 278      46.104  26.006  83.997  1.00 17.11           C  
ATOM   2304  SG  CYS A 278      44.399  25.521  84.137  1.00 20.55           S  
ATOM   2305  N   ALA A 279      46.667  27.400  86.764  1.00 16.10           N  
ATOM   2306  CA  ALA A 279      46.345  27.618  88.165  1.00 21.30           C  
ATOM   2307  C   ALA A 279      46.269  29.099  88.560  1.00 21.88           C  
ATOM   2308  O   ALA A 279      45.478  29.462  89.451  1.00 20.73           O  
ATOM   2309  CB  ALA A 279      47.366  26.871  89.018  1.00 21.01           C  
ATOM   2310  N   GLU A 280      47.008  29.960  87.847  1.00 16.16           N  
ATOM   2311  CA  GLU A 280      46.960  31.408  88.102  1.00 15.00           C  
ATOM   2312  C   GLU A 280      45.629  31.994  87.709  1.00 16.41           C  
ATOM   2313  O   GLU A 280      45.258  33.079  88.209  1.00 17.17           O  
ATOM   2314  CB  GLU A 280      48.051  32.209  87.357  1.00 16.94           C  
ATOM   2315  CG  GLU A 280      49.425  31.960  87.907  1.00 20.89           C  
ATOM   2316  CD  GLU A 280      50.512  32.617  87.117  1.00 22.33           C  
ATOM   2317  OE1 GLU A 280      50.421  32.743  85.854  1.00 19.46           O  
ATOM   2318  OE2 GLU A 280      51.495  33.072  87.801  1.00 21.06           O  
ATOM   2319  N   LEU A 281      44.869  31.323  86.850  1.00 13.86           N  
ATOM   2320  CA  LEU A 281      43.576  31.856  86.446  1.00 13.97           C  
ATOM   2321  C   LEU A 281      42.612  32.040  87.616  1.00 14.26           C  
ATOM   2322  O   LEU A 281      41.773  32.942  87.571  1.00 17.81           O  
ATOM   2323  CB  LEU A 281      42.934  30.987  85.334  1.00 14.28           C  
ATOM   2324  CG  LEU A 281      43.732  30.938  84.063  1.00 15.37           C  
ATOM   2325  CD1 LEU A 281      43.075  29.921  83.097  1.00 13.77           C  
ATOM   2326  CD2 LEU A 281      43.836  32.333  83.406  1.00 18.65           C  
ATOM   2327  N   LEU A 282      42.721  31.177  88.625  1.00 16.38           N  
ATOM   2328  CA  LEU A 282      41.821  31.219  89.767  1.00 19.08           C  
ATOM   2329  C   LEU A 282      42.053  32.451  90.622  1.00 20.21           C  
ATOM   2330  O   LEU A 282      41.175  32.815  91.379  1.00 21.29           O  
ATOM   2331  CB  LEU A 282      41.953  29.961  90.595  1.00 19.10           C  
ATOM   2332  CG  LEU A 282      41.526  28.641  89.971  1.00 22.57           C  
ATOM   2333  CD1 LEU A 282      41.532  27.609  91.097  1.00 28.90           C  
ATOM   2334  CD2 LEU A 282      40.145  28.758  89.301  1.00 22.10           C  
ATOM   2335  N   HIS A 283      43.197  33.114  90.439  1.00 16.84           N  
ATOM   2336  CA  HIS A 283      43.491  34.387  91.144  1.00 17.43           C  
ATOM   2337  C   HIS A 283      42.777  35.566  90.566  1.00 20.07           C  
ATOM   2338  O   HIS A 283      42.853  36.671  91.119  1.00 19.91           O  
ATOM   2339  CB  HIS A 283      45.000  34.730  91.063  1.00 20.71           C  
ATOM   2340  CG  HIS A 283      45.894  33.637  91.522  1.00 22.88           C  
ATOM   2341  ND1 HIS A 283      47.221  33.624  91.244  1.00 25.41           N  
ATOM   2342  CD2 HIS A 283      45.630  32.485  92.244  1.00 24.75           C  
ATOM   2343  CE1 HIS A 283      47.759  32.497  91.783  1.00 22.60           C  
ATOM   2344  NE2 HIS A 283      46.806  31.830  92.399  1.00 28.48           N  
ATOM   2345  N   HIS A 284      42.150  35.403  89.405  1.00 17.76           N  
ATOM   2346  CA  HIS A 284      41.577  36.524  88.657  1.00 16.79           C  
ATOM   2347  C   HIS A 284      40.365  37.040  89.386  1.00 17.17           C  
ATOM   2348  O   HIS A 284      39.680  36.261  90.061  1.00 17.70           O  
ATOM   2349  CB  HIS A 284      41.155  36.049  87.271  1.00 17.05           C  
ATOM   2350  CG  HIS A 284      40.847  37.176  86.320  1.00 16.21           C  
ATOM   2351  ND1 HIS A 284      39.611  37.744  86.225  1.00 17.96           N  
ATOM   2352  CD2 HIS A 284      41.662  37.864  85.450  1.00 18.63           C  
ATOM   2353  CE1 HIS A 284      39.642  38.710  85.298  1.00 18.50           C  
ATOM   2354  NE2 HIS A 284      40.902  38.790  84.825  1.00 21.93           N  
ATOM   2355  N   ASP A 285      40.085  38.338  89.224  1.00 19.70           N  
ATOM   2356  CA  ASP A 285      38.889  38.994  89.799  1.00 22.38           C  
ATOM   2357  C   ASP A 285      37.589  38.251  89.448  1.00 18.03           C  
ATOM   2358  O   ASP A 285      36.644  38.200  90.256  1.00 20.24           O  
ATOM   2359  CB  ASP A 285      38.763  40.445  89.318  1.00 21.56           C  
ATOM   2360  CG  ASP A 285      39.746  41.398  90.017  1.00 29.31           C  
ATOM   2361  OD1 ASP A 285      40.288  41.010  91.068  1.00 29.19           O  
ATOM   2362  OD2 ASP A 285      39.957  42.512  89.491  1.00 34.69           O  
ATOM   2363  N   PHE A 286      37.520  37.628  88.260  1.00 18.34           N  
ATOM   2364  CA  PHE A 286      36.282  36.896  87.895  1.00 16.29           C  
ATOM   2365  C   PHE A 286      35.904  35.854  88.942  1.00 17.46           C  
ATOM   2366  O   PHE A 286      34.719  35.628  89.254  1.00 18.68           O  
ATOM   2367  CB  PHE A 286      36.508  36.216  86.558  1.00 17.62           C  
ATOM   2368  CG  PHE A 286      35.327  35.409  86.083  1.00 16.77           C  
ATOM   2369  CD1 PHE A 286      34.155  36.043  85.681  1.00 19.73           C  
ATOM   2370  CD2 PHE A 286      35.391  34.029  86.036  1.00 17.94           C  
ATOM   2371  CE1 PHE A 286      33.054  35.286  85.234  1.00 19.44           C  
ATOM   2372  CE2 PHE A 286      34.323  33.274  85.563  1.00 16.92           C  
ATOM   2373  CZ  PHE A 286      33.158  33.902  85.178  1.00 18.21           C  
ATOM   2374  N   PHE A 287      36.899  35.202  89.491  1.00 16.65           N  
ATOM   2375  CA  PHE A 287      36.677  34.204  90.504  1.00 14.27           C  
ATOM   2376  C   PHE A 287      36.754  34.737  91.934  1.00 21.83           C  
ATOM   2377  O   PHE A 287      36.153  34.166  92.838  1.00 23.17           O  
ATOM   2378  CB  PHE A 287      37.694  33.068  90.392  1.00 16.56           C  
ATOM   2379  CG  PHE A 287      37.591  32.297  89.082  1.00 16.73           C  
ATOM   2380  CD1 PHE A 287      36.479  31.521  88.774  1.00 17.70           C  
ATOM   2381  CD2 PHE A 287      38.568  32.432  88.138  1.00 15.16           C  
ATOM   2382  CE1 PHE A 287      36.372  30.832  87.553  1.00 17.38           C  
ATOM   2383  CE2 PHE A 287      38.483  31.786  86.910  1.00 15.00           C  
ATOM   2384  CZ  PHE A 287      37.386  30.997  86.600  1.00 17.26           C  
ATOM   2385  N   GLN A 288      37.522  35.796  92.131  1.00 19.67           N  
ATOM   2386  CA  GLN A 288      37.764  36.253  93.512  1.00 20.05           C  
ATOM   2387  C   GLN A 288      36.731  37.224  94.022  1.00 24.20           C  
ATOM   2388  O   GLN A 288      36.529  37.298  95.243  1.00 27.09           O  
ATOM   2389  CB  GLN A 288      39.153  36.813  93.615  1.00 21.02           C  
ATOM   2390  CG  GLN A 288      40.241  35.763  93.430  1.00 19.86           C  
ATOM   2391  CD  GLN A 288      40.266  34.694  94.491  1.00 27.46           C  
ATOM   2392  OE1 GLN A 288      40.010  34.966  95.671  1.00 26.95           O  
ATOM   2393  NE2 GLN A 288      40.575  33.469  94.095  1.00 22.78           N  
ATOM   2394  N   MET A 289      36.061  37.936  93.118  1.00 23.90           N  
ATOM   2395  CA  MET A 289      35.014  38.893  93.511  1.00 30.44           C  
ATOM   2396  C   MET A 289      33.941  38.269  94.390  1.00 30.86           C  
ATOM   2397  O   MET A 289      33.430  37.163  94.130  1.00 29.88           O  
ATOM   2398  CB  MET A 289      34.340  39.499  92.283  1.00 34.11           C  
ATOM   2399  CG  MET A 289      35.174  40.546  91.597  1.00 40.85           C  
ATOM   2400  SD  MET A 289      34.491  41.008  89.987  1.00 56.23           S  
ATOM   2401  CE  MET A 289      35.391  42.554  89.817  1.00 54.33           C  
ATOM   2402  N   ASP A 290      33.612  38.991  95.470  1.00 31.15           N  
ATOM   2403  CA  ASP A 290      32.612  38.548  96.449  1.00 31.59           C  
ATOM   2404  C   ASP A 290      32.940  37.263  97.148  1.00 31.53           C  
ATOM   2405  O   ASP A 290      32.080  36.653  97.765  1.00 43.36           O  
ATOM   2406  CB  ASP A 290      31.218  38.490  95.825  1.00 37.71           C  
ATOM   2407  CG  ASP A 290      30.750  39.864  95.352  1.00 45.37           C  
ATOM   2408  OD1 ASP A 290      30.900  40.829  96.131  1.00 76.60           O  
ATOM   2409  OD2 ASP A 290      30.255  39.997  94.216  1.00 63.48           O  
ATOM   2410  N   GLY A 291      34.202  36.877  97.106  1.00 29.71           N  
ATOM   2411  CA  GLY A 291      34.627  35.634  97.707  1.00 28.33           C  
ATOM   2412  C   GLY A 291      34.034  34.398  97.051  1.00 31.12           C  
ATOM   2413  O   GLY A 291      33.949  33.372  97.707  1.00 30.30           O  
ATOM   2414  N   PHE A 292      33.652  34.476  95.766  1.00 28.87           N  
ATOM   2415  CA  PHE A 292      33.139  33.272  95.062  1.00 25.04           C  
ATOM   2416  C   PHE A 292      34.078  32.085  95.281  1.00 22.02           C  
ATOM   2417  O   PHE A 292      33.645  31.007  95.671  1.00 23.31           O  
ATOM   2418  CB  PHE A 292      32.881  33.513  93.569  1.00 24.73           C  
ATOM   2419  CG  PHE A 292      32.599  32.235  92.799  1.00 20.58           C  
ATOM   2420  CD1 PHE A 292      31.322  31.727  92.699  1.00 25.95           C  
ATOM   2421  CD2 PHE A 292      33.632  31.511  92.250  1.00 21.24           C  
ATOM   2422  CE1 PHE A 292      31.088  30.537  92.043  1.00 23.52           C  
ATOM   2423  CE2 PHE A 292      33.408  30.312  91.615  1.00 18.28           C  
ATOM   2424  CZ  PHE A 292      32.136  29.827  91.508  1.00 20.69           C  
ATOM   2425  N   ALA A 293      35.373  32.271  95.037  1.00 24.29           N  
ATOM   2426  CA  ALA A 293      36.300  31.162  94.997  1.00 25.30           C  
ATOM   2427  C   ALA A 293      36.418  30.375  96.312  1.00 28.70           C  
ATOM   2428  O   ALA A 293      36.346  29.148  96.310  1.00 28.89           O  
ATOM   2429  CB  ALA A 293      37.687  31.654  94.539  1.00 26.42           C  
ATOM   2430  N   GLU A 294      36.608  31.086  97.413  1.00 36.13           N  
ATOM   2431  CA  GLU A 294      36.696  30.452  98.744  1.00 40.10           C  
ATOM   2432  C   GLU A 294      35.403  29.737  99.100  1.00 35.36           C  
ATOM   2433  O   GLU A 294      35.424  28.556  99.451  1.00 43.21           O  
ATOM   2434  CB  GLU A 294      37.051  31.468  99.834  1.00 53.53           C  
ATOM   2435  CG  GLU A 294      36.298  32.795  99.763  1.00 65.61           C  
ATOM   2436  CD  GLU A 294      35.569  33.143 101.046  1.00 88.17           C  
ATOM   2437  OE1 GLU A 294      36.198  33.109 102.127  1.00117.16           O  
ATOM   2438  OE2 GLU A 294      34.359  33.447 100.969  1.00 89.41           O  
ATOM   2439  N   ARG A 295      34.282  30.432  98.917  1.00 28.36           N  
ATOM   2440  CA  ARG A 295      32.964  29.874  99.150  1.00 30.55           C  
ATOM   2441  C   ARG A 295      32.751  28.612  98.315  1.00 39.03           C  
ATOM   2442  O   ARG A 295      32.324  27.585  98.832  1.00 29.59           O  
ATOM   2443  CB  ARG A 295      31.884  30.882  98.782  1.00 39.49           C  
ATOM   2444  CG  ARG A 295      30.718  30.980  99.744  1.00 51.69           C  
ATOM   2445  CD  ARG A 295      30.170  32.398  99.704  1.00 51.45           C  
ATOM   2446  NE  ARG A 295      29.950  32.833  98.322  1.00 60.44           N  
ATOM   2447  CZ  ARG A 295      30.117  34.073  97.867  1.00 50.41           C  
ATOM   2448  NH1 ARG A 295      30.484  35.058  98.680  1.00 68.81           N  
ATOM   2449  NH2 ARG A 295      29.894  34.337  96.583  1.00 61.76           N  
ATOM   2450  N   PHE A 296      33.036  28.691  97.011  1.00 29.42           N  
ATOM   2451  CA  PHE A 296      32.801  27.521  96.163  1.00 28.00           C  
ATOM   2452  C   PHE A 296      33.744  26.364  96.502  1.00 25.43           C  
ATOM   2453  O   PHE A 296      33.357  25.212  96.409  1.00 34.42           O  
ATOM   2454  CB  PHE A 296      32.930  27.904  94.673  1.00 23.40           C  
ATOM   2455  CG  PHE A 296      32.489  26.813  93.710  1.00 25.52           C  
ATOM   2456  CD1 PHE A 296      31.267  26.197  93.837  1.00 23.75           C  
ATOM   2457  CD2 PHE A 296      33.283  26.465  92.630  1.00 22.83           C  
ATOM   2458  CE1 PHE A 296      30.852  25.206  92.969  1.00 28.05           C  
ATOM   2459  CE2 PHE A 296      32.890  25.460  91.762  1.00 24.37           C  
ATOM   2460  CZ  PHE A 296      31.664  24.844  91.917  1.00 22.68           C  
ATOM   2461  N   SER A 297      34.977  26.659  96.845  1.00 27.59           N  
ATOM   2462  C   SER A 297      35.428  24.814  98.391  1.00 48.42           C  
ATOM   2463  O   SER A 297      35.367  23.574  98.358  1.00 48.33           O  
ATOM   2464  CA ASER A 297      35.941  25.619  97.194  0.50 39.21           C  
ATOM   2465  CB ASER A 297      37.288  26.243  97.537  0.50 37.95           C  
ATOM   2466  OG ASER A 297      37.790  26.988  96.450  0.50 41.15           O  
ATOM   2467  CA BSER A 297      35.910  25.590  97.152  0.50 38.31           C  
ATOM   2468  CB BSER A 297      37.323  26.120  97.340  0.50 34.02           C  
ATOM   2469  OG BSER A 297      38.243  25.047  97.284  0.50 42.84           O  
ATOM   2470  N   GLN A 298      35.046  25.549  99.434  1.00 46.66           N  
ATOM   2471  C   GLN A 298      33.282  24.152 100.432  1.00 52.93           C  
ATOM   2472  O   GLN A 298      33.063  23.116 101.065  1.00 67.38           O  
ATOM   2473  CA AGLN A 298      34.544  24.967 100.683  0.50 50.10           C  
ATOM   2474  CB AGLN A 298      34.252  26.069 101.712  0.50 54.82           C  
ATOM   2475  CG AGLN A 298      35.470  26.870 102.160  0.50 60.92           C  
ATOM   2476  CD AGLN A 298      36.137  26.302 103.398  0.50 63.73           C  
ATOM   2477  OE1AGLN A 298      35.490  25.657 104.225  0.50 48.82           O  
ATOM   2478  NE2AGLN A 298      37.438  26.554 103.540  0.50 48.78           N  
ATOM   2479  CA BGLN A 298      34.556  24.948 100.675  0.50 49.58           C  
ATOM   2480  CB BGLN A 298      34.323  26.027 101.739  0.50 53.80           C  
ATOM   2481  CG BGLN A 298      35.611  26.651 102.252  0.50 60.34           C  
ATOM   2482  CD BGLN A 298      35.378  27.890 103.095  0.50 59.62           C  
ATOM   2483  OE1BGLN A 298      34.241  28.329 103.280  0.50 70.72           O  
ATOM   2484  NE2BGLN A 298      36.460  28.462 103.609  0.50 40.73           N  
ATOM   2485  N   GLU A 299      32.455  24.631  99.506  1.00 45.56           N  
ATOM   2486  CA  GLU A 299      31.265  23.913  99.088  1.00 36.97           C  
ATOM   2487  C   GLU A 299      31.619  22.564  98.496  1.00 51.42           C  
ATOM   2488  O   GLU A 299      31.028  21.571  98.875  1.00 43.01           O  
ATOM   2489  CB  GLU A 299      30.466  24.748  98.092  1.00 46.51           C  
ATOM   2490  CG  GLU A 299      29.394  24.004  97.307  1.00 52.68           C  
ATOM   2491  CD  GLU A 299      28.589  24.933  96.405  1.00 63.83           C  
ATOM   2492  OE1 GLU A 299      28.469  26.137  96.738  1.00 57.96           O  
ATOM   2493  OE2 GLU A 299      28.080  24.459  95.361  1.00 56.85           O  
ATOM   2494  N   LEU A 300      32.582  22.534  97.571  1.00 60.96           N  
ATOM   2495  CA  LEU A 300      32.967  21.287  96.873  1.00 58.26           C  
ATOM   2496  C   LEU A 300      33.519  20.201  97.811  1.00 68.42           C  
ATOM   2497  O   LEU A 300      33.273  19.013  97.589  1.00 61.33           O  
ATOM   2498  CB  LEU A 300      33.986  21.575  95.757  1.00 60.42           C  
ATOM   2499  CG  LEU A 300      33.477  22.330  94.520  1.00 34.70           C  
ATOM   2500  CD1 LEU A 300      34.600  22.523  93.511  1.00 52.15           C  
ATOM   2501  CD2 LEU A 300      32.283  21.657  93.873  1.00 41.06           C  
ATOM   2502  N   GLN A 301      34.259  20.615  98.840  1.00 68.53           N  
ATOM   2503  CA  GLN A 301      34.742  19.704  99.892  1.00 96.10           C  
ATOM   2504  C   GLN A 301      33.580  19.139 100.713  1.00 91.68           C  
ATOM   2505  O   GLN A 301      33.409  17.922 100.807  1.00 81.80           O  
ATOM   2506  CB  GLN A 301      35.695  20.428 100.853  1.00 66.62           C  
ATOM   2507  CG  GLN A 301      36.965  20.993 100.235  1.00 88.68           C  
ATOM   2508  CD  GLN A 301      37.637  22.015 101.140  1.00 82.94           C  
ATOM   2509  OE1 GLN A 301      37.667  21.856 102.362  1.00103.59           O  
ATOM   2510  NE2 GLN A 301      38.174  23.074 100.543  1.00 82.01           N  
ATOM   2511  N   LEU A 302      32.799  20.047 101.304  1.00 86.43           N  
ATOM   2512  CA  LEU A 302      31.668  19.707 102.173  1.00 60.12           C  
ATOM   2513  C   LEU A 302      30.577  18.934 101.443  1.00 71.10           C  
ATOM   2514  O   LEU A 302      30.505  17.709 101.539  1.00 78.65           O  
ATOM   2515  CB  LEU A 302      31.063  20.981 102.762  1.00 51.90           C  
TER    2516      LEU A 302                                                      
END                                                                             
