# Supplementary material for: Proteome-wide prediction of targets for aspirin: new insight into the molecular mechanism of aspirin
Source: PeerJ. 2016 Mar 10;4:e1791. doi: 10.7717/peerj.1791 (PMC4793309; doi:10.7717/peerj.1791)
Supplement: File S1 — The raw data contains all strucures of the identified 79 proteins. The Protocols show how to prepare protein strucure and run CDOCKER. [file peerj-04-1791-s004.zip › 79_protein_strucures/A4D1U0.pdb]

ATOM      1  N   MET A   1      40.711  51.067  57.495
ATOM      2  CA  MET A   1      39.785  50.043  57.001
ATOM      3  HA  MET A   1      40.016  49.872  55.951
ATOM      4  CB  MET A   1      40.012  48.723  57.759
ATOM      5  HB1 MET A   1      39.278  47.993  57.420
ATOM      6  HB2 MET A   1      39.870  48.885  58.828
ATOM      7  CG  MET A   1      41.417  48.158  57.508
ATOM      8  HG1 MET A   1      42.147  48.872  57.889
ATOM      9  HG2 MET A   1      41.569  48.066  56.432
ATOM     10  SD  MET A   1      41.768  46.548  58.276
ATOM     11  CE  MET A   1      40.678  45.462  57.318
ATOM     12  HE1 MET A   1      40.842  44.428  57.621
ATOM     13  HE2 MET A   1      39.637  45.725  57.503
ATOM     14  HE3 MET A   1      40.897  45.565  56.255
ATOM     15  C   MET A   1      38.311  50.466  57.046
ATOM     16  O   MET A   1      37.418  49.715  56.656
ATOM     17  N   LEU A   2      38.066  51.698  57.478
ATOM     18  H   LEU A   2      38.884  52.245  57.719
ATOM     19  CA  LEU A   2      36.783  52.388  57.458
ATOM     20  HA  LEU A   2      36.097  51.882  56.779
ATOM     21  CB  LEU A   2      36.191  52.426  58.882
ATOM     22  HB1 LEU A   2      35.312  53.071  58.880
ATOM     23  HB2 LEU A   2      36.931  52.882  59.540
ATOM     24  CG  LEU A   2      35.794  51.059  59.472
ATOM     25  HG  LEU A   2      36.648  50.383  59.454
ATOM     26  CD1 LEU A   2      35.368  51.247  60.929
ATOM     27 1HD1 LEU A   2      35.122  50.278  61.365
ATOM     28 2HD1 LEU A   2      36.190  51.682  61.498
ATOM     29 3HD1 LEU A   2      34.498  51.900  60.989
ATOM     30  CD2 LEU A   2      34.626  50.417  58.719
ATOM     31 1HD2 LEU A   2      34.349  49.481  59.204
ATOM     32 2HD2 LEU A   2      33.767  51.087  58.708
ATOM     33 3HD2 LEU A   2      34.929  50.187  57.698
ATOM     34  C   LEU A   2      37.043  53.814  56.922
ATOM     35  O   LEU A   2      38.152  54.365  57.008
ATOM     36  N   SER A   3      35.991  54.420  56.362
ATOM     37  H   SER A   3      35.123  53.913  56.290
ATOM     38  CA  SER A   3      36.069  55.790  55.842
ATOM     39  HA  SER A   3      36.976  55.880  55.243
ATOM     40  CB  SER A   3      34.876  56.077  54.926
ATOM     41  HB1 SER A   3      33.948  55.908  55.474
ATOM     42  HB2 SER A   3      34.906  55.403  54.069
ATOM     43  OG  SER A   3      34.898  57.414  54.473
ATOM     44  HG  SER A   3      35.715  57.586  53.993
ATOM     45  C   SER A   3      36.161  56.847  56.960
ATOM     46  O   SER A   3      36.983  57.755  56.870
ATOM     47  N   ALA A   4      35.416  56.694  58.064
ATOM     48  H   ALA A   4      34.768  55.925  58.088
ATOM     49  CA  ALA A   4      35.845  57.249  59.357
ATOM     50  HA  ALA A   4      36.044  58.316  59.244
ATOM     51  CB  ALA A   4      34.715  57.057  60.375
ATOM     52  HB1 ALA A   4      35.005  57.483  61.335
ATOM     53  HB2 ALA A   4      33.812  57.560  60.025
ATOM     54  HB3 ALA A   4      34.507  55.993  60.507
ATOM     55  C   ALA A   4      37.136  56.553  59.809
ATOM     56  O   ALA A   4      37.440  55.497  59.309
ATOM     57  N   GLY A   5      37.968  57.054  60.715
ATOM     58  H   GLY A   5      37.734  57.892  61.220
ATOM     59  CA  GLY A   5      39.256  56.363  60.946
ATOM     60  HA1 GLY A   5      39.105  55.284  61.010
ATOM     61  HA2 GLY A   5      39.674  56.678  61.900
ATOM     62  C   GLY A   5      40.283  56.636  59.844
ATOM     63  O   GLY A   5      41.293  57.235  60.184
ATOM     64  N   LEU A   6      40.029  56.386  58.543
ATOM     65  H   LEU A   6      39.219  55.828  58.272
ATOM     66  CA  LEU A   6      40.886  57.019  57.512
ATOM     67  HA  LEU A   6      41.926  56.851  57.783
ATOM     68  CB  LEU A   6      40.640  56.373  56.136
ATOM     69  HB1 LEU A   6      41.067  57.013  55.361
ATOM     70  HB2 LEU A   6      39.566  56.319  55.960
ATOM     71  CG  LEU A   6      41.268  54.971  56.008
ATOM     72  HG  LEU A   6      40.987  54.360  56.866
ATOM     73  CD1 LEU A   6      40.766  54.277  54.740
ATOM     74 1HD1 LEU A   6      41.179  53.270  54.688
ATOM     75 2HD1 LEU A   6      39.680  54.201  54.774
ATOM     76 3HD1 LEU A   6      41.062  54.846  53.858
ATOM     77  CD2 LEU A   6      42.799  55.029  55.917
ATOM     78 1HD2 LEU A   6      43.198  54.020  55.816
ATOM     79 2HD2 LEU A   6      43.104  55.630  55.060
ATOM     80 3HD2 LEU A   6      43.222  55.454  56.824
ATOM     81  C   LEU A   6      40.722  58.540  57.466
ATOM     82  O   LEU A   6      41.712  59.256  57.378
ATOM     83  N   GLY A   7      39.502  59.056  57.633
ATOM     84  H   GLY A   7      38.707  58.429  57.545
ATOM     85  CA  GLY A   7      39.258  60.486  57.829
ATOM     86  HA1 GLY A   7      38.184  60.665  57.801
ATOM     87  HA2 GLY A   7      39.724  61.049  57.020
ATOM     88  C   GLY A   7      39.796  60.994  59.161
ATOM     89  O   GLY A   7      40.261  62.137  59.228
ATOM     90  N   LEU A   8      39.812  60.151  60.210
ATOM     91  H   LEU A   8      39.546  59.186  60.082
ATOM     92  CA  LEU A   8      40.471  60.601  61.455
ATOM     93  HA  LEU A   8      40.112  61.603  61.695
ATOM     94  CB  LEU A   8      40.134  59.679  62.640
ATOM     95  HB1 LEU A   8      40.720  60.005  63.501
ATOM     96  HB2 LEU A   8      40.453  58.668  62.396
ATOM     97  CG  LEU A   8      38.647  59.676  63.040
ATOM     98  HG  LEU A   8      38.040  59.395  62.180
ATOM     99  CD1 LEU A   8      38.411  58.647  64.144
ATOM    100 1HD1 LEU A   8      37.351  58.609  64.395
ATOM    101 2HD1 LEU A   8      38.727  57.657  63.817
ATOM    102 3HD1 LEU A   8      38.974  58.920  65.037
ATOM    103  CD2 LEU A   8      38.167  61.038  63.546
ATOM    104 1HD2 LEU A   8      37.140  60.961  63.901
ATOM    105 2HD2 LEU A   8      38.801  61.377  64.367
ATOM    106 3HD2 LEU A   8      38.195  61.771  62.742
ATOM    107  C   LEU A   8      41.986  60.739  61.284
ATOM    108  O   LEU A   8      42.539  61.737  61.719
ATOM    109  N   LEU A   9      42.641  59.795  60.607
ATOM    110  H   LEU A   9      42.125  58.980  60.297
ATOM    111  CA  LEU A   9      44.063  59.837  60.280
ATOM    112  HA  LEU A   9      44.636  59.963  61.199
ATOM    113  CB  LEU A   9      44.481  58.514  59.606
ATOM    114  HB1 LEU A   9      45.453  58.654  59.128
ATOM    115  HB2 LEU A   9      43.763  58.285  58.818
ATOM    116  CG  LEU A   9      44.589  57.306  60.557
ATOM    117  HG  LEU A   9      43.706  57.251  61.190
ATOM    118  CD1 LEU A   9      44.679  56.014  59.742
ATOM    119 1HD1 LEU A   9      44.747  55.159  60.415
ATOM    120 2HD1 LEU A   9      43.785  55.902  59.131
ATOM    121 3HD1 LEU A   9      45.563  56.033  59.103
ATOM    122  CD2 LEU A   9      45.825  57.390  61.455
ATOM    123 1HD2 LEU A   9      45.901  56.492  62.068
ATOM    124 2HD2 LEU A   9      46.731  57.481  60.854
ATOM    125 3HD2 LEU A   9      45.756  58.252  62.117
ATOM    126  C   LEU A   9      44.417  61.016  59.380
ATOM    127  O   LEU A   9      45.415  61.678  59.624
ATOM    128  N   MET A  10      43.586  61.308  58.380
ATOM    129  H   MET A  10      42.827  60.662  58.192
ATOM    130  CA  MET A  10      43.714  62.485  57.525
ATOM    131  HA  MET A  10      44.672  62.441  57.004
ATOM    132  CB  MET A  10      42.581  62.461  56.488
ATOM    133  HB1 MET A  10      41.631  62.471  57.016
ATOM    134  HB2 MET A  10      42.637  61.536  55.912
ATOM    135  CG  MET A  10      42.619  63.643  55.511
ATOM    136  HG1 MET A  10      43.439  63.487  54.810
ATOM    137  HG2 MET A  10      42.811  64.571  56.050
ATOM    138  SD  MET A  10      41.082  63.863  54.574
ATOM    139  CE  MET A  10      39.988  64.514  55.867
ATOM    140  HE1 MET A  10      39.031  64.790  55.424
ATOM    141  HE2 MET A  10      39.821  63.756  56.632
ATOM    142  HE3 MET A  10      40.443  65.395  56.320
ATOM    143  C   MET A  10      43.689  63.782  58.343
ATOM    144  O   MET A  10      44.559  64.636  58.170
ATOM    145  N   LEU A  11      42.709  63.941  59.240
ATOM    146  H   LEU A  11      42.014  63.209  59.356
ATOM    147  CA  LEU A  11      42.613  65.157  60.052
ATOM    148  HA  LEU A  11      42.714  66.019  59.393
ATOM    149  CB  LEU A  11      41.236  65.213  60.738
ATOM    150  HB1 LEU A  11      41.264  65.970  61.524
ATOM    151  HB2 LEU A  11      41.044  64.250  61.213
ATOM    152  CG  LEU A  11      40.079  65.554  59.779
ATOM    153  HG  LEU A  11      40.110  64.891  58.915
ATOM    154  CD1 LEU A  11      38.745  65.344  60.495
ATOM    155 1HD1 LEU A  11      37.924  65.562  59.813
ATOM    156 2HD1 LEU A  11      38.665  64.306  60.819
ATOM    157 3HD1 LEU A  11      38.677  66.001  61.363
ATOM    158  CD2 LEU A  11      40.134  67.006  59.289
ATOM    159 1HD2 LEU A  11      39.270  67.213  58.657
ATOM    160 2HD2 LEU A  11      40.129  67.689  60.138
ATOM    161 3HD2 LEU A  11      41.033  67.175  58.697
ATOM    162  C   LEU A  11      43.745  65.300  61.082
ATOM    163  O   LEU A  11      44.271  66.398  61.264
ATOM    164  N   VAL A  12      44.123  64.197  61.731
ATOM    165  H   VAL A  12      43.618  63.339  61.532
ATOM    166  CA  VAL A  12      45.268  64.103  62.644
ATOM    167  HA  VAL A  12      45.118  64.808  63.461
ATOM    168  CB  VAL A  12      45.365  62.685  63.254
ATOM    169  HB  VAL A  12      45.204  61.946  62.469
ATOM    170  CG1 VAL A  12      46.707  62.371  63.923
ATOM    171 1HG1 VAL A  12      46.677  61.389  64.392
ATOM    172 2HG1 VAL A  12      47.511  62.361  63.185
ATOM    173 3HG1 VAL A  12      46.943  63.122  64.677
ATOM    174  CG2 VAL A  12      44.286  62.513  64.335
ATOM    175 1HG2 VAL A  12      44.284  61.481  64.687
ATOM    176 2HG2 VAL A  12      44.493  63.177  65.174
ATOM    177 3HG2 VAL A  12      43.303  62.751  63.934
ATOM    178  C   VAL A  12      46.545  64.541  61.938
ATOM    179  O   VAL A  12      47.179  65.493  62.382
ATOM    180  N   ALA A  13      46.854  63.946  60.788
ATOM    181  H   ALA A  13      46.288  63.164  60.476
ATOM    182  CA  ALA A  13      47.993  64.296  59.953
ATOM    183  HA  ALA A  13      48.908  64.116  60.521
ATOM    184  CB  ALA A  13      47.981  63.360  58.738
ATOM    185  HB1 ALA A  13      48.829  63.582  58.095
ATOM    186  HB2 ALA A  13      48.053  62.324  59.069
ATOM    187  HB3 ALA A  13      47.062  63.494  58.168
ATOM    188  C   ALA A  13      48.001  65.772  59.521
ATOM    189  O   ALA A  13      49.042  66.414  59.548
ATOM    190  N   VAL A  14      46.855  66.351  59.155
ATOM    191  H   VAL A  14      46.025  65.771  59.084
ATOM    192  CA  VAL A  14      46.777  67.781  58.798
ATOM    193  HA  VAL A  14      47.547  67.998  58.059
ATOM    194  CB  VAL A  14      45.406  68.083  58.154
ATOM    195  HB  VAL A  14      44.620  67.617  58.751
ATOM    196  CG1 VAL A  14      45.080  69.579  58.035
ATOM    197 1HG1 VAL A  14      44.160  69.718  57.468
ATOM    198 2HG1 VAL A  14      44.932  70.014  59.023
ATOM    199 3HG1 VAL A  14      45.895  70.100  57.531
ATOM    200  CG2 VAL A  14      45.345  67.508  56.733
ATOM    201 1HG2 VAL A  14      44.333  67.602  56.339
ATOM    202 2HG2 VAL A  14      46.040  68.041  56.083
ATOM    203 3HG2 VAL A  14      45.619  66.455  56.739
ATOM    204  C   VAL A  14      47.031  68.726  59.988
ATOM    205  O   VAL A  14      47.685  69.765  59.838
ATOM    206  N   VAL A  15      46.532  68.392  61.179
ATOM    207  H   VAL A  15      46.010  67.525  61.267
ATOM    208  CA  VAL A  15      46.778  69.201  62.383
ATOM    209  HA  VAL A  15      46.589  70.248  62.149
ATOM    210  CB  VAL A  15      45.814  68.785  63.515
ATOM    211  HB  VAL A  15      45.836  67.700  63.628
ATOM    212  CG1 VAL A  15      46.158  69.416  64.872
ATOM    213 1HG1 VAL A  15      45.390  69.165  65.603
ATOM    214 2HG1 VAL A  15      47.105  69.016  65.233
ATOM    215 3HG1 VAL A  15      46.232  70.499  64.776
ATOM    216  CG2 VAL A  15      44.380  69.219  63.175
ATOM    217 1HG2 VAL A  15      43.696  68.860  63.944
ATOM    218 2HG2 VAL A  15      44.320  70.305  63.111
ATOM    219 3HG2 VAL A  15      44.075  68.792  62.222
ATOM    220  C   VAL A  15      48.238  69.111  62.826
ATOM    221  O   VAL A  15      48.854  70.135  63.127
ATOM    222  N   GLU A  16      48.812  67.908  62.795
ATOM    223  H   GLU A  16      48.240  67.103  62.548
ATOM    224  CA  GLU A  16      50.239  67.677  62.995
ATOM    225  HA  GLU A  16      50.527  67.990  63.999
ATOM    226  CB  GLU A  16      50.602  66.195  62.817
ATOM    227  HB1 GLU A  16      51.681  66.160  62.657
ATOM    228  HB2 GLU A  16      50.122  65.802  61.922
ATOM    229  CG  GLU A  16      50.272  65.285  64.012
ATOM    230  HG1 GLU A  16      49.189  65.227  64.135
ATOM    231  HG2 GLU A  16      50.694  65.727  64.918
ATOM    232  CD  GLU A  16      50.868  63.879  63.815
ATOM    233  OE1 GLU A  16      52.001  63.819  63.281
ATOM    234  OE2 GLU A  16      50.216  62.891  64.220
ATOM    235  C   GLU A  16      51.090  68.475  62.004
ATOM    236  O   GLU A  16      52.064  69.098  62.415
ATOM    237  N   PHE A  17      50.708  68.505  60.723
ATOM    238  H   PHE A  17      49.956  67.882  60.443
ATOM    239  CA  PHE A  17      51.363  69.277  59.669
ATOM    240  HA  PHE A  17      52.396  68.951  59.576
ATOM    241  CB  PHE A  17      50.660  69.020  58.319
ATOM    242  HB1 PHE A  17      49.590  69.138  58.446
ATOM    243  HB2 PHE A  17      50.827  67.978  58.052
ATOM    244  CG  PHE A  17      51.074  69.902  57.147
ATOM    245  CD1 PHE A  17      51.915  69.388  56.144
ATOM    246  HD1 PHE A  17      52.287  68.382  56.217
ATOM    247  CE1 PHE A  17      52.264  70.171  55.031
ATOM    248  HE1 PHE A  17      52.892  69.751  54.258
ATOM    249  CZ  PHE A  17      51.787  71.489  54.922
ATOM    250  HZ  PHE A  17      52.063  72.095  54.070
ATOM    251  CE2 PHE A  17      50.935  72.009  55.911
ATOM    252  HE2 PHE A  17      50.552  73.014  55.818
ATOM    253  CD2 PHE A  17      50.563  71.210  57.008
ATOM    254  HD2 PHE A  17      49.877  71.609  57.741
ATOM    255  C   PHE A  17      51.397  70.763  60.001
ATOM    256  O   PHE A  17      52.459  71.390  59.968
ATOM    257  N   LEU A  18      50.244  71.330  60.362
ATOM    258  H   LEU A  18      49.412  70.746  60.389
ATOM    259  CA  LEU A  18      50.145  72.749  60.690
ATOM    260  HA  LEU A  18      50.525  73.322  59.843
ATOM    261  CB  LEU A  18      48.651  73.064  60.888
ATOM    262  HB1 LEU A  18      48.265  72.438  61.694
ATOM    263  HB2 LEU A  18      48.117  72.791  59.975
ATOM    264  CG  LEU A  18      48.332  74.531  61.222
ATOM    265  HG  LEU A  18      48.804  74.799  62.167
ATOM    266  CD1 LEU A  18      48.807  75.496  60.133
ATOM    267 1HD1 LEU A  18      48.458  76.504  60.353
ATOM    268 2HD1 LEU A  18      49.896  75.512  60.099
ATOM    269 3HD1 LEU A  18      48.418  75.186  59.163
ATOM    270  CD2 LEU A  18      46.820  74.692  61.378
ATOM    271 1HD2 LEU A  18      46.585  75.720  61.653
ATOM    272 2HD2 LEU A  18      46.316  74.446  60.443
ATOM    273 3HD2 LEU A  18      46.458  74.030  62.164
ATOM    274  C   LEU A  18      50.986  73.126  61.918
ATOM    275  O   LEU A  18      51.740  74.100  61.888
ATOM    276  N   ILE A  19      50.880  72.339  62.990
ATOM    277  H   ILE A  19      50.261  71.532  62.935
ATOM    278  CA  ILE A  19      51.613  72.575  64.239
ATOM    279  HA  ILE A  19      51.459  73.615  64.526
ATOM    280  CB  ILE A  19      51.040  71.689  65.376
ATOM    281  HB  ILE A  19      51.033  70.650  65.036
ATOM    282  CG2 ILE A  19      51.898  71.772  66.657
ATOM    283 1HG2 ILE A  19      51.485  71.132  67.435
ATOM    284 2HG2 ILE A  19      52.909  71.413  66.465
ATOM    285 3HG2 ILE A  19      51.941  72.801  67.017
ATOM    286  CG1 ILE A  19      49.587  72.124  65.694
ATOM    287 1HG1 ILE A  19      49.003  72.146  64.776
ATOM    288 2HG1 ILE A  19      49.593  73.136  66.102
ATOM    289  CD1 ILE A  19      48.851  71.200  66.673
ATOM    290  HD1 ILE A  19      47.798  71.478  66.707
ATOM    291  HD2 ILE A  19      48.936  70.165  66.340
ATOM    292  HD3 ILE A  19      49.263  71.295  67.677
ATOM    293  C   ILE A  19      53.121  72.402  64.054
ATOM    294  O   ILE A  19      53.907  73.183  64.586
ATOM    295  N   GLY A  20      53.533  71.409  63.273
ATOM    296  H   GLY A  20      52.820  70.786  62.892
ATOM    297  CA  GLY A  20      54.912  71.101  62.930
ATOM    298  HA1 GLY A  20      54.913  70.183  62.343
ATOM    299  HA2 GLY A  20      55.490  70.947  63.840
ATOM    300  C   GLY A  20      55.565  72.205  62.102
ATOM    301  O   GLY A  20      56.690  72.608  62.399
ATOM    302  N   LEU A  21      54.866  72.725  61.097
ATOM    303  H   LEU A  21      53.957  72.322  60.876
ATOM    304  CA  LEU A  21      55.374  73.784  60.234
ATOM    305  HA  LEU A  21      56.386  73.524  59.927
ATOM    306  CB  LEU A  21      54.461  73.838  58.990
ATOM    307  HB1 LEU A  21      53.585  74.445  59.225
ATOM    308  HB2 LEU A  21      54.107  72.834  58.756
ATOM    309  CG  LEU A  21      55.138  74.374  57.719
ATOM    310  HG  LEU A  21      55.691  75.284  57.949
ATOM    311  CD1 LEU A  21      56.082  73.326  57.117
ATOM    312 1HD1 LEU A  21      56.527  73.713  56.201
ATOM    313 2HD1 LEU A  21      56.885  73.093  57.812
ATOM    314 3HD1 LEU A  21      55.533  72.414  56.883
ATOM    315  CD2 LEU A  21      54.074  74.697  56.670
ATOM    316 1HD2 LEU A  21      54.550  75.053  55.757
ATOM    317 2HD2 LEU A  21      53.484  73.806  56.444
ATOM    318 3HD2 LEU A  21      53.413  75.477  57.047
ATOM    319  C   LEU A  21      55.432  75.140  60.948
ATOM    320  O   LEU A  21      56.401  75.882  60.783
ATOM    321  N   ILE A  22      54.448  75.425  61.808
ATOM    322  H   ILE A  22      53.644  74.804  61.856
ATOM    323  CA  ILE A  22      54.478  76.610  62.670
ATOM    324  HA  ILE A  22      54.668  77.479  62.039
ATOM    325  CB  ILE A  22      53.102  76.827  63.350
ATOM    326  HB  ILE A  22      52.769  75.880  63.779
ATOM    327  CG2 ILE A  22      53.184  77.867  64.488
ATOM    328 1HG2 ILE A  22      52.205  78.028  64.934
ATOM    329 2HG2 ILE A  22      53.835  77.519  65.289
ATOM    330 3HG2 ILE A  22      53.561  78.816  64.104
ATOM    331  CG1 ILE A  22      52.076  77.295  62.290
ATOM    332 1HG1 ILE A  22      52.112  76.630  61.428
ATOM    333 2HG1 ILE A  22      52.346  78.293  61.942
ATOM    334  CD1 ILE A  22      50.626  77.322  62.788
ATOM    335  HD1 ILE A  22      49.965  77.545  61.952
ATOM    336  HD2 ILE A  22      50.359  76.351  63.207
ATOM    337  HD3 ILE A  22      50.489  78.095  63.542
ATOM    338  C   ILE A  22      55.625  76.566  63.683
ATOM    339  O   ILE A  22      56.384  77.527  63.799
ATOM    340  N   GLY A  23      55.791  75.455  64.401
ATOM    341  H   GLY A  23      55.116  74.704  64.279
ATOM    342  CA  GLY A  23      56.814  75.316  65.437
ATOM    343  HA1 GLY A  23      56.654  74.370  65.955
ATOM    344  HA2 GLY A  23      56.713  76.129  66.157
ATOM    345  C   GLY A  23      58.237  75.325  64.885
ATOM    346  O   GLY A  23      59.100  76.057  65.371
ATOM    347  N   ASN A  24      58.481  74.548  63.826
ATOM    348  H   ASN A  24      57.728  73.989  63.439
ATOM    349  CA  ASN A  24      59.785  74.538  63.166
ATOM    350  HA  ASN A  24      60.555  74.427  63.933
ATOM    351  CB  ASN A  24      59.915  73.341  62.215
ATOM    352  HB1 ASN A  24      60.829  73.473  61.640
ATOM    353  HB2 ASN A  24      59.073  73.309  61.526
ATOM    354  CG  ASN A  24      60.053  72.003  62.923
ATOM    355  OD1 ASN A  24      61.068  71.688  63.514
ATOM    356  ND2 ASN A  24      59.026  71.189  62.897
ATOM    357 1HD2 ASN A  24      58.143  71.552  62.558
ATOM    358 2HD2 ASN A  24      59.098  70.314  63.376
ATOM    359  C   ASN A  24      60.099  75.855  62.456
ATOM    360  O   ASN A  24      61.225  76.327  62.564
ATOM    361  N   GLY A  25      59.123  76.493  61.806
ATOM    362  H   GLY A  25      58.209  76.060  61.720
ATOM    363  CA  GLY A  25      59.297  77.814  61.206
ATOM    364  HA1 GLY A  25      58.375  78.087  60.693
ATOM    365  HA2 GLY A  25      60.103  77.776  60.473
ATOM    366  C   GLY A  25      59.608  78.901  62.218
ATOM    367  O   GLY A  25      60.431  79.763  61.952
ATOM    368  N   SER A  26      59.020  78.823  63.407
ATOM    369  H   SER A  26      58.291  78.132  63.536
ATOM    370  CA  SER A  26      59.349  79.679  64.542
ATOM    371  HA  SER A  26      59.231  80.722  64.250
ATOM    372  CB  SER A  26      58.349  79.374  65.656
ATOM    373  HB1 SER A  26      58.598  79.989  66.496
ATOM    374  HB2 SER A  26      58.417  78.332  65.962
ATOM    375  OG  SER A  26      57.023  79.672  65.266
ATOM    376  HG  SER A  26      56.705  78.959  64.680
ATOM    377  C   SER A  26      60.784  79.472  65.011
ATOM    378  O   SER A  26      61.534  80.439  65.034
ATOM    379  N   LEU A  27      61.212  78.230  65.283
ATOM    380  H   LEU A  27      60.551  77.464  65.200
ATOM    381  CA  LEU A  27      62.595  77.940  65.696
ATOM    382  HA  LEU A  27      62.811  78.506  66.602
ATOM    383  CB  LEU A  27      62.764  76.436  65.968
ATOM    384  HB1 LEU A  27      63.834  76.225  66.017
ATOM    385  HB2 LEU A  27      62.365  75.880  65.118
ATOM    386  CG  LEU A  27      62.126  75.894  67.256
ATOM    387  HG  LEU A  27      61.044  76.008  67.223
ATOM    388  CD1 LEU A  27      62.476  74.409  67.356
ATOM    389 1HD1 LEU A  27      62.108  74.015  68.301
ATOM    390 2HD1 LEU A  27      62.010  73.874  66.530
ATOM    391 3HD1 LEU A  27      63.558  74.273  67.306
ATOM    392  CD2 LEU A  27      62.662  76.586  68.507
ATOM    393 1HD2 LEU A  27      62.281  76.097  69.403
ATOM    394 2HD2 LEU A  27      63.751  76.583  68.504
ATOM    395 3HD2 LEU A  27      62.313  77.610  68.521
ATOM    396  C   LEU A  27      63.665  78.360  64.675
ATOM    397  O   LEU A  27      64.709  78.915  65.043
ATOM    398  N   VAL A  28      63.403  78.082  63.399
ATOM    399  H   VAL A  28      62.534  77.597  63.194
ATOM    400  CA  VAL A  28      64.252  78.448  62.267
ATOM    401  HA  VAL A  28      65.258  78.071  62.434
ATOM    402  CB  VAL A  28      63.703  77.836  60.954
ATOM    403  HB  VAL A  28      62.626  78.003  60.920
ATOM    404  CG1 VAL A  28      64.298  78.436  59.670
ATOM    405 1HG1 VAL A  28      63.932  77.888  58.801
ATOM    406 2HG1 VAL A  28      63.996  79.476  59.560
ATOM    407 3HG1 VAL A  28      65.386  78.377  59.699
ATOM    408  CG2 VAL A  28      63.960  76.323  60.902
ATOM    409 1HG2 VAL A  28      63.396  75.885  60.078
ATOM    410 2HG2 VAL A  28      65.016  76.118  60.746
ATOM    411 3HG2 VAL A  28      63.636  75.849  61.826
ATOM    412  C   VAL A  28      64.339  79.961  62.158
ATOM    413  O   VAL A  28      65.434  80.504  62.088
ATOM    414  N   VAL A  29      63.207  80.665  62.202
ATOM    415  H   VAL A  29      62.321  80.168  62.255
ATOM    416  CA  VAL A  29      63.167  82.126  62.160
ATOM    417  HA  VAL A  29      63.678  82.448  61.254
ATOM    418  CB  VAL A  29      61.713  82.657  62.098
ATOM    419  HB  VAL A  29      61.089  82.069  62.768
ATOM    420  CG1 VAL A  29      61.537  84.130  62.501
ATOM    421 1HG1 VAL A  29      60.496  84.424  62.362
ATOM    422 2HG1 VAL A  29      61.786  84.267  63.553
ATOM    423 3HG1 VAL A  29      62.172  84.766  61.887
ATOM    424  CG2 VAL A  29      61.196  82.527  60.658
ATOM    425 1HG2 VAL A  29      60.131  82.763  60.625
ATOM    426 2HG2 VAL A  29      61.737  83.200  59.995
ATOM    427 3HG2 VAL A  29      61.326  81.506  60.300
ATOM    428  C   VAL A  29      63.935  82.739  63.318
ATOM    429  O   VAL A  29      64.689  83.677  63.096
ATOM    430  N   TRP A  30      63.793  82.227  64.535
ATOM    431  H   TRP A  30      63.121  81.476  64.672
ATOM    432  CA  TRP A  30      64.478  82.746  65.710
ATOM    433  HA  TRP A  30      64.314  83.821  65.770
ATOM    434  CB  TRP A  30      63.890  82.103  66.977
ATOM    435  HB1 TRP A  30      64.424  82.484  67.846
ATOM    436  HB2 TRP A  30      64.070  81.028  66.936
ATOM    437  CG  TRP A  30      62.418  82.312  67.205
ATOM    438  CD1 TRP A  30      61.660  83.301  66.679
ATOM    439  HD1 TRP A  30      62.036  84.081  66.033
ATOM    440  NE1 TRP A  30      60.334  83.106  67.005
ATOM    441  HE1 TRP A  30      59.579  83.667  66.640
ATOM    442  CE2 TRP A  30      60.165  81.972  67.763
ATOM    443  CZ2 TRP A  30      59.034  81.359  68.322
ATOM    444  HZ2 TRP A  30      58.055  81.790  68.170
ATOM    445  CH2 TRP A  30      59.181  80.126  68.984
ATOM    446  HH2 TRP A  30      58.312  79.609  69.368
ATOM    447  CZ3 TRP A  30      60.462  79.571  69.140
ATOM    448  HZ3 TRP A  30      60.578  78.630  69.654
ATOM    449  CE3 TRP A  30      61.597  80.239  68.639
ATOM    450  HE3 TRP A  30      62.579  79.808  68.766
ATOM    451  CD2 TRP A  30      61.480  81.446  67.920
ATOM    452  C   TRP A  30      65.984  82.552  65.634
ATOM    453  O   TRP A  30      66.731  83.511  65.799
ATOM    454  N   SER A  31      66.431  81.347  65.299
ATOM    455  H   SER A  31      65.755  80.603  65.148
ATOM    456  CA  SER A  31      67.855  81.037  65.163
ATOM    457  HA  SER A  31      68.379  81.348  66.068
ATOM    458  CB  SER A  31      68.019  79.527  65.001
ATOM    459  HB1 SER A  31      69.075  79.289  64.867
ATOM    460  HB2 SER A  31      67.464  79.190  64.126
ATOM    461  OG  SER A  31      67.530  78.871  66.152
ATOM    462  HG  SER A  31      66.578  78.738  66.030
ATOM    463  C   SER A  31      68.527  81.716  63.975
ATOM    464  O   SER A  31      69.722  81.987  64.020
ATOM    465  N   PHE A  32      67.773  82.039  62.926
ATOM    466  H   PHE A  32      66.820  81.684  62.904
ATOM    467  CA  PHE A  32      68.234  82.794  61.766
ATOM    468  HA  PHE A  32      69.226  82.440  61.482
ATOM    469  CB  PHE A  32      67.256  82.513  60.611
ATOM    470  HB1 PHE A  32      66.256  82.799  60.938
ATOM    471  HB2 PHE A  32      67.247  81.435  60.444
ATOM    472  CG  PHE A  32      67.488  83.155  59.251
ATOM    473  CD1 PHE A  32      68.731  83.698  58.863
ATOM    474  HD1 PHE A  32      69.576  83.686  59.533
ATOM    475  CE1 PHE A  32      68.901  84.223  57.570
ATOM    476  HE1 PHE A  32      69.864  84.618  57.271
ATOM    477  CZ  PHE A  32      67.844  84.185  56.645
ATOM    478  HZ  PHE A  32      67.996  84.542  55.635
ATOM    479  CE2 PHE A  32      66.609  83.630  57.020
ATOM    480  HE2 PHE A  32      65.806  83.560  56.299
ATOM    481  CD2 PHE A  32      66.432  83.123  58.320
ATOM    482  HD2 PHE A  32      65.491  82.660  58.589
ATOM    483  C   PHE A  32      68.328  84.287  62.083
ATOM    484  O   PHE A  32      69.306  84.942  61.735
ATOM    485  N   ARG A  33      67.345  84.842  62.798
ATOM    486  H   ARG A  33      66.569  84.247  63.084
ATOM    487  CA  ARG A  33      67.328  86.252  63.201
ATOM    488  HA  ARG A  33      67.668  86.853  62.359
ATOM    489  CB  ARG A  33      65.903  86.718  63.557
ATOM    490  HB1 ARG A  33      65.972  87.553  64.256
ATOM    491  HB2 ARG A  33      65.356  85.922  64.063
ATOM    492  CG  ARG A  33      65.117  87.221  62.328
ATOM    493  HG1 ARG A  33      65.628  88.105  61.942
ATOM    494  HG2 ARG A  33      64.124  87.528  62.659
ATOM    495  CD  ARG A  33      64.959  86.213  61.175
ATOM    496  HD1 ARG A  33      64.334  85.389  61.506
ATOM    497  HD2 ARG A  33      65.936  85.814  60.910
ATOM    498  NE  ARG A  33      64.328  86.834  59.992
ATOM    499  HE  ARG A  33      63.431  87.265  60.140
ATOM    500  CZ  ARG A  33      64.836  86.928  58.774
ATOM    501  NH1 ARG A  33      64.207  87.600  57.854
ATOM    502 1HH1 ARG A  33      63.328  88.039  58.060
ATOM    503 2HH1 ARG A  33      64.602  87.683  56.936
ATOM    504  NH2 ARG A  33      65.964  86.374  58.425
ATOM    505 1HH2 ARG A  33      66.435  85.756  59.065
ATOM    506 2HH2 ARG A  33      66.304  86.435  57.483
ATOM    507  C   ARG A  33      68.346  86.555  64.299
ATOM    508  O   ARG A  33      68.850  87.671  64.356
ATOM    509  N   GLU A  34      68.736  85.566  65.096
ATOM    510  H   GLU A  34      68.170  84.722  65.117
ATOM    511  CA  GLU A  34      69.789  85.705  66.103
ATOM    512  HA  GLU A  34      69.924  86.761  66.329
ATOM    513  CB  GLU A  34      69.371  85.039  67.412
ATOM    514  HB1 GLU A  34      70.189  85.172  68.119
ATOM    515  HB2 GLU A  34      69.185  83.976  67.255
ATOM    516  CG  GLU A  34      68.129  85.722  67.985
ATOM    517  HG1 GLU A  34      67.242  85.447  67.414
ATOM    518  HG2 GLU A  34      68.265  86.798  67.879
ATOM    519  CD  GLU A  34      67.918  85.382  69.457
ATOM    520  OE1 GLU A  34      67.937  84.185  69.817
ATOM    521  OE2 GLU A  34      67.704  86.337  70.241
ATOM    522  C   GLU A  34      71.169  85.205  65.653
ATOM    523  O   GLU A  34      72.174  85.618  66.241
ATOM    524  N   TRP A  35      71.249  84.427  64.565
ATOM    525  H   TRP A  35      70.413  83.964  64.225
ATOM    526  CA  TRP A  35      72.462  84.318  63.755
ATOM    527  HA  TRP A  35      73.294  84.028  64.397
ATOM    528  CB  TRP A  35      72.340  83.282  62.625
ATOM    529  HB1 TRP A  35      71.493  83.523  61.984
ATOM    530  HB2 TRP A  35      72.164  82.299  63.062
ATOM    531  CG  TRP A  35      73.581  83.218  61.779
ATOM    532  CD1 TRP A  35      74.609  82.371  61.997
ATOM    533  HD1 TRP A  35      74.623  81.605  62.762
ATOM    534  NE1 TRP A  35      75.662  82.693  61.167
ATOM    535  HE1 TRP A  35      76.566  82.245  61.216
ATOM    536  CE2 TRP A  35      75.374  83.769  60.365
ATOM    537  CZ2 TRP A  35      76.124  84.479  59.415
ATOM    538  HZ2 TRP A  35      77.143  84.187  59.198
ATOM    539  CH2 TRP A  35      75.519  85.537  58.716
ATOM    540  HH2 TRP A  35      76.071  86.064  57.949
ATOM    541  CZ3 TRP A  35      74.176  85.864  58.976
ATOM    542  HZ3 TRP A  35      73.695  86.645  58.401
ATOM    543  CE3 TRP A  35      73.443  85.147  59.943
ATOM    544  HE3 TRP A  35      72.407  85.380  60.107
ATOM    545  CD2 TRP A  35      74.022  84.091  60.683
ATOM    546  C   TRP A  35      72.793  85.678  63.156
ATOM    547  O   TRP A  35      73.907  86.183  63.312
ATOM    548  N   ILE A  36      71.799  86.321  62.530
ATOM    549  H   ILE A  36      70.924  85.822  62.394
ATOM    550  CA  ILE A  36      71.897  87.697  62.041
ATOM    551  HA  ILE A  36      72.669  87.739  61.273
ATOM    552  CB  ILE A  36      70.567  88.165  61.386
ATOM    553  HB  ILE A  36      69.741  87.860  62.022
ATOM    554  CG2 ILE A  36      70.508  89.697  61.241
ATOM    555 1HG2 ILE A  36      69.583  90.007  60.755
ATOM    556 2HG2 ILE A  36      70.523  90.184  62.216
ATOM    557 3HG2 ILE A  36      71.351  90.054  60.650
ATOM    558  CG1 ILE A  36      70.384  87.498  60.003
ATOM    559 1HG1 ILE A  36      70.529  86.426  60.100
ATOM    560 2HG1 ILE A  36      71.141  87.874  59.314
ATOM    561  CD1 ILE A  36      68.997  87.694  59.375
ATOM    562  HD1 ILE A  36      68.926  87.085  58.474
ATOM    563  HD2 ILE A  36      68.224  87.379  60.076
ATOM    564  HD3 ILE A  36      68.840  88.735  59.097
ATOM    565  C   ILE A  36      72.355  88.606  63.184
ATOM    566  O   ILE A  36      73.382  89.270  63.029
ATOM    567  N   ARG A  37      71.703  88.541  64.357
ATOM    568  H   ARG A  37      70.831  88.020  64.384
ATOM    569  CA  ARG A  37      72.087  89.321  65.545
ATOM    570  HA  ARG A  37      72.265  90.337  65.182
ATOM    571  CB  ARG A  37      70.937  89.398  66.576
ATOM    572  HB1 ARG A  37      71.116  88.674  67.373
ATOM    573  HB2 ARG A  37      69.986  89.155  66.104
ATOM    574  CG  ARG A  37      70.810  90.819  67.169
ATOM    575  HG1 ARG A  37      70.278  91.449  66.456
ATOM    576  HG2 ARG A  37      71.803  91.248  67.309
ATOM    577  CD  ARG A  37      70.098  90.880  68.528
ATOM    578  HD1 ARG A  37      70.020  91.927  68.825
ATOM    579  HD2 ARG A  37      70.734  90.382  69.262
ATOM    580  NE  ARG A  37      68.743  90.286  68.503
ATOM    581  HE  ARG A  37      68.103  90.642  67.816
ATOM    582  CZ  ARG A  37      68.317  89.282  69.253
ATOM    583  NH1 ARG A  37      67.126  88.776  69.128
ATOM    584 1HH1 ARG A  37      66.456  89.132  68.477
ATOM    585 2HH1 ARG A  37      66.991  87.888  69.623
ATOM    586  NH2 ARG A  37      69.054  88.710  70.156
ATOM    587 1HH2 ARG A  37      69.961  89.054  70.408
ATOM    588 2HH2 ARG A  37      68.703  87.833  70.550
ATOM    589  C   ARG A  37      73.411  88.944  66.225
ATOM    590  O   ARG A  37      73.790  89.622  67.175
ATOM    591  N   LYS A  38      74.093  87.878  65.782
ATOM    592  H   LYS A  38      73.685  87.359  65.018
ATOM    593  CA  LYS A  38      75.333  87.332  66.378
ATOM    594  HA  LYS A  38      75.532  86.380  65.888
ATOM    595  CB  LYS A  38      76.523  88.279  66.087
ATOM    596  HB1 LYS A  38      77.448  87.800  66.413
ATOM    597  HB2 LYS A  38      76.401  89.185  66.683
ATOM    598  CG  LYS A  38      76.679  88.697  64.610
ATOM    599  HG1 LYS A  38      77.457  89.459  64.547
ATOM    600  HG2 LYS A  38      75.755  89.152  64.257
ATOM    601  CD  LYS A  38      77.077  87.528  63.696
ATOM    602  HD1 LYS A  38      76.483  86.643  63.924
ATOM    603  HD2 LYS A  38      78.121  87.296  63.900
ATOM    604  CE  LYS A  38      76.932  87.841  62.203
ATOM    605  HE1 LYS A  38      77.447  87.056  61.641
ATOM    606  HE2 LYS A  38      77.423  88.794  61.984
ATOM    607  NZ  LYS A  38      75.509  87.876  61.796
ATOM    608  HZ1 LYS A  38      75.036  87.035  62.127
ATOM    609  HZ2 LYS A  38      75.017  88.655  62.232
ATOM    610  HZ3 LYS A  38      75.405  87.933  60.793
ATOM    611  C   LYS A  38      75.203  86.963  67.870
ATOM    612  O   LYS A  38      76.204  86.778  68.554
ATOM    613  N   PHE A  39      73.965  86.811  68.349
ATOM    614  H   PHE A  39      73.217  86.871  67.676
ATOM    615  CA  PHE A  39      73.599  86.705  69.769
ATOM    616  HA  PHE A  39      74.404  87.095  70.396
ATOM    617  CB  PHE A  39      72.350  87.574  69.977
ATOM    618  HB1 PHE A  39      71.565  87.221  69.306
ATOM    619  HB2 PHE A  39      72.591  88.597  69.684
ATOM    620  CG  PHE A  39      71.793  87.599  71.388
ATOM    621  CD1 PHE A  39      72.245  88.564  72.309
ATOM    622  HD1 PHE A  39      73.028  89.258  72.032
ATOM    623  CE1 PHE A  39      71.687  88.625  73.599
ATOM    624  HE1 PHE A  39      72.045  89.361  74.307
ATOM    625  CZ  PHE A  39      70.672  87.726  73.970
ATOM    626  HZ  PHE A  39      70.246  87.776  74.963
ATOM    627  CE2 PHE A  39      70.217  86.761  73.054
ATOM    628  HE2 PHE A  39      69.433  86.069  73.333
ATOM    629  CD2 PHE A  39      70.782  86.692  71.769
ATOM    630  HD2 PHE A  39      70.426  85.944  71.075
ATOM    631  C   PHE A  39      73.330  85.269  70.206
ATOM    632  O   PHE A  39      73.599  84.899  71.343
ATOM    633  N   ASN A  40      72.857  84.438  69.278
ATOM    634  H   ASN A  40      72.632  84.808  68.365
ATOM    635  CA  ASN A  40      72.569  83.033  69.546
ATOM    636  HA  ASN A  40      72.916  82.788  70.552
ATOM    637  CB  ASN A  40      71.033  82.848  69.535
ATOM    638  HB1 ASN A  40      70.703  82.597  68.528
ATOM    639  HB2 ASN A  40      70.568  83.788  69.823
ATOM    640  CG  ASN A  40      70.457  81.821  70.499
ATOM    641  OD1 ASN A  40      71.136  81.131  71.250
ATOM    642  ND2 ASN A  40      69.151  81.746  70.571
ATOM    643 1HD2 ASN A  40      68.595  82.474  70.114
ATOM    644 2HD2 ASN A  40      68.744  80.984  71.071
ATOM    645  C   ASN A  40      73.359  82.106  68.613
ATOM    646  O   ASN A  40      73.083  80.918  68.504
ATOM    647  N   TRP A  41      74.387  82.654  67.955
ATOM    648  H   TRP A  41      74.564  83.630  68.137
ATOM    649  CA  TRP A  41      75.339  81.961  67.087
ATOM    650  HA  TRP A  41      74.761  81.305  66.434
ATOM    651  CB  TRP A  41      76.044  83.012  66.207
ATOM    652  HB1 TRP A  41      76.717  83.602  66.832
ATOM    653  HB2 TRP A  41      75.287  83.698  65.821
ATOM    654  CG  TRP A  41      76.818  82.525  65.013
ATOM    655  CD1 TRP A  41      76.702  81.314  64.417
ATOM    656  HD1 TRP A  41      76.045  80.516  64.741
ATOM    657  NE1 TRP A  41      77.556  81.245  63.334
ATOM    658  HE1 TRP A  41      77.701  80.409  62.786
ATOM    659  CE2 TRP A  41      78.272  82.409  63.175
ATOM    660  CZ2 TRP A  41      79.240  82.813  62.244
ATOM    661  HZ2 TRP A  41      79.549  82.146  61.452
ATOM    662  CH2 TRP A  41      79.845  84.072  62.391
ATOM    663  HH2 TRP A  41      80.614  84.386  61.698
ATOM    664  CZ3 TRP A  41      79.474  84.905  63.461
ATOM    665  HZ3 TRP A  41      79.971  85.858  63.583
ATOM    666  CE3 TRP A  41      78.483  84.496  64.379
ATOM    667  HE3 TRP A  41      78.213  85.137  65.205
ATOM    668  CD2 TRP A  41      77.848  83.239  64.254
ATOM    669  C   TRP A  41      76.301  81.069  67.872
ATOM    670  O   TRP A  41      77.515  81.255  67.869
ATOM    671  N   SER A  42      75.732  80.104  68.581
ATOM    672  H   SER A  42      74.718  80.052  68.556
ATOM    673  CA  SER A  42      76.452  78.989  69.178
ATOM    674  HA  SER A  42      77.511  79.238  69.268
ATOM    675  CB  SER A  42      75.926  78.708  70.574
ATOM    676  HB1 SER A  42      76.358  77.775  70.939
ATOM    677  HB2 SER A  42      74.839  78.625  70.543
ATOM    678  OG  SER A  42      76.318  79.756  71.434
ATOM    679  HG  SER A  42      75.990  80.577  71.056
ATOM    680  C   SER A  42      76.342  77.762  68.303
ATOM    681  O   SER A  42      75.334  77.552  67.630
ATOM    682  N   SER A  43      77.362  76.920  68.346
ATOM    683  H   SER A  43      78.213  77.173  68.835
ATOM    684  CA  SER A  43      77.383  75.671  67.594
ATOM    685  HA  SER A  43      77.265  75.896  66.534
ATOM    686  CB  SER A  43      78.774  75.068  67.776
ATOM    687  HB1 SER A  43      78.872  74.146  67.200
ATOM    688  HB2 SER A  43      78.913  74.872  68.833
ATOM    689  OG  SER A  43      79.746  76.024  67.376
ATOM    690  HG  SER A  43      80.622  75.746  67.704
ATOM    691  C   SER A  43      76.228  74.738  67.996
ATOM    692  O   SER A  43      75.557  74.167  67.131
ATOM    693  N   TYR A  44      75.850  74.736  69.285
ATOM    694  H   TYR A  44      76.423  75.217  69.957
ATOM    695  CA  TYR A  44      74.588  74.127  69.724
ATOM    696  HA  TYR A  44      74.667  73.060  69.509
ATOM    697  CB  TYR A  44      74.358  74.260  71.244
ATOM    698  HB1 TYR A  44      75.281  74.023  71.767
ATOM    699  HB2 TYR A  44      73.641  73.485  71.495
ATOM    700  CG  TYR A  44      73.798  75.581  71.780
ATOM    701  CD1 TYR A  44      72.453  75.941  71.540
ATOM    702  HD1 TYR A  44      71.787  75.259  71.031
ATOM    703  CE1 TYR A  44      71.985  77.229  71.867
ATOM    704  HE1 TYR A  44      70.981  77.528  71.599
ATOM    705  CZ  TYR A  44      72.834  78.136  72.526
ATOM    706  OH  TYR A  44      72.411  79.392  72.829
ATOM    707  HH  TYR A  44      71.821  79.774  72.143
ATOM    708  CE2 TYR A  44      74.121  77.718  72.920
ATOM    709  HE2 TYR A  44      74.766  78.418  73.432
ATOM    710  CD2 TYR A  44      74.612  76.456  72.523
ATOM    711  HD2 TYR A  44      75.632  76.183  72.756
ATOM    712  C   TYR A  44      73.359  74.623  68.956
ATOM    713  O   TYR A  44      72.461  73.845  68.632
ATOM    714  N   ASN A  45      73.303  75.928  68.682
ATOM    715  H   ASN A  45      74.101  76.503  68.899
ATOM    716  CA  ASN A  45      72.141  76.579  68.100
ATOM    717  HA  ASN A  45      71.242  76.171  68.565
ATOM    718  CB  ASN A  45      72.218  78.083  68.398
ATOM    719  HB1 ASN A  45      72.803  78.582  67.628
ATOM    720  HB2 ASN A  45      72.700  78.257  69.358
ATOM    721  CG  ASN A  45      70.841  78.715  68.481
ATOM    722  OD1 ASN A  45      70.245  78.799  69.542
ATOM    723  ND2 ASN A  45      70.266  79.122  67.374
ATOM    724 1HD2 ASN A  45      70.720  79.001  66.490
ATOM    725 2HD2 ASN A  45      69.283  79.355  67.422
ATOM    726  C   ASN A  45      72.071  76.299  66.598
ATOM    727  O   ASN A  45      70.983  76.108  66.060
ATOM    728  N   LEU A  46      73.236  76.179  65.942
ATOM    729  H   LEU A  46      74.087  76.355  66.464
ATOM    730  CA  LEU A  46      73.343  75.627  64.585
ATOM    731  HA  LEU A  46      72.746  76.241  63.911
ATOM    732  CB  LEU A  46      74.806  75.629  64.089
ATOM    733  HB1 LEU A  46      74.815  75.170  63.099
ATOM    734  HB2 LEU A  46      75.401  74.989  64.739
ATOM    735  CG  LEU A  46      75.506  76.996  63.983
ATOM    736  HG  LEU A  46      75.600  77.439  64.973
ATOM    737  CD1 LEU A  46      76.913  76.794  63.409
ATOM    738 1HD1 LEU A  46      77.410  77.756  63.302
ATOM    739 2HD1 LEU A  46      77.496  76.180  64.096
ATOM    740 3HD1 LEU A  46      76.862  76.309  62.433
ATOM    741  CD2 LEU A  46      74.758  77.977  63.078
ATOM    742 1HD2 LEU A  46      75.337  78.892  62.960
ATOM    743 2HD2 LEU A  46      74.592  77.530  62.097
ATOM    744 3HD2 LEU A  46      73.797  78.232  63.522
ATOM    745  C   LEU A  46      72.779  74.216  64.492
ATOM    746  O   LEU A  46      72.037  73.914  63.562
ATOM    747  N   ILE A  47      73.107  73.348  65.450
ATOM    748  H   ILE A  47      73.745  73.633  66.188
ATOM    749  CA  ILE A  47      72.630  71.965  65.399
ATOM    750  HA  ILE A  47      72.805  71.581  64.395
ATOM    751  CB  ILE A  47      73.428  71.084  66.386
ATOM    752  HB  ILE A  47      73.274  71.467  67.395
ATOM    753  CG2 ILE A  47      72.924  69.632  66.313
ATOM    754 1HG2 ILE A  47      73.606  68.958  66.826
ATOM    755 2HG2 ILE A  47      71.938  69.552  66.771
ATOM    756 3HG2 ILE A  47      72.857  69.309  65.274
ATOM    757  CG1 ILE A  47      74.943  71.095  66.070
ATOM    758 1HG1 ILE A  47      75.273  72.094  65.802
ATOM    759 2HG1 ILE A  47      75.126  70.466  65.203
ATOM    760  CD1 ILE A  47      75.821  70.629  67.242
ATOM    761  HD1 ILE A  47      76.871  70.760  66.980
ATOM    762  HD2 ILE A  47      75.609  71.225  68.129
ATOM    763  HD3 ILE A  47      75.650  69.575  67.461
ATOM    764  C   ILE A  47      71.123  71.900  65.632
ATOM    765  O   ILE A  47      70.431  71.178  64.916
ATOM    766  N   ILE A  48      70.592  72.698  66.564
ATOM    767  H   ILE A  48      71.222  73.238  67.149
ATOM    768  CA  ILE A  48      69.141  72.832  66.763
ATOM    769  HA  ILE A  48      68.736  71.845  66.991
ATOM    770  CB  ILE A  48      68.867  73.757  67.977
ATOM    771  HB  ILE A  48      69.519  74.629  67.897
ATOM    772  CG2 ILE A  48      67.417  74.278  68.022
ATOM    773 1HG2 ILE A  48      67.292  74.950  68.868
ATOM    774 2HG2 ILE A  48      67.187  74.867  67.133
ATOM    775 3HG2 ILE A  48      66.719  73.445  68.098
ATOM    776  CG1 ILE A  48      69.211  73.002  69.283
ATOM    777 1HG1 ILE A  48      70.230  72.623  69.219
ATOM    778 2HG1 ILE A  48      68.548  72.143  69.393
ATOM    779  CD1 ILE A  48      69.119  73.858  70.554
ATOM    780  HD1 ILE A  48      69.585  73.324  71.383
ATOM    781  HD2 ILE A  48      69.634  74.805  70.402
ATOM    782  HD3 ILE A  48      68.077  74.050  70.809
ATOM    783  C   ILE A  48      68.411  73.311  65.501
ATOM    784  O   ILE A  48      67.352  72.786  65.165
ATOM    785  N   LEU A  49      68.968  74.293  64.793
ATOM    786  H   LEU A  49      69.799  74.742  65.164
ATOM    787  CA  LEU A  49      68.450  74.783  63.517
ATOM    788  HA  LEU A  49      67.421  75.111  63.663
ATOM    789  CB  LEU A  49      69.313  76.008  63.144
ATOM    790  HB1 LEU A  49      70.359  75.717  63.199
ATOM    791  HB2 LEU A  49      69.152  76.781  63.897
ATOM    792  CG  LEU A  49      69.091  76.619  61.751
ATOM    793  HG  LEU A  49      69.260  75.864  60.983
ATOM    794  CD1 LEU A  49      67.689  77.195  61.591
ATOM    795 1HD1 LEU A  49      67.560  77.556  60.571
ATOM    796 2HD1 LEU A  49      66.957  76.416  61.783
ATOM    797 3HD1 LEU A  49      67.539  78.017  62.286
ATOM    798  CD2 LEU A  49      70.097  77.755  61.546
ATOM    799 1HD2 LEU A  49      69.944  78.208  60.567
ATOM    800 2HD2 LEU A  49      69.966  78.517  62.315
ATOM    801 3HD2 LEU A  49      71.113  77.362  61.595
ATOM    802  C   LEU A  49      68.447  73.718  62.421
ATOM    803  O   LEU A  49      67.474  73.621  61.677
ATOM    804  N   GLY A  50      69.485  72.881  62.356
ATOM    805  H   GLY A  50      70.274  73.040  62.976
ATOM    806  CA  GLY A  50      69.505  71.711  61.477
ATOM    807  HA1 GLY A  50      70.461  71.202  61.588
ATOM    808  HA2 GLY A  50      69.399  72.034  60.441
ATOM    809  C   GLY A  50      68.394  70.711  61.793
ATOM    810  O   GLY A  50      67.650  70.297  60.907
ATOM    811  N   LEU A  51      68.234  70.359  63.068
ATOM    812  H   LEU A  51      68.892  70.741  63.742
ATOM    813  CA  LEU A  51      67.188  69.464  63.566
ATOM    814  HA  LEU A  51      67.302  68.494  63.084
ATOM    815  CB  LEU A  51      67.446  69.306  65.084
ATOM    816  HB1 LEU A  51      67.311  70.279  65.551
ATOM    817  HB2 LEU A  51      68.490  69.020  65.230
ATOM    818  CG  LEU A  51      66.569  68.296  65.848
ATOM    819  HG  LEU A  51      65.519  68.525  65.675
ATOM    820  CD1 LEU A  51      66.841  66.860  65.407
ATOM    821 1HD1 LEU A  51      66.256  66.175  66.020
ATOM    822 2HD1 LEU A  51      66.544  66.727  64.368
ATOM    823 3HD1 LEU A  51      67.899  66.621  65.520
ATOM    824  CD2 LEU A  51      66.848  68.402  67.351
ATOM    825 1HD2 LEU A  51      66.198  67.712  67.890
ATOM    826 2HD2 LEU A  51      67.891  68.150  67.554
ATOM    827 3HD2 LEU A  51      66.644  69.412  67.701
ATOM    828  C   LEU A  51      65.759  69.966  63.258
ATOM    829  O   LEU A  51      64.857  69.184  62.923
ATOM    830  N   ALA A  52      65.570  71.282  63.355
ATOM    831  H   ALA A  52      66.347  71.847  63.687
ATOM    832  CA  ALA A  52      64.338  71.979  63.018
ATOM    833  HA  ALA A  52      63.504  71.448  63.470
ATOM    834  CB  ALA A  52      64.386  73.390  63.621
ATOM    835  HB1 ALA A  52      63.438  73.897  63.432
ATOM    836  HB2 ALA A  52      64.546  73.330  64.698
ATOM    837  HB3 ALA A  52      65.195  73.966  63.170
ATOM    838  C   ALA A  52      64.073  72.034  61.512
ATOM    839  O   ALA A  52      62.934  71.877  61.090
ATOM    840  N   GLY A  53      65.106  72.175  60.684
ATOM    841  H   GLY A  53      66.023  72.348  61.084
ATOM    842  CA  GLY A  53      64.983  72.169  59.230
ATOM    843  HA1 GLY A  53      65.934  72.481  58.798
ATOM    844  HA2 GLY A  53      64.214  72.878  58.922
ATOM    845  C   GLY A  53      64.638  70.798  58.676
ATOM    846  O   GLY A  53      63.714  70.668  57.882
ATOM    847  N   CYS A  54      65.308  69.770  59.192
ATOM    848  H   CYS A  54      66.088  69.977  59.809
ATOM    849  CA  CYS A  54      64.931  68.382  59.005
ATOM    850  HA  CYS A  54      65.055  68.125  57.951
ATOM    851  CB  CYS A  54      65.871  67.501  59.839
ATOM    852  HB1 CYS A  54      65.421  66.530  60.037
ATOM    853  HB2 CYS A  54      66.108  67.986  60.788
ATOM    854  SG  CYS A  54      67.375  67.259  58.863
ATOM    855  HG  CYS A  54      68.131  66.705  59.821
ATOM    856  C   CYS A  54      63.457  68.171  59.322
ATOM    857  O   CYS A  54      62.689  67.776  58.445
ATOM    858  N   ARG A  55      63.031  68.481  60.550
ATOM    859  H   ARG A  55      63.696  68.846  61.225
ATOM    860  CA  ARG A  55      61.629  68.291  60.944
ATOM    861  HA  ARG A  55      61.364  67.249  60.759
ATOM    862  CB  ARG A  55      61.514  68.541  62.444
ATOM    863  HB1 ARG A  55      60.469  68.704  62.710
ATOM    864  HB2 ARG A  55      62.091  69.430  62.700
ATOM    865  CG  ARG A  55      62.040  67.314  63.217
ATOM    866  HG1 ARG A  55      62.962  66.948  62.761
ATOM    867  HG2 ARG A  55      61.304  66.516  63.144
ATOM    868  CD  ARG A  55      62.338  67.582  64.694
ATOM    869  HD1 ARG A  55      63.407  67.775  64.789
ATOM    870  HD2 ARG A  55      62.130  66.678  65.272
ATOM    871  NE  ARG A  55      61.555  68.707  65.240
ATOM    872  HE  ARG A  55      60.569  68.555  65.423
ATOM    873  CZ  ARG A  55      62.048  69.826  65.726
ATOM    874  NH1 ARG A  55      61.261  70.674  66.306
ATOM    875 1HH1 ARG A  55      60.258  70.551  66.276
ATOM    876 2HH1 ARG A  55      61.663  71.475  66.752
ATOM    877  NH2 ARG A  55      63.318  70.102  65.732
ATOM    878 1HH2 ARG A  55      63.929  69.536  65.170
ATOM    879 2HH2 ARG A  55      63.681  70.657  66.494
ATOM    880  C   ARG A  55      60.616  69.085  60.109
ATOM    881  O   ARG A  55      59.557  68.544  59.801
ATOM    882  N   PHE A  56      60.951  70.295  59.672
ATOM    883  H   PHE A  56      61.830  70.682  59.996
ATOM    884  CA  PHE A  56      60.155  71.111  58.753
ATOM    885  HA  PHE A  56      59.165  71.265  59.180
ATOM    886  CB  PHE A  56      60.834  72.485  58.582
ATOM    887  HB1 PHE A  56      61.777  72.356  58.053
ATOM    888  HB2 PHE A  56      61.084  72.876  59.563
ATOM    889  CG  PHE A  56      60.031  73.551  57.853
ATOM    890  CD1 PHE A  56      59.326  74.528  58.585
ATOM    891  HD1 PHE A  56      59.324  74.505  59.661
ATOM    892  CE1 PHE A  56      58.630  75.554  57.923
ATOM    893  HE1 PHE A  56      58.082  76.295  58.491
ATOM    894  CZ  PHE A  56      58.644  75.614  56.520
ATOM    895  HZ  PHE A  56      58.109  76.402  56.007
ATOM    896  CE2 PHE A  56      59.347  74.645  55.783
ATOM    897  HE2 PHE A  56      59.353  74.702  54.705
ATOM    898  CD2 PHE A  56      60.041  73.616  56.446
ATOM    899  HD2 PHE A  56      60.593  72.886  55.872
ATOM    900  C   PHE A  56      59.977  70.438  57.389
ATOM    901  O   PHE A  56      58.863  70.374  56.875
ATOM    902  N   LEU A  57      61.064  69.911  56.820
ATOM    903  H   LEU A  57      61.955  70.010  57.297
ATOM    904  CA  LEU A  57      61.069  69.241  55.529
ATOM    905  HA  LEU A  57      60.566  69.876  54.800
ATOM    906  CB  LEU A  57      62.514  68.988  55.066
ATOM    907  HB1 LEU A  57      62.496  68.290  54.227
ATOM    908  HB2 LEU A  57      63.062  68.510  55.879
ATOM    909  CG  LEU A  57      63.273  70.250  54.619
ATOM    910  HG  LEU A  57      63.219  71.011  55.394
ATOM    911  CD1 LEU A  57      64.741  69.892  54.389
ATOM    912 1HD1 LEU A  57      65.295  70.786  54.104
ATOM    913 2HD1 LEU A  57      65.169  69.499  55.311
ATOM    914 3HD1 LEU A  57      64.831  69.145  53.600
ATOM    915  CD2 LEU A  57      62.713  70.845  53.323
ATOM    916 1HD2 LEU A  57      63.329  71.690  53.017
ATOM    917 2HD2 LEU A  57      62.713  70.096  52.532
ATOM    918 3HD2 LEU A  57      61.699  71.206  53.479
ATOM    919  C   LEU A  57      60.292  67.927  55.548
ATOM    920  O   LEU A  57      59.560  67.653  54.597
ATOM    921  N   LEU A  58      60.395  67.149  56.637
ATOM    922  H   LEU A  58      61.049  67.408  57.368
ATOM    923  CA  LEU A  58      59.492  66.022  56.830
ATOM    924  HA  LEU A  58      59.579  65.387  55.954
ATOM    925  CB  LEU A  58      59.848  65.174  58.057
ATOM    926  HB1 LEU A  58      60.043  65.826  58.909
ATOM    927  HB2 LEU A  58      60.755  64.681  57.752
ATOM    928  CG  LEU A  58      58.899  64.032  58.502
ATOM    929  HG  LEU A  58      58.579  63.458  57.635
ATOM    930  CD1 LEU A  58      59.687  63.099  59.430
ATOM    931 1HD1 LEU A  58      59.039  62.301  59.792
ATOM    932 2HD1 LEU A  58      60.512  62.646  58.882
ATOM    933 3HD1 LEU A  58      60.077  63.656  60.281
ATOM    934  CD2 LEU A  58      57.673  64.483  59.304
ATOM    935 1HD2 LEU A  58      57.179  63.623  59.760
ATOM    936 2HD2 LEU A  58      57.966  65.185  60.081
ATOM    937 3HD2 LEU A  58      56.937  64.947  58.655
ATOM    938  C   LEU A  58      58.052  66.496  56.906
ATOM    939  O   LEU A  58      57.219  65.922  56.232
ATOM    940  N   GLN A  59      57.721  67.505  57.700
ATOM    941  H   GLN A  59      58.423  67.976  58.256
ATOM    942  CA  GLN A  59      56.318  67.867  57.843
ATOM    943  HA  GLN A  59      55.767  66.963  58.098
ATOM    944  CB  GLN A  59      56.155  68.833  59.030
ATOM    945  HB1 GLN A  59      55.184  69.328  58.971
ATOM    946  HB2 GLN A  59      56.927  69.603  58.987
ATOM    947  CG  GLN A  59      56.255  68.069  60.377
ATOM    948  HG1 GLN A  59      56.291  68.792  61.189
ATOM    949  HG2 GLN A  59      57.180  67.495  60.406
ATOM    950  CD  GLN A  59      55.072  67.126  60.629
ATOM    951  OE1 GLN A  59      54.013  67.293  60.062
ATOM    952  NE2 GLN A  59      55.185  66.106  61.458
ATOM    953 1HE2 GLN A  59      56.028  65.865  61.936
ATOM    954 2HE2 GLN A  59      54.341  65.567  61.630
ATOM    955  C   GLN A  59      55.678  68.327  56.536
ATOM    956  O   GLN A  59      54.705  67.709  56.102
ATOM    957  N   TRP A  60      56.323  69.267  55.844
ATOM    958  H   TRP A  60      57.150  69.671  56.269
ATOM    959  CA  TRP A  60      56.007  69.680  54.482
ATOM    960  HA  TRP A  60      55.075  70.242  54.498
ATOM    961  CB  TRP A  60      57.124  70.625  54.015
ATOM    962  HB1 TRP A  60      58.073  70.088  54.040
ATOM    963  HB2 TRP A  60      57.203  71.432  54.745
ATOM    964  CG  TRP A  60      57.012  71.274  52.668
ATOM    965  CD1 TRP A  60      56.037  71.100  51.743
ATOM    966  HD1 TRP A  60      55.176  70.448  51.850
ATOM    967  NE1 TRP A  60      56.310  71.875  50.632
ATOM    968  HE1 TRP A  60      55.724  71.884  49.809
ATOM    969  CE2 TRP A  60      57.474  72.598  50.785
ATOM    970  CZ2 TRP A  60      58.161  73.509  49.967
ATOM    971  HZ2 TRP A  60      57.777  73.764  48.992
ATOM    972  CH2 TRP A  60      59.354  74.086  50.438
ATOM    973  HH2 TRP A  60      59.896  74.791  49.820
ATOM    974  CZ3 TRP A  60      59.844  73.747  51.713
ATOM    975  HZ3 TRP A  60      60.761  74.196  52.072
ATOM    976  CE3 TRP A  60      59.145  72.830  52.521
ATOM    977  HE3 TRP A  60      59.523  72.572  53.498
ATOM    978  CD2 TRP A  60      57.944  72.233  52.080
ATOM    979  C   TRP A  60      55.798  68.466  53.572
ATOM    980  O   TRP A  60      54.671  68.187  53.157
ATOM    981  N   LEU A  61      56.873  67.734  53.284
ATOM    982  H   LEU A  61      57.761  67.950  53.727
ATOM    983  CA  LEU A  61      56.849  66.809  52.162
ATOM    984  HA  LEU A  61      56.271  67.287  51.370
ATOM    985  CB  LEU A  61      58.282  66.618  51.639
ATOM    986  HB1 LEU A  61      58.878  66.130  52.411
ATOM    987  HB2 LEU A  61      58.708  67.606  51.457
ATOM    988  CG  LEU A  61      58.391  65.794  50.340
ATOM    989  HG  LEU A  61      58.154  64.751  50.549
ATOM    990  CD1 LEU A  61      57.480  66.293  49.214
ATOM    991 1HD1 LEU A  61      57.695  65.745  48.298
ATOM    992 2HD1 LEU A  61      56.433  66.109  49.461
ATOM    993 3HD1 LEU A  61      57.632  67.359  49.046
ATOM    994  CD2 LEU A  61      59.831  65.879  49.831
ATOM    995 1HD2 LEU A  61      59.966  65.198  48.990
ATOM    996 2HD2 LEU A  61      60.065  66.897  49.517
ATOM    997 3HD2 LEU A  61      60.515  65.592  50.627
ATOM    998  C   LEU A  61      56.144  65.493  52.453
ATOM    999  O   LEU A  61      55.378  64.982  51.639
ATOM   1000  N   ILE A  62      56.412  64.959  53.634
ATOM   1001  H   ILE A  62      56.948  65.509  54.292
ATOM   1002  CA  ILE A  62      55.939  63.657  54.073
ATOM   1003  HA  ILE A  62      55.927  62.989  53.212
ATOM   1004  CB  ILE A  62      56.824  63.056  55.166
ATOM   1005  HB  ILE A  62      56.753  63.643  56.073
ATOM   1006  CG2 ILE A  62      56.371  61.646  55.562
ATOM   1007 1HG2 ILE A  62      57.008  61.272  56.357
ATOM   1008 2HG2 ILE A  62      55.351  61.666  55.945
ATOM   1009 3HG2 ILE A  62      56.399  60.977  54.710
ATOM   1010  CG1 ILE A  62      58.276  63.071  54.657
ATOM   1011 1HG1 ILE A  62      58.882  62.473  55.320
ATOM   1012 2HG1 ILE A  62      58.665  64.084  54.679
ATOM   1013  CD1 ILE A  62      58.402  62.574  53.215
ATOM   1014  HD1 ILE A  62      59.409  62.266  53.023
ATOM   1015  HD2 ILE A  62      57.731  61.737  53.056
ATOM   1016  HD3 ILE A  62      58.163  63.362  52.503
ATOM   1017  C   ILE A  62      54.510  63.751  54.502
ATOM   1018  O   ILE A  62      53.761  62.861  54.128
ATOM   1019  N   ILE A  63      54.104  64.812  55.204
ATOM   1020  H   ILE A  63      54.740  65.560  55.454
ATOM   1021  CA  ILE A  63      52.719  64.854  55.641
ATOM   1022  HA  ILE A  63      52.373  63.826  55.737
ATOM   1023  CB  ILE A  63      52.590  65.400  57.079
ATOM   1024  HB  ILE A  63      52.782  66.467  57.088
ATOM   1025  CG2 ILE A  63      51.177  65.168  57.615
ATOM   1026 1HG2 ILE A  63      51.143  65.456  58.666
ATOM   1027 2HG2 ILE A  63      50.458  65.773  57.063
ATOM   1028 3HG2 ILE A  63      50.908  64.118  57.527
ATOM   1029  CG1 ILE A  63      53.597  64.729  58.053
ATOM   1030 1HG1 ILE A  63      53.420  65.113  59.055
ATOM   1031 2HG1 ILE A  63      54.609  65.023  57.775
ATOM   1032  CD1 ILE A  63      53.553  63.195  58.149
ATOM   1033  HD1 ILE A  63      54.353  62.857  58.807
ATOM   1034  HD2 ILE A  63      52.601  62.869  58.566
ATOM   1035  HD3 ILE A  63      53.695  62.739  57.172
ATOM   1036  C   ILE A  63      51.802  65.419  54.543
ATOM   1037  O   ILE A  63      50.652  64.973  54.450
ATOM   1038  N   LEU A  64      52.321  66.202  53.577
ATOM   1039  H   LEU A  64      53.247  66.599  53.688
ATOM   1040  CA  LEU A  64      51.659  66.299  52.266
ATOM   1041  HA  LEU A  64      50.669  66.727  52.426
ATOM   1042  CB  LEU A  64      52.448  67.254  51.352
ATOM   1043  HB1 LEU A  64      53.462  66.868  51.243
ATOM   1044  HB2 LEU A  64      52.503  68.229  51.837
ATOM   1045  CG  LEU A  64      51.860  67.451  49.942
ATOM   1046  HG  LEU A  64      51.736  66.487  49.453
ATOM   1047  CD1 LEU A  64      50.508  68.167  49.989
ATOM   1048 1HD1 LEU A  64      50.164  68.363  48.974
ATOM   1049 2HD1 LEU A  64      49.770  67.535  50.483
ATOM   1050 3HD1 LEU A  64      50.601  69.108  50.531
ATOM   1051  CD2 LEU A  64      52.826  68.291  49.105
ATOM   1052 1HD2 LEU A  64      52.421  68.417  48.102
ATOM   1053 2HD2 LEU A  64      52.985  69.265  49.566
ATOM   1054 3HD2 LEU A  64      53.777  67.763  49.021
ATOM   1055  C   LEU A  64      51.452  64.926  51.609
ATOM   1056  O   LEU A  64      50.306  64.491  51.524
ATOM   1057  N   ASP A  65      52.504  64.222  51.179
ATOM   1058  H   ASP A  65      53.439  64.615  51.241
ATOM   1059  CA  ASP A  65      52.319  63.003  50.376
ATOM   1060  HA  ASP A  65      51.637  63.256  49.568
ATOM   1061  CB  ASP A  65      53.638  62.569  49.697
ATOM   1062  HB1 ASP A  65      53.537  61.512  49.461
ATOM   1063  HB2 ASP A  65      54.472  62.683  50.390
ATOM   1064  CG  ASP A  65      53.969  63.260  48.357
ATOM   1065  OD1 ASP A  65      53.400  64.336  48.075
ATOM   1066  OD2 ASP A  65      54.750  62.676  47.560
ATOM   1067  C   ASP A  65      51.654  61.824  51.121
ATOM   1068  O   ASP A  65      51.122  60.908  50.496
ATOM   1069  N   LEU A  66      51.607  61.864  52.454
ATOM   1070  H   LEU A  66      52.142  62.600  52.903
ATOM   1071  CA  LEU A  66      50.959  60.884  53.333
ATOM   1072  HA  LEU A  66      50.817  59.975  52.751
ATOM   1073  CB  LEU A  66      51.902  60.553  54.516
ATOM   1074  HB1 LEU A  66      51.939  61.423  55.171
ATOM   1075  HB2 LEU A  66      52.904  60.391  54.118
ATOM   1076  CG  LEU A  66      51.544  59.331  55.391
ATOM   1077  HG  LEU A  66      50.623  59.536  55.934
ATOM   1078  CD1 LEU A  66      51.355  58.044  54.583
ATOM   1079 1HD1 LEU A  66      51.133  57.223  55.265
ATOM   1080 2HD1 LEU A  66      50.513  58.151  53.902
ATOM   1081 3HD1 LEU A  66      52.260  57.813  54.025
ATOM   1082  CD2 LEU A  66      52.643  59.088  56.432
ATOM   1083 1HD2 LEU A  66      52.395  58.221  57.043
ATOM   1084 2HD2 LEU A  66      53.601  58.913  55.942
ATOM   1085 3HD2 LEU A  66      52.730  59.956  57.085
ATOM   1086  C   LEU A  66      49.568  61.316  53.801
ATOM   1087  O   LEU A  66      48.854  60.507  54.384
ATOM   1088  N   SER A  67      49.118  62.528  53.465
ATOM   1089  H   SER A  67      49.778  63.201  53.091
ATOM   1090  CA  SER A  67      47.681  62.786  53.284
ATOM   1091  HA  SER A  67      47.117  62.163  53.977
ATOM   1092  CB  SER A  67      47.344  64.244  53.629
ATOM   1093  HB1 SER A  67      47.716  64.471  54.629
ATOM   1094  HB2 SER A  67      46.260  64.362  53.634
ATOM   1095  OG  SER A  67      47.888  65.178  52.716
ATOM   1096  HG  SER A  67      48.857  65.097  52.718
ATOM   1097  C   SER A  67      47.208  62.422  51.869
ATOM   1098  O   SER A  67      46.157  61.798  51.689
ATOM   1099  N   LEU A  68      48.023  62.731  50.858
ATOM   1100  H   LEU A  68      48.865  63.260  51.059
ATOM   1101  CA  LEU A  68      47.705  62.462  49.463
ATOM   1102  HA  LEU A  68      46.697  62.819  49.271
ATOM   1103  CB  LEU A  68      48.661  63.217  48.523
ATOM   1104  HB1 LEU A  68      48.461  62.890  47.501
ATOM   1105  HB2 LEU A  68      49.682  62.924  48.761
ATOM   1106  CG  LEU A  68      48.549  64.752  48.556
ATOM   1107  HG  LEU A  68      48.766  65.121  49.556
ATOM   1108  CD1 LEU A  68      49.574  65.342  47.589
ATOM   1109 1HD1 LEU A  68      49.532  66.428  47.621
ATOM   1110 2HD1 LEU A  68      50.579  65.024  47.877
ATOM   1111 3HD1 LEU A  68      49.375  65.003  46.573
ATOM   1112  CD2 LEU A  68      47.168  65.261  48.138
ATOM   1113 1HD2 LEU A  68      47.178  66.348  48.088
ATOM   1114 2HD2 LEU A  68      46.895  64.855  47.164
ATOM   1115 3HD2 LEU A  68      46.428  64.968  48.879
ATOM   1116  C   LEU A  68      47.700  60.967  49.107
ATOM   1117  O   LEU A  68      47.025  60.590  48.158
ATOM   1118  N   PHE A  69      48.381  60.093  49.859
ATOM   1119  H   PHE A  69      49.060  60.445  50.524
ATOM   1120  CA  PHE A  69      48.227  58.652  49.668
ATOM   1121  HA  PHE A  69      48.209  58.478  48.591
ATOM   1122  CB  PHE A  69      49.425  57.814  50.170
ATOM   1123  HB1 PHE A  69      49.650  58.030  51.211
ATOM   1124  HB2 PHE A  69      50.307  58.104  49.597
ATOM   1125  CG  PHE A  69      49.177  56.319  49.987
ATOM   1126  CD1 PHE A  69      49.612  55.665  48.818
ATOM   1127  HD1 PHE A  69      50.216  56.194  48.097
ATOM   1128  CE1 PHE A  69      49.206  54.343  48.548
ATOM   1129  HE1 PHE A  69      49.516  53.854  47.633
ATOM   1130  CZ  PHE A  69      48.335  53.678  49.426
ATOM   1131  HZ  PHE A  69      47.976  52.682  49.194
ATOM   1132  CE2 PHE A  69      47.931  54.310  50.613
ATOM   1133  HE2 PHE A  69      47.268  53.799  51.299
ATOM   1134  CD2 PHE A  69      48.377  55.611  50.907
ATOM   1135  HD2 PHE A  69      48.043  56.082  51.815
ATOM   1136  C   PHE A  69      46.876  58.129  50.161
ATOM   1137  O   PHE A  69      46.158  57.566  49.335
ATOM   1138  N   PRO A  70      46.479  58.332  51.436
ATOM   1139  CD  PRO A  70      47.276  58.777  52.570
ATOM   1140  HD1 PRO A  70      47.455  59.842  52.481
ATOM   1141  HD2 PRO A  70      48.219  58.243  52.654
ATOM   1142  CG  PRO A  70      46.445  58.489  53.820
ATOM   1143  HG1 PRO A  70      46.650  59.192  54.627
ATOM   1144  HG2 PRO A  70      46.620  57.464  54.150
ATOM   1145  CB  PRO A  70      45.019  58.626  53.312
ATOM   1146  HB1 PRO A  70      44.747  59.683  53.294
ATOM   1147  HB2 PRO A  70      44.314  58.059  53.921
ATOM   1148  CA  PRO A  70      45.117  58.076  51.888
ATOM   1149  HA  PRO A  70      44.965  56.996  51.913
ATOM   1150  C   PRO A  70      44.018  58.690  51.014
ATOM   1151  O   PRO A  70      42.910  58.159  50.975
ATOM   1152  N   LEU A  71      44.318  59.791  50.312
ATOM   1153  H   LEU A  71      45.186  60.271  50.510
ATOM   1154  CA  LEU A  71      43.393  60.388  49.352
ATOM   1155  HA  LEU A  71      42.377  60.229  49.715
ATOM   1156  CB  LEU A  71      43.633  61.909  49.278
ATOM   1157  HB1 LEU A  71      43.092  62.309  48.418
ATOM   1158  HB2 LEU A  71      44.692  62.074  49.095
ATOM   1159  CG  LEU A  71      43.194  62.703  50.522
ATOM   1160  HG  LEU A  71      43.627  62.266  51.419
ATOM   1161  CD1 LEU A  71      43.685  64.146  50.394
ATOM   1162 1HD1 LEU A  71      43.359  64.725  51.258
ATOM   1163 2HD1 LEU A  71      44.773  64.154  50.364
ATOM   1164 3HD1 LEU A  71      43.289  64.600  49.486
ATOM   1165  CD2 LEU A  71      41.672  62.742  50.692
ATOM   1166 1HD2 LEU A  71      41.415  63.361  51.552
ATOM   1167 2HD2 LEU A  71      41.203  63.149  49.796
ATOM   1168 3HD2 LEU A  71      41.295  61.738  50.875
ATOM   1169  C   LEU A  71      43.384  59.807  47.923
ATOM   1170  O   LEU A  71      42.372  59.945  47.236
ATOM   1171  N   PHE A  72      44.497  59.250  47.429
ATOM   1172  H   PHE A  72      45.303  59.209  48.038
ATOM   1173  CA  PHE A  72      44.714  59.120  45.977
ATOM   1174  HA  PHE A  72      43.802  58.706  45.544
ATOM   1175  CB  PHE A  72      44.930  60.540  45.395
ATOM   1176  HB1 PHE A  72      45.976  60.822  45.517
ATOM   1177  HB2 PHE A  72      44.348  61.270  45.957
ATOM   1178  CG  PHE A  72      44.516  60.694  43.943
ATOM   1179  CD1 PHE A  72      45.483  60.873  42.934
ATOM   1180  HD1 PHE A  72      46.532  60.887  43.192
ATOM   1181  CE1 PHE A  72      45.086  61.010  41.591
ATOM   1182  HE1 PHE A  72      45.831  61.138  40.818
ATOM   1183  CZ  PHE A  72      43.721  60.975  41.254
ATOM   1184  HZ  PHE A  72      43.417  61.078  40.222
ATOM   1185  CE2 PHE A  72      42.754  60.805  42.260
ATOM   1186  HE2 PHE A  72      41.705  60.781  42.002
ATOM   1187  CD2 PHE A  72      43.151  60.667  43.602
ATOM   1188  HD2 PHE A  72      42.405  60.538  44.376
ATOM   1189  C   PHE A  72      45.875  58.189  45.525
ATOM   1190  O   PHE A  72      46.355  58.280  44.395
ATOM   1191  N   GLN A  73      46.366  57.295  46.386
ATOM   1192  H   GLN A  73      45.984  57.323  47.326
ATOM   1193  CA  GLN A  73      47.221  56.127  46.074
ATOM   1194  HA  GLN A  73      47.410  55.687  47.052
ATOM   1195  CB  GLN A  73      46.396  55.070  45.313
ATOM   1196  HB1 GLN A  73      46.234  55.403  44.287
ATOM   1197  HB2 GLN A  73      45.424  54.967  45.797
ATOM   1198  CG  GLN A  73      47.066  53.678  45.291
ATOM   1199  HG1 GLN A  73      47.319  53.397  46.314
ATOM   1200  HG2 GLN A  73      47.982  53.717  44.706
ATOM   1201  CD  GLN A  73      46.201  52.577  44.694
ATOM   1202  OE1 GLN A  73      45.249  52.802  43.965
ATOM   1203  NE2 GLN A  73      46.514  51.331  44.967
ATOM   1204 1HE2 GLN A  73      47.352  51.127  45.509
ATOM   1205 2HE2 GLN A  73      45.933  50.623  44.560
ATOM   1206  C   GLN A  73      48.646  56.297  45.466
ATOM   1207  O   GLN A  73      49.507  55.448  45.674
ATOM   1208  N   SER A  74      48.933  57.332  44.681
ATOM   1209  H   SER A  74      48.183  58.007  44.566
ATOM   1210  CA  SER A  74      49.948  57.262  43.610
ATOM   1211  HA  SER A  74      49.560  56.541  42.891
ATOM   1212  CB  SER A  74      49.957  58.612  42.897
ATOM   1213  HB1 SER A  74      50.489  59.343  43.506
ATOM   1214  HB2 SER A  74      48.932  58.962  42.759
ATOM   1215  OG  SER A  74      50.559  58.482  41.621
ATOM   1216  HG  SER A  74      49.849  58.345  40.982
ATOM   1217  C   SER A  74      51.378  56.797  43.971
ATOM   1218  O   SER A  74      52.157  57.505  44.616
ATOM   1219  N   SER A  75      51.769  55.616  43.474
ATOM   1220  H   SER A  75      51.057  55.060  43.023
ATOM   1221  CA  SER A  75      53.002  54.891  43.840
ATOM   1222  HA  SER A  75      52.910  54.616  44.888
ATOM   1223  CB  SER A  75      53.096  53.577  43.055
ATOM   1224  HB1 SER A  75      53.962  53.009  43.401
ATOM   1225  HB2 SER A  75      53.208  53.793  41.991
ATOM   1226  OG  SER A  75      51.924  52.813  43.260
ATOM   1227  HG  SER A  75      51.949  52.016  42.720
ATOM   1228  C   SER A  75      54.331  55.652  43.687
ATOM   1229  O   SER A  75      55.285  55.385  44.421
ATOM   1230  N   ARG A  76      54.430  56.595  42.737
ATOM   1231  H   ARG A  76      53.604  56.779  42.183
ATOM   1232  CA  ARG A  76      55.624  57.457  42.560
ATOM   1233  HA  ARG A  76      56.520  56.841  42.469
ATOM   1234  CB  ARG A  76      55.444  58.331  41.292
ATOM   1235  HB1 ARG A  76      54.466  58.814  41.328
ATOM   1236  HB2 ARG A  76      55.432  57.670  40.422
ATOM   1237  CG  ARG A  76      56.527  59.420  41.061
ATOM   1238  HG1 ARG A  76      57.022  59.182  40.118
ATOM   1239  HG2 ARG A  76      57.304  59.382  41.825
ATOM   1240  CD  ARG A  76      55.995  60.870  40.939
ATOM   1241  HD1 ARG A  76      55.107  60.864  40.304
ATOM   1242  HD2 ARG A  76      56.747  61.463  40.415
ATOM   1243  NE  ARG A  76      55.668  61.534  42.228
ATOM   1244  HE  ARG A  76      54.699  61.525  42.517
ATOM   1245  CZ  ARG A  76      56.473  62.260  42.996
ATOM   1246  NH1 ARG A  76      56.025  62.851  44.071
ATOM   1247 1HH1 ARG A  76      55.043  62.851  44.320
ATOM   1248 2HH1 ARG A  76      56.633  63.324  44.720
ATOM   1249  NH2 ARG A  76      57.740  62.387  42.727
ATOM   1250 1HH2 ARG A  76      58.130  61.918  41.934
ATOM   1251 2HH2 ARG A  76      58.347  62.836  43.391
ATOM   1252  C   ARG A  76      55.828  58.373  43.748
ATOM   1253  O   ARG A  76      56.924  58.453  44.307
ATOM   1254  N   TRP A  77      54.748  59.068  44.078
ATOM   1255  H   TRP A  77      53.882  58.829  43.627
ATOM   1256  CA  TRP A  77      54.664  59.956  45.216
ATOM   1257  HA  TRP A  77      55.432  60.720  45.165
ATOM   1258  CB  TRP A  77      53.282  60.639  45.232
ATOM   1259  HB1 TRP A  77      53.236  61.308  46.089
ATOM   1260  HB2 TRP A  77      52.509  59.890  45.392
ATOM   1261  CG  TRP A  77      52.928  61.427  43.997
ATOM   1262  CD1 TRP A  77      52.545  60.909  42.806
ATOM   1263  HD1 TRP A  77      52.422  59.855  42.599
ATOM   1264  NE1 TRP A  77      52.289  61.924  41.908
ATOM   1265  HE1 TRP A  77      51.891  61.773  40.991
ATOM   1266  CE2 TRP A  77      52.495  63.162  42.471
ATOM   1267  CZ2 TRP A  77      52.385  64.468  41.974
ATOM   1268  HZ2 TRP A  77      52.069  64.644  40.956
ATOM   1269  CH2 TRP A  77      52.680  65.549  42.825
ATOM   1270  HH2 TRP A  77      52.590  66.563  42.465
ATOM   1271  CZ3 TRP A  77      53.069  65.302  44.153
ATOM   1272  HZ3 TRP A  77      53.272  66.128  44.822
ATOM   1273  CE3 TRP A  77      53.167  63.987  44.640
ATOM   1274  HE3 TRP A  77      53.437  63.829  45.676
ATOM   1275  CD2 TRP A  77      52.887  62.879  43.816
ATOM   1276  C   TRP A  77      54.961  59.142  46.461
ATOM   1277  O   TRP A  77      55.920  59.447  47.141
ATOM   1278  N   LEU A  78      54.329  57.982  46.632
ATOM   1279  H   LEU A  78      53.528  57.771  46.044
ATOM   1280  CA  LEU A  78      54.654  57.058  47.715
ATOM   1281  HA  LEU A  78      54.386  57.557  48.647
ATOM   1282  CB  LEU A  78      53.722  55.835  47.588
ATOM   1283  HB1 LEU A  78      53.941  55.363  46.631
ATOM   1284  HB2 LEU A  78      52.690  56.194  47.551
ATOM   1285  CG  LEU A  78      53.864  54.787  48.694
ATOM   1286  HG  LEU A  78      54.884  54.419  48.668
ATOM   1287  CD1 LEU A  78      53.554  55.301  50.095
ATOM   1288 1HD1 LEU A  78      53.498  54.477  50.805
ATOM   1289 2HD1 LEU A  78      54.355  55.957  50.422
ATOM   1290 3HD1 LEU A  78      52.605  55.836  50.108
ATOM   1291  CD2 LEU A  78      52.916  53.625  48.404
ATOM   1292 1HD2 LEU A  78      53.062  52.843  49.140
ATOM   1293 2HD2 LEU A  78      51.895  53.972  48.466
ATOM   1294 3HD2 LEU A  78      53.111  53.215  47.415
ATOM   1295  C   LEU A  78      56.139  56.662  47.849
ATOM   1296  O   LEU A  78      56.621  56.599  48.981
ATOM   1297  N   ARG A  79      56.890  56.433  46.754
ATOM   1298  H   ARG A  79      56.442  56.419  45.844
ATOM   1299  CA  ARG A  79      58.352  56.232  46.855
ATOM   1300  HA  ARG A  79      58.518  55.541  47.685
ATOM   1301  CB  ARG A  79      58.935  55.550  45.587
ATOM   1302  HB1 ARG A  79      59.007  56.282  44.781
ATOM   1303  HB2 ARG A  79      58.260  54.753  45.269
ATOM   1304  CG  ARG A  79      60.330  54.931  45.859
ATOM   1305  HG1 ARG A  79      60.249  54.194  46.660
ATOM   1306  HG2 ARG A  79      60.979  55.728  46.219
ATOM   1307  CD  ARG A  79      61.059  54.279  44.659
ATOM   1308  HD1 ARG A  79      62.117  54.208  44.918
ATOM   1309  HD2 ARG A  79      60.970  54.932  43.789
ATOM   1310  NE  ARG A  79      60.570  52.920  44.317
ATOM   1311  HE  ARG A  79      59.666  52.675  44.676
ATOM   1312  CZ  ARG A  79      61.194  52.004  43.576
ATOM   1313  NH1 ARG A  79      60.608  50.876  43.279
ATOM   1314 1HH1 ARG A  79      59.664  50.669  43.551
ATOM   1315 2HH1 ARG A  79      61.124  50.172  42.765
ATOM   1316  NH2 ARG A  79      62.399  52.139  43.101
ATOM   1317 1HH2 ARG A  79      63.014  52.882  43.423
ATOM   1318 2HH2 ARG A  79      62.813  51.409  42.548
ATOM   1319  C   ARG A  79      59.112  57.511  47.253
ATOM   1320  O   ARG A  79      59.999  57.418  48.091
ATOM   1321  N   TYR A  80      58.757  58.688  46.726
ATOM   1322  H   TYR A  80      57.956  58.708  46.106
ATOM   1323  CA  TYR A  80      59.368  59.982  47.107
ATOM   1324  HA  TYR A  80      60.448  59.907  46.977
ATOM   1325  CB  TYR A  80      58.850  61.097  46.181
ATOM   1326  HB1 TYR A  80      58.767  62.020  46.757
ATOM   1327  HB2 TYR A  80      57.845  60.857  45.834
ATOM   1328  CG  TYR A  80      59.735  61.379  44.982
ATOM   1329  CD1 TYR A  80      59.892  60.408  43.972
ATOM   1330  HD1 TYR A  80      59.389  59.453  44.061
ATOM   1331  CE1 TYR A  80      60.716  60.675  42.860
ATOM   1332  HE1 TYR A  80      60.860  59.933  42.088
ATOM   1333  CZ  TYR A  80      61.385  61.913  42.753
ATOM   1334  OH  TYR A  80      62.171  62.159  41.673
ATOM   1335  HH  TYR A  80      62.613  63.010  41.718
ATOM   1336  CE2 TYR A  80      61.214  62.890  43.758
ATOM   1337  HE2 TYR A  80      61.727  63.838  43.682
ATOM   1338  CD2 TYR A  80      60.395  62.620  44.872
ATOM   1339  HD2 TYR A  80      60.293  63.359  45.659
ATOM   1340  C   TYR A  80      59.142  60.393  48.580
ATOM   1341  O   TYR A  80      60.087  60.720  49.297
ATOM   1342  N   LEU A  81      57.890  60.302  49.018
ATOM   1343  H   LEU A  81      57.185  60.106  48.313
ATOM   1344  CA  LEU A  81      57.402  60.328  50.386
ATOM   1345  HA  LEU A  81      57.431  61.346  50.773
ATOM   1346  CB  LEU A  81      55.939  59.822  50.333
ATOM   1347  HB1 LEU A  81      55.941  58.827  49.900
ATOM   1348  HB2 LEU A  81      55.418  60.455  49.618
ATOM   1349  CG  LEU A  81      55.072  59.760  51.613
ATOM   1350  HG  LEU A  81      54.861  60.775  51.946
ATOM   1351  CD1 LEU A  81      53.759  59.045  51.263
ATOM   1352 1HD1 LEU A  81      53.329  59.454  50.350
ATOM   1353 2HD1 LEU A  81      53.924  57.981  51.135
ATOM   1354 3HD1 LEU A  81      53.040  59.183  52.069
ATOM   1355  CD2 LEU A  81      55.650  58.953  52.780
ATOM   1356 1HD2 LEU A  81      54.921  58.916  53.590
ATOM   1357 2HD2 LEU A  81      55.881  57.935  52.470
ATOM   1358 3HD2 LEU A  81      56.544  59.429  53.167
ATOM   1359  C   LEU A  81      58.266  59.424  51.259
ATOM   1360  O   LEU A  81      58.958  59.876  52.167
ATOM   1361  N   SER A  82      58.271  58.127  50.963
ATOM   1362  H   SER A  82      57.690  57.794  50.206
ATOM   1363  CA  SER A  82      58.959  57.165  51.815
ATOM   1364  HA  SER A  82      58.514  57.196  52.809
ATOM   1365  CB  SER A  82      58.812  55.734  51.280
ATOM   1366  HB1 SER A  82      59.312  55.049  51.967
ATOM   1367  HB2 SER A  82      59.290  55.662  50.301
ATOM   1368  OG  SER A  82      57.457  55.361  51.167
ATOM   1369  HG  SER A  82      57.082  55.845  50.407
ATOM   1370  C   SER A  82      60.452  57.474  51.967
ATOM   1371  O   SER A  82      60.999  57.426  53.074
ATOM   1372  N   ILE A  83      61.081  57.858  50.850
ATOM   1373  H   ILE A  83      60.552  57.863  49.982
ATOM   1374  CA  ILE A  83      62.461  58.343  50.802
ATOM   1375  HA  ILE A  83      63.117  57.541  51.148
ATOM   1376  CB  ILE A  83      62.845  58.674  49.335
ATOM   1377  HB  ILE A  83      61.993  59.157  48.862
ATOM   1378  CG2 ILE A  83      64.042  59.632  49.180
ATOM   1379 1HG2 ILE A  83      64.181  59.898  48.134
ATOM   1380 2HG2 ILE A  83      63.883  60.560  49.723
ATOM   1381 3HG2 ILE A  83      64.945  59.149  49.544
ATOM   1382  CG1 ILE A  83      63.141  57.361  48.572
ATOM   1383 1HG1 ILE A  83      62.359  56.635  48.792
ATOM   1384 2HG1 ILE A  83      64.086  56.943  48.924
ATOM   1385  CD1 ILE A  83      63.203  57.544  47.051
ATOM   1386  HD1 ILE A  83      63.191  56.568  46.572
ATOM   1387  HD2 ILE A  83      62.340  58.111  46.703
ATOM   1388  HD3 ILE A  83      64.118  58.063  46.767
ATOM   1389  C   ILE A  83      62.681  59.519  51.754
ATOM   1390  O   ILE A  83      63.593  59.460  52.577
ATOM   1391  N   PHE A  84      61.890  60.590  51.682
ATOM   1392  H   PHE A  84      61.127  60.597  51.011
ATOM   1393  CA  PHE A  84      62.139  61.788  52.491
ATOM   1394  HA  PHE A  84      63.217  61.948  52.498
ATOM   1395  CB  PHE A  84      61.554  63.037  51.813
ATOM   1396  HB1 PHE A  84      61.298  63.769  52.581
ATOM   1397  HB2 PHE A  84      60.638  62.780  51.278
ATOM   1398  CG  PHE A  84      62.511  63.689  50.832
ATOM   1399  CD1 PHE A  84      62.699  63.140  49.550
ATOM   1400  HD1 PHE A  84      62.150  62.258  49.255
ATOM   1401  CE1 PHE A  84      63.610  63.729  48.654
ATOM   1402  HE1 PHE A  84      63.756  63.297  47.673
ATOM   1403  CZ  PHE A  84      64.329  64.876  49.035
ATOM   1404  HZ  PHE A  84      65.033  65.327  48.350
ATOM   1405  CE2 PHE A  84      64.128  65.439  50.307
ATOM   1406  HE2 PHE A  84      64.671  66.328  50.594
ATOM   1407  CD2 PHE A  84      63.223  64.846  51.205
ATOM   1408  HD2 PHE A  84      63.072  65.282  52.182
ATOM   1409  C   PHE A  84      61.779  61.640  53.981
ATOM   1410  O   PHE A  84      62.363  62.306  54.833
ATOM   1411  N   TRP A  85      60.870  60.722  54.307
ATOM   1412  H   TRP A  85      60.388  60.262  53.540
ATOM   1413  CA  TRP A  85      60.471  60.358  55.671
ATOM   1414  HA  TRP A  85      60.249  61.244  56.261
ATOM   1415  CB  TRP A  85      59.214  59.479  55.517
ATOM   1416  HB1 TRP A  85      59.493  58.566  54.990
ATOM   1417  HB2 TRP A  85      58.527  60.001  54.856
ATOM   1418  CG  TRP A  85      58.408  59.062  56.713
ATOM   1419  CD1 TRP A  85      58.471  59.539  57.979
ATOM   1420  HD1 TRP A  85      59.165  60.293  58.325
ATOM   1421  NE1 TRP A  85      57.479  58.948  58.748
ATOM   1422  HE1 TRP A  85      57.312  59.163  59.722
ATOM   1423  CE2 TRP A  85      56.717  58.066  58.009
ATOM   1424  CZ2 TRP A  85      55.612  57.252  58.308
ATOM   1425  HZ2 TRP A  85      55.180  57.253  59.298
ATOM   1426  CH2 TRP A  85      55.068  56.437  57.298
ATOM   1427  HH2 TRP A  85      54.218  55.796  57.511
ATOM   1428  CZ3 TRP A  85      55.628  56.449  56.010
ATOM   1429  HZ3 TRP A  85      55.200  55.818  55.239
ATOM   1430  CE3 TRP A  85      56.732  57.273  55.721
ATOM   1431  HE3 TRP A  85      57.161  57.269  54.731
ATOM   1432  CD2 TRP A  85      57.303  58.104  56.709
ATOM   1433  C   TRP A  85      61.574  59.591  56.371
ATOM   1434  O   TRP A  85      61.995  59.967  57.469
ATOM   1435  N   VAL A  86      62.117  58.581  55.679
ATOM   1436  H   VAL A  86      61.704  58.324  54.785
ATOM   1437  CA  VAL A  86      63.319  57.874  56.122
ATOM   1438  HA  VAL A  86      63.127  57.430  57.099
ATOM   1439  CB  VAL A  86      63.668  56.732  55.143
ATOM   1440  HB  VAL A  86      63.661  57.114  54.122
ATOM   1441  CG1 VAL A  86      65.050  56.120  55.414
ATOM   1442 1HG1 VAL A  86      65.200  55.253  54.775
ATOM   1443 2HG1 VAL A  86      65.839  56.838  55.187
ATOM   1444 3HG1 VAL A  86      65.126  55.810  56.456
ATOM   1445  CG2 VAL A  86      62.642  55.595  55.251
ATOM   1446 1HG2 VAL A  86      62.851  54.840  54.492
ATOM   1447 2HG2 VAL A  86      62.694  55.136  56.238
ATOM   1448 3HG2 VAL A  86      61.634  55.974  55.090
ATOM   1449  C   VAL A  86      64.490  58.836  56.285
ATOM   1450  O   VAL A  86      65.042  58.907  57.384
ATOM   1451  N   LEU A  87      64.807  59.623  55.250
ATOM   1452  H   LEU A  87      64.264  59.513  54.400
ATOM   1453  CA  LEU A  87      65.901  60.596  55.241
ATOM   1454  HA  LEU A  87      66.850  60.054  55.270
ATOM   1455  CB  LEU A  87      65.853  61.462  53.961
ATOM   1456  HB1 LEU A  87      65.050  62.193  54.055
ATOM   1457  HB2 LEU A  87      65.586  60.814  53.134
ATOM   1458  CG  LEU A  87      67.151  62.203  53.557
ATOM   1459  HG  LEU A  87      67.892  61.468  53.246
ATOM   1460  CD1 LEU A  87      66.851  63.126  52.371
ATOM   1461 1HD1 LEU A  87      67.775  63.571  52.001
ATOM   1462 2HD1 LEU A  87      66.383  62.576  51.557
ATOM   1463 3HD1 LEU A  87      66.174  63.922  52.681
ATOM   1464  CD2 LEU A  87      67.790  63.085  54.630
ATOM   1465 1HD2 LEU A  87      68.584  63.692  54.193
ATOM   1466 2HD2 LEU A  87      67.047  63.742  55.079
ATOM   1467 3HD2 LEU A  87      68.248  62.460  55.392
ATOM   1468  C   LEU A  87      65.828  61.492  56.462
ATOM   1469  O   LEU A  87      66.795  61.588  57.206
ATOM   1470  N   VAL A  88      64.669  62.113  56.699
ATOM   1471  H   VAL A  88      63.906  62.013  56.035
ATOM   1472  CA  VAL A  88      64.511  63.025  57.825
ATOM   1473  HA  VAL A  88      65.373  63.691  57.818
ATOM   1474  CB  VAL A  88      63.280  63.923  57.702
ATOM   1475  HB  VAL A  88      62.413  63.299  57.490
ATOM   1476  CG1 VAL A  88      63.046  64.700  59.009
ATOM   1477 1HG1 VAL A  88      62.324  65.488  58.878
ATOM   1478 2HG1 VAL A  88      62.665  64.036  59.784
ATOM   1479 3HG1 VAL A  88      63.974  65.154  59.341
ATOM   1480  CG2 VAL A  88      63.481  64.933  56.563
ATOM   1481 1HG2 VAL A  88      62.591  65.547  56.444
ATOM   1482 2HG2 VAL A  88      64.333  65.578  56.774
ATOM   1483 3HG2 VAL A  88      63.661  64.412  55.624
ATOM   1484  C   VAL A  88      64.560  62.330  59.185
ATOM   1485  O   VAL A  88      65.054  62.919  60.150
ATOM   1486  N   SER A  89      64.077  61.093  59.305
ATOM   1487  H   SER A  89      63.633  60.639  58.510
ATOM   1488  CA  SER A  89      64.229  60.373  60.570
ATOM   1489  HA  SER A  89      63.814  60.995  61.363
ATOM   1490  CB  SER A  89      63.425  59.061  60.559
ATOM   1491  HB1 SER A  89      62.411  59.265  60.213
ATOM   1492  HB2 SER A  89      63.364  58.690  61.582
ATOM   1493  OG  SER A  89      63.985  58.029  59.765
ATOM   1494  HG  SER A  89      64.178  58.362  58.872
ATOM   1495  C   SER A  89      65.701  60.130  60.921
ATOM   1496  O   SER A  89      66.155  60.432  62.037
ATOM   1497  N   GLN A  90      66.457  59.667  59.920
ATOM   1498  H   GLN A  90      66.011  59.496  59.025
ATOM   1499  CA  GLN A  90      67.863  59.328  60.060
ATOM   1500  HA  GLN A  90      67.960  58.732  60.970
ATOM   1501  CB  GLN A  90      68.337  58.429  58.904
ATOM   1502  HB1 GLN A  90      69.358  58.138  59.131
ATOM   1503  HB2 GLN A  90      68.306  58.981  57.964
ATOM   1504  CG  GLN A  90      67.568  57.103  58.763
ATOM   1505  HG1 GLN A  90      66.535  57.282  58.481
ATOM   1506  HG2 GLN A  90      67.563  56.606  59.734
ATOM   1507  CD  GLN A  90      68.197  56.162  57.728
ATOM   1508  OE1 GLN A  90      68.650  56.557  56.667
ATOM   1509  NE2 GLN A  90      68.246  54.880  58.022
ATOM   1510 1HE2 GLN A  90      67.841  54.518  58.865
ATOM   1511 2HE2 GLN A  90      68.745  54.278  57.374
ATOM   1512  C   GLN A  90      68.716  60.581  60.298
ATOM   1513  O   GLN A  90      69.530  60.606  61.224
ATOM   1514  N   ALA A  91      68.432  61.671  59.587
ATOM   1515  H   ALA A  91      67.759  61.585  58.830
ATOM   1516  CA  ALA A  91      69.026  62.974  59.814
ATOM   1517  HA  ALA A  91      70.107  62.878  59.743
ATOM   1518  CB  ALA A  91      68.567  63.937  58.716
ATOM   1519  HB1 ALA A  91      69.088  64.886  58.833
ATOM   1520  HB2 ALA A  91      68.811  63.527  57.735
ATOM   1521  HB3 ALA A  91      67.491  64.099  58.783
ATOM   1522  C   ALA A  91      68.734  63.513  61.212
ATOM   1523  O   ALA A  91      69.642  64.009  61.864
ATOM   1524  N   SER A  92      67.506  63.377  61.719
ATOM   1525  H   SER A  92      66.769  62.990  61.134
ATOM   1526  CA  SER A  92      67.191  63.772  63.090
ATOM   1527  HA  SER A  92      67.442  64.826  63.203
ATOM   1528  CB  SER A  92      65.687  63.621  63.358
ATOM   1529  HB1 SER A  92      65.385  62.590  63.181
ATOM   1530  HB2 SER A  92      65.137  64.261  62.666
ATOM   1531  OG  SER A  92      65.342  63.983  64.688
ATOM   1532  HG  SER A  92      65.915  63.489  65.297
ATOM   1533  C   SER A  92      68.008  63.009  64.126
ATOM   1534  O   SER A  92      68.464  63.611  65.098
ATOM   1535  N   LEU A  93      68.212  61.703  63.930
ATOM   1536  H   LEU A  93      67.811  61.244  63.117
ATOM   1537  CA  LEU A  93      68.912  60.899  64.929
ATOM   1538  HA  LEU A  93      68.549  61.210  65.909
ATOM   1539  CB  LEU A  93      68.554  59.423  64.719
ATOM   1540  HB1 LEU A  93      69.109  59.048  63.857
ATOM   1541  HB2 LEU A  93      67.492  59.324  64.497
ATOM   1542  CG  LEU A  93      68.869  58.561  65.951
ATOM   1543  HG  LEU A  93      69.917  58.681  66.218
ATOM   1544  CD1 LEU A  93      68.010  58.885  67.172
ATOM   1545 1HD1 LEU A  93      68.222  58.176  67.971
ATOM   1546 2HD1 LEU A  93      68.234  59.883  67.545
ATOM   1547 3HD1 LEU A  93      66.954  58.828  66.915
ATOM   1548  CD2 LEU A  93      68.618  57.106  65.587
ATOM   1549 1HD2 LEU A  93      68.909  56.460  66.412
ATOM   1550 2HD2 LEU A  93      67.565  56.949  65.359
ATOM   1551 3HD2 LEU A  93      69.216  56.866  64.710
ATOM   1552  C   LEU A  93      70.424  61.149  64.917
ATOM   1553  O   LEU A  93      71.058  61.274  65.969
ATOM   1554  N   TRP A  94      71.003  61.312  63.729
ATOM   1555  H   TRP A  94      70.456  61.160  62.888
ATOM   1556  CA  TRP A  94      72.393  61.726  63.594
ATOM   1557  HA  TRP A  94      72.995  61.072  64.226
ATOM   1558  CB  TRP A  94      72.864  61.493  62.163
ATOM   1559  HB1 TRP A  94      73.767  62.075  62.010
ATOM   1560  HB2 TRP A  94      72.110  61.857  61.464
ATOM   1561  CG  TRP A  94      73.196  60.056  61.876
ATOM   1562  CD1 TRP A  94      72.461  59.197  61.138
ATOM   1563  HD1 TRP A  94      71.523  59.432  60.660
ATOM   1564  NE1 TRP A  94      73.084  57.969  61.078
ATOM   1565  HE1 TRP A  94      72.722  57.192  60.543
ATOM   1566  CE2 TRP A  94      74.227  57.944  61.842
ATOM   1567  CZ2 TRP A  94      75.151  56.934  62.149
ATOM   1568  HZ2 TRP A  94      75.052  55.952  61.707
ATOM   1569  CH2 TRP A  94      76.179  57.211  63.066
ATOM   1570  HH2 TRP A  94      76.893  56.442  63.332
ATOM   1571  CZ3 TRP A  94      76.267  58.483  63.656
ATOM   1572  HZ3 TRP A  94      77.052  58.690  64.372
ATOM   1573  CE3 TRP A  94      75.341  59.492  63.328
ATOM   1574  HE3 TRP A  94      75.417  60.467  63.788
ATOM   1575  CD2 TRP A  94      74.304  59.255  62.400
ATOM   1576  C   TRP A  94      72.669  63.139  64.103
ATOM   1577  O   TRP A  94      73.646  63.335  64.820
ATOM   1578  N   PHE A  95      71.799  64.110  63.824
ATOM   1579  H   PHE A  95      71.020  63.908  63.205
ATOM   1580  CA  PHE A  95      71.891  65.467  64.360
ATOM   1581  HA  PHE A  95      72.881  65.863  64.135
ATOM   1582  CB  PHE A  95      70.855  66.391  63.694
ATOM   1583  HB1 PHE A  95      70.822  67.315  64.273
ATOM   1584  HB2 PHE A  95      69.869  65.931  63.778
ATOM   1585  CG  PHE A  95      71.081  66.805  62.239
ATOM   1586  CD1 PHE A  95      72.199  66.389  61.481
ATOM   1587  HD1 PHE A  95      72.936  65.725  61.902
ATOM   1588  CE1 PHE A  95      72.374  66.849  60.160
ATOM   1589  HE1 PHE A  95      73.232  66.548  59.581
ATOM   1590  CZ  PHE A  95      71.444  67.728  59.587
ATOM   1591  HZ  PHE A  95      71.593  68.093  58.580
ATOM   1592  CE2 PHE A  95      70.327  68.140  60.328
ATOM   1593  HE2 PHE A  95      69.614  68.819  59.883
ATOM   1594  CD2 PHE A  95      70.146  67.673  61.643
ATOM   1595  HD2 PHE A  95      69.289  67.995  62.207
ATOM   1596  C   PHE A  95      71.775  65.506  65.885
ATOM   1597  O   PHE A  95      72.516  66.238  66.541
ATOM   1598  N   ALA A  96      70.913  64.680  66.473
ATOM   1599  H   ALA A  96      70.280  64.129  65.901
ATOM   1600  CA  ALA A  96      70.852  64.547  67.923
ATOM   1601  HA  ALA A  96      70.766  65.545  68.356
ATOM   1602  CB  ALA A  96      69.560  63.798  68.240
ATOM   1603  HB1 ALA A  96      69.411  63.799  69.312
ATOM   1604  HB2 ALA A  96      68.711  64.305  67.779
ATOM   1605  HB3 ALA A  96      69.610  62.776  67.864
ATOM   1606  C   ALA A  96      72.103  63.902  68.529
ATOM   1607  O   ALA A  96      72.582  64.341  69.572
ATOM   1608  N   THR A  97      72.697  62.924  67.852
ATOM   1609  H   THR A  97      72.258  62.598  66.998
ATOM   1610  CA  THR A  97      73.954  62.308  68.293
ATOM   1611  HA  THR A  97      73.833  61.960  69.319
ATOM   1612  CB  THR A  97      74.279  61.082  67.415
ATOM   1613  HB  THR A  97      74.547  61.409  66.410
ATOM   1614  CG2 THR A  97      75.414  60.239  67.992
ATOM   1615 1HG2 THR A  97      75.577  59.371  67.352
ATOM   1616 2HG2 THR A  97      76.335  60.819  68.039
ATOM   1617 3HG2 THR A  97      75.147  59.898  68.993
ATOM   1618  OG1 THR A  97      73.171  60.213  67.329
ATOM   1619  HG1 THR A  97      72.432  60.663  66.886
ATOM   1620  C   THR A  97      75.101  63.304  68.248
ATOM   1621  O   THR A  97      75.862  63.405  69.205
ATOM   1622  N   PHE A  98      75.178  64.111  67.187
ATOM   1623  H   PHE A  98      74.525  63.962  66.422
ATOM   1624  CA  PHE A  98      76.134  65.202  67.053
ATOM   1625  HA  PHE A  98      77.130  64.778  67.162
ATOM   1626  CB  PHE A  98      76.021  65.845  65.665
ATOM   1627  HB1 PHE A  98      75.013  66.243  65.550
ATOM   1628  HB2 PHE A  98      76.146  65.066  64.916
ATOM   1629  CG  PHE A  98      77.025  66.958  65.398
ATOM   1630  CD1 PHE A  98      78.369  66.844  65.814
ATOM   1631  HD1 PHE A  98      78.720  65.945  66.294
ATOM   1632  CE1 PHE A  98      79.260  67.916  65.641
ATOM   1633  HE1 PHE A  98      80.288  67.831  65.963
ATOM   1634  CZ  PHE A  98      78.820  69.104  65.039
ATOM   1635  HZ  PHE A  98      79.506  69.929  64.904
ATOM   1636  CE2 PHE A  98      77.503  69.202  64.565
ATOM   1637  HE2 PHE A  98      77.181  70.114  64.080
ATOM   1638  CD2 PHE A  98      76.604  68.134  64.749
ATOM   1639  HD2 PHE A  98      75.581  68.231  64.415
ATOM   1640  C   PHE A  98      75.960  66.240  68.163
ATOM   1641  O   PHE A  98      76.956  66.622  68.770
ATOM   1642  N   LEU A  99      74.728  66.626  68.512
ATOM   1643  H   LEU A  99      73.938  66.317  67.951
ATOM   1644  CA  LEU A  99      74.481  67.512  69.652
ATOM   1645  HA  LEU A  99      75.080  68.409  69.491
ATOM   1646  CB  LEU A  99      72.995  67.925  69.675
ATOM   1647  HB1 LEU A  99      72.390  67.046  69.899
ATOM   1648  HB2 LEU A  99      72.710  68.259  68.684
ATOM   1649  CG  LEU A  99      72.639  69.040  70.682
ATOM   1650  HG  LEU A  99      72.705  68.647  71.696
ATOM   1651  CD1 LEU A  99      73.542  70.273  70.577
ATOM   1652 1HD1 LEU A  99      73.588  70.613  69.545
ATOM   1653 2HD1 LEU A  99      73.150  71.077  71.197
ATOM   1654 3HD1 LEU A  99      74.544  70.035  70.931
ATOM   1655  CD2 LEU A  99      71.205  69.514  70.433
ATOM   1656 1HD2 LEU A  99      70.910  70.226  71.203
ATOM   1657 2HD2 LEU A  99      71.137  69.996  69.456
ATOM   1658 3HD2 LEU A  99      70.521  68.668  70.451
ATOM   1659  C   LEU A  99      74.911  66.925  70.999
ATOM   1660  O   LEU A  99      75.468  67.635  71.840
ATOM   1661  N   SER A 100      74.686  65.629  71.197
ATOM   1662  H   SER A 100      74.160  65.127  70.489
ATOM   1663  CA  SER A 100      75.106  64.925  72.404
ATOM   1664  HA  SER A 100      74.728  65.491  73.255
ATOM   1665  CB  SER A 100      74.467  63.527  72.485
ATOM   1666  HB1 SER A 100      73.400  63.616  72.281
ATOM   1667  HB2 SER A 100      74.584  63.151  73.503
ATOM   1668  OG  SER A 100      75.013  62.568  71.600
ATOM   1669  HG  SER A 100      75.255  62.980  70.754
ATOM   1670  C   SER A 100      76.629  64.897  72.544
ATOM   1671  O   SER A 100      77.161  65.271  73.589
ATOM   1672  N   VAL A 101      77.351  64.579  71.469
ATOM   1673  H   VAL A 101      76.856  64.327  70.619
ATOM   1674  CA  VAL A 101      78.811  64.478  71.470
ATOM   1675  HA  VAL A 101      79.111  63.902  72.346
ATOM   1676  CB  VAL A 101      79.287  63.703  70.224
ATOM   1677  HB  VAL A 101      78.843  64.146  69.331
ATOM   1678  CG1 VAL A 101      80.814  63.725  70.061
ATOM   1679 1HG1 VAL A 101      81.103  63.084  69.229
ATOM   1680 2HG1 VAL A 101      81.147  64.740  69.849
ATOM   1681 3HG1 VAL A 101      81.286  63.365  70.977
ATOM   1682  CG2 VAL A 101      78.864  62.229  70.314
ATOM   1683 1HG2 VAL A 101      79.158  61.696  69.410
ATOM   1684 2HG2 VAL A 101      79.326  61.751  71.181
ATOM   1685 3HG2 VAL A 101      77.783  62.144  70.418
ATOM   1686  C   VAL A 101      79.472  65.846  71.593
ATOM   1687  O   VAL A 101      80.462  65.998  72.306
ATOM   1688  N   PHE A 102      78.882  66.857  70.965
ATOM   1689  H   PHE A 102      78.093  66.647  70.358
ATOM   1690  CA  PHE A 102      79.198  68.260  71.173
ATOM   1691  HA  PHE A 102      80.214  68.457  70.830
ATOM   1692  CB  PHE A 102      78.223  69.064  70.300
ATOM   1693  HB1 PHE A 102      77.201  68.764  70.509
ATOM   1694  HB2 PHE A 102      78.417  68.837  69.250
ATOM   1695  CG  PHE A 102      78.323  70.547  70.501
ATOM   1696  CD1 PHE A 102      79.232  71.273  69.724
ATOM   1697  HD1 PHE A 102      79.809  70.780  68.953
ATOM   1698  CE1 PHE A 102      79.393  72.641  69.951
ATOM   1699  HE1 PHE A 102      80.099  73.178  69.338
ATOM   1700  CZ  PHE A 102      78.652  73.287  70.961
ATOM   1701  HZ  PHE A 102      78.783  74.343  71.146
ATOM   1702  CE2 PHE A 102      77.734  72.560  71.733
ATOM   1703  HE2 PHE A 102      77.170  73.049  72.511
ATOM   1704  CD2 PHE A 102      77.553  71.189  71.489
ATOM   1705  HD2 PHE A 102      76.837  70.624  72.067
ATOM   1706  C   PHE A 102      79.125  68.634  72.649
ATOM   1707  O   PHE A 102      80.126  69.038  73.242
ATOM   1708  N   TYR A 103      77.975  68.416  73.279
ATOM   1709  H   TYR A 103      77.188  68.035  72.757
ATOM   1710  CA  TYR A 103      77.762  68.823  74.658
ATOM   1711  HA  TYR A 103      78.049  69.863  74.740
ATOM   1712  CB  TYR A 103      76.276  68.650  74.980
ATOM   1713  HB1 TYR A 103      76.193  68.403  76.024
ATOM   1714  HB2 TYR A 103      75.906  67.765  74.460
ATOM   1715  CG  TYR A 103      75.336  69.816  74.688
ATOM   1716  CD1 TYR A 103      75.772  71.160  74.589
ATOM   1717  HD1 TYR A 103      76.811  71.409  74.681
ATOM   1718  CE1 TYR A 103      74.861  72.186  74.272
ATOM   1719  HE1 TYR A 103      75.185  73.210  74.143
ATOM   1720  CZ  TYR A 103      73.508  71.870  74.049
ATOM   1721  OH  TYR A 103      72.639  72.825  73.641
ATOM   1722  HH  TYR A 103      71.793  72.445  73.399
ATOM   1723  CE2 TYR A 103      73.056  70.550  74.215
ATOM   1724  HE2 TYR A 103      72.015  70.326  74.070
ATOM   1725  CD2 TYR A 103      73.969  69.530  74.535
ATOM   1726  HD2 TYR A 103      73.628  68.510  74.630
ATOM   1727  C   TYR A 103      78.647  68.101  75.663
ATOM   1728  O   TYR A 103      79.145  68.749  76.583
ATOM   1729  N   CYS A 104      78.907  66.815  75.440
ATOM   1730  H   CYS A 104      78.433  66.355  74.669
ATOM   1731  CA  CYS A 104      79.877  66.048  76.205
ATOM   1732  HA  CYS A 104      79.626  66.102  77.266
ATOM   1733  CB  CYS A 104      79.825  64.583  75.763
ATOM   1734  HB1 CYS A 104      80.569  64.008  76.318
ATOM   1735  HB2 CYS A 104      80.031  64.498  74.694
ATOM   1736  SG  CYS A 104      78.179  63.925  76.122
ATOM   1737  HG  CYS A 104      77.491  64.730  75.300
ATOM   1738  C   CYS A 104      81.274  66.605  76.035
ATOM   1739  O   CYS A 104      81.955  66.773  77.026
ATOM   1740  N   LYS A 105      81.714  66.987  74.832
ATOM   1741  H   LYS A 105      81.123  66.866  74.014
ATOM   1742  CA  LYS A 105      83.019  67.649  74.704
ATOM   1743  HA  LYS A 105      83.771  67.016  75.180
ATOM   1744  CB  LYS A 105      83.399  67.791  73.220
ATOM   1745  HB1 LYS A 105      84.256  68.461  73.123
ATOM   1746  HB2 LYS A 105      82.562  68.204  72.655
ATOM   1747  CG  LYS A 105      83.784  66.403  72.670
ATOM   1748  HG1 LYS A 105      83.018  65.676  72.943
ATOM   1749  HG2 LYS A 105      84.720  66.093  73.140
ATOM   1750  CD  LYS A 105      83.952  66.362  71.148
ATOM   1751  HD1 LYS A 105      84.740  67.056  70.850
ATOM   1752  HD2 LYS A 105      83.011  66.649  70.675
ATOM   1753  CE  LYS A 105      84.324  64.926  70.745
ATOM   1754  HE1 LYS A 105      83.539  64.252  71.104
ATOM   1755  HE2 LYS A 105      85.252  64.651  71.256
ATOM   1756  NZ  LYS A 105      84.488  64.775  69.276
ATOM   1757  HZ1 LYS A 105      84.802  63.838  69.051
ATOM   1758  HZ2 LYS A 105      83.606  64.936  68.806
ATOM   1759  HZ3 LYS A 105      85.171  65.433  68.924
ATOM   1760  C   LYS A 105      83.035  68.948  75.499
ATOM   1761  O   LYS A 105      83.953  69.162  76.267
ATOM   1762  N   LYS A 106      81.984  69.748  75.435
ATOM   1763  H   LYS A 106      81.245  69.444  74.808
ATOM   1764  CA  LYS A 106      81.847  71.069  76.060
ATOM   1765  HA  LYS A 106      82.781  71.608  75.977
ATOM   1766  CB  LYS A 106      80.841  71.786  75.125
ATOM   1767  HB1 LYS A 106      79.990  71.130  74.940
ATOM   1768  HB2 LYS A 106      81.339  71.891  74.157
ATOM   1769  CG  LYS A 106      80.321  73.179  75.499
ATOM   1770  HG1 LYS A 106      80.400  73.822  74.622
ATOM   1771  HG2 LYS A 106      80.943  73.630  76.266
ATOM   1772  CD  LYS A 106      78.843  73.169  75.922
ATOM   1773  HD1 LYS A 106      78.240  73.017  75.029
ATOM   1774  HD2 LYS A 106      78.602  74.157  76.317
ATOM   1775  CE  LYS A 106      78.496  72.090  76.964
ATOM   1776  HE1 LYS A 106      79.234  72.141  77.770
ATOM   1777  HE2 LYS A 106      78.564  71.095  76.514
ATOM   1778  NZ  LYS A 106      77.153  72.314  77.545
ATOM   1779  HZ1 LYS A 106      76.902  71.555  78.166
ATOM   1780  HZ2 LYS A 106      77.208  73.170  78.086
ATOM   1781  HZ3 LYS A 106      76.451  72.397  76.824
ATOM   1782  C   LYS A 106      81.515  71.084  77.566
ATOM   1783  O   LYS A 106      81.471  72.165  78.146
ATOM   1784  N   ILE A 107      81.343  69.934  78.222
ATOM   1785  H   ILE A 107      81.314  69.080  77.687
ATOM   1786  CA  ILE A 107      81.254  69.862  79.692
ATOM   1787  HA  ILE A 107      81.537  70.837  80.091
ATOM   1788  CB  ILE A 107      79.800  69.606  80.167
ATOM   1789  HB  ILE A 107      79.141  70.035  79.411
ATOM   1790  CG2 ILE A 107      79.425  68.114  80.265
ATOM   1791 1HG2 ILE A 107      78.371  68.009  80.515
ATOM   1792 2HG2 ILE A 107      79.593  67.622  79.307
ATOM   1793 3HG2 ILE A 107      80.003  67.605  81.038
ATOM   1794  CG1 ILE A 107      79.458  70.361  81.475
ATOM   1795 1HG1 ILE A 107      78.414  70.176  81.717
ATOM   1796 2HG1 ILE A 107      79.555  71.432  81.290
ATOM   1797  CD1 ILE A 107      80.285  70.025  82.725
ATOM   1798  HD1 ILE A 107      79.818  70.483  83.597
ATOM   1799  HD2 ILE A 107      80.335  68.948  82.879
ATOM   1800  HD3 ILE A 107      81.290  70.431  82.629
ATOM   1801  C   ILE A 107      82.289  68.894  80.286
ATOM   1802  O   ILE A 107      83.013  69.236  81.218
ATOM   1803  N   THR A 108      82.435  67.716  79.683
ATOM   1804  H   THR A 108      81.829  67.488  78.906
ATOM   1805  CA  THR A 108      83.425  66.698  80.033
ATOM   1806  HA  THR A 108      83.353  66.538  81.108
ATOM   1807  CB  THR A 108      83.165  65.334  79.352
ATOM   1808  HB  THR A 108      83.346  65.415  78.284
ATOM   1809  CG2 THR A 108      84.056  64.195  79.854
ATOM   1810 1HG2 THR A 108      83.662  63.231  79.532
ATOM   1811 2HG2 THR A 108      85.058  64.307  79.439
ATOM   1812 3HG2 THR A 108      84.130  64.218  80.939
ATOM   1813  OG1 THR A 108      81.831  64.919  79.569
ATOM   1814  HG1 THR A 108      81.749  64.030  79.211
ATOM   1815  C   THR A 108      84.853  67.114  79.761
ATOM   1816  O   THR A 108      85.748  66.681  80.484
ATOM   1817  N   THR A 109      85.088  67.984  78.776
ATOM   1818  H   THR A 109      84.324  68.298  78.192
ATOM   1819  CA  THR A 109      86.387  68.645  78.646
ATOM   1820  HA  THR A 109      87.147  67.877  78.795
ATOM   1821  CB  THR A 109      86.667  69.199  77.246
ATOM   1822  HB  THR A 109      86.046  70.069  77.077
ATOM   1823  CG2 THR A 109      88.109  69.584  77.014
ATOM   1824 1HG2 THR A 109      88.229  69.963  76.001
ATOM   1825 2HG2 THR A 109      88.367  70.372  77.713
ATOM   1826 3HG2 THR A 109      88.743  68.708  77.146
ATOM   1827  OG1 THR A 109      86.402  68.219  76.273
ATOM   1828  HG1 THR A 109      85.444  68.299  76.158
ATOM   1829  C   THR A 109      86.575  69.663  79.750
ATOM   1830  O   THR A 109      86.456  70.869  79.560
ATOM   1831  N   PHE A 110      86.979  69.150  80.909
ATOM   1832  H   PHE A 110      86.944  68.140  81.012
ATOM   1833  CA  PHE A 110      87.538  69.938  81.999
ATOM   1834  HA  PHE A 110      86.775  70.635  82.348
ATOM   1835  CB  PHE A 110      87.938  69.005  83.157
ATOM   1836  HB1 PHE A 110      88.490  69.602  83.884
ATOM   1837  HB2 PHE A 110      88.631  68.257  82.769
ATOM   1838  CG  PHE A 110      86.836  68.278  83.922
ATOM   1839  CD1 PHE A 110      87.200  67.555  85.076
ATOM   1840  HD1 PHE A 110      88.239  67.505  85.377
ATOM   1841  CE1 PHE A 110      86.230  66.863  85.822
ATOM   1842  HE1 PHE A 110      86.529  66.275  86.679
ATOM   1843  CZ  PHE A 110      84.884  66.889  85.423
ATOM   1844  HZ  PHE A 110      84.143  66.329  85.972
ATOM   1845  CE2 PHE A 110      84.508  67.608  84.277
ATOM   1846  HE2 PHE A 110      83.474  67.607  83.951
ATOM   1847  CD2 PHE A 110      85.477  68.301  83.531
ATOM   1848  HD2 PHE A 110      85.155  68.832  82.648
ATOM   1849  C   PHE A 110      88.736  70.798  81.531
ATOM   1850  O   PHE A 110      89.176  71.667  82.276
ATOM   1851  N   ASP A 111      89.275  70.549  80.325
ATOM   1852  H   ASP A 111      88.793  69.882  79.748
ATOM   1853  CA  ASP A 111      90.626  70.916  79.910
ATOM   1854  HA  ASP A 111      91.254  70.384  80.627
ATOM   1855  CB  ASP A 111      91.036  70.305  78.538
ATOM   1856  HB1 ASP A 111      90.423  69.431  78.338
ATOM   1857  HB2 ASP A 111      92.036  69.894  78.685
ATOM   1858  CG  ASP A 111      91.114  71.203  77.273
ATOM   1859  OD1 ASP A 111      92.179  71.186  76.613
ATOM   1860  OD2 ASP A 111      90.148  71.895  76.878
ATOM   1861  C   ASP A 111      91.054  72.363  80.100
ATOM   1862  O   ASP A 111      92.010  72.643  80.827
ATOM   1863  N   ARG A 112      90.332  73.262  79.448
ATOM   1864  H   ARG A 112      89.675  72.898  78.763
ATOM   1865  CA  ARG A 112      90.367  74.698  79.669
ATOM   1866  HA  ARG A 112      90.415  74.892  80.740
ATOM   1867  CB  ARG A 112      91.615  75.335  79.000
ATOM   1868  HB1 ARG A 112      91.346  76.301  78.568
ATOM   1869  HB2 ARG A 112      91.933  74.702  78.173
ATOM   1870  CG  ARG A 112      92.793  75.616  79.956
ATOM   1871  HG1 ARG A 112      92.652  75.104  80.907
ATOM   1872  HG2 ARG A 112      92.808  76.685  80.171
ATOM   1873  CD  ARG A 112      94.160  75.221  79.374
ATOM   1874  HD1 ARG A 112      94.937  75.706  79.968
ATOM   1875  HD2 ARG A 112      94.251  75.581  78.349
ATOM   1876  NE  ARG A 112      94.361  73.763  79.460
ATOM   1877  HE  ARG A 112      94.444  73.392  80.393
ATOM   1878  CZ  ARG A 112      94.168  72.860  78.521
ATOM   1879  NH1 ARG A 112      93.957  73.148  77.273
ATOM   1880 1HH1 ARG A 112      93.968  74.098  76.963
ATOM   1881 2HH1 ARG A 112      93.506  72.424  76.714
ATOM   1882  NH2 ARG A 112      94.133  71.599  78.816
ATOM   1883 1HH2 ARG A 112      94.146  71.311  79.778
ATOM   1884 2HH2 ARG A 112      93.928  70.942  78.080
ATOM   1885  C   ARG A 112      89.106  75.256  79.122
ATOM   1886  O   ARG A 112      89.065  75.474  77.922
ATOM   1887  N   PRO A 113      88.079  75.471  79.943
ATOM   1888  CD  PRO A 113      87.998  75.148  81.363
ATOM   1889  HD1 PRO A 113      88.550  75.892  81.939
ATOM   1890  HD2 PRO A 113      88.387  74.148  81.568
ATOM   1891  CG  PRO A 113      86.514  75.210  81.720
ATOM   1892  HG1 PRO A 113      86.356  75.563  82.740
ATOM   1893  HG2 PRO A 113      86.063  74.226  81.579
ATOM   1894  CB  PRO A 113      85.956  76.184  80.685
ATOM   1895  HB1 PRO A 113      86.143  77.210  81.007
ATOM   1896  HB2 PRO A 113      84.891  76.023  80.513
ATOM   1897  CA  PRO A 113      86.786  75.862  79.440
ATOM   1898  HA  PRO A 113      86.337  74.983  78.976
ATOM   1899  C   PRO A 113      86.737  77.008  78.419
ATOM   1900  O   PRO A 113      85.816  77.040  77.617
ATOM   1901  N   ALA A 114      87.731  77.901  78.383
ATOM   1902  H   ALA A 114      88.451  77.850  79.083
ATOM   1903  CA  ALA A 114      87.859  78.927  77.354
ATOM   1904  HA  ALA A 114      86.875  79.359  77.175
ATOM   1905  CB  ALA A 114      88.734  80.045  77.938
ATOM   1906  HB1 ALA A 114      88.790  80.872  77.227
ATOM   1907  HB2 ALA A 114      88.300  80.417  78.867
ATOM   1908  HB3 ALA A 114      89.743  79.676  78.129
ATOM   1909  C   ALA A 114      88.435  78.488  75.994
ATOM   1910  O   ALA A 114      88.119  79.074  74.963
ATOM   1911  N   TYR A 115      89.256  77.444  75.981
ATOM   1912  H   TYR A 115      89.406  76.968  76.860
ATOM   1913  CA  TYR A 115      89.856  76.837  74.790
ATOM   1914  HA  TYR A 115      89.926  77.572  73.988
ATOM   1915  CB  TYR A 115      91.275  76.397  75.177
ATOM   1916  HB1 TYR A 115      91.241  75.958  76.174
ATOM   1917  HB2 TYR A 115      91.908  77.284  75.239
ATOM   1918  CG  TYR A 115      91.941  75.392  74.257
ATOM   1919  CD1 TYR A 115      92.187  74.083  74.720
ATOM   1920  HD1 TYR A 115      91.848  73.783  75.704
ATOM   1921  CE1 TYR A 115      92.876  73.166  73.904
ATOM   1922  HE1 TYR A 115      93.118  72.175  74.262
ATOM   1923  CZ  TYR A 115      93.268  73.540  72.602
ATOM   1924  OH  TYR A 115      93.882  72.627  71.808
ATOM   1925  HH  TYR A 115      94.139  72.990  70.957
ATOM   1926  CE2 TYR A 115      92.991  74.838  72.125
ATOM   1927  HE2 TYR A 115      93.293  75.126  71.128
ATOM   1928  CD2 TYR A 115      92.339  75.767  72.960
ATOM   1929  HD2 TYR A 115      92.151  76.772  72.605
ATOM   1930  C   TYR A 115      89.040  75.663  74.289
ATOM   1931  O   TYR A 115      88.903  75.490  73.089
ATOM   1932  N   LEU A 116      88.408  74.912  75.182
ATOM   1933  H   LEU A 116      88.646  75.043  76.160
ATOM   1934  CA  LEU A 116      87.178  74.209  74.892
ATOM   1935  HA  LEU A 116      87.388  73.386  74.225
ATOM   1936  CB  LEU A 116      86.615  73.648  76.195
ATOM   1937  HB1 LEU A 116      86.457  74.472  76.886
ATOM   1938  HB2 LEU A 116      87.341  72.960  76.633
ATOM   1939  CG  LEU A 116      85.277  72.922  75.998
ATOM   1940  HG  LEU A 116      84.540  73.617  75.595
ATOM   1941  CD1 LEU A 116      85.435  71.786  74.976
ATOM   1942 1HD1 LEU A 116      86.287  71.162  75.230
ATOM   1943 2HD1 LEU A 116      84.540  71.182  74.937
ATOM   1944 3HD1 LEU A 116      85.574  72.196  73.977
ATOM   1945  CD2 LEU A 116      84.768  72.493  77.375
ATOM   1946 1HD2 LEU A 116      84.436  71.459  77.381
ATOM   1947 2HD2 LEU A 116      85.543  72.599  78.130
ATOM   1948 3HD2 LEU A 116      83.937  73.134  77.669
ATOM   1949  C   LEU A 116      86.176  75.116  74.190
ATOM   1950  O   LEU A 116      85.716  74.752  73.119
ATOM   1951  N   TRP A 117      85.886  76.290  74.752
ATOM   1952  H   TRP A 117      86.205  76.477  75.696
ATOM   1953  CA  TRP A 117      85.007  77.266  74.124
ATOM   1954  HA  TRP A 117      84.038  76.795  73.970
ATOM   1955  CB  TRP A 117      84.769  78.456  75.056
ATOM   1956  HB1 TRP A 117      85.683  78.646  75.601
ATOM   1957  HB2 TRP A 117      84.016  78.175  75.793
ATOM   1958  CG  TRP A 117      84.367  79.763  74.445
ATOM   1959  CD1 TRP A 117      85.214  80.798  74.244
ATOM   1960  HD1 TRP A 117      86.275  80.778  74.472
ATOM   1961  NE1 TRP A 117      84.516  81.887  73.770
ATOM   1962  HE1 TRP A 117      84.955  82.783  73.607
ATOM   1963  CE2 TRP A 117      83.173  81.610  73.639
ATOM   1964  CZ2 TRP A 117      82.071  82.389  73.253
ATOM   1965  HZ2 TRP A 117      82.195  83.437  73.031
ATOM   1966  CH2 TRP A 117      80.801  81.792  73.191
ATOM   1967  HH2 TRP A 117      79.935  82.373  72.896
ATOM   1968  CZ3 TRP A 117      80.651  80.433  73.520
ATOM   1969  HZ3 TRP A 117      79.670  79.978  73.468
ATOM   1970  CE3 TRP A 117      81.758  79.670  73.943
ATOM   1971  HE3 TRP A 117      81.622  78.635  74.224
ATOM   1972  CD2 TRP A 117      83.049  80.239  74.020
ATOM   1973  C   TRP A 117      85.490  77.686  72.737
ATOM   1974  O   TRP A 117      84.694  77.657  71.813
ATOM   1975  N   LEU A 118      86.772  77.996  72.549
ATOM   1976  H   LEU A 118      87.360  78.077  73.368
ATOM   1977  CA  LEU A 118      87.311  78.433  71.261
ATOM   1978  HA  LEU A 118      86.677  79.243  70.898
ATOM   1979  CB  LEU A 118      88.722  78.998  71.515
ATOM   1980  HB1 LEU A 118      89.350  78.191  71.891
ATOM   1981  HB2 LEU A 118      88.654  79.760  72.293
ATOM   1982  CG  LEU A 118      89.429  79.620  70.293
ATOM   1983  HG  LEU A 118      89.559  78.858  69.526
ATOM   1984  CD1 LEU A 118      88.655  80.800  69.702
ATOM   1985 1HD1 LEU A 118      89.236  81.254  68.898
ATOM   1986 2HD1 LEU A 118      87.713  80.454  69.277
ATOM   1987 3HD1 LEU A 118      88.462  81.547  70.470
ATOM   1988  CD2 LEU A 118      90.813  80.108  70.727
ATOM   1989 1HD2 LEU A 118      91.351  80.494  69.861
ATOM   1990 2HD2 LEU A 118      90.717  80.902  71.468
ATOM   1991 3HD2 LEU A 118      91.384  79.282  71.149
ATOM   1992  C   LEU A 118      87.329  77.356  70.169
ATOM   1993  O   LEU A 118      86.854  77.618  69.069
ATOM   1994  N   LYS A 119      87.782  76.136  70.491
ATOM   1995  H   LYS A 119      88.141  76.015  71.432
ATOM   1996  CA  LYS A 119      87.616  74.925  69.672
ATOM   1997  HA  LYS A 119      88.216  75.005  68.764
ATOM   1998  CB  LYS A 119      88.045  73.664  70.476
ATOM   1999  HB1 LYS A 119      87.672  72.783  69.952
ATOM   2000  HB2 LYS A 119      87.563  73.691  71.454
ATOM   2001  CG  LYS A 119      89.569  73.474  70.670
ATOM   2002  HG1 LYS A 119      90.005  74.390  71.064
ATOM   2003  HG2 LYS A 119      90.009  73.306  69.686
ATOM   2004  CD  LYS A 119      89.975  72.290  71.589
ATOM   2005  HD1 LYS A 119      91.055  72.164  71.511
ATOM   2006  HD2 LYS A 119      89.501  71.375  71.230
ATOM   2007  CE  LYS A 119      89.602  72.523  73.065
ATOM   2008  HE1 LYS A 119      88.517  72.494  73.135
ATOM   2009  HE2 LYS A 119      89.938  73.528  73.328
ATOM   2010  NZ  LYS A 119      90.197  71.561  74.041
ATOM   2011  HZ1 LYS A 119      89.970  71.803  75.015
ATOM   2012  HZ2 LYS A 119      89.896  70.611  73.891
ATOM   2013  HZ3 LYS A 119      91.206  71.592  74.009
ATOM   2014  C   LYS A 119      86.149  74.828  69.231
ATOM   2015  O   LYS A 119      85.813  74.798  68.045
ATOM   2016  N   GLN A 120      85.263  74.869  70.223
ATOM   2017  H   GLN A 120      85.623  74.917  71.170
ATOM   2018  CA  GLN A 120      83.823  74.838  70.056
ATOM   2019  HA  GLN A 120      83.580  73.893  69.567
ATOM   2020  CB  GLN A 120      83.139  74.806  71.440
ATOM   2021  HB1 GLN A 120      83.562  75.553  72.098
ATOM   2022  HB2 GLN A 120      83.370  73.838  71.886
ATOM   2023  CG  GLN A 120      81.610  74.964  71.454
ATOM   2024  HG1 GLN A 120      81.242  74.575  72.403
ATOM   2025  HG2 GLN A 120      81.219  74.350  70.659
ATOM   2026  CD  GLN A 120      81.043  76.379  71.291
ATOM   2027  OE1 GLN A 120      79.895  76.576  70.914
ATOM   2028  NE2 GLN A 120      81.789  77.418  71.604
ATOM   2029 1HE2 GLN A 120      82.780  77.320  71.792
ATOM   2030 2HE2 GLN A 120      81.348  78.316  71.582
ATOM   2031  C   GLN A 120      83.253  75.914  69.119
ATOM   2032  O   GLN A 120      82.237  75.670  68.464
ATOM   2033  N   ARG A 121      83.882  77.090  69.036
ATOM   2034  H   ARG A 121      84.712  77.227  69.601
ATOM   2035  CA  ARG A 121      83.439  78.196  68.193
ATOM   2036  HA  ARG A 121      82.351  78.249  68.231
ATOM   2037  CB  ARG A 121      84.032  79.536  68.691
ATOM   2038  HB1 ARG A 121      83.886  80.307  67.933
ATOM   2039  HB2 ARG A 121      85.108  79.425  68.817
ATOM   2040  CG  ARG A 121      83.438  80.073  70.002
ATOM   2041  HG1 ARG A 121      84.033  80.927  70.325
ATOM   2042  HG2 ARG A 121      83.519  79.328  70.773
ATOM   2043  CD  ARG A 121      81.961  80.469  69.929
ATOM   2044  HD1 ARG A 121      81.615  80.720  70.930
ATOM   2045  HD2 ARG A 121      81.371  79.617  69.585
ATOM   2046  NE  ARG A 121      81.728  81.611  69.036
ATOM   2047  HE  ARG A 121      81.217  81.419  68.183
ATOM   2048  CZ  ARG A 121      82.099  82.863  69.215
ATOM   2049  NH1 ARG A 121      81.796  83.737  68.305
ATOM   2050 1HH1 ARG A 121      81.220  83.411  67.536
ATOM   2051 2HH1 ARG A 121      81.993  84.712  68.418
ATOM   2052  NH2 ARG A 121      82.741  83.276  70.271
ATOM   2053 1HH2 ARG A 121      82.948  82.610  70.997
ATOM   2054 2HH2 ARG A 121      82.989  84.241  70.356
ATOM   2055  C   ARG A 121      83.753  78.006  66.712
ATOM   2056  O   ARG A 121      83.438  78.902  65.929
ATOM   2057  N   ALA A 122      84.334  76.876  66.301
ATOM   2058  H   ALA A 122      84.644  76.203  66.991
ATOM   2059  CA  ALA A 122      84.466  76.541  64.888
ATOM   2060  HA  ALA A 122      84.991  77.370  64.406
ATOM   2061  CB  ALA A 122      85.388  75.323  64.780
ATOM   2062  HB1 ALA A 122      85.536  75.066  63.733
ATOM   2063  HB2 ALA A 122      86.357  75.560  65.222
ATOM   2064  HB3 ALA A 122      84.957  74.481  65.322
ATOM   2065  C   ALA A 122      83.121  76.387  64.161
ATOM   2066  O   ALA A 122      82.627  75.279  63.943
ATOM   2067  N   TYR A 123      82.547  77.507  63.717
ATOM   2068  H   TYR A 123      82.893  78.390  64.086
ATOM   2069  CA  TYR A 123      81.428  77.536  62.773
ATOM   2070  HA  TYR A 123      80.569  77.072  63.258
ATOM   2071  CB  TYR A 123      81.074  78.987  62.450
ATOM   2072  HB1 TYR A 123      80.194  79.000  61.805
ATOM   2073  HB2 TYR A 123      81.901  79.436  61.896
ATOM   2074  CG  TYR A 123      80.779  79.817  63.685
ATOM   2075  CD1 TYR A 123      81.416  81.060  63.869
ATOM   2076  HD1 TYR A 123      82.120  81.427  63.136
ATOM   2077  CE1 TYR A 123      81.105  81.855  64.988
ATOM   2078  HE1 TYR A 123      81.553  82.828  65.099
ATOM   2079  CZ  TYR A 123      80.145  81.407  65.915
ATOM   2080  OH  TYR A 123      79.764  82.216  66.936
ATOM   2081  HH  TYR A 123      78.934  81.869  67.326
ATOM   2082  CE2 TYR A 123      79.556  80.133  65.770
ATOM   2083  HE2 TYR A 123      78.843  79.770  66.489
ATOM   2084  CD2 TYR A 123      79.874  79.342  64.656
ATOM   2085  HD2 TYR A 123      79.406  78.375  64.552
ATOM   2086  C   TYR A 123      81.721  76.695  61.526
ATOM   2087  O   TYR A 123      80.866  75.938  61.071
ATOM   2088  N   ASN A 124      82.970  76.718  61.053
ATOM   2089  H   ASN A 124      83.606  77.411  61.434
ATOM   2090  CA  ASN A 124      83.478  75.851  59.991
ATOM   2091  HA  ASN A 124      82.931  76.078  59.075
ATOM   2092  CB  ASN A 124      84.975  76.156  59.758
ATOM   2093  HB1 ASN A 124      85.305  75.644  58.854
ATOM   2094  HB2 ASN A 124      85.564  75.770  60.590
ATOM   2095  CG  ASN A 124      85.280  77.639  59.644
ATOM   2096  OD1 ASN A 124      85.230  78.366  60.620
ATOM   2097  ND2 ASN A 124      85.578  78.143  58.470
ATOM   2098 1HD2 ASN A 124      85.647  77.568  57.651
ATOM   2099 2HD2 ASN A 124      85.775  79.130  58.448
ATOM   2100  C   ASN A 124      83.268  74.348  60.276
ATOM   2101  O   ASN A 124      82.717  73.619  59.450
ATOM   2102  N   LEU A 125      83.684  73.902  61.468
ATOM   2103  H   LEU A 125      84.048  74.581  62.119
ATOM   2104  CA  LEU A 125      83.585  72.513  61.932
ATOM   2105  HA  LEU A 125      84.010  71.867  61.163
ATOM   2106  CB  LEU A 125      84.443  72.373  63.207
ATOM   2107  HB1 LEU A 125      83.987  72.956  64.005
ATOM   2108  HB2 LEU A 125      85.415  72.813  62.980
ATOM   2109  CG  LEU A 125      84.699  70.945  63.735
ATOM   2110  HG  LEU A 125      84.837  70.263  62.898
ATOM   2111  CD1 LEU A 125      85.971  70.930  64.587
ATOM   2112 1HD1 LEU A 125      86.156  69.926  64.967
ATOM   2113 2HD1 LEU A 125      86.826  71.224  63.977
ATOM   2114 3HD1 LEU A 125      85.875  71.625  65.422
ATOM   2115  CD2 LEU A 125      83.580  70.428  64.644
ATOM   2116 1HD2 LEU A 125      83.838  69.436  65.012
ATOM   2117 2HD2 LEU A 125      83.441  71.103  65.489
ATOM   2118 3HD2 LEU A 125      82.645  70.347  64.099
ATOM   2119  C   LEU A 125      82.132  72.078  62.143
ATOM   2120  O   LEU A 125      81.764  70.953  61.812
ATOM   2121  N   SER A 126      81.302  72.986  62.655
ATOM   2122  H   SER A 126      81.700  73.885  62.899
ATOM   2123  CA  SER A 126      79.877  72.763  62.909
ATOM   2124  HA  SER A 126      79.751  71.889  63.547
ATOM   2125  CB  SER A 126      79.258  73.976  63.603
ATOM   2126  HB1 SER A 126      78.214  73.763  63.838
ATOM   2127  HB2 SER A 126      79.300  74.844  62.943
ATOM   2128  OG  SER A 126      79.947  74.277  64.796
ATOM   2129  HG  SER A 126      80.883  74.426  64.603
ATOM   2130  C   SER A 126      79.124  72.514  61.602
ATOM   2131  O   SER A 126      78.402  71.523  61.468
ATOM   2132  N   LEU A 127      79.346  73.393  60.617
ATOM   2133  H   LEU A 127      79.972  74.173  60.790
ATOM   2134  CA  LEU A 127      78.794  73.237  59.278
ATOM   2135  HA  LEU A 127      77.714  73.126  59.365
ATOM   2136  CB  LEU A 127      79.096  74.482  58.425
ATOM   2137  HB1 LEU A 127      78.829  74.265  57.390
ATOM   2138  HB2 LEU A 127      80.169  74.676  58.459
ATOM   2139  CG  LEU A 127      78.337  75.749  58.862
ATOM   2140  HG  LEU A 127      78.567  75.980  59.901
ATOM   2141  CD1 LEU A 127      78.782  76.924  57.994
ATOM   2142 1HD1 LEU A 127      78.291  77.835  58.336
ATOM   2143 2HD1 LEU A 127      79.861  77.061  58.079
ATOM   2144 3HD1 LEU A 127      78.520  76.746  56.951
ATOM   2145  CD2 LEU A 127      76.819  75.611  58.728
ATOM   2146 1HD2 LEU A 127      76.339  76.566  58.944
ATOM   2147 2HD2 LEU A 127      76.559  75.305  57.714
ATOM   2148 3HD2 LEU A 127      76.441  74.875  59.435
ATOM   2149  C   LEU A 127      79.273  71.960  58.582
ATOM   2150  O   LEU A 127      78.452  71.242  58.023
ATOM   2151  N   TRP A 128      80.569  71.642  58.651
ATOM   2152  H   TRP A 128      81.215  72.290  59.089
ATOM   2153  CA  TRP A 128      81.099  70.389  58.098
ATOM   2154  HA  TRP A 128      80.889  70.358  57.029
ATOM   2155  CB  TRP A 128      82.623  70.389  58.281
ATOM   2156  HB1 TRP A 128      82.853  70.765  59.278
ATOM   2157  HB2 TRP A 128      83.062  71.086  57.566
ATOM   2158  CG  TRP A 128      83.299  69.061  58.140
ATOM   2159  CD1 TRP A 128      83.392  68.328  57.009
ATOM   2160  HD1 TRP A 128      82.985  68.614  56.046
ATOM   2161  NE1 TRP A 128      84.056  67.146  57.277
ATOM   2162  HE1 TRP A 128      84.237  66.438  56.581
ATOM   2163  CE2 TRP A 128      84.404  67.049  58.608
ATOM   2164  CZ2 TRP A 128      85.055  66.061  59.361
ATOM   2165  HZ2 TRP A 128      85.384  65.147  58.892
ATOM   2166  CH2 TRP A 128      85.263  66.274  60.734
ATOM   2167  HH2 TRP A 128      85.762  65.521  61.329
ATOM   2168  CZ3 TRP A 128      84.818  67.466  61.333
ATOM   2169  HZ3 TRP A 128      84.972  67.623  62.390
ATOM   2170  CE3 TRP A 128      84.165  68.451  60.565
ATOM   2171  HE3 TRP A 128      83.817  69.358  61.032
ATOM   2172  CD2 TRP A 128      83.941  68.266  59.185
ATOM   2173  C   TRP A 128      80.458  69.133  58.699
ATOM   2174  O   TRP A 128      80.043  68.248  57.955
ATOM   2175  N   CYS A 129      80.314  69.073  60.024
ATOM   2176  H   CYS A 129      80.705  69.819  60.588
ATOM   2177  CA  CYS A 129      79.648  67.958  60.694
ATOM   2178  HA  CYS A 129      80.149  67.028  60.417
ATOM   2179  CB  CYS A 129      79.766  68.135  62.208
ATOM   2180  HB1 CYS A 129      79.125  67.406  62.707
ATOM   2181  HB2 CYS A 129      79.439  69.141  62.477
ATOM   2182  SG  CYS A 129      81.478  67.879  62.754
ATOM   2183  HG  CYS A 129      81.970  68.982  62.172
ATOM   2184  C   CYS A 129      78.183  67.810  60.273
ATOM   2185  O   CYS A 129      77.754  66.707  59.924
ATOM   2186  N   LEU A 130      77.419  68.910  60.255
ATOM   2187  H   LEU A 130      77.828  69.798  60.533
ATOM   2188  CA  LEU A 130      76.018  68.868  59.819
ATOM   2189  HA  LEU A 130      75.494  68.115  60.407
ATOM   2190  CB  LEU A 130      75.364  70.242  60.061
ATOM   2191  HB1 LEU A 130      74.403  70.275  59.546
ATOM   2192  HB2 LEU A 130      76.001  71.014  59.624
ATOM   2193  CG  LEU A 130      75.129  70.559  61.550
ATOM   2194  HG  LEU A 130      76.053  70.416  62.105
ATOM   2195  CD1 LEU A 130      74.686  72.011  61.728
ATOM   2196 1HD1 LEU A 130      74.595  72.239  62.789
ATOM   2197 2HD1 LEU A 130      75.432  72.675  61.293
ATOM   2198 3HD1 LEU A 130      73.722  72.177  61.245
ATOM   2199  CD2 LEU A 130      74.052  69.651  62.157
ATOM   2200 1HD2 LEU A 130      73.835  69.970  63.172
ATOM   2201 2HD2 LEU A 130      73.139  69.706  61.562
ATOM   2202 3HD2 LEU A 130      74.396  68.619  62.189
ATOM   2203  C   LEU A 130      75.863  68.427  58.360
ATOM   2204  O   LEU A 130      74.973  67.636  58.048
ATOM   2205  N   LEU A 131      76.749  68.876  57.473
ATOM   2206  H   LEU A 131      77.451  69.542  57.783
ATOM   2207  CA  LEU A 131      76.766  68.446  56.079
ATOM   2208  HA  LEU A 131      75.761  68.547  55.670
ATOM   2209  CB  LEU A 131      77.724  69.349  55.280
ATOM   2210  HB1 LEU A 131      77.925  68.887  54.312
ATOM   2211  HB2 LEU A 131      78.671  69.409  55.818
ATOM   2212  CG  LEU A 131      77.178  70.770  55.040
ATOM   2213  HG  LEU A 131      76.764  71.172  55.964
ATOM   2214  CD1 LEU A 131      78.309  71.694  54.584
ATOM   2215 1HD1 LEU A 131      77.920  72.701  54.434
ATOM   2216 2HD1 LEU A 131      79.083  71.730  55.351
ATOM   2217 3HD1 LEU A 131      78.740  71.329  53.652
ATOM   2218  CD2 LEU A 131      76.084  70.787  53.968
ATOM   2219 1HD2 LEU A 131      75.746  71.810  53.807
ATOM   2220 2HD2 LEU A 131      76.469  70.385  53.031
ATOM   2221 3HD2 LEU A 131      75.233  70.193  54.293
ATOM   2222  C   LEU A 131      77.150  66.973  55.921
ATOM   2223  O   LEU A 131      76.570  66.294  55.083
ATOM   2224  N   GLY A 132      78.065  66.453  56.739
ATOM   2225  H   GLY A 132      78.551  67.085  57.369
ATOM   2226  CA  GLY A 132      78.437  65.039  56.757
ATOM   2227  HA1 GLY A 132      79.254  64.903  57.466
ATOM   2228  HA2 GLY A 132      78.776  64.739  55.766
ATOM   2229  C   GLY A 132      77.291  64.141  57.177
ATOM   2230  O   GLY A 132      76.999  63.156  56.502
ATOM   2231  N   TYR A 133      76.583  64.522  58.239
ATOM   2232  H   TYR A 133      76.888  65.339  58.758
ATOM   2233  CA  TYR A 133      75.383  63.810  58.653
ATOM   2234  HA  TYR A 133      75.643  62.753  58.693
ATOM   2235  CB  TYR A 133      74.986  64.216  60.074
ATOM   2236  HB1 TYR A 133      74.003  63.804  60.302
ATOM   2237  HB2 TYR A 133      74.927  65.302  60.128
ATOM   2238  CG  TYR A 133      75.976  63.716  61.118
ATOM   2239  CD1 TYR A 133      76.265  62.339  61.223
ATOM   2240  HD1 TYR A 133      75.766  61.621  60.586
ATOM   2241  CE1 TYR A 133      77.203  61.881  62.168
ATOM   2242  HE1 TYR A 133      77.429  60.829  62.250
ATOM   2243  CZ  TYR A 133      77.846  62.790  63.029
ATOM   2244  OH  TYR A 133      78.681  62.322  63.997
ATOM   2245  HH  TYR A 133      79.029  63.025  64.541
ATOM   2246  CE2 TYR A 133      77.588  64.172  62.899
ATOM   2247  HE2 TYR A 133      78.101  64.883  63.525
ATOM   2248  CD2 TYR A 133      76.645  64.629  61.955
ATOM   2249  HD2 TYR A 133      76.447  65.687  61.867
ATOM   2250  C   TYR A 133      74.275  63.880  57.598
ATOM   2251  O   TYR A 133      73.667  62.852  57.299
ATOM   2252  N   PHE A 134      74.053  65.014  56.933
ATOM   2253  H   PHE A 134      74.582  65.853  57.159
ATOM   2254  CA  PHE A 134      73.055  65.054  55.860
ATOM   2255  HA  PHE A 134      72.138  64.616  56.255
ATOM   2256  CB  PHE A 134      72.732  66.508  55.499
ATOM   2257  HB1 PHE A 134      73.479  66.891  54.801
ATOM   2258  HB2 PHE A 134      72.777  67.123  56.400
ATOM   2259  CG  PHE A 134      71.340  66.650  54.917
ATOM   2260  CD1 PHE A 134      70.221  66.623  55.773
ATOM   2261  HD1 PHE A 134      70.357  66.527  56.841
ATOM   2262  CE1 PHE A 134      68.922  66.709  55.243
ATOM   2263  HE1 PHE A 134      68.065  66.684  55.901
ATOM   2264  CZ  PHE A 134      68.739  66.818  53.852
ATOM   2265  HZ  PHE A 134      67.740  66.880  53.441
ATOM   2266  CE2 PHE A 134      69.854  66.840  52.996
ATOM   2267  HE2 PHE A 134      69.712  66.916  51.928
ATOM   2268  CD2 PHE A 134      71.154  66.756  53.527
ATOM   2269  HD2 PHE A 134      72.009  66.762  52.866
ATOM   2270  C   PHE A 134      73.428  64.217  54.630
ATOM   2271  O   PHE A 134      72.562  63.567  54.056
ATOM   2272  N   ILE A 135      74.710  64.166  54.266
ATOM   2273  H   ILE A 135      75.365  64.777  54.745
ATOM   2274  CA  ILE A 135      75.236  63.316  53.193
ATOM   2275  HA  ILE A 135      74.638  63.487  52.297
ATOM   2276  CB  ILE A 135      76.696  63.722  52.866
ATOM   2277  HB  ILE A 135      77.245  63.827  53.803
ATOM   2278  CG2 ILE A 135      77.419  62.666  52.007
ATOM   2279 1HG2 ILE A 135      78.420  63.001  51.744
ATOM   2280 2HG2 ILE A 135      77.529  61.732  52.560
ATOM   2281 3HG2 ILE A 135      76.855  62.476  51.094
ATOM   2282  CG1 ILE A 135      76.699  65.082  52.126
ATOM   2283 1HG1 ILE A 135      76.014  65.771  52.619
ATOM   2284 2HG1 ILE A 135      76.335  64.942  51.107
ATOM   2285  CD1 ILE A 135      78.073  65.765  52.075
ATOM   2286  HD1 ILE A 135      77.964  66.759  51.642
ATOM   2287  HD2 ILE A 135      78.480  65.861  53.083
ATOM   2288  HD3 ILE A 135      78.765  65.194  51.457
ATOM   2289  C   ILE A 135      75.099  61.828  53.523
ATOM   2290  O   ILE A 135      74.691  61.057  52.662
ATOM   2291  N   ILE A 136      75.361  61.409  54.764
ATOM   2292  H   ILE A 136      75.745  62.077  55.425
ATOM   2293  CA  ILE A 136      75.123  60.028  55.211
ATOM   2294  HA  ILE A 136      75.694  59.348  54.578
ATOM   2295  CB  ILE A 136      75.595  59.843  56.675
ATOM   2296  HB  ILE A 136      75.231  60.684  57.268
ATOM   2297  CG2 ILE A 136      75.032  58.549  57.297
ATOM   2298 1HG2 ILE A 136      75.410  58.411  58.309
ATOM   2299 2HG2 ILE A 136      73.945  58.600  57.376
ATOM   2300 3HG2 ILE A 136      75.312  57.685  56.692
ATOM   2301  CG1 ILE A 136      77.141  59.831  56.728
ATOM   2302 1HG1 ILE A 136      77.532  60.627  56.096
ATOM   2303 2HG1 ILE A 136      77.510  58.886  56.327
ATOM   2304  CD1 ILE A 136      77.714  60.038  58.136
ATOM   2305  HD1 ILE A 136      78.801  60.096  58.076
ATOM   2306  HD2 ILE A 136      77.338  60.970  58.557
ATOM   2307  HD3 ILE A 136      77.448  59.208  58.790
ATOM   2308  C   ILE A 136      73.652  59.662  55.023
ATOM   2309  O   ILE A 136      73.319  58.641  54.409
ATOM   2310  N   ASN A 137      72.773  60.526  55.533
ATOM   2311  H   ASN A 137      73.127  61.351  56.004
ATOM   2312  CA  ASN A 137      71.342  60.252  55.534
ATOM   2313  HA  ASN A 137      71.226  59.208  55.838
ATOM   2314  CB  ASN A 137      70.666  61.080  56.625
ATOM   2315  HB1 ASN A 137      69.591  60.903  56.610
ATOM   2316  HB2 ASN A 137      70.868  62.141  56.485
ATOM   2317  CG  ASN A 137      71.204  60.590  57.957
ATOM   2318  OD1 ASN A 137      71.117  59.431  58.308
ATOM   2319  ND2 ASN A 137      71.881  61.403  58.718
ATOM   2320 1HD2 ASN A 137      72.241  62.257  58.318
ATOM   2321 2HD2 ASN A 137      72.300  60.987  59.532
ATOM   2322  C   ASN A 137      70.706  60.266  54.129
ATOM   2323  O   ASN A 137      69.833  59.451  53.809
ATOM   2324  N   LEU A 138      71.261  61.078  53.232
ATOM   2325  H   LEU A 138      71.931  61.765  53.565
ATOM   2326  CA  LEU A 138      70.990  61.063  51.802
ATOM   2327  HA  LEU A 138      69.912  61.102  51.677
ATOM   2328  CB  LEU A 138      71.579  62.348  51.197
ATOM   2329  HB1 LEU A 138      72.662  62.329  51.327
ATOM   2330  HB2 LEU A 138      71.191  63.202  51.755
ATOM   2331  CG  LEU A 138      71.271  62.569  49.705
ATOM   2332  HG  LEU A 138      71.696  61.758  49.113
ATOM   2333  CD1 LEU A 138      69.770  62.666  49.416
ATOM   2334 1HD1 LEU A 138      69.613  62.911  48.366
ATOM   2335 2HD1 LEU A 138      69.289  61.710  49.615
ATOM   2336 3HD1 LEU A 138      69.315  63.436  50.038
ATOM   2337  CD2 LEU A 138      71.930  63.880  49.270
ATOM   2338 1HD2 LEU A 138      71.754  64.043  48.207
ATOM   2339 2HD2 LEU A 138      71.519  64.714  49.839
ATOM   2340 3HD2 LEU A 138      73.005  63.824  49.439
ATOM   2341  C   LEU A 138      71.514  59.816  51.089
ATOM   2342  O   LEU A 138      70.856  59.331  50.180
ATOM   2343  N   LEU A 139      72.663  59.274  51.493
ATOM   2344  H   LEU A 139      73.189  59.750  52.220
ATOM   2345  CA  LEU A 139      73.245  58.075  50.891
ATOM   2346  HA  LEU A 139      73.225  58.212  49.811
ATOM   2347  CB  LEU A 139      74.720  57.969  51.319
ATOM   2348  HB1 LEU A 139      74.775  57.915  52.405
ATOM   2349  HB2 LEU A 139      75.225  58.885  51.007
ATOM   2350  CG  LEU A 139      75.493  56.768  50.742
ATOM   2351  HG  LEU A 139      75.112  55.853  51.190
ATOM   2352  CD1 LEU A 139      75.392  56.651  49.218
ATOM   2353 1HD1 LEU A 139      76.015  55.826  48.872
ATOM   2354 2HD1 LEU A 139      74.365  56.446  48.919
ATOM   2355 3HD1 LEU A 139      75.730  57.575  48.750
ATOM   2356  CD2 LEU A 139      76.973  56.907  51.108
ATOM   2357 1HD2 LEU A 139      77.523  56.028  50.769
ATOM   2358 2HD2 LEU A 139      77.396  57.795  50.637
ATOM   2359 3HD2 LEU A 139      77.077  56.990  52.190
ATOM   2360  C   LEU A 139      72.424  56.821  51.208
ATOM   2361  O   LEU A 139      72.117  56.013  50.323
ATOM   2362  N   LEU A 140      72.023  56.673  52.469
ATOM   2363  H   LEU A 140      72.315  57.375  53.145
ATOM   2364  CA  LEU A 140      71.108  55.610  52.901
ATOM   2365  HA  LEU A 140      71.517  54.634  52.645
ATOM   2366  CB  LEU A 140      70.980  55.740  54.433
ATOM   2367  HB1 LEU A 140      70.213  55.062  54.786
ATOM   2368  HB2 LEU A 140      70.638  56.749  54.668
ATOM   2369  CG  LEU A 140      72.273  55.474  55.232
ATOM   2370  HG  LEU A 140      73.060  56.141  54.890
ATOM   2371  CD1 LEU A 140      72.026  55.755  56.714
ATOM   2372 1HD1 LEU A 140      72.943  55.602  57.281
ATOM   2373 2HD1 LEU A 140      71.695  56.788  56.839
ATOM   2374 3HD1 LEU A 140      71.247  55.091  57.092
ATOM   2375  CD2 LEU A 140      72.786  54.037  55.087
ATOM   2376 1HD2 LEU A 140      73.696  53.918  55.672
ATOM   2377 2HD2 LEU A 140      72.032  53.338  55.450
ATOM   2378 3HD2 LEU A 140      73.012  53.819  54.046
ATOM   2379  C   LEU A 140      69.741  55.727  52.196
ATOM   2380  O   LEU A 140      69.254  54.765  51.570
ATOM   2381  N   THR A 141      69.131  56.925  52.257
ATOM   2382  H   THR A 141      69.536  57.686  52.797
ATOM   2383  CA  THR A 141      67.806  57.073  51.649
ATOM   2384  HA  THR A 141      67.207  56.260  52.060
ATOM   2385  CB  THR A 141      67.056  58.350  52.011
ATOM   2386  HB  THR A 141      67.230  58.608  53.056
ATOM   2387  CG2 THR A 141      67.375  59.540  51.107
ATOM   2388 1HG2 THR A 141      67.115  59.337  50.070
ATOM   2389 2HG2 THR A 141      66.809  60.406  51.413
ATOM   2390 3HG2 THR A 141      68.435  59.752  51.170
ATOM   2391  OG1 THR A 141      65.705  58.013  51.831
ATOM   2392  HG1 THR A 141      65.140  58.710  52.198
ATOM   2393  C   THR A 141      67.807  56.834  50.116
ATOM   2394  O   THR A 141      66.960  56.126  49.543
ATOM   2395  N   VAL A 142      68.812  57.381  49.424
ATOM   2396  H   VAL A 142      69.489  57.965  49.908
ATOM   2397  CA  VAL A 142      68.898  57.278  47.970
ATOM   2398  HA  VAL A 142      67.909  57.515  47.578
ATOM   2399  CB  VAL A 142      69.877  58.303  47.350
ATOM   2400  HB  VAL A 142      69.755  59.251  47.873
ATOM   2401  CG1 VAL A 142      71.352  57.889  47.409
ATOM   2402 1HG1 VAL A 142      71.980  58.732  47.122
ATOM   2403 2HG1 VAL A 142      71.605  57.595  48.421
ATOM   2404 3HG1 VAL A 142      71.552  57.054  46.738
ATOM   2405  CG2 VAL A 142      69.538  58.568  45.880
ATOM   2406 1HG2 VAL A 142      70.205  59.334  45.483
ATOM   2407 2HG2 VAL A 142      69.655  57.659  45.289
ATOM   2408 3HG2 VAL A 142      68.512  58.924  45.794
ATOM   2409  C   VAL A 142      69.211  55.848  47.527
ATOM   2410  O   VAL A 142      68.651  55.400  46.521
ATOM   2411  N   GLN A 143      69.994  55.085  48.308
ATOM   2412  H   GLN A 143      70.434  55.496  49.125
ATOM   2413  CA  GLN A 143      70.121  53.639  48.094
ATOM   2414  HA  GLN A 143      70.536  53.463  47.100
ATOM   2415  CB  GLN A 143      71.060  53.003  49.137
ATOM   2416  HB1 GLN A 143      70.870  51.929  49.178
ATOM   2417  HB2 GLN A 143      70.836  53.412  50.121
ATOM   2418  CG  GLN A 143      72.556  53.185  48.842
ATOM   2419  HG1 GLN A 143      72.769  54.229  48.617
ATOM   2420  HG2 GLN A 143      72.825  52.588  47.972
ATOM   2421  CD  GLN A 143      73.400  52.742  50.037
ATOM   2422  OE1 GLN A 143      73.897  51.632  50.113
ATOM   2423  NE2 GLN A 143      73.579  53.587  51.023
ATOM   2424 1HE2 GLN A 143      73.171  54.509  50.940
ATOM   2425 2HE2 GLN A 143      74.156  53.278  51.781
ATOM   2426  C   GLN A 143      68.763  52.924  48.146
ATOM   2427  O   GLN A 143      68.472  52.113  47.261
ATOM   2428  N   ILE A 144      67.918  53.242  49.135
ATOM   2429  H   ILE A 144      68.205  53.927  49.827
ATOM   2430  CA  ILE A 144      66.547  52.690  49.199
ATOM   2431  HA  ILE A 144      66.617  51.605  49.278
ATOM   2432  CB  ILE A 144      65.895  53.253  50.504
ATOM   2433  HB  ILE A 144      66.482  54.107  50.837
ATOM   2434  CG2 ILE A 144      64.465  53.806  50.355
ATOM   2435 1HG2 ILE A 144      64.455  54.627  49.639
ATOM   2436 2HG2 ILE A 144      63.784  53.032  50.027
ATOM   2437 3HG2 ILE A 144      64.110  54.223  51.296
ATOM   2438  CG1 ILE A 144      66.051  52.221  51.641
ATOM   2439 1HG1 ILE A 144      67.116  52.031  51.766
ATOM   2440 2HG1 ILE A 144      65.583  51.285  51.361
ATOM   2441  CD1 ILE A 144      65.491  52.666  52.996
ATOM   2442  HD1 ILE A 144      64.407  52.747  52.955
ATOM   2443  HD2 ILE A 144      65.743  51.926  53.754
ATOM   2444  HD3 ILE A 144      65.916  53.628  53.276
ATOM   2445  C   ILE A 144      65.716  52.971  47.938
ATOM   2446  O   ILE A 144      64.990  52.091  47.458
ATOM   2447  N   GLY A 145      65.842  54.176  47.370
ATOM   2448  H   GLY A 145      66.433  54.867  47.823
ATOM   2449  CA  GLY A 145      65.081  54.534  46.165
ATOM   2450  HA1 GLY A 145      65.175  55.609  46.020
ATOM   2451  HA2 GLY A 145      64.030  54.297  46.321
ATOM   2452  C   GLY A 145      65.550  53.864  44.881
ATOM   2453  O   GLY A 145      64.719  53.338  44.137
ATOM   2454  N   LEU A 146      66.867  53.863  44.658
ATOM   2455  H   LEU A 146      67.457  54.315  45.354
ATOM   2456  CA  LEU A 146      67.540  53.243  43.513
ATOM   2457  HA  LEU A 146      67.153  53.675  42.589
ATOM   2458  CB  LEU A 146      69.038  53.601  43.656
ATOM   2459  HB1 LEU A 146      69.450  53.081  44.522
ATOM   2460  HB2 LEU A 146      69.092  54.669  43.874
ATOM   2461  CG  LEU A 146      69.957  53.358  42.444
ATOM   2462  HG  LEU A 146      69.549  53.878  41.578
ATOM   2463  CD1 LEU A 146      71.339  53.942  42.754
ATOM   2464 1HD1 LEU A 146      71.993  53.819  41.893
ATOM   2465 2HD1 LEU A 146      71.251  55.005  42.974
ATOM   2466 3HD1 LEU A 146      71.777  53.431  43.612
ATOM   2467  CD2 LEU A 146      70.158  51.884  42.083
ATOM   2468 1HD2 LEU A 146      70.931  51.790  41.320
ATOM   2469 2HD2 LEU A 146      70.458  51.321  42.968
ATOM   2470 3HD2 LEU A 146      69.240  51.469  41.675
ATOM   2471  C   LEU A 146      67.279  51.729  43.484
ATOM   2472  O   LEU A 146      66.807  51.182  42.491
ATOM   2473  N   THR A 147      67.520  51.052  44.605
ATOM   2474  H   THR A 147      67.815  51.592  45.411
ATOM   2475  CA  THR A 147      67.845  49.611  44.611
ATOM   2476  HA  THR A 147      68.121  49.321  43.597
ATOM   2477  CB  THR A 147      69.064  49.327  45.525
ATOM   2478  HB  THR A 147      68.714  49.038  46.516
ATOM   2479  CG2 THR A 147      69.968  48.225  44.975
ATOM   2480 1HG2 THR A 147      70.794  48.058  45.666
ATOM   2481 2HG2 THR A 147      69.410  47.297  44.863
ATOM   2482 3HG2 THR A 147      70.370  48.523  44.007
ATOM   2483  OG1 THR A 147      69.898  50.455  45.690
ATOM   2484  HG1 THR A 147      69.439  51.050  46.306
ATOM   2485  C   THR A 147      66.684  48.702  45.029
ATOM   2486  O   THR A 147      66.889  47.541  45.374
ATOM   2487  N   PHE A 148      65.459  49.224  45.018
ATOM   2488  H   PHE A 148      65.379  50.180  44.710
ATOM   2489  CA  PHE A 148      64.236  48.477  45.320
ATOM   2490  HA  PHE A 148      63.450  49.220  45.204
ATOM   2491  CB  PHE A 148      63.894  47.450  44.216
ATOM   2492  HB1 PHE A 148      63.210  46.710  44.631
ATOM   2493  HB2 PHE A 148      64.792  46.914  43.913
ATOM   2494  CG  PHE A 148      63.235  48.077  42.996
ATOM   2495  CD1 PHE A 148      63.941  48.973  42.167
ATOM   2496  HD1 PHE A 148      64.982  49.190  42.366
ATOM   2497  CE1 PHE A 148      63.311  49.560  41.054
ATOM   2498  HE1 PHE A 148      63.878  50.218  40.409
ATOM   2499  CZ  PHE A 148      61.976  49.243  40.750
ATOM   2500  HZ  PHE A 148      61.508  49.662  39.870
ATOM   2501  CE2 PHE A 148      61.269  48.344  41.566
ATOM   2502  HE2 PHE A 148      60.252  48.066  41.319
ATOM   2503  CD2 PHE A 148      61.895  47.771  42.688
ATOM   2504  HD2 PHE A 148      61.346  47.064  43.300
ATOM   2505  C   PHE A 148      64.021  48.044  46.779
ATOM   2506  O   PHE A 148      63.685  46.906  47.093
ATOM   2507  N   TYR A 149      64.010  49.048  47.658
ATOM   2508  H   TYR A 149      64.411  49.937  47.392
ATOM   2509  CA  TYR A 149      63.132  49.044  48.839
ATOM   2510  HA  TYR A 149      63.406  48.203  49.470
ATOM   2511  CB  TYR A 149      63.395  50.336  49.617
ATOM   2512  HB1 TYR A 149      62.935  51.156  49.067
ATOM   2513  HB2 TYR A 149      64.468  50.509  49.610
ATOM   2514  CG  TYR A 149      62.948  50.385  51.067
ATOM   2515  CD1 TYR A 149      63.534  49.516  52.006
ATOM   2516  HD1 TYR A 149      64.214  48.743  51.681
ATOM   2517  CE1 TYR A 149      63.260  49.665  53.377
ATOM   2518  HE1 TYR A 149      63.710  49.005  54.102
ATOM   2519  CZ  TYR A 149      62.411  50.698  53.820
ATOM   2520  OH  TYR A 149      62.219  50.883  55.150
ATOM   2521  HH  TYR A 149      61.642  51.626  55.331
ATOM   2522  CE2 TYR A 149      61.797  51.556  52.880
ATOM   2523  HE2 TYR A 149      61.149  52.347  53.217
ATOM   2524  CD2 TYR A 149      62.057  51.389  51.504
ATOM   2525  HD2 TYR A 149      61.594  52.047  50.785
ATOM   2526  C   TYR A 149      61.638  48.942  48.523
ATOM   2527  O   TYR A 149      60.846  48.508  49.352
ATOM   2528  N   HIS A 150      61.291  49.319  47.292
ATOM   2529  H   HIS A 150      62.038  49.622  46.703
ATOM   2530  CA  HIS A 150      59.954  49.317  46.727
ATOM   2531  HA  HIS A 150      60.065  49.541  45.676
ATOM   2532  CB  HIS A 150      59.377  47.882  46.786
ATOM   2533  HB1 HIS A 150      58.810  47.794  47.709
ATOM   2534  HB2 HIS A 150      60.217  47.190  46.833
ATOM   2535  CG  HIS A 150      58.558  47.505  45.596
ATOM   2536  ND1 HIS A 150      58.960  47.641  44.264
ATOM   2537  CE1 HIS A 150      57.974  47.094  43.536
ATOM   2538  HE1 HIS A 150      57.998  46.978  42.466
ATOM   2539  NE2 HIS A 150      56.963  46.699  44.330
ATOM   2540  HE2 HIS A 150      56.133  46.215  44.025
ATOM   2541  CD2 HIS A 150      57.311  46.962  45.638
ATOM   2542  HD2 HIS A 150      56.722  46.745  46.524
ATOM   2543  C   HIS A 150      59.027  50.350  47.323
ATOM   2544  O   HIS A 150      59.310  50.962  48.356
ATOM   2545  N   PRO A 151      57.887  50.611  46.672
ATOM   2546  CD  PRO A 151      57.639  50.616  45.239
ATOM   2547  HD1 PRO A 151      57.401  49.620  44.879
ATOM   2548  HD2 PRO A 151      58.438  51.059  44.673
ATOM   2549  CG  PRO A 151      56.386  51.477  45.060
ATOM   2550  HG1 PRO A 151      55.831  51.215  44.157
ATOM   2551  HG2 PRO A 151      56.666  52.533  45.045
ATOM   2552  CB  PRO A 151      55.621  51.154  46.330
ATOM   2553  HB1 PRO A 151      55.108  50.202  46.162
ATOM   2554  HB2 PRO A 151      54.919  51.944  46.590
ATOM   2555  CA  PRO A 151      56.725  51.009  47.389
ATOM   2556  HA  PRO A 151      56.932  51.990  47.795
ATOM   2557  C   PRO A 151      56.333  50.025  48.509
ATOM   2558  O   PRO A 151      56.335  48.818  48.308
ATOM   2559  N   PRO A 152      55.870  50.579  49.635
ATOM   2560  CD  PRO A 152      56.044  51.964  50.063
ATOM   2561  HD1 PRO A 152      55.430  52.586  49.419
ATOM   2562  HD2 PRO A 152      57.076  52.277  49.981
ATOM   2563  CG  PRO A 152      55.566  52.026  51.485
ATOM   2564  HG1 PRO A 152      55.173  53.007  51.731
ATOM   2565  HG2 PRO A 152      56.350  51.761  52.154
ATOM   2566  CB  PRO A 152      54.462  50.974  51.500
ATOM   2567  HB1 PRO A 152      53.558  51.513  51.279
ATOM   2568  HB2 PRO A 152      54.378  50.479  52.430
ATOM   2569  CA  PRO A 152      54.748  49.985  50.346
ATOM   2570  HA  PRO A 152      54.993  49.001  50.737
ATOM   2571  C   PRO A 152      53.515  49.913  49.397
ATOM   2572  O   PRO A 152      53.551  50.321  48.216
ATOM   2573  N   GLN A 153      52.318  49.620  49.886
ATOM   2574  H   GLN A 153      52.360  49.173  50.795
ATOM   2575  CA  GLN A 153      51.192  50.551  49.691
ATOM   2576  HA  GLN A 153      51.426  51.306  48.996
ATOM   2577  CB  GLN A 153      49.920  49.778  49.242
ATOM   2578  HB1 GLN A 153      49.064  50.438  49.350
ATOM   2579  HB2 GLN A 153      49.759  48.929  49.902
ATOM   2580  CG  GLN A 153      50.014  49.281  47.792
ATOM   2581  HG1 GLN A 153      49.131  48.661  47.606
ATOM   2582  HG2 GLN A 153      50.901  48.645  47.715
ATOM   2583  CD  GLN A 153      50.032  50.414  46.782
ATOM   2584  OE1 GLN A 153      49.014  50.885  46.306
ATOM   2585  NE2 GLN A 153      51.197  50.918  46.415
ATOM   2586 1HE2 GLN A 153      52.049  50.575  46.828
ATOM   2587 2HE2 GLN A 153      51.189  51.658  45.745
ATOM   2588  C   GLN A 153      51.016  51.190  51.055
ATOM   2589  O   GLN A 153      51.335  50.573  52.061
ATOM   2590  N   GLY A 154      50.575  52.446  51.161
ATOM   2591  H   GLY A 154      50.280  52.982  50.350
ATOM   2592  CA  GLY A 154      50.212  52.918  52.495
ATOM   2593  HA1 GLY A 154      49.853  53.944  52.438
ATOM   2594  HA2 GLY A 154      51.098  52.890  53.134
ATOM   2595  C   GLY A 154      49.134  52.043  53.121
ATOM   2596  O   GLY A 154      48.422  51.309  52.415
ATOM   2597  N   ASN A 155      49.087  52.012  54.440
ATOM   2598  H   ASN A 155      49.608  52.716  54.945
ATOM   2599  CA  ASN A 155      48.450  50.955  55.235
ATOM   2600  HA  ASN A 155      48.490  51.290  56.273
ATOM   2601  CB  ASN A 155      46.943  50.778  54.886
ATOM   2602  HB1 ASN A 155      46.458  50.194  55.660
ATOM   2603  HB2 ASN A 155      46.861  50.185  53.977
ATOM   2604  CG  ASN A 155      46.126  52.047  54.686
ATOM   2605  OD1 ASN A 155      46.535  53.172  54.923
ATOM   2606  ND2 ASN A 155      44.900  51.906  54.244
ATOM   2607 1HD2 ASN A 155      44.499  50.996  54.148
ATOM   2608 2HD2 ASN A 155      44.374  52.753  54.138
ATOM   2609  C   ASN A 155      49.197  49.604  55.199
ATOM   2610  O   ASN A 155      48.824  48.632  55.851
ATOM   2611  N   SER A 156      50.268  49.528  54.410
ATOM   2612  H   SER A 156      50.511  50.338  53.854
ATOM   2613  CA  SER A 156      50.916  48.284  54.030
ATOM   2614  HA  SER A 156      50.797  47.588  54.858
ATOM   2615  CB  SER A 156      50.205  47.647  52.835
ATOM   2616  HB1 SER A 156      50.289  48.289  51.962
ATOM   2617  HB2 SER A 156      49.145  47.505  53.075
ATOM   2618  OG  SER A 156      50.794  46.392  52.552
ATOM   2619  HG  SER A 156      51.691  46.580  52.244
ATOM   2620  C   SER A 156      52.403  48.433  53.819
ATOM   2621  O   SER A 156      52.929  48.219  52.714
ATOM   2622  N   SER A 157      53.062  48.772  54.920
ATOM   2623  H   SER A 157      52.519  48.988  55.746
ATOM   2624  CA  SER A 157      54.503  48.886  55.078
ATOM   2625  HA  SER A 157      54.764  49.904  54.787
ATOM   2626  CB  SER A 157      54.918  48.775  56.553
ATOM   2627  HB1 SER A 157      55.817  49.360  56.745
ATOM   2628  HB2 SER A 157      55.138  47.734  56.786
ATOM   2629  OG  SER A 157      53.868  49.204  57.408
ATOM   2630  HG  SER A 157      53.898  50.183  57.598
ATOM   2631  C   SER A 157      55.263  47.940  54.195
ATOM   2632  O   SER A 157      55.142  46.717  54.342
ATOM   2633  N   ILE A 158      56.004  48.564  53.273
ATOM   2634  H   ILE A 158      55.917  49.567  53.243
ATOM   2635  CA  ILE A 158      57.128  48.002  52.549
ATOM   2636  HA  ILE A 158      56.833  47.718  51.540
ATOM   2637  CB  ILE A 158      58.343  48.990  52.534
ATOM   2638  HB  ILE A 158      59.273  48.433  52.651
ATOM   2639  CG2 ILE A 158      58.556  49.637  51.163
ATOM   2640 1HG2 ILE A 158      59.579  49.976  51.090
ATOM   2641 2HG2 ILE A 158      58.348  48.931  50.373
ATOM   2642 3HG2 ILE A 158      57.940  50.532  51.083
ATOM   2643  CG1 ILE A 158      58.401  50.130  53.600
ATOM   2644 1HG1 ILE A 158      57.500  50.711  53.551
ATOM   2645 2HG1 ILE A 158      59.230  50.791  53.346
ATOM   2646  CD1 ILE A 158      58.596  49.735  55.070
ATOM   2647  HD1 ILE A 158      59.514  49.170  55.191
ATOM   2648  HD2 ILE A 158      58.660  50.639  55.670
ATOM   2649  HD3 ILE A 158      57.751  49.152  55.424
ATOM   2650  C   ILE A 158      57.662  46.784  53.317
ATOM   2651  O   ILE A 158      58.249  46.881  54.389
ATOM   2652  N   ARG A 159      57.455  45.621  52.735
ATOM   2653  H   ARG A 159      56.863  45.603  51.918
ATOM   2654  CA  ARG A 159      58.193  44.438  53.124
ATOM   2655  HA  ARG A 159      59.184  44.742  53.483
ATOM   2656  CB  ARG A 159      57.483  43.686  54.278
ATOM   2657  HB1 ARG A 159      56.624  43.135  53.894
ATOM   2658  HB2 ARG A 159      57.090  44.433  54.970
ATOM   2659  CG  ARG A 159      58.382  42.752  55.115
ATOM   2660  HG1 ARG A 159      57.833  42.473  56.016
ATOM   2661  HG2 ARG A 159      59.276  43.292  55.430
ATOM   2662  CD  ARG A 159      58.814  41.458  54.399
ATOM   2663  HD1 ARG A 159      59.469  41.732  53.571
ATOM   2664  HD2 ARG A 159      57.929  40.971  53.984
ATOM   2665  NE  ARG A 159      59.547  40.513  55.264
ATOM   2666  HE  ARG A 159      60.546  40.424  55.112
ATOM   2667  CZ  ARG A 159      59.059  39.659  56.147
ATOM   2668  NH1 ARG A 159      59.852  38.815  56.727
ATOM   2669 1HH1 ARG A 159      60.842  38.867  56.485
ATOM   2670 2HH1 ARG A 159      59.536  38.292  57.530
ATOM   2671  NH2 ARG A 159      57.810  39.629  56.518
ATOM   2672 1HH2 ARG A 159      57.195  40.372  56.245
ATOM   2673 2HH2 ARG A 159      57.526  38.965  57.220
ATOM   2674  C   ARG A 159      58.421  43.645  51.859
ATOM   2675  O   ARG A 159      57.967  42.512  51.753
ATOM   2676  N   TYR A 160      58.962  44.331  50.852
ATOM   2677  H   TYR A 160      59.389  45.222  51.061
ATOM   2678  CA  TYR A 160      59.044  43.828  49.494
ATOM   2679  HA  TYR A 160      58.067  43.437  49.215
ATOM   2680  CB  TYR A 160      59.361  44.941  48.500
ATOM   2681  HB1 TYR A 160      60.291  45.434  48.785
ATOM   2682  HB2 TYR A 160      58.557  45.674  48.548
ATOM   2683  CG  TYR A 160      59.470  44.436  47.070
ATOM   2684  CD1 TYR A 160      58.322  43.965  46.399
ATOM   2685  HD1 TYR A 160      57.368  43.975  46.894
ATOM   2686  CE1 TYR A 160      58.421  43.498  45.075
ATOM   2687  HE1 TYR A 160      57.550  43.136  44.553
ATOM   2688  CZ  TYR A 160      59.669  43.487  44.422
ATOM   2689  OH  TYR A 160      59.754  43.029  43.147
ATOM   2690  HH  TYR A 160      60.665  42.978  42.854
ATOM   2691  CE2 TYR A 160      60.824  43.929  45.104
ATOM   2692  HE2 TYR A 160      61.789  43.904  44.617
ATOM   2693  CD2 TYR A 160      60.722  44.405  46.424
ATOM   2694  HD2 TYR A 160      61.606  44.741  46.947
ATOM   2695  C   TYR A 160      60.063  42.687  49.432
ATOM   2696  O   TYR A 160      61.253  42.949  49.320
ATOM   2697  N   PRO A 161      59.639  41.431  49.612
ATOM   2698  CD  PRO A 161      58.334  40.865  49.261
ATOM   2699  HD1 PRO A 161      58.230  40.792  48.178
ATOM   2700  HD2 PRO A 161      57.515  41.458  49.661
ATOM   2701  CG  PRO A 161      58.297  39.469  49.887
ATOM   2702  HG1 PRO A 161      58.603  38.727  49.149
ATOM   2703  HG2 PRO A 161      57.309  39.233  50.283
ATOM   2704  CB  PRO A 161      59.345  39.559  50.999
ATOM   2705  HB1 PRO A 161      59.716  38.575  51.292
ATOM   2706  HB2 PRO A 161      58.909  40.048  51.868
ATOM   2707  CA  PRO A 161      60.418  40.460  50.373
ATOM   2708  HA  PRO A 161      61.004  40.952  51.150
ATOM   2709  C   PRO A 161      61.360  39.683  49.454
ATOM   2710  O   PRO A 161      61.488  38.462  49.545
ATOM   2711  N   PHE A 162      62.013  40.383  48.537
ATOM   2712  H   PHE A 162      61.852  41.383  48.539
ATOM   2713  CA  PHE A 162      63.330  39.947  48.134
ATOM   2714  HA  PHE A 162      63.282  38.916  47.778
ATOM   2715  CB  PHE A 162      63.863  40.832  46.999
ATOM   2716  HB1 PHE A 162      64.935  40.663  46.956
ATOM   2717  HB2 PHE A 162      63.700  41.883  47.245
ATOM   2718  CG  PHE A 162      63.296  40.533  45.620
ATOM   2719  CD1 PHE A 162      61.916  40.655  45.358
ATOM   2720  HD1 PHE A 162      61.238  40.982  46.133
ATOM   2721  CE1 PHE A 162      61.405  40.339  44.087
ATOM   2722  HE1 PHE A 162      60.342  40.414  43.900
ATOM   2723  CZ  PHE A 162      62.272  39.920  43.062
ATOM   2724  HZ  PHE A 162      61.876  39.679  42.085
ATOM   2725  CE2 PHE A 162      63.651  39.813  43.312
ATOM   2726  HE2 PHE A 162      64.318  39.490  42.523
ATOM   2727  CD2 PHE A 162      64.160  40.119  44.587
ATOM   2728  HD2 PHE A 162      65.221  40.031  44.772
ATOM   2729  C   PHE A 162      64.221  39.996  49.387
ATOM   2730  O   PHE A 162      64.220  40.953  50.160
ATOM   2731  N   GLU A 163      65.035  38.973  49.604
ATOM   2732  H   GLU A 163      64.913  38.114  49.089
ATOM   2733  CA  GLU A 163      65.980  39.004  50.723
ATOM   2734  HA  GLU A 163      65.447  39.206  51.648
ATOM   2735  CB  GLU A 163      66.677  37.636  50.839
ATOM   2736  HB1 GLU A 163      67.408  37.678  51.647
ATOM   2737  HB2 GLU A 163      67.215  37.430  49.912
ATOM   2738  CG  GLU A 163      65.722  36.463  51.114
ATOM   2739  HG1 GLU A 163      66.307  35.544  51.186
ATOM   2740  HG2 GLU A 163      65.028  36.351  50.278
ATOM   2741  CD  GLU A 163      64.956  36.695  52.416
ATOM   2742  OE1 GLU A 163      63.852  37.270  52.360
ATOM   2743  OE2 GLU A 163      65.512  36.431  53.502
ATOM   2744  C   GLU A 163      67.053  40.091  50.558
ATOM   2745  O   GLU A 163      67.686  40.474  51.537
ATOM   2746  N   SER A 164      67.225  40.652  49.355
ATOM   2747  H   SER A 164      66.686  40.303  48.578
ATOM   2748  CA  SER A 164      67.932  41.922  49.186
ATOM   2749  HA  SER A 164      68.937  41.806  49.595
ATOM   2750  CB  SER A 164      68.080  42.294  47.709
ATOM   2751  HB1 SER A 164      68.729  41.568  47.219
ATOM   2752  HB2 SER A 164      68.539  43.281  47.632
ATOM   2753  OG  SER A 164      66.823  42.300  47.066
ATOM   2754  HG  SER A 164      66.802  43.031  46.439
ATOM   2755  C   SER A 164      67.271  43.063  49.961
ATOM   2756  O   SER A 164      67.964  43.848  50.606
ATOM   2757  N   TRP A 165      65.937  43.110  49.977
ATOM   2758  H   TRP A 165      65.422  42.395  49.481
ATOM   2759  CA  TRP A 165      65.186  43.974  50.877
ATOM   2760  HA  TRP A 165      65.531  44.999  50.737
ATOM   2761  CB  TRP A 165      63.688  43.940  50.564
ATOM   2762  HB1 TRP A 165      63.271  42.990  50.882
ATOM   2763  HB2 TRP A 165      63.564  44.034  49.483
ATOM   2764  CG  TRP A 165      62.863  44.995  51.228
ATOM   2765  CD1 TRP A 165      62.369  46.079  50.602
ATOM   2766  HD1 TRP A 165      62.498  46.276  49.540
ATOM   2767  NE1 TRP A 165      61.721  46.889  51.511
ATOM   2768  HE1 TRP A 165      61.311  47.781  51.246
ATOM   2769  CE2 TRP A 165      61.744  46.343  52.778
ATOM   2770  CZ2 TRP A 165      61.271  46.776  54.024
ATOM   2771  HZ2 TRP A 165      60.826  47.751  54.130
ATOM   2772  CH2 TRP A 165      61.374  45.927  55.138
ATOM   2773  HH2 TRP A 165      61.004  46.252  56.101
ATOM   2774  CZ3 TRP A 165      61.950  44.652  54.993
ATOM   2775  HZ3 TRP A 165      62.036  44.003  55.855
ATOM   2776  CE3 TRP A 165      62.453  44.241  53.743
ATOM   2777  HE3 TRP A 165      62.917  43.274  53.646
ATOM   2778  CD2 TRP A 165      62.392  45.085  52.610
ATOM   2779  C   TRP A 165      65.413  43.611  52.330
ATOM   2780  O   TRP A 165      65.623  44.515  53.130
ATOM   2781  N   GLN A 166      65.423  42.321  52.691
ATOM   2782  H   GLN A 166      65.235  41.605  51.999
ATOM   2783  CA  GLN A 166      65.690  41.975  54.100
ATOM   2784  HA  GLN A 166      64.986  42.548  54.704
ATOM   2785  CB  GLN A 166      65.381  40.492  54.390
ATOM   2786  HB1 GLN A 166      65.539  40.323  55.456
ATOM   2787  HB2 GLN A 166      66.064  39.847  53.837
ATOM   2788  CG  GLN A 166      63.917  40.135  54.039
ATOM   2789  HG1 GLN A 166      63.868  39.724  53.034
ATOM   2790  HG2 GLN A 166      63.316  41.043  54.040
ATOM   2791  CD  GLN A 166      63.252  39.172  55.021
ATOM   2792  OE1 GLN A 166      62.306  39.545  55.709
ATOM   2793  NE2 GLN A 166      63.678  37.936  55.147
ATOM   2794 1HE2 GLN A 166      64.301  37.546  54.424
ATOM   2795 2HE2 GLN A 166      63.199  37.304  55.747
ATOM   2796  C   GLN A 166      67.080  42.436  54.592
ATOM   2797  O   GLN A 166      67.195  42.986  55.687
ATOM   2798  N   TYR A 167      68.124  42.331  53.763
ATOM   2799  H   TYR A 167      67.994  41.830  52.888
ATOM   2800  CA  TYR A 167      69.450  42.888  54.054
ATOM   2801  HA  TYR A 167      69.774  42.515  55.026
ATOM   2802  CB  TYR A 167      70.458  42.408  53.001
ATOM   2803  HB1 TYR A 167      70.152  42.761  52.015
ATOM   2804  HB2 TYR A 167      70.460  41.316  52.980
ATOM   2805  CG  TYR A 167      71.862  42.900  53.299
ATOM   2806  CD1 TYR A 167      72.682  42.173  54.183
ATOM   2807  HD1 TYR A 167      72.337  41.233  54.592
ATOM   2808  CE1 TYR A 167      73.938  42.685  54.561
ATOM   2809  HE1 TYR A 167      74.570  42.145  55.249
ATOM   2810  CZ  TYR A 167      74.370  43.931  54.062
ATOM   2811  OH  TYR A 167      75.561  44.447  54.462
ATOM   2812  HH  TYR A 167      75.722  45.310  54.078
ATOM   2813  CE2 TYR A 167      73.555  44.653  53.163
ATOM   2814  HE2 TYR A 167      73.880  45.609  52.787
ATOM   2815  CD2 TYR A 167      72.304  44.133  52.780
ATOM   2816  HD2 TYR A 167      71.669  44.701  52.112
ATOM   2817  C   TYR A 167      69.458  44.424  54.136
ATOM   2818  O   TYR A 167      70.069  44.999  55.041
ATOM   2819  N   LEU A 168      68.761  45.097  53.214
ATOM   2820  H   LEU A 168      68.300  44.581  52.471
ATOM   2821  CA  LEU A 168      68.645  46.557  53.242
ATOM   2822  HA  LEU A 168      69.654  46.970  53.199
ATOM   2823  CB  LEU A 168      67.847  47.046  52.009
ATOM   2824  HB1 LEU A 168      66.803  47.190  52.288
ATOM   2825  HB2 LEU A 168      67.871  46.272  51.244
ATOM   2826  CG  LEU A 168      68.385  48.328  51.346
ATOM   2827  HG  LEU A 168      69.384  48.127  50.957
ATOM   2828  CD1 LEU A 168      67.481  48.713  50.173
ATOM   2829 1HD1 LEU A 168      67.898  49.573  49.651
ATOM   2830 2HD1 LEU A 168      67.417  47.882  49.468
ATOM   2831 3HD1 LEU A 168      66.482  48.953  50.532
ATOM   2832  CD2 LEU A 168      68.472  49.532  52.283
ATOM   2833 1HD2 LEU A 168      68.812  50.405  51.727
ATOM   2834 2HD2 LEU A 168      67.493  49.720  52.725
ATOM   2835 3HD2 LEU A 168      69.197  49.326  53.067
ATOM   2836  C   LEU A 168      68.005  47.023  54.560
ATOM   2837  O   LEU A 168      68.515  47.938  55.203
ATOM   2838  N   TYR A 169      66.937  46.348  54.999
ATOM   2839  H   TYR A 169      66.567  45.602  54.418
ATOM   2840  CA  TYR A 169      66.283  46.604  56.276
ATOM   2841  HA  TYR A 169      65.984  47.652  56.291
ATOM   2842  CB  TYR A 169      65.010  45.756  56.437
ATOM   2843  HB1 TYR A 169      65.244  44.716  56.214
ATOM   2844  HB2 TYR A 169      64.277  46.096  55.706
ATOM   2845  CG  TYR A 169      64.390  45.840  57.829
ATOM   2846  CD1 TYR A 169      64.098  47.096  58.396
ATOM   2847  HD1 TYR A 169      64.277  48.004  57.834
ATOM   2848  CE1 TYR A 169      63.607  47.183  59.711
ATOM   2849  HE1 TYR A 169      63.398  48.146  60.147
ATOM   2850  CZ  TYR A 169      63.383  46.019  60.473
ATOM   2851  OH  TYR A 169      62.919  46.149  61.745
ATOM   2852  HH  TYR A 169      62.893  45.322  62.239
ATOM   2853  CE2 TYR A 169      63.655  44.755  59.902
ATOM   2854  HE2 TYR A 169      63.478  43.856  60.474
ATOM   2855  CD2 TYR A 169      64.164  44.671  58.587
ATOM   2856  HD2 TYR A 169      64.392  43.702  58.164
ATOM   2857  C   TYR A 169      67.225  46.398  57.467
ATOM   2858  O   TYR A 169      67.364  47.298  58.304
ATOM   2859  N   ALA A 170      67.919  45.261  57.522
ATOM   2860  H   ALA A 170      67.752  44.548  56.818
ATOM   2861  CA  ALA A 170      68.850  44.967  58.603
ATOM   2862  HA  ALA A 170      68.289  44.964  59.540
ATOM   2863  CB  ALA A 170      69.411  43.559  58.379
ATOM   2864  HB1 ALA A 170      70.066  43.288  59.207
ATOM   2865  HB2 ALA A 170      68.594  42.838  58.324
ATOM   2866  HB3 ALA A 170      69.977  43.521  57.448
ATOM   2867  C   ALA A 170      69.968  46.016  58.751
ATOM   2868  O   ALA A 170      70.243  46.497  59.855
ATOM   2869  N   PHE A 171      70.585  46.403  57.633
ATOM   2870  H   PHE A 171      70.307  45.970  56.758
ATOM   2871  CA  PHE A 171      71.619  47.433  57.581
ATOM   2872  HA  PHE A 171      72.420  47.170  58.273
ATOM   2873  CB  PHE A 171      72.192  47.455  56.153
ATOM   2874  HB1 PHE A 171      71.359  47.474  55.449
ATOM   2875  HB2 PHE A 171      72.739  46.527  55.982
ATOM   2876  CG  PHE A 171      73.110  48.623  55.836
ATOM   2877  CD1 PHE A 171      74.240  48.885  56.638
ATOM   2878  HD1 PHE A 171      74.465  48.250  57.484
ATOM   2879  CE1 PHE A 171      75.081  49.972  56.340
ATOM   2880  HE1 PHE A 171      75.949  50.162  56.956
ATOM   2881  CZ  PHE A 171      74.804  50.796  55.234
ATOM   2882  HZ  PHE A 171      75.460  51.621  54.997
ATOM   2883  CE2 PHE A 171      73.681  50.535  54.429
ATOM   2884  HE2 PHE A 171      73.477  51.154  53.566
ATOM   2885  CD2 PHE A 171      72.834  49.454  54.733
ATOM   2886  HD2 PHE A 171      71.974  49.259  54.109
ATOM   2887  C   PHE A 171      71.104  48.813  57.976
ATOM   2888  O   PHE A 171      71.775  49.506  58.734
ATOM   2889  N   GLN A 172      69.921  49.209  57.508
ATOM   2890  H   GLN A 172      69.415  48.594  56.875
ATOM   2891  CA  GLN A 172      69.337  50.512  57.822
ATOM   2892  HA  GLN A 172      70.072  51.283  57.597
ATOM   2893  CB  GLN A 172      68.078  50.720  56.963
ATOM   2894  HB1 GLN A 172      67.481  51.535  57.377
ATOM   2895  HB2 GLN A 172      67.468  49.817  56.995
ATOM   2896  CG  GLN A 172      68.415  51.053  55.503
ATOM   2897  HG1 GLN A 172      67.526  50.875  54.901
ATOM   2898  HG2 GLN A 172      69.214  50.412  55.136
ATOM   2899  CD  GLN A 172      68.845  52.502  55.322
ATOM   2900  OE1 GLN A 172      69.451  53.114  56.187
ATOM   2901  NE2 GLN A 172      68.517  53.129  54.219
ATOM   2902 1HE2 GLN A 172      68.067  52.642  53.466
ATOM   2903 2HE2 GLN A 172      68.765  54.102  54.166
ATOM   2904  C   GLN A 172      68.985  50.667  59.294
ATOM   2905  O   GLN A 172      69.237  51.716  59.884
ATOM   2906  N   LEU A 173      68.443  49.606  59.888
ATOM   2907  H   LEU A 173      68.239  48.796  59.307
ATOM   2908  CA  LEU A 173      68.149  49.508  61.312
ATOM   2909  HA  LEU A 173      67.472  50.316  61.594
ATOM   2910  CB  LEU A 173      67.439  48.150  61.495
ATOM   2911  HB1 LEU A 173      68.093  47.365  61.114
ATOM   2912  HB2 LEU A 173      66.540  48.143  60.876
ATOM   2913  CG  LEU A 173      67.039  47.776  62.929
ATOM   2914  HG  LEU A 173      67.904  47.849  63.589
ATOM   2915  CD1 LEU A 173      65.926  48.680  63.452
ATOM   2916 1HD1 LEU A 173      65.663  48.378  64.464
ATOM   2917 2HD1 LEU A 173      66.259  49.715  63.481
ATOM   2918 3HD1 LEU A 173      65.047  48.599  62.811
ATOM   2919  CD2 LEU A 173      66.543  46.328  62.926
ATOM   2920 1HD2 LEU A 173      66.236  46.039  63.931
ATOM   2921 2HD2 LEU A 173      65.694  46.225  62.251
ATOM   2922 3HD2 LEU A 173      67.342  45.661  62.600
ATOM   2923  C   LEU A 173      69.416  49.627  62.144
ATOM   2924  O   LEU A 173      69.529  50.546  62.959
ATOM   2925  N   ASN A 174      70.378  48.733  61.894
ATOM   2926  H   ASN A 174      70.222  48.030  61.176
ATOM   2927  CA  ASN A 174      71.619  48.703  62.651
ATOM   2928  HA  ASN A 174      71.363  48.549  63.697
ATOM   2929  CB  ASN A 174      72.458  47.508  62.182
ATOM   2930  HB1 ASN A 174      72.723  47.623  61.131
ATOM   2931  HB2 ASN A 174      71.885  46.588  62.294
ATOM   2932  CG  ASN A 174      73.728  47.393  62.998
ATOM   2933  OD1 ASN A 174      74.816  47.700  62.551
ATOM   2934  ND2 ASN A 174      73.631  46.968  64.236
ATOM   2935 1HD2 ASN A 174      72.744  46.739  64.643
ATOM   2936 2HD2 ASN A 174      74.494  46.910  64.744
ATOM   2937  C   ASN A 174      72.377  50.023  62.565
ATOM   2938  O   ASN A 174      72.586  50.628  63.604
ATOM   2939  N   SER A 175      72.680  50.482  61.348
ATOM   2940  H   SER A 175      72.394  49.921  60.551
ATOM   2941  CA  SER A 175      73.276  51.786  61.056
ATOM   2942  HA  SER A 175      74.241  51.838  61.560
ATOM   2943  CB  SER A 175      73.533  51.898  59.546
ATOM   2944  HB1 SER A 175      72.590  51.847  59.000
ATOM   2945  HB2 SER A 175      74.164  51.066  59.227
ATOM   2946  OG  SER A 175      74.178  53.112  59.233
ATOM   2947  HG  SER A 175      74.315  53.140  58.280
ATOM   2948  C   SER A 175      72.417  52.908  61.621
ATOM   2949  O   SER A 175      72.540  53.239  62.799
ATOM   2950  N   GLY A 176      71.494  53.434  60.815
ATOM   2951  H   GLY A 176      71.296  52.951  59.949
ATOM   2952  CA  GLY A 176      70.778  54.680  61.058
ATOM   2953  HA1 GLY A 176      70.291  54.990  60.134
ATOM   2954  HA2 GLY A 176      71.500  55.447  61.337
ATOM   2955  C   GLY A 176      69.721  54.635  62.150
ATOM   2956  O   GLY A 176      68.956  55.590  62.247
ATOM   2957  N   SER A 177      69.694  53.597  62.993
ATOM   2958  H   SER A 177      70.359  52.849  62.844
ATOM   2959  CA  SER A 177      69.093  53.744  64.317
ATOM   2960  HA  SER A 177      69.079  54.800  64.554
ATOM   2961  CB  SER A 177      67.625  53.311  64.311
ATOM   2962  HB1 SER A 177      67.100  53.844  63.517
ATOM   2963  HB2 SER A 177      67.166  53.578  65.263
ATOM   2964  OG  SER A 177      67.484  51.922  64.106
ATOM   2965  HG  SER A 177      68.180  51.607  63.502
ATOM   2966  C   SER A 177      69.884  53.114  65.446
ATOM   2967  O   SER A 177      70.146  53.812  66.423
ATOM   2968  N   TYR A 178      70.333  51.858  65.339
ATOM   2969  H   TYR A 178      70.207  51.332  64.484
ATOM   2970  CA  TYR A 178      70.945  51.215  66.498
ATOM   2971  HA  TYR A 178      70.320  51.422  67.369
ATOM   2972  CB  TYR A 178      71.006  49.694  66.327
ATOM   2973  HB1 TYR A 178      71.806  49.438  65.638
ATOM   2974  HB2 TYR A 178      70.065  49.345  65.899
ATOM   2975  CG  TYR A 178      71.242  48.954  67.628
ATOM   2976  CD1 TYR A 178      70.163  48.719  68.502
ATOM   2977  HD1 TYR A 178      69.171  49.063  68.241
ATOM   2978  CE1 TYR A 178      70.374  48.040  69.717
ATOM   2979  HE1 TYR A 178      69.554  47.858  70.394
ATOM   2980  CZ  TYR A 178      71.666  47.586  70.056
ATOM   2981  OH  TYR A 178      71.863  46.916  71.221
ATOM   2982  HH  TYR A 178      72.773  46.640  71.321
ATOM   2983  CE2 TYR A 178      72.749  47.822  69.181
ATOM   2984  HE2 TYR A 178      73.740  47.485  69.444
ATOM   2985  CD2 TYR A 178      72.536  48.514  67.972
ATOM   2986  HD2 TYR A 178      73.368  48.723  67.314
ATOM   2987  C   TYR A 178      72.325  51.818  66.783
ATOM   2988  O   TYR A 178      72.667  52.002  67.952
ATOM   2989  N   LEU A 179      73.094  52.201  65.749
ATOM   2990  H   LEU A 179      72.775  52.048  64.794
ATOM   2991  CA  LEU A 179      74.435  52.722  65.979
ATOM   2992  HA  LEU A 179      74.919  52.069  66.707
ATOM   2993  CB  LEU A 179      75.265  52.633  64.682
ATOM   2994  HB1 LEU A 179      74.720  53.091  63.866
ATOM   2995  HB2 LEU A 179      75.383  51.579  64.428
ATOM   2996  CG  LEU A 179      76.656  53.288  64.737
ATOM   2997  HG  LEU A 179      76.555  54.347  64.976
ATOM   2998  CD1 LEU A 179      77.568  52.625  65.771
ATOM   2999 1HD1 LEU A 179      78.551  53.095  65.745
ATOM   3000 2HD1 LEU A 179      77.155  52.754  66.771
ATOM   3001 3HD1 LEU A 179      77.669  51.562  65.555
ATOM   3002  CD2 LEU A 179      77.307  53.164  63.358
ATOM   3003 1HD2 LEU A 179      78.285  53.645  63.364
ATOM   3004 2HD2 LEU A 179      77.425  52.113  63.091
ATOM   3005 3HD2 LEU A 179      76.682  53.651  62.608
ATOM   3006  C   LEU A 179      74.378  54.114  66.632
ATOM   3007  O   LEU A 179      74.998  54.278  67.682
ATOM   3008  N   PRO A 180      73.584  55.080  66.129
ATOM   3009  CD  PRO A 180      73.018  55.176  64.797
ATOM   3010  HD1 PRO A 180      72.143  54.532  64.740
ATOM   3011  HD2 PRO A 180      73.756  54.934  64.037
ATOM   3012  CG  PRO A 180      72.580  56.619  64.596
ATOM   3013  HG1 PRO A 180      71.737  56.705  63.910
ATOM   3014  HG2 PRO A 180      73.424  57.220  64.269
ATOM   3015  CB  PRO A 180      72.221  57.028  66.006
ATOM   3016  HB1 PRO A 180      71.228  56.652  66.242
ATOM   3017  HB2 PRO A 180      72.270  58.106  66.136
ATOM   3018  CA  PRO A 180      73.269  56.296  66.845
ATOM   3019  HA  PRO A 180      74.168  56.913  66.887
ATOM   3020  C   PRO A 180      72.736  56.128  68.256
ATOM   3021  O   PRO A 180      73.210  56.833  69.134
ATOM   3022  N   LEU A 181      71.771  55.234  68.498
ATOM   3023  H   LEU A 181      71.383  54.690  67.733
ATOM   3024  CA  LEU A 181      71.225  55.063  69.843
ATOM   3025  HA  LEU A 181      70.908  56.038  70.209
ATOM   3026  CB  LEU A 181      70.001  54.123  69.822
ATOM   3027  HB1 LEU A 181      69.772  53.846  70.853
ATOM   3028  HB2 LEU A 181      70.272  53.210  69.288
ATOM   3029  CG  LEU A 181      68.719  54.715  69.196
ATOM   3030  HG  LEU A 181      68.893  54.981  68.160
ATOM   3031  CD1 LEU A 181      67.602  53.672  69.258
ATOM   3032 1HD1 LEU A 181      66.708  54.065  68.773
ATOM   3033 2HD1 LEU A 181      67.913  52.772  68.729
ATOM   3034 3HD1 LEU A 181      67.375  53.427  70.295
ATOM   3035  CD2 LEU A 181      68.216  55.963  69.922
ATOM   3036 1HD2 LEU A 181      67.247  56.263  69.521
ATOM   3037 2HD2 LEU A 181      68.129  55.752  70.982
ATOM   3038 3HD2 LEU A 181      68.914  56.787  69.778
ATOM   3039  C   LEU A 181      72.290  54.581  70.829
ATOM   3040  O   LEU A 181      72.372  55.092  71.946
ATOM   3041  N   VAL A 182      73.153  53.661  70.391
ATOM   3042  H   VAL A 182      73.014  53.273  69.461
ATOM   3043  CA  VAL A 182      74.314  53.219  71.166
ATOM   3044  HA  VAL A 182      73.959  52.882  72.140
ATOM   3045  CB  VAL A 182      75.006  52.017  70.485
ATOM   3046  HB  VAL A 182      75.137  52.225  69.423
ATOM   3047  CG1 VAL A 182      76.384  51.683  71.078
ATOM   3048 1HG1 VAL A 182      76.778  50.779  70.616
ATOM   3049 2HG1 VAL A 182      77.086  52.493  70.880
ATOM   3050 3HG1 VAL A 182      76.303  51.531  72.155
ATOM   3051  CG2 VAL A 182      74.142  50.759  70.646
ATOM   3052 1HG2 VAL A 182      74.592  49.933  70.097
ATOM   3053 2HG2 VAL A 182      74.058  50.492  71.700
ATOM   3054 3HG2 VAL A 182      73.143  50.931  70.247
ATOM   3055  C   VAL A 182      75.293  54.359  71.451
ATOM   3056  O   VAL A 182      75.664  54.550  72.609
ATOM   3057  N   VAL A 183      75.700  55.141  70.448
ATOM   3058  H   VAL A 183      75.347  54.957  69.511
ATOM   3059  CA  VAL A 183      76.655  56.247  70.648
ATOM   3060  HA  VAL A 183      77.555  55.859  71.126
ATOM   3061  CB  VAL A 183      77.052  56.874  69.293
ATOM   3062  HB  VAL A 183      76.148  57.141  68.744
ATOM   3063  CG1 VAL A 183      77.912  58.140  69.449
ATOM   3064 1HG1 VAL A 183      78.218  58.502  68.468
ATOM   3065 2HG1 VAL A 183      77.343  58.933  69.933
ATOM   3066 3HG1 VAL A 183      78.798  57.921  70.046
ATOM   3067  CG2 VAL A 183      77.867  55.889  68.444
ATOM   3068 1HG2 VAL A 183      78.071  56.325  67.466
ATOM   3069 2HG2 VAL A 183      78.810  55.658  68.940
ATOM   3070 3HG2 VAL A 183      77.317  54.962  68.295
ATOM   3071  C   VAL A 183      76.084  57.323  71.572
ATOM   3072  O   VAL A 183      76.765  57.744  72.502
ATOM   3073  N   PHE A 184      74.831  57.729  71.355
ATOM   3074  H   PHE A 184      74.337  57.326  70.563
ATOM   3075  CA  PHE A 184      74.079  58.642  72.212
ATOM   3076  HA  PHE A 184      74.554  59.624  72.189
ATOM   3077  CB  PHE A 184      72.621  58.790  71.719
ATOM   3078  HB1 PHE A 184      72.328  57.866  71.225
ATOM   3079  HB2 PHE A 184      72.577  59.586  70.974
ATOM   3080  CG  PHE A 184      71.587  59.057  72.812
ATOM   3081  CD1 PHE A 184      71.720  60.162  73.678
ATOM   3082  HD1 PHE A 184      72.527  60.866  73.534
ATOM   3083  CE1 PHE A 184      70.809  60.358  74.731
ATOM   3084  HE1 PHE A 184      70.915  61.215  75.383
ATOM   3085  CZ  PHE A 184      69.779  59.429  74.953
ATOM   3086  HZ  PHE A 184      69.086  59.569  75.773
ATOM   3087  CE2 PHE A 184      69.640  58.328  74.094
ATOM   3088  HE2 PHE A 184      68.848  57.615  74.263
ATOM   3089  CD2 PHE A 184      70.535  58.145  73.025
ATOM   3090  HD2 PHE A 184      70.428  57.283  72.383
ATOM   3091  C   PHE A 184      74.077  58.172  73.668
ATOM   3092  O   PHE A 184      74.388  58.958  74.565
ATOM   3093  N   LEU A 185      73.716  56.912  73.914
ATOM   3094  H   LEU A 185      73.444  56.311  73.140
ATOM   3095  CA  LEU A 185      73.618  56.408  75.273
ATOM   3096  HA  LEU A 185      73.018  57.105  75.857
ATOM   3097  CB  LEU A 185      72.936  55.028  75.278
ATOM   3098  HB1 LEU A 185      73.117  54.548  76.241
ATOM   3099  HB2 LEU A 185      73.400  54.407  74.509
ATOM   3100  CG  LEU A 185      71.412  55.074  75.047
ATOM   3101  HG  LEU A 185      71.188  55.665  74.163
ATOM   3102  CD1 LEU A 185      70.886  53.656  74.829
ATOM   3103 1HD1 LEU A 185      69.815  53.686  74.632
ATOM   3104 2HD1 LEU A 185      71.381  53.214  73.963
ATOM   3105 3HD1 LEU A 185      71.078  53.041  75.708
ATOM   3106  CD2 LEU A 185      70.659  55.671  76.239
ATOM   3107 1HD2 LEU A 185      69.588  55.636  76.046
ATOM   3108 2HD2 LEU A 185      70.882  55.109  77.146
ATOM   3109 3HD2 LEU A 185      70.944  56.713  76.376
ATOM   3110  C   LEU A 185      74.987  56.343  75.954
ATOM   3111  O   LEU A 185      75.095  56.707  77.124
ATOM   3112  N   VAL A 186      76.037  55.951  75.224
ATOM   3113  H   VAL A 186      75.868  55.639  74.270
ATOM   3114  CA  VAL A 186      77.419  55.980  75.720
ATOM   3115  HA  VAL A 186      77.460  55.384  76.631
ATOM   3116  CB  VAL A 186      78.398  55.340  74.710
ATOM   3117  HB  VAL A 186      78.203  55.736  73.714
ATOM   3118  CG1 VAL A 186      79.873  55.600  75.052
ATOM   3119 1HG1 VAL A 186      80.516  55.051  74.365
ATOM   3120 2HG1 VAL A 186      80.106  56.660  74.951
ATOM   3121 3HG1 VAL A 186      80.083  55.282  76.073
ATOM   3122  CG2 VAL A 186      78.209  53.816  74.688
ATOM   3123 1HG2 VAL A 186      77.174  53.569  74.458
ATOM   3124 2HG2 VAL A 186      78.846  53.375  73.921
ATOM   3125 3HG2 VAL A 186      78.466  53.389  75.658
ATOM   3126  C   VAL A 186      77.847  57.388  76.126
ATOM   3127  O   VAL A 186      78.287  57.599  77.255
ATOM   3128  N   SER A 187      77.652  58.364  75.243
ATOM   3129  H   SER A 187      77.269  58.098  74.339
ATOM   3130  CA  SER A 187      77.958  59.778  75.462
ATOM   3131  HA  SER A 187      79.029  59.880  75.637
ATOM   3132  CB  SER A 187      77.593  60.527  74.166
ATOM   3133  HB1 SER A 187      76.517  60.707  74.126
ATOM   3134  HB2 SER A 187      77.867  59.911  73.309
ATOM   3135  OG  SER A 187      78.292  61.744  74.037
ATOM   3136  HG  SER A 187      78.105  62.275  74.825
ATOM   3137  C   SER A 187      77.212  60.349  76.665
ATOM   3138  O   SER A 187      77.793  61.085  77.453
ATOM   3139  N   SER A 188      75.952  59.950  76.847
ATOM   3140  H   SER A 188      75.550  59.341  76.142
ATOM   3141  CA  SER A 188      75.087  60.377  77.951
ATOM   3142  HA  SER A 188      75.164  61.460  78.045
ATOM   3143  CB  SER A 188      73.628  60.058  77.645
ATOM   3144  HB1 SER A 188      72.997  60.419  78.458
ATOM   3145  HB2 SER A 188      73.491  58.982  77.526
ATOM   3146  OG  SER A 188      73.281  60.724  76.451
ATOM   3147  HG  SER A 188      73.614  60.181  75.716
ATOM   3148  C   SER A 188      75.505  59.776  79.293
ATOM   3149  O   SER A 188      75.494  60.471  80.308
ATOM   3150  N   GLY A 189      75.971  58.527  79.303
ATOM   3151  H   GLY A 189      75.934  57.989  78.441
ATOM   3152  CA  GLY A 189      76.606  57.921  80.472
ATOM   3153  HA1 GLY A 189      76.849  56.884  80.244
ATOM   3154  HA2 GLY A 189      75.919  57.946  81.317
ATOM   3155  C   GLY A 189      77.900  58.645  80.869
ATOM   3156  O   GLY A 189      78.092  59.014  82.031
ATOM   3157  N   MET A 190      78.757  58.928  79.882
ATOM   3158  H   MET A 190      78.535  58.600  78.945
ATOM   3159  CA  MET A 190      79.983  59.708  80.076
ATOM   3160  HA  MET A 190      80.589  59.198  80.826
ATOM   3161  CB  MET A 190      80.803  59.768  78.778
ATOM   3162  HB1 MET A 190      81.626  60.470  78.920
ATOM   3163  HB2 MET A 190      80.181  60.130  77.959
ATOM   3164  CG  MET A 190      81.388  58.399  78.409
ATOM   3165  HG1 MET A 190      80.570  57.693  78.276
ATOM   3166  HG2 MET A 190      82.004  58.041  79.234
ATOM   3167  SD  MET A 190      82.384  58.379  76.892
ATOM   3168  CE  MET A 190      83.879  59.235  77.456
ATOM   3169  HE1 MET A 190      84.606  59.259  76.644
ATOM   3170  HE2 MET A 190      83.636  60.255  77.749
ATOM   3171  HE3 MET A 190      84.309  58.702  78.304
ATOM   3172  C   MET A 190      79.724  61.116  80.629
ATOM   3173  O   MET A 190      80.472  61.596  81.482
ATOM   3174  N   LEU A 191      78.644  61.753  80.175
ATOM   3175  H   LEU A 191      78.132  61.314  79.416
ATOM   3176  CA  LEU A 191      78.155  63.049  80.630
ATOM   3177  HA  LEU A 191      78.980  63.763  80.601
ATOM   3178  CB  LEU A 191      77.074  63.519  79.649
ATOM   3179  HB1 LEU A 191      76.308  62.754  79.551
ATOM   3180  HB2 LEU A 191      77.569  63.598  78.689
ATOM   3181  CG  LEU A 191      76.393  64.865  79.954
ATOM   3182  HG  LEU A 191      77.102  65.564  80.396
ATOM   3183  CD1 LEU A 191      75.877  65.448  78.637
ATOM   3184 1HD1 LEU A 191      75.240  66.301  78.835
ATOM   3185 2HD1 LEU A 191      76.718  65.756  78.017
ATOM   3186 3HD1 LEU A 191      75.292  64.700  78.099
ATOM   3187  CD2 LEU A 191      75.170  64.712  80.864
ATOM   3188 1HD2 LEU A 191      74.663  65.667  80.976
ATOM   3189 2HD2 LEU A 191      74.473  63.990  80.437
ATOM   3190 3HD2 LEU A 191      75.467  64.372  81.852
ATOM   3191  C   LEU A 191      77.662  63.000  82.073
ATOM   3192  O   LEU A 191      77.944  63.914  82.834
ATOM   3193  N   ILE A 192      76.956  61.946  82.480
ATOM   3194  H   ILE A 192      76.690  61.237  81.801
ATOM   3195  CA  ILE A 192      76.539  61.789  83.877
ATOM   3196  HA  ILE A 192      76.035  62.702  84.198
ATOM   3197  CB  ILE A 192      75.525  60.623  83.993
ATOM   3198  HB  ILE A 192      75.932  59.759  83.466
ATOM   3199  CG2 ILE A 192      75.275  60.216  85.458
ATOM   3200 1HG2 ILE A 192      74.521  59.434  85.513
ATOM   3201 2HG2 ILE A 192      76.187  59.820  85.903
ATOM   3202 3HG2 ILE A 192      74.940  61.079  86.036
ATOM   3203  CG1 ILE A 192      74.188  61.033  83.329
ATOM   3204 1HG1 ILE A 192      74.380  61.551  82.390
ATOM   3205 2HG1 ILE A 192      73.657  61.731  83.978
ATOM   3206  CD1 ILE A 192      73.268  59.847  83.010
ATOM   3207  HD1 ILE A 192      72.391  60.210  82.473
ATOM   3208  HD2 ILE A 192      73.794  59.129  82.380
ATOM   3209  HD3 ILE A 192      72.938  59.359  83.925
ATOM   3210  C   ILE A 192      77.758  61.616  84.798
ATOM   3211  O   ILE A 192      77.845  62.270  85.840
ATOM   3212  N   VAL A 193      78.740  60.797  84.400
ATOM   3213  H   VAL A 193      78.611  60.277  83.536
ATOM   3214  CA  VAL A 193      79.981  60.605  85.178
ATOM   3215  HA  VAL A 193      79.708  60.298  86.187
ATOM   3216  CB  VAL A 193      80.833  59.481  84.551
ATOM   3217  HB  VAL A 193      80.965  59.678  83.487
ATOM   3218  CG1 VAL A 193      82.224  59.351  85.189
ATOM   3219 1HG1 VAL A 193      82.743  58.489  84.772
ATOM   3220 2HG1 VAL A 193      82.823  60.235  84.974
ATOM   3221 3HG1 VAL A 193      82.132  59.227  86.269
ATOM   3222  CG2 VAL A 193      80.137  58.124  84.719
ATOM   3223 1HG2 VAL A 193      80.717  57.346  84.221
ATOM   3224 2HG2 VAL A 193      80.040  57.878  85.776
ATOM   3225 3HG2 VAL A 193      79.146  58.146  84.269
ATOM   3226  C   VAL A 193      80.793  61.900  85.317
ATOM   3227  O   VAL A 193      81.280  62.223  86.410
ATOM   3228  N   SER A 194      80.938  62.666  84.238
ATOM   3229  H   SER A 194      80.530  62.378  83.353
ATOM   3230  CA  SER A 194      81.692  63.918  84.264
ATOM   3231  HA  SER A 194      82.608  63.757  84.831
ATOM   3232  CB  SER A 194      82.102  64.324  82.852
ATOM   3233  HB1 SER A 194      82.466  63.447  82.316
ATOM   3234  HB2 SER A 194      82.905  65.061  82.915
ATOM   3235  OG  SER A 194      81.016  64.892  82.158
ATOM   3236  HG  SER A 194      81.264  64.981  81.220
ATOM   3237  C   SER A 194      80.943  65.072  84.919
ATOM   3238  O   SER A 194      81.607  65.954  85.446
ATOM   3239  N   LEU A 195      79.608  65.055  84.979
ATOM   3240  H   LEU A 195      79.113  64.374  84.410
ATOM   3241  CA  LEU A 195      78.822  65.971  85.808
ATOM   3242  HA  LEU A 195      79.214  66.977  85.693
ATOM   3243  CB  LEU A 195      77.339  65.956  85.396
ATOM   3244  HB1 LEU A 195      76.754  66.375  86.216
ATOM   3245  HB2 LEU A 195      77.021  64.920  85.268
ATOM   3246  CG  LEU A 195      76.980  66.753  84.130
ATOM   3247  HG  LEU A 195      77.506  66.351  83.267
ATOM   3248  CD1 LEU A 195      75.473  66.629  83.907
ATOM   3249 1HD1 LEU A 195      75.202  67.076  82.955
ATOM   3250 2HD1 LEU A 195      75.194  65.576  83.885
ATOM   3251 3HD1 LEU A 195      74.926  67.124  84.711
ATOM   3252  CD2 LEU A 195      77.302  68.244  84.240
ATOM   3253 1HD2 LEU A 195      76.963  68.753  83.340
ATOM   3254 2HD2 LEU A 195      76.812  68.671  85.115
ATOM   3255 3HD2 LEU A 195      78.378  68.386  84.321
ATOM   3256  C   LEU A 195      78.896  65.636  87.295
ATOM   3257  O   LEU A 195      78.933  66.554  88.099
ATOM   3258  N   TYR A 196      78.957  64.365  87.684
ATOM   3259  H   TYR A 196      78.822  63.648  86.977
ATOM   3260  CA  TYR A 196      79.188  63.956  89.077
ATOM   3261  HA  TYR A 196      78.454  64.439  89.723
ATOM   3262  CB  TYR A 196      78.971  62.429  89.143
ATOM   3263  HB1 TYR A 196      79.187  61.997  88.165
ATOM   3264  HB2 TYR A 196      77.912  62.243  89.325
ATOM   3265  CG  TYR A 196      79.783  61.641  90.158
ATOM   3266  CD1 TYR A 196      79.407  61.615  91.515
ATOM   3267  HD1 TYR A 196      78.549  62.188  91.843
ATOM   3268  CE1 TYR A 196      80.117  60.809  92.427
ATOM   3269  HE1 TYR A 196      79.790  60.748  93.452
ATOM   3270  CZ  TYR A 196      81.210  60.031  91.985
ATOM   3271  OH  TYR A 196      81.907  59.267  92.871
ATOM   3272  HH  TYR A 196      82.465  58.631  92.406
ATOM   3273  CE2 TYR A 196      81.590  60.059  90.627
ATOM   3274  HE2 TYR A 196      82.417  59.464  90.268
ATOM   3275  CD2 TYR A 196      80.876  60.864  89.720
ATOM   3276  HD2 TYR A 196      81.158  60.869  88.677
ATOM   3277  C   TYR A 196      80.581  64.383  89.570
ATOM   3278  O   TYR A 196      80.754  65.020  90.620
ATOM   3279  N   THR A 197      81.584  64.101  88.743
ATOM   3280  H   THR A 197      81.365  63.547  87.921
ATOM   3281  CA  THR A 197      82.974  64.506  88.970
ATOM   3282  HA  THR A 197      83.273  64.158  89.959
ATOM   3283  CB  THR A 197      83.888  63.829  87.936
ATOM   3284  HB  THR A 197      83.720  64.261  86.950
ATOM   3285  CG2 THR A 197      85.364  63.955  88.306
ATOM   3286 1HG2 THR A 197      85.972  63.475  87.539
ATOM   3287 2HG2 THR A 197      85.648  65.002  88.383
ATOM   3288 3HG2 THR A 197      85.548  63.463  89.262
ATOM   3289  OG1 THR A 197      83.625  62.442  87.883
ATOM   3290  HG1 THR A 197      82.841  62.298  87.327
ATOM   3291  C   THR A 197      83.128  66.025  88.954
ATOM   3292  O   THR A 197      83.891  66.558  89.749
ATOM   3293  N   HIS A 198      82.359  66.746  88.132
ATOM   3294  H   HIS A 198      81.792  66.252  87.450
ATOM   3295  CA  HIS A 198      82.256  68.207  88.139
ATOM   3296  HA  HIS A 198      83.249  68.628  88.228
ATOM   3297  CB  HIS A 198      81.673  68.719  86.810
ATOM   3298  HB1 HIS A 198      80.667  68.321  86.685
ATOM   3299  HB2 HIS A 198      82.288  68.362  85.987
ATOM   3300  CG  HIS A 198      81.609  70.226  86.711
ATOM   3301  ND1 HIS A 198      82.709  71.082  86.574
ATOM   3302  CE1 HIS A 198      82.204  72.326  86.618
ATOM   3303  HE1 HIS A 198      82.789  73.236  86.570
ATOM   3304  NE2 HIS A 198      80.873  72.292  86.777
ATOM   3305  HE2 HIS A 198      80.291  73.102  86.953
ATOM   3306  CD2 HIS A 198      80.476  70.975  86.831
ATOM   3307  HD2 HIS A 198      79.475  70.598  86.996
ATOM   3308  C   HIS A 198      81.438  68.745  89.310
ATOM   3309  O   HIS A 198      81.613  69.896  89.631
ATOM   3310  N   HIS A 199      80.603  67.970  89.997
ATOM   3311  H   HIS A 199      80.367  67.059  89.621
ATOM   3312  CA  HIS A 199      79.900  68.423  91.201
ATOM   3313  HA  HIS A 199      79.570  69.454  91.073
ATOM   3314  CB  HIS A 199      78.657  67.542  91.426
ATOM   3315  HB1 HIS A 199      78.962  66.536  91.711
ATOM   3316  HB2 HIS A 199      78.111  67.466  90.485
ATOM   3317  CG  HIS A 199      77.700  68.058  92.472
ATOM   3318  ND1 HIS A 199      77.938  68.107  93.848
ATOM   3319  CE1 HIS A 199      76.804  68.567  94.399
ATOM   3320  HE1 HIS A 199      76.655  68.710  95.460
ATOM   3321  NE2 HIS A 199      75.878  68.799  93.454
ATOM   3322  HE2 HIS A 199      74.929  69.105  93.623
ATOM   3323  CD2 HIS A 199      76.425  68.482  92.232
ATOM   3324  HD2 HIS A 199      75.937  68.518  91.266
ATOM   3325  C   HIS A 199      80.845  68.386  92.393
ATOM   3326  O   HIS A 199      81.027  69.397  93.070
ATOM   3327  N   LYS A 200      81.576  67.273  92.561
ATOM   3328  H   LYS A 200      81.385  66.482  91.951
ATOM   3329  CA  LYS A 200      82.668  67.207  93.551
ATOM   3330  HA  LYS A 200      82.256  67.420  94.538
ATOM   3331  CB  LYS A 200      83.276  65.795  93.555
ATOM   3332  HB1 LYS A 200      84.178  65.799  94.169
ATOM   3333  HB2 LYS A 200      83.545  65.501  92.538
ATOM   3334  CG  LYS A 200      82.280  64.783  94.143
ATOM   3335  HG1 LYS A 200      81.363  64.777  93.551
ATOM   3336  HG2 LYS A 200      82.034  65.089  95.162
ATOM   3337  CD  LYS A 200      82.852  63.362  94.173
ATOM   3338  HD1 LYS A 200      83.822  63.373  94.673
ATOM   3339  HD2 LYS A 200      82.972  63.000  93.149
ATOM   3340  CE  LYS A 200      81.881  62.462  94.943
ATOM   3341  HE1 LYS A 200      80.909  62.485  94.439
ATOM   3342  HE2 LYS A 200      81.747  62.877  95.946
ATOM   3343  NZ  LYS A 200      82.376  61.069  95.038
ATOM   3344  HZ1 LYS A 200      81.780  60.515  95.637
ATOM   3345  HZ2 LYS A 200      82.366  60.618  94.126
ATOM   3346  HZ3 LYS A 200      83.321  61.043  95.396
ATOM   3347  C   LYS A 200      83.726  68.305  93.302
ATOM   3348  O   LYS A 200      84.019  69.143  94.166
ATOM   3349  N   LYS A 201      84.242  68.343  92.070
ATOM   3350  H   LYS A 201      83.940  67.628  91.416
ATOM   3351  CA  LYS A 201      85.246  69.307  91.614
ATOM   3352  HA  LYS A 201      86.131  69.205  92.247
ATOM   3353  CB  LYS A 201      85.653  69.001  90.169
ATOM   3354  HB1 LYS A 201      84.755  69.075  89.569
ATOM   3355  HB2 LYS A 201      86.018  67.974  90.113
ATOM   3356  CG  LYS A 201      86.743  69.923  89.584
ATOM   3357  HG1 LYS A 201      87.707  69.637  90.007
ATOM   3358  HG2 LYS A 201      86.554  70.966  89.841
ATOM   3359  CD  LYS A 201      86.802  69.808  88.053
ATOM   3360  HD1 LYS A 201      86.829  68.753  87.781
ATOM   3361  HD2 LYS A 201      87.710  70.290  87.689
ATOM   3362  CE  LYS A 201      85.578  70.499  87.434
ATOM   3363  HE1 LYS A 201      85.701  71.583  87.518
ATOM   3364  HE2 LYS A 201      84.688  70.245  88.013
ATOM   3365  NZ  LYS A 201      85.339  70.119  86.023
ATOM   3366  HZ1 LYS A 201      84.429  70.480  85.737
ATOM   3367  HZ2 LYS A 201      86.049  70.484  85.409
ATOM   3368  HZ3 LYS A 201      85.307  69.113  85.893
ATOM   3369  C   LYS A 201      84.787  70.761  91.769
ATOM   3370  O   LYS A 201      85.546  71.584  92.262
ATOM   3371  N   MET A 202      83.568  71.094  91.354
ATOM   3372  H   MET A 202      82.986  70.383  90.929
ATOM   3373  CA  MET A 202      82.994  72.438  91.435
ATOM   3374  HA  MET A 202      83.732  73.147  91.059
ATOM   3375  CB  MET A 202      81.744  72.570  90.553
ATOM   3376  HB1 MET A 202      80.985  71.876  90.914
ATOM   3377  HB2 MET A 202      82.023  72.327  89.529
ATOM   3378  CG  MET A 202      81.128  73.968  90.541
ATOM   3379  HG1 MET A 202      81.927  74.694  90.400
ATOM   3380  HG2 MET A 202      80.669  74.140  91.513
ATOM   3381  SD  MET A 202      79.869  74.256  89.262
ATOM   3382  CE  MET A 202      78.678  72.945  89.657
ATOM   3383  HE1 MET A 202      77.792  73.059  89.034
ATOM   3384  HE2 MET A 202      79.126  71.969  89.465
ATOM   3385  HE3 MET A 202      78.389  73.009  90.706
ATOM   3386  C   MET A 202      82.683  72.863  92.875
ATOM   3387  O   MET A 202      82.703  74.055  93.174
ATOM   3388  N   LYS A 203      82.447  71.918  93.788
ATOM   3389  H   LYS A 203      82.313  70.955  93.493
ATOM   3390  CA  LYS A 203      82.431  72.228  95.216
ATOM   3391  HA  LYS A 203      81.844  73.134  95.363
ATOM   3392  CB  LYS A 203      81.752  71.079  95.981
ATOM   3393  HB1 LYS A 203      82.370  70.183  95.926
ATOM   3394  HB2 LYS A 203      80.791  70.865  95.509
ATOM   3395  CG  LYS A 203      81.507  71.442  97.455
ATOM   3396  HG1 LYS A 203      80.956  72.382  97.502
ATOM   3397  HG2 LYS A 203      82.464  71.569  97.962
ATOM   3398  CD  LYS A 203      80.709  70.359  98.190
ATOM   3399  HD1 LYS A 203      81.268  69.422  98.165
ATOM   3400  HD2 LYS A 203      79.748  70.223  97.692
ATOM   3401  CE  LYS A 203      80.496  70.804  99.643
ATOM   3402  HE1 LYS A 203      80.002  71.782  99.634
ATOM   3403  HE2 LYS A 203      81.475  70.933 100.115
ATOM   3404  NZ  LYS A 203      79.681  69.827 100.409
ATOM   3405  HZ1 LYS A 203      79.541  70.154 101.357
ATOM   3406  HZ2 LYS A 203      78.776  69.705  99.973
ATOM   3407  HZ3 LYS A 203      80.144  68.929 100.450
ATOM   3408  C   LYS A 203      83.834  72.535  95.759
ATOM   3409  O   LYS A 203      83.934  73.333  96.691
ATOM   3410  N   VAL A 204      84.909  71.988  95.172
ATOM   3411  H   VAL A 204      84.776  71.320  94.425
ATOM   3412  CA  VAL A 204      86.274  72.481  95.487
ATOM   3413  HA  VAL A 204      86.342  72.599  96.569
ATOM   3414  CB  VAL A 204      87.365  71.460  95.096
ATOM   3415  HB  VAL A 204      87.333  71.276  94.024
ATOM   3416  CG1 VAL A 204      88.775  71.952  95.452
ATOM   3417 1HG1 VAL A 204      89.508  71.176  95.228
ATOM   3418 2HG1 VAL A 204      89.028  72.835  94.868
ATOM   3419 3HG1 VAL A 204      88.828  72.200  96.513
ATOM   3420  CG2 VAL A 204      87.156  70.126  95.826
ATOM   3421 1HG2 VAL A 204      87.937  69.422  95.542
ATOM   3422 2HG2 VAL A 204      87.189  70.282  96.905
ATOM   3423 3HG2 VAL A 204      86.195  69.692  95.557
ATOM   3424  C   VAL A 204      86.572  73.864  94.898
ATOM   3425  O   VAL A 204      86.949  74.770  95.637
ATOM   3426  N   HIS A 205      86.322  74.080  93.604
ATOM   3427  H   HIS A 205      86.005  73.283  93.063
ATOM   3428  CA  HIS A 205      86.223  75.407  92.972
ATOM   3429  HA  HIS A 205      87.047  76.035  93.316
ATOM   3430  CB  HIS A 205      86.315  75.281  91.427
ATOM   3431  HB1 HIS A 205      85.861  76.154  90.965
ATOM   3432  HB2 HIS A 205      85.748  74.410  91.098
ATOM   3433  CG  HIS A 205      87.707  75.211  90.840
ATOM   3434  ND1 HIS A 205      88.096  75.780  89.613
ATOM   3435  CE1 HIS A 205      89.399  75.475  89.479
ATOM   3436  HE1 HIS A 205      90.019  75.759  88.639
ATOM   3437  NE2 HIS A 205      89.838  74.769  90.535
ATOM   3438  HE2 HIS A 205      90.788  74.448  90.677
ATOM   3439  CD2 HIS A 205      88.785  74.592  91.402
ATOM   3440  HD2 HIS A 205      88.799  74.074  92.353
ATOM   3441  C   HIS A 205      84.933  76.112  93.431
ATOM   3442  O   HIS A 205      84.192  76.634  92.614
ATOM   3443  N   SER A 206      84.612  76.144  94.726
ATOM   3444  H   SER A 206      85.262  75.728  95.383
ATOM   3445  CA  SER A 206      83.422  76.848  95.249
ATOM   3446  HA  SER A 206      82.547  76.429  94.753
ATOM   3447  CB  SER A 206      83.262  76.598  96.748
ATOM   3448  HB1 SER A 206      82.925  75.576  96.915
ATOM   3449  HB2 SER A 206      82.507  77.275  97.150
ATOM   3450  OG  SER A 206      84.484  76.805  97.426
ATOM   3451  HG  SER A 206      84.950  75.960  97.477
ATOM   3452  C   SER A 206      83.417  78.358  94.959
ATOM   3453  O   SER A 206      82.351  78.979  94.900
ATOM   3454  N   ALA A 207      84.589  78.906  94.635
ATOM   3455  H   ALA A 207      85.402  78.326  94.791
ATOM   3456  CA  ALA A 207      84.779  80.008  93.699
ATOM   3457  HA  ALA A 207      83.825  80.258  93.234
ATOM   3458  CB  ALA A 207      85.284  81.233  94.469
ATOM   3459  HB1 ALA A 207      85.415  82.076  93.790
ATOM   3460  HB2 ALA A 207      84.565  81.507  95.242
ATOM   3461  HB3 ALA A 207      86.242  81.006  94.943
ATOM   3462  C   ALA A 207      85.765  79.548  92.606
ATOM   3463  O   ALA A 207      86.584  78.659  92.818
ATOM   3464  N   GLY A 208      85.569  80.045  91.384
ATOM   3465  H   GLY A 208      84.964  80.845  91.302
ATOM   3466  CA  GLY A 208      85.758  79.202  90.190
ATOM   3467  HA1 GLY A 208      86.593  78.517  90.348
ATOM   3468  HA2 GLY A 208      85.987  79.841  89.338
ATOM   3469  C   GLY A 208      84.510  78.375  89.871
ATOM   3470  O   GLY A 208      84.390  77.834  88.771
ATOM   3471  N   ARG A 209      83.525  78.409  90.775
ATOM   3472  H   ARG A 209      83.818  78.533  91.734
ATOM   3473  CA  ARG A 209      82.170  77.900  90.603
ATOM   3474  HA  ARG A 209      82.237  76.822  90.450
ATOM   3475  CB  ARG A 209      81.346  78.163  91.868
ATOM   3476  HB1 ARG A 209      81.055  79.214  91.917
ATOM   3477  HB2 ARG A 209      81.971  77.930  92.722
ATOM   3478  CG  ARG A 209      80.113  77.260  91.965
ATOM   3479  HG1 ARG A 209      80.451  76.228  91.943
ATOM   3480  HG2 ARG A 209      79.441  77.429  91.123
ATOM   3481  CD  ARG A 209      79.362  77.474  93.282
ATOM   3482  HD1 ARG A 209      80.071  77.480  94.112
ATOM   3483  HD2 ARG A 209      78.691  76.625  93.431
ATOM   3484  NE  ARG A 209      78.552  78.703  93.254
ATOM   3485  HE  ARG A 209      77.711  78.693  92.675
ATOM   3486  CZ  ARG A 209      78.707  79.811  93.949
ATOM   3487  NH1 ARG A 209      77.784  80.719  93.840
ATOM   3488 1HH1 ARG A 209      77.016  80.508  93.198
ATOM   3489 2HH1 ARG A 209      77.804  81.557  94.385
ATOM   3490  NH2 ARG A 209      79.741  80.050  94.708
ATOM   3491 1HH2 ARG A 209      80.528  79.403  94.723
ATOM   3492 2HH2 ARG A 209      79.811  80.905  95.221
ATOM   3493  C   ARG A 209      81.508  78.478  89.356
ATOM   3494  O   ARG A 209      80.658  77.842  88.747
ATOM   3495  N   ARG A 210      81.955  79.689  88.980
ATOM   3496  H   ARG A 210      82.658  80.084  89.580
ATOM   3497  CA  ARG A 210      81.623  80.403  87.741
ATOM   3498  HA  ARG A 210      81.874  81.456  87.865
ATOM   3499  CB  ARG A 210      82.494  79.842  86.588
ATOM   3500  HB1 ARG A 210      82.131  80.217  85.630
ATOM   3501  HB2 ARG A 210      82.401  78.754  86.576
ATOM   3502  CG  ARG A 210      83.982  80.237  86.715
ATOM   3503  HG1 ARG A 210      84.285  80.196  87.757
ATOM   3504  HG2 ARG A 210      84.105  81.267  86.379
ATOM   3505  CD  ARG A 210      84.908  79.319  85.897
ATOM   3506  HD1 ARG A 210      84.686  79.455  84.837
ATOM   3507  HD2 ARG A 210      84.689  78.279  86.142
ATOM   3508  NE  ARG A 210      86.345  79.611  86.135
ATOM   3509  HE  ARG A 210      86.725  80.415  85.663
ATOM   3510  CZ  ARG A 210      87.199  78.904  86.863
ATOM   3511  NH1 ARG A 210      88.445  79.273  86.956
ATOM   3512 1HH1 ARG A 210      88.793  80.036  86.405
ATOM   3513 2HH1 ARG A 210      89.063  78.763  87.563
ATOM   3514  NH2 ARG A 210      86.849  77.849  87.544
ATOM   3515 1HH2 ARG A 210      85.859  77.652  87.668
ATOM   3516 2HH2 ARG A 210      87.502  77.311  88.099
ATOM   3517  C   ARG A 210      80.112  80.399  87.457
ATOM   3518  O   ARG A 210      79.677  80.301  86.310
ATOM   3519  N   ASP A 211      79.363  80.532  88.557
ATOM   3520  H   ASP A 211      79.882  80.760  89.385
ATOM   3521  CA  ASP A 211      78.039  79.958  88.823
ATOM   3522  HA  ASP A 211      78.179  78.922  89.140
ATOM   3523  CB  ASP A 211      77.461  80.744  90.010
ATOM   3524  HB1 ASP A 211      77.197  81.755  89.695
ATOM   3525  HB2 ASP A 211      78.226  80.828  90.786
ATOM   3526  CG  ASP A 211      76.241  80.062  90.609
ATOM   3527  OD1 ASP A 211      76.364  79.512  91.730
ATOM   3528  OD2 ASP A 211      75.187  80.047  89.948
ATOM   3529  C   ASP A 211      77.110  79.914  87.591
ATOM   3530  O   ASP A 211      76.663  78.855  87.116
ATOM   3531  N   VAL A 212      76.909  81.104  87.027
ATOM   3532  H   VAL A 212      77.313  81.906  87.485
ATOM   3533  CA  VAL A 212      76.017  81.334  85.902
ATOM   3534  HA  VAL A 212      75.007  81.077  86.224
ATOM   3535  CB  VAL A 212      76.012  82.823  85.489
ATOM   3536  HB  VAL A 212      77.010  83.101  85.148
ATOM   3537  CG1 VAL A 212      75.019  83.099  84.352
ATOM   3538 1HG1 VAL A 212      75.018  84.163  84.114
ATOM   3539 2HG1 VAL A 212      75.297  82.551  83.452
ATOM   3540 3HG1 VAL A 212      74.014  82.805  84.656
ATOM   3541  CG2 VAL A 212      75.634  83.738  86.664
ATOM   3542 1HG2 VAL A 212      75.593  84.776  86.331
ATOM   3543 2HG2 VAL A 212      74.657  83.455  87.058
ATOM   3544 3HG2 VAL A 212      76.372  83.669  87.461
ATOM   3545  C   VAL A 212      76.331  80.441  84.685
ATOM   3546  O   VAL A 212      75.457  79.736  84.159
ATOM   3547  N   ARG A 213      77.587  80.455  84.214
ATOM   3548  H   ARG A 213      78.300  80.883  84.796
ATOM   3549  CA  ARG A 213      77.968  79.833  82.930
ATOM   3550  HA  ARG A 213      77.279  80.192  82.164
ATOM   3551  CB  ARG A 213      79.399  80.239  82.525
ATOM   3552  HB1 ARG A 213      79.652  79.737  81.590
ATOM   3553  HB2 ARG A 213      80.102  79.913  83.294
ATOM   3554  CG  ARG A 213      79.534  81.764  82.320
ATOM   3555  HG1 ARG A 213      79.376  82.266  83.276
ATOM   3556  HG2 ARG A 213      78.769  82.102  81.619
ATOM   3557  CD  ARG A 213      80.917  82.162  81.776
ATOM   3558  HD1 ARG A 213      81.049  81.745  80.777
ATOM   3559  HD2 ARG A 213      81.680  81.721  82.419
ATOM   3560  NE  ARG A 213      81.107  83.633  81.766
ATOM   3561  HE  ARG A 213      81.411  84.041  82.633
ATOM   3562  CZ  ARG A 213      80.938  84.482  80.764
ATOM   3563  NH1 ARG A 213      81.121  85.761  80.950
ATOM   3564 1HH1 ARG A 213      81.399  86.119  81.847
ATOM   3565 2HH1 ARG A 213      80.974  86.408  80.194
ATOM   3566  NH2 ARG A 213      80.578  84.102  79.571
ATOM   3567 1HH2 ARG A 213      80.440  83.126  79.391
ATOM   3568 2HH2 ARG A 213      80.446  84.777  78.841
ATOM   3569  C   ARG A 213      77.760  78.312  82.961
ATOM   3570  O   ARG A 213      77.129  77.731  82.061
ATOM   3571  N   ALA A 214      78.212  77.700  84.057
ATOM   3572  H   ALA A 214      78.636  78.270  84.775
ATOM   3573  CA  ALA A 214      77.978  76.294  84.349
ATOM   3574  HA  ALA A 214      78.434  75.692  83.560
ATOM   3575  CB  ALA A 214      78.661  75.942  85.677
ATOM   3576  HB1 ALA A 214      78.501  74.887  85.900
ATOM   3577  HB2 ALA A 214      79.733  76.133  85.610
ATOM   3578  HB3 ALA A 214      78.243  76.542  86.488
ATOM   3579  C   ALA A 214      76.470  75.954  84.373
ATOM   3580  O   ALA A 214      76.051  74.964  83.748
ATOM   3581  N   LYS A 215      75.634  76.804  85.006
ATOM   3582  H   LYS A 215      76.003  77.629  85.473
ATOM   3583  CA  LYS A 215      74.176  76.565  85.001
ATOM   3584  HA  LYS A 215      73.996  75.566  85.403
ATOM   3585  CB  LYS A 215      73.430  77.577  85.889
ATOM   3586  HB1 LYS A 215      72.377  77.578  85.599
ATOM   3587  HB2 LYS A 215      73.824  78.581  85.737
ATOM   3588  CG  LYS A 215      73.511  77.204  87.375
ATOM   3589  HG1 LYS A 215      74.549  77.244  87.707
ATOM   3590  HG2 LYS A 215      73.138  76.187  87.507
ATOM   3591  CD  LYS A 215      72.656  78.160  88.223
ATOM   3592  HD1 LYS A 215      71.647  78.194  87.809
ATOM   3593  HD2 LYS A 215      73.079  79.166  88.179
ATOM   3594  CE  LYS A 215      72.554  77.701  89.684
ATOM   3595  HE1 LYS A 215      72.176  76.675  89.710
ATOM   3596  HE2 LYS A 215      71.827  78.343  90.191
ATOM   3597  NZ  LYS A 215      73.860  77.794  90.371
ATOM   3598  HZ1 LYS A 215      74.199  78.760  90.330
ATOM   3599  HZ2 LYS A 215      73.819  77.546  91.346
ATOM   3600  HZ3 LYS A 215      74.571  77.261  89.896
ATOM   3601  C   LYS A 215      73.574  76.528  83.583
ATOM   3602  O   LYS A 215      72.810  75.609  83.245
ATOM   3603  N   ALA A 216      73.947  77.484  82.723
ATOM   3604  H   ALA A 216      74.562  78.215  83.069
ATOM   3605  CA  ALA A 216      73.468  77.521  81.329
ATOM   3606  HA  ALA A 216      72.379  77.588  81.352
ATOM   3607  CB  ALA A 216      74.010  78.793  80.664
ATOM   3608  HB1 ALA A 216      73.624  78.871  79.648
ATOM   3609  HB2 ALA A 216      73.695  79.669  81.234
ATOM   3610  HB3 ALA A 216      75.099  78.766  80.631
ATOM   3611  C   ALA A 216      73.817  76.261  80.525
ATOM   3612  O   ALA A 216      72.947  75.668  79.864
ATOM   3613  N   HIS A 217      75.085  75.835  80.621
ATOM   3614  H   HIS A 217      75.723  76.344  81.230
ATOM   3615  CA  HIS A 217      75.527  74.582  79.989
ATOM   3616  HA  HIS A 217      75.479  74.670  78.903
ATOM   3617  CB  HIS A 217      76.963  74.297  80.448
ATOM   3618  HB1 HIS A 217      77.138  73.220  80.421
ATOM   3619  HB2 HIS A 217      77.097  74.604  81.484
ATOM   3620  CG  HIS A 217      78.044  74.933  79.635
ATOM   3621  ND1 HIS A 217      79.067  74.198  79.061
ATOM   3622  CE1 HIS A 217      79.939  75.095  78.576
ATOM   3623  HE1 HIS A 217      80.891  74.845  78.124
ATOM   3624  NE2 HIS A 217      79.469  76.341  78.755
ATOM   3625  HE2 HIS A 217      79.966  77.184  78.503
ATOM   3626  CD2 HIS A 217      78.269  76.262  79.429
ATOM   3627  HD2 HIS A 217      77.662  77.080  79.792
ATOM   3628  C   HIS A 217      74.658  73.410  80.406
ATOM   3629  O   HIS A 217      74.125  72.732  79.526
ATOM   3630  N   ILE A 218      74.539  73.177  81.720
ATOM   3631  H   ILE A 218      75.011  73.796  82.377
ATOM   3632  CA  ILE A 218      73.806  72.018  82.258
ATOM   3633  HA  ILE A 218      74.258  71.108  81.875
ATOM   3634  CB  ILE A 218      73.947  71.985  83.801
ATOM   3635  HB  ILE A 218      73.655  72.960  84.196
ATOM   3636  CG2 ILE A 218      73.033  70.915  84.430
ATOM   3637 1HG2 ILE A 218      73.168  70.883  85.510
ATOM   3638 2HG2 ILE A 218      71.984  71.147  84.243
ATOM   3639 3HG2 ILE A 218      73.263  69.932  84.014
ATOM   3640  CG1 ILE A 218      75.420  71.707  84.188
ATOM   3641 1HG1 ILE A 218      76.088  72.337  83.602
ATOM   3642 2HG1 ILE A 218      75.665  70.672  83.950
ATOM   3643  CD1 ILE A 218      75.745  71.969  85.665
ATOM   3644  HD1 ILE A 218      76.818  71.854  85.821
ATOM   3645  HD2 ILE A 218      75.455  72.985  85.933
ATOM   3646  HD3 ILE A 218      75.225  71.258  86.305
ATOM   3647  C   ILE A 218      72.349  72.018  81.796
ATOM   3648  O   ILE A 218      71.809  70.974  81.438
ATOM   3649  N   THR A 219      71.728  73.195  81.709
ATOM   3650  H   THR A 219      72.223  74.019  82.030
ATOM   3651  CA  THR A 219      70.349  73.328  81.210
ATOM   3652  HA  THR A 219      69.709  72.677  81.805
ATOM   3653  CB  THR A 219      69.879  74.777  81.426
ATOM   3654  HB  THR A 219      70.439  75.448  80.773
ATOM   3655  CG2 THR A 219      68.384  74.951  81.166
ATOM   3656 1HG2 THR A 219      68.101  75.984  81.373
ATOM   3657 2HG2 THR A 219      68.149  74.727  80.129
ATOM   3658 3HG2 THR A 219      67.816  74.294  81.825
ATOM   3659  OG1 THR A 219      70.083  75.163  82.767
ATOM   3660  HG1 THR A 219      71.034  75.258  82.945
ATOM   3661  C   THR A 219      70.195  72.924  79.740
ATOM   3662  O   THR A 219      69.215  72.254  79.370
ATOM   3663  N   ALA A 220      71.180  73.276  78.909
ATOM   3664  H   ALA A 220      71.969  73.803  79.268
ATOM   3665  CA  ALA A 220      71.221  72.813  77.518
ATOM   3666  HA  ALA A 220      70.265  73.048  77.050
ATOM   3667  CB  ALA A 220      72.303  73.646  76.823
ATOM   3668  HB1 ALA A 220      72.341  74.654  77.239
ATOM   3669  HB2 ALA A 220      73.280  73.174  76.931
ATOM   3670  HB3 ALA A 220      72.047  73.747  75.776
ATOM   3671  C   ALA A 220      71.444  71.292  77.397
ATOM   3672  O   ALA A 220      70.788  70.654  76.569
ATOM   3673  N   LEU A 221      72.273  70.695  78.271
ATOM   3674  H   LEU A 221      72.766  71.277  78.938
ATOM   3675  CA  LEU A 221      72.425  69.231  78.356
ATOM   3676  HA  LEU A 221      72.779  68.851  77.396
ATOM   3677  CB  LEU A 221      73.415  68.799  79.469
ATOM   3678  HB1 LEU A 221      73.558  67.724  79.369
ATOM   3679  HB2 LEU A 221      72.941  68.948  80.438
ATOM   3680  CG  LEU A 221      74.795  69.457  79.562
ATOM   3681  HG  LEU A 221      74.674  70.503  79.773
ATOM   3682  CD1 LEU A 221      75.599  68.867  80.712
ATOM   3683 1HD1 LEU A 221      75.836  67.821  80.529
ATOM   3684 2HD1 LEU A 221      76.520  69.428  80.832
ATOM   3685 3HD1 LEU A 221      75.028  68.945  81.635
ATOM   3686  CD2 LEU A 221      75.617  69.322  78.298
ATOM   3687 1HD2 LEU A 221      76.635  69.672  78.460
ATOM   3688 2HD2 LEU A 221      75.659  68.269  78.038
ATOM   3689 3HD2 LEU A 221      75.135  69.880  77.497
ATOM   3690  C   LEU A 221      71.112  68.532  78.692
ATOM   3691  O   LEU A 221      70.742  67.575  78.027
ATOM   3692  N   LYS A 222      70.397  69.025  79.705
ATOM   3693  H   LYS A 222      70.823  69.775  80.246
ATOM   3694  CA  LYS A 222      69.088  68.523  80.128
ATOM   3695  HA  LYS A 222      69.178  67.485  80.456
ATOM   3696  CB  LYS A 222      68.637  69.403  81.316
ATOM   3697  HB1 LYS A 222      68.746  70.449  81.041
ATOM   3698  HB2 LYS A 222      69.326  69.232  82.145
ATOM   3699  CG  LYS A 222      67.202  69.184  81.841
ATOM   3700  HG1 LYS A 222      67.279  68.821  82.867
ATOM   3701  HG2 LYS A 222      66.692  68.407  81.271
ATOM   3702  CD  LYS A 222      66.339  70.464  81.857
ATOM   3703  HD1 LYS A 222      66.887  71.284  82.324
ATOM   3704  HD2 LYS A 222      65.470  70.257  82.482
ATOM   3705  CE  LYS A 222      65.815  70.867  80.465
ATOM   3706  HE1 LYS A 222      64.734  71.016  80.537
ATOM   3707  HE2 LYS A 222      65.980  70.031  79.780
ATOM   3708  NZ  LYS A 222      66.435  72.101  79.920
ATOM   3709  HZ1 LYS A 222      66.135  72.941  80.403
ATOM   3710  HZ2 LYS A 222      67.449  72.054  79.921
ATOM   3711  HZ3 LYS A 222      66.162  72.234  78.946
ATOM   3712  C   LYS A 222      68.080  68.546  78.988
ATOM   3713  O   LYS A 222      67.362  67.572  78.777
ATOM   3714  N   SER A 223      68.028  69.650  78.235
ATOM   3715  H   SER A 223      68.671  70.408  78.420
ATOM   3716  CA  SER A 223      67.165  69.682  77.050
ATOM   3717  HA  SER A 223      66.151  69.411  77.348
ATOM   3718  CB  SER A 223      67.120  71.085  76.449
ATOM   3719  HB1 SER A 223      66.901  71.025  75.386
ATOM   3720  HB2 SER A 223      68.085  71.577  76.577
ATOM   3721  OG  SER A 223      66.094  71.827  77.086
ATOM   3722  HG  SER A 223      65.338  71.839  76.481
ATOM   3723  C   SER A 223      67.582  68.669  75.993
ATOM   3724  O   SER A 223      66.699  67.973  75.507
ATOM   3725  N   LEU A 224      68.877  68.521  75.681
ATOM   3726  H   LEU A 224      69.570  69.107  76.131
ATOM   3727  CA  LEU A 224      69.329  67.471  74.766
ATOM   3728  HA  LEU A 224      68.862  67.636  73.797
ATOM   3729  CB  LEU A 224      70.857  67.543  74.562
ATOM   3730  HB1 LEU A 224      71.340  67.672  75.530
ATOM   3731  HB2 LEU A 224      71.039  68.445  73.988
ATOM   3732  CG  LEU A 224      71.592  66.395  73.823
ATOM   3733  HG  LEU A 224      72.601  66.760  73.636
ATOM   3734  CD1 LEU A 224      71.757  65.109  74.642
ATOM   3735 1HD1 LEU A 224      72.566  64.515  74.229
ATOM   3736 2HD1 LEU A 224      71.998  65.350  75.678
ATOM   3737 3HD1 LEU A 224      70.853  64.503  74.609
ATOM   3738  CD2 LEU A 224      70.991  66.064  72.459
ATOM   3739 1HD2 LEU A 224      71.659  65.392  71.921
ATOM   3740 2HD2 LEU A 224      70.023  65.576  72.565
ATOM   3741 3HD2 LEU A 224      70.866  66.973  71.880
ATOM   3742  C   LEU A 224      68.866  66.080  75.215
ATOM   3743  O   LEU A 224      68.322  65.322  74.416
ATOM   3744  N   GLY A 225      69.053  65.752  76.490
ATOM   3745  H   GLY A 225      69.528  66.416  77.093
ATOM   3746  CA  GLY A 225      68.660  64.471  77.054
ATOM   3747  HA1 GLY A 225      68.921  64.452  78.112
ATOM   3748  HA2 GLY A 225      69.198  63.669  76.547
ATOM   3749  C   GLY A 225      67.158  64.209  76.925
ATOM   3750  O   GLY A 225      66.753  63.119  76.524
ATOM   3751  N   CYS A 226      66.321  65.228  77.154
ATOM   3752  H   CYS A 226      66.681  66.094  77.542
ATOM   3753  CA  CYS A 226      64.888  65.122  76.868
ATOM   3754  HA  CYS A 226      64.488  64.267  77.417
ATOM   3755  CB  CYS A 226      64.167  66.388  77.354
ATOM   3756  HB1 CYS A 226      63.121  66.336  77.044
ATOM   3757  HB2 CYS A 226      64.623  67.270  76.902
ATOM   3758  SG  CYS A 226      64.230  66.516  79.164
ATOM   3759  HG  CYS A 226      63.351  67.516  79.283
ATOM   3760  C   CYS A 226      64.557  64.891  75.383
ATOM   3761  O   CYS A 226      63.662  64.109  75.054
ATOM   3762  N   PHE A 227      65.254  65.587  74.484
ATOM   3763  H   PHE A 227      65.976  66.221  74.816
ATOM   3764  CA  PHE A 227      65.037  65.468  73.044
ATOM   3765  HA  PHE A 227      63.991  65.676  72.819
ATOM   3766  CB  PHE A 227      65.931  66.473  72.295
ATOM   3767  HB1 PHE A 227      65.723  66.378  71.229
ATOM   3768  HB2 PHE A 227      66.970  66.173  72.428
ATOM   3769  CG  PHE A 227      65.827  67.946  72.660
ATOM   3770  CD1 PHE A 227      64.662  68.492  73.243
ATOM   3771  HD1 PHE A 227      63.820  67.862  73.486
ATOM   3772  CE1 PHE A 227      64.583  69.872  73.498
ATOM   3773  HE1 PHE A 227      63.687  70.287  73.934
ATOM   3774  CZ  PHE A 227      65.659  70.713  73.174
ATOM   3775  HZ  PHE A 227      65.587  71.771  73.373
ATOM   3776  CE2 PHE A 227      66.827  70.176  72.611
ATOM   3777  HE2 PHE A 227      67.664  70.824  72.375
ATOM   3778  CD2 PHE A 227      66.907  68.797  72.348
ATOM   3779  HD2 PHE A 227      67.796  68.389  71.889
ATOM   3780  C   PHE A 227      65.341  64.060  72.533
ATOM   3781  O   PHE A 227      64.570  63.499  71.751
ATOM   3782  N   LEU A 228      66.452  63.484  73.003
ATOM   3783  H   LEU A 228      67.043  64.012  73.638
ATOM   3784  CA  LEU A 228      66.832  62.123  72.666
ATOM   3785  HA  LEU A 228      66.621  61.995  71.605
ATOM   3786  CB  LEU A 228      68.337  61.897  72.883
ATOM   3787  HB1 LEU A 228      68.516  60.844  73.090
ATOM   3788  HB2 LEU A 228      68.680  62.486  73.734
ATOM   3789  CG  LEU A 228      69.103  62.279  71.607
ATOM   3790  HG  LEU A 228      68.693  63.223  71.250
ATOM   3791  CD1 LEU A 228      70.599  62.489  71.823
ATOM   3792 1HD1 LEU A 228      70.790  62.884  72.818
ATOM   3793 2HD1 LEU A 228      71.144  61.563  71.670
ATOM   3794 3HD1 LEU A 228      70.961  63.203  71.092
ATOM   3795  CD2 LEU A 228      68.943  61.199  70.526
ATOM   3796 1HD2 LEU A 228      67.922  61.171  70.148
ATOM   3797 2HD2 LEU A 228      69.617  61.396  69.695
ATOM   3798 3HD2 LEU A 228      69.192  60.221  70.937
ATOM   3799  C   LEU A 228      65.962  61.066  73.334
ATOM   3800  O   LEU A 228      65.692  60.040  72.717
ATOM   3801  N   LEU A 229      65.428  61.329  74.527
ATOM   3802  H   LEU A 229      65.744  62.147  75.037
ATOM   3803  CA  LEU A 229      64.418  60.470  75.142
ATOM   3804  HA  LEU A 229      64.826  59.460  75.190
ATOM   3805  CB  LEU A 229      64.172  60.966  76.578
ATOM   3806  HB1 LEU A 229      63.861  62.008  76.537
ATOM   3807  HB2 LEU A 229      65.116  60.922  77.123
ATOM   3808  CG  LEU A 229      63.110  60.185  77.373
ATOM   3809  HG  LEU A 229      62.144  60.266  76.874
ATOM   3810  CD1 LEU A 229      63.464  58.707  77.541
ATOM   3811 1HD1 LEU A 229      62.724  58.222  78.176
ATOM   3812 2HD1 LEU A 229      63.457  58.209  76.572
ATOM   3813 3HD1 LEU A 229      64.451  58.608  77.993
ATOM   3814  CD2 LEU A 229      62.989  60.818  78.761
ATOM   3815 1HD2 LEU A 229      62.221  60.302  79.337
ATOM   3816 2HD2 LEU A 229      63.940  60.748  79.289
ATOM   3817 3HD2 LEU A 229      62.708  61.868  78.669
ATOM   3818  C   LEU A 229      63.129  60.392  74.325
ATOM   3819  O   LEU A 229      62.635  59.292  74.081
ATOM   3820  N   LEU A 230      62.604  61.535  73.866
ATOM   3821  H   LEU A 230      63.051  62.412  74.112
ATOM   3822  CA  LEU A 230      61.431  61.546  72.991
ATOM   3823  HA  LEU A 230      60.638  60.975  73.472
ATOM   3824  CB  LEU A 230      60.952  62.985  72.748
ATOM   3825  HB1 LEU A 230      60.260  62.973  71.903
ATOM   3826  HB2 LEU A 230      61.806  63.605  72.470
ATOM   3827  CG  LEU A 230      60.231  63.621  73.948
ATOM   3828  HG  LEU A 230      60.920  63.720  74.787
ATOM   3829  CD1 LEU A 230      59.757  65.014  73.537
ATOM   3830 1HD1 LEU A 230      59.187  64.964  72.611
ATOM   3831 2HD1 LEU A 230      59.126  65.422  74.321
ATOM   3832 3HD1 LEU A 230      60.618  65.667  73.398
ATOM   3833  CD2 LEU A 230      59.017  62.804  74.411
ATOM   3834 1HD2 LEU A 230      58.427  63.382  75.122
ATOM   3835 2HD2 LEU A 230      58.392  62.534  73.561
ATOM   3836 3HD2 LEU A 230      59.350  61.898  74.916
ATOM   3837  C   LEU A 230      61.691  60.820  71.673
ATOM   3838  O   LEU A 230      60.931  59.919  71.298
ATOM   3839  N   HIS A 231      62.775  61.188  70.984
ATOM   3840  H   HIS A 231      63.369  61.928  71.342
ATOM   3841  CA  HIS A 231      63.093  60.567  69.706
ATOM   3842  HA  HIS A 231      62.239  60.729  69.048
ATOM   3843  CB  HIS A 231      64.322  61.235  69.051
ATOM   3844  HB1 HIS A 231      65.223  60.925  69.581
ATOM   3845  HB2 HIS A 231      64.233  62.316  69.162
ATOM   3846  CG  HIS A 231      64.505  60.949  67.569
ATOM   3847  ND1 HIS A 231      65.559  61.421  66.773
ATOM   3848  CE1 HIS A 231      65.357  60.897  65.556
ATOM   3849  HE1 HIS A 231      66.010  61.022  64.710
ATOM   3850  NE2 HIS A 231      64.235  60.173  65.523
ATOM   3851  HE2 HIS A 231      63.905  59.648  64.727
ATOM   3852  CD2 HIS A 231      63.676  60.205  66.776
ATOM   3853  HD2 HIS A 231      62.759  59.722  67.077
ATOM   3854  C   HIS A 231      63.246  59.058  69.862
ATOM   3855  O   HIS A 231      62.653  58.349  69.071
ATOM   3856  N   LEU A 232      63.918  58.550  70.896
ATOM   3857  H   LEU A 232      64.392  59.187  71.529
ATOM   3858  CA  LEU A 232      64.009  57.116  71.185
ATOM   3859  HA  LEU A 232      64.401  56.617  70.300
ATOM   3860  CB  LEU A 232      65.030  56.916  72.330
ATOM   3861  HB1 LEU A 232      64.620  57.320  73.256
ATOM   3862  HB2 LEU A 232      65.900  57.521  72.072
ATOM   3863  CG  LEU A 232      65.553  55.480  72.591
ATOM   3864  HG  LEU A 232      65.830  55.022  71.642
ATOM   3865  CD1 LEU A 232      66.804  55.566  73.477
ATOM   3866 1HD1 LEU A 232      67.259  54.581  73.576
ATOM   3867 2HD1 LEU A 232      67.533  56.241  73.034
ATOM   3868 3HD1 LEU A 232      66.539  55.945  74.465
ATOM   3869  CD2 LEU A 232      64.602  54.540  73.341
ATOM   3870 1HD2 LEU A 232      65.121  53.615  73.596
ATOM   3871 2HD2 LEU A 232      64.247  55.019  74.253
ATOM   3872 3HD2 LEU A 232      63.753  54.272  72.725
ATOM   3873  C   LEU A 232      62.673  56.467  71.510
ATOM   3874  O   LEU A 232      62.457  55.372  71.028
ATOM   3875  N   VAL A 233      61.752  57.087  72.249
ATOM   3876  H   VAL A 233      61.976  57.985  72.668
ATOM   3877  CA  VAL A 233      60.398  56.516  72.404
ATOM   3878  HA  VAL A 233      60.485  55.537  72.875
ATOM   3879  CB  VAL A 233      59.529  57.408  73.316
ATOM   3880  HB  VAL A 233      59.656  58.452  73.031
ATOM   3881  CG1 VAL A 233      58.029  57.086  73.246
ATOM   3882 1HG1 VAL A 233      57.492  57.675  73.989
ATOM   3883 2HG1 VAL A 233      57.635  57.346  72.263
ATOM   3884 3HG1 VAL A 233      57.864  56.025  73.435
ATOM   3885  CG2 VAL A 233      59.962  57.248  74.780
ATOM   3886 1HG2 VAL A 233      59.415  57.952  75.407
ATOM   3887 2HG2 VAL A 233      59.764  56.232  75.121
ATOM   3888 3HG2 VAL A 233      61.027  57.452  74.882
ATOM   3889  C   VAL A 233      59.763  56.273  71.034
ATOM   3890  O   VAL A 233      59.406  55.136  70.695
ATOM   3891  N   TYR A 234      59.683  57.325  70.216
ATOM   3892  H   TYR A 234      60.048  58.221  70.526
ATOM   3893  CA  TYR A 234      58.973  57.241  68.939
ATOM   3894  HA  TYR A 234      57.990  56.811  69.132
ATOM   3895  CB  TYR A 234      58.755  58.656  68.410
ATOM   3896  HB1 TYR A 234      58.371  58.590  67.391
ATOM   3897  HB2 TYR A 234      59.712  59.180  68.368
ATOM   3898  CG  TYR A 234      57.757  59.454  69.237
ATOM   3899  CD1 TYR A 234      58.165  60.574  69.990
ATOM   3900  HD1 TYR A 234      59.205  60.859  70.004
ATOM   3901  CE1 TYR A 234      57.214  61.377  70.646
ATOM   3902  HE1 TYR A 234      57.521  62.253  71.196
ATOM   3903  CZ  TYR A 234      55.843  61.065  70.544
ATOM   3904  OH  TYR A 234      54.918  61.874  71.123
ATOM   3905  HH  TYR A 234      54.029  61.604  70.885
ATOM   3906  CE2 TYR A 234      55.431  59.934  69.807
ATOM   3907  HE2 TYR A 234      54.383  59.709  69.703
ATOM   3908  CD2 TYR A 234      56.391  59.132  69.161
ATOM   3909  HD2 TYR A 234      56.078  58.298  68.552
ATOM   3910  C   TYR A 234      59.645  56.294  67.911
ATOM   3911  O   TYR A 234      59.035  55.353  67.376
ATOM   3912  N   ILE A 235      60.951  56.485  67.732
ATOM   3913  H   ILE A 235      61.386  57.217  68.289
ATOM   3914  CA  ILE A 235      61.858  55.691  66.902
ATOM   3915  HA  ILE A 235      61.234  55.310  66.094
ATOM   3916  CB  ILE A 235      62.953  56.568  66.229
ATOM   3917  HB  ILE A 235      62.546  57.575  66.133
ATOM   3918  CG2 ILE A 235      64.273  56.671  67.018
ATOM   3919 1HG2 ILE A 235      64.795  57.591  66.764
ATOM   3920 2HG2 ILE A 235      64.085  56.654  68.087
ATOM   3921 3HG2 ILE A 235      64.926  55.829  66.786
ATOM   3922  CG1 ILE A 235      63.218  56.054  64.793
ATOM   3923 1HG1 ILE A 235      62.276  56.052  64.243
ATOM   3924 2HG1 ILE A 235      63.580  55.026  64.834
ATOM   3925  CD1 ILE A 235      64.227  56.883  63.984
ATOM   3926  HD1 ILE A 235      64.288  56.485  62.970
ATOM   3927  HD2 ILE A 235      63.904  57.920  63.934
ATOM   3928  HD3 ILE A 235      65.217  56.829  64.437
ATOM   3929  C   ILE A 235      62.391  54.420  67.608
ATOM   3930  O   ILE A 235      63.396  53.844  67.199
ATOM   3931  N   MET A 236      61.672  53.928  68.619
ATOM   3932  H   MET A 236      60.974  54.528  69.037
ATOM   3933  CA  MET A 236      61.794  52.566  69.147
ATOM   3934  HA  MET A 236      62.546  52.040  68.564
ATOM   3935  CB  MET A 236      62.269  52.519  70.605
ATOM   3936  HB1 MET A 236      61.512  52.972  71.247
ATOM   3937  HB2 MET A 236      63.193  53.087  70.685
ATOM   3938  CG  MET A 236      62.558  51.100  71.110
ATOM   3939  HG1 MET A 236      61.630  50.529  71.101
ATOM   3940  HG2 MET A 236      62.885  51.174  72.147
ATOM   3941  SD  MET A 236      63.813  50.154  70.193
ATOM   3942  CE  MET A 236      65.247  51.259  70.293
ATOM   3943  HE1 MET A 236      66.121  50.757  69.877
ATOM   3944  HE2 MET A 236      65.055  52.165  69.716
ATOM   3945  HE3 MET A 236      65.441  51.521  71.333
ATOM   3946  C   MET A 236      60.479  51.810  68.938
ATOM   3947  O   MET A 236      60.486  50.677  68.441
ATOM   3948  N   ALA A 237      59.350  52.488  69.174
ATOM   3949  H   ALA A 237      59.401  53.407  69.605
ATOM   3950  CA  ALA A 237      58.040  51.975  68.785
ATOM   3951  HA  ALA A 237      57.851  51.061  69.349
ATOM   3952  CB  ALA A 237      56.998  53.011  69.207
ATOM   3953  HB1 ALA A 237      57.105  53.237  70.269
ATOM   3954  HB2 ALA A 237      57.110  53.928  68.627
ATOM   3955  HB3 ALA A 237      56.016  52.588  69.039
ATOM   3956  C   ALA A 237      57.945  51.606  67.286
ATOM   3957  O   ALA A 237      57.469  50.523  66.927
ATOM   3958  N   SER A 238      58.457  52.464  66.394
ATOM   3959  H   SER A 238      58.802  53.357  66.730
ATOM   3960  CA  SER A 238      58.501  52.162  64.948
ATOM   3961  HA  SER A 238      57.483  51.948  64.622
ATOM   3962  CB  SER A 238      58.945  53.446  64.232
ATOM   3963  HB1 SER A 238      59.814  53.866  64.741
ATOM   3964  HB2 SER A 238      58.140  54.181  64.279
ATOM   3965  OG  SER A 238      59.294  53.215  62.886
ATOM   3966  HG  SER A 238      58.510  52.919  62.413
ATOM   3967  C   SER A 238      59.355  50.941  64.542
ATOM   3968  O   SER A 238      58.795  50.056  63.898
ATOM   3969  N   PRO A 239      60.653  50.802  64.897
ATOM   3970  CD  PRO A 239      61.531  51.791  65.499
ATOM   3971  HD1 PRO A 239      61.082  52.251  66.375
ATOM   3972  HD2 PRO A 239      61.775  52.556  64.761
ATOM   3973  CG  PRO A 239      62.804  51.033  65.882
ATOM   3974  HG1 PRO A 239      62.685  50.575  66.864
ATOM   3975  HG2 PRO A 239      63.686  51.673  65.859
ATOM   3976  CB  PRO A 239      62.894  49.940  64.828
ATOM   3977  HB1 PRO A 239      63.442  49.072  65.196
ATOM   3978  HB2 PRO A 239      63.369  50.339  63.931
ATOM   3979  CA  PRO A 239      61.432  49.615  64.525
ATOM   3980  HA  PRO A 239      61.334  49.452  63.452
ATOM   3981  C   PRO A 239      60.968  48.327  65.223
ATOM   3982  O   PRO A 239      61.134  47.242  64.655
ATOM   3983  N   PHE A 240      60.301  48.418  66.383
ATOM   3984  H   PHE A 240      60.247  49.311  66.863
ATOM   3985  CA  PHE A 240      59.468  47.312  66.881
ATOM   3986  HA  PHE A 240      60.092  46.426  66.995
ATOM   3987  CB  PHE A 240      58.917  47.680  68.269
ATOM   3988  HB1 PHE A 240      58.617  48.726  68.273
ATOM   3989  HB2 PHE A 240      59.719  47.582  69.001
ATOM   3990  CG  PHE A 240      57.728  46.853  68.723
ATOM   3991  CD1 PHE A 240      57.919  45.564  69.256
ATOM   3992  HD1 PHE A 240      58.916  45.162  69.355
ATOM   3993  CE1 PHE A 240      56.811  44.795  69.653
ATOM   3994  HE1 PHE A 240      56.960  43.807  70.066
ATOM   3995  CZ  PHE A 240      55.509  45.307  69.512
ATOM   3996  HZ  PHE A 240      54.658  44.714  69.813
ATOM   3997  CE2 PHE A 240      55.315  46.591  68.973
ATOM   3998  HE2 PHE A 240      54.317  46.990  68.861
ATOM   3999  CD2 PHE A 240      56.422  47.364  68.582
ATOM   4000  HD2 PHE A 240      56.268  48.349  68.161
ATOM   4001  C   PHE A 240      58.356  46.944  65.912
ATOM   4002  O   PHE A 240      58.250  45.772  65.584
ATOM   4003  N   SER A 241      57.593  47.909  65.397
ATOM   4004  H   SER A 241      57.713  48.859  65.733
ATOM   4005  CA  SER A 241      56.566  47.634  64.384
ATOM   4006  HA  SER A 241      55.865  46.918  64.811
ATOM   4007  CB  SER A 241      55.795  48.909  64.056
ATOM   4008  HB1 SER A 241      56.376  49.545  63.389
ATOM   4009  HB2 SER A 241      55.585  49.457  64.974
ATOM   4010  OG  SER A 241      54.586  48.544  63.428
ATOM   4011  HG  SER A 241      54.772  47.806  62.833
ATOM   4012  C   SER A 241      57.108  47.049  63.080
ATOM   4013  O   SER A 241      56.393  46.287  62.437
ATOM   4014  N   ILE A 242      58.331  47.395  62.655
ATOM   4015  H   ILE A 242      58.833  48.117  63.161
ATOM   4016  CA  ILE A 242      58.903  46.839  61.420
ATOM   4017  HA  ILE A 242      58.090  46.741  60.701
ATOM   4018  CB  ILE A 242      59.939  47.776  60.752
ATOM   4019  HB  ILE A 242      60.825  47.828  61.386
ATOM   4020  CG2 ILE A 242      60.316  47.198  59.370
ATOM   4021 1HG2 ILE A 242      61.067  47.818  58.884
ATOM   4022 2HG2 ILE A 242      60.737  46.198  59.469
ATOM   4023 3HG2 ILE A 242      59.437  47.146  58.726
ATOM   4024  CG1 ILE A 242      59.379  49.204  60.545
ATOM   4025 1HG1 ILE A 242      58.960  49.576  61.473
ATOM   4026 2HG1 ILE A 242      58.570  49.180  59.813
ATOM   4027  CD1 ILE A 242      60.427  50.233  60.099
ATOM   4028  HD1 ILE A 242      59.978  51.226  60.100
ATOM   4029  HD2 ILE A 242      61.270  50.227  60.790
ATOM   4030  HD3 ILE A 242      60.778  50.017  59.092
ATOM   4031  C   ILE A 242      59.432  45.417  61.656
ATOM   4032  O   ILE A 242      59.241  44.520  60.832
ATOM   4033  N   THR A 243      60.027  45.149  62.818
ATOM   4034  H   THR A 243      60.209  45.913  63.459
ATOM   4035  CA  THR A 243      60.445  43.787  63.187
ATOM   4036  HA  THR A 243      61.055  43.380  62.380
ATOM   4037  CB  THR A 243      61.309  43.810  64.455
ATOM   4038  HB  THR A 243      60.713  44.141  65.307
ATOM   4039  CG2 THR A 243      61.923  42.446  64.766
ATOM   4040 1HG2 THR A 243      62.598  42.538  65.617
ATOM   4041 2HG2 THR A 243      61.140  41.732  65.018
ATOM   4042 3HG2 THR A 243      62.482  42.083  63.903
ATOM   4043  OG1 THR A 243      62.383  44.705  64.271
ATOM   4044  HG1 THR A 243      62.057  45.602  64.457
ATOM   4045  C   THR A 243      59.242  42.851  63.372
ATOM   4046  O   THR A 243      59.203  41.742  62.826
ATOM   4047  N   SER A 244      58.192  43.308  64.050
ATOM   4048  H   SER A 244      58.222  44.232  64.473
ATOM   4049  CA  SER A 244      56.939  42.569  64.127
ATOM   4050  HA  SER A 244      57.168  41.566  64.487
ATOM   4051  CB  SER A 244      55.947  43.173  65.122
ATOM   4052  HB1 SER A 244      56.424  43.288  66.097
ATOM   4053  HB2 SER A 244      55.098  42.494  65.224
ATOM   4054  OG  SER A 244      55.482  44.424  64.676
ATOM   4055  HG  SER A 244      54.576  44.535  64.980
ATOM   4056  C   SER A 244      56.292  42.405  62.753
ATOM   4057  O   SER A 244      55.848  41.315  62.474
ATOM   4058  N   LYS A 245      56.380  43.351  61.811
ATOM   4059  H   LYS A 245      56.669  44.279  62.104
ATOM   4060  CA  LYS A 245      55.996  43.135  60.393
ATOM   4061  HA  LYS A 245      54.979  42.758  60.374
ATOM   4062  CB  LYS A 245      56.067  44.514  59.686
ATOM   4063  HB1 LYS A 245      57.111  44.740  59.475
ATOM   4064  HB2 LYS A 245      55.711  45.278  60.370
ATOM   4065  CG  LYS A 245      55.283  44.718  58.380
ATOM   4066  HG1 LYS A 245      55.497  43.923  57.666
ATOM   4067  HG2 LYS A 245      55.609  45.665  57.946
ATOM   4068  CD  LYS A 245      53.776  44.801  58.646
ATOM   4069  HD1 LYS A 245      53.601  45.363  59.564
ATOM   4070  HD2 LYS A 245      53.407  43.793  58.786
ATOM   4071  CE  LYS A 245      53.003  45.457  57.499
ATOM   4072  HE1 LYS A 245      53.042  44.801  56.624
ATOM   4073  HE2 LYS A 245      53.486  46.402  57.231
ATOM   4074  NZ  LYS A 245      51.598  45.704  57.909
ATOM   4075  HZ1 LYS A 245      51.227  44.892  58.406
ATOM   4076  HZ2 LYS A 245      51.550  46.479  58.562
ATOM   4077  HZ3 LYS A 245      51.002  45.907  57.120
ATOM   4078  C   LYS A 245      56.868  42.135  59.619
ATOM   4079  O   LYS A 245      56.477  41.644  58.558
ATOM   4080  N   THR A 246      58.070  41.864  60.119
ATOM   4081  H   THR A 246      58.335  42.348  60.966
ATOM   4082  CA  THR A 246      58.947  40.789  59.634
ATOM   4083  HA  THR A 246      58.944  40.809  58.550
ATOM   4084  CB  THR A 246      60.403  41.029  60.095
ATOM   4085  HB  THR A 246      60.504  40.794  61.150
ATOM   4086  CG2 THR A 246      61.420  40.176  59.343
ATOM   4087 1HG2 THR A 246      62.414  40.369  59.746
ATOM   4088 2HG2 THR A 246      61.193  39.119  59.469
ATOM   4089 3HG2 THR A 246      61.414  40.441  58.286
ATOM   4090  OG1 THR A 246      60.800  42.370  59.868
ATOM   4091  HG1 THR A 246      60.125  42.989  60.190
ATOM   4092  C   THR A 246      58.448  39.426  60.102
ATOM   4093  O   THR A 246      58.568  38.440  59.370
ATOM   4094  N   TYR A 247      57.811  39.430  61.277
ATOM   4095  H   TYR A 247      57.717  40.320  61.745
ATOM   4096  CA  TYR A 247      57.007  38.366  61.881
ATOM   4097  HA  TYR A 247      57.183  37.466  61.290
ATOM   4098  CB  TYR A 247      57.608  38.055  63.265
ATOM   4099  HB1 TYR A 247      57.148  37.150  63.663
ATOM   4100  HB2 TYR A 247      57.404  38.886  63.935
ATOM   4101  CG  TYR A 247      59.119  37.864  63.250
ATOM   4102  CD1 TYR A 247      59.946  38.775  63.937
ATOM   4103  HD1 TYR A 247      59.510  39.591  64.496
ATOM   4104  CE1 TYR A 247      61.346  38.650  63.875
ATOM   4105  HE1 TYR A 247      61.986  39.348  64.393
ATOM   4106  CZ  TYR A 247      61.926  37.617  63.114
ATOM   4107  OH  TYR A 247      63.278  37.514  63.043
ATOM   4108  HH  TYR A 247      63.557  36.795  62.474
ATOM   4109  CE2 TYR A 247      61.104  36.703  62.421
ATOM   4110  HE2 TYR A 247      61.548  35.917  61.828
ATOM   4111  CD2 TYR A 247      59.701  36.824  62.495
ATOM   4112  HD2 TYR A 247      59.070  36.132  61.954
ATOM   4113  C   TYR A 247      55.472  38.628  61.703
ATOM   4114  O   TYR A 247      55.079  38.660  60.531
ATOM   4115  N   PRO A 248      54.575  38.795  62.715
ATOM   4116  CD  PRO A 248      54.800  38.795  64.158
ATOM   4117  HD1 PRO A 248      55.507  39.572  64.445
ATOM   4118  HD2 PRO A 248      55.145  37.812  64.478
ATOM   4119  CG  PRO A 248      53.462  39.095  64.833
ATOM   4120  HG1 PRO A 248      53.377  40.165  65.026
ATOM   4121  HG2 PRO A 248      53.340  38.530  65.758
ATOM   4122  CB  PRO A 248      52.446  38.675  63.779
ATOM   4123  HB1 PRO A 248      51.496  39.194  63.903
ATOM   4124  HB2 PRO A 248      52.295  37.596  63.830
ATOM   4125  CA  PRO A 248      53.143  39.032  62.464
ATOM   4126  HA  PRO A 248      52.808  38.307  61.726
ATOM   4127  C   PRO A 248      52.758  40.474  62.028
ATOM   4128  O   PRO A 248      53.065  41.454  62.711
ATOM   4129  N   PRO A 249      52.047  40.644  60.896
ATOM   4130  CD  PRO A 249      51.531  39.583  60.038
ATOM   4131  HD1 PRO A 249      50.719  39.042  60.527
ATOM   4132  HD2 PRO A 249      52.337  38.899  59.769
ATOM   4133  CG  PRO A 249      51.032  40.268  58.771
ATOM   4134  HG1 PRO A 249      49.995  40.585  58.899
ATOM   4135  HG2 PRO A 249      51.140  39.628  57.895
ATOM   4136  CB  PRO A 249      51.950  41.485  58.705
ATOM   4137  HB1 PRO A 249      51.556  42.252  58.039
ATOM   4138  HB2 PRO A 249      52.942  41.176  58.369
ATOM   4139  CA  PRO A 249      52.021  41.920  60.179
ATOM   4140  HA  PRO A 249      52.956  42.435  60.367
ATOM   4141  C   PRO A 249      50.890  42.906  60.523
ATOM   4142  O   PRO A 249      50.675  43.845  59.747
ATOM   4143  N   ASP A 250      50.155  42.688  61.611
ATOM   4144  H   ASP A 250      50.426  41.904  62.208
ATOM   4145  CA  ASP A 250      48.981  43.422  62.104
ATOM   4146  HA  ASP A 250      48.093  42.915  61.725
ATOM   4147  CB  ASP A 250      48.942  43.278  63.632
ATOM   4148  HB1 ASP A 250      48.135  43.899  64.025
ATOM   4149  HB2 ASP A 250      49.881  43.628  64.062
ATOM   4150  CG  ASP A 250      48.709  41.821  64.048
ATOM   4151  OD1 ASP A 250      49.568  40.976  63.702
ATOM   4152  OD2 ASP A 250      47.645  41.578  64.651
ATOM   4153  C   ASP A 250      48.904  44.893  61.662
ATOM   4154  O   ASP A 250      49.556  45.792  62.222
ATOM   4155  N   LEU A 251      48.087  45.115  60.621
ATOM   4156  H   LEU A 251      47.644  44.304  60.217
ATOM   4157  CA  LEU A 251      47.939  46.398  59.925
ATOM   4158  HA  LEU A 251      48.868  46.614  59.399
ATOM   4159  CB  LEU A 251      46.795  46.342  58.895
ATOM   4160  HB1 LEU A 251      46.808  47.286  58.355
ATOM   4161  HB2 LEU A 251      45.840  46.276  59.419
ATOM   4162  CG  LEU A 251      46.841  45.217  57.845
ATOM   4163  HG  LEU A 251      46.604  44.270  58.330
ATOM   4164  CD1 LEU A 251      45.796  45.501  56.769
ATOM   4165 1HD1 LEU A 251      45.757  44.670  56.066
ATOM   4166 2HD1 LEU A 251      44.812  45.617  57.225
ATOM   4167 3HD1 LEU A 251      46.048  46.415  56.229
ATOM   4168  CD2 LEU A 251      48.205  45.092  57.165
ATOM   4169 1HD2 LEU A 251      48.142  44.368  56.352
ATOM   4170 2HD2 LEU A 251      48.503  46.060  56.763
ATOM   4171 3HD2 LEU A 251      48.936  44.735  57.886
ATOM   4172  C   LEU A 251      47.728  47.544  60.907
ATOM   4173  O   LEU A 251      48.476  48.506  60.875
ATOM   4174  N   THR A 252      46.799  47.387  61.849
ATOM   4175  H   THR A 252      46.187  46.587  61.800
ATOM   4176  CA  THR A 252      46.497  48.399  62.867
ATOM   4177  HA  THR A 252      46.197  49.305  62.347
ATOM   4178  CB  THR A 252      45.314  47.950  63.739
ATOM   4179  HB  THR A 252      45.649  47.206  64.462
ATOM   4180  CG2 THR A 252      44.645  49.112  64.471
ATOM   4181 1HG2 THR A 252      43.820  48.740  65.077
ATOM   4182 2HG2 THR A 252      45.366  49.599  65.126
ATOM   4183 3HG2 THR A 252      44.270  49.839  63.749
ATOM   4184  OG1 THR A 252      44.326  47.373  62.915
ATOM   4185  HG1 THR A 252      43.551  47.198  63.455
ATOM   4186  C   THR A 252      47.692  48.773  63.740
ATOM   4187  O   THR A 252      47.896  49.956  64.033
ATOM   4188  N   SER A 253      48.513  47.783  64.111
ATOM   4189  H   SER A 253      48.359  46.856  63.738
ATOM   4190  CA  SER A 253      49.767  48.056  64.816
ATOM   4191  HA  SER A 253      49.519  48.638  65.705
ATOM   4192  CB  SER A 253      50.452  46.774  65.312
ATOM   4193  HB1 SER A 253      49.700  46.091  65.712
ATOM   4194  HB2 SER A 253      51.129  47.045  66.123
ATOM   4195  OG  SER A 253      51.207  46.119  64.317
ATOM   4196  HG  SER A 253      50.632  45.870  63.570
ATOM   4197  C   SER A 253      50.684  48.944  63.974
ATOM   4198  O   SER A 253      51.109  50.010  64.430
ATOM   4199  N   VAL A 254      50.867  48.576  62.701
ATOM   4200  H   VAL A 254      50.437  47.717  62.377
ATOM   4201  CA  VAL A 254      51.680  49.372  61.772
ATOM   4202  HA  VAL A 254      52.667  49.474  62.218
ATOM   4203  CB  VAL A 254      51.826  48.600  60.440
ATOM   4204  HB  VAL A 254      51.295  47.649  60.520
ATOM   4205  CG1 VAL A 254      51.272  49.275  59.180
ATOM   4206 1HG1 VAL A 254      51.445  48.651  58.308
ATOM   4207 2HG1 VAL A 254      50.203  49.437  59.277
ATOM   4208 3HG1 VAL A 254      51.767  50.235  59.026
ATOM   4209  CG2 VAL A 254      53.297  48.238  60.246
ATOM   4210 1HG2 VAL A 254      53.431  47.663  59.338
ATOM   4211 2HG2 VAL A 254      53.897  49.147  60.180
ATOM   4212 3HG2 VAL A 254      53.638  47.636  61.086
ATOM   4213  C   VAL A 254      51.172  50.819  61.626
ATOM   4214  O   VAL A 254      51.960  51.761  61.728
ATOM   4215  N   PHE A 255      49.854  51.015  61.520
ATOM   4216  H   PHE A 255      49.253  50.200  61.448
ATOM   4217  CA  PHE A 255      49.262  52.351  61.393
ATOM   4218  HA  PHE A 255      49.665  52.843  60.505
ATOM   4219  CB  PHE A 255      47.714  52.314  61.304
ATOM   4220  HB1 PHE A 255      47.376  53.331  61.102
ATOM   4221  HB2 PHE A 255      47.325  52.046  62.287
ATOM   4222  CG  PHE A 255      46.993  51.410  60.323
ATOM   4223  CD1 PHE A 255      47.625  50.874  59.192
ATOM   4224  HD1 PHE A 255      48.657  51.109  58.980
ATOM   4225  CE1 PHE A 255      46.921  49.991  58.361
ATOM   4226  HE1 PHE A 255      47.422  49.526  57.538
ATOM   4227  CZ  PHE A 255      45.569  49.693  58.602
ATOM   4228  HZ  PHE A 255      45.026  49.027  57.946
ATOM   4229  CE2 PHE A 255      44.919  50.261  59.707
ATOM   4230  HE2 PHE A 255      43.877  50.044  59.901
ATOM   4231  CD2 PHE A 255      45.634  51.113  60.566
ATOM   4232  HD2 PHE A 255      45.136  51.538  61.426
ATOM   4233  C   PHE A 255      49.562  53.243  62.607
ATOM   4234  O   PHE A 255      49.934  54.421  62.484
ATOM   4235  N   ILE A 256      49.343  52.660  63.795
ATOM   4236  H   ILE A 256      49.066  51.684  63.818
ATOM   4237  CA  ILE A 256      49.516  53.374  65.057
ATOM   4238  HA  ILE A 256      48.900  54.274  65.037
ATOM   4239  CB  ILE A 256      49.058  52.499  66.248
ATOM   4240  HB  ILE A 256      49.494  51.505  66.141
ATOM   4241  CG2 ILE A 256      49.522  53.091  67.593
ATOM   4242 1HG2 ILE A 256      49.112  52.527  68.429
ATOM   4243 2HG2 ILE A 256      50.607  53.029  67.675
ATOM   4244 3HG2 ILE A 256      49.214  54.134  67.675
ATOM   4245  CG1 ILE A 256      47.515  52.379  66.232
ATOM   4246 1HG1 ILE A 256      47.174  52.166  65.220
ATOM   4247 2HG1 ILE A 256      47.074  53.331  66.530
ATOM   4248  CD1 ILE A 256      46.968  51.269  67.139
ATOM   4249  HD1 ILE A 256      45.890  51.192  67.000
ATOM   4250  HD2 ILE A 256      47.429  50.316  66.879
ATOM   4251  HD3 ILE A 256      47.163  51.493  68.187
ATOM   4252  C   ILE A 256      50.962  53.846  65.186
ATOM   4253  O   ILE A 256      51.210  55.020  65.487
ATOM   4254  N   TRP A 257      51.914  52.947  64.916
ATOM   4255  H   TRP A 257      51.662  51.995  64.652
ATOM   4256  CA  TRP A 257      53.320  53.292  65.100
ATOM   4257  HA  TRP A 257      53.390  53.828  66.043
ATOM   4258  CB  TRP A 257      54.150  52.018  65.274
ATOM   4259  HB1 TRP A 257      55.188  52.297  65.453
ATOM   4260  HB2 TRP A 257      54.108  51.445  64.346
ATOM   4261  CG  TRP A 257      53.689  51.150  66.419
ATOM   4262  CD1 TRP A 257      53.332  49.852  66.317
ATOM   4263  HD1 TRP A 257      53.335  49.286  65.395
ATOM   4264  NE1 TRP A 257      52.884  49.380  67.529
ATOM   4265  HE1 TRP A 257      52.545  48.441  67.667
ATOM   4266  CE2 TRP A 257      52.898  50.361  68.487
ATOM   4267  CZ2 TRP A 257      52.505  50.375  69.832
ATOM   4268  HZ2 TRP A 257      52.107  49.485  70.293
ATOM   4269  CH2 TRP A 257      52.633  51.561  70.568
ATOM   4270  HH2 TRP A 257      52.329  51.593  71.607
ATOM   4271  CZ3 TRP A 257      53.162  52.705  69.950
ATOM   4272  HZ3 TRP A 257      53.274  53.608  70.528
ATOM   4273  CE3 TRP A 257      53.543  52.683  68.594
ATOM   4274  HE3 TRP A 257      53.960  53.574  68.148
ATOM   4275  CD2 TRP A 257      53.423  51.509  67.817
ATOM   4276  C   TRP A 257      53.864  54.299  64.062
ATOM   4277  O   TRP A 257      54.627  55.205  64.430
ATOM   4278  N   GLU A 258      53.416  54.209  62.804
ATOM   4279  H   GLU A 258      52.805  53.437  62.546
ATOM   4280  CA  GLU A 258      53.704  55.230  61.779
ATOM   4281  HA  GLU A 258      54.784  55.322  61.675
ATOM   4282  CB  GLU A 258      53.152  54.728  60.413
ATOM   4283  HB1 GLU A 258      53.196  55.556  59.704
ATOM   4284  HB2 GLU A 258      52.105  54.447  60.537
ATOM   4285  CG  GLU A 258      53.937  53.527  59.808
ATOM   4286  HG1 GLU A 258      54.033  52.747  60.563
ATOM   4287  HG2 GLU A 258      54.949  53.870  59.583
ATOM   4288  CD  GLU A 258      53.329  52.906  58.518
ATOM   4289  OE1 GLU A 258      52.559  53.609  57.829
ATOM   4290  OE2 GLU A 258      53.692  51.751  58.156
ATOM   4291  C   GLU A 258      53.198  56.635  62.156
ATOM   4292  O   GLU A 258      53.971  57.607  62.132
ATOM   4293  N   THR A 259      51.944  56.722  62.623
ATOM   4294  H   THR A 259      51.378  55.880  62.633
ATOM   4295  CA  THR A 259      51.361  57.987  63.112
ATOM   4296  HA  THR A 259      51.379  58.716  62.301
ATOM   4297  CB  THR A 259      49.896  57.800  63.541
ATOM   4298  HB  THR A 259      49.856  57.164  64.426
ATOM   4299  CG2 THR A 259      49.204  59.127  63.849
ATOM   4300 1HG2 THR A 259      48.161  58.947  64.104
ATOM   4301 2HG2 THR A 259      49.686  59.629  64.688
ATOM   4302 3HG2 THR A 259      49.248  59.784  62.979
ATOM   4303  OG1 THR A 259      49.148  57.185  62.515
ATOM   4304  HG1 THR A 259      49.450  56.271  62.421
ATOM   4305  C   THR A 259      52.176  58.570  64.267
ATOM   4306  O   THR A 259      52.540  59.746  64.251
ATOM   4307  N   LEU A 260      52.537  57.744  65.255
ATOM   4308  H   LEU A 260      52.238  56.774  65.221
ATOM   4309  CA  LEU A 260      53.326  58.229  66.389
ATOM   4310  HA  LEU A 260      52.804  59.098  66.789
ATOM   4311  CB  LEU A 260      53.348  57.149  67.483
ATOM   4312  HB1 LEU A 260      54.106  57.389  68.223
ATOM   4313  HB2 LEU A 260      53.606  56.192  67.027
ATOM   4314  CG  LEU A 260      51.982  57.039  68.202
ATOM   4315  HG  LEU A 260      51.173  57.012  67.471
ATOM   4316  CD1 LEU A 260      51.923  55.755  69.021
ATOM   4317 1HD1 LEU A 260      50.970  55.688  69.545
ATOM   4318 2HD1 LEU A 260      51.996  54.906  68.344
ATOM   4319 3HD1 LEU A 260      52.741  55.735  69.740
ATOM   4320  CD2 LEU A 260      51.731  58.197  69.175
ATOM   4321 1HD2 LEU A 260      50.751  58.077  69.638
ATOM   4322 2HD2 LEU A 260      52.495  58.209  69.951
ATOM   4323 3HD2 LEU A 260      51.735  59.149  68.647
ATOM   4324  C   LEU A 260      54.705  58.795  65.964
ATOM   4325  O   LEU A 260      55.160  59.841  66.461
ATOM   4326  N   MET A 261      55.342  58.164  64.974
ATOM   4327  H   MET A 261      54.930  57.323  64.580
ATOM   4328  CA  MET A 261      56.586  58.685  64.401
ATOM   4329  HA  MET A 261      57.240  58.926  65.239
ATOM   4330  CB  MET A 261      57.252  57.557  63.596
ATOM   4331  HB1 MET A 261      56.660  57.347  62.704
ATOM   4332  HB2 MET A 261      57.282  56.655  64.209
ATOM   4333  CG  MET A 261      58.688  57.891  63.177
ATOM   4334  HG1 MET A 261      58.656  58.731  62.483
ATOM   4335  HG2 MET A 261      59.098  57.036  62.640
ATOM   4336  SD  MET A 261      59.814  58.307  64.543
ATOM   4337  CE  MET A 261      61.162  59.019  63.576
ATOM   4338  HE1 MET A 261      61.932  59.386  64.251
ATOM   4339  HE2 MET A 261      61.575  58.252  62.921
ATOM   4340  HE3 MET A 261      60.780  59.847  62.978
ATOM   4341  C   MET A 261      56.441  59.982  63.585
ATOM   4342  O   MET A 261      57.396  60.763  63.541
ATOM   4343  N   ALA A 262      55.280  60.256  62.977
ATOM   4344  H   ALA A 262      54.521  59.582  63.011
ATOM   4345  CA  ALA A 262      54.994  61.601  62.462
ATOM   4346  HA  ALA A 262      55.824  61.927  61.836
ATOM   4347  CB  ALA A 262      53.739  61.535  61.583
ATOM   4348  HB1 ALA A 262      53.540  62.519  61.157
ATOM   4349  HB2 ALA A 262      53.877  60.811  60.780
ATOM   4350  HB3 ALA A 262      52.873  61.251  62.182
ATOM   4351  C   ALA A 262      54.834  62.657  63.600
ATOM   4352  O   ALA A 262      55.365  63.787  63.533
ATOM   4353  N   ALA A 263      54.189  62.262  64.705
ATOM   4354  H   ALA A 263      53.651  61.402  64.666
ATOM   4355  CA  ALA A 263      53.952  63.169  65.826
ATOM   4356  HA  ALA A 263      53.446  64.052  65.430
ATOM   4357  CB  ALA A 263      52.986  62.494  66.808
ATOM   4358  HB1 ALA A 263      52.720  63.197  67.598
ATOM   4359  HB2 ALA A 263      52.078  62.202  66.277
ATOM   4360  HB3 ALA A 263      53.447  61.612  67.250
ATOM   4361  C   ALA A 263      55.243  63.672  66.532
ATOM   4362  O   ALA A 263      55.368  64.847  66.954
ATOM   4363  N   TYR A 264      56.252  62.790  66.619
ATOM   4364  H   TYR A 264      56.073  61.836  66.318
ATOM   4365  CA  TYR A 264      57.577  63.146  67.163
ATOM   4366  HA  TYR A 264      57.461  63.216  68.246
ATOM   4367  CB  TYR A 264      58.582  61.998  66.894
ATOM   4368  HB1 TYR A 264      58.430  61.612  65.887
ATOM   4369  HB2 TYR A 264      58.351  61.176  67.544
ATOM   4370  CG  TYR A 264      60.049  62.386  67.062
ATOM   4371  CD1 TYR A 264      60.473  63.059  68.225
ATOM   4372  HD1 TYR A 264      59.797  63.162  69.060
ATOM   4373  CE1 TYR A 264      61.718  63.717  68.244
ATOM   4374  HE1 TYR A 264      62.021  64.295  69.103
ATOM   4375  CZ  TYR A 264      62.554  63.681  67.110
ATOM   4376  OH  TYR A 264      63.700  64.414  67.090
ATOM   4377  HH  TYR A 264      64.231  64.262  66.297
ATOM   4378  CE2 TYR A 264      62.179  62.913  65.988
ATOM   4379  HE2 TYR A 264      62.836  62.856  65.137
ATOM   4380  CD2 TYR A 264      60.941  62.243  65.979
ATOM   4381  HD2 TYR A 264      60.639  61.675  65.108
ATOM   4382  C   TYR A 264      58.189  64.503  66.728
ATOM   4383  O   TYR A 264      58.531  65.330  67.602
ATOM   4384  N   PRO A 265      58.339  64.755  65.407
ATOM   4385  CD  PRO A 265      58.339  63.784  64.318
ATOM   4386  HD1 PRO A 265      57.424  63.209  64.307
ATOM   4387  HD2 PRO A 265      59.168  63.095  64.417
ATOM   4388  CG  PRO A 265      58.536  64.547  63.010
ATOM   4389  HG1 PRO A 265      57.813  64.232  62.259
ATOM   4390  HG2 PRO A 265      59.554  64.395  62.651
ATOM   4391  CB  PRO A 265      58.342  66.007  63.401
ATOM   4392  HB1 PRO A 265      57.287  66.260  63.303
ATOM   4393  HB2 PRO A 265      58.947  66.676  62.790
ATOM   4394  CA  PRO A 265      58.757  66.030  64.876
ATOM   4395  HA  PRO A 265      59.843  66.076  64.944
ATOM   4396  C   PRO A 265      58.180  67.245  65.619
ATOM   4397  O   PRO A 265      58.921  68.138  66.090
ATOM   4398  N   SER A 266      56.846  67.277  65.737
ATOM   4399  H   SER A 266      56.290  66.498  65.399
ATOM   4400  CA  SER A 266      56.203  68.398  66.449
ATOM   4401  HA  SER A 266      56.510  69.324  65.963
ATOM   4402  CB  SER A 266      54.674  68.308  66.314
ATOM   4403  HB1 SER A 266      54.408  68.166  65.265
ATOM   4404  HB2 SER A 266      54.240  69.251  66.647
ATOM   4405  OG  SER A 266      54.110  67.266  67.086
ATOM   4406  HG  SER A 266      54.480  66.399  66.837
ATOM   4407  C   SER A 266      56.628  68.516  67.928
ATOM   4408  O   SER A 266      56.949  69.616  68.439
ATOM   4409  N   LEU A 267      56.726  67.363  68.604
ATOM   4410  H   LEU A 267      56.491  66.487  68.150
ATOM   4411  CA  LEU A 267      57.051  67.383  70.031
ATOM   4412  HA  LEU A 267      56.395  68.128  70.475
ATOM   4413  CB  LEU A 267      56.687  66.021  70.652
ATOM   4414  HB1 LEU A 267      57.513  65.328  70.489
ATOM   4415  HB2 LEU A 267      55.814  65.618  70.134
ATOM   4416  CG  LEU A 267      56.348  66.081  72.159
ATOM   4417  HG  LEU A 267      57.196  66.482  72.712
ATOM   4418  CD1 LEU A 267      55.105  66.924  72.468
ATOM   4419 1HD1 LEU A 267      54.808  66.780  73.507
ATOM   4420 2HD1 LEU A 267      55.329  67.978  72.335
ATOM   4421 3HD1 LEU A 267      54.281  66.635  71.815
ATOM   4422  CD2 LEU A 267      56.061  64.672  72.667
ATOM   4423 1HD2 LEU A 267      55.879  64.694  73.742
ATOM   4424 2HD2 LEU A 267      55.184  64.264  72.164
ATOM   4425 3HD2 LEU A 267      56.916  64.032  72.475
ATOM   4426  C   LEU A 267      58.468  67.842  70.377
ATOM   4427  O   LEU A 267      58.640  68.421  71.451
ATOM   4428  N   HIS A 268      59.464  67.713  69.489
ATOM   4429  H   HIS A 268      59.298  67.223  68.615
ATOM   4430  CA  HIS A 268      60.750  68.405  69.785
ATOM   4431  HA  HIS A 268      61.107  68.058  70.757
ATOM   4432  CB  HIS A 268      61.817  68.040  68.751
ATOM   4433  HB1 HIS A 268      61.444  68.277  67.764
ATOM   4434  HB2 HIS A 268      62.011  66.967  68.794
ATOM   4435  CG  HIS A 268      63.096  68.789  69.028
ATOM   4436  ND1 HIS A 268      63.422  70.084  68.602
ATOM   4437  CE1 HIS A 268      64.450  70.480  69.366
ATOM   4438  HE1 HIS A 268      64.906  71.462  69.331
ATOM   4439  NE2 HIS A 268      64.775  69.514  70.236
ATOM   4440  HE2 HIS A 268      65.398  69.619  71.031
ATOM   4441  CD2 HIS A 268      63.940  68.442  70.030
ATOM   4442  HD2 HIS A 268      63.849  67.555  70.640
ATOM   4443  C   HIS A 268      60.629  69.921  69.917
ATOM   4444  O   HIS A 268      61.142  70.504  70.874
ATOM   4445  N   SER A 269      59.931  70.559  68.976
ATOM   4446  H   SER A 269      59.459  70.020  68.264
ATOM   4447  CA  SER A 269      59.782  72.033  69.013
ATOM   4448  HA  SER A 269      60.768  72.492  69.027
ATOM   4449  CB  SER A 269      59.002  72.513  67.764
ATOM   4450  HB1 SER A 269      59.695  73.047  67.112
ATOM   4451  HB2 SER A 269      58.223  73.219  68.058
ATOM   4452  OG  SER A 269      58.415  71.448  67.009
ATOM   4453  HG  SER A 269      57.737  71.007  67.559
ATOM   4454  C   SER A 269      59.048  72.485  70.260
ATOM   4455  O   SER A 269      59.438  73.489  70.853
ATOM   4456  N   LEU A 270      58.030  71.729  70.694
ATOM   4457  H   LEU A 270      57.774  70.879  70.205
ATOM   4458  CA  LEU A 270      57.358  72.078  71.958
ATOM   4459  HA  LEU A 270      57.013  73.110  71.888
ATOM   4460  CB  LEU A 270      56.125  71.165  72.116
ATOM   4461  HB1 LEU A 270      55.724  71.271  73.125
ATOM   4462  HB2 LEU A 270      56.448  70.130  71.995
ATOM   4463  CG  LEU A 270      55.006  71.479  71.096
ATOM   4464  HG  LEU A 270      55.437  71.640  70.108
ATOM   4465  CD1 LEU A 270      54.021  70.317  70.987
ATOM   4466 1HD1 LEU A 270      53.215  70.578  70.302
ATOM   4467 2HD1 LEU A 270      54.531  69.441  70.591
ATOM   4468 3HD1 LEU A 270      53.598  70.085  71.965
ATOM   4469  CD2 LEU A 270      54.206  72.726  71.488
ATOM   4470 1HD2 LEU A 270      53.441  72.919  70.737
ATOM   4471 2HD2 LEU A 270      53.729  72.573  72.456
ATOM   4472 3HD2 LEU A 270      54.861  73.594  71.545
ATOM   4473  C   LEU A 270      58.291  72.035  73.182
ATOM   4474  O   LEU A 270      58.284  72.948  74.011
ATOM   4475  N   ILE A 271      59.141  71.012  73.275
ATOM   4476  H   ILE A 271      59.114  70.298  72.555
ATOM   4477  CA  ILE A 271      60.009  70.806  74.444
ATOM   4478  HA  ILE A 271      59.476  71.152  75.328
ATOM   4479  CB  ILE A 271      60.252  69.285  74.616
ATOM   4480  HB  ILE A 271      60.689  68.907  73.689
ATOM   4481  CG2 ILE A 271      61.231  68.934  75.752
ATOM   4482 1HG2 ILE A 271      61.280  67.852  75.885
ATOM   4483 2HG2 ILE A 271      62.231  69.284  75.505
ATOM   4484 3HG2 ILE A 271      60.916  69.403  76.685
ATOM   4485  CG1 ILE A 271      58.924  68.519  74.851
ATOM   4486 1HG1 ILE A 271      59.159  67.470  74.998
ATOM   4487 2HG1 ILE A 271      58.302  68.583  73.960
ATOM   4488  CD1 ILE A 271      58.068  68.968  76.044
ATOM   4489  HD1 ILE A 271      57.208  68.303  76.133
ATOM   4490  HD2 ILE A 271      58.644  68.917  76.967
ATOM   4491  HD3 ILE A 271      57.701  69.982  75.889
ATOM   4492  C   ILE A 271      61.295  71.645  74.418
ATOM   4493  O   ILE A 271      61.891  71.879  75.472
ATOM   4494  N   LEU A 272      61.707  72.188  73.267
ATOM   4495  H   LEU A 272      61.255  71.917  72.400
ATOM   4496  CA  LEU A 272      62.683  73.279  73.273
ATOM   4497  HA  LEU A 272      63.531  72.958  73.879
ATOM   4498  CB  LEU A 272      63.212  73.536  71.851
ATOM   4499  HB1 LEU A 272      62.365  73.720  71.188
ATOM   4500  HB2 LEU A 272      63.712  72.627  71.512
ATOM   4501  CG  LEU A 272      64.192  74.725  71.731
ATOM   4502  HG  LEU A 272      63.630  75.654  71.836
ATOM   4503  CD1 LEU A 272      65.352  74.733  72.730
ATOM   4504 1HD1 LEU A 272      65.954  75.629  72.579
ATOM   4505 2HD1 LEU A 272      64.968  74.751  73.744
ATOM   4506 3HD1 LEU A 272      65.981  73.857  72.596
ATOM   4507  CD2 LEU A 272      64.854  74.691  70.360
ATOM   4508 1HD2 LEU A 272      65.394  75.622  70.188
ATOM   4509 2HD2 LEU A 272      65.543  73.850  70.301
ATOM   4510 3HD2 LEU A 272      64.102  74.563  69.590
ATOM   4511  C   LEU A 272      62.116  74.523  73.965
ATOM   4512  O   LEU A 272      62.742  75.047  74.888
ATOM   4513  N   ILE A 273      60.923  74.959  73.555
ATOM   4514  H   ILE A 273      60.443  74.451  72.819
ATOM   4515  CA  ILE A 273      60.311  76.198  74.051
ATOM   4516  HA  ILE A 273      61.020  77.008  73.871
ATOM   4517  CB  ILE A 273      59.032  76.522  73.238
ATOM   4518  HB  ILE A 273      58.362  75.661  73.286
ATOM   4519  CG2 ILE A 273      58.288  77.750  73.809
ATOM   4520 1HG2 ILE A 273      57.401  77.966  73.215
ATOM   4521 2HG2 ILE A 273      57.952  77.551  74.826
ATOM   4522 3HG2 ILE A 273      58.942  78.623  73.810
ATOM   4523  CG1 ILE A 273      59.403  76.793  71.759
ATOM   4524 1HG1 ILE A 273      60.075  76.018  71.394
ATOM   4525 2HG1 ILE A 273      59.934  77.743  71.692
ATOM   4526  CD1 ILE A 273      58.204  76.822  70.801
ATOM   4527  HD1 ILE A 273      58.567  76.897  69.775
ATOM   4528  HD2 ILE A 273      57.627  75.902  70.904
ATOM   4529  HD3 ILE A 273      57.566  77.680  71.006
ATOM   4530  C   ILE A 273      60.068  76.190  75.561
ATOM   4531  O   ILE A 273      60.362  77.179  76.230
ATOM   4532  N   MET A 274      59.590  75.076  76.112
ATOM   4533  H   MET A 274      59.329  74.310  75.500
ATOM   4534  CA  MET A 274      59.345  74.939  77.551
ATOM   4535  HA  MET A 274      58.844  75.844  77.900
ATOM   4536  CB  MET A 274      58.383  73.753  77.748
ATOM   4537  HB1 MET A 274      58.904  72.824  77.517
ATOM   4538  HB2 MET A 274      57.550  73.859  77.051
ATOM   4539  CG  MET A 274      57.796  73.677  79.164
ATOM   4540  HG1 MET A 274      57.395  74.657  79.423
ATOM   4541  HG2 MET A 274      58.589  73.440  79.873
ATOM   4542  SD  MET A 274      56.463  72.462  79.370
ATOM   4543  CE  MET A 274      57.386  70.916  79.171
ATOM   4544  HE1 MET A 274      58.186  70.868  79.909
ATOM   4545  HE2 MET A 274      56.711  70.072  79.313
ATOM   4546  HE3 MET A 274      57.811  70.870  78.169
ATOM   4547  C   MET A 274      60.616  74.769  78.397
ATOM   4548  O   MET A 274      60.590  74.983  79.606
ATOM   4549  N   GLY A 275      61.743  74.397  77.784
ATOM   4550  H   GLY A 275      61.730  74.293  76.778
ATOM   4551  CA  GLY A 275      62.933  73.953  78.515
ATOM   4552  HA1 GLY A 275      63.185  72.958  78.151
ATOM   4553  HA2 GLY A 275      62.714  73.869  79.580
ATOM   4554  C   GLY A 275      64.172  74.823  78.365
ATOM   4555  O   GLY A 275      65.187  74.513  78.997
ATOM   4556  N   ILE A 276      64.102  75.891  77.560
ATOM   4557  H   ILE A 276      63.241  76.027  77.040
ATOM   4558  CA  ILE A 276      65.199  76.840  77.352
ATOM   4559  HA  ILE A 276      65.921  76.709  78.153
ATOM   4560  CB  ILE A 276      65.981  76.551  76.042
ATOM   4561  HB  ILE A 276      65.277  76.611  75.210
ATOM   4562  CG2 ILE A 276      67.090  77.596  75.799
ATOM   4563 1HG2 ILE A 276      67.679  77.308  74.927
ATOM   4564 2HG2 ILE A 276      66.660  78.571  75.599
ATOM   4565 3HG2 ILE A 276      67.747  77.669  76.666
ATOM   4566  CG1 ILE A 276      66.633  75.146  76.000
ATOM   4567 1HG1 ILE A 276      67.024  74.976  74.997
ATOM   4568 2HG1 ILE A 276      65.866  74.393  76.170
ATOM   4569  CD1 ILE A 276      67.792  74.909  76.982
ATOM   4570  HD1 ILE A 276      68.073  73.858  76.959
ATOM   4571  HD2 ILE A 276      68.661  75.501  76.696
ATOM   4572  HD3 ILE A 276      67.496  75.170  77.994
ATOM   4573  C   ILE A 276      64.694  78.282  77.404
ATOM   4574  O   ILE A 276      64.203  78.812  76.402
ATOM   4575  N   PRO A 277      64.880  78.963  78.549
ATOM   4576  CD  PRO A 277      65.288  78.407  79.837
ATOM   4577  HD1 PRO A 277      66.363  78.224  79.832
ATOM   4578  HD2 PRO A 277      64.749  77.485  80.062
ATOM   4579  CG  PRO A 277      64.956  79.471  80.880
ATOM   4580  HG1 PRO A 277      65.641  79.438  81.728
ATOM   4581  HG2 PRO A 277      63.924  79.349  81.213
ATOM   4582  CB  PRO A 277      65.091  80.768  80.088
ATOM   4583  HB1 PRO A 277      66.144  81.052  80.034
ATOM   4584  HB2 PRO A 277      64.501  81.574  80.526
ATOM   4585  CA  PRO A 277      64.574  80.377  78.700
ATOM   4586  HA  PRO A 277      63.488  80.474  78.706
ATOM   4587  C   PRO A 277      65.120  81.314  77.620
ATOM   4588  O   PRO A 277      64.428  82.268  77.291
ATOM   4589  N   ARG A 278      66.302  81.071  77.022
ATOM   4590  H   ARG A 278      66.843  80.275  77.323
ATOM   4591  CA  ARG A 278      66.770  81.914  75.899
ATOM   4592  HA  ARG A 278      66.736  82.956  76.226
ATOM   4593  CB  ARG A 278      68.202  81.595  75.437
ATOM   4594  HB1 ARG A 278      68.285  81.819  74.371
ATOM   4595  HB2 ARG A 278      68.418  80.535  75.577
ATOM   4596  CG  ARG A 278      69.239  82.462  76.167
ATOM   4597  HG1 ARG A 278      69.326  82.127  77.200
ATOM   4598  HG2 ARG A 278      68.900  83.499  76.178
ATOM   4599  CD  ARG A 278      70.612  82.438  75.472
ATOM   4600  HD1 ARG A 278      71.340  82.964  76.095
ATOM   4601  HD2 ARG A 278      70.530  82.991  74.532
ATOM   4602  NE  ARG A 278      71.103  81.079  75.167
ATOM   4603  HE  ARG A 278      71.294  80.888  74.189
ATOM   4604  CZ  ARG A 278      71.428  80.129  76.023
ATOM   4605  NH1 ARG A 278      71.913  79.008  75.586
ATOM   4606 1HH1 ARG A 278      72.107  78.943  74.589
ATOM   4607 2HH1 ARG A 278      72.275  78.317  76.215
ATOM   4608  NH2 ARG A 278      71.293  80.270  77.316
ATOM   4609 1HH2 ARG A 278      70.926  81.145  77.652
ATOM   4610 2HH2 ARG A 278      71.553  79.534  77.946
ATOM   4611  C   ARG A 278      65.827  81.868  74.708
ATOM   4612  O   ARG A 278      65.380  82.915  74.247
ATOM   4613  N   VAL A 279      65.492  80.663  74.259
ATOM   4614  H   VAL A 279      65.831  79.852  74.747
ATOM   4615  CA  VAL A 279      64.670  80.467  73.064
ATOM   4616  HA  VAL A 279      65.025  81.150  72.290
ATOM   4617  CB  VAL A 279      64.823  79.037  72.511
ATOM   4618  HB  VAL A 279      64.514  78.313  73.266
ATOM   4619  CG1 VAL A 279      63.993  78.828  71.241
ATOM   4620 1HG1 VAL A 279      64.214  77.854  70.808
ATOM   4621 2HG1 VAL A 279      62.928  78.865  71.470
ATOM   4622 3HG1 VAL A 279      64.234  79.604  70.511
ATOM   4623  CG2 VAL A 279      66.292  78.785  72.133
ATOM   4624 1HG2 VAL A 279      66.401  77.793  71.697
ATOM   4625 2HG2 VAL A 279      66.624  79.523  71.401
ATOM   4626 3HG2 VAL A 279      66.934  78.840  73.008
ATOM   4627  C   VAL A 279      63.218  80.828  73.338
ATOM   4628  O   VAL A 279      62.600  81.426  72.468
ATOM   4629  N   LYS A 280      62.680  80.597  74.546
ATOM   4630  H   LYS A 280      63.213  80.067  75.230
ATOM   4631  CA  LYS A 280      61.381  81.173  74.937
ATOM   4632  HA  LYS A 280      60.627  80.851  74.218
ATOM   4633  CB  LYS A 280      60.949  80.691  76.342
ATOM   4634  HB1 LYS A 280      61.677  81.039  77.076
ATOM   4635  HB2 LYS A 280      60.948  79.603  76.360
ATOM   4636  CG  LYS A 280      59.540  81.203  76.741
ATOM   4637  HG1 LYS A 280      58.801  80.776  76.062
ATOM   4638  HG2 LYS A 280      59.507  82.286  76.653
ATOM   4639  CD  LYS A 280      59.156  80.863  78.190
ATOM   4640  HD1 LYS A 280      59.914  81.262  78.865
ATOM   4641  HD2 LYS A 280      59.158  79.775  78.295
ATOM   4642  CE  LYS A 280      57.767  81.390  78.620
ATOM   4643  HE1 LYS A 280      57.583  81.023  79.635
ATOM   4644  HE2 LYS A 280      57.003  80.950  77.973
ATOM   4645  NZ  LYS A 280      57.647  82.877  78.615
ATOM   4646  HZ1 LYS A 280      57.376  83.245  77.709
ATOM   4647  HZ2 LYS A 280      56.920  83.215  79.249
ATOM   4648  HZ3 LYS A 280      58.496  83.328  78.921
ATOM   4649  C   LYS A 280      61.406  82.686  74.931
ATOM   4650  O   LYS A 280      60.437  83.275  74.499
ATOM   4651  N   GLN A 281      62.433  83.359  75.416
ATOM   4652  H   GLN A 281      63.201  82.850  75.840
ATOM   4653  CA  GLN A 281      62.474  84.822  75.412
ATOM   4654  HA  GLN A 281      61.555  85.213  75.847
ATOM   4655  CB  GLN A 281      63.646  85.207  76.338
ATOM   4656  HB1 GLN A 281      64.513  84.586  76.120
ATOM   4657  HB2 GLN A 281      63.340  84.961  77.356
ATOM   4658  CG  GLN A 281      64.086  86.675  76.338
ATOM   4659  HG1 GLN A 281      64.638  86.855  77.261
ATOM   4660  HG2 GLN A 281      63.200  87.309  76.345
ATOM   4661  CD  GLN A 281      64.998  87.098  75.183
ATOM   4662  OE1 GLN A 281      65.147  88.285  74.939
ATOM   4663  NE2 GLN A 281      65.624  86.206  74.446
ATOM   4664 1HE2 GLN A 281      65.482  85.213  74.561
ATOM   4665 2HE2 GLN A 281      66.139  86.530  73.644
ATOM   4666  C   GLN A 281      62.587  85.385  73.988
ATOM   4667  O   GLN A 281      61.963  86.402  73.702
ATOM   4668  N   THR A 282      63.302  84.714  73.078
ATOM   4669  H   THR A 282      63.891  83.935  73.360
ATOM   4670  CA  THR A 282      63.381  85.138  71.676
ATOM   4671  HA  THR A 282      63.629  86.198  71.637
ATOM   4672  CB  THR A 282      64.478  84.371  70.919
ATOM   4673  HB  THR A 282      64.255  83.303  70.916
ATOM   4674  CG2 THR A 282      64.643  84.855  69.477
ATOM   4675 1HG2 THR A 282      65.434  84.284  68.995
ATOM   4676 2HG2 THR A 282      63.727  84.696  68.908
ATOM   4677 3HG2 THR A 282      64.898  85.915  69.467
ATOM   4678  OG1 THR A 282      65.690  84.585  71.588
ATOM   4679  HG1 THR A 282      66.428  84.449  70.962
ATOM   4680  C   THR A 282      62.076  84.924  70.936
ATOM   4681  O   THR A 282      61.614  85.822  70.235
ATOM   4682  N   CYS A 283      61.456  83.766  71.151
ATOM   4683  H   CYS A 283      61.960  83.038  71.652
ATOM   4684  CA  CYS A 283      60.074  83.491  70.812
ATOM   4685  HA  CYS A 283      59.975  83.408  69.737
ATOM   4686  CB  CYS A 283      59.674  82.170  71.490
ATOM   4687  HB1 CYS A 283      60.022  82.168  72.513
ATOM   4688  HB2 CYS A 283      60.175  81.341  70.996
ATOM   4689  SG  CYS A 283      57.873  81.923  71.517
ATOM   4690  HG  CYS A 283      57.752  81.590  70.226
ATOM   4691  C   CYS A 283      59.200  84.638  71.247
ATOM   4692  O   CYS A 283      58.658  85.321  70.410
ATOM   4693  N   GLN A 284      59.129  84.944  72.529
ATOM   4694  H   GLN A 284      59.647  84.358  73.176
ATOM   4695  CA  GLN A 284      58.301  86.002  73.077
ATOM   4696  HA  GLN A 284      57.272  85.834  72.762
ATOM   4697  CB  GLN A 284      58.371  85.924  74.612
ATOM   4698  HB1 GLN A 284      57.754  86.712  75.047
ATOM   4699  HB2 GLN A 284      59.404  86.109  74.915
ATOM   4700  CG  GLN A 284      57.931  84.568  75.203
ATOM   4701  HG1 GLN A 284      58.493  84.400  76.120
ATOM   4702  HG2 GLN A 284      58.129  83.748  74.518
ATOM   4703  CD  GLN A 284      56.464  84.497  75.528
ATOM   4704  OE1 GLN A 284      56.084  84.471  76.685
ATOM   4705  NE2 GLN A 284      55.605  84.446  74.539
ATOM   4706 1HE2 GLN A 284      55.928  84.376  73.589
ATOM   4707 2HE2 GLN A 284      54.633  84.618  74.767
ATOM   4708  C   GLN A 284      58.689  87.402  72.591
ATOM   4709  O   GLN A 284      57.884  88.308  72.759
ATOM   4710  N   LYS A 285      59.856  87.609  71.967
ATOM   4711  H   LYS A 285      60.508  86.833  71.946
ATOM   4712  CA  LYS A 285      60.234  88.841  71.254
ATOM   4713  HA  LYS A 285      59.812  89.703  71.767
ATOM   4714  CB  LYS A 285      61.774  88.989  71.218
ATOM   4715  HB1 LYS A 285      62.079  89.261  70.206
ATOM   4716  HB2 LYS A 285      62.260  88.041  71.444
ATOM   4717  CG  LYS A 285      62.334  90.077  72.145
ATOM   4718  HG1 LYS A 285      61.734  90.980  72.049
ATOM   4719  HG2 LYS A 285      63.344  90.314  71.804
ATOM   4720  CD  LYS A 285      62.424  89.647  73.613
ATOM   4721  HD1 LYS A 285      63.068  88.773  73.663
ATOM   4722  HD2 LYS A 285      61.441  89.379  73.998
ATOM   4723  CE  LYS A 285      63.033  90.793  74.434
ATOM   4724  HE1 LYS A 285      62.297  91.595  74.528
ATOM   4725  HE2 LYS A 285      63.892  91.183  73.882
ATOM   4726  NZ  LYS A 285      63.493  90.354  75.773
ATOM   4727  HZ1 LYS A 285      63.915  91.120  76.279
ATOM   4728  HZ2 LYS A 285      62.741  89.973  76.344
ATOM   4729  HZ3 LYS A 285      64.198  89.627  75.650
ATOM   4730  C   LYS A 285      59.710  88.902  69.811
ATOM   4731  O   LYS A 285      59.173  89.934  69.427
ATOM   4732  N   ILE A 286      59.828  87.838  69.019
ATOM   4733  H   ILE A 286      60.293  87.020  69.402
ATOM   4734  CA  ILE A 286      59.396  87.811  67.609
ATOM   4735  HA  ILE A 286      59.583  88.791  67.171
ATOM   4736  CB  ILE A 286      60.223  86.775  66.820
ATOM   4737  HB  ILE A 286      60.063  85.800  67.281
ATOM   4738  CG2 ILE A 286      59.746  86.679  65.358
ATOM   4739 1HG2 ILE A 286      60.403  86.019  64.791
ATOM   4740 2HG2 ILE A 286      58.738  86.264  65.316
ATOM   4741 3HG2 ILE A 286      59.736  87.667  64.895
ATOM   4742  CG1 ILE A 286      61.747  87.057  66.864
ATOM   4743 1HG1 ILE A 286      62.263  86.299  66.276
ATOM   4744 2HG1 ILE A 286      62.099  86.952  67.890
ATOM   4745  CD1 ILE A 286      62.194  88.434  66.349
ATOM   4746  HD1 ILE A 286      61.778  89.226  66.971
ATOM   4747  HD2 ILE A 286      63.282  88.493  66.394
ATOM   4748  HD3 ILE A 286      61.880  88.575  65.315
ATOM   4749  C   ILE A 286      57.882  87.573  67.483
ATOM   4750  O   ILE A 286      57.150  88.297  66.796
ATOM   4751  N   LEU A 287      57.401  86.617  68.268
ATOM   4752  H   LEU A 287      58.069  86.091  68.820
ATOM   4753  CA  LEU A 287      56.023  86.518  68.700
ATOM   4754  HA  LEU A 287      55.431  86.331  67.809
ATOM   4755  CB  LEU A 287      55.797  85.339  69.663
ATOM   4756  HB1 LEU A 287      56.255  85.581  70.619
ATOM   4757  HB2 LEU A 287      56.276  84.448  69.254
ATOM   4758  CG  LEU A 287      54.317  85.015  69.945
ATOM   4759  HG  LEU A 287      53.842  85.881  70.395
ATOM   4760  CD1 LEU A 287      53.536  84.614  68.693
ATOM   4761 1HD1 LEU A 287      52.524  84.316  68.966
ATOM   4762 2HD1 LEU A 287      53.459  85.458  68.007
ATOM   4763 3HD1 LEU A 287      54.032  83.785  68.189
ATOM   4764  CD2 LEU A 287      54.237  83.864  70.948
ATOM   4765 1HD2 LEU A 287      53.192  83.647  71.169
ATOM   4766 2HD2 LEU A 287      54.708  82.973  70.533
ATOM   4767 3HD2 LEU A 287      54.737  84.145  71.871
ATOM   4768  C   LEU A 287      55.578  87.845  69.302
ATOM   4769  O   LEU A 287      54.593  88.327  68.808
ATOM   4770  N   TRP A 288      56.272  88.556  70.210
ATOM   4771  H   TRP A 288      57.073  88.164  70.678
ATOM   4772  CA  TRP A 288      55.773  89.901  70.585
ATOM   4773  HA  TRP A 288      54.773  89.751  70.977
ATOM   4774  CB  TRP A 288      56.591  90.615  71.677
ATOM   4775  HB1 TRP A 288      57.649  90.456  71.482
ATOM   4776  HB2 TRP A 288      56.333  90.175  72.639
ATOM   4777  CG  TRP A 288      56.392  92.101  71.792
ATOM   4778  CD1 TRP A 288      55.362  92.718  72.411
ATOM   4779  HD1 TRP A 288      54.553  92.214  72.921
ATOM   4780  NE1 TRP A 288      55.450  94.083  72.230
ATOM   4781  HE1 TRP A 288      54.714  94.730  72.496
ATOM   4782  CE2 TRP A 288      56.562  94.423  71.495
ATOM   4783  CZ2 TRP A 288      57.093  95.651  71.078
ATOM   4784  HZ2 TRP A 288      56.594  96.576  71.330
ATOM   4785  CH2 TRP A 288      58.271  95.663  70.315
ATOM   4786  HH2 TRP A 288      58.694  96.601  69.979
ATOM   4787  CZ3 TRP A 288      58.890  94.450  69.967
ATOM   4788  HZ3 TRP A 288      59.787  94.459  69.360
ATOM   4789  CE3 TRP A 288      58.342  93.222  70.386
ATOM   4790  HE3 TRP A 288      58.817  92.301  70.088
ATOM   4791  CD2 TRP A 288      57.178  93.175  71.183
ATOM   4792  C   TRP A 288      55.590  90.853  69.400
ATOM   4793  O   TRP A 288      54.601  91.584  69.353
ATOM   4794  N   LYS A 289      56.507  90.806  68.430
ATOM   4795  H   LYS A 289      57.315  90.211  68.576
ATOM   4796  CA  LYS A 289      56.411  91.533  67.164
ATOM   4797  HA  LYS A 289      56.188  92.564  67.434
ATOM   4798  CB  LYS A 289      57.779  91.493  66.444
ATOM   4799  HB1 LYS A 289      57.737  90.781  65.617
ATOM   4800  HB2 LYS A 289      58.533  91.118  67.136
ATOM   4801  CG  LYS A 289      58.308  92.847  65.930
ATOM   4802  HG1 LYS A 289      59.331  92.680  65.590
ATOM   4803  HG2 LYS A 289      58.355  93.563  66.753
ATOM   4804  CD  LYS A 289      57.531  93.460  64.750
ATOM   4805  HD1 LYS A 289      57.157  92.649  64.124
ATOM   4806  HD2 LYS A 289      58.224  94.049  64.146
ATOM   4807  CE  LYS A 289      56.392  94.387  65.204
ATOM   4808  HE1 LYS A 289      56.760  95.416  65.231
ATOM   4809  HE2 LYS A 289      56.099  94.112  66.220
ATOM   4810  NZ  LYS A 289      55.211  94.267  64.315
ATOM   4811  HZ1 LYS A 289      54.878  93.301  64.365
ATOM   4812  HZ2 LYS A 289      54.455  94.862  64.626
ATOM   4813  HZ3 LYS A 289      55.448  94.478  63.357
ATOM   4814  C   LYS A 289      55.255  91.061  66.264
ATOM   4815  O   LYS A 289      54.976  91.720  65.261
ATOM   4816  N   THR A 290      54.556  89.987  66.626
ATOM   4817  H   THR A 290      54.873  89.473  67.438
ATOM   4818  CA  THR A 290      53.321  89.522  65.970
ATOM   4819  HA  THR A 290      53.026  90.276  65.241
ATOM   4820  CB  THR A 290      53.570  88.240  65.161
ATOM   4821  HB  THR A 290      52.615  87.793  64.881
ATOM   4822  CG2 THR A 290      54.373  88.512  63.888
ATOM   4823 1HG2 THR A 290      54.497  87.581  63.335
ATOM   4824 2HG2 THR A 290      53.834  89.223  63.262
ATOM   4825 3HG2 THR A 290      55.355  88.916  64.137
ATOM   4826  OG1 THR A 290      54.323  87.316  65.903
ATOM   4827  HG1 THR A 290      55.197  87.702  66.043
ATOM   4828  C   THR A 290      52.070  89.379  66.850
ATOM   4829  O   THR A 290      51.052  90.002  66.559
ATOM   4830  N   VAL A 291      52.162  88.645  67.954
ATOM   4831  H   VAL A 291      53.033  88.142  68.081
ATOM   4832  CA  VAL A 291      51.244  88.634  69.093
ATOM   4833  HA  VAL A 291      50.516  89.432  68.942
ATOM   4834  CB  VAL A 291      50.452  87.311  69.180
ATOM   4835  HB  VAL A 291      51.124  86.501  69.464
ATOM   4836  CG1 VAL A 291      49.347  87.428  70.241
ATOM   4837 1HG1 VAL A 291      48.817  86.478  70.321
ATOM   4838 2HG1 VAL A 291      49.774  87.668  71.212
ATOM   4839 3HG1 VAL A 291      48.639  88.207  69.956
ATOM   4840  CG2 VAL A 291      49.769  86.926  67.859
ATOM   4841 1HG2 VAL A 291      49.163  86.031  67.999
ATOM   4842 2HG2 VAL A 291      49.135  87.744  67.511
ATOM   4843 3HG2 VAL A 291      50.521  86.713  67.100
ATOM   4844  C   VAL A 291      52.002  88.921  70.373
ATOM   4845  O   VAL A 291      52.751  88.081  70.862
ATOM   4846  N   CYS A 292      51.765  90.096  70.952
ATOM   4847  H   CYS A 292      51.193  90.749  70.435
ATOM   4848  CA  CYS A 292      52.299  90.585  72.229
ATOM   4849  HA  CYS A 292      53.381  90.580  72.167
ATOM   4850  CB  CYS A 292      51.818  92.040  72.389
ATOM   4851  HB1 CYS A 292      52.277  92.481  73.274
ATOM   4852  HB2 CYS A 292      50.735  92.054  72.542
ATOM   4853  SG  CYS A 292      52.211  93.067  70.935
ATOM   4854  HG  CYS A 292      53.317  92.435  70.502
ATOM   4855  C   CYS A 292      51.930  89.744  73.473
ATOM   4856  O   CYS A 292      51.810  90.282  74.570
ATOM   4857  N   ALA A 293      51.775  88.430  73.311
ATOM   4858  H   ALA A 293      51.900  88.108  72.363
ATOM   4859  CA  ALA A 293      51.697  87.353  74.283
ATOM   4860  HA  ALA A 293      50.842  87.560  74.928
ATOM   4861  CB  ALA A 293      51.402  86.057  73.507
ATOM   4862  HB1 ALA A 293      51.288  85.226  74.202
ATOM   4863  HB2 ALA A 293      50.478  86.166  72.940
ATOM   4864  HB3 ALA A 293      52.221  85.839  72.818
ATOM   4865  C   ALA A 293      52.922  87.238  75.202
ATOM   4866  O   ALA A 293      53.468  86.149  75.394
ATOM   4867  N   ARG A 294      53.360  88.381  75.745
ATOM   4868  H   ARG A 294      52.804  89.201  75.527
ATOM   4869  CA  ARG A 294      54.443  88.585  76.698
ATOM   4870  HA  ARG A 294      55.353  88.149  76.284
ATOM   4871  CB  ARG A 294      54.701  90.084  76.946
ATOM   4872  HB1 ARG A 294      55.402  90.160  77.780
ATOM   4873  HB2 ARG A 294      53.770  90.573  77.244
ATOM   4874  CG  ARG A 294      55.311  90.837  75.755
ATOM   4875  HG1 ARG A 294      54.560  90.974  74.978
ATOM   4876  HG2 ARG A 294      56.144  90.264  75.352
ATOM   4877  CD  ARG A 294      55.816  92.199  76.256
ATOM   4878  HD1 ARG A 294      56.477  92.029  77.109
ATOM   4879  HD2 ARG A 294      54.958  92.786  76.591
ATOM   4880  NE  ARG A 294      56.563  92.954  75.234
ATOM   4881  HE  ARG A 294      56.589  92.582  74.297
ATOM   4882  CZ  ARG A 294      57.205  94.092  75.431
ATOM   4883  NH1 ARG A 294      57.835  94.668  74.451
ATOM   4884 1HH1 ARG A 294      57.887  94.206  73.555
ATOM   4885 2HH1 ARG A 294      58.400  95.479  74.615
ATOM   4886  NH2 ARG A 294      57.215  94.688  76.592
ATOM   4887 1HH2 ARG A 294      56.695  94.286  77.351
ATOM   4888 2HH2 ARG A 294      57.660  95.580  76.701
ATOM   4889  C   ARG A 294      54.192  87.846  78.013
ATOM   4890  O   ARG A 294      53.905  88.463  79.036
ATOM   4891  N   ARG A 295      54.301  86.516  77.997
ATOM   4892  H   ARG A 295      54.523  86.075  77.110
ATOM   4893  CA  ARG A 295      54.233  85.677  79.195
ATOM   4894  HA  ARG A 295      53.496  86.128  79.863
ATOM   4895  CB  ARG A 295      53.716  84.252  78.912
ATOM   4896  HB1 ARG A 295      53.672  83.709  79.857
ATOM   4897  HB2 ARG A 295      54.392  83.716  78.251
ATOM   4898  CG  ARG A 295      52.304  84.266  78.296
ATOM   4899  HG1 ARG A 295      52.343  84.753  77.322
ATOM   4900  HG2 ARG A 295      51.634  84.834  78.943
ATOM   4901  CD  ARG A 295      51.749  82.848  78.115
ATOM   4902  HD1 ARG A 295      51.628  82.373  79.090
ATOM   4903  HD2 ARG A 295      52.472  82.259  77.548
ATOM   4904  NE  ARG A 295      50.471  82.862  77.372
ATOM   4905  HE  ARG A 295      50.548  82.847  76.369
ATOM   4906  CZ  ARG A 295      49.242  82.903  77.861
ATOM   4907  NH1 ARG A 295      48.229  82.969  77.042
ATOM   4908 1HH1 ARG A 295      48.375  82.968  76.049
ATOM   4909 2HH1 ARG A 295      47.293  83.014  77.403
ATOM   4910  NH2 ARG A 295      48.985  82.885  79.140
ATOM   4911 1HH2 ARG A 295      49.747  82.830  79.790
ATOM   4912 2HH2 ARG A 295      48.040  82.909  79.480
ATOM   4913  C   ARG A 295      55.541  85.742  79.989
ATOM   4914  O   ARG A 295      56.285  84.764  80.083
ATOM   4915  N   CYS A 296      55.809  86.952  80.476
ATOM   4916  H   CYS A 296      55.067  87.631  80.354
ATOM   4917  CA  CYS A 296      57.120  87.530  80.758
ATOM   4918  HA  CYS A 296      56.942  88.575  81.020
ATOM   4919  CB  CYS A 296      57.746  86.878  82.005
ATOM   4920  HB1 CYS A 296      58.773  87.216  82.137
ATOM   4921  HB2 CYS A 296      57.748  85.791  81.915
ATOM   4922  SG  CYS A 296      56.797  87.371  83.471
ATOM   4923  HG  CYS A 296      57.592  86.804  84.388
ATOM   4924  C   CYS A 296      58.052  87.570  79.536
ATOM   4925  O   CYS A 296      57.784  87.010  78.471
ATOM   4926  N   TRP A 297      59.143  88.322  79.681
ATOM   4927  H   TRP A 297      59.281  88.766  80.577
ATOM   4928  CA  TRP A 297      59.982  88.776  78.564
ATOM   4929  HA  TRP A 297      59.853  88.092  77.726
ATOM   4930  CB  TRP A 297      59.481  90.182  78.155
ATOM   4931  HB1 TRP A 297      60.094  90.942  78.643
ATOM   4932  HB2 TRP A 297      58.465  90.328  78.527
ATOM   4933  CG  TRP A 297      59.417  90.480  76.687
ATOM   4934  CD1 TRP A 297      58.794  89.703  75.774
ATOM   4935  HD1 TRP A 297      58.297  88.765  75.995
ATOM   4936  NE1 TRP A 297      58.878  90.286  74.526
ATOM   4937  HE1 TRP A 297      58.512  89.830  73.690
ATOM   4938  CE2 TRP A 297      59.578  91.471  74.566
ATOM   4939  CZ2 TRP A 297      59.955  92.390  73.578
ATOM   4940  HZ2 TRP A 297      59.683  92.226  72.546
ATOM   4941  CH2 TRP A 297      60.714  93.515  73.943
ATOM   4942  HH2 TRP A 297      61.028  94.230  73.192
ATOM   4943  CZ3 TRP A 297      61.059  93.718  75.292
ATOM   4944  HZ3 TRP A 297      61.639  94.591  75.570
ATOM   4945  CE3 TRP A 297      60.668  92.789  76.279
ATOM   4946  HE3 TRP A 297      60.948  92.954  77.309
ATOM   4947  CD2 TRP A 297      59.929  91.631  75.942
ATOM   4948  C   TRP A 297      61.483  88.787  78.886
ATOM   4949  O   TRP A 297      62.293  89.326  78.126
ATOM   4950  N   GLY A 298      61.814  88.200  80.032
ATOM   4951  H   GLY A 298      61.090  87.693  80.518
ATOM   4952  CA  GLY A 298      63.101  88.240  80.697
ATOM   4953  HA1 GLY A 298      63.196  89.191  81.216
ATOM   4954  HA2 GLY A 298      63.905  88.167  79.965
ATOM   4955  C   GLY A 298      63.221  87.069  81.654
ATOM   4956  O   GLY A 298      62.970  85.936  81.237
ATOM   4957  N   PRO A 299      63.520  87.329  82.933
ATOM   4958  CD  PRO A 299      64.034  88.569  83.498
ATOM   4959  HD1 PRO A 299      63.244  89.321  83.503
ATOM   4960  HD2 PRO A 299      64.901  88.930  82.945
ATOM   4961  CG  PRO A 299      64.425  88.229  84.933
ATOM   4962  HG1 PRO A 299      64.357  89.097  85.590
ATOM   4963  HG2 PRO A 299      65.430  87.806  84.953
ATOM   4964  CB  PRO A 299      63.404  87.155  85.303
ATOM   4965  HB1 PRO A 299      62.477  87.638  85.618
ATOM   4966  HB2 PRO A 299      63.777  86.502  86.093
ATOM   4967  CA  PRO A 299      63.190  86.395  83.990
ATOM   4968  HA  PRO A 299      63.896  85.566  83.944
ATOM   4969  C   PRO A 299      61.762  85.821  83.907
ATOM   4970  O   PRO A 299      60.969  86.130  83.018
