# Supplementary material for: Proteome-wide prediction of targets for aspirin: new insight into the molecular mechanism of aspirin
Source: PeerJ. 2016 Mar 10;4:e1791. doi: 10.7717/peerj.1791 (PMC4793309; doi:10.7717/peerj.1791)
Supplement: File S1 — The raw data contains all strucures of the identified 79 proteins. The Protocols show how to prepare protein strucure and run CDOCKER. [file peerj-04-1791-s004.zip › 79_protein_strucures/NP_000053.2_125-498_99.458.pdb]

EXPDTA    THEORETICAL MODEL, MODELLER 9v7 2009/09/19 11:00:38
REMARK   6 MODELLER OBJECTIVE FUNCTION:      1891.0098
REMARK   6 MODELLER BEST TEMPLATE % SEQ ID:  99.458
REMARK   6 MODELLER BLK RESIDUE  375:
ATOM      1  N   GLY A 125       1.122  95.828  13.333  1.00 71.82           N
ATOM      2  CA  GLY A 125       0.006  95.199  12.594  1.00 71.82           C
ATOM      3  C   GLY A 125      -0.797  96.198  11.775  1.00 71.82           C
ATOM      4  O   GLY A 125      -1.533  97.023  12.315  1.00 71.82           O
ATOM      5  N   PRO A 126      -0.578  96.207  10.480  1.00235.79           N
ATOM      6  CA  PRO A 126      -1.404  96.963   9.547  1.00235.79           C
ATOM      7  CD  PRO A 126       0.808  96.174  10.036  1.00235.79           C
ATOM      8  CB  PRO A 126      -0.448  97.567   8.520  1.00235.79           C
ATOM      9  CG  PRO A 126       0.789  96.661   8.579  1.00235.79           C
ATOM     10  C   PRO A 126      -2.412  96.003   8.898  1.00235.79           C
ATOM     11  O   PRO A 126      -2.460  94.870   9.360  1.00235.79           O
ATOM     12  N   VAL A 127      -3.242  96.426   7.882  1.00115.85           N
ATOM     13  CA  VAL A 127      -4.088  95.588   7.028  1.00115.85           C
ATOM     14  CB  VAL A 127      -5.436  95.324   7.661  1.00115.85           C
ATOM     15  CG1 VAL A 127      -6.314  94.442   6.754  1.00115.85           C
ATOM     16  CG2 VAL A 127      -5.185  94.698   9.044  1.00115.85           C
ATOM     17  C   VAL A 127      -4.267  96.359   5.705  1.00115.85           C
ATOM     18  O   VAL A 127      -3.769  97.475   5.586  1.00115.85           O
ATOM     19  N   THR A 128      -4.969  95.775   4.686  1.00158.14           N
ATOM     20  CA  THR A 128      -5.377  96.301   3.382  1.00158.14           C
ATOM     21  CB  THR A 128      -6.429  97.376   3.492  1.00158.14           C
ATOM     22  OG1 THR A 128      -6.915  97.717   2.202  1.00158.14           O
ATOM     23  CG2 THR A 128      -5.839  98.613   4.190  1.00158.14           C
ATOM     24  C   THR A 128      -4.306  96.774   2.412  1.00158.14           C
ATOM     25  O   THR A 128      -4.297  97.942   2.026  1.00158.14           O
ATOM     26  N   LEU A 129      -3.352  95.886   2.030  1.00176.71           N
ATOM     27  CA  LEU A 129      -2.275  96.101   1.077  1.00176.71           C
ATOM     28  CB  LEU A 129      -1.090  95.160   1.390  1.00176.71           C
ATOM     29  CG  LEU A 129       0.238  95.441   0.649  1.00176.71           C
ATOM     30  CD1 LEU A 129       0.181  95.108  -0.852  1.00176.71           C
ATOM     31  CD2 LEU A 129       0.727  96.870   0.931  1.00176.71           C
ATOM     32  C   LEU A 129      -2.588  95.990  -0.422  1.00176.71           C
ATOM     33  O   LEU A 129      -2.069  96.789  -1.199  1.00176.71           O
ATOM     34  N   CYS A 130      -3.413  95.021  -0.904  1.00 73.87           N
ATOM     35  CA  CYS A 130      -3.454  94.748  -2.340  1.00 73.87           C
ATOM     36  CB  CYS A 130      -3.996  93.343  -2.703  1.00 73.87           C
ATOM     37  SG  CYS A 130      -4.037  93.034  -4.501  1.00 73.87           S
ATOM     38  C   CYS A 130      -4.211  95.757  -3.159  1.00 73.87           C
ATOM     39  O   CYS A 130      -5.438  95.717  -3.250  1.00 73.87           O
ATOM     40  N   SER A 131      -3.465  96.709  -3.766  1.00 64.90           N
ATOM     41  CA  SER A 131      -3.979  97.733  -4.641  1.00 64.90           C
ATOM     42  CB  SER A 131      -3.075  98.976  -4.688  1.00 64.90           C
ATOM     43  OG  SER A 131      -3.046  99.607  -3.416  1.00 64.90           O
ATOM     44  C   SER A 131      -4.158  97.276  -6.065  1.00 64.90           C
ATOM     45  O   SER A 131      -5.203  97.515  -6.669  1.00 64.90           O
ATOM     46  N   ASP A 132      -3.129  96.621  -6.650  1.00 50.01           N
ATOM     47  CA  ASP A 132      -3.189  96.277  -8.048  1.00 50.01           C
ATOM     48  CB  ASP A 132      -2.023  96.855  -8.868  1.00 50.01           C
ATOM     49  CG  ASP A 132      -2.159  98.369  -8.933  1.00 50.01           C
ATOM     50  OD1 ASP A 132      -3.149  98.908  -8.371  1.00 50.01           O
ATOM     51  OD2 ASP A 132      -1.269  99.008  -9.555  1.00 50.01           O
ATOM     52  C   ASP A 132      -3.090  94.795  -8.187  1.00 50.01           C
ATOM     53  O   ASP A 132      -2.195  94.171  -7.620  1.00 50.01           O
ATOM     54  N   LEU A 133      -4.007  94.186  -8.964  1.00 57.58           N
ATOM     55  CA  LEU A 133      -3.960  92.761  -9.095  1.00 57.58           C
ATOM     56  CB  LEU A 133      -5.248  92.093  -8.579  1.00 57.58           C
ATOM     57  CG  LEU A 133      -5.263  90.559  -8.685  1.00 57.58           C
ATOM     58  CD1 LEU A 133      -4.202  89.932  -7.767  1.00 57.58           C
ATOM     59  CD2 LEU A 133      -6.671  89.999  -8.429  1.00 57.58           C
ATOM     60  C   LEU A 133      -3.797  92.397 -10.541  1.00 57.58           C
ATOM     61  O   LEU A 133      -4.626  92.747 -11.378  1.00 57.58           O
ATOM     62  N   GLU A 134      -2.706  91.671 -10.870  1.00100.14           N
ATOM     63  CA  GLU A 134      -2.513  91.209 -12.216  1.00100.14           C
ATOM     64  CB  GLU A 134      -1.023  91.025 -12.568  1.00100.14           C
ATOM     65  CG  GLU A 134      -0.692  91.097 -14.063  1.00100.14           C
ATOM     66  CD  GLU A 134      -0.974  89.754 -14.714  1.00100.14           C
ATOM     67  OE1 GLU A 134      -2.149  89.310 -14.669  1.00100.14           O
ATOM     68  OE2 GLU A 134      -0.017  89.153 -15.270  1.00100.14           O
ATOM     69  C   GLU A 134      -3.188  89.873 -12.195  1.00100.14           C
ATOM     70  O   GLU A 134      -2.752  88.957 -11.502  1.00100.14           O
ATOM     71  N   SER A 135      -4.288  89.747 -12.959  1.00 95.67           N
ATOM     72  CA  SER A 135      -5.170  88.616 -12.887  1.00 95.67           C
ATOM     73  CB  SER A 135      -6.423  88.805 -13.757  1.00 95.67           C
ATOM     74  OG  SER A 135      -7.170  89.921 -13.298  1.00 95.67           O
ATOM     75  C   SER A 135      -4.544  87.321 -13.307  1.00 95.67           C
ATOM     76  O   SER A 135      -4.703  86.310 -12.626  1.00 95.67           O
ATOM     77  N   HIS A 136      -3.823  87.307 -14.441  1.00 57.65           N
ATOM     78  CA  HIS A 136      -3.325  86.071 -14.978  1.00 57.65           C
ATOM     79  ND1 HIS A 136      -3.066  88.312 -17.673  1.00 57.65           N
ATOM     80  CG  HIS A 136      -3.259  86.984 -17.364  1.00 57.65           C
ATOM     81  CB  HIS A 136      -2.515  86.268 -16.275  1.00 57.65           C
ATOM     82  NE2 HIS A 136      -4.618  87.555 -19.071  1.00 57.65           N
ATOM     83  CD2 HIS A 136      -4.211  86.536 -18.227  1.00 57.65           C
ATOM     84  CE1 HIS A 136      -3.903  88.601 -18.701  1.00 57.65           C
ATOM     85  C   HIS A 136      -2.382  85.422 -14.015  1.00 57.65           C
ATOM     86  O   HIS A 136      -2.530  84.245 -13.688  1.00 57.65           O
ATOM     87  N   SER A 137      -1.384  86.187 -13.536  1.00 42.54           N
ATOM     88  CA  SER A 137      -0.348  85.645 -12.704  1.00 42.54           C
ATOM     89  CB  SER A 137       0.796  86.642 -12.453  1.00 42.54           C
ATOM     90  OG  SER A 137       0.331  87.738 -11.680  1.00 42.54           O
ATOM     91  C   SER A 137      -0.881  85.235 -11.372  1.00 42.54           C
ATOM     92  O   SER A 137      -0.621  84.126 -10.909  1.00 42.54           O
ATOM     93  N   THR A 138      -1.660  86.119 -10.727  1.00100.80           N
ATOM     94  CA  THR A 138      -2.146  85.849  -9.407  1.00100.80           C
ATOM     95  CB  THR A 138      -2.941  86.986  -8.838  1.00100.80           C
ATOM     96  OG1 THR A 138      -3.256  86.724  -7.482  1.00100.80           O
ATOM     97  CG2 THR A 138      -4.232  87.161  -9.652  1.00100.80           C
ATOM     98  C   THR A 138      -3.029  84.650  -9.461  1.00100.80           C
ATOM     99  O   THR A 138      -3.051  83.848  -8.530  1.00100.80           O
ATOM    100  N   GLU A 139      -3.813  84.509 -10.543  1.00 57.89           N
ATOM    101  CA  GLU A 139      -4.668  83.366 -10.623  1.00 57.89           C
ATOM    102  CB  GLU A 139      -5.678  83.402 -11.782  1.00 57.89           C
ATOM    103  CG  GLU A 139      -6.856  84.342 -11.511  1.00 57.89           C
ATOM    104  CD  GLU A 139      -7.987  83.957 -12.454  1.00 57.89           C
ATOM    105  OE1 GLU A 139      -7.684  83.406 -13.544  1.00 57.89           O
ATOM    106  OE2 GLU A 139      -9.169  84.201 -12.094  1.00 57.89           O
ATOM    107  C   GLU A 139      -3.851  82.117 -10.735  1.00 57.89           C
ATOM    108  O   GLU A 139      -4.179  81.102 -10.123  1.00 57.89           O
ATOM    109  N   ALA A 140      -2.755  82.148 -11.514  1.00 27.43           N
ATOM    110  CA  ALA A 140      -1.981  80.953 -11.699  1.00 27.43           C
ATOM    111  CB  ALA A 140      -0.805  81.147 -12.671  1.00 27.43           C
ATOM    112  C   ALA A 140      -1.406  80.510 -10.389  1.00 27.43           C
ATOM    113  O   ALA A 140      -1.450  79.327 -10.055  1.00 27.43           O
ATOM    114  N   VAL A 141      -0.860  81.456  -9.603  1.00 32.97           N
ATOM    115  CA  VAL A 141      -0.222  81.120  -8.363  1.00 32.97           C
ATOM    116  CB  VAL A 141       0.375  82.315  -7.679  1.00 32.97           C
ATOM    117  CG1 VAL A 141       0.890  81.888  -6.295  1.00 32.97           C
ATOM    118  CG2 VAL A 141       1.461  82.907  -8.593  1.00 32.97           C
ATOM    119  C   VAL A 141      -1.221  80.526  -7.420  1.00 32.97           C
ATOM    120  O   VAL A 141      -0.962  79.500  -6.794  1.00 32.97           O
ATOM    121  N   LEU A 142      -2.399  81.165  -7.304  1.00 49.91           N
ATOM    122  CA  LEU A 142      -3.400  80.752  -6.365  1.00 49.91           C
ATOM    123  CB  LEU A 142      -4.583  81.735  -6.293  1.00 49.91           C
ATOM    124  CG  LEU A 142      -5.666  81.325  -5.278  1.00 49.91           C
ATOM    125  CD1 LEU A 142      -5.099  81.287  -3.851  1.00 49.91           C
ATOM    126  CD2 LEU A 142      -6.907  82.226  -5.389  1.00 49.91           C
ATOM    127  C   LEU A 142      -3.928  79.401  -6.725  1.00 49.91           C
ATOM    128  O   LEU A 142      -4.122  78.556  -5.853  1.00 49.91           O
ATOM    129  N   GLY A 143      -4.175  79.149  -8.024  1.00 17.91           N
ATOM    130  CA  GLY A 143      -4.707  77.874  -8.409  1.00 17.91           C
ATOM    131  C   GLY A 143      -3.717  76.817  -8.037  1.00 17.91           C
ATOM    132  O   GLY A 143      -4.082  75.756  -7.532  1.00 17.91           O
ATOM    133  N   ASP A 144      -2.423  77.085  -8.284  1.00 76.52           N
ATOM    134  CA  ASP A 144      -1.412  76.116  -7.983  1.00 76.52           C
ATOM    135  CB  ASP A 144      -0.005  76.528  -8.431  1.00 76.52           C
ATOM    136  CG  ASP A 144       0.083  76.176  -9.899  1.00 76.52           C
ATOM    137  OD1 ASP A 144      -0.874  75.520 -10.387  1.00 76.52           O
ATOM    138  OD2 ASP A 144       1.103  76.531 -10.547  1.00 76.52           O
ATOM    139  C   ASP A 144      -1.356  75.875  -6.514  1.00 76.52           C
ATOM    140  O   ASP A 144      -1.172  74.742  -6.076  1.00 76.52           O
ATOM    141  N   ALA A 145      -1.502  76.937  -5.707  1.00 31.44           N
ATOM    142  CA  ALA A 145      -1.406  76.769  -4.288  1.00 31.44           C
ATOM    143  CB  ALA A 145      -1.531  78.096  -3.520  1.00 31.44           C
ATOM    144  C   ALA A 145      -2.510  75.875  -3.818  1.00 31.44           C
ATOM    145  O   ALA A 145      -2.299  75.019  -2.961  1.00 31.44           O
ATOM    146  N   LEU A 146      -3.725  76.059  -4.368  1.00 44.83           N
ATOM    147  CA  LEU A 146      -4.874  75.292  -3.972  1.00 44.83           C
ATOM    148  CB  LEU A 146      -6.166  75.790  -4.639  1.00 44.83           C
ATOM    149  CG  LEU A 146      -6.554  77.212  -4.195  1.00 44.83           C
ATOM    150  CD1 LEU A 146      -7.850  77.679  -4.874  1.00 44.83           C
ATOM    151  CD2 LEU A 146      -6.618  77.316  -2.663  1.00 44.83           C
ATOM    152  C   LEU A 146      -4.677  73.860  -4.346  1.00 44.83           C
ATOM    153  O   LEU A 146      -5.093  72.956  -3.621  1.00 44.83           O
ATOM    154  N   VAL A 147      -4.061  73.616  -5.515  1.00 35.71           N
ATOM    155  CA  VAL A 147      -3.829  72.270  -5.947  1.00 35.71           C
ATOM    156  CB  VAL A 147      -3.149  72.215  -7.285  1.00 35.71           C
ATOM    157  CG1 VAL A 147      -2.783  70.757  -7.612  1.00 35.71           C
ATOM    158  CG2 VAL A 147      -4.081  72.868  -8.321  1.00 35.71           C
ATOM    159  C   VAL A 147      -2.930  71.606  -4.952  1.00 35.71           C
ATOM    160  O   VAL A 147      -3.211  70.506  -4.482  1.00 35.71           O
ATOM    161  N   ASP A 148      -1.835  72.289  -4.574  1.00 42.66           N
ATOM    162  CA  ASP A 148      -0.856  71.734  -3.685  1.00 42.66           C
ATOM    163  CB  ASP A 148       0.318  72.705  -3.475  1.00 42.66           C
ATOM    164  CG  ASP A 148       0.971  72.950  -4.834  1.00 42.66           C
ATOM    165  OD1 ASP A 148       0.824  72.083  -5.738  1.00 42.66           O
ATOM    166  OD2 ASP A 148       1.618  74.020  -4.990  1.00 42.66           O
ATOM    167  C   ASP A 148      -1.503  71.479  -2.359  1.00 42.66           C
ATOM    168  O   ASP A 148      -1.283  70.441  -1.736  1.00 42.66           O
ATOM    169  N   PHE A 149      -2.337  72.429  -1.904  1.00 54.19           N
ATOM    170  CA  PHE A 149      -3.011  72.321  -0.643  1.00 54.19           C
ATOM    171  CB  PHE A 149      -3.853  73.570  -0.322  1.00 54.19           C
ATOM    172  CG  PHE A 149      -4.638  73.330   0.925  1.00 54.19           C
ATOM    173  CD1 PHE A 149      -4.043  73.392   2.164  1.00 54.19           C
ATOM    174  CD2 PHE A 149      -5.985  73.062   0.853  1.00 54.19           C
ATOM    175  CE1 PHE A 149      -4.779  73.175   3.306  1.00 54.19           C
ATOM    176  CE2 PHE A 149      -6.726  72.846   1.991  1.00 54.19           C
ATOM    177  CZ  PHE A 149      -6.122  72.901   3.223  1.00 54.19           C
ATOM    178  C   PHE A 149      -3.929  71.148  -0.704  1.00 54.19           C
ATOM    179  O   PHE A 149      -3.997  70.352   0.230  1.00 54.19           O
ATOM    180  N   SER A 150      -4.646  70.994  -1.829  1.00 35.09           N
ATOM    181  CA  SER A 150      -5.617  69.948  -1.948  1.00 35.09           C
ATOM    182  CB  SER A 150      -6.317  69.947  -3.318  1.00 35.09           C
ATOM    183  OG  SER A 150      -7.059  71.146  -3.487  1.00 35.09           O
ATOM    184  C   SER A 150      -4.956  68.615  -1.789  1.00 35.09           C
ATOM    185  O   SER A 150      -5.483  67.735  -1.110  1.00 35.09           O
ATOM    186  N   LEU A 151      -3.782  68.428  -2.420  1.00 47.44           N
ATOM    187  CA  LEU A 151      -3.118  67.158  -2.383  1.00 47.44           C
ATOM    188  CB  LEU A 151      -1.900  67.088  -3.323  1.00 47.44           C
ATOM    189  CG  LEU A 151      -2.284  67.229  -4.810  1.00 47.44           C
ATOM    190  CD1 LEU A 151      -1.057  67.105  -5.728  1.00 47.44           C
ATOM    191  CD2 LEU A 151      -3.415  66.261  -5.194  1.00 47.44           C
ATOM    192  C   LEU A 151      -2.660  66.844  -0.993  1.00 47.44           C
ATOM    193  O   LEU A 151      -2.798  65.708  -0.542  1.00 47.44           O
ATOM    194  N   LYS A 152      -2.104  67.840  -0.274  1.00 85.42           N
ATOM    195  CA  LYS A 152      -1.598  67.583   1.045  1.00 85.42           C
ATOM    196  CB  LYS A 152      -0.912  68.797   1.698  1.00 85.42           C
ATOM    197  CG  LYS A 152       0.464  69.117   1.107  1.00 85.42           C
ATOM    198  CD  LYS A 152       1.055  70.438   1.604  1.00 85.42           C
ATOM    199  CE  LYS A 152       0.521  71.670   0.871  1.00 85.42           C
ATOM    200  NZ  LYS A 152       1.010  71.674  -0.526  1.00 85.42           N
ATOM    201  C   LYS A 152      -2.724  67.169   1.935  1.00 85.42           C
ATOM    202  O   LYS A 152      -2.595  66.233   2.722  1.00 85.42           O
ATOM    203  N   LEU A 153      -3.868  67.861   1.824  1.00 62.17           N
ATOM    204  CA  LEU A 153      -4.995  67.591   2.665  1.00 62.17           C
ATOM    205  CB  LEU A 153      -6.127  68.603   2.415  1.00 62.17           C
ATOM    206  CG  LEU A 153      -7.239  68.606   3.476  1.00 62.17           C
ATOM    207  CD1 LEU A 153      -6.679  69.008   4.851  1.00 62.17           C
ATOM    208  CD2 LEU A 153      -8.400  69.517   3.047  1.00 62.17           C
ATOM    209  C   LEU A 153      -5.487  66.209   2.357  1.00 62.17           C
ATOM    210  O   LEU A 153      -5.783  65.428   3.259  1.00 62.17           O
ATOM    211  N   TYR A 154      -5.543  65.857   1.058  1.00 58.40           N
ATOM    212  CA  TYR A 154      -6.064  64.585   0.642  1.00 58.40           C
ATOM    213  CB  TYR A 154      -6.026  64.425  -0.889  1.00 58.40           C
ATOM    214  CG  TYR A 154      -6.587  63.097  -1.279  1.00 58.40           C
ATOM    215  CD1 TYR A 154      -7.940  62.945  -1.478  1.00 58.40           C
ATOM    216  CD2 TYR A 154      -5.766  62.005  -1.453  1.00 58.40           C
ATOM    217  CE1 TYR A 154      -8.465  61.728  -1.844  1.00 58.40           C
ATOM    218  CE2 TYR A 154      -6.285  60.784  -1.818  1.00 58.40           C
ATOM    219  CZ  TYR A 154      -7.638  60.645  -2.016  1.00 58.40           C
ATOM    220  OH  TYR A 154      -8.179  59.397  -2.392  1.00 58.40           O
ATOM    221  C   TYR A 154      -5.212  63.509   1.237  1.00 58.40           C
ATOM    222  O   TYR A 154      -5.723  62.536   1.791  1.00 58.40           O
ATOM    223  N   HIS A 155      -3.877  63.658   1.149  1.00 52.20           N
ATOM    224  CA  HIS A 155      -3.012  62.633   1.655  1.00 52.20           C
ATOM    225  ND1 HIS A 155      -1.617  63.098  -1.298  1.00 52.20           N
ATOM    226  CG  HIS A 155      -1.341  62.342  -0.180  1.00 52.20           C
ATOM    227  CB  HIS A 155      -1.543  62.801   1.234  1.00 52.20           C
ATOM    228  NE2 HIS A 155      -0.900  61.124  -2.028  1.00 52.20           N
ATOM    229  CD2 HIS A 155      -0.904  61.140  -0.645  1.00 52.20           C
ATOM    230  CE1 HIS A 155      -1.336  62.321  -2.375  1.00 52.20           C
ATOM    231  C   HIS A 155      -3.113  62.528   3.144  1.00 52.20           C
ATOM    232  O   HIS A 155      -3.143  61.425   3.685  1.00 52.20           O
ATOM    233  N   ALA A 156      -3.179  63.675   3.845  1.00 30.19           N
ATOM    234  CA  ALA A 156      -3.264  63.692   5.278  1.00 30.19           C
ATOM    235  CB  ALA A 156      -3.285  65.118   5.853  1.00 30.19           C
ATOM    236  C   ALA A 156      -4.540  63.027   5.675  1.00 30.19           C
ATOM    237  O   ALA A 156      -4.611  62.353   6.702  1.00 30.19           O
ATOM    238  N   PHE A 157      -5.597  63.249   4.873  1.00142.94           N
ATOM    239  CA  PHE A 157      -6.897  62.704   5.123  1.00142.94           C
ATOM    240  CB  PHE A 157      -7.910  63.151   4.055  1.00142.94           C
ATOM    241  CG  PHE A 157      -9.289  63.062   4.611  1.00142.94           C
ATOM    242  CD1 PHE A 157      -9.902  61.852   4.840  1.00142.94           C
ATOM    243  CD2 PHE A 157      -9.960  64.220   4.931  1.00142.94           C
ATOM    244  CE1 PHE A 157     -11.175  61.804   5.359  1.00142.94           C
ATOM    245  CE2 PHE A 157     -11.232  64.177   5.447  1.00142.94           C
ATOM    246  CZ  PHE A 157     -11.843  62.966   5.660  1.00142.94           C
ATOM    247  C   PHE A 157      -6.783  61.213   4.998  1.00142.94           C
ATOM    248  O   PHE A 157      -7.262  60.471   5.854  1.00142.94           O
ATOM    249  N   SER A 158      -6.124  60.731   3.921  1.00 88.40           N
ATOM    250  CA  SER A 158      -6.009  59.311   3.742  1.00 88.40           C
ATOM    251  CB  SER A 158      -5.970  58.882   2.264  1.00 88.40           C
ATOM    252  OG  SER A 158      -7.195  59.206   1.623  1.00 88.40           O
ATOM    253  C   SER A 158      -4.717  58.888   4.365  1.00 88.40           C
ATOM    254  O   SER A 158      -3.717  58.673   3.681  1.00 88.40           O
ATOM    255  N   ALA A 159      -4.732  58.733   5.702  1.00146.96           N
ATOM    256  CA  ALA A 159      -3.586  58.319   6.460  1.00146.96           C
ATOM    257  CB  ALA A 159      -2.420  59.323   6.428  1.00146.96           C
ATOM    258  C   ALA A 159      -4.065  58.239   7.870  1.00146.96           C
ATOM    259  O   ALA A 159      -5.231  58.522   8.140  1.00146.96           O
ATOM    260  N   MET A 160      -3.212  57.804   8.818  1.00314.57           N
ATOM    261  CA  MET A 160      -1.869  57.367   8.578  1.00314.57           C
ATOM    262  CB  MET A 160      -1.041  57.229   9.867  1.00314.57           C
ATOM    263  CG  MET A 160       0.450  56.988   9.629  1.00314.57           C
ATOM    264  SD  MET A 160       1.397  56.685  11.149  1.00314.57           S
ATOM    265  CE  MET A 160       0.924  58.246  11.946  1.00314.57           C
ATOM    266  C   MET A 160      -2.023  56.004   8.007  1.00314.57           C
ATOM    267  O   MET A 160      -3.128  55.643   7.607  1.00314.57           O
ATOM    268  N   LYS A 161      -0.924  55.229   7.897  1.00307.70           N
ATOM    269  CA  LYS A 161      -1.122  53.903   7.398  1.00307.70           C
ATOM    270  CB  LYS A 161       0.162  53.053   7.299  1.00307.70           C
ATOM    271  CG  LYS A 161      -0.021  51.740   6.525  1.00307.70           C
ATOM    272  CD  LYS A 161      -1.023  50.770   7.158  1.00307.70           C
ATOM    273  CE  LYS A 161      -1.379  49.578   6.267  1.00307.70           C
ATOM    274  NZ  LYS A 161      -0.363  48.512   6.410  1.00307.70           N
ATOM    275  C   LYS A 161      -2.044  53.251   8.372  1.00307.70           C
ATOM    276  O   LYS A 161      -1.677  52.946   9.506  1.00307.70           O
ATOM    277  N   LYS A 162      -3.293  53.052   7.920  1.00269.80           N
ATOM    278  CA  LYS A 162      -4.358  52.482   8.680  1.00269.80           C
ATOM    279  CB  LYS A 162      -5.252  53.532   9.363  1.00269.80           C
ATOM    280  CG  LYS A 162      -4.534  54.594  10.207  1.00269.80           C
ATOM    281  CD  LYS A 162      -3.838  54.094  11.475  1.00269.80           C
ATOM    282  CE  LYS A 162      -3.255  55.235  12.319  1.00269.80           C
ATOM    283  NZ  LYS A 162      -2.603  54.698  13.535  1.00269.80           N
ATOM    284  C   LYS A 162      -5.226  51.909   7.615  1.00269.80           C
ATOM    285  O   LYS A 162      -4.763  51.652   6.506  1.00269.80           O
ATOM    286  N   VAL A 163      -6.511  51.667   7.925  1.00114.91           N
ATOM    287  CA  VAL A 163      -7.374  51.275   6.855  1.00114.91           C
ATOM    288  CB  VAL A 163      -8.414  50.258   7.222  1.00114.91           C
ATOM    289  CG1 VAL A 163      -7.703  48.983   7.706  1.00114.91           C
ATOM    290  CG2 VAL A 163      -9.383  50.878   8.241  1.00114.91           C
ATOM    291  C   VAL A 163      -8.077  52.535   6.474  1.00114.91           C
ATOM    292  O   VAL A 163      -8.473  53.316   7.338  1.00114.91           O
ATOM    293  N   GLU A 164      -8.235  52.784   5.162  1.00 89.32           N
ATOM    294  CA  GLU A 164      -8.830  54.025   4.767  1.00 89.32           C
ATOM    295  CB  GLU A 164      -8.163  54.697   3.552  1.00 89.32           C
ATOM    296  CG  GLU A 164      -6.682  55.037   3.736  1.00 89.32           C
ATOM    297  CD  GLU A 164      -5.875  53.899   3.128  1.00 89.32           C
ATOM    298  OE1 GLU A 164      -6.513  52.929   2.638  1.00 89.32           O
ATOM    299  OE2 GLU A 164      -4.618  53.984   3.133  1.00 89.32           O
ATOM    300  C   GLU A 164     -10.246  53.777   4.368  1.00 89.32           C
ATOM    301  O   GLU A 164     -10.693  52.636   4.264  1.00 89.32           O
ATOM    302  N   THR A 165     -10.999  54.874   4.147  1.00116.54           N
ATOM    303  CA  THR A 165     -12.382  54.713   3.820  1.00116.54           C
ATOM    304  CB  THR A 165     -13.285  54.923   5.003  1.00116.54           C
ATOM    305  OG1 THR A 165     -14.584  54.413   4.739  1.00116.54           O
ATOM    306  CG2 THR A 165     -13.356  56.428   5.307  1.00116.54           C
ATOM    307  C   THR A 165     -12.768  55.688   2.746  1.00116.54           C
ATOM    308  O   THR A 165     -11.921  56.224   2.031  1.00116.54           O
ATOM    309  N   ASN A 166     -14.092  55.919   2.606  1.00 67.68           N
ATOM    310  CA  ASN A 166     -14.643  56.742   1.567  1.00 67.68           C
ATOM    311  CB  ASN A 166     -15.960  56.192   0.997  1.00 67.68           C
ATOM    312  CG  ASN A 166     -15.692  54.787   0.494  1.00 67.68           C
ATOM    313  OD1 ASN A 166     -14.574  54.290   0.605  1.00 67.68           O
ATOM    314  ND2 ASN A 166     -16.737  54.125  -0.068  1.00 67.68           N
ATOM    315  C   ASN A 166     -14.996  58.072   2.135  1.00 67.68           C
ATOM    316  O   ASN A 166     -15.560  58.167   3.225  1.00 67.68           O
ATOM    317  N   MET A 167     -14.671  59.150   1.397  1.00154.32           N
ATOM    318  CA  MET A 167     -15.007  60.439   1.907  1.00154.32           C
ATOM    319  CB  MET A 167     -14.008  60.960   2.951  1.00154.32           C
ATOM    320  CG  MET A 167     -12.714  61.474   2.322  1.00154.32           C
ATOM    321  SD  MET A 167     -11.836  60.248   1.316  1.00154.32           S
ATOM    322  CE  MET A 167     -10.471  61.353   0.864  1.00154.32           C
ATOM    323  C   MET A 167     -14.985  61.411   0.780  1.00154.32           C
ATOM    324  O   MET A 167     -14.636  61.082  -0.354  1.00154.32           O
ATOM    325  N   ALA A 168     -15.419  62.644   1.093  1.00 50.22           N
ATOM    326  CA  ALA A 168     -15.387  63.746   0.186  1.00 50.22           C
ATOM    327  CB  ALA A 168     -16.693  63.931  -0.602  1.00 50.22           C
ATOM    328  C   ALA A 168     -15.209  64.960   1.044  1.00 50.22           C
ATOM    329  O   ALA A 168     -15.642  64.988   2.196  1.00 50.22           O
ATOM    330  N   PHE A 169     -14.529  65.990   0.513  1.00 74.11           N
ATOM    331  CA  PHE A 169     -14.336  67.200   1.256  1.00 74.11           C
ATOM    332  CB  PHE A 169     -13.190  67.124   2.283  1.00 74.11           C
ATOM    333  CG  PHE A 169     -11.934  66.755   1.575  1.00 74.11           C
ATOM    334  CD1 PHE A 169     -11.101  67.716   1.052  1.00 74.11           C
ATOM    335  CD2 PHE A 169     -11.595  65.430   1.435  1.00 74.11           C
ATOM    336  CE1 PHE A 169      -9.942  67.361   0.402  1.00 74.11           C
ATOM    337  CE2 PHE A 169     -10.438  65.069   0.787  1.00 74.11           C
ATOM    338  CZ  PHE A 169      -9.609  66.034   0.269  1.00 74.11           C
ATOM    339  C   PHE A 169     -14.051  68.277   0.264  1.00 74.11           C
ATOM    340  O   PHE A 169     -13.817  67.998  -0.910  1.00 74.11           O
ATOM    341  N   SER A 170     -14.104  69.548   0.704  1.00 56.17           N
ATOM    342  CA  SER A 170     -13.836  70.620  -0.208  1.00 56.17           C
ATOM    343  CB  SER A 170     -14.956  71.676  -0.230  1.00 56.17           C
ATOM    344  OG  SER A 170     -14.633  72.728  -1.126  1.00 56.17           O
ATOM    345  C   SER A 170     -12.594  71.313   0.253  1.00 56.17           C
ATOM    346  O   SER A 170     -12.601  72.032   1.249  1.00 56.17           O
ATOM    347  N   PRO A 171     -11.515  71.125  -0.449  1.00 72.91           N
ATOM    348  CA  PRO A 171     -10.275  71.768  -0.130  1.00 72.91           C
ATOM    349  CD  PRO A 171     -11.390  70.123  -1.491  1.00 72.91           C
ATOM    350  CB  PRO A 171      -9.230  71.137  -1.053  1.00 72.91           C
ATOM    351  CG  PRO A 171     -10.057  70.474  -2.173  1.00 72.91           C
ATOM    352  C   PRO A 171     -10.430  73.248  -0.290  1.00 72.91           C
ATOM    353  O   PRO A 171      -9.777  74.001   0.430  1.00 72.91           O
ATOM    354  N   PHE A 172     -11.290  73.676  -1.232  1.00 69.89           N
ATOM    355  CA  PHE A 172     -11.519  75.062  -1.516  1.00 69.89           C
ATOM    356  CB  PHE A 172     -12.423  75.248  -2.749  1.00 69.89           C
ATOM    357  CG  PHE A 172     -12.622  76.704  -2.987  1.00 69.89           C
ATOM    358  CD1 PHE A 172     -11.621  77.464  -3.545  1.00 69.89           C
ATOM    359  CD2 PHE A 172     -13.819  77.303  -2.672  1.00 69.89           C
ATOM    360  CE1 PHE A 172     -11.810  78.807  -3.769  1.00 69.89           C
ATOM    361  CE2 PHE A 172     -14.013  78.645  -2.894  1.00 69.89           C
ATOM    362  CZ  PHE A 172     -13.006  79.400  -3.442  1.00 69.89           C
ATOM    363  C   PHE A 172     -12.177  75.731  -0.345  1.00 69.89           C
ATOM    364  O   PHE A 172     -11.809  76.843   0.029  1.00 69.89           O
ATOM    365  N   SER A 173     -13.187  75.080   0.259  1.00 36.78           N
ATOM    366  CA  SER A 173     -13.876  75.673   1.372  1.00 36.78           C
ATOM    367  CB  SER A 173     -15.064  74.825   1.857  1.00 36.78           C
ATOM    368  OG  SER A 173     -15.700  75.463   2.954  1.00 36.78           O
ATOM    369  C   SER A 173     -12.924  75.808   2.520  1.00 36.78           C
ATOM    370  O   SER A 173     -12.920  76.825   3.211  1.00 36.78           O
ATOM    371  N   ILE A 174     -12.091  74.776   2.756  1.00 44.45           N
ATOM    372  CA  ILE A 174     -11.184  74.789   3.869  1.00 44.45           C
ATOM    373  CB  ILE A 174     -10.470  73.479   4.055  1.00 44.45           C
ATOM    374  CG2 ILE A 174      -9.402  73.647   5.151  1.00 44.45           C
ATOM    375  CG1 ILE A 174     -11.495  72.374   4.367  1.00 44.45           C
ATOM    376  CD1 ILE A 174     -10.917  70.961   4.309  1.00 44.45           C
ATOM    377  C   ILE A 174     -10.166  75.870   3.677  1.00 44.45           C
ATOM    378  O   ILE A 174      -9.857  76.604   4.614  1.00 44.45           O
ATOM    379  N   ALA A 175      -9.622  75.995   2.451  1.00 31.23           N
ATOM    380  CA  ALA A 175      -8.625  76.985   2.150  1.00 31.23           C
ATOM    381  CB  ALA A 175      -8.114  76.895   0.702  1.00 31.23           C
ATOM    382  C   ALA A 175      -9.222  78.343   2.342  1.00 31.23           C
ATOM    383  O   ALA A 175      -8.558  79.259   2.824  1.00 31.23           O
ATOM    384  N   SER A 176     -10.498  78.512   1.952  1.00 35.62           N
ATOM    385  CA  SER A 176     -11.148  79.787   2.061  1.00 35.62           C
ATOM    386  CB  SER A 176     -12.564  79.785   1.469  1.00 35.62           C
ATOM    387  OG  SER A 176     -12.492  79.591   0.065  1.00 35.62           O
ATOM    388  C   SER A 176     -11.261  80.190   3.498  1.00 35.62           C
ATOM    389  O   SER A 176     -11.002  81.340   3.847  1.00 35.62           O
ATOM    390  N   LEU A 177     -11.652  79.255   4.382  1.00 50.94           N
ATOM    391  CA  LEU A 177     -11.819  79.611   5.761  1.00 50.94           C
ATOM    392  CB  LEU A 177     -12.403  78.462   6.602  1.00 50.94           C
ATOM    393  CG  LEU A 177     -12.705  78.852   8.060  1.00 50.94           C
ATOM    394  CD1 LEU A 177     -13.732  79.995   8.127  1.00 50.94           C
ATOM    395  CD2 LEU A 177     -13.142  77.626   8.879  1.00 50.94           C
ATOM    396  C   LEU A 177     -10.486  80.005   6.335  1.00 50.94           C
ATOM    397  O   LEU A 177     -10.383  80.996   7.056  1.00 50.94           O
ATOM    398  N   LEU A 178      -9.421  79.248   6.006  1.00 56.40           N
ATOM    399  CA  LEU A 178      -8.099  79.484   6.525  1.00 56.40           C
ATOM    400  CB  LEU A 178      -7.077  78.432   6.058  1.00 56.40           C
ATOM    401  CG  LEU A 178      -7.370  76.999   6.543  1.00 56.40           C
ATOM    402  CD1 LEU A 178      -6.289  76.023   6.052  1.00 56.40           C
ATOM    403  CD2 LEU A 178      -7.567  76.942   8.066  1.00 56.40           C
ATOM    404  C   LEU A 178      -7.594  80.811   6.046  1.00 56.40           C
ATOM    405  O   LEU A 178      -6.863  81.500   6.756  1.00 56.40           O
ATOM    406  N   THR A 179      -7.928  81.171   4.795  1.00 58.28           N
ATOM    407  CA  THR A 179      -7.518  82.419   4.220  1.00 58.28           C
ATOM    408  CB  THR A 179      -7.852  82.516   2.758  1.00 58.28           C
ATOM    409  OG1 THR A 179      -7.238  81.449   2.049  1.00 58.28           O
ATOM    410  CG2 THR A 179      -7.339  83.862   2.215  1.00 58.28           C
ATOM    411  C   THR A 179      -8.207  83.538   4.947  1.00 58.28           C
ATOM    412  O   THR A 179      -7.644  84.622   5.086  1.00 58.28           O
ATOM    413  N   GLN A 180      -9.466  83.334   5.392  1.00 51.70           N
ATOM    414  CA  GLN A 180     -10.137  84.365   6.139  1.00 51.70           C
ATOM    415  CB  GLN A 180     -11.613  84.072   6.464  1.00 51.70           C
ATOM    416  CG  GLN A 180     -12.298  85.257   7.158  1.00 51.70           C
ATOM    417  CD  GLN A 180     -13.749  84.900   7.448  1.00 51.70           C
ATOM    418  OE1 GLN A 180     -14.086  83.738   7.668  1.00 51.70           O
ATOM    419  NE2 GLN A 180     -14.640  85.928   7.439  1.00 51.70           N
ATOM    420  C   GLN A 180      -9.418  84.543   7.441  1.00 51.70           C
ATOM    421  O   GLN A 180      -9.238  85.665   7.908  1.00 51.70           O
ATOM    422  N   VAL A 181      -8.982  83.430   8.066  1.00 40.60           N
ATOM    423  CA  VAL A 181      -8.271  83.507   9.314  1.00 40.60           C
ATOM    424  CB  VAL A 181      -7.881  82.160   9.859  1.00 40.60           C
ATOM    425  CG1 VAL A 181      -7.050  82.374  11.138  1.00 40.60           C
ATOM    426  CG2 VAL A 181      -9.153  81.318  10.070  1.00 40.60           C
ATOM    427  C   VAL A 181      -7.007  84.269   9.062  1.00 40.60           C
ATOM    428  O   VAL A 181      -6.587  85.086   9.878  1.00 40.60           O
ATOM    429  N   LEU A 182      -6.384  84.021   7.896  1.00 65.62           N
ATOM    430  CA  LEU A 182      -5.142  84.614   7.487  1.00 65.62           C
ATOM    431  CB  LEU A 182      -4.684  84.081   6.117  1.00 65.62           C
ATOM    432  CG  LEU A 182      -3.360  84.674   5.605  1.00 65.62           C
ATOM    433  CD1 LEU A 182      -2.177  84.277   6.502  1.00 65.62           C
ATOM    434  CD2 LEU A 182      -3.135  84.311   4.128  1.00 65.62           C
ATOM    435  C   LEU A 182      -5.304  86.098   7.365  1.00 65.62           C
ATOM    436  O   LEU A 182      -4.377  86.855   7.649  1.00 65.62           O
ATOM    437  N   LEU A 183      -6.491  86.560   6.937  1.00 74.70           N
ATOM    438  CA  LEU A 183      -6.699  87.968   6.752  1.00 74.70           C
ATOM    439  CB  LEU A 183      -8.154  88.275   6.357  1.00 74.70           C
ATOM    440  CG  LEU A 183      -8.465  89.767   6.144  1.00 74.70           C
ATOM    441  CD1 LEU A 183      -7.702  90.341   4.939  1.00 74.70           C
ATOM    442  CD2 LEU A 183      -9.982  90.002   6.062  1.00 74.70           C
ATOM    443  C   LEU A 183      -6.438  88.668   8.055  1.00 74.70           C
ATOM    444  O   LEU A 183      -5.837  89.740   8.085  1.00 74.70           O
ATOM    445  N   GLY A 184      -6.955  88.095   9.156  1.00 77.71           N
ATOM    446  CA  GLY A 184      -6.834  88.570  10.511  1.00 77.71           C
ATOM    447  C   GLY A 184      -5.492  88.326  11.166  1.00 77.71           C
ATOM    448  O   GLY A 184      -5.162  88.994  12.139  1.00 77.71           O
ATOM    449  N   ALA A 185      -4.722  87.309  10.732  1.00 62.99           N
ATOM    450  CA  ALA A 185      -3.549  86.857  11.449  1.00 62.99           C
ATOM    451  CB  ALA A 185      -3.016  85.519  10.910  1.00 62.99           C
ATOM    452  C   ALA A 185      -2.389  87.822  11.490  1.00 62.99           C
ATOM    453  O   ALA A 185      -2.231  88.692  10.636  1.00 62.99           O
ATOM    454  N   GLY A 186      -1.548  87.667  12.548  1.00 41.58           N
ATOM    455  CA  GLY A 186      -0.346  88.429  12.770  1.00 41.58           C
ATOM    456  C   GLY A 186       0.783  87.688  12.110  1.00 41.58           C
ATOM    457  O   GLY A 186       0.570  86.668  11.459  1.00 41.58           O
ATOM    458  N   GLU A 187       2.034  88.149  12.322  1.00129.55           N
ATOM    459  CA  GLU A 187       3.172  87.635  11.608  1.00129.55           C
ATOM    460  CB  GLU A 187       4.480  88.313  12.053  1.00129.55           C
ATOM    461  CG  GLU A 187       5.742  87.667  11.472  1.00129.55           C
ATOM    462  CD  GLU A 187       5.968  88.174  10.055  1.00129.55           C
ATOM    463  OE1 GLU A 187       6.425  89.339   9.912  1.00129.55           O
ATOM    464  OE2 GLU A 187       5.696  87.401   9.098  1.00129.55           O
ATOM    465  C   GLU A 187       3.383  86.159  11.788  1.00129.55           C
ATOM    466  O   GLU A 187       3.444  85.428  10.801  1.00129.55           O
ATOM    467  N   ASN A 188       3.464  85.668  13.040  1.00 46.21           N
ATOM    468  CA  ASN A 188       3.818  84.289  13.250  1.00 46.21           C
ATOM    469  CB  ASN A 188       3.998  83.928  14.737  1.00 46.21           C
ATOM    470  CG  ASN A 188       2.669  84.110  15.456  1.00 46.21           C
ATOM    471  OD1 ASN A 188       2.104  85.201  15.500  1.00 46.21           O
ATOM    472  ND2 ASN A 188       2.150  82.998  16.042  1.00 46.21           N
ATOM    473  C   ASN A 188       2.782  83.371  12.675  1.00 46.21           C
ATOM    474  O   ASN A 188       3.116  82.402  11.996  1.00 46.21           O
ATOM    475  N   THR A 189       1.492  83.654  12.927  1.00120.24           N
ATOM    476  CA  THR A 189       0.423  82.825  12.444  1.00120.24           C
ATOM    477  CB  THR A 189      -0.923  83.217  12.979  1.00120.24           C
ATOM    478  OG1 THR A 189      -1.158  84.598  12.762  1.00120.24           O
ATOM    479  CG2 THR A 189      -0.990  82.884  14.475  1.00120.24           C
ATOM    480  C   THR A 189       0.374  82.867  10.952  1.00120.24           C
ATOM    481  O   THR A 189       0.072  81.864  10.309  1.00120.24           O
ATOM    482  N   LYS A 190       0.668  84.032  10.349  1.00 77.28           N
ATOM    483  CA  LYS A 190       0.599  84.114   8.920  1.00 77.28           C
ATOM    484  CB  LYS A 190       1.056  85.476   8.367  1.00 77.28           C
ATOM    485  CG  LYS A 190       0.126  86.637   8.714  1.00 77.28           C
ATOM    486  CD  LYS A 190       0.758  88.010   8.481  1.00 77.28           C
ATOM    487  CE  LYS A 190       0.809  88.432   7.011  1.00 77.28           C
ATOM    488  NZ  LYS A 190       1.389  89.790   6.894  1.00 77.28           N
ATOM    489  C   LYS A 190       1.550  83.107   8.360  1.00 77.28           C
ATOM    490  O   LYS A 190       1.207  82.363   7.442  1.00 77.28           O
ATOM    491  N   THR A 191       2.767  83.030   8.931  1.00114.87           N
ATOM    492  CA  THR A 191       3.757  82.160   8.369  1.00114.87           C
ATOM    493  CB  THR A 191       5.094  82.200   9.061  1.00114.87           C
ATOM    494  OG1 THR A 191       4.993  81.698  10.383  1.00114.87           O
ATOM    495  CG2 THR A 191       5.605  83.650   9.078  1.00114.87           C
ATOM    496  C   THR A 191       3.280  80.742   8.411  1.00114.87           C
ATOM    497  O   THR A 191       3.390  80.026   7.419  1.00114.87           O
ATOM    498  N   ASN A 192       2.725  80.288   9.551  1.00 58.08           N
ATOM    499  CA  ASN A 192       2.317  78.913   9.627  1.00 58.08           C
ATOM    500  CB  ASN A 192       1.785  78.509  11.014  1.00 58.08           C
ATOM    501  CG  ASN A 192       2.968  78.352  11.956  1.00 58.08           C
ATOM    502  OD1 ASN A 192       3.279  79.238  12.749  1.00 58.08           O
ATOM    503  ND2 ASN A 192       3.646  77.176  11.871  1.00 58.08           N
ATOM    504  C   ASN A 192       1.219  78.653   8.649  1.00 58.08           C
ATOM    505  O   ASN A 192       1.238  77.649   7.939  1.00 58.08           O
ATOM    506  N   LEU A 193       0.222  79.550   8.578  1.00108.22           N
ATOM    507  CA  LEU A 193      -0.876  79.288   7.695  1.00108.22           C
ATOM    508  CB  LEU A 193      -2.102  80.198   7.889  1.00108.22           C
ATOM    509  CG  LEU A 193      -2.899  79.861   9.168  1.00108.22           C
ATOM    510  CD1 LEU A 193      -2.206  80.356  10.443  1.00108.22           C
ATOM    511  CD2 LEU A 193      -4.361  80.306   9.059  1.00108.22           C
ATOM    512  C   LEU A 193      -0.445  79.322   6.265  1.00108.22           C
ATOM    513  O   LEU A 193      -0.913  78.524   5.456  1.00108.22           O
ATOM    514  N   GLU A 194       0.466  80.241   5.905  1.00 47.65           N
ATOM    515  CA  GLU A 194       0.869  80.350   4.531  1.00 47.65           C
ATOM    516  CB  GLU A 194       1.822  81.532   4.281  1.00 47.65           C
ATOM    517  CG  GLU A 194       1.132  82.887   4.461  1.00 47.65           C
ATOM    518  CD  GLU A 194       2.147  83.987   4.195  1.00 47.65           C
ATOM    519  OE1 GLU A 194       2.964  84.276   5.110  1.00 47.65           O
ATOM    520  OE2 GLU A 194       2.124  84.549   3.067  1.00 47.65           O
ATOM    521  C   GLU A 194       1.543  79.084   4.104  1.00 47.65           C
ATOM    522  O   GLU A 194       1.349  78.623   2.981  1.00 47.65           O
ATOM    523  N   SER A 195       2.359  78.485   4.990  1.00 27.98           N
ATOM    524  CA  SER A 195       3.057  77.278   4.648  1.00 27.98           C
ATOM    525  CB  SER A 195       4.019  76.816   5.755  1.00 27.98           C
ATOM    526  OG  SER A 195       4.680  75.622   5.363  1.00 27.98           O
ATOM    527  C   SER A 195       2.068  76.176   4.421  1.00 27.98           C
ATOM    528  O   SER A 195       2.192  75.405   3.471  1.00 27.98           O
ATOM    529  N   ILE A 196       1.036  76.078   5.280  1.00 49.39           N
ATOM    530  CA  ILE A 196       0.102  75.002   5.119  1.00 49.39           C
ATOM    531  CB  ILE A 196      -0.986  74.990   6.155  1.00 49.39           C
ATOM    532  CG2 ILE A 196      -2.058  73.983   5.704  1.00 49.39           C
ATOM    533  CG1 ILE A 196      -0.403  74.705   7.551  1.00 49.39           C
ATOM    534  CD1 ILE A 196      -1.405  74.903   8.689  1.00 49.39           C
ATOM    535  C   ILE A 196      -0.555  75.155   3.781  1.00 49.39           C
ATOM    536  O   ILE A 196      -0.712  74.195   3.030  1.00 49.39           O
ATOM    537  N   LEU A 197      -0.950  76.396   3.461  1.00105.26           N
ATOM    538  CA  LEU A 197      -1.646  76.797   2.267  1.00105.26           C
ATOM    539  CB  LEU A 197      -2.264  78.198   2.412  1.00105.26           C
ATOM    540  CG  LEU A 197      -3.429  78.207   3.420  1.00105.26           C
ATOM    541  CD1 LEU A 197      -4.049  79.604   3.573  1.00105.26           C
ATOM    542  CD2 LEU A 197      -4.477  77.147   3.039  1.00105.26           C
ATOM    543  C   LEU A 197      -0.781  76.760   1.038  1.00105.26           C
ATOM    544  O   LEU A 197      -1.296  76.780  -0.078  1.00105.26           O
ATOM    545  N   SER A 198       0.555  76.765   1.184  1.00 66.91           N
ATOM    546  CA  SER A 198       1.417  76.782   0.031  1.00 66.91           C
ATOM    547  CB  SER A 198       1.086  75.681  -0.991  1.00 66.91           C
ATOM    548  OG  SER A 198       1.304  74.401  -0.415  1.00 66.91           O
ATOM    549  C   SER A 198       1.318  78.104  -0.675  1.00 66.91           C
ATOM    550  O   SER A 198       1.546  78.184  -1.882  1.00 66.91           O
ATOM    551  N   TYR A 199       0.984  79.187   0.058  1.00156.27           N
ATOM    552  CA  TYR A 199       0.992  80.489  -0.558  1.00156.27           C
ATOM    553  CB  TYR A 199       0.107  81.589   0.069  1.00156.27           C
ATOM    554  CG  TYR A 199      -1.347  81.266   0.012  1.00156.27           C
ATOM    555  CD1 TYR A 199      -1.930  80.797  -1.141  1.00156.27           C
ATOM    556  CD2 TYR A 199      -2.126  81.404   1.138  1.00156.27           C
ATOM    557  CE1 TYR A 199      -3.274  80.503  -1.174  1.00156.27           C
ATOM    558  CE2 TYR A 199      -3.469  81.115   1.110  1.00156.27           C
ATOM    559  CZ  TYR A 199      -4.048  80.666  -0.050  1.00156.27           C
ATOM    560  OH  TYR A 199      -5.427  80.368  -0.081  1.00156.27           O
ATOM    561  C   TYR A 199       2.387  81.033  -0.432  1.00156.27           C
ATOM    562  O   TYR A 199       3.082  80.764   0.547  1.00156.27           O
ATOM    563  N   PRO A 200       2.827  81.774  -1.417  1.00148.83           N
ATOM    564  CA  PRO A 200       4.125  82.405  -1.376  1.00148.83           C
ATOM    565  CD  PRO A 200       2.357  81.592  -2.778  1.00148.83           C
ATOM    566  CB  PRO A 200       4.418  82.870  -2.805  1.00148.83           C
ATOM    567  CG  PRO A 200       3.084  82.696  -3.559  1.00148.83           C
ATOM    568  C   PRO A 200       4.138  83.501  -0.346  1.00148.83           C
ATOM    569  O   PRO A 200       3.071  83.971   0.042  1.00148.83           O
ATOM    570  N   LYS A 201       5.335  83.925   0.111  1.00 55.91           N
ATOM    571  CA  LYS A 201       5.442  84.857   1.202  1.00 55.91           C
ATOM    572  CB  LYS A 201       6.897  85.157   1.604  1.00 55.91           C
ATOM    573  CG  LYS A 201       7.589  83.989   2.310  1.00 55.91           C
ATOM    574  CD  LYS A 201       9.082  84.217   2.564  1.00 55.91           C
ATOM    575  CE  LYS A 201       9.716  83.154   3.466  1.00 55.91           C
ATOM    576  NZ  LYS A 201      11.154  83.442   3.664  1.00 55.91           N
ATOM    577  C   LYS A 201       4.779  86.171   0.912  1.00 55.91           C
ATOM    578  O   LYS A 201       4.055  86.714   1.744  1.00 55.91           O
ATOM    579  N   ASP A 202       5.024  86.712  -0.284  1.00 94.25           N
ATOM    580  CA  ASP A 202       4.608  88.023  -0.697  1.00 94.25           C
ATOM    581  CB  ASP A 202       5.406  88.479  -1.928  1.00 94.25           C
ATOM    582  CG  ASP A 202       5.243  87.429  -3.021  1.00 94.25           C
ATOM    583  OD1 ASP A 202       4.080  87.085  -3.361  1.00 94.25           O
ATOM    584  OD2 ASP A 202       6.291  86.961  -3.540  1.00 94.25           O
ATOM    585  C   ASP A 202       3.141  88.190  -0.986  1.00 94.25           C
ATOM    586  O   ASP A 202       2.635  89.308  -0.895  1.00 94.25           O
ATOM    587  N   PHE A 203       2.437  87.093  -1.324  1.00165.22           N
ATOM    588  CA  PHE A 203       1.150  87.089  -1.978  1.00165.22           C
ATOM    589  CB  PHE A 203       0.860  85.630  -2.406  1.00165.22           C
ATOM    590  CG  PHE A 203      -0.081  85.502  -3.558  1.00165.22           C
ATOM    591  CD1 PHE A 203      -0.012  86.350  -4.639  1.00165.22           C
ATOM    592  CD2 PHE A 203      -0.958  84.445  -3.612  1.00165.22           C
ATOM    593  CE1 PHE A 203      -0.868  86.194  -5.706  1.00165.22           C
ATOM    594  CE2 PHE A 203      -1.816  84.278  -4.670  1.00165.22           C
ATOM    595  CZ  PHE A 203      -1.777  85.163  -5.717  1.00165.22           C
ATOM    596  C   PHE A 203       0.044  87.723  -1.165  1.00165.22           C
ATOM    597  O   PHE A 203      -0.844  87.069  -0.621  1.00165.22           O
ATOM    598  N   THR A 204       0.055  89.071  -1.146  1.00126.79           N
ATOM    599  CA  THR A 204      -0.855  89.930  -0.444  1.00126.79           C
ATOM    600  CB  THR A 204      -0.342  91.335  -0.407  1.00126.79           C
ATOM    601  OG1 THR A 204      -1.153  92.128   0.440  1.00126.79           O
ATOM    602  CG2 THR A 204      -0.319  91.903  -1.835  1.00126.79           C
ATOM    603  C   THR A 204      -2.197  89.921  -1.105  1.00126.79           C
ATOM    604  O   THR A 204      -3.235  90.046  -0.457  1.00126.79           O
ATOM    605  N   CYS A 205      -2.181  89.795  -2.439  1.00 95.16           N
ATOM    606  CA  CYS A 205      -3.322  89.844  -3.306  1.00 95.16           C
ATOM    607  CB  CYS A 205      -2.970  90.168  -4.763  1.00 95.16           C
ATOM    608  SG  CYS A 205      -2.400  91.892  -4.929  1.00 95.16           S
ATOM    609  C   CYS A 205      -4.159  88.601  -3.211  1.00 95.16           C
ATOM    610  O   CYS A 205      -5.155  88.477  -3.922  1.00 95.16           O
ATOM    611  N   VAL A 206      -3.767  87.625  -2.367  1.00141.68           N
ATOM    612  CA  VAL A 206      -4.460  86.363  -2.298  1.00141.68           C
ATOM    613  CB  VAL A 206      -4.070  85.497  -1.120  1.00141.68           C
ATOM    614  CG1 VAL A 206      -2.656  84.954  -1.287  1.00141.68           C
ATOM    615  CG2 VAL A 206      -4.208  86.316   0.171  1.00141.68           C
ATOM    616  C   VAL A 206      -5.935  86.545  -2.113  1.00141.68           C
ATOM    617  O   VAL A 206      -6.717  85.836  -2.744  1.00141.68           O
ATOM    618  N   HIS A 207      -6.365  87.466  -1.234  1.00 55.26           N
ATOM    619  CA  HIS A 207      -7.763  87.599  -0.931  1.00 55.26           C
ATOM    620  ND1 HIS A 207      -8.070  87.311   2.358  1.00 55.26           N
ATOM    621  CG  HIS A 207      -7.426  88.162   1.488  1.00 55.26           C
ATOM    622  CB  HIS A 207      -8.013  88.622   0.186  1.00 55.26           C
ATOM    623  NE2 HIS A 207      -6.097  87.777   3.271  1.00 55.26           N
ATOM    624  CD2 HIS A 207      -6.222  88.436   2.060  1.00 55.26           C
ATOM    625  CE1 HIS A 207      -7.232  87.114   3.406  1.00 55.26           C
ATOM    626  C   HIS A 207      -8.533  88.016  -2.143  1.00 55.26           C
ATOM    627  O   HIS A 207      -9.588  87.458  -2.444  1.00 55.26           O
ATOM    628  N   GLN A 208      -8.019  89.014  -2.876  1.00125.81           N
ATOM    629  CA  GLN A 208      -8.697  89.512  -4.037  1.00125.81           C
ATOM    630  CB  GLN A 208      -7.999  90.748  -4.625  1.00125.81           C
ATOM    631  CG  GLN A 208      -8.784  91.407  -5.756  1.00125.81           C
ATOM    632  CD  GLN A 208     -10.029  92.051  -5.160  1.00125.81           C
ATOM    633  OE1 GLN A 208     -10.846  92.614  -5.885  1.00125.81           O
ATOM    634  NE2 GLN A 208     -10.182  91.966  -3.811  1.00125.81           N
ATOM    635  C   GLN A 208      -8.744  88.438  -5.086  1.00125.81           C
ATOM    636  O   GLN A 208      -9.755  88.266  -5.765  1.00125.81           O
ATOM    637  N   ALA A 209      -7.650  87.672  -5.254  1.00 30.96           N
ATOM    638  CA  ALA A 209      -7.640  86.649  -6.260  1.00 30.96           C
ATOM    639  CB  ALA A 209      -6.300  85.899  -6.336  1.00 30.96           C
ATOM    640  C   ALA A 209      -8.691  85.634  -5.920  1.00 30.96           C
ATOM    641  O   ALA A 209      -9.432  85.169  -6.785  1.00 30.96           O
ATOM    642  N   LEU A 210      -8.791  85.293  -4.623  1.00 47.73           N
ATOM    643  CA  LEU A 210      -9.672  84.273  -4.130  1.00 47.73           C
ATOM    644  CB  LEU A 210      -9.525  84.066  -2.610  1.00 47.73           C
ATOM    645  CG  LEU A 210     -10.449  82.978  -2.030  1.00 47.73           C
ATOM    646  CD1 LEU A 210     -10.120  81.598  -2.615  1.00 47.73           C
ATOM    647  CD2 LEU A 210     -10.431  82.985  -0.493  1.00 47.73           C
ATOM    648  C   LEU A 210     -11.093  84.654  -4.390  1.00 47.73           C
ATOM    649  O   LEU A 210     -11.921  83.807  -4.721  1.00 47.73           O
ATOM    650  N   LYS A 211     -11.409  85.951  -4.256  1.00 70.33           N
ATOM    651  CA  LYS A 211     -12.756  86.431  -4.395  1.00 70.33           C
ATOM    652  CB  LYS A 211     -12.825  87.961  -4.246  1.00 70.33           C
ATOM    653  CG  LYS A 211     -14.239  88.545  -4.223  1.00 70.33           C
ATOM    654  CD  LYS A 211     -14.265  90.003  -3.754  1.00 70.33           C
ATOM    655  CE  LYS A 211     -15.661  90.629  -3.734  1.00 70.33           C
ATOM    656  NZ  LYS A 211     -16.141  90.842  -5.118  1.00 70.33           N
ATOM    657  C   LYS A 211     -13.269  86.089  -5.765  1.00 70.33           C
ATOM    658  O   LYS A 211     -14.428  85.714  -5.930  1.00 70.33           O
ATOM    659  N   GLY A 212     -12.396  86.229  -6.776  1.00 73.62           N
ATOM    660  CA  GLY A 212     -12.613  86.020  -8.184  1.00 73.62           C
ATOM    661  C   GLY A 212     -12.830  84.578  -8.546  1.00 73.62           C
ATOM    662  O   GLY A 212     -13.210  84.290  -9.677  1.00 73.62           O
ATOM    663  N   PHE A 213     -12.456  83.636  -7.664  1.00129.74           N
ATOM    664  CA  PHE A 213     -12.565  82.216  -7.890  1.00129.74           C
ATOM    665  CB  PHE A 213     -11.851  81.387  -6.808  1.00129.74           C
ATOM    666  CG  PHE A 213     -10.431  81.265  -7.248  1.00129.74           C
ATOM    667  CD1 PHE A 213      -9.702  82.372  -7.616  1.00129.74           C
ATOM    668  CD2 PHE A 213      -9.815  80.035  -7.260  1.00129.74           C
ATOM    669  CE1 PHE A 213      -8.392  82.250  -8.017  1.00129.74           C
ATOM    670  CE2 PHE A 213      -8.505  79.906  -7.657  1.00129.74           C
ATOM    671  CZ  PHE A 213      -7.790  81.015  -8.040  1.00129.74           C
ATOM    672  C   PHE A 213     -13.990  81.762  -8.014  1.00129.74           C
ATOM    673  O   PHE A 213     -14.243  80.707  -8.593  1.00129.74           O
ATOM    674  N   THR A 214     -14.956  82.488  -7.418  1.00 47.44           N
ATOM    675  CA  THR A 214     -16.336  82.090  -7.518  1.00 47.44           C
ATOM    676  CB  THR A 214     -17.277  83.012  -6.796  1.00 47.44           C
ATOM    677  OG1 THR A 214     -16.961  83.055  -5.413  1.00 47.44           O
ATOM    678  CG2 THR A 214     -18.715  82.507  -6.995  1.00 47.44           C
ATOM    679  C   THR A 214     -16.748  82.055  -8.964  1.00 47.44           C
ATOM    680  O   THR A 214     -16.246  82.814  -9.792  1.00 47.44           O
ATOM    681  N   THR A 215     -17.686  81.135  -9.287  1.00 73.87           N
ATOM    682  CA  THR A 215     -18.190  80.901 -10.615  1.00 73.87           C
ATOM    683  CB  THR A 215     -17.730  79.557 -11.138  1.00 73.87           C
ATOM    684  OG1 THR A 215     -16.312  79.514 -11.140  1.00 73.87           O
ATOM    685  CG2 THR A 215     -18.240  79.280 -12.564  1.00 73.87           C
ATOM    686  C   THR A 215     -19.692  80.883 -10.495  1.00 73.87           C
ATOM    687  O   THR A 215     -20.229  81.031  -9.399  1.00 73.87           O
ATOM    688  N   LYS A 216     -20.413  80.777 -11.633  1.00135.47           N
ATOM    689  CA  LYS A 216     -21.845  80.683 -11.650  1.00135.47           C
ATOM    690  CB  LYS A 216     -22.430  80.607 -13.067  1.00135.47           C
ATOM    691  CG  LYS A 216     -21.795  81.572 -14.061  1.00135.47           C
ATOM    692  CD  LYS A 216     -20.374  81.151 -14.437  1.00135.47           C
ATOM    693  CE  LYS A 216     -19.794  81.892 -15.640  1.00135.47           C
ATOM    694  NZ  LYS A 216     -18.474  81.317 -15.988  1.00135.47           N
ATOM    695  C   LYS A 216     -22.203  79.369 -11.032  1.00135.47           C
ATOM    696  O   LYS A 216     -23.199  79.243 -10.325  1.00135.47           O
ATOM    697  N   GLY A 217     -21.412  78.332 -11.359  1.00 43.52           N
ATOM    698  CA  GLY A 217     -21.606  77.002 -10.862  1.00 43.52           C
ATOM    699  C   GLY A 217     -21.324  76.928  -9.388  1.00 43.52           C
ATOM    700  O   GLY A 217     -21.952  76.138  -8.684  1.00 43.52           O
ATOM    701  N   VAL A 218     -20.341  77.704  -8.877  1.00 52.80           N
ATOM    702  CA  VAL A 218     -19.986  77.548  -7.489  1.00 52.80           C
ATOM    703  CB  VAL A 218     -18.547  77.175  -7.294  1.00 52.80           C
ATOM    704  CG1 VAL A 218     -18.258  77.068  -5.786  1.00 52.80           C
ATOM    705  CG2 VAL A 218     -18.267  75.891  -8.090  1.00 52.80           C
ATOM    706  C   VAL A 218     -20.190  78.823  -6.727  1.00 52.80           C
ATOM    707  O   VAL A 218     -19.809  79.904  -7.167  1.00 52.80           O
ATOM    708  N   THR A 219     -20.771  78.719  -5.515  1.00 37.74           N
ATOM    709  CA  THR A 219     -20.995  79.901  -4.734  1.00 37.74           C
ATOM    710  CB  THR A 219     -22.420  80.045  -4.282  1.00 37.74           C
ATOM    711  OG1 THR A 219     -23.288  80.090  -5.405  1.00 37.74           O
ATOM    712  CG2 THR A 219     -22.556  81.338  -3.462  1.00 37.74           C
ATOM    713  C   THR A 219     -20.142  79.812  -3.507  1.00 37.74           C
ATOM    714  O   THR A 219     -19.958  78.733  -2.946  1.00 37.74           O
ATOM    715  N   SER A 220     -19.559  80.950  -3.075  1.00 52.28           N
ATOM    716  CA  SER A 220     -18.773  80.918  -1.876  1.00 52.28           C
ATOM    717  CB  SER A 220     -17.259  80.883  -2.140  1.00 52.28           C
ATOM    718  OG  SER A 220     -16.549  80.862  -0.912  1.00 52.28           O
ATOM    719  C   SER A 220     -19.054  82.159  -1.089  1.00 52.28           C
ATOM    720  O   SER A 220     -18.918  83.271  -1.598  1.00 52.28           O
ATOM    721  N   VAL A 221     -19.434  81.985   0.194  1.00 37.58           N
ATOM    722  CA  VAL A 221     -19.726  83.099   1.053  1.00 37.58           C
ATOM    723  CB  VAL A 221     -21.189  83.256   1.347  1.00 37.58           C
ATOM    724  CG1 VAL A 221     -21.917  83.592   0.034  1.00 37.58           C
ATOM    725  CG2 VAL A 221     -21.694  81.969   2.021  1.00 37.58           C
ATOM    726  C   VAL A 221     -19.035  82.855   2.357  1.00 37.58           C
ATOM    727  O   VAL A 221     -18.788  81.711   2.734  1.00 37.58           O
ATOM    728  N   SER A 222     -18.691  83.949   3.069  1.00 46.14           N
ATOM    729  CA  SER A 222     -18.006  83.851   4.327  1.00 46.14           C
ATOM    730  CB  SER A 222     -16.516  84.219   4.240  1.00 46.14           C
ATOM    731  OG  SER A 222     -15.840  83.289   3.408  1.00 46.14           O
ATOM    732  C   SER A 222     -18.644  84.810   5.283  1.00 46.14           C
ATOM    733  O   SER A 222     -19.131  85.869   4.890  1.00 46.14           O
ATOM    734  N   GLN A 223     -18.649  84.450   6.583  1.00 62.01           N
ATOM    735  CA  GLN A 223     -19.304  85.267   7.561  1.00 62.01           C
ATOM    736  CB  GLN A 223     -20.780  84.868   7.740  1.00 62.01           C
ATOM    737  CG  GLN A 223     -21.538  85.699   8.773  1.00 62.01           C
ATOM    738  CD  GLN A 223     -21.670  87.113   8.232  1.00 62.01           C
ATOM    739  OE1 GLN A 223     -22.368  87.362   7.250  1.00 62.01           O
ATOM    740  NE2 GLN A 223     -20.968  88.070   8.894  1.00 62.01           N
ATOM    741  C   GLN A 223     -18.637  85.072   8.887  1.00 62.01           C
ATOM    742  O   GLN A 223     -18.026  84.037   9.153  1.00 62.01           O
ATOM    743  N   ILE A 224     -18.733  86.101   9.752  1.00 58.90           N
ATOM    744  CA  ILE A 224     -18.195  86.018  11.077  1.00 58.90           C
ATOM    745  CB  ILE A 224     -17.059  86.964  11.348  1.00 58.90           C
ATOM    746  CG2 ILE A 224     -16.819  87.004  12.866  1.00 58.90           C
ATOM    747  CG1 ILE A 224     -15.819  86.574  10.529  1.00 58.90           C
ATOM    748  CD1 ILE A 224     -14.683  87.590  10.633  1.00 58.90           C
ATOM    749  C   ILE A 224     -19.279  86.363  12.040  1.00 58.90           C
ATOM    750  O   ILE A 224     -20.105  87.239  11.787  1.00 58.90           O
ATOM    751  N   PHE A 225     -19.313  85.629  13.166  1.00 78.86           N
ATOM    752  CA  PHE A 225     -20.229  85.895  14.235  1.00 78.86           C
ATOM    753  CB  PHE A 225     -21.131  84.699  14.609  1.00 78.86           C
ATOM    754  CG  PHE A 225     -22.147  84.464  13.544  1.00 78.86           C
ATOM    755  CD1 PHE A 225     -21.820  83.791  12.390  1.00 78.86           C
ATOM    756  CD2 PHE A 225     -23.441  84.906  13.713  1.00 78.86           C
ATOM    757  CE1 PHE A 225     -22.767  83.577  11.416  1.00 78.86           C
ATOM    758  CE2 PHE A 225     -24.393  84.693  12.744  1.00 78.86           C
ATOM    759  CZ  PHE A 225     -24.054  84.028  11.591  1.00 78.86           C
ATOM    760  C   PHE A 225     -19.374  86.136  15.436  1.00 78.86           C
ATOM    761  O   PHE A 225     -18.344  85.482  15.606  1.00 78.86           O
ATOM    762  N   HIS A 226     -19.765  87.096  16.298  1.00 56.66           N
ATOM    763  CA  HIS A 226     -18.964  87.341  17.462  1.00 56.66           C
ATOM    764  ND1 HIS A 226     -18.313  90.846  17.862  1.00 56.66           N
ATOM    765  CG  HIS A 226     -18.464  89.784  16.999  1.00 56.66           C
ATOM    766  CB  HIS A 226     -17.889  88.420  17.237  1.00 56.66           C
ATOM    767  NE2 HIS A 226     -19.558  91.576  16.171  1.00 56.66           N
ATOM    768  CD2 HIS A 226     -19.226  90.247  15.971  1.00 56.66           C
ATOM    769  CE1 HIS A 226     -18.986  91.891  17.319  1.00 56.66           C
ATOM    770  C   HIS A 226     -19.850  87.810  18.571  1.00 56.66           C
ATOM    771  O   HIS A 226     -20.948  88.313  18.345  1.00 56.66           O
ATOM    772  N   SER A 227     -19.393  87.623  19.823  1.00 47.61           N
ATOM    773  CA  SER A 227     -20.136  88.097  20.951  1.00 47.61           C
ATOM    774  CB  SER A 227     -19.745  87.382  22.256  1.00 47.61           C
ATOM    775  OG  SER A 227     -18.333  87.347  22.388  1.00 47.61           O
ATOM    776  C   SER A 227     -19.873  89.568  21.054  1.00 47.61           C
ATOM    777  O   SER A 227     -18.880  90.070  20.530  1.00 47.61           O
ATOM    778  N   PRO A 228     -20.757  90.277  21.701  1.00 99.09           N
ATOM    779  CA  PRO A 228     -20.609  91.700  21.829  1.00 99.09           C
ATOM    780  CD  PRO A 228     -22.152  89.868  21.747  1.00 99.09           C
ATOM    781  CB  PRO A 228     -21.928  92.197  22.417  1.00 99.09           C
ATOM    782  CG  PRO A 228     -22.957  91.168  21.913  1.00 99.09           C
ATOM    783  C   PRO A 228     -19.397  92.063  22.626  1.00 99.09           C
ATOM    784  O   PRO A 228     -18.933  93.198  22.515  1.00 99.09           O
ATOM    785  N   ASP A 229     -18.888  91.140  23.462  1.00 72.97           N
ATOM    786  CA  ASP A 229     -17.729  91.446  24.246  1.00 72.97           C
ATOM    787  CB  ASP A 229     -17.488  90.519  25.466  1.00 72.97           C
ATOM    788  CG  ASP A 229     -17.098  89.097  25.084  1.00 72.97           C
ATOM    789  OD1 ASP A 229     -16.856  88.831  23.879  1.00 72.97           O
ATOM    790  OD2 ASP A 229     -17.024  88.250  26.014  1.00 72.97           O
ATOM    791  C   ASP A 229     -16.504  91.503  23.373  1.00 72.97           C
ATOM    792  O   ASP A 229     -15.519  92.139  23.740  1.00 72.97           O
ATOM    793  N   LEU A 230     -16.501  90.815  22.210  1.00 67.75           N
ATOM    794  CA  LEU A 230     -15.328  90.838  21.377  1.00 67.75           C
ATOM    795  CB  LEU A 230     -15.094  89.521  20.615  1.00 67.75           C
ATOM    796  CG  LEU A 230     -13.844  89.519  19.715  1.00 67.75           C
ATOM    797  CD1 LEU A 230     -12.562  89.764  20.527  1.00 67.75           C
ATOM    798  CD2 LEU A 230     -13.769  88.228  18.885  1.00 67.75           C
ATOM    799  C   LEU A 230     -15.452  91.939  20.367  1.00 67.75           C
ATOM    800  O   LEU A 230     -16.374  91.960  19.554  1.00 67.75           O
ATOM    801  N   ALA A 231     -14.492  92.886  20.378  1.00 37.60           N
ATOM    802  CA  ALA A 231     -14.570  93.988  19.462  1.00 37.60           C
ATOM    803  CB  ALA A 231     -14.092  95.323  20.056  1.00 37.60           C
ATOM    804  C   ALA A 231     -13.703  93.680  18.285  1.00 37.60           C
ATOM    805  O   ALA A 231     -12.549  93.280  18.425  1.00 37.60           O
ATOM    806  N   ILE A 232     -14.255  93.875  17.075  1.00 55.07           N
ATOM    807  CA  ILE A 232     -13.545  93.573  15.870  1.00 55.07           C
ATOM    808  CB  ILE A 232     -14.442  92.948  14.844  1.00 55.07           C
ATOM    809  CG2 ILE A 232     -13.652  92.776  13.536  1.00 55.07           C
ATOM    810  CG1 ILE A 232     -15.014  91.634  15.409  1.00 55.07           C
ATOM    811  CD1 ILE A 232     -16.202  91.082  14.625  1.00 55.07           C
ATOM    812  C   ILE A 232     -13.003  94.862  15.336  1.00 55.07           C
ATOM    813  O   ILE A 232     -13.695  95.878  15.315  1.00 55.07           O
ATOM    814  N   ARG A 233     -11.726  94.858  14.906  1.00 97.38           N
ATOM    815  CA  ARG A 233     -11.124  96.071  14.440  1.00 97.38           C
ATOM    816  CB  ARG A 233      -9.631  95.933  14.098  1.00 97.38           C
ATOM    817  CG  ARG A 233      -8.751  95.685  15.325  1.00 97.38           C
ATOM    818  CD  ARG A 233      -7.262  95.600  14.994  1.00 97.38           C
ATOM    819  NE  ARG A 233      -6.897  96.870  14.306  1.00 97.38           N
ATOM    820  CZ  ARG A 233      -5.613  97.089  13.897  1.00 97.38           C
ATOM    821  NH1 ARG A 233      -4.648  96.158  14.153  1.00 97.38           N
ATOM    822  NH2 ARG A 233      -5.296  98.235  13.229  1.00 97.38           N
ATOM    823  C   ARG A 233     -11.842  96.521  13.206  1.00 97.38           C
ATOM    824  O   ARG A 233     -12.324  95.708  12.419  1.00 97.38           O
ATOM    825  N   ASP A 234     -11.925  97.856  13.021  1.00 38.06           N
ATOM    826  CA  ASP A 234     -12.606  98.448  11.903  1.00 38.06           C
ATOM    827  CB  ASP A 234     -12.577  99.986  11.903  1.00 38.06           C
ATOM    828  CG  ASP A 234     -13.535 100.505  12.967  1.00 38.06           C
ATOM    829  OD1 ASP A 234     -14.106  99.671  13.719  1.00 38.06           O
ATOM    830  OD2 ASP A 234     -13.715 101.750  13.033  1.00 38.06           O
ATOM    831  C   ASP A 234     -11.915  98.007  10.655  1.00 38.06           C
ATOM    832  O   ASP A 234     -12.552  97.773   9.630  1.00 38.06           O
ATOM    833  N   THR A 235     -10.581  97.876  10.709  1.00 38.32           N
ATOM    834  CA  THR A 235      -9.852  97.506   9.536  1.00 38.32           C
ATOM    835  CB  THR A 235      -8.373  97.455   9.766  1.00 38.32           C
ATOM    836  OG1 THR A 235      -7.909  98.714  10.230  1.00 38.32           O
ATOM    837  CG2 THR A 235      -7.693  97.109   8.432  1.00 38.32           C
ATOM    838  C   THR A 235     -10.300  96.151   9.098  1.00 38.32           C
ATOM    839  O   THR A 235     -10.410  95.882   7.903  1.00 38.32           O
ATOM    840  N   PHE A 236     -10.544  95.246  10.060  1.00 52.04           N
ATOM    841  CA  PHE A 236     -10.994  93.930   9.719  1.00 52.04           C
ATOM    842  CB  PHE A 236     -11.113  93.006  10.944  1.00 52.04           C
ATOM    843  CG  PHE A 236     -11.279  91.608  10.456  1.00 52.04           C
ATOM    844  CD1 PHE A 236     -10.173  90.833  10.185  1.00 52.04           C
ATOM    845  CD2 PHE A 236     -12.531  91.072  10.267  1.00 52.04           C
ATOM    846  CE1 PHE A 236     -10.309  89.541   9.736  1.00 52.04           C
ATOM    847  CE2 PHE A 236     -12.673  89.780   9.818  1.00 52.04           C
ATOM    848  CZ  PHE A 236     -11.563  89.014   9.551  1.00 52.04           C
ATOM    849  C   PHE A 236     -12.349  94.069   9.110  1.00 52.04           C
ATOM    850  O   PHE A 236     -12.652  93.441   8.097  1.00 52.04           O
ATOM    851  N   VAL A 237     -13.195  94.930   9.709  1.00 37.61           N
ATOM    852  CA  VAL A 237     -14.541  95.090   9.242  1.00 37.61           C
ATOM    853  CB  VAL A 237     -15.329  96.086  10.044  1.00 37.61           C
ATOM    854  CG1 VAL A 237     -16.695  96.291   9.366  1.00 37.61           C
ATOM    855  CG2 VAL A 237     -15.429  95.576  11.493  1.00 37.61           C
ATOM    856  C   VAL A 237     -14.527  95.565   7.823  1.00 37.61           C
ATOM    857  O   VAL A 237     -15.250  95.034   6.982  1.00 37.61           O
ATOM    858  N   ASN A 238     -13.693  96.570   7.503  1.00 50.79           N
ATOM    859  CA  ASN A 238     -13.716  97.087   6.166  1.00 50.79           C
ATOM    860  CB  ASN A 238     -12.896  98.374   5.995  1.00 50.79           C
ATOM    861  CG  ASN A 238     -13.749  99.475   6.610  1.00 50.79           C
ATOM    862  OD1 ASN A 238     -14.895  99.667   6.209  1.00 50.79           O
ATOM    863  ND2 ASN A 238     -13.199 100.192   7.623  1.00 50.79           N
ATOM    864  C   ASN A 238     -13.254  96.045   5.190  1.00 50.79           C
ATOM    865  O   ASN A 238     -13.844  95.885   4.124  1.00 50.79           O
ATOM    866  N   ALA A 239     -12.202  95.280   5.529  1.00 32.43           N
ATOM    867  CA  ALA A 239     -11.699  94.300   4.606  1.00 32.43           C
ATOM    868  CB  ALA A 239     -10.469  93.550   5.142  1.00 32.43           C
ATOM    869  C   ALA A 239     -12.760  93.278   4.347  1.00 32.43           C
ATOM    870  O   ALA A 239     -12.938  92.834   3.215  1.00 32.43           O
ATOM    871  N   SER A 240     -13.493  92.889   5.405  1.00 42.55           N
ATOM    872  CA  SER A 240     -14.497  91.863   5.335  1.00 42.55           C
ATOM    873  CB  SER A 240     -15.166  91.616   6.701  1.00 42.55           C
ATOM    874  OG  SER A 240     -16.154  90.602   6.599  1.00 42.55           O
ATOM    875  C   SER A 240     -15.576  92.265   4.381  1.00 42.55           C
ATOM    876  O   SER A 240     -16.061  91.443   3.606  1.00 42.55           O
ATOM    877  N   ARG A 241     -15.995  93.541   4.426  1.00 66.42           N
ATOM    878  CA  ARG A 241     -17.047  93.996   3.565  1.00 66.42           C
ATOM    879  CB  ARG A 241     -17.446  95.455   3.830  1.00 66.42           C
ATOM    880  CG  ARG A 241     -18.186  95.660   5.150  1.00 66.42           C
ATOM    881  CD  ARG A 241     -18.573  97.118   5.395  1.00 66.42           C
ATOM    882  NE  ARG A 241     -19.429  97.157   6.612  1.00 66.42           N
ATOM    883  CZ  ARG A 241     -19.601  98.333   7.280  1.00 66.42           C
ATOM    884  NH1 ARG A 241     -18.953  99.457   6.855  1.00 66.42           N
ATOM    885  NH2 ARG A 241     -20.422  98.386   8.369  1.00 66.42           N
ATOM    886  C   ARG A 241     -16.597  93.932   2.143  1.00 66.42           C
ATOM    887  O   ARG A 241     -17.349  93.515   1.264  1.00 66.42           O
ATOM    888  N   THR A 242     -15.353  94.362   1.873  1.00 40.73           N
ATOM    889  CA  THR A 242     -14.921  94.404   0.509  1.00 40.73           C
ATOM    890  CB  THR A 242     -13.562  95.020   0.360  1.00 40.73           C
ATOM    891  OG1 THR A 242     -13.568  96.339   0.887  1.00 40.73           O
ATOM    892  CG2 THR A 242     -13.198  95.055  -1.134  1.00 40.73           C
ATOM    893  C   THR A 242     -14.868  93.023  -0.067  1.00 40.73           C
ATOM    894  O   THR A 242     -15.423  92.763  -1.135  1.00 40.73           O
ATOM    895  N   LEU A 243     -14.179  92.098   0.626  1.00 82.66           N
ATOM    896  CA  LEU A 243     -13.982  90.777   0.101  1.00 82.66           C
ATOM    897  CB  LEU A 243     -12.948  90.006   0.939  1.00 82.66           C
ATOM    898  CG  LEU A 243     -11.566  90.689   0.978  1.00 82.66           C
ATOM    899  CD1 LEU A 243     -10.570  89.886   1.829  1.00 82.66           C
ATOM    900  CD2 LEU A 243     -11.039  90.974  -0.439  1.00 82.66           C
ATOM    901  C   LEU A 243     -15.247  89.960   0.090  1.00 82.66           C
ATOM    902  O   LEU A 243     -15.638  89.408  -0.938  1.00 82.66           O
ATOM    903  N   TYR A 244     -15.874  89.838   1.277  1.00171.75           N
ATOM    904  CA  TYR A 244     -17.032  89.037   1.586  1.00171.75           C
ATOM    905  CB  TYR A 244     -17.086  88.687   3.079  1.00171.75           C
ATOM    906  CG  TYR A 244     -15.726  88.163   3.379  1.00171.75           C
ATOM    907  CD1 TYR A 244     -15.342  86.907   2.977  1.00171.75           C
ATOM    908  CD2 TYR A 244     -14.812  88.963   4.025  1.00171.75           C
ATOM    909  CE1 TYR A 244     -14.075  86.446   3.249  1.00171.75           C
ATOM    910  CE2 TYR A 244     -13.545  88.509   4.301  1.00171.75           C
ATOM    911  CZ  TYR A 244     -13.176  87.245   3.914  1.00171.75           C
ATOM    912  OH  TYR A 244     -11.876  86.772   4.194  1.00171.75           O
ATOM    913  C   TYR A 244     -18.335  89.666   1.203  1.00171.75           C
ATOM    914  O   TYR A 244     -19.295  88.962   0.895  1.00171.75           O
ATOM    915  N   SER A 245     -18.420  91.008   1.249  1.00 57.40           N
ATOM    916  CA  SER A 245     -19.676  91.676   1.058  1.00 57.40           C
ATOM    917  CB  SER A 245     -20.400  91.230  -0.224  1.00 57.40           C
ATOM    918  OG  SER A 245     -19.633  91.583  -1.365  1.00 57.40           O
ATOM    919  C   SER A 245     -20.558  91.367   2.237  1.00 57.40           C
ATOM    920  O   SER A 245     -21.781  91.316   2.110  1.00 57.40           O
ATOM    921  N   SER A 246     -19.946  91.160   3.426  1.00 94.08           N
ATOM    922  CA  SER A 246     -20.685  90.893   4.634  1.00 94.08           C
ATOM    923  CB  SER A 246     -20.636  89.426   5.096  1.00 94.08           C
ATOM    924  OG  SER A 246     -21.281  88.579   4.161  1.00 94.08           O
ATOM    925  C   SER A 246     -20.043  91.653   5.753  1.00 94.08           C
ATOM    926  O   SER A 246     -18.903  92.103   5.649  1.00 94.08           O
ATOM    927  N   SER A 247     -20.781  91.816   6.869  1.00 77.71           N
ATOM    928  CA  SER A 247     -20.237  92.485   8.014  1.00 77.71           C
ATOM    929  CB  SER A 247     -20.975  93.789   8.359  1.00 77.71           C
ATOM    930  OG  SER A 247     -20.243  94.520   9.330  1.00 77.71           O
ATOM    931  C   SER A 247     -20.391  91.536   9.162  1.00 77.71           C
ATOM    932  O   SER A 247     -21.290  90.697   9.160  1.00 77.71           O
ATOM    933  N   PRO A 248     -19.543  91.638  10.150  1.00 76.66           N
ATOM    934  CA  PRO A 248     -19.624  90.731  11.262  1.00 76.66           C
ATOM    935  CD  PRO A 248     -18.193  92.143   9.956  1.00 76.66           C
ATOM    936  CB  PRO A 248     -18.379  90.999  12.103  1.00 76.66           C
ATOM    937  CG  PRO A 248     -17.349  91.482  11.062  1.00 76.66           C
ATOM    938  C   PRO A 248     -20.927  90.884  11.973  1.00 76.66           C
ATOM    939  O   PRO A 248     -21.416  92.005  12.107  1.00 76.66           O
ATOM    940  N   ARG A 249     -21.507  89.762  12.436  1.00 72.77           N
ATOM    941  CA  ARG A 249     -22.788  89.814  13.073  1.00 72.77           C
ATOM    942  CB  ARG A 249     -23.791  88.776  12.545  1.00 72.77           C
ATOM    943  CG  ARG A 249     -24.179  88.971  11.079  1.00 72.77           C
ATOM    944  CD  ARG A 249     -25.246  87.981  10.607  1.00 72.77           C
ATOM    945  NE  ARG A 249     -25.530  88.264   9.172  1.00 72.77           N
ATOM    946  CZ  ARG A 249     -26.153  87.323   8.402  1.00 72.77           C
ATOM    947  NH1 ARG A 249     -26.559  86.145   8.960  1.00 72.77           N
ATOM    948  NH2 ARG A 249     -26.363  87.558   7.074  1.00 72.77           N
ATOM    949  C   ARG A 249     -22.580  89.512  14.513  1.00 72.77           C
ATOM    950  O   ARG A 249     -21.614  88.848  14.887  1.00 72.77           O
ATOM    951  N   VAL A 250     -23.500  89.994  15.369  1.00101.15           N
ATOM    952  CA  VAL A 250     -23.271  89.799  16.765  1.00101.15           C
ATOM    953  CB  VAL A 250     -23.550  91.015  17.597  1.00101.15           C
ATOM    954  CG1 VAL A 250     -25.068  91.162  17.783  1.00101.15           C
ATOM    955  CG2 VAL A 250     -22.751  90.898  18.901  1.00101.15           C
ATOM    956  C   VAL A 250     -24.121  88.679  17.271  1.00101.15           C
ATOM    957  O   VAL A 250     -25.265  88.490  16.858  1.00101.15           O
ATOM    958  N   LEU A 251     -23.528  87.872  18.169  1.00 57.96           N
ATOM    959  CA  LEU A 251     -24.195  86.776  18.804  1.00 57.96           C
ATOM    960  CB  LEU A 251     -23.237  85.714  19.375  1.00 57.96           C
ATOM    961  CG  LEU A 251     -22.461  84.905  18.319  1.00 57.96           C
ATOM    962  CD1 LEU A 251     -21.536  83.875  18.987  1.00 57.96           C
ATOM    963  CD2 LEU A 251     -23.413  84.251  17.303  1.00 57.96           C
ATOM    964  C   LEU A 251     -24.973  87.312  19.962  1.00 57.96           C
ATOM    965  O   LEU A 251     -24.671  88.377  20.502  1.00 57.96           O
ATOM    966  N   SER A 252     -26.030  86.570  20.334  1.00 89.59           N
ATOM    967  CA  SER A 252     -26.883  86.862  21.444  1.00 89.59           C
ATOM    968  CB  SER A 252     -28.327  86.399  21.176  1.00 89.59           C
ATOM    969  OG  SER A 252     -29.155  86.611  22.308  1.00 89.59           O
ATOM    970  C   SER A 252     -26.369  86.093  22.624  1.00 89.59           C
ATOM    971  O   SER A 252     -25.435  85.301  22.517  1.00 89.59           O
ATOM    972  N   ASN A 253     -26.974  86.343  23.798  1.00 95.47           N
ATOM    973  CA  ASN A 253     -26.632  85.688  25.022  0.50 95.47           C
ATOM    974  CB  ASN A 253     -27.227  86.389  26.262  0.50 95.47           C
ATOM    975  CG  ASN A 253     -28.728  86.561  26.096  0.50 95.47           C
ATOM    976  OD1 ASN A 253     -29.186  87.190  25.142  0.50 95.47           O
ATOM    977  ND2 ASN A 253     -29.514  86.005  27.056  0.50 95.47           N
ATOM    978  C   ASN A 253     -27.026  84.238  24.995  1.00 95.47           C
ATOM    979  O   ASN A 253     -26.352  83.412  25.610  1.00 95.47           O
ATOM    980  N   ASN A 254     -28.115  83.866  24.284  1.00120.44           N
ATOM    981  CA  ASN A 254     -28.539  82.495  24.395  1.00120.44           C
ATOM    982  CB  ASN A 254     -30.062  82.275  24.361  1.00120.44           C
ATOM    983  CG  ASN A 254     -30.587  82.487  22.957  1.00120.44           C
ATOM    984  OD1 ASN A 254     -31.105  81.534  22.378  1.00120.44           O
ATOM    985  ND2 ASN A 254     -30.464  83.724  22.406  1.00120.44           N
ATOM    986  C   ASN A 254     -27.902  81.631  23.350  1.00120.44           C
ATOM    987  O   ASN A 254     -27.844  81.961  22.165  1.00120.44           O
ATOM    988  N   SER A 255     -27.413  80.462  23.814  1.00 42.14           N
ATOM    989  CA  SER A 255     -26.676  79.503  23.041  1.00 42.14           C
ATOM    990  CB  SER A 255     -26.146  78.339  23.894  1.00 42.14           C
ATOM    991  OG  SER A 255     -25.201  78.819  24.838  1.00 42.14           O
ATOM    992  C   SER A 255     -27.504  78.900  21.950  1.00 42.14           C
ATOM    993  O   SER A 255     -27.009  78.707  20.841  1.00 42.14           O
ATOM    994  N   ASP A 256     -28.776  78.562  22.238  1.00 37.00           N
ATOM    995  CA  ASP A 256     -29.614  77.914  21.266  1.00 37.00           C
ATOM    996  CB  ASP A 256     -30.976  77.490  21.838  1.00 37.00           C
ATOM    997  CG  ASP A 256     -30.738  76.282  22.729  1.00 37.00           C
ATOM    998  OD1 ASP A 256     -29.694  75.603  22.534  1.00 37.00           O
ATOM    999  OD2 ASP A 256     -31.596  76.018  23.613  1.00 37.00           O
ATOM   1000  C   ASP A 256     -29.876  78.830  20.118  1.00 37.00           C
ATOM   1001  O   ASP A 256     -29.872  78.403  18.964  1.00 37.00           O
ATOM   1002  N   ALA A 257     -30.122  80.121  20.404  1.00 29.89           N
ATOM   1003  CA  ALA A 257     -30.421  81.042  19.349  1.00 29.89           C
ATOM   1004  CB  ALA A 257     -30.720  82.470  19.834  1.00 29.89           C
ATOM   1005  C   ALA A 257     -29.231  81.136  18.454  1.00 29.89           C
ATOM   1006  O   ALA A 257     -29.367  81.134  17.234  1.00 29.89           O
ATOM   1007  N   ASN A 258     -28.023  81.192  19.043  1.00 49.00           N
ATOM   1008  CA  ASN A 258     -26.820  81.376  18.283  1.00 49.00           C
ATOM   1009  CB  ASN A 258     -25.561  81.376  19.167  1.00 49.00           C
ATOM   1010  CG  ASN A 258     -25.648  82.533  20.150  1.00 49.00           C
ATOM   1011  OD1 ASN A 258     -26.379  83.501  19.946  1.00 49.00           O
ATOM   1012  ND2 ASN A 258     -24.870  82.427  21.260  1.00 49.00           N
ATOM   1013  C   ASN A 258     -26.653  80.231  17.338  1.00 49.00           C
ATOM   1014  O   ASN A 258     -26.307  80.416  16.171  1.00 49.00           O
ATOM   1015  N   LEU A 259     -26.908  79.007  17.829  1.00107.57           N
ATOM   1016  CA  LEU A 259     -26.698  77.832  17.036  1.00107.57           C
ATOM   1017  CB  LEU A 259     -27.041  76.540  17.804  1.00107.57           C
ATOM   1018  CG  LEU A 259     -26.594  75.218  17.137  1.00107.57           C
ATOM   1019  CD1 LEU A 259     -27.237  74.985  15.762  1.00107.57           C
ATOM   1020  CD2 LEU A 259     -25.064  75.107  17.107  1.00107.57           C
ATOM   1021  C   LEU A 259     -27.604  77.905  15.849  1.00107.57           C
ATOM   1022  O   LEU A 259     -27.195  77.597  14.730  1.00107.57           O
ATOM   1023  N   GLU A 260     -28.868  78.314  16.070  1.00 76.18           N
ATOM   1024  CA  GLU A 260     -29.833  78.365  15.011  1.00 76.18           C
ATOM   1025  CB  GLU A 260     -31.244  78.716  15.507  1.00 76.18           C
ATOM   1026  CG  GLU A 260     -32.319  78.558  14.432  1.00 76.18           C
ATOM   1027  CD  GLU A 260     -33.667  78.767  15.100  1.00 76.18           C
ATOM   1028  OE1 GLU A 260     -33.806  79.765  15.857  1.00 76.18           O
ATOM   1029  OE2 GLU A 260     -34.574  77.924  14.868  1.00 76.18           O
ATOM   1030  C   GLU A 260     -29.422  79.396  14.009  1.00 76.18           C
ATOM   1031  O   GLU A 260     -29.505  79.156  12.807  1.00 76.18           O
ATOM   1032  N   LEU A 261     -28.951  80.574  14.461  1.00155.83           N
ATOM   1033  CA  LEU A 261     -28.609  81.564  13.482  1.00155.83           C
ATOM   1034  CB  LEU A 261     -28.101  82.897  14.059  1.00155.83           C
ATOM   1035  CG  LEU A 261     -29.201  83.859  14.545  1.00155.83           C
ATOM   1036  CD1 LEU A 261     -30.049  84.364  13.368  1.00155.83           C
ATOM   1037  CD2 LEU A 261     -30.063  83.248  15.653  1.00155.83           C
ATOM   1038  C   LEU A 261     -27.522  81.045  12.607  1.00155.83           C
ATOM   1039  O   LEU A 261     -27.628  81.095  11.384  1.00155.83           O
ATOM   1040  N   ILE A 262     -26.444  80.512  13.201  1.00166.96           N
ATOM   1041  CA  ILE A 262     -25.376  80.089  12.350  1.00166.96           C
ATOM   1042  CB  ILE A 262     -24.030  80.025  13.016  1.00166.96           C
ATOM   1043  CG2 ILE A 262     -23.593  81.464  13.290  1.00166.96           C
ATOM   1044  CG1 ILE A 262     -23.999  79.148  14.261  1.00166.96           C
ATOM   1045  CD1 ILE A 262     -22.602  79.129  14.879  1.00166.96           C
ATOM   1046  C   ILE A 262     -25.718  78.894  11.522  1.00166.96           C
ATOM   1047  O   ILE A 262     -25.361  78.826  10.348  1.00166.96           O
ATOM   1048  N   ASN A 263     -26.437  77.920  12.090  1.00 89.80           N
ATOM   1049  CA  ASN A 263     -26.734  76.726  11.359  1.00 89.80           C
ATOM   1050  CB  ASN A 263     -27.452  75.712  12.261  1.00 89.80           C
ATOM   1051  CG  ASN A 263     -26.951  74.330  11.886  1.00 89.80           C
ATOM   1052  OD1 ASN A 263     -26.452  74.105  10.786  1.00 89.80           O
ATOM   1053  ND2 ASN A 263     -27.048  73.381  12.855  1.00 89.80           N
ATOM   1054  C   ASN A 263     -27.614  77.098  10.197  1.00 89.80           C
ATOM   1055  O   ASN A 263     -27.477  76.555   9.101  1.00 89.80           O
ATOM   1056  N   THR A 264     -28.554  78.044  10.414  1.00106.62           N
ATOM   1057  CA  THR A 264     -29.455  78.479   9.383  1.00106.62           C
ATOM   1058  CB  THR A 264     -30.536  79.403   9.872  1.00106.62           C
ATOM   1059  OG1 THR A 264     -29.970  80.573  10.441  1.00106.62           O
ATOM   1060  CG2 THR A 264     -31.407  78.661  10.900  1.00106.62           C
ATOM   1061  C   THR A 264     -28.685  79.189   8.311  1.00106.62           C
ATOM   1062  O   THR A 264     -28.983  79.041   7.128  1.00106.62           O
ATOM   1063  N   TRP A 265     -27.659  79.975   8.691  1.00 61.82           N
ATOM   1064  CA  TRP A 265     -26.899  80.710   7.721  1.00 61.82           C
ATOM   1065  CB  TRP A 265     -25.741  81.496   8.365  1.00 61.82           C
ATOM   1066  CG  TRP A 265     -24.847  82.241   7.398  1.00 61.82           C
ATOM   1067  CD2 TRP A 265     -23.580  81.747   6.928  1.00 61.82           C
ATOM   1068  CD1 TRP A 265     -25.021  83.466   6.825  1.00 61.82           C
ATOM   1069  NE1 TRP A 265     -23.943  83.769   6.025  1.00 61.82           N
ATOM   1070  CE2 TRP A 265     -23.050  82.720   6.079  1.00 61.82           C
ATOM   1071  CE3 TRP A 265     -22.913  80.583   7.184  1.00 61.82           C
ATOM   1072  CZ2 TRP A 265     -21.838  82.541   5.471  1.00 61.82           C
ATOM   1073  CZ3 TRP A 265     -21.694  80.406   6.565  1.00 61.82           C
ATOM   1074  CH2 TRP A 265     -21.167  81.366   5.726  1.00 61.82           C
ATOM   1075  C   TRP A 265     -26.302  79.730   6.757  1.00 61.82           C
ATOM   1076  O   TRP A 265     -26.366  79.920   5.543  1.00 61.82           O
ATOM   1077  N   VAL A 266     -25.716  78.640   7.286  1.00 39.11           N
ATOM   1078  CA  VAL A 266     -25.063  77.641   6.491  1.00 39.11           C
ATOM   1079  CB  VAL A 266     -24.429  76.568   7.328  1.00 39.11           C
ATOM   1080  CG1 VAL A 266     -23.883  75.476   6.393  1.00 39.11           C
ATOM   1081  CG2 VAL A 266     -23.358  77.216   8.223  1.00 39.11           C
ATOM   1082  C   VAL A 266     -26.048  76.978   5.584  1.00 39.11           C
ATOM   1083  O   VAL A 266     -25.767  76.767   4.406  1.00 39.11           O
ATOM   1084  N   ALA A 267     -27.236  76.637   6.109  1.00 30.70           N
ATOM   1085  CA  ALA A 267     -28.237  75.958   5.339  1.00 30.70           C
ATOM   1086  CB  ALA A 267     -29.513  75.662   6.148  1.00 30.70           C
ATOM   1087  C   ALA A 267     -28.625  76.839   4.196  1.00 30.70           C
ATOM   1088  O   ALA A 267     -28.772  76.380   3.065  1.00 30.70           O
ATOM   1089  N   LYS A 268     -28.764  78.149   4.455  1.00105.58           N
ATOM   1090  CA  LYS A 268     -29.201  79.064   3.441  1.00105.58           C
ATOM   1091  CB  LYS A 268     -29.265  80.509   3.968  1.00105.58           C
ATOM   1092  CG  LYS A 268     -29.693  81.557   2.937  1.00105.58           C
ATOM   1093  CD  LYS A 268     -31.151  81.458   2.486  1.00105.58           C
ATOM   1094  CE  LYS A 268     -31.592  82.638   1.616  1.00105.58           C
ATOM   1095  NZ  LYS A 268     -30.821  82.657   0.352  1.00105.58           N
ATOM   1096  C   LYS A 268     -28.225  79.042   2.299  1.00105.58           C
ATOM   1097  O   LYS A 268     -28.618  79.072   1.135  1.00105.58           O
ATOM   1098  N   ASN A 269     -26.922  79.019   2.624  1.00105.09           N
ATOM   1099  CA  ASN A 269     -25.825  79.079   1.691  1.00105.09           C
ATOM   1100  CB  ASN A 269     -24.522  79.532   2.364  1.00105.09           C
ATOM   1101  CG  ASN A 269     -24.693  81.012   2.674  1.00105.09           C
ATOM   1102  OD1 ASN A 269     -24.787  81.840   1.769  1.00105.09           O
ATOM   1103  ND2 ASN A 269     -24.751  81.355   3.987  1.00105.09           N
ATOM   1104  C   ASN A 269     -25.547  77.791   0.959  1.00105.09           C
ATOM   1105  O   ASN A 269     -24.823  77.799  -0.034  1.00105.09           O
ATOM   1106  N   THR A 270     -25.939  76.653   1.553  1.00189.88           N
ATOM   1107  CA  THR A 270     -25.803  75.287   1.107  1.00189.88           C
ATOM   1108  CB  THR A 270     -25.739  74.363   2.292  1.00189.88           C
ATOM   1109  OG1 THR A 270     -24.703  74.781   3.163  1.00189.88           O
ATOM   1110  CG2 THR A 270     -25.427  72.936   1.835  1.00189.88           C
ATOM   1111  C   THR A 270     -26.945  74.835   0.230  1.00189.88           C
ATOM   1112  O   THR A 270     -26.910  73.731  -0.307  1.00189.88           O
ATOM   1113  N   ASN A 271     -28.037  75.609   0.122  1.00100.37           N
ATOM   1114  CA  ASN A 271     -29.194  75.122  -0.577  1.00100.37           C
ATOM   1115  CB  ASN A 271     -28.882  74.611  -1.997  1.00100.37           C
ATOM   1116  CG  ASN A 271     -30.177  74.612  -2.798  1.00100.37           C
ATOM   1117  OD1 ASN A 271     -30.190  74.284  -3.984  1.00100.37           O
ATOM   1118  ND2 ASN A 271     -31.296  75.011  -2.138  1.00100.37           N
ATOM   1119  C   ASN A 271     -29.766  74.002   0.251  1.00100.37           C
ATOM   1120  O   ASN A 271     -30.326  73.035  -0.266  1.00100.37           O
ATOM   1121  N   ASN A 272     -29.629  74.152   1.589  1.00 81.15           N
ATOM   1122  CA  ASN A 272     -30.129  73.298   2.638  1.00 81.15           C
ATOM   1123  CB  ASN A 272     -31.662  73.165   2.672  1.00 81.15           C
ATOM   1124  CG  ASN A 272     -32.211  74.366   3.430  1.00 81.15           C
ATOM   1125  OD1 ASN A 272     -31.798  74.631   4.558  1.00 81.15           O
ATOM   1126  ND2 ASN A 272     -33.162  75.109   2.804  1.00 81.15           N
ATOM   1127  C   ASN A 272     -29.536  71.928   2.606  1.00 81.15           C
ATOM   1128  O   ASN A 272     -30.077  71.007   3.216  1.00 81.15           O
ATOM   1129  N   LYS A 273     -28.403  71.739   1.917  1.00101.83           N
ATOM   1130  CA  LYS A 273     -27.780  70.447   1.950  1.00101.83           C
ATOM   1131  CB  LYS A 273     -26.668  70.270   0.907  1.00101.83           C
ATOM   1132  CG  LYS A 273     -27.209  70.049  -0.504  1.00101.83           C
ATOM   1133  CD  LYS A 273     -26.125  70.069  -1.578  1.00101.83           C
ATOM   1134  CE  LYS A 273     -26.574  69.457  -2.903  1.00101.83           C
ATOM   1135  NZ  LYS A 273     -26.595  67.981  -2.788  1.00101.83           N
ATOM   1136  C   LYS A 273     -27.185  70.221   3.305  1.00101.83           C
ATOM   1137  O   LYS A 273     -27.126  69.088   3.781  1.00101.83           O
ATOM   1138  N   ILE A 274     -26.671  71.292   3.942  1.00 64.30           N
ATOM   1139  CA  ILE A 274     -26.089  71.127   5.246  1.00 64.30           C
ATOM   1140  CB  ILE A 274     -24.698  71.690   5.314  1.00 64.30           C
ATOM   1141  CG2 ILE A 274     -24.214  71.650   6.772  1.00 64.30           C
ATOM   1142  CG1 ILE A 274     -23.787  70.929   4.335  1.00 64.30           C
ATOM   1143  CD1 ILE A 274     -22.431  71.594   4.113  1.00 64.30           C
ATOM   1144  C   ILE A 274     -26.952  71.861   6.226  1.00 64.30           C
ATOM   1145  O   ILE A 274     -26.774  73.056   6.465  1.00 64.30           O
ATOM   1146  N   SER A 275     -27.925  71.135   6.809  1.00 65.37           N
ATOM   1147  CA  SER A 275     -28.884  71.665   7.737  0.50 65.37           C
ATOM   1148  CB  SER A 275     -30.126  70.769   7.858  0.50 65.37           C
ATOM   1149  OG  SER A 275     -30.782  70.690   6.600  0.50 65.37           O
ATOM   1150  C   SER A 275     -28.309  71.850   9.114  1.00 65.37           C
ATOM   1151  O   SER A 275     -28.754  72.732   9.846  1.00 65.37           O
ATOM   1152  N   ARG A 276     -27.347  71.007   9.546  1.00203.42           N
ATOM   1153  CA  ARG A 276     -26.830  71.197  10.881  1.00203.42           C
ATOM   1154  CB  ARG A 276     -27.280  70.140  11.906  1.00203.42           C
ATOM   1155  CG  ARG A 276     -28.643  70.382  12.544  1.00203.42           C
ATOM   1156  CD  ARG A 276     -29.009  69.315  13.579  1.00203.42           C
ATOM   1157  NE  ARG A 276     -28.061  69.445  14.722  1.00203.42           N
ATOM   1158  CZ  ARG A 276     -28.337  70.318  15.735  1.00203.42           C
ATOM   1159  NH1 ARG A 276     -29.472  71.074  15.689  1.00203.42           N
ATOM   1160  NH2 ARG A 276     -27.484  70.434  16.794  1.00203.42           N
ATOM   1161  C   ARG A 276     -25.344  71.062  10.884  1.00203.42           C
ATOM   1162  O   ARG A 276     -24.815  69.993  11.183  1.00203.42           O
ATOM   1163  N   LEU A 277     -24.624  72.159  10.608  1.00 54.20           N
ATOM   1164  CA  LEU A 277     -23.193  72.114  10.616  1.00 54.20           C
ATOM   1165  CB  LEU A 277     -22.584  73.426  10.096  1.00 54.20           C
ATOM   1166  CG  LEU A 277     -21.047  73.445  10.041  1.00 54.20           C
ATOM   1167  CD1 LEU A 277     -20.514  72.443   9.004  1.00 54.20           C
ATOM   1168  CD2 LEU A 277     -20.522  74.872   9.810  1.00 54.20           C
ATOM   1169  C   LEU A 277     -22.704  71.915  12.021  1.00 54.20           C
ATOM   1170  O   LEU A 277     -21.779  71.139  12.261  1.00 54.20           O
ATOM   1171  N   LEU A 278     -23.331  72.608  12.994  1.00 79.51           N
ATOM   1172  CA  LEU A 278     -22.833  72.597  14.343  1.00 79.51           C
ATOM   1173  CB  LEU A 278     -22.710  74.018  14.904  1.00 79.51           C
ATOM   1174  CG  LEU A 278     -21.806  74.920  14.048  1.00 79.51           C
ATOM   1175  CD1 LEU A 278     -21.703  76.332  14.642  1.00 79.51           C
ATOM   1176  CD2 LEU A 278     -20.433  74.268  13.816  1.00 79.51           C
ATOM   1177  C   LEU A 278     -23.788  71.885  15.246  1.00 79.51           C
ATOM   1178  O   LEU A 278     -24.988  72.158  15.248  1.00 79.51           O
ATOM   1179  N   ASP A 279     -23.261  70.921  16.028  1.00 63.19           N
ATOM   1180  CA  ASP A 279     -24.052  70.228  17.003  1.00 63.19           C
ATOM   1181  CB  ASP A 279     -23.408  68.933  17.527  1.00 63.19           C
ATOM   1182  CG  ASP A 279     -23.582  67.877  16.443  1.00 63.19           C
ATOM   1183  OD1 ASP A 279     -23.892  68.266  15.284  1.00 63.19           O
ATOM   1184  OD2 ASP A 279     -23.426  66.668  16.761  1.00 63.19           O
ATOM   1185  C   ASP A 279     -24.348  71.122  18.166  1.00 63.19           C
ATOM   1186  O   ASP A 279     -25.435  71.056  18.739  1.00 63.19           O
ATOM   1187  N   SER A 280     -23.381  71.974  18.567  1.00 46.78           N
ATOM   1188  CA  SER A 280     -23.623  72.822  19.700  1.00 46.78           C
ATOM   1189  CB  SER A 280     -23.290  72.155  21.047  1.00 46.78           C
ATOM   1190  OG  SER A 280     -21.892  71.922  21.148  1.00 46.78           O
ATOM   1191  C   SER A 280     -22.748  74.031  19.591  1.00 46.78           C
ATOM   1192  O   SER A 280     -21.841  74.089  18.763  1.00 46.78           O
ATOM   1193  N   LEU A 281     -23.053  75.057  20.411  1.00197.54           N
ATOM   1194  CA  LEU A 281     -22.258  76.248  20.509  1.00197.54           C
ATOM   1195  CB  LEU A 281     -22.952  77.535  20.036  1.00197.54           C
ATOM   1196  CG  LEU A 281     -23.064  77.733  18.522  1.00197.54           C
ATOM   1197  CD1 LEU A 281     -23.778  79.052  18.209  1.00197.54           C
ATOM   1198  CD2 LEU A 281     -21.690  77.678  17.846  1.00197.54           C
ATOM   1199  C   LEU A 281     -22.052  76.495  21.963  1.00197.54           C
ATOM   1200  O   LEU A 281     -22.992  76.862  22.666  1.00197.54           O
ATOM   1201  N   PRO A 282     -20.846  76.372  22.427  1.00 73.01           N
ATOM   1202  CA  PRO A 282     -20.612  76.565  23.829  1.00 73.01           C
ATOM   1203  CD  PRO A 282     -19.911  75.421  21.847  1.00 73.01           C
ATOM   1204  CB  PRO A 282     -19.187  76.082  24.077  1.00 73.01           C
ATOM   1205  CG  PRO A 282     -18.994  74.991  23.006  1.00 73.01           C
ATOM   1206  C   PRO A 282     -20.873  77.984  24.222  1.00 73.01           C
ATOM   1207  O   PRO A 282     -20.779  78.870  23.374  1.00 73.01           O
ATOM   1208  N   SER A 283     -21.219  78.202  25.506  1.00 78.12           N
ATOM   1209  CA  SER A 283     -21.551  79.499  26.024  1.00 78.12           C
ATOM   1210  CB  SER A 283     -22.001  79.460  27.495  1.00 78.12           C
ATOM   1211  OG  SER A 283     -23.230  78.757  27.613  1.00 78.12           O
ATOM   1212  C   SER A 283     -20.353  80.397  25.939  1.00 78.12           C
ATOM   1213  O   SER A 283     -20.493  81.609  25.792  1.00 78.12           O
ATOM   1214  N   ASP A 284     -19.141  79.819  26.035  1.00 77.41           N
ATOM   1215  CA  ASP A 284     -17.906  80.556  26.027  1.00 77.41           C
ATOM   1216  CB  ASP A 284     -16.683  79.753  26.525  1.00 77.41           C
ATOM   1217  CG  ASP A 284     -16.337  78.618  25.572  1.00 77.41           C
ATOM   1218  OD1 ASP A 284     -17.077  78.419  24.572  1.00 77.41           O
ATOM   1219  OD2 ASP A 284     -15.315  77.930  25.837  1.00 77.41           O
ATOM   1220  C   ASP A 284     -17.599  81.113  24.660  1.00 77.41           C
ATOM   1221  O   ASP A 284     -16.701  81.939  24.523  1.00 77.41           O
ATOM   1222  N   THR A 285     -18.291  80.635  23.606  1.00 88.00           N
ATOM   1223  CA  THR A 285     -18.009  80.977  22.230  1.00 88.00           C
ATOM   1224  CB  THR A 285     -18.966  80.309  21.280  1.00 88.00           C
ATOM   1225  OG1 THR A 285     -18.936  78.899  21.455  1.00 88.00           O
ATOM   1226  CG2 THR A 285     -18.575  80.669  19.838  1.00 88.00           C
ATOM   1227  C   THR A 285     -18.082  82.455  21.946  1.00 88.00           C
ATOM   1228  O   THR A 285     -19.151  83.062  21.983  1.00 88.00           O
ATOM   1229  N   ARG A 286     -16.904  83.088  21.762  1.00146.71           N
ATOM   1230  CA  ARG A 286     -16.737  84.459  21.352  1.00146.71           C
ATOM   1231  CB  ARG A 286     -15.460  85.047  21.963  1.00146.71           C
ATOM   1232  CG  ARG A 286     -15.465  84.889  23.486  1.00146.71           C
ATOM   1233  CD  ARG A 286     -14.163  85.290  24.177  1.00146.71           C
ATOM   1234  NE  ARG A 286     -14.241  86.750  24.454  1.00146.71           N
ATOM   1235  CZ  ARG A 286     -13.672  87.643  23.595  1.00146.71           C
ATOM   1236  NH1 ARG A 286     -13.006  87.203  22.487  1.00146.71           N
ATOM   1237  NH2 ARG A 286     -13.768  88.979  23.850  1.00146.71           N
ATOM   1238  C   ARG A 286     -16.693  84.679  19.855  1.00146.71           C
ATOM   1239  O   ARG A 286     -17.124  85.728  19.377  1.00146.71           O
ATOM   1240  N   LEU A 287     -16.118  83.740  19.063  1.00 87.75           N
ATOM   1241  CA  LEU A 287     -15.942  84.065  17.666  1.00 87.75           C
ATOM   1242  CB  LEU A 287     -14.528  84.605  17.376  1.00 87.75           C
ATOM   1243  CG  LEU A 287     -14.264  84.987  15.908  1.00 87.75           C
ATOM   1244  CD1 LEU A 287     -15.128  86.181  15.467  1.00 87.75           C
ATOM   1245  CD2 LEU A 287     -12.765  85.221  15.664  1.00 87.75           C
ATOM   1246  C   LEU A 287     -16.171  82.871  16.787  1.00 87.75           C
ATOM   1247  O   LEU A 287     -15.689  81.773  17.060  1.00 87.75           O
ATOM   1248  N   VAL A 288     -16.933  83.065  15.690  1.00 51.67           N
ATOM   1249  CA  VAL A 288     -17.139  81.999  14.754  1.00 51.67           C
ATOM   1250  CB  VAL A 288     -18.553  81.495  14.739  1.00 51.67           C
ATOM   1251  CG1 VAL A 288     -18.674  80.390  13.677  1.00 51.67           C
ATOM   1252  CG2 VAL A 288     -18.926  81.037  16.160  1.00 51.67           C
ATOM   1253  C   VAL A 288     -16.839  82.542  13.389  1.00 51.67           C
ATOM   1254  O   VAL A 288     -17.364  83.584  12.997  1.00 51.67           O
ATOM   1255  N   LEU A 289     -15.964  81.845  12.635  1.00 73.24           N
ATOM   1256  CA  LEU A 289     -15.653  82.230  11.287  1.00 73.24           C
ATOM   1257  CB  LEU A 289     -14.143  82.337  11.013  1.00 73.24           C
ATOM   1258  CG  LEU A 289     -13.432  83.317  11.961  1.00 73.24           C
ATOM   1259  CD1 LEU A 289     -11.999  83.617  11.495  1.00 73.24           C
ATOM   1260  CD2 LEU A 289     -14.279  84.576  12.197  1.00 73.24           C
ATOM   1261  C   LEU A 289     -16.173  81.109  10.444  1.00 73.24           C
ATOM   1262  O   LEU A 289     -15.916  79.947  10.754  1.00 73.24           O
ATOM   1263  N   LEU A 290     -16.941  81.419   9.373  1.00115.53           N
ATOM   1264  CA  LEU A 290     -17.488  80.353   8.577  1.00115.53           C
ATOM   1265  CB  LEU A 290     -19.012  80.142   8.713  1.00115.53           C
ATOM   1266  CG  LEU A 290     -19.555  79.964  10.145  1.00115.53           C
ATOM   1267  CD1 LEU A 290     -19.701  81.316  10.861  1.00115.53           C
ATOM   1268  CD2 LEU A 290     -20.852  79.142  10.159  1.00115.53           C
ATOM   1269  C   LEU A 290     -17.288  80.634   7.119  1.00115.53           C
ATOM   1270  O   LEU A 290     -17.029  81.763   6.706  1.00115.53           O
ATOM   1271  N   ASN A 291     -17.391  79.562   6.306  1.00 79.45           N
ATOM   1272  CA  ASN A 291     -17.319  79.622   4.875  1.00 79.45           C
ATOM   1273  CB  ASN A 291     -15.922  79.253   4.354  1.00 79.45           C
ATOM   1274  CG  ASN A 291     -15.929  79.274   2.838  1.00 79.45           C
ATOM   1275  OD1 ASN A 291     -15.489  78.304   2.226  1.00 79.45           O
ATOM   1276  ND2 ASN A 291     -16.426  80.378   2.218  1.00 79.45           N
ATOM   1277  C   ASN A 291     -18.291  78.593   4.383  1.00 79.45           C
ATOM   1278  O   ASN A 291     -18.442  77.547   5.010  1.00 79.45           O
ATOM   1279  N   ALA A 292     -19.011  78.874   3.273  1.00 48.58           N
ATOM   1280  CA  ALA A 292     -19.911  77.884   2.753  1.00 48.58           C
ATOM   1281  CB  ALA A 292     -21.379  78.106   3.157  1.00 48.58           C
ATOM   1282  C   ALA A 292     -19.847  77.941   1.259  1.00 48.58           C
ATOM   1283  O   ALA A 292     -19.798  79.021   0.674  1.00 48.58           O
ATOM   1284  N   ILE A 293     -19.861  76.756   0.610  1.00111.10           N
ATOM   1285  CA  ILE A 293     -19.795  76.645  -0.822  1.00111.10           C
ATOM   1286  CB  ILE A 293     -18.564  75.943  -1.341  1.00111.10           C
ATOM   1287  CG2 ILE A 293     -18.816  75.516  -2.795  1.00111.10           C
ATOM   1288  CG1 ILE A 293     -17.323  76.828  -1.193  1.00111.10           C
ATOM   1289  CD1 ILE A 293     -16.936  77.091   0.249  1.00111.10           C
ATOM   1290  C   ILE A 293     -20.964  75.845  -1.293  1.00111.10           C
ATOM   1291  O   ILE A 293     -21.418  74.920  -0.617  1.00111.10           O
ATOM   1292  N   TYR A 294     -21.522  76.245  -2.453  1.00 74.38           N
ATOM   1293  CA  TYR A 294     -22.580  75.502  -3.073  1.00 74.38           C
ATOM   1294  CB  TYR A 294     -23.951  76.197  -2.968  1.00 74.38           C
ATOM   1295  CG  TYR A 294     -24.963  75.316  -3.615  1.00 74.38           C
ATOM   1296  CD1 TYR A 294     -25.305  74.124  -3.021  1.00 74.38           C
ATOM   1297  CD2 TYR A 294     -25.588  75.680  -4.787  1.00 74.38           C
ATOM   1298  CE1 TYR A 294     -26.238  73.292  -3.591  1.00 74.38           C
ATOM   1299  CE2 TYR A 294     -26.524  74.851  -5.362  1.00 74.38           C
ATOM   1300  CZ  TYR A 294     -26.848  73.653  -4.766  1.00 74.38           C
ATOM   1301  OH  TYR A 294     -27.806  72.797  -5.351  1.00 74.38           O
ATOM   1302  C   TYR A 294     -22.217  75.373  -4.520  1.00 74.38           C
ATOM   1303  O   TYR A 294     -21.989  76.371  -5.203  1.00 74.38           O
ATOM   1304  N   LEU A 295     -22.139  74.126  -5.021  1.00106.58           N
ATOM   1305  CA  LEU A 295     -21.804  73.887  -6.393  1.00106.58           C
ATOM   1306  CB  LEU A 295     -20.530  73.018  -6.527  1.00106.58           C
ATOM   1307  CG  LEU A 295     -20.044  72.678  -7.955  1.00106.58           C
ATOM   1308  CD1 LEU A 295     -18.666  71.998  -7.908  1.00106.58           C
ATOM   1309  CD2 LEU A 295     -21.042  71.798  -8.725  1.00106.58           C
ATOM   1310  C   LEU A 295     -22.965  73.162  -6.979  1.00106.58           C
ATOM   1311  O   LEU A 295     -23.487  72.230  -6.369  1.00106.58           O
ATOM   1312  N   SER A 296     -23.424  73.601  -8.167  1.00 44.96           N
ATOM   1313  CA  SER A 296     -24.507  72.920  -8.813  1.00 44.96           C
ATOM   1314  CB  SER A 296     -25.890  73.495  -8.466  1.00 44.96           C
ATOM   1315  OG  SER A 296     -26.905  72.768  -9.142  1.00 44.96           O
ATOM   1316  C   SER A 296     -24.315  73.093 -10.284  1.00 44.96           C
ATOM   1317  O   SER A 296     -24.091  74.206 -10.759  1.00 44.96           O
ATOM   1318  N   ALA A 297     -24.407  71.985 -11.048  1.00 41.41           N
ATOM   1319  CA  ALA A 297     -24.210  72.078 -12.466  1.00 41.41           C
ATOM   1320  CB  ALA A 297     -22.729  72.152 -12.876  1.00 41.41           C
ATOM   1321  C   ALA A 297     -24.803  70.870 -13.129  1.00 41.41           C
ATOM   1322  O   ALA A 297     -25.030  69.838 -12.497  1.00 41.41           O
ATOM   1323  N   LYS A 298     -25.067  70.979 -14.448  1.00 62.67           N
ATOM   1324  CA  LYS A 298     -25.667  69.891 -15.171  1.00 62.67           C
ATOM   1325  CB  LYS A 298     -26.850  70.298 -16.067  1.00 62.67           C
ATOM   1326  CG  LYS A 298     -28.117  70.679 -15.301  1.00 62.67           C
ATOM   1327  CD  LYS A 298     -29.195  71.300 -16.191  1.00 62.67           C
ATOM   1328  CE  LYS A 298     -30.527  71.528 -15.474  1.00 62.67           C
ATOM   1329  NZ  LYS A 298     -30.455  72.752 -14.647  1.00 62.67           N
ATOM   1330  C   LYS A 298     -24.652  69.281 -16.082  1.00 62.67           C
ATOM   1331  O   LYS A 298     -23.685  69.924 -16.486  1.00 62.67           O
ATOM   1332  N   TRP A 299     -24.842  67.985 -16.404  1.00 87.90           N
ATOM   1333  CA  TRP A 299     -23.950  67.314 -17.304  1.00 87.90           C
ATOM   1334  CB  TRP A 299     -24.090  65.781 -17.317  1.00 87.90           C
ATOM   1335  CG  TRP A 299     -23.771  65.061 -16.026  1.00 87.90           C
ATOM   1336  CD2 TRP A 299     -22.464  64.972 -15.436  1.00 87.90           C
ATOM   1337  CD1 TRP A 299     -24.614  64.372 -15.203  1.00 87.90           C
ATOM   1338  NE1 TRP A 299     -23.910  63.839 -14.150  1.00 87.90           N
ATOM   1339  CE2 TRP A 299     -22.587  64.205 -14.277  1.00 87.90           C
ATOM   1340  CE3 TRP A 299     -21.260  65.483 -15.829  1.00 87.90           C
ATOM   1341  CZ2 TRP A 299     -21.504  63.934 -13.491  1.00 87.90           C
ATOM   1342  CZ3 TRP A 299     -20.170  65.215 -15.031  1.00 87.90           C
ATOM   1343  CH2 TRP A 299     -20.291  64.454 -13.886  1.00 87.90           C
ATOM   1344  C   TRP A 299     -24.315  67.767 -18.681  1.00 87.90           C
ATOM   1345  O   TRP A 299     -25.481  68.054 -18.949  1.00 87.90           O
ATOM   1346  N   LYS A 300     -23.327  67.877 -19.593  1.00 74.02           N
ATOM   1347  CA  LYS A 300     -23.687  68.249 -20.931  1.00 74.02           C
ATOM   1348  CB  LYS A 300     -22.498  68.418 -21.894  1.00 74.02           C
ATOM   1349  CG  LYS A 300     -21.675  69.684 -21.644  1.00 74.02           C
ATOM   1350  CD  LYS A 300     -20.453  69.801 -22.557  1.00 74.02           C
ATOM   1351  CE  LYS A 300     -19.601  68.532 -22.598  1.00 74.02           C
ATOM   1352  NZ  LYS A 300     -18.444  68.720 -23.500  1.00 74.02           N
ATOM   1353  C   LYS A 300     -24.556  67.155 -21.463  1.00 74.02           C
ATOM   1354  O   LYS A 300     -25.587  67.418 -22.079  1.00 74.02           O
ATOM   1355  N   THR A 301     -24.162  65.885 -21.231  1.00115.84           N
ATOM   1356  CA  THR A 301     -24.995  64.793 -21.645  1.00115.84           C
ATOM   1357  CB  THR A 301     -24.281  63.723 -22.418  1.00115.84           C
ATOM   1358  OG1 THR A 301     -23.218  63.188 -21.646  1.00115.84           O
ATOM   1359  CG2 THR A 301     -23.750  64.317 -23.727  1.00115.84           C
ATOM   1360  C   THR A 301     -25.504  64.147 -20.399  1.00115.84           C
ATOM   1361  O   THR A 301     -24.728  63.700 -19.556  1.00115.84           O
ATOM   1362  N   THR A 302     -26.841  64.083 -20.259  1.00 41.44           N
ATOM   1363  CA  THR A 302     -27.429  63.519 -19.080  1.00 41.44           C
ATOM   1364  CB  THR A 302     -28.797  64.059 -18.767  1.00 41.44           C
ATOM   1365  OG1 THR A 302     -29.685  63.800 -19.844  1.00 41.44           O
ATOM   1366  CG2 THR A 302     -28.696  65.573 -18.509  1.00 41.44           C
ATOM   1367  C   THR A 302     -27.549  62.038 -19.250  1.00 41.44           C
ATOM   1368  O   THR A 302     -27.433  61.507 -20.354  1.00 41.44           O
ATOM   1369  N   PHE A 303     -27.750  61.335 -18.117  1.00 60.19           N
ATOM   1370  CA  PHE A 303     -27.926  59.914 -18.106  1.00 60.19           C
ATOM   1371  CB  PHE A 303     -27.412  59.237 -16.820  1.00 60.19           C
ATOM   1372  CG  PHE A 303     -25.928  59.388 -16.732  1.00 60.19           C
ATOM   1373  CD1 PHE A 303     -25.364  60.556 -16.268  1.00 60.19           C
ATOM   1374  CD2 PHE A 303     -25.097  58.354 -17.097  1.00 60.19           C
ATOM   1375  CE1 PHE A 303     -23.997  60.691 -16.181  1.00 60.19           C
ATOM   1376  CE2 PHE A 303     -23.730  58.482 -17.012  1.00 60.19           C
ATOM   1377  CZ  PHE A 303     -23.176  59.654 -16.554  1.00 60.19           C
ATOM   1378  C   PHE A 303     -29.398  59.658 -18.173  1.00 60.19           C
ATOM   1379  O   PHE A 303     -30.204  60.527 -17.844  1.00 60.19           O
ATOM   1380  N   ASP A 304     -29.787  58.453 -18.632  1.00 69.00           N
ATOM   1381  CA  ASP A 304     -31.176  58.091 -18.712  1.00 69.00           C
ATOM   1382  CB  ASP A 304     -31.463  57.174 -19.915  1.00 69.00           C
ATOM   1383  CG  ASP A 304     -32.961  56.968 -20.071  1.00 69.00           C
ATOM   1384  OD1 ASP A 304     -33.718  57.267 -19.109  1.00 69.00           O
ATOM   1385  OD2 ASP A 304     -33.366  56.506 -21.170  1.00 69.00           O
ATOM   1386  C   ASP A 304     -31.491  57.328 -17.458  1.00 69.00           C
ATOM   1387  O   ASP A 304     -30.866  56.310 -17.169  1.00 69.00           O
ATOM   1388  N   PRO A 305     -32.448  57.803 -16.705  1.00165.19           N
ATOM   1389  CA  PRO A 305     -32.792  57.196 -15.443  1.00165.19           C
ATOM   1390  CD  PRO A 305     -32.796  59.214 -16.742  1.00165.19           C
ATOM   1391  CB  PRO A 305     -33.747  58.172 -14.761  1.00165.19           C
ATOM   1392  CG  PRO A 305     -33.348  59.538 -15.343  1.00165.19           C
ATOM   1393  C   PRO A 305     -33.350  55.816 -15.566  1.00165.19           C
ATOM   1394  O   PRO A 305     -33.365  55.094 -14.570  1.00165.19           O
ATOM   1395  N   LYS A 306     -33.874  55.445 -16.744  1.00 83.56           N
ATOM   1396  CA  LYS A 306     -34.381  54.117 -16.922  1.00 83.56           C
ATOM   1397  CB  LYS A 306     -35.056  53.914 -18.284  1.00 83.56           C
ATOM   1398  CG  LYS A 306     -36.305  54.773 -18.465  1.00 83.56           C
ATOM   1399  CD  LYS A 306     -36.804  54.807 -19.908  1.00 83.56           C
ATOM   1400  CE  LYS A 306     -35.956  55.676 -20.834  1.00 83.56           C
ATOM   1401  NZ  LYS A 306     -36.363  55.474 -22.241  1.00 83.56           N
ATOM   1402  C   LYS A 306     -33.214  53.186 -16.857  1.00 83.56           C
ATOM   1403  O   LYS A 306     -33.323  52.061 -16.375  1.00 83.56           O
ATOM   1404  N   LYS A 307     -32.070  53.660 -17.383  1.00163.36           N
ATOM   1405  CA  LYS A 307     -30.830  52.947 -17.479  1.00163.36           C
ATOM   1406  CB  LYS A 307     -29.793  53.672 -18.351  1.00163.36           C
ATOM   1407  CG  LYS A 307     -30.256  53.828 -19.799  1.00163.36           C
ATOM   1408  CD  LYS A 307     -30.595  52.499 -20.475  1.00163.36           C
ATOM   1409  CE  LYS A 307     -29.417  51.875 -21.223  1.00163.36           C
ATOM   1410  NZ  LYS A 307     -29.117  52.668 -22.436  1.00163.36           N
ATOM   1411  C   LYS A 307     -30.215  52.731 -16.130  1.00163.36           C
ATOM   1412  O   LYS A 307     -29.384  51.838 -15.968  1.00163.36           O
ATOM   1413  N   THR A 308     -30.538  53.582 -15.138  1.00127.80           N
ATOM   1414  CA  THR A 308     -29.915  53.427 -13.853  1.00127.80           C
ATOM   1415  CB  THR A 308     -30.130  54.609 -12.949  1.00127.80           C
ATOM   1416  OG1 THR A 308     -29.226  54.572 -11.857  1.00127.80           O
ATOM   1417  CG2 THR A 308     -31.575  54.582 -12.431  1.00127.80           C
ATOM   1418  C   THR A 308     -30.463  52.196 -13.192  1.00127.80           C
ATOM   1419  O   THR A 308     -31.669  51.951 -13.209  1.00127.80           O
ATOM   1420  N   ARG A 309     -29.576  51.369 -12.595  1.00 54.62           N
ATOM   1421  CA  ARG A 309     -30.043  50.157 -11.984  1.00 54.62           C
ATOM   1422  CB  ARG A 309     -29.882  48.916 -12.876  1.00 54.62           C
ATOM   1423  CG  ARG A 309     -30.816  48.906 -14.082  1.00 54.62           C
ATOM   1424  CD  ARG A 309     -30.698  47.647 -14.938  1.00 54.62           C
ATOM   1425  NE  ARG A 309     -31.813  47.699 -15.922  1.00 54.62           N
ATOM   1426  CZ  ARG A 309     -33.058  47.298 -15.534  1.00 54.62           C
ATOM   1427  NH1 ARG A 309     -33.260  46.859 -14.257  1.00 54.62           N
ATOM   1428  NH2 ARG A 309     -34.100  47.338 -16.414  1.00 54.62           N
ATOM   1429  C   ARG A 309     -29.240  49.874 -10.760  1.00 54.62           C
ATOM   1430  O   ARG A 309     -28.132  50.382 -10.591  1.00 54.62           O
ATOM   1431  N   MET A 310     -29.808  49.050  -9.854  1.00121.07           N
ATOM   1432  CA  MET A 310     -29.062  48.631  -8.708  1.00121.07           C
ATOM   1433  CB  MET A 310     -29.910  48.366  -7.451  1.00121.07           C
ATOM   1434  CG  MET A 310     -30.361  49.645  -6.744  1.00121.07           C
ATOM   1435  SD  MET A 310     -31.579  50.627  -7.662  1.00121.07           S
ATOM   1436  CE  MET A 310     -32.892  49.389  -7.474  1.00121.07           C
ATOM   1437  C   MET A 310     -28.408  47.356  -9.116  1.00121.07           C
ATOM   1438  O   MET A 310     -29.078  46.382  -9.459  1.00121.07           O
ATOM   1439  N   GLU A 311     -27.063  47.345  -9.099  1.00 49.62           N
ATOM   1440  CA  GLU A 311     -26.331  46.208  -9.566  1.00 49.62           C
ATOM   1441  CB  GLU A 311     -25.299  46.578 -10.648  1.00 49.62           C
ATOM   1442  CG  GLU A 311     -25.945  47.082 -11.942  1.00 49.62           C
ATOM   1443  CD  GLU A 311     -24.849  47.616 -12.850  1.00 49.62           C
ATOM   1444  OE1 GLU A 311     -23.682  47.700 -12.383  1.00 49.62           O
ATOM   1445  OE2 GLU A 311     -25.165  47.954 -14.022  1.00 49.62           O
ATOM   1446  C   GLU A 311     -25.604  45.607  -8.406  1.00 49.62           C
ATOM   1447  O   GLU A 311     -25.165  46.298  -7.489  1.00 49.62           O
ATOM   1448  N   PRO A 312     -25.493  44.309  -8.437  1.00 62.79           N
ATOM   1449  CA  PRO A 312     -24.861  43.560  -7.386  1.00 62.79           C
ATOM   1450  CD  PRO A 312     -25.554  43.563  -9.683  1.00 62.79           C
ATOM   1451  CB  PRO A 312     -24.899  42.109  -7.854  1.00 62.79           C
ATOM   1452  CG  PRO A 312     -24.825  42.240  -9.388  1.00 62.79           C
ATOM   1453  C   PRO A 312     -23.450  44.017  -7.195  1.00 62.79           C
ATOM   1454  O   PRO A 312     -22.773  44.305  -8.181  1.00 62.79           O
ATOM   1455  N   PHE A 313     -22.992  44.085  -5.930  1.00 65.71           N
ATOM   1456  CA  PHE A 313     -21.648  44.482  -5.630  1.00 65.71           C
ATOM   1457  CB  PHE A 313     -21.598  45.690  -4.678  1.00 65.71           C
ATOM   1458  CG  PHE A 313     -20.188  46.148  -4.553  1.00 65.71           C
ATOM   1459  CD1 PHE A 313     -19.625  46.930  -5.535  1.00 65.71           C
ATOM   1460  CD2 PHE A 313     -19.433  45.812  -3.453  1.00 65.71           C
ATOM   1461  CE1 PHE A 313     -18.325  47.363  -5.430  1.00 65.71           C
ATOM   1462  CE2 PHE A 313     -18.132  46.243  -3.342  1.00 65.71           C
ATOM   1463  CZ  PHE A 313     -17.575  47.018  -4.331  1.00 65.71           C
ATOM   1464  C   PHE A 313     -21.044  43.311  -4.928  1.00 65.71           C
ATOM   1465  O   PHE A 313     -21.633  42.787  -3.985  1.00 65.71           O
ATOM   1466  N   HIS A 314     -19.846  42.873  -5.363  1.00 58.11           N
ATOM   1467  CA  HIS A 314     -19.286  41.678  -4.800  1.00 58.11           C
ATOM   1468  ND1 HIS A 314     -18.117  42.121  -7.816  1.00 58.11           N
ATOM   1469  CG  HIS A 314     -17.968  41.118  -6.884  1.00 58.11           C
ATOM   1470  CB  HIS A 314     -17.908  41.353  -5.401  1.00 58.11           C
ATOM   1471  NE2 HIS A 314     -18.001  40.214  -8.952  1.00 58.11           N
ATOM   1472  CD2 HIS A 314     -17.898  39.959  -7.596  1.00 58.11           C
ATOM   1473  CE1 HIS A 314     -18.131  41.525  -9.035  1.00 58.11           C
ATOM   1474  C   HIS A 314     -19.123  41.880  -3.330  1.00 58.11           C
ATOM   1475  O   HIS A 314     -19.738  41.173  -2.533  1.00 58.11           O
ATOM   1476  N   PHE A 315     -18.335  42.909  -2.963  1.00116.76           N
ATOM   1477  CA  PHE A 315     -18.052  43.347  -1.624  1.00116.76           C
ATOM   1478  CB  PHE A 315     -19.264  44.004  -0.937  1.00116.76           C
ATOM   1479  CG  PHE A 315     -18.744  44.827   0.189  1.00116.76           C
ATOM   1480  CD1 PHE A 315     -18.075  46.000  -0.071  1.00116.76           C
ATOM   1481  CD2 PHE A 315     -18.944  44.459   1.496  1.00116.76           C
ATOM   1482  CE1 PHE A 315     -17.589  46.777   0.955  1.00116.76           C
ATOM   1483  CE2 PHE A 315     -18.462  45.229   2.528  1.00116.76           C
ATOM   1484  CZ  PHE A 315     -17.780  46.390   2.259  1.00116.76           C
ATOM   1485  C   PHE A 315     -17.493  42.245  -0.771  1.00116.76           C
ATOM   1486  O   PHE A 315     -17.781  41.063  -0.948  1.00116.76           O
ATOM   1487  N   LYS A 316     -16.618  42.624   0.179  1.00122.56           N
ATOM   1488  CA  LYS A 316     -16.023  41.657   1.054  1.00122.56           C
ATOM   1489  CB  LYS A 316     -14.975  42.269   1.998  1.00122.56           C
ATOM   1490  CG  LYS A 316     -14.102  41.224   2.699  1.00122.56           C
ATOM   1491  CD  LYS A 316     -14.863  40.272   3.624  1.00122.56           C
ATOM   1492  CE  LYS A 316     -14.954  40.768   5.068  1.00122.56           C
ATOM   1493  NZ  LYS A 316     -15.711  39.796   5.888  1.00122.56           N
ATOM   1494  C   LYS A 316     -17.112  41.081   1.897  1.00122.56           C
ATOM   1495  O   LYS A 316     -17.177  39.873   2.117  1.00122.56           O
ATOM   1496  N   ASN A 317     -18.011  41.954   2.379  1.00119.59           N
ATOM   1497  CA  ASN A 317     -19.101  41.547   3.211  1.00119.59           C
ATOM   1498  CB  ASN A 317     -19.801  42.706   3.941  1.00119.59           C
ATOM   1499  CG  ASN A 317     -18.833  43.266   4.975  1.00119.59           C
ATOM   1500  OD1 ASN A 317     -17.679  42.850   5.059  1.00119.59           O
ATOM   1501  ND2 ASN A 317     -19.321  44.237   5.793  1.00119.59           N
ATOM   1502  C   ASN A 317     -20.104  40.894   2.328  1.00119.59           C
ATOM   1503  O   ASN A 317     -19.855  40.684   1.141  1.00119.59           O
ATOM   1504  N   SER A 318     -21.263  40.526   2.908  1.00 80.95           N
ATOM   1505  CA  SER A 318     -22.276  39.868   2.142  1.00 80.95           C
ATOM   1506  CB  SER A 318     -23.577  39.618   2.923  1.00 80.95           C
ATOM   1507  OG  SER A 318     -24.525  38.964   2.093  1.00 80.95           O
ATOM   1508  C   SER A 318     -22.591  40.756   0.989  1.00 80.95           C
ATOM   1509  O   SER A 318     -22.371  41.964   1.043  1.00 80.95           O
ATOM   1510  N   VAL A 319     -23.113  40.161  -0.098  1.00 93.56           N
ATOM   1511  CA  VAL A 319     -23.347  40.913  -1.292  1.00 93.56           C
ATOM   1512  CB  VAL A 319     -23.924  40.107  -2.418  1.00 93.56           C
ATOM   1513  CG1 VAL A 319     -25.335  39.647  -2.017  1.00 93.56           C
ATOM   1514  CG2 VAL A 319     -23.886  40.963  -3.696  1.00 93.56           C
ATOM   1515  C   VAL A 319     -24.293  42.025  -0.995  1.00 93.56           C
ATOM   1516  O   VAL A 319     -25.160  41.920  -0.129  1.00 93.56           O
ATOM   1517  N   ILE A 320     -24.104  43.145  -1.714  1.00130.77           N
ATOM   1518  CA  ILE A 320     -24.891  44.330  -1.557  1.00130.77           C
ATOM   1519  CB  ILE A 320     -24.119  45.438  -0.898  1.00130.77           C
ATOM   1520  CG2 ILE A 320     -22.879  45.728  -1.759  1.00130.77           C
ATOM   1521  CG1 ILE A 320     -25.009  46.660  -0.630  1.00130.77           C
ATOM   1522  CD1 ILE A 320     -24.340  47.718   0.247  1.00130.77           C
ATOM   1523  C   ILE A 320     -25.270  44.786  -2.933  1.00130.77           C
ATOM   1524  O   ILE A 320     -24.760  44.267  -3.925  1.00130.77           O
ATOM   1525  N   LYS A 321     -26.226  45.735  -3.026  1.00 87.20           N
ATOM   1526  CA  LYS A 321     -26.631  46.262  -4.301  1.00 87.20           C
ATOM   1527  CB  LYS A 321     -28.154  46.229  -4.519  1.00 87.20           C
ATOM   1528  CG  LYS A 321     -28.762  44.828  -4.418  1.00 87.20           C
ATOM   1529  CD  LYS A 321     -28.201  43.828  -5.430  1.00 87.20           C
ATOM   1530  CE  LYS A 321     -28.817  42.432  -5.313  1.00 87.20           C
ATOM   1531  NZ  LYS A 321     -28.230  41.536  -6.333  1.00 87.20           N
ATOM   1532  C   LYS A 321     -26.224  47.704  -4.311  1.00 87.20           C
ATOM   1533  O   LYS A 321     -26.343  48.388  -3.296  1.00 87.20           O
ATOM   1534  N   VAL A 322     -25.717  48.203  -5.460  1.00 44.03           N
ATOM   1535  CA  VAL A 322     -25.279  49.573  -5.527  1.00 44.03           C
ATOM   1536  CB  VAL A 322     -23.788  49.702  -5.685  1.00 44.03           C
ATOM   1537  CG1 VAL A 322     -23.107  49.120  -4.434  1.00 44.03           C
ATOM   1538  CG2 VAL A 322     -23.370  49.004  -6.991  1.00 44.03           C
ATOM   1539  C   VAL A 322     -25.902  50.227  -6.728  1.00 44.03           C
ATOM   1540  O   VAL A 322     -26.076  49.599  -7.771  1.00 44.03           O
ATOM   1541  N   PRO A 323     -26.264  51.483  -6.601  1.00 95.31           N
ATOM   1542  CA  PRO A 323     -26.852  52.188  -7.710  1.00 95.31           C
ATOM   1543  CD  PRO A 323     -26.723  52.012  -5.330  1.00 95.31           C
ATOM   1544  CB  PRO A 323     -27.616  53.376  -7.121  1.00 95.31           C
ATOM   1545  CG  PRO A 323     -27.140  53.454  -5.659  1.00 95.31           C
ATOM   1546  C   PRO A 323     -25.841  52.541  -8.751  1.00 95.31           C
ATOM   1547  O   PRO A 323     -24.795  53.095  -8.410  1.00 95.31           O
ATOM   1548  N   MET A 324     -26.164  52.290 -10.035  1.00 72.50           N
ATOM   1549  CA  MET A 324     -25.188  52.515 -11.053  1.00 72.50           C
ATOM   1550  CB  MET A 324     -24.596  51.190 -11.565  1.00 72.50           C
ATOM   1551  CG  MET A 324     -23.130  51.285 -11.981  1.00 72.50           C
ATOM   1552  SD  MET A 324     -22.011  51.406 -10.552  1.00 72.50           S
ATOM   1553  CE  MET A 324     -20.481  51.528 -11.521  1.00 72.50           C
ATOM   1554  C   MET A 324     -25.867  53.175 -12.214  1.00 72.50           C
ATOM   1555  O   MET A 324     -26.893  52.698 -12.699  1.00 72.50           O
ATOM   1556  N   MET A 325     -25.317  54.314 -12.680  1.00 53.51           N
ATOM   1557  CA  MET A 325     -25.871  54.940 -13.844  1.00 53.51           C
ATOM   1558  CB  MET A 325     -25.677  56.464 -13.885  1.00 53.51           C
ATOM   1559  CG  MET A 325     -26.429  57.193 -12.769  1.00 53.51           C
ATOM   1560  SD  MET A 325     -26.233  59.001 -12.771  1.00 53.51           S
ATOM   1561  CE  MET A 325     -24.489  59.005 -12.267  1.00 53.51           C
ATOM   1562  C   MET A 325     -25.151  54.342 -15.012  1.00 53.51           C
ATOM   1563  O   MET A 325     -23.943  54.116 -14.948  1.00 53.51           O
ATOM   1564  N   ASN A 326     -25.870  54.058 -16.117  1.00 55.21           N
ATOM   1565  CA  ASN A 326     -25.199  53.424 -17.216  1.00 55.21           C
ATOM   1566  CB  ASN A 326     -25.636  51.962 -17.428  1.00 55.21           C
ATOM   1567  CG  ASN A 326     -25.193  51.151 -16.216  1.00 55.21           C
ATOM   1568  OD1 ASN A 326     -24.159  50.483 -16.230  1.00 55.21           O
ATOM   1569  ND2 ASN A 326     -25.993  51.222 -15.119  1.00 55.21           N
ATOM   1570  C   ASN A 326     -25.492  54.165 -18.486  1.00 55.21           C
ATOM   1571  O   ASN A 326     -26.590  54.682 -18.688  1.00 55.21           O
ATOM   1572  N   SER A 327     -24.471  54.255 -19.365  1.00 50.57           N
ATOM   1573  CA  SER A 327     -24.621  54.866 -20.655  1.00 50.57           C
ATOM   1574  CB  SER A 327     -24.391  56.388 -20.634  1.00 50.57           C
ATOM   1575  OG  SER A 327     -24.552  56.925 -21.938  1.00 50.57           O
ATOM   1576  C   SER A 327     -23.557  54.267 -21.527  1.00 50.57           C
ATOM   1577  O   SER A 327     -22.372  54.322 -21.206  1.00 50.57           O
ATOM   1578  N   LYS A 328     -23.969  53.651 -22.651  1.00 93.19           N
ATOM   1579  CA  LYS A 328     -23.053  52.996 -23.544  1.00 93.19           C
ATOM   1580  CB  LYS A 328     -23.802  52.090 -24.535  1.00 93.19           C
ATOM   1581  CG  LYS A 328     -24.542  50.967 -23.800  1.00 93.19           C
ATOM   1582  CD  LYS A 328     -25.635  50.268 -24.608  1.00 93.19           C
ATOM   1583  CE  LYS A 328     -26.354  49.173 -23.815  1.00 93.19           C
ATOM   1584  NZ  LYS A 328     -26.968  49.750 -22.596  1.00 93.19           N
ATOM   1585  C   LYS A 328     -22.205  53.983 -24.308  1.00 93.19           C
ATOM   1586  O   LYS A 328     -21.017  53.755 -24.521  1.00 93.19           O
ATOM   1587  N   LYS A 329     -22.847  55.059 -24.804  1.00106.81           N
ATOM   1588  CA  LYS A 329     -22.355  56.137 -25.632  1.00106.81           C
ATOM   1589  CB  LYS A 329     -23.469  56.765 -26.482  1.00106.81           C
ATOM   1590  CG  LYS A 329     -24.050  55.813 -27.527  1.00106.81           C
ATOM   1591  CD  LYS A 329     -25.324  56.349 -28.183  1.00106.81           C
ATOM   1592  CE  LYS A 329     -25.922  55.415 -29.237  1.00106.81           C
ATOM   1593  NZ  LYS A 329     -27.147  56.017 -29.810  1.00106.81           N
ATOM   1594  C   LYS A 329     -21.660  57.282 -24.941  1.00106.81           C
ATOM   1595  O   LYS A 329     -21.100  58.128 -25.630  1.00106.81           O
ATOM   1596  N   TYR A 330     -21.750  57.416 -23.607  1.00104.84           N
ATOM   1597  CA  TYR A 330     -21.351  58.601 -22.878  1.00104.84           C
ATOM   1598  CB  TYR A 330     -21.256  58.331 -21.363  1.00104.84           C
ATOM   1599  CG  TYR A 330     -21.471  59.612 -20.633  1.00104.84           C
ATOM   1600  CD1 TYR A 330     -22.762  60.020 -20.388  1.00104.84           C
ATOM   1601  CD2 TYR A 330     -20.429  60.393 -20.187  1.00104.84           C
ATOM   1602  CE1 TYR A 330     -23.021  61.189 -19.717  1.00104.84           C
ATOM   1603  CE2 TYR A 330     -20.683  61.567 -19.513  1.00104.84           C
ATOM   1604  CZ  TYR A 330     -21.978  61.967 -19.280  1.00104.84           C
ATOM   1605  OH  TYR A 330     -22.242  63.170 -18.591  1.00104.84           O
ATOM   1606  C   TYR A 330     -20.043  59.200 -23.338  1.00104.84           C
ATOM   1607  O   TYR A 330     -19.048  58.508 -23.548  1.00104.84           O
ATOM   1608  N   PRO A 331     -20.053  60.507 -23.541  1.00105.07           N
ATOM   1609  CA  PRO A 331     -18.857  61.223 -23.904  1.00105.07           C
ATOM   1610  CD  PRO A 331     -21.251  61.202 -23.975  1.00105.07           C
ATOM   1611  CB  PRO A 331     -19.311  62.551 -24.515  1.00105.07           C
ATOM   1612  CG  PRO A 331     -20.797  62.664 -24.126  1.00105.07           C
ATOM   1613  C   PRO A 331     -17.926  61.363 -22.747  1.00105.07           C
ATOM   1614  O   PRO A 331     -18.227  62.092 -21.800  1.00105.07           O
ATOM   1615  N   VAL A 332     -16.749  60.732 -22.845  1.00 49.27           N
ATOM   1616  CA  VAL A 332     -15.803  60.822 -21.787  1.00 49.27           C
ATOM   1617  CB  VAL A 332     -15.675  59.553 -20.992  1.00 49.27           C
ATOM   1618  CG1 VAL A 332     -14.566  59.740 -19.944  1.00 49.27           C
ATOM   1619  CG2 VAL A 332     -17.047  59.200 -20.391  1.00 49.27           C
ATOM   1620  C   VAL A 332     -14.488  61.055 -22.438  1.00 49.27           C
ATOM   1621  O   VAL A 332     -14.203  60.498 -23.498  1.00 49.27           O
ATOM   1622  N   ALA A 333     -13.670  61.928 -21.830  1.00 47.72           N
ATOM   1623  CA  ALA A 333     -12.335  62.114 -22.303  1.00 47.72           C
ATOM   1624  CB  ALA A 333     -11.838  63.566 -22.193  1.00 47.72           C
ATOM   1625  C   ALA A 333     -11.534  61.290 -21.354  1.00 47.72           C
ATOM   1626  O   ALA A 333     -11.668  61.445 -20.142  1.00 47.72           O
ATOM   1627  N   HIS A 334     -10.702  60.364 -21.868  1.00 59.33           N
ATOM   1628  CA  HIS A 334     -10.002  59.531 -20.938  1.00 59.33           C
ATOM   1629  ND1 HIS A 334     -10.881  56.352 -21.986  1.00 59.33           N
ATOM   1630  CG  HIS A 334     -11.440  57.522 -21.521  1.00 59.33           C
ATOM   1631  CB  HIS A 334     -10.860  58.362 -20.420  1.00 59.33           C
ATOM   1632  NE2 HIS A 334     -12.733  56.686 -23.172  1.00 59.33           N
ATOM   1633  CD2 HIS A 334     -12.570  57.711 -22.257  1.00 59.33           C
ATOM   1634  CE1 HIS A 334     -11.695  55.894 -22.972  1.00 59.33           C
ATOM   1635  C   HIS A 334      -8.793  58.947 -21.587  1.00 59.33           C
ATOM   1636  O   HIS A 334      -8.701  58.837 -22.809  1.00 59.33           O
ATOM   1637  N   PHE A 335      -7.807  58.585 -20.748  1.00 57.42           N
ATOM   1638  CA  PHE A 335      -6.616  57.941 -21.206  1.00 57.42           C
ATOM   1639  CB  PHE A 335      -5.605  58.898 -21.865  1.00 57.42           C
ATOM   1640  CG  PHE A 335      -5.251  59.965 -20.889  1.00 57.42           C
ATOM   1641  CD1 PHE A 335      -4.228  59.788 -19.986  1.00 57.42           C
ATOM   1642  CD2 PHE A 335      -5.948  61.151 -20.881  1.00 57.42           C
ATOM   1643  CE1 PHE A 335      -3.904  60.778 -19.088  1.00 57.42           C
ATOM   1644  CE2 PHE A 335      -5.629  62.144 -19.985  1.00 57.42           C
ATOM   1645  CZ  PHE A 335      -4.606  61.959 -19.086  1.00 57.42           C
ATOM   1646  C   PHE A 335      -5.989  57.304 -20.012  1.00 57.42           C
ATOM   1647  O   PHE A 335      -6.402  57.553 -18.880  1.00 57.42           O
ATOM   1648  N   ILE A 336      -4.985  56.439 -20.249  1.00 45.18           N
ATOM   1649  CA  ILE A 336      -4.299  55.752 -19.195  1.00 45.18           C
ATOM   1650  CB  ILE A 336      -3.910  54.348 -19.561  1.00 45.18           C
ATOM   1651  CG2 ILE A 336      -3.004  53.796 -18.450  1.00 45.18           C
ATOM   1652  CG1 ILE A 336      -5.151  53.483 -19.832  1.00 45.18           C
ATOM   1653  CD1 ILE A 336      -4.819  52.147 -20.495  1.00 45.18           C
ATOM   1654  C   ILE A 336      -3.021  56.489 -18.937  1.00 45.18           C
ATOM   1655  O   ILE A 336      -2.318  56.882 -19.866  1.00 45.18           O
ATOM   1656  N   ASP A 337      -2.715  56.725 -17.646  1.00 58.40           N
ATOM   1657  CA  ASP A 337      -1.504  57.386 -17.245  1.00 58.40           C
ATOM   1658  CB  ASP A 337      -1.757  58.399 -16.106  1.00 58.40           C
ATOM   1659  CG  ASP A 337      -0.482  59.154 -15.755  1.00 58.40           C
ATOM   1660  OD1 ASP A 337       0.466  58.520 -15.221  1.00 58.40           O
ATOM   1661  OD2 ASP A 337      -0.444  60.387 -16.012  1.00 58.40           O
ATOM   1662  C   ASP A 337      -0.580  56.314 -16.742  1.00 58.40           C
ATOM   1663  O   ASP A 337      -0.919  55.564 -15.829  1.00 58.40           O
ATOM   1664  N   GLN A 338       0.620  56.215 -17.346  1.00 56.00           N
ATOM   1665  CA  GLN A 338       1.592  55.201 -17.038  1.00 56.00           C
ATOM   1666  CB  GLN A 338       2.793  55.246 -17.999  1.00 56.00           C
ATOM   1667  CG  GLN A 338       2.406  54.908 -19.441  1.00 56.00           C
ATOM   1668  CD  GLN A 338       3.655  54.981 -20.306  1.00 56.00           C
ATOM   1669  OE1 GLN A 338       3.669  54.475 -21.427  1.00 56.00           O
ATOM   1670  NE2 GLN A 338       4.730  55.628 -19.780  1.00 56.00           N
ATOM   1671  C   GLN A 338       2.110  55.350 -15.633  1.00 56.00           C
ATOM   1672  O   GLN A 338       2.398  54.349 -14.977  1.00 56.00           O
ATOM   1673  N   THR A 339       2.292  56.597 -15.148  1.00 49.55           N
ATOM   1674  CA  THR A 339       2.865  56.827 -13.845  1.00 49.55           C
ATOM   1675  CB  THR A 339       3.121  58.287 -13.598  1.00 49.55           C
ATOM   1676  OG1 THR A 339       3.978  58.806 -14.604  1.00 49.55           O
ATOM   1677  CG2 THR A 339       3.778  58.451 -12.217  1.00 49.55           C
ATOM   1678  C   THR A 339       1.974  56.337 -12.735  1.00 49.55           C
ATOM   1679  O   THR A 339       2.406  55.588 -11.860  1.00 49.55           O
ATOM   1680  N   LEU A 340       0.704  56.783 -12.735  1.00 72.55           N
ATOM   1681  CA  LEU A 340      -0.289  56.412 -11.765  1.00 72.55           C
ATOM   1682  CB  LEU A 340      -1.545  57.302 -11.823  1.00 72.55           C
ATOM   1683  CG  LEU A 340      -1.274  58.771 -11.439  1.00 72.55           C
ATOM   1684  CD1 LEU A 340      -2.564  59.607 -11.456  1.00 72.55           C
ATOM   1685  CD2 LEU A 340      -0.523  58.868 -10.101  1.00 72.55           C
ATOM   1686  C   LEU A 340      -0.706  54.996 -12.004  1.00 72.55           C
ATOM   1687  O   LEU A 340      -1.129  54.303 -11.077  1.00 72.55           O
ATOM   1688  N   LYS A 341      -0.588  54.531 -13.265  1.00 94.30           N
ATOM   1689  CA  LYS A 341      -1.095  53.244 -13.639  1.00 94.30           C
ATOM   1690  CB  LYS A 341      -0.454  52.076 -12.870  1.00 94.30           C
ATOM   1691  CG  LYS A 341       0.959  51.763 -13.370  1.00 94.30           C
ATOM   1692  CD  LYS A 341       1.794  50.897 -12.427  1.00 94.30           C
ATOM   1693  CE  LYS A 341       2.492  51.690 -11.320  1.00 94.30           C
ATOM   1694  NZ  LYS A 341       3.280  50.775 -10.464  1.00 94.30           N
ATOM   1695  C   LYS A 341      -2.561  53.286 -13.379  1.00 94.30           C
ATOM   1696  O   LYS A 341      -3.116  52.433 -12.688  1.00 94.30           O
ATOM   1697  N   ALA A 342      -3.222  54.329 -13.928  1.00 45.26           N
ATOM   1698  CA  ALA A 342      -4.626  54.477 -13.706  1.00 45.26           C
ATOM   1699  CB  ALA A 342      -4.946  55.372 -12.497  1.00 45.26           C
ATOM   1700  C   ALA A 342      -5.278  55.099 -14.898  1.00 45.26           C
ATOM   1701  O   ALA A 342      -4.653  55.818 -15.678  1.00 45.26           O
ATOM   1702  N   LYS A 343      -6.579  54.798 -15.076  1.00 58.41           N
ATOM   1703  CA  LYS A 343      -7.309  55.414 -16.137  1.00 58.41           C
ATOM   1704  CB  LYS A 343      -8.598  54.673 -16.532  1.00 58.41           C
ATOM   1705  CG  LYS A 343      -8.367  53.307 -17.181  1.00 58.41           C
ATOM   1706  CD  LYS A 343      -9.651  52.485 -17.302  1.00 58.41           C
ATOM   1707  CE  LYS A 343      -9.458  51.122 -17.970  1.00 58.41           C
ATOM   1708  NZ  LYS A 343      -9.146  50.096 -16.953  1.00 58.41           N
ATOM   1709  C   LYS A 343      -7.710  56.757 -15.628  1.00 58.41           C
ATOM   1710  O   LYS A 343      -8.081  56.904 -14.465  1.00 58.41           O
ATOM   1711  N   VAL A 344      -7.615  57.779 -16.494  1.00 40.92           N
ATOM   1712  CA  VAL A 344      -8.007  59.108 -16.134  1.00 40.92           C
ATOM   1713  CB  VAL A 344      -6.956  60.132 -16.455  1.00 40.92           C
ATOM   1714  CG1 VAL A 344      -7.518  61.536 -16.174  1.00 40.92           C
ATOM   1715  CG2 VAL A 344      -5.683  59.792 -15.659  1.00 40.92           C
ATOM   1716  C   VAL A 344      -9.192  59.411 -16.994  1.00 40.92           C
ATOM   1717  O   VAL A 344      -9.173  59.131 -18.191  1.00 40.92           O
ATOM   1718  N   GLY A 345     -10.262  59.986 -16.409  1.00 24.46           N
ATOM   1719  CA  GLY A 345     -11.428  60.252 -17.203  1.00 24.46           C
ATOM   1720  C   GLY A 345     -12.077  61.505 -16.711  1.00 24.46           C
ATOM   1721  O   GLY A 345     -11.928  61.888 -15.551  1.00 24.46           O
ATOM   1722  N   GLN A 346     -12.834  62.175 -17.605  1.00 61.35           N
ATOM   1723  CA  GLN A 346     -13.483  63.403 -17.249  1.00 61.35           C
ATOM   1724  CB  GLN A 346     -12.727  64.635 -17.781  1.00 61.35           C
ATOM   1725  CG  GLN A 346     -13.390  65.974 -17.454  1.00 61.35           C
ATOM   1726  CD  GLN A 346     -12.528  67.083 -18.043  1.00 61.35           C
ATOM   1727  OE1 GLN A 346     -12.201  68.055 -17.362  1.00 61.35           O
ATOM   1728  NE2 GLN A 346     -12.152  66.941 -19.341  1.00 61.35           N
ATOM   1729  C   GLN A 346     -14.848  63.430 -17.869  1.00 61.35           C
ATOM   1730  O   GLN A 346     -15.029  63.054 -19.026  1.00 61.35           O
ATOM   1731  N   LEU A 347     -15.854  63.874 -17.089  1.00 97.65           N
ATOM   1732  CA  LEU A 347     -17.193  64.034 -17.580  1.00 97.65           C
ATOM   1733  CB  LEU A 347     -18.264  63.383 -16.688  1.00 97.65           C
ATOM   1734  CG  LEU A 347     -18.207  61.844 -16.665  1.00 97.65           C
ATOM   1735  CD1 LEU A 347     -16.872  61.340 -16.096  1.00 97.65           C
ATOM   1736  CD2 LEU A 347     -19.425  61.255 -15.936  1.00 97.65           C
ATOM   1737  C   LEU A 347     -17.435  65.507 -17.565  1.00 97.65           C
ATOM   1738  O   LEU A 347     -17.152  66.173 -16.571  1.00 97.65           O
ATOM   1739  N   GLN A 348     -17.978  66.059 -18.668  1.00 64.80           N
ATOM   1740  CA  GLN A 348     -18.110  67.485 -18.747  1.00 64.80           C
ATOM   1741  CB  GLN A 348     -17.995  68.035 -20.178  1.00 64.80           C
ATOM   1742  CG  GLN A 348     -18.069  69.562 -20.256  1.00 64.80           C
ATOM   1743  CD  GLN A 348     -16.831  70.144 -19.585  1.00 64.80           C
ATOM   1744  OE1 GLN A 348     -15.700  69.757 -19.877  1.00 64.80           O
ATOM   1745  NE2 GLN A 348     -17.051  71.107 -18.649  1.00 64.80           N
ATOM   1746  C   GLN A 348     -19.407  67.928 -18.160  1.00 64.80           C
ATOM   1747  O   GLN A 348     -20.447  67.283 -18.302  1.00 64.80           O
ATOM   1748  N   LEU A 349     -19.343  69.077 -17.464  1.00172.13           N
ATOM   1749  CA  LEU A 349     -20.467  69.613 -16.768  1.00172.13           C
ATOM   1750  CB  LEU A 349     -20.205  69.510 -15.256  1.00172.13           C
ATOM   1751  CG  LEU A 349     -21.442  69.510 -14.353  1.00172.13           C
ATOM   1752  CD1 LEU A 349     -22.310  68.274 -14.616  1.00172.13           C
ATOM   1753  CD2 LEU A 349     -21.030  69.557 -12.879  1.00172.13           C
ATOM   1754  C   LEU A 349     -20.530  71.047 -17.208  1.00172.13           C
ATOM   1755  O   LEU A 349     -19.619  71.524 -17.882  1.00172.13           O
ATOM   1756  N   SER A 350     -21.620  71.768 -16.887  1.00 42.46           N
ATOM   1757  CA  SER A 350     -21.720  73.139 -17.304  1.00 42.46           C
ATOM   1758  CB  SER A 350     -23.157  73.685 -17.270  1.00 42.46           C
ATOM   1759  OG  SER A 350     -23.651  73.668 -15.939  1.00 42.46           O
ATOM   1760  C   SER A 350     -20.884  73.983 -16.385  1.00 42.46           C
ATOM   1761  O   SER A 350     -20.326  73.496 -15.404  1.00 42.46           O
ATOM   1762  N   HIS A 351     -20.764  75.286 -16.710  1.00 72.79           N
ATOM   1763  CA  HIS A 351     -20.047  76.249 -15.915  1.00 72.79           C
ATOM   1764  ND1 HIS A 351     -22.479  78.194 -14.650  1.00 72.79           N
ATOM   1765  CG  HIS A 351     -22.082  76.880 -14.561  1.00 72.79           C
ATOM   1766  CB  HIS A 351     -20.653  76.430 -14.515  1.00 72.79           C
ATOM   1767  NE2 HIS A 351     -24.336  76.972 -14.589  1.00 72.79           N
ATOM   1768  CD2 HIS A 351     -23.228  76.146 -14.525  1.00 72.79           C
ATOM   1769  CE1 HIS A 351     -23.836  78.192 -14.663  1.00 72.79           C
ATOM   1770  C   HIS A 351     -18.599  75.880 -15.750  1.00 72.79           C
ATOM   1771  O   HIS A 351     -18.013  76.116 -14.694  1.00 72.79           O
ATOM   1772  N   ASN A 352     -17.968  75.318 -16.797  1.00 70.80           N
ATOM   1773  CA  ASN A 352     -16.556  75.043 -16.754  1.00 70.80           C
ATOM   1774  CB  ASN A 352     -15.708  76.322 -16.609  1.00 70.80           C
ATOM   1775  CG  ASN A 352     -15.839  77.161 -17.874  1.00 70.80           C
ATOM   1776  OD1 ASN A 352     -16.676  78.058 -17.961  1.00 70.80           O
ATOM   1777  ND2 ASN A 352     -14.976  76.870 -18.883  1.00 70.80           N
ATOM   1778  C   ASN A 352     -16.207  74.163 -15.590  1.00 70.80           C
ATOM   1779  O   ASN A 352     -15.153  74.334 -14.978  1.00 70.80           O
ATOM   1780  N   LEU A 353     -17.074  73.190 -15.257  1.00 53.60           N
ATOM   1781  CA  LEU A 353     -16.791  72.276 -14.184  1.00 53.60           C
ATOM   1782  CB  LEU A 353     -17.913  72.200 -13.132  1.00 53.60           C
ATOM   1783  CG  LEU A 353     -18.142  73.504 -12.348  1.00 53.60           C
ATOM   1784  CD1 LEU A 353     -19.277  73.339 -11.326  1.00 53.60           C
ATOM   1785  CD2 LEU A 353     -16.840  74.001 -11.700  1.00 53.60           C
ATOM   1786  C   LEU A 353     -16.735  70.919 -14.802  1.00 53.60           C
ATOM   1787  O   LEU A 353     -17.406  70.658 -15.799  1.00 53.60           O
ATOM   1788  N   SER A 354     -15.910  70.018 -14.236  1.00 43.60           N
ATOM   1789  CA  SER A 354     -15.854  68.690 -14.768  1.00 43.60           C
ATOM   1790  CB  SER A 354     -14.669  68.479 -15.725  1.00 43.60           C
ATOM   1791  OG  SER A 354     -13.445  68.697 -15.039  1.00 43.60           O
ATOM   1792  C   SER A 354     -15.700  67.749 -13.618  1.00 43.60           C
ATOM   1793  O   SER A 354     -15.277  68.143 -12.533  1.00 43.60           O
ATOM   1794  N   LEU A 355     -16.098  66.479 -13.826  1.00 54.56           N
ATOM   1795  CA  LEU A 355     -15.904  65.467 -12.829  1.00 54.56           C
ATOM   1796  CB  LEU A 355     -17.111  64.531 -12.650  1.00 54.56           C
ATOM   1797  CG  LEU A 355     -16.891  63.445 -11.579  1.00 54.56           C
ATOM   1798  CD1 LEU A 355     -16.675  64.059 -10.186  1.00 54.56           C
ATOM   1799  CD2 LEU A 355     -18.025  62.408 -11.601  1.00 54.56           C
ATOM   1800  C   LEU A 355     -14.764  64.650 -13.326  1.00 54.56           C
ATOM   1801  O   LEU A 355     -14.832  64.060 -14.403  1.00 54.56           O
ATOM   1802  N   VAL A 356     -13.672  64.606 -12.544  1.00 40.11           N
ATOM   1803  CA  VAL A 356     -12.516  63.890 -12.978  1.00 40.11           C
ATOM   1804  CB  VAL A 356     -11.242  64.670 -12.823  1.00 40.11           C
ATOM   1805  CG1 VAL A 356     -10.061  63.777 -13.240  1.00 40.11           C
ATOM   1806  CG2 VAL A 356     -11.361  65.965 -13.647  1.00 40.11           C
ATOM   1807  C   VAL A 356     -12.412  62.664 -12.143  1.00 40.11           C
ATOM   1808  O   VAL A 356     -12.630  62.699 -10.932  1.00 40.11           O
ATOM   1809  N   ILE A 357     -12.093  61.528 -12.791  1.00 45.64           N
ATOM   1810  CA  ILE A 357     -12.025  60.303 -12.057  1.00 45.64           C
ATOM   1811  CB  ILE A 357     -13.145  59.369 -12.407  1.00 45.64           C
ATOM   1812  CG2 ILE A 357     -12.892  58.020 -11.712  1.00 45.64           C
ATOM   1813  CG1 ILE A 357     -14.490  60.021 -12.038  1.00 45.64           C
ATOM   1814  CD1 ILE A 357     -15.703  59.321 -12.644  1.00 45.64           C
ATOM   1815  C   ILE A 357     -10.736  59.610 -12.349  1.00 45.64           C
ATOM   1816  O   ILE A 357     -10.308  59.514 -13.499  1.00 45.64           O
ATOM   1817  N   LEU A 358     -10.073  59.118 -11.285  1.00 56.67           N
ATOM   1818  CA  LEU A 358      -8.850  58.391 -11.444  1.00 56.67           C
ATOM   1819  CB  LEU A 358      -7.695  58.996 -10.627  1.00 56.67           C
ATOM   1820  CG  LEU A 358      -7.409  60.471 -10.974  1.00 56.67           C
ATOM   1821  CD1 LEU A 358      -6.248  61.037 -10.138  1.00 56.67           C
ATOM   1822  CD2 LEU A 358      -7.202  60.660 -12.486  1.00 56.67           C
ATOM   1823  C   LEU A 358      -9.111  57.032 -10.885  1.00 56.67           C
ATOM   1824  O   LEU A 358      -9.437  56.880  -9.708  1.00 56.67           O
ATOM   1825  N   VAL A 359      -8.984  55.995 -11.726  1.00103.47           N
ATOM   1826  CA  VAL A 359      -9.229  54.670 -11.247  1.00103.47           C
ATOM   1827  CB  VAL A 359     -10.465  54.068 -11.847  1.00103.47           C
ATOM   1828  CG1 VAL A 359     -10.341  54.140 -13.377  1.00103.47           C
ATOM   1829  CG2 VAL A 359     -10.644  52.642 -11.299  1.00103.47           C
ATOM   1830  C   VAL A 359      -8.050  53.830 -11.610  1.00103.47           C
ATOM   1831  O   VAL A 359      -7.435  54.011 -12.660  1.00103.47           O
ATOM   1832  N   PRO A 360      -7.727  52.896 -10.758  1.00 71.58           N
ATOM   1833  CA  PRO A 360      -6.614  52.038 -11.024  1.00 71.58           C
ATOM   1834  CD  PRO A 360      -8.007  53.005  -9.335  1.00 71.58           C
ATOM   1835  CB  PRO A 360      -6.452  51.176  -9.775  1.00 71.58           C
ATOM   1836  CG  PRO A 360      -6.972  52.093  -8.648  1.00 71.58           C
ATOM   1837  C   PRO A 360      -6.928  51.319 -12.291  1.00 71.58           C
ATOM   1838  O   PRO A 360      -8.088  50.985 -12.519  1.00 71.58           O
ATOM   1839  N   GLN A 361      -5.908  51.071 -13.129  1.00128.46           N
ATOM   1840  CA  GLN A 361      -6.147  50.525 -14.432  1.00128.46           C
ATOM   1841  CB  GLN A 361      -4.851  50.274 -15.214  1.00128.46           C
ATOM   1842  CG  GLN A 361      -4.045  51.536 -15.501  1.00128.46           C
ATOM   1843  CD  GLN A 361      -2.747  51.104 -16.167  1.00128.46           C
ATOM   1844  OE1 GLN A 361      -1.949  51.935 -16.598  1.00128.46           O
ATOM   1845  NE2 GLN A 361      -2.524  49.765 -16.254  1.00128.46           N
ATOM   1846  C   GLN A 361      -6.794  49.193 -14.280  1.00128.46           C
ATOM   1847  O   GLN A 361      -7.726  48.863 -15.012  1.00128.46           O
ATOM   1848  N   ASN A 362      -6.303  48.385 -13.327  1.00 73.39           N
ATOM   1849  CA  ASN A 362      -6.852  47.076 -13.149  1.00 73.39           C
ATOM   1850  CB  ASN A 362      -6.233  46.033 -14.094  1.00 73.39           C
ATOM   1851  CG  ASN A 362      -4.728  46.072 -13.904  1.00 73.39           C
ATOM   1852  OD1 ASN A 362      -4.219  45.869 -12.803  1.00 73.39           O
ATOM   1853  ND2 ASN A 362      -3.990  46.355 -15.011  1.00 73.39           N
ATOM   1854  C   ASN A 362      -6.655  46.662 -11.722  1.00 73.39           C
ATOM   1855  O   ASN A 362      -6.207  47.443 -10.885  1.00 73.39           O
ATOM   1856  N   LEU A 363      -7.001  45.398 -11.419  1.00144.01           N
ATOM   1857  CA  LEU A 363      -6.992  44.838 -10.096  1.00144.01           C
ATOM   1858  CB  LEU A 363      -7.566  43.417 -10.048  1.00144.01           C
ATOM   1859  CG  LEU A 363      -7.555  42.814  -8.634  1.00144.01           C
ATOM   1860  CD1 LEU A 363      -8.436  43.624  -7.666  1.00144.01           C
ATOM   1861  CD2 LEU A 363      -7.927  41.326  -8.673  1.00144.01           C
ATOM   1862  C   LEU A 363      -5.608  44.778  -9.530  1.00144.01           C
ATOM   1863  O   LEU A 363      -5.428  44.833  -8.315  1.00144.01           O
ATOM   1864  N   LYS A 364      -4.589  44.637 -10.391  1.00 57.22           N
ATOM   1865  CA  LYS A 364      -3.244  44.476  -9.921  1.00 57.22           C
ATOM   1866  CB  LYS A 364      -2.214  44.304 -11.048  1.00 57.22           C
ATOM   1867  CG  LYS A 364      -2.333  42.956 -11.758  1.00 57.22           C
ATOM   1868  CD  LYS A 364      -1.485  42.844 -13.024  1.00 57.22           C
ATOM   1869  CE  LYS A 364      -1.630  41.489 -13.719  1.00 57.22           C
ATOM   1870  NZ  LYS A 364      -0.726  41.414 -14.888  1.00 57.22           N
ATOM   1871  C   LYS A 364      -2.828  45.663  -9.104  1.00 57.22           C
ATOM   1872  O   LYS A 364      -2.009  45.519  -8.198  1.00 57.22           O
ATOM   1873  N   HIS A 365      -3.350  46.872  -9.393  1.00 73.04           N
ATOM   1874  CA  HIS A 365      -2.849  48.014  -8.673  1.00 73.04           C
ATOM   1875  ND1 HIS A 365      -2.061  49.190 -12.113  1.00 73.04           N
ATOM   1876  CG  HIS A 365      -1.803  48.714 -10.848  1.00 73.04           C
ATOM   1877  CB  HIS A 365      -2.514  49.182  -9.614  1.00 73.04           C
ATOM   1878  NE2 HIS A 365      -0.499  47.624 -12.333  1.00 73.04           N
ATOM   1879  CD2 HIS A 365      -0.846  47.757 -11.001  1.00 73.04           C
ATOM   1880  CE1 HIS A 365      -1.255  48.506 -12.963  1.00 73.04           C
ATOM   1881  C   HIS A 365      -3.877  48.520  -7.693  1.00 73.04           C
ATOM   1882  O   HIS A 365      -5.054  48.651  -8.024  1.00 73.04           O
ATOM   1883  N   ARG A 366      -3.439  48.823  -6.446  1.00122.76           N
ATOM   1884  CA  ARG A 366      -4.312  49.323  -5.414  1.00122.76           C
ATOM   1885  CB  ARG A 366      -3.872  48.980  -3.977  1.00122.76           C
ATOM   1886  CG  ARG A 366      -4.005  47.501  -3.607  1.00122.76           C
ATOM   1887  CD  ARG A 366      -3.609  47.206  -2.157  1.00122.76           C
ATOM   1888  NE  ARG A 366      -4.818  47.371  -1.299  1.00122.76           N
ATOM   1889  CZ  ARG A 366      -5.591  46.285  -1.000  1.00122.76           C
ATOM   1890  NH1 ARG A 366      -5.264  45.059  -1.501  1.00122.76           N
ATOM   1891  NH2 ARG A 366      -6.677  46.416  -0.183  1.00122.76           N
ATOM   1892  C   ARG A 366      -4.384  50.819  -5.490  1.00122.76           C
ATOM   1893  O   ARG A 366      -3.487  51.482  -6.008  1.00122.76           O
ATOM   1894  N   LEU A 367      -5.474  51.385  -4.935  1.00 58.64           N
ATOM   1895  CA  LEU A 367      -5.727  52.795  -4.964  1.00 58.64           C
ATOM   1896  CB  LEU A 367      -7.095  53.173  -4.372  1.00 58.64           C
ATOM   1897  CG  LEU A 367      -7.415  54.675  -4.480  1.00 58.64           C
ATOM   1898  CD1 LEU A 367      -7.477  55.124  -5.950  1.00 58.64           C
ATOM   1899  CD2 LEU A 367      -8.692  55.025  -3.699  1.00 58.64           C
ATOM   1900  C   LEU A 367      -4.663  53.512  -4.189  1.00 58.64           C
ATOM   1901  O   LEU A 367      -4.277  54.624  -4.547  1.00 58.64           O
ATOM   1902  N   GLU A 368      -4.163  52.902  -3.097  1.00 80.37           N
ATOM   1903  CA  GLU A 368      -3.179  53.554  -2.279  1.00 80.37           C
ATOM   1904  CB  GLU A 368      -2.737  52.714  -1.068  1.00 80.37           C
ATOM   1905  CG  GLU A 368      -3.867  52.422  -0.081  1.00 80.37           C
ATOM   1906  CD  GLU A 368      -4.574  51.163  -0.559  1.00 80.37           C
ATOM   1907  OE1 GLU A 368      -4.146  50.057  -0.134  1.00 80.37           O
ATOM   1908  OE2 GLU A 368      -5.540  51.286  -1.358  1.00 80.37           O
ATOM   1909  C   GLU A 368      -1.956  53.816  -3.096  1.00 80.37           C
ATOM   1910  O   GLU A 368      -1.356  54.884  -2.997  1.00 80.37           O
ATOM   1911  N   ASP A 369      -1.549  52.849  -3.935  1.00 32.90           N
ATOM   1912  CA  ASP A 369      -0.354  53.023  -4.710  1.00 32.90           C
ATOM   1913  CB  ASP A 369      -0.035  51.791  -5.573  1.00 32.90           C
ATOM   1914  CG  ASP A 369       0.290  50.636  -4.636  1.00 32.90           C
ATOM   1915  OD1 ASP A 369       0.812  50.906  -3.522  1.00 32.90           O
ATOM   1916  OD2 ASP A 369       0.013  49.467  -5.019  1.00 32.90           O
ATOM   1917  C   ASP A 369      -0.551  54.183  -5.638  1.00 32.90           C
ATOM   1918  O   ASP A 369       0.340  55.016  -5.800  1.00 32.90           O
ATOM   1919  N   MET A 370      -1.742  54.280  -6.258  1.00 40.96           N
ATOM   1920  CA  MET A 370      -1.999  55.329  -7.205  1.00 40.96           C
ATOM   1921  CB  MET A 370      -3.413  55.270  -7.808  1.00 40.96           C
ATOM   1922  CG  MET A 370      -3.657  56.351  -8.865  1.00 40.96           C
ATOM   1923  SD  MET A 370      -5.390  56.536  -9.384  1.00 40.96           S
ATOM   1924  CE  MET A 370      -5.899  57.460  -7.905  1.00 40.96           C
ATOM   1925  C   MET A 370      -1.905  56.649  -6.505  1.00 40.96           C
ATOM   1926  O   MET A 370      -1.326  57.601  -7.025  1.00 40.96           O
ATOM   1927  N   GLU A 371      -2.467  56.727  -5.287  1.00 54.69           N
ATOM   1928  CA  GLU A 371      -2.543  57.948  -4.534  1.00 54.69           C
ATOM   1929  CB  GLU A 371      -3.318  57.750  -3.219  1.00 54.69           C
ATOM   1930  CG  GLU A 371      -4.803  57.444  -3.433  1.00 54.69           C
ATOM   1931  CD  GLU A 371      -5.425  57.056  -2.100  1.00 54.69           C
ATOM   1932  OE1 GLU A 371      -4.663  56.681  -1.168  1.00 54.69           O
ATOM   1933  OE2 GLU A 371      -6.679  57.126  -2.000  1.00 54.69           O
ATOM   1934  C   GLU A 371      -1.174  58.456  -4.181  1.00 54.69           C
ATOM   1935  O   GLU A 371      -0.914  59.655  -4.273  1.00 54.69           O
ATOM   1936  N   GLN A 372      -0.263  57.555  -3.767  1.00 36.02           N
ATOM   1937  CA  GLN A 372       1.056  57.953  -3.352  1.00 36.02           C
ATOM   1938  CB  GLN A 372       1.919  56.780  -2.859  1.00 36.02           C
ATOM   1939  CG  GLN A 372       3.317  57.221  -2.423  1.00 36.02           C
ATOM   1940  CD  GLN A 372       4.121  55.984  -2.053  1.00 36.02           C
ATOM   1941  OE1 GLN A 372       3.589  54.879  -1.952  1.00 36.02           O
ATOM   1942  NE2 GLN A 372       5.451  56.176  -1.849  1.00 36.02           N
ATOM   1943  C   GLN A 372       1.775  58.533  -4.518  1.00 36.02           C
ATOM   1944  O   GLN A 372       2.537  59.489  -4.383  1.00 36.02           O
ATOM   1945  N   ALA A 373       1.557  57.939  -5.699  1.00 43.43           N
ATOM   1946  CA  ALA A 373       2.189  58.354  -6.914  1.00 43.43           C
ATOM   1947  CB  ALA A 373       1.838  57.446  -8.105  1.00 43.43           C
ATOM   1948  C   ALA A 373       1.745  59.743  -7.246  1.00 43.43           C
ATOM   1949  O   ALA A 373       2.483  60.505  -7.867  1.00 43.43           O
ATOM   1950  N   LEU A 374       0.505  60.097  -6.861  1.00 79.65           N
ATOM   1951  CA  LEU A 374      -0.082  61.349  -7.239  1.00 79.65           C
ATOM   1952  CB  LEU A 374      -1.562  61.407  -6.815  1.00 79.65           C
ATOM   1953  CG  LEU A 374      -2.314  62.682  -7.228  1.00 79.65           C
ATOM   1954  CD1 LEU A 374      -2.406  62.793  -8.758  1.00 79.65           C
ATOM   1955  CD2 LEU A 374      -3.688  62.764  -6.539  1.00 79.65           C
ATOM   1956  C   LEU A 374       0.636  62.499  -6.589  1.00 79.65           C
ATOM   1957  O   LEU A 374       0.199  63.032  -5.571  1.00 79.65           O
ATOM   1958  N   SER A 375       1.756  62.935  -7.199  1.00 43.29           N
ATOM   1959  CA  SER A 375       2.497  64.072  -6.728  1.00 43.29           C
ATOM   1960  CB  SER A 375       3.985  64.025  -7.118  1.00 43.29           C
ATOM   1961  OG  SER A 375       4.119  64.020  -8.532  1.00 43.29           O
ATOM   1962  C   SER A 375       1.888  65.277  -7.378  1.00 43.29           C
ATOM   1963  O   SER A 375       1.065  65.143  -8.283  1.00 43.29           O
ATOM   1964  N   PRO A 376       2.237  66.456  -6.936  1.00 69.12           N
ATOM   1965  CA  PRO A 376       1.685  67.634  -7.544  1.00 69.12           C
ATOM   1966  CD  PRO A 376       2.614  66.681  -5.550  1.00 69.12           C
ATOM   1967  CB  PRO A 376       2.109  68.797  -6.652  1.00 69.12           C
ATOM   1968  CG  PRO A 376       2.240  68.147  -5.260  1.00 69.12           C
ATOM   1969  C   PRO A 376       2.093  67.758  -8.981  1.00 69.12           C
ATOM   1970  O   PRO A 376       1.293  68.229  -9.789  1.00 69.12           O
ATOM   1971  N   SER A 377       3.328  67.349  -9.325  1.00 29.86           N
ATOM   1972  CA  SER A 377       3.785  67.453 -10.681  1.00 29.86           C
ATOM   1973  CB  SER A 377       5.271  67.086 -10.838  1.00 29.86           C
ATOM   1974  OG  SER A 377       5.471  65.717 -10.520  1.00 29.86           O
ATOM   1975  C   SER A 377       2.999  66.505 -11.530  1.00 29.86           C
ATOM   1976  O   SER A 377       2.557  66.854 -12.624  1.00 29.86           O
ATOM   1977  N   VAL A 378       2.802  65.268 -11.037  1.00 93.41           N
ATOM   1978  CA  VAL A 378       2.107  64.278 -11.805  1.00 93.41           C
ATOM   1979  CB  VAL A 378       2.133  62.907 -11.179  1.00 93.41           C
ATOM   1980  CG1 VAL A 378       1.192  62.852  -9.966  1.00 93.41           C
ATOM   1981  CG2 VAL A 378       1.796  61.879 -12.268  1.00 93.41           C
ATOM   1982  C   VAL A 378       0.682  64.710 -11.985  1.00 93.41           C
ATOM   1983  O   VAL A 378       0.113  64.589 -13.068  1.00 93.41           O
ATOM   1984  N   PHE A 379       0.080  65.261 -10.918  1.00 57.28           N
ATOM   1985  CA  PHE A 379      -1.293  65.675 -10.918  1.00 57.28           C
ATOM   1986  CB  PHE A 379      -1.643  66.308  -9.556  1.00 57.28           C
ATOM   1987  CG  PHE A 379      -3.024  66.860  -9.563  1.00 57.28           C
ATOM   1988  CD1 PHE A 379      -4.105  66.066  -9.261  1.00 57.28           C
ATOM   1989  CD2 PHE A 379      -3.232  68.187  -9.861  1.00 57.28           C
ATOM   1990  CE1 PHE A 379      -5.378  66.585  -9.264  1.00 57.28           C
ATOM   1991  CE2 PHE A 379      -4.502  68.712  -9.866  1.00 57.28           C
ATOM   1992  CZ  PHE A 379      -5.577  67.910  -9.568  1.00 57.28           C
ATOM   1993  C   PHE A 379      -1.493  66.714 -11.985  1.00 57.28           C
ATOM   1994  O   PHE A 379      -2.410  66.615 -12.802  1.00 57.28           O
ATOM   1995  N   LYS A 380      -0.610  67.730 -12.012  1.00 42.37           N
ATOM   1996  CA  LYS A 380      -0.724  68.823 -12.936  1.00 42.37           C
ATOM   1997  CB  LYS A 380       0.309  69.934 -12.672  1.00 42.37           C
ATOM   1998  CG  LYS A 380       0.045  70.674 -11.355  1.00 42.37           C
ATOM   1999  CD  LYS A 380       1.190  71.562 -10.860  1.00 42.37           C
ATOM   2000  CE  LYS A 380       0.865  72.275  -9.542  1.00 42.37           C
ATOM   2001  NZ  LYS A 380       2.032  73.056  -9.076  1.00 42.37           N
ATOM   2002  C   LYS A 380      -0.561  68.339 -14.341  1.00 42.37           C
ATOM   2003  O   LYS A 380      -1.285  68.776 -15.233  1.00 42.37           O
ATOM   2004  N   ALA A 381       0.389  67.417 -14.579  1.00 20.73           N
ATOM   2005  CA  ALA A 381       0.623  66.949 -15.916  1.00 20.73           C
ATOM   2006  CB  ALA A 381       1.766  65.923 -15.999  1.00 20.73           C
ATOM   2007  C   ALA A 381      -0.620  66.278 -16.409  1.00 20.73           C
ATOM   2008  O   ALA A 381      -1.005  66.436 -17.567  1.00 20.73           O
ATOM   2009  N   ILE A 382      -1.288  65.506 -15.532  1.00 36.05           N
ATOM   2010  CA  ILE A 382      -2.468  64.800 -15.932  1.00 36.05           C
ATOM   2011  CB  ILE A 382      -3.034  63.947 -14.833  1.00 36.05           C
ATOM   2012  CG2 ILE A 382      -4.380  63.385 -15.317  1.00 36.05           C
ATOM   2013  CG1 ILE A 382      -2.025  62.862 -14.419  1.00 36.05           C
ATOM   2014  CD1 ILE A 382      -2.381  62.169 -13.104  1.00 36.05           C
ATOM   2015  C   ILE A 382      -3.523  65.791 -16.319  1.00 36.05           C
ATOM   2016  O   ILE A 382      -4.182  65.639 -17.345  1.00 36.05           O
ATOM   2017  N   MET A 383      -3.698  66.854 -15.514  1.00 50.74           N
ATOM   2018  CA  MET A 383      -4.745  67.796 -15.785  1.00 50.74           C
ATOM   2019  CB  MET A 383      -4.909  68.869 -14.697  1.00 50.74           C
ATOM   2020  CG  MET A 383      -5.321  68.274 -13.349  1.00 50.74           C
ATOM   2021  SD  MET A 383      -6.751  67.152 -13.434  1.00 50.74           S
ATOM   2022  CE  MET A 383      -7.916  68.367 -14.114  1.00 50.74           C
ATOM   2023  C   MET A 383      -4.500  68.481 -17.095  1.00 50.74           C
ATOM   2024  O   MET A 383      -5.446  68.758 -17.831  1.00 50.74           O
ATOM   2025  N   GLU A 384      -3.233  68.804 -17.419  1.00 79.21           N
ATOM   2026  CA  GLU A 384      -2.979  69.473 -18.664  1.00 79.21           C
ATOM   2027  CB  GLU A 384      -1.528  69.952 -18.835  1.00 79.21           C
ATOM   2028  CG  GLU A 384      -1.250  71.247 -18.073  1.00 79.21           C
ATOM   2029  CD  GLU A 384      -2.108  72.332 -18.714  1.00 79.21           C
ATOM   2030  OE1 GLU A 384      -2.394  72.219 -19.936  1.00 79.21           O
ATOM   2031  OE2 GLU A 384      -2.492  73.288 -17.989  1.00 79.21           O
ATOM   2032  C   GLU A 384      -3.309  68.576 -19.813  1.00 79.21           C
ATOM   2033  O   GLU A 384      -3.960  69.001 -20.767  1.00 79.21           O
ATOM   2034  N   LYS A 385      -2.885  67.300 -19.747  1.00 31.55           N
ATOM   2035  CA  LYS A 385      -3.126  66.402 -20.839  1.00 31.55           C
ATOM   2036  CB  LYS A 385      -2.517  65.004 -20.644  1.00 31.55           C
ATOM   2037  CG  LYS A 385      -2.788  64.079 -21.832  1.00 31.55           C
ATOM   2038  CD  LYS A 385      -1.977  62.784 -21.811  1.00 31.55           C
ATOM   2039  CE  LYS A 385      -2.282  61.863 -22.993  1.00 31.55           C
ATOM   2040  NZ  LYS A 385      -1.467  60.633 -22.895  1.00 31.55           N
ATOM   2041  C   LYS A 385      -4.597  66.210 -20.969  1.00 31.55           C
ATOM   2042  O   LYS A 385      -5.140  66.165 -22.072  1.00 31.55           O
ATOM   2043  N   LEU A 386      -5.282  66.111 -19.821  1.00 49.68           N
ATOM   2044  CA  LEU A 386      -6.687  65.851 -19.816  1.00 49.68           C
ATOM   2045  CB  LEU A 386      -7.244  65.722 -18.388  1.00 49.68           C
ATOM   2046  CG  LEU A 386      -8.744  65.389 -18.327  1.00 49.68           C
ATOM   2047  CD1 LEU A 386      -9.038  64.045 -19.012  1.00 49.68           C
ATOM   2048  CD2 LEU A 386      -9.262  65.431 -16.880  1.00 49.68           C
ATOM   2049  C   LEU A 386      -7.389  66.980 -20.508  1.00 49.68           C
ATOM   2050  O   LEU A 386      -8.328  66.763 -21.272  1.00 49.68           O
ATOM   2051  N   GLU A 387      -6.914  68.219 -20.290  1.00 94.43           N
ATOM   2052  CA  GLU A 387      -7.546  69.400 -20.810  1.00 94.43           C
ATOM   2053  CB  GLU A 387      -6.785  70.674 -20.396  1.00 94.43           C
ATOM   2054  CG  GLU A 387      -7.393  71.978 -20.912  1.00 94.43           C
ATOM   2055  CD  GLU A 387      -6.527  73.124 -20.404  1.00 94.43           C
ATOM   2056  OE1 GLU A 387      -5.920  72.970 -19.311  1.00 94.43           O
ATOM   2057  OE2 GLU A 387      -6.468  74.174 -21.099  1.00 94.43           O
ATOM   2058  C   GLU A 387      -7.593  69.345 -22.309  1.00 94.43           C
ATOM   2059  O   GLU A 387      -8.547  69.832 -22.915  1.00 94.43           O
ATOM   2060  N   MET A 388      -6.526  68.823 -22.940  1.00 52.64           N
ATOM   2061  CA  MET A 388      -6.403  68.684 -24.367  1.00 52.64           C
ATOM   2062  CB  MET A 388      -4.965  68.351 -24.791  1.00 52.64           C
ATOM   2063  CG  MET A 388      -3.987  69.489 -24.502  1.00 52.64           C
ATOM   2064  SD  MET A 388      -2.256  69.122 -24.907  1.00 52.64           S
ATOM   2065  CE  MET A 388      -1.984  68.106 -23.428  1.00 52.64           C
ATOM   2066  C   MET A 388      -7.289  67.605 -24.928  1.00 52.64           C
ATOM   2067  O   MET A 388      -7.814  67.756 -26.028  1.00 52.64           O
ATOM   2068  N   SER A 389      -7.479  66.495 -24.184  1.00 44.85           N
ATOM   2069  CA  SER A 389      -8.112  65.290 -24.665  1.00 44.85           C
ATOM   2070  CB  SER A 389      -8.162  64.181 -23.601  1.00 44.85           C
ATOM   2071  OG  SER A 389      -6.845  63.800 -23.233  1.00 44.85           O
ATOM   2072  C   SER A 389      -9.514  65.496 -25.159  1.00 44.85           C
ATOM   2073  O   SER A 389     -10.285  66.295 -24.632  1.00 44.85           O
ATOM   2074  N   LYS A 390      -9.865  64.728 -26.215  1.00124.23           N
ATOM   2075  CA  LYS A 390     -11.152  64.772 -26.849  1.00124.23           C
ATOM   2076  CB  LYS A 390     -11.092  64.292 -28.309  1.00124.23           C
ATOM   2077  CG  LYS A 390     -12.415  64.375 -29.070  1.00124.23           C
ATOM   2078  CD  LYS A 390     -12.248  64.142 -30.573  1.00124.23           C
ATOM   2079  CE  LYS A 390     -11.562  65.300 -31.302  1.00124.23           C
ATOM   2080  NZ  LYS A 390     -12.501  66.435 -31.447  1.00124.23           N
ATOM   2081  C   LYS A 390     -12.090  63.864 -26.116  1.00124.23           C
ATOM   2082  O   LYS A 390     -11.686  62.848 -25.550  1.00124.23           O
ATOM   2083  N   PHE A 391     -13.385  64.239 -26.088  1.00 54.20           N
ATOM   2084  CA  PHE A 391     -14.376  63.393 -25.496  1.00 54.20           C
ATOM   2085  CB  PHE A 391     -15.674  64.122 -25.104  1.00 54.20           C
ATOM   2086  CG  PHE A 391     -15.373  65.030 -23.961  1.00 54.20           C
ATOM   2087  CD1 PHE A 391     -14.891  66.300 -24.180  1.00 54.20           C
ATOM   2088  CD2 PHE A 391     -15.577  64.613 -22.665  1.00 54.20           C
ATOM   2089  CE1 PHE A 391     -14.614  67.139 -23.126  1.00 54.20           C
ATOM   2090  CE2 PHE A 391     -15.302  65.448 -21.607  1.00 54.20           C
ATOM   2091  CZ  PHE A 391     -14.819  66.714 -21.836  1.00 54.20           C
ATOM   2092  C   PHE A 391     -14.724  62.372 -26.530  1.00 54.20           C
ATOM   2093  O   PHE A 391     -14.791  62.678 -27.720  1.00 54.20           O
ATOM   2094  N   GLN A 392     -14.936  61.116 -26.097  1.00 54.99           N
ATOM   2095  CA  GLN A 392     -15.269  60.068 -27.018  1.00 54.99           C
ATOM   2096  CB  GLN A 392     -14.050  59.195 -27.363  1.00 54.99           C
ATOM   2097  CG  GLN A 392     -13.435  58.509 -26.141  1.00 54.99           C
ATOM   2098  CD  GLN A 392     -12.180  57.772 -26.589  1.00 54.99           C
ATOM   2099  OE1 GLN A 392     -12.218  56.924 -27.478  1.00 54.99           O
ATOM   2100  NE2 GLN A 392     -11.025  58.114 -25.957  1.00 54.99           N
ATOM   2101  C   GLN A 392     -16.318  59.209 -26.380  1.00 54.99           C
ATOM   2102  O   GLN A 392     -16.430  59.150 -25.156  1.00 54.99           O
ATOM   2103  N   PRO A 393     -17.107  58.543 -27.185  1.00105.66           N
ATOM   2104  CA  PRO A 393     -18.145  57.715 -26.632  1.00105.66           C
ATOM   2105  CD  PRO A 393     -17.468  59.058 -28.495  1.00105.66           C
ATOM   2106  CB  PRO A 393     -19.037  57.321 -27.805  1.00105.66           C
ATOM   2107  CG  PRO A 393     -18.877  58.505 -28.780  1.00105.66           C
ATOM   2108  C   PRO A 393     -17.543  56.581 -25.876  1.00105.66           C
ATOM   2109  O   PRO A 393     -16.658  55.912 -26.405  1.00105.66           O
ATOM   2110  N   THR A 394     -18.016  56.335 -24.641  1.00 53.41           N
ATOM   2111  CA  THR A 394     -17.420  55.297 -23.864  1.00 53.41           C
ATOM   2112  CB  THR A 394     -16.410  55.838 -22.896  1.00 53.41           C
ATOM   2113  OG1 THR A 394     -15.416  56.574 -23.593  1.00 53.41           O
ATOM   2114  CG2 THR A 394     -15.758  54.669 -22.141  1.00 53.41           C
ATOM   2115  C   THR A 394     -18.493  54.636 -23.062  1.00 53.41           C
ATOM   2116  O   THR A 394     -19.431  55.290 -22.605  1.00 53.41           O
ATOM   2117  N   LEU A 395     -18.385  53.304 -22.875  1.00 54.21           N
ATOM   2118  CA  LEU A 395     -19.347  52.648 -22.041  1.00 54.21           C
ATOM   2119  CB  LEU A 395     -19.213  51.116 -22.026  1.00 54.21           C
ATOM   2120  CG  LEU A 395     -20.152  50.433 -21.016  1.00 54.21           C
ATOM   2121  CD1 LEU A 395     -21.626  50.706 -21.347  1.00 54.21           C
ATOM   2122  CD2 LEU A 395     -19.832  48.936 -20.889  1.00 54.21           C
ATOM   2123  C   LEU A 395     -19.064  53.128 -20.660  1.00 54.21           C
ATOM   2124  O   LEU A 395     -17.931  53.039 -20.188  1.00 54.21           O
ATOM   2125  N   LEU A 396     -20.090  53.647 -19.962  1.00 67.39           N
ATOM   2126  CA  LEU A 396     -19.790  54.195 -18.677  1.00 67.39           C
ATOM   2127  CB  LEU A 396     -19.885  55.732 -18.675  1.00 67.39           C
ATOM   2128  CG  LEU A 396     -19.422  56.408 -17.373  1.00 67.39           C
ATOM   2129  CD1 LEU A 396     -17.925  56.161 -17.124  1.00 67.39           C
ATOM   2130  CD2 LEU A 396     -19.773  57.905 -17.371  1.00 67.39           C
ATOM   2131  C   LEU A 396     -20.763  53.657 -17.680  1.00 67.39           C
ATOM   2132  O   LEU A 396     -21.971  53.669 -17.908  1.00 67.39           O
ATOM   2133  N   THR A 397     -20.243  53.128 -16.554  1.00 61.98           N
ATOM   2134  CA  THR A 397     -21.087  52.699 -15.480  1.00 61.98           C
ATOM   2135  CB  THR A 397     -20.924  51.236 -15.159  1.00 61.98           C
ATOM   2136  OG1 THR A 397     -19.588  50.942 -14.775  1.00 61.98           O
ATOM   2137  CG2 THR A 397     -21.286  50.430 -16.419  1.00 61.98           C
ATOM   2138  C   THR A 397     -20.673  53.539 -14.310  1.00 61.98           C
ATOM   2139  O   THR A 397     -19.730  53.218 -13.587  1.00 61.98           O
ATOM   2140  N   LEU A 398     -21.391  54.650 -14.074  1.00 63.43           N
ATOM   2141  CA  LEU A 398     -20.937  55.555 -13.061  1.00 63.43           C
ATOM   2142  CB  LEU A 398     -21.154  57.033 -13.432  1.00 63.43           C
ATOM   2143  CG  LEU A 398     -20.580  58.036 -12.414  1.00 63.43           C
ATOM   2144  CD1 LEU A 398     -19.051  57.909 -12.300  1.00 63.43           C
ATOM   2145  CD2 LEU A 398     -21.026  59.470 -12.744  1.00 63.43           C
ATOM   2146  C   LEU A 398     -21.688  55.273 -11.804  1.00 63.43           C
ATOM   2147  O   LEU A 398     -22.910  55.150 -11.803  1.00 63.43           O
ATOM   2148  N   PRO A 399     -20.966  55.158 -10.724  1.00 74.65           N
ATOM   2149  CA  PRO A 399     -21.602  54.925  -9.461  1.00 74.65           C
ATOM   2150  CD  PRO A 399     -19.615  54.621 -10.765  1.00 74.65           C
ATOM   2151  CB  PRO A 399     -20.478  54.584  -8.486  1.00 74.65           C
ATOM   2152  CG  PRO A 399     -19.400  53.957  -9.393  1.00 74.65           C
ATOM   2153  C   PRO A 399     -22.375  56.155  -9.120  1.00 74.65           C
ATOM   2154  O   PRO A 399     -21.870  57.252  -9.357  1.00 74.65           O
ATOM   2155  N   ARG A 400     -23.597  56.010  -8.571  1.00170.52           N
ATOM   2156  CA  ARG A 400     -24.336  57.192  -8.241  1.00170.52           C
ATOM   2157  CB  ARG A 400     -25.862  56.989  -8.173  1.00170.52           C
ATOM   2158  CG  ARG A 400     -26.537  56.750  -9.524  1.00170.52           C
ATOM   2159  CD  ARG A 400     -28.061  56.633  -9.427  1.00170.52           C
ATOM   2160  NE  ARG A 400     -28.591  57.994  -9.127  1.00170.52           N
ATOM   2161  CZ  ARG A 400     -29.926  58.254  -9.249  1.00170.52           C
ATOM   2162  NH1 ARG A 400     -30.779  57.267  -9.650  1.00170.52           N
ATOM   2163  NH2 ARG A 400     -30.411  59.499  -8.974  1.00170.52           N
ATOM   2164  C   ARG A 400     -23.897  57.554  -6.866  1.00170.52           C
ATOM   2165  O   ARG A 400     -24.554  57.221  -5.883  1.00170.52           O
ATOM   2166  N   ILE A 401     -22.791  58.310  -6.773  1.00 74.61           N
ATOM   2167  CA  ILE A 401     -22.196  58.593  -5.502  1.00 74.61           C
ATOM   2168  CB  ILE A 401     -20.821  59.192  -5.610  1.00 74.61           C
ATOM   2169  CG2 ILE A 401     -20.376  59.618  -4.202  1.00 74.61           C
ATOM   2170  CG1 ILE A 401     -19.842  58.228  -6.299  1.00 74.61           C
ATOM   2171  CD1 ILE A 401     -18.507  58.886  -6.651  1.00 74.61           C
ATOM   2172  C   ILE A 401     -23.009  59.578  -4.737  1.00 74.61           C
ATOM   2173  O   ILE A 401     -23.438  60.604  -5.260  1.00 74.61           O
ATOM   2174  N   LYS A 402     -23.271  59.242  -3.462  1.00148.27           N
ATOM   2175  CA  LYS A 402     -23.890  60.153  -2.545  1.00148.27           C
ATOM   2176  CB  LYS A 402     -25.327  59.744  -2.168  1.00148.27           C
ATOM   2177  CG  LYS A 402     -26.121  60.823  -1.426  1.00148.27           C
ATOM   2178  CD  LYS A 402     -25.602  61.158  -0.027  1.00148.27           C
ATOM   2179  CE  LYS A 402     -26.347  62.323   0.628  1.00148.27           C
ATOM   2180  NZ  LYS A 402     -27.808  62.103   0.542  1.00148.27           N
ATOM   2181  C   LYS A 402     -23.035  60.070  -1.314  1.00148.27           C
ATOM   2182  O   LYS A 402     -23.019  59.035  -0.648  1.00148.27           O
ATOM   2183  N   VAL A 403     -22.274  61.138  -0.978  1.00127.20           N
ATOM   2184  CA  VAL A 403     -21.429  61.004   0.179  1.00127.20           C
ATOM   2185  CB  VAL A 403     -19.950  60.982  -0.108  1.00127.20           C
ATOM   2186  CG1 VAL A 403     -19.647  59.891  -1.144  1.00127.20           C
ATOM   2187  CG2 VAL A 403     -19.474  62.393  -0.484  1.00127.20           C
ATOM   2188  C   VAL A 403     -21.624  62.177   1.086  1.00127.20           C
ATOM   2189  O   VAL A 403     -21.789  63.313   0.643  1.00127.20           O
ATOM   2190  N   THR A 404     -21.621  61.913   2.407  1.00 44.16           N
ATOM   2191  CA  THR A 404     -21.701  62.969   3.372  1.00 44.16           C
ATOM   2192  CB  THR A 404     -22.981  62.980   4.155  1.00 44.16           C
ATOM   2193  OG1 THR A 404     -24.089  63.107   3.277  1.00 44.16           O
ATOM   2194  CG2 THR A 404     -22.947  64.171   5.128  1.00 44.16           C
ATOM   2195  C   THR A 404     -20.586  62.743   4.344  1.00 44.16           C
ATOM   2196  O   THR A 404     -20.464  61.658   4.912  1.00 44.16           O
ATOM   2197  N   THR A 405     -19.732  63.767   4.556  1.00 47.50           N
ATOM   2198  CA  THR A 405     -18.630  63.595   5.459  1.00 47.50           C
ATOM   2199  CB  THR A 405     -17.308  63.505   4.750  1.00 47.50           C
ATOM   2200  OG1 THR A 405     -17.323  62.425   3.828  1.00 47.50           O
ATOM   2201  CG2 THR A 405     -16.194  63.297   5.791  1.00 47.50           C
ATOM   2202  C   THR A 405     -18.553  64.778   6.376  1.00 47.50           C
ATOM   2203  O   THR A 405     -18.743  65.916   5.950  1.00 47.50           O
ATOM   2204  N   SER A 406     -18.287  64.521   7.676  1.00 45.99           N
ATOM   2205  CA  SER A 406     -18.078  65.562   8.648  1.00 45.99           C
ATOM   2206  CB  SER A 406     -19.153  65.624   9.749  1.00 45.99           C
ATOM   2207  OG  SER A 406     -20.411  65.968   9.189  1.00 45.99           O
ATOM   2208  C   SER A 406     -16.789  65.227   9.329  1.00 45.99           C
ATOM   2209  O   SER A 406     -16.588  64.092   9.759  1.00 45.99           O
ATOM   2210  N   GLN A 407     -15.879  66.216   9.440  1.00154.22           N
ATOM   2211  CA  GLN A 407     -14.589  65.979  10.022  1.00154.22           C
ATOM   2212  CB  GLN A 407     -13.461  65.713   9.006  1.00154.22           C
ATOM   2213  CG  GLN A 407     -13.283  64.274   8.545  1.00154.22           C
ATOM   2214  CD  GLN A 407     -12.322  63.601   9.516  1.00154.22           C
ATOM   2215  OE1 GLN A 407     -11.934  64.178  10.531  1.00154.22           O
ATOM   2216  NE2 GLN A 407     -11.921  62.343   9.193  1.00154.22           N
ATOM   2217  C   GLN A 407     -14.116  67.212  10.697  1.00154.22           C
ATOM   2218  O   GLN A 407     -14.490  68.327  10.336  1.00154.22           O
ATOM   2219  N   ASP A 408     -13.256  67.001  11.709  1.00 62.68           N
ATOM   2220  CA  ASP A 408     -12.548  68.059  12.356  1.00 62.68           C
ATOM   2221  CB  ASP A 408     -12.079  67.673  13.774  1.00 62.68           C
ATOM   2222  CG  ASP A 408     -11.371  68.850  14.437  1.00 62.68           C
ATOM   2223  OD1 ASP A 408     -10.954  69.793  13.715  1.00 62.68           O
ATOM   2224  OD2 ASP A 408     -11.236  68.813  15.689  1.00 62.68           O
ATOM   2225  C   ASP A 408     -11.337  68.230  11.495  1.00 62.68           C
ATOM   2226  O   ASP A 408     -10.355  67.502  11.623  1.00 62.68           O
ATOM   2227  N   MET A 409     -11.411  69.190  10.560  1.00 95.19           N
ATOM   2228  CA  MET A 409     -10.370  69.448   9.611  1.00 95.19           C
ATOM   2229  CB  MET A 409     -10.817  70.309   8.420  1.00 95.19           C
ATOM   2230  CG  MET A 409     -11.567  69.450   7.400  1.00 95.19           C
ATOM   2231  SD  MET A 409     -10.511  68.159   6.670  1.00 95.19           S
ATOM   2232  CE  MET A 409     -11.845  67.125   6.000  1.00 95.19           C
ATOM   2233  C   MET A 409      -9.158  70.028  10.258  1.00 95.19           C
ATOM   2234  O   MET A 409      -8.052  69.878   9.745  1.00 95.19           O
ATOM   2235  N   LEU A 410      -9.322  70.744  11.381  1.00 42.80           N
ATOM   2236  CA  LEU A 410      -8.173  71.320  12.017  1.00 42.80           C
ATOM   2237  CB  LEU A 410      -8.529  72.098  13.296  1.00 42.80           C
ATOM   2238  CG  LEU A 410      -7.309  72.731  13.989  1.00 42.80           C
ATOM   2239  CD1 LEU A 410      -6.673  73.816  13.104  1.00 42.80           C
ATOM   2240  CD2 LEU A 410      -7.663  73.237  15.398  1.00 42.80           C
ATOM   2241  C   LEU A 410      -7.261  70.198  12.405  1.00 42.80           C
ATOM   2242  O   LEU A 410      -6.043  70.310  12.282  1.00 42.80           O
ATOM   2243  N   SER A 411      -7.828  69.073  12.879  1.00 38.84           N
ATOM   2244  CA  SER A 411      -7.003  67.983  13.313  1.00 38.84           C
ATOM   2245  CB  SER A 411      -7.802  66.825  13.940  1.00 38.84           C
ATOM   2246  OG  SER A 411      -8.595  66.175  12.959  1.00 38.84           O
ATOM   2247  C   SER A 411      -6.238  67.440  12.139  1.00 38.84           C
ATOM   2248  O   SER A 411      -5.095  67.011  12.286  1.00 38.84           O
ATOM   2249  N   ILE A 412      -6.870  67.409  10.948  1.00116.69           N
ATOM   2250  CA  ILE A 412      -6.270  66.925   9.728  1.00116.69           C
ATOM   2251  CB  ILE A 412      -7.259  66.897   8.592  1.00116.69           C
ATOM   2252  CG2 ILE A 412      -6.494  66.444   7.338  1.00116.69           C
ATOM   2253  CG1 ILE A 412      -8.490  66.019   8.893  1.00116.69           C
ATOM   2254  CD1 ILE A 412      -8.223  64.516   8.927  1.00116.69           C
ATOM   2255  C   ILE A 412      -5.192  67.871   9.285  1.00116.69           C
ATOM   2256  O   ILE A 412      -4.083  67.472   8.930  1.00116.69           O
ATOM   2257  N   MET A 413      -5.510  69.176   9.333  1.00139.09           N
ATOM   2258  CA  MET A 413      -4.681  70.245   8.859  0.50139.09           C
ATOM   2259  CB  MET A 413      -5.332  71.611   9.137  0.50139.09           C
ATOM   2260  CG  MET A 413      -4.812  72.758   8.272  0.50139.09           C
ATOM   2261  SD  MET A 413      -5.458  72.747   6.574  0.50139.09           S
ATOM   2262  CE  MET A 413      -4.451  71.334   6.049  0.50139.09           C
ATOM   2263  C   MET A 413      -3.402  70.206   9.630  1.00139.09           C
ATOM   2264  O   MET A 413      -2.322  70.426   9.086  1.00139.09           O
ATOM   2265  N   GLU A 414      -3.512  69.875  10.926  1.00 99.93           N
ATOM   2266  CA  GLU A 414      -2.440  69.898  11.880  1.00 99.93           C
ATOM   2267  CB  GLU A 414      -2.902  69.542  13.304  1.00 99.93           C
ATOM   2268  CG  GLU A 414      -1.768  69.562  14.333  1.00 99.93           C
ATOM   2269  CD  GLU A 414      -1.246  70.985  14.468  1.00 99.93           C
ATOM   2270  OE1 GLU A 414      -1.875  71.911  13.889  1.00 99.93           O
ATOM   2271  OE2 GLU A 414      -0.204  71.161  15.154  1.00 99.93           O
ATOM   2272  C   GLU A 414      -1.347  68.949  11.503  1.00 99.93           C
ATOM   2273  O   GLU A 414      -0.188  69.170  11.850  1.00 99.93           O
ATOM   2274  N   LYS A 415      -1.689  67.855  10.806  1.00 64.97           N
ATOM   2275  CA  LYS A 415      -0.737  66.856  10.409  1.00 64.97           C
ATOM   2276  CB  LYS A 415      -1.376  65.651   9.703  1.00 64.97           C
ATOM   2277  CG  LYS A 415      -2.124  64.737  10.674  1.00 64.97           C
ATOM   2278  CD  LYS A 415      -2.937  63.638   9.994  1.00 64.97           C
ATOM   2279  CE  LYS A 415      -3.470  62.591  10.973  1.00 64.97           C
ATOM   2280  NZ  LYS A 415      -4.189  61.531  10.235  1.00 64.97           N
ATOM   2281  C   LYS A 415       0.279  67.461   9.486  1.00 64.97           C
ATOM   2282  O   LYS A 415       1.360  66.909   9.297  1.00 64.97           O
ATOM   2283  N   LEU A 416      -0.082  68.568   8.819  1.00 81.50           N
ATOM   2284  CA  LEU A 416       0.760  69.262   7.885  1.00 81.50           C
ATOM   2285  CB  LEU A 416      -0.011  70.286   7.039  1.00 81.50           C
ATOM   2286  CG  LEU A 416      -1.065  69.615   6.139  1.00 81.50           C
ATOM   2287  CD1 LEU A 416      -1.721  70.627   5.187  1.00 81.50           C
ATOM   2288  CD2 LEU A 416      -0.477  68.399   5.407  1.00 81.50           C
ATOM   2289  C   LEU A 416       1.930  69.964   8.533  1.00 81.50           C
ATOM   2290  O   LEU A 416       2.919  70.233   7.854  1.00 81.50           O
ATOM   2291  N   GLU A 417       1.830  70.361   9.822  1.00 67.87           N
ATOM   2292  CA  GLU A 417       2.894  71.098  10.468  1.00 67.87           C
ATOM   2293  CB  GLU A 417       2.433  72.498  10.898  1.00 67.87           C
ATOM   2294  CG  GLU A 417       1.215  72.431  11.823  1.00 67.87           C
ATOM   2295  CD  GLU A 417       0.812  73.843  12.213  1.00 67.87           C
ATOM   2296  OE1 GLU A 417       1.437  74.806  11.694  1.00 67.87           O
ATOM   2297  OE2 GLU A 417      -0.132  73.976  13.038  1.00 67.87           O
ATOM   2298  C   GLU A 417       3.328  70.384  11.720  1.00 67.87           C
ATOM   2299  O   GLU A 417       2.539  69.685  12.351  1.00 67.87           O
ATOM   2300  N   PHE A 418       4.632  70.473  12.079  1.00 66.08           N
ATOM   2301  CA  PHE A 418       5.062  69.845  13.300  1.00 66.08           C
ATOM   2302  CB  PHE A 418       6.592  69.753  13.436  1.00 66.08           C
ATOM   2303  CG  PHE A 418       6.869  69.120  14.758  1.00 66.08           C
ATOM   2304  CD1 PHE A 418       6.644  67.778  14.962  1.00 66.08           C
ATOM   2305  CD2 PHE A 418       7.369  69.872  15.796  1.00 66.08           C
ATOM   2306  CE1 PHE A 418       6.904  67.203  16.184  1.00 66.08           C
ATOM   2307  CE2 PHE A 418       7.631  69.302  17.020  1.00 66.08           C
ATOM   2308  CZ  PHE A 418       7.398  67.963  17.217  1.00 66.08           C
ATOM   2309  C   PHE A 418       4.548  70.569  14.514  1.00 66.08           C
ATOM   2310  O   PHE A 418       3.766  70.017  15.287  1.00 66.08           O
ATOM   2311  N   PHE A 419       4.919  71.859  14.677  1.00 66.96           N
ATOM   2312  CA  PHE A 419       4.525  72.597  15.847  1.00 66.96           C
ATOM   2313  CB  PHE A 419       5.330  73.892  16.075  1.00 66.96           C
ATOM   2314  CG  PHE A 419       6.763  73.562  16.312  1.00 66.96           C
ATOM   2315  CD1 PHE A 419       7.627  73.416  15.252  1.00 66.96           C
ATOM   2316  CD2 PHE A 419       7.249  73.409  17.591  1.00 66.96           C
ATOM   2317  CE1 PHE A 419       8.952  73.116  15.460  1.00 66.96           C
ATOM   2318  CE2 PHE A 419       8.574  73.108  17.806  1.00 66.96           C
ATOM   2319  CZ  PHE A 419       9.428  72.960  16.740  1.00 66.96           C
ATOM   2320  C   PHE A 419       3.116  73.038  15.618  1.00 66.96           C
ATOM   2321  O   PHE A 419       2.738  73.339  14.489  1.00 66.96           O
ATOM   2322  N   ASP A 420       2.300  73.103  16.688  1.00 58.92           N
ATOM   2323  CA  ASP A 420       0.922  73.490  16.553  1.00 58.92           C
ATOM   2324  CB  ASP A 420       0.052  72.941  17.704  1.00 58.92           C
ATOM   2325  CG  ASP A 420      -1.423  73.171  17.409  1.00 58.92           C
ATOM   2326  OD1 ASP A 420      -1.754  74.200  16.763  1.00 58.92           O
ATOM   2327  OD2 ASP A 420      -2.242  72.310  17.829  1.00 58.92           O
ATOM   2328  C   ASP A 420       0.866  74.994  16.596  1.00 58.92           C
ATOM   2329  O   ASP A 420       1.269  75.614  17.579  1.00 58.92           O
ATOM   2330  N   PHE A 421       0.348  75.615  15.516  1.00 86.38           N
ATOM   2331  CA  PHE A 421       0.283  77.046  15.376  1.00 86.38           C
ATOM   2332  CB  PHE A 421      -0.061  77.539  13.954  1.00 86.38           C
ATOM   2333  CG  PHE A 421      -1.490  77.271  13.629  1.00 86.38           C
ATOM   2334  CD1 PHE A 421      -2.464  78.175  13.992  1.00 86.38           C
ATOM   2335  CD2 PHE A 421      -1.858  76.136  12.946  1.00 86.38           C
ATOM   2336  CE1 PHE A 421      -3.785  77.941  13.691  1.00 86.38           C
ATOM   2337  CE2 PHE A 421      -3.178  75.897  12.643  1.00 86.38           C
ATOM   2338  CZ  PHE A 421      -4.144  76.799  13.016  1.00 86.38           C
ATOM   2339  C   PHE A 421      -0.704  77.643  16.341  1.00 86.38           C
ATOM   2340  O   PHE A 421      -0.546  78.789  16.761  1.00 86.38           O
ATOM   2341  N   SER A 422      -1.751  76.879  16.708  1.00 97.27           N
ATOM   2342  CA  SER A 422      -2.868  77.337  17.497  1.00 97.27           C
ATOM   2343  CB  SER A 422      -3.841  76.200  17.844  1.00 97.27           C
ATOM   2344  OG  SER A 422      -4.338  75.604  16.656  1.00 97.27           O
ATOM   2345  C   SER A 422      -2.426  77.911  18.807  1.00 97.27           C
ATOM   2346  O   SER A 422      -3.009  78.880  19.291  1.00 97.27           O
ATOM   2347  N   TYR A 423      -1.382  77.335  19.420  1.00120.81           N
ATOM   2348  CA  TYR A 423      -0.973  77.778  20.722  1.00120.81           C
ATOM   2349  CB  TYR A 423       0.162  76.915  21.295  1.00120.81           C
ATOM   2350  CG  TYR A 423      -0.392  75.530  21.350  1.00120.81           C
ATOM   2351  CD1 TYR A 423      -1.421  75.230  22.211  1.00120.81           C
ATOM   2352  CD2 TYR A 423       0.113  74.529  20.551  1.00120.81           C
ATOM   2353  CE1 TYR A 423      -1.944  73.961  22.275  1.00120.81           C
ATOM   2354  CE2 TYR A 423      -0.406  73.255  20.610  1.00120.81           C
ATOM   2355  CZ  TYR A 423      -1.438  72.969  21.473  1.00120.81           C
ATOM   2356  OH  TYR A 423      -1.976  71.666  21.539  1.00120.81           O
ATOM   2357  C   TYR A 423      -0.524  79.211  20.645  1.00120.81           C
ATOM   2358  O   TYR A 423      -0.697  79.979  21.589  1.00120.81           O
ATOM   2359  N   ASP A 424       0.160  79.560  19.546  1.00101.99           N
ATOM   2360  CA  ASP A 424       0.698  80.850  19.207  1.00101.99           C
ATOM   2361  CB  ASP A 424       1.921  80.725  18.291  1.00101.99           C
ATOM   2362  CG  ASP A 424       2.979  80.032  19.135  1.00101.99           C
ATOM   2363  OD1 ASP A 424       2.922  80.182  20.385  1.00101.99           O
ATOM   2364  OD2 ASP A 424       3.847  79.334  18.548  1.00101.99           O
ATOM   2365  C   ASP A 424      -0.296  81.779  18.560  1.00101.99           C
ATOM   2366  O   ASP A 424       0.077  82.912  18.260  1.00101.99           O
ATOM   2367  N   LEU A 425      -1.535  81.311  18.271  1.00 88.89           N
ATOM   2368  CA  LEU A 425      -2.548  81.999  17.497  1.00 88.89           C
ATOM   2369  CB  LEU A 425      -3.972  81.502  17.814  1.00 88.89           C
ATOM   2370  CG  LEU A 425      -5.079  82.204  17.006  1.00 88.89           C
ATOM   2371  CD1 LEU A 425      -4.971  81.864  15.510  1.00 88.89           C
ATOM   2372  CD2 LEU A 425      -6.471  81.914  17.592  1.00 88.89           C
ATOM   2373  C   LEU A 425      -2.525  83.481  17.738  1.00 88.89           C
ATOM   2374  O   LEU A 425      -2.757  83.948  18.853  1.00 88.89           O
ATOM   2375  N   ASN A 426      -2.203  84.246  16.662  1.00 81.17           N
ATOM   2376  CA  ASN A 426      -2.122  85.683  16.717  1.00 81.17           C
ATOM   2377  CB  ASN A 426      -0.702  86.210  16.444  1.00 81.17           C
ATOM   2378  CG  ASN A 426      -0.664  87.694  16.781  1.00 81.17           C
ATOM   2379  OD1 ASN A 426      -1.487  88.471  16.299  1.00 81.17           O
ATOM   2380  ND2 ASN A 426       0.310  88.103  17.638  1.00 81.17           N
ATOM   2381  C   ASN A 426      -3.032  86.269  15.667  1.00 81.17           C
ATOM   2382  O   ASN A 426      -2.699  86.331  14.486  1.00 81.17           O
ATOM   2383  N   LEU A 427      -4.238  86.645  16.118  1.00147.23           N
ATOM   2384  CA  LEU A 427      -5.388  87.267  15.515  1.00147.23           C
ATOM   2385  CB  LEU A 427      -6.710  86.839  16.169  1.00147.23           C
ATOM   2386  CG  LEU A 427      -6.988  85.338  15.971  1.00147.23           C
ATOM   2387  CD1 LEU A 427      -8.405  84.960  16.430  1.00147.23           C
ATOM   2388  CD2 LEU A 427      -6.681  84.905  14.528  1.00147.23           C
ATOM   2389  C   LEU A 427      -5.348  88.773  15.489  1.00147.23           C
ATOM   2390  O   LEU A 427      -6.390  89.394  15.280  1.00147.23           O
ATOM   2391  N   CYS A 428      -4.214  89.418  15.811  1.00 73.87           N
ATOM   2392  CA  CYS A 428      -4.176  90.847  16.021  1.00 73.87           C
ATOM   2393  CB  CYS A 428      -2.744  91.387  16.185  1.00 73.87           C
ATOM   2394  SG  CYS A 428      -1.725  91.163  14.696  1.00 73.87           S
ATOM   2395  C   CYS A 428      -4.819  91.601  14.891  1.00 73.87           C
ATOM   2396  O   CYS A 428      -5.324  92.703  15.097  1.00 73.87           O
ATOM   2397  N   GLY A 429      -4.795  91.081  13.659  1.00 43.88           N
ATOM   2398  CA  GLY A 429      -5.436  91.796  12.588  1.00 43.88           C
ATOM   2399  C   GLY A 429      -6.919  91.923  12.830  1.00 43.88           C
ATOM   2400  O   GLY A 429      -7.511  92.958  12.524  1.00 43.88           O
ATOM   2401  N   LEU A 430      -7.571  90.840  13.303  1.00132.84           N
ATOM   2402  CA  LEU A 430      -8.992  90.817  13.522  1.00132.84           C
ATOM   2403  CB  LEU A 430      -9.491  89.366  13.687  1.00132.84           C
ATOM   2404  CG  LEU A 430     -11.019  89.139  13.648  1.00132.84           C
ATOM   2405  CD1 LEU A 430     -11.334  87.638  13.712  1.00132.84           C
ATOM   2406  CD2 LEU A 430     -11.778  89.907  14.740  1.00132.84           C
ATOM   2407  C   LEU A 430      -9.387  91.623  14.728  1.00132.84           C
ATOM   2408  O   LEU A 430     -10.322  92.422  14.664  1.00132.84           O
ATOM   2409  N   THR A 431      -8.679  91.428  15.863  1.00 94.57           N
ATOM   2410  CA  THR A 431      -9.057  92.068  17.095  1.00 94.57           C
ATOM   2411  CB  THR A 431      -9.894  91.168  17.972  1.00 94.57           C
ATOM   2412  OG1 THR A 431     -11.056  90.741  17.292  1.00 94.57           O
ATOM   2413  CG2 THR A 431     -10.320  91.905  19.246  1.00 94.57           C
ATOM   2414  C   THR A 431      -7.829  92.316  17.919  1.00 94.57           C
ATOM   2415  O   THR A 431      -6.803  91.655  17.764  1.00 94.57           O
ATOM   2416  N   GLU A 432      -7.924  93.310  18.820  1.00 65.35           N
ATOM   2417  CA  GLU A 432      -6.926  93.618  19.800  1.00 65.35           C
ATOM   2418  CB  GLU A 432      -7.238  94.908  20.570  1.00 65.35           C
ATOM   2419  CG  GLU A 432      -7.174  96.181  19.730  1.00 65.35           C
ATOM   2420  CD  GLU A 432      -7.538  97.329  20.661  1.00 65.35           C
ATOM   2421  OE1 GLU A 432      -8.444  97.125  21.513  1.00 65.35           O
ATOM   2422  OE2 GLU A 432      -6.917  98.419  20.542  1.00 65.35           O
ATOM   2423  C   GLU A 432      -6.937  92.523  20.833  1.00 65.35           C
ATOM   2424  O   GLU A 432      -5.902  92.201  21.413  1.00 65.35           O
ATOM   2425  N   ASP A 433      -8.128  91.943  21.103  1.00 80.08           N
ATOM   2426  CA  ASP A 433      -8.321  90.976  22.154  1.00 80.08           C
ATOM   2427  CB  ASP A 433      -9.780  90.493  22.239  1.00 80.08           C
ATOM   2428  CG  ASP A 433      -9.978  89.729  23.541  1.00 80.08           C
ATOM   2429  OD1 ASP A 433      -8.964  89.368  24.193  1.00 80.08           O
ATOM   2430  OD2 ASP A 433     -11.160  89.494  23.906  1.00 80.08           O
ATOM   2431  C   ASP A 433      -7.439  89.772  21.956  1.00 80.08           C
ATOM   2432  O   ASP A 433      -7.444  89.125  20.910  1.00 80.08           O
ATOM   2433  N   PRO A 434      -6.638  89.521  22.969  1.00 91.70           N
ATOM   2434  CA  PRO A 434      -5.730  88.390  23.040  1.00 91.70           C
ATOM   2435  CD  PRO A 434      -6.212  90.610  23.832  1.00 91.70           C
ATOM   2436  CB  PRO A 434      -4.606  88.818  23.987  1.00 91.70           C
ATOM   2437  CG  PRO A 434      -5.206  89.975  24.802  1.00 91.70           C
ATOM   2438  C   PRO A 434      -6.329  87.060  23.443  1.00 91.70           C
ATOM   2439  O   PRO A 434      -5.658  86.040  23.290  1.00 91.70           O
ATOM   2440  N   ASP A 435      -7.564  87.053  23.976  1.00141.68           N
ATOM   2441  CA  ASP A 435      -8.246  85.927  24.571  1.00141.68           C
ATOM   2442  CB  ASP A 435      -9.527  86.358  25.309  1.00141.68           C
ATOM   2443  CG  ASP A 435     -10.035  85.186  26.134  1.00141.68           C
ATOM   2444  OD1 ASP A 435      -9.207  84.565  26.853  1.00141.68           O
ATOM   2445  OD2 ASP A 435     -11.254  84.882  26.041  1.00141.68           O
ATOM   2446  C   ASP A 435      -8.657  84.867  23.582  1.00141.68           C
ATOM   2447  O   ASP A 435      -9.049  83.780  23.997  1.00141.68           O
ATOM   2448  N   LEU A 436      -8.669  85.149  22.267  1.00126.63           N
ATOM   2449  CA  LEU A 436      -9.204  84.184  21.340  1.00126.63           C
ATOM   2450  CB  LEU A 436      -9.395  84.725  19.913  1.00126.63           C
ATOM   2451  CG  LEU A 436     -10.443  85.846  19.776  1.00126.63           C
ATOM   2452  CD1 LEU A 436      -9.983  87.152  20.436  1.00126.63           C
ATOM   2453  CD2 LEU A 436     -10.833  86.045  18.308  1.00126.63           C
ATOM   2454  C   LEU A 436      -8.364  82.948  21.221  1.00126.63           C
ATOM   2455  O   LEU A 436      -7.137  82.982  21.320  1.00126.63           O
ATOM   2456  N   GLN A 437      -9.044  81.799  21.003  1.00117.43           N
ATOM   2457  CA  GLN A 437      -8.362  80.545  20.847  1.00117.43           C
ATOM   2458  CB  GLN A 437      -8.302  79.757  22.159  1.00117.43           C
ATOM   2459  CG  GLN A 437      -9.686  79.406  22.696  1.00117.43           C
ATOM   2460  CD  GLN A 437      -9.514  79.119  24.176  1.00117.43           C
ATOM   2461  OE1 GLN A 437     -10.058  78.160  24.721  1.00117.43           O
ATOM   2462  NE2 GLN A 437      -8.730  79.999  24.856  1.00117.43           N
ATOM   2463  C   GLN A 437      -9.088  79.725  19.817  1.00117.43           C
ATOM   2464  O   GLN A 437     -10.317  79.722  19.765  1.00117.43           O
ATOM   2465  N   VAL A 438      -8.327  79.021  18.948  1.00 67.15           N
ATOM   2466  CA  VAL A 438      -8.914  78.185  17.935  1.00 67.15           C
ATOM   2467  CB  VAL A 438      -8.416  78.505  16.554  1.00 67.15           C
ATOM   2468  CG1 VAL A 438      -8.942  77.446  15.570  1.00 67.15           C
ATOM   2469  CG2 VAL A 438      -8.843  79.941  16.203  1.00 67.15           C
ATOM   2470  C   VAL A 438      -8.537  76.763  18.229  1.00 67.15           C
ATOM   2471  O   VAL A 438      -7.364  76.402  18.144  1.00 67.15           O
ATOM   2472  N   SER A 439      -9.527  75.956  18.680  1.00128.01           N
ATOM   2473  CA  SER A 439      -9.364  74.560  18.996  1.00128.01           C
ATOM   2474  CB  SER A 439     -10.227  74.131  20.192  1.00128.01           C
ATOM   2475  OG  SER A 439      -9.808  74.809  21.365  1.00128.01           O
ATOM   2476  C   SER A 439      -9.699  73.605  17.879  1.00128.01           C
ATOM   2477  O   SER A 439      -9.092  72.541  17.791  1.00128.01           O
ATOM   2478  N   ALA A 440     -10.695  73.907  17.016  1.00 53.34           N
ATOM   2479  CA  ALA A 440     -11.082  72.900  16.053  1.00 53.34           C
ATOM   2480  CB  ALA A 440     -12.041  71.843  16.628  1.00 53.34           C
ATOM   2481  C   ALA A 440     -11.788  73.545  14.902  1.00 53.34           C
ATOM   2482  O   ALA A 440     -12.140  74.720  14.962  1.00 53.34           O
ATOM   2483  N   MET A 441     -11.979  72.788  13.795  1.00 95.45           N
ATOM   2484  CA  MET A 441     -12.671  73.326  12.655  1.00 95.45           C
ATOM   2485  CB  MET A 441     -11.715  73.751  11.524  1.00 95.45           C
ATOM   2486  CG  MET A 441     -12.423  74.266  10.269  1.00 95.45           C
ATOM   2487  SD  MET A 441     -11.349  75.138   9.088  1.00 95.45           S
ATOM   2488  CE  MET A 441     -10.198  73.767   8.796  1.00 95.45           C
ATOM   2489  C   MET A 441     -13.622  72.301  12.105  1.00 95.45           C
ATOM   2490  O   MET A 441     -13.214  71.265  11.583  1.00 95.45           O
ATOM   2491  N   GLN A 442     -14.938  72.584  12.182  1.00 50.27           N
ATOM   2492  CA  GLN A 442     -15.921  71.678  11.662  1.00 50.27           C
ATOM   2493  CB  GLN A 442     -17.345  71.996  12.155  1.00 50.27           C
ATOM   2494  CG  GLN A 442     -18.438  71.153  11.493  1.00 50.27           C
ATOM   2495  CD  GLN A 442     -18.381  69.738  12.048  1.00 50.27           C
ATOM   2496  OE1 GLN A 442     -18.507  69.518  13.251  1.00 50.27           O
ATOM   2497  NE2 GLN A 442     -18.190  68.745  11.140  1.00 50.27           N
ATOM   2498  C   GLN A 442     -15.937  71.798  10.171  1.00 50.27           C
ATOM   2499  O   GLN A 442     -15.983  72.897   9.623  1.00 50.27           O
ATOM   2500  N   HIS A 443     -15.884  70.649   9.471  1.00 52.83           N
ATOM   2501  CA  HIS A 443     -15.978  70.662   8.041  1.00 52.83           C
ATOM   2502  ND1 HIS A 443     -14.948  71.541   5.126  1.00 52.83           N
ATOM   2503  CG  HIS A 443     -14.771  70.374   5.835  1.00 52.83           C
ATOM   2504  CB  HIS A 443     -14.661  70.304   7.329  1.00 52.83           C
ATOM   2505  NE2 HIS A 443     -14.874  69.897   3.632  1.00 52.83           N
ATOM   2506  CD2 HIS A 443     -14.727  69.380   4.907  1.00 52.83           C
ATOM   2507  CE1 HIS A 443     -15.004  71.198   3.815  1.00 52.83           C
ATOM   2508  C   HIS A 443     -16.997  69.633   7.666  1.00 52.83           C
ATOM   2509  O   HIS A 443     -17.019  68.538   8.227  1.00 52.83           O
ATOM   2510  N   GLN A 444     -17.905  69.978   6.728  1.00 51.88           N
ATOM   2511  CA  GLN A 444     -18.873  69.013   6.291  1.00 51.88           C
ATOM   2512  CB  GLN A 444     -20.265  69.177   6.925  1.00 51.88           C
ATOM   2513  CG  GLN A 444     -21.263  68.127   6.434  1.00 51.88           C
ATOM   2514  CD  GLN A 444     -22.598  68.374   7.121  1.00 51.88           C
ATOM   2515  OE1 GLN A 444     -22.646  68.723   8.299  1.00 51.88           O
ATOM   2516  NE2 GLN A 444     -23.713  68.189   6.364  1.00 51.88           N
ATOM   2517  C   GLN A 444     -19.042  69.155   4.810  1.00 51.88           C
ATOM   2518  O   GLN A 444     -19.091  70.269   4.290  1.00 51.88           O
ATOM   2519  N   THR A 445     -19.114  68.012   4.092  1.00 52.64           N
ATOM   2520  CA  THR A 445     -19.316  68.025   2.669  1.00 52.64           C
ATOM   2521  CB  THR A 445     -18.099  67.621   1.885  1.00 52.64           C
ATOM   2522  OG1 THR A 445     -17.024  68.509   2.150  1.00 52.64           O
ATOM   2523  CG2 THR A 445     -18.445  67.637   0.387  1.00 52.64           C
ATOM   2524  C   THR A 445     -20.402  67.047   2.318  1.00 52.64           C
ATOM   2525  O   THR A 445     -20.453  65.942   2.859  1.00 52.64           O
ATOM   2526  N   VAL A 446     -21.318  67.456   1.409  1.00 52.28           N
ATOM   2527  CA  VAL A 446     -22.349  66.592   0.893  1.00 52.28           C
ATOM   2528  CB  VAL A 446     -23.738  67.058   1.226  1.00 52.28           C
ATOM   2529  CG1 VAL A 446     -24.757  66.117   0.557  1.00 52.28           C
ATOM   2530  CG2 VAL A 446     -23.869  67.132   2.757  1.00 52.28           C
ATOM   2531  C   VAL A 446     -22.200  66.642  -0.600  1.00 52.28           C
ATOM   2532  O   VAL A 446     -22.228  67.721  -1.190  1.00 52.28           O
ATOM   2533  N   LEU A 447     -22.029  65.473  -1.254  1.00 82.64           N
ATOM   2534  CA  LEU A 447     -21.824  65.441  -2.679  1.00 82.64           C
ATOM   2535  CB  LEU A 447     -20.435  64.906  -3.057  1.00 82.64           C
ATOM   2536  CG  LEU A 447     -20.180  64.865  -4.573  1.00 82.64           C
ATOM   2537  CD1 LEU A 447     -19.819  66.257  -5.117  1.00 82.64           C
ATOM   2538  CD2 LEU A 447     -19.186  63.761  -4.955  1.00 82.64           C
ATOM   2539  C   LEU A 447     -22.785  64.445  -3.259  1.00 82.64           C
ATOM   2540  O   LEU A 447     -22.933  63.346  -2.724  1.00 82.64           O
ATOM   2541  N   GLU A 448     -23.450  64.792  -4.386  1.00 66.71           N
ATOM   2542  CA  GLU A 448     -24.401  63.876  -4.954  1.00 66.71           C
ATOM   2543  CB  GLU A 448     -25.850  64.240  -4.587  1.00 66.71           C
ATOM   2544  CG  GLU A 448     -26.125  64.128  -3.085  1.00 66.71           C
ATOM   2545  CD  GLU A 448     -27.459  64.792  -2.775  1.00 66.71           C
ATOM   2546  OE1 GLU A 448     -28.208  65.109  -3.738  1.00 66.71           O
ATOM   2547  OE2 GLU A 448     -27.745  64.995  -1.565  1.00 66.71           O
ATOM   2548  C   GLU A 448     -24.300  63.892  -6.448  1.00 66.71           C
ATOM   2549  O   GLU A 448     -24.287  64.947  -7.083  1.00 66.71           O
ATOM   2550  N   LEU A 449     -24.233  62.691  -7.053  1.00 54.05           N
ATOM   2551  CA  LEU A 449     -24.208  62.581  -8.481  1.00 54.05           C
ATOM   2552  CB  LEU A 449     -23.168  61.572  -8.999  1.00 54.05           C
ATOM   2553  CG  LEU A 449     -21.705  61.931  -8.671  1.00 54.05           C
ATOM   2554  CD1 LEU A 449     -20.741  60.869  -9.224  1.00 54.05           C
ATOM   2555  CD2 LEU A 449     -21.349  63.347  -9.149  1.00 54.05           C
ATOM   2556  C   LEU A 449     -25.548  62.038  -8.859  1.00 54.05           C
ATOM   2557  O   LEU A 449     -26.045  61.101  -8.234  1.00 54.05           O
ATOM   2558  N   THR A 450     -26.183  62.643  -9.880  1.00 53.64           N
ATOM   2559  CA  THR A 450     -27.452  62.175 -10.358  1.00 53.64           C
ATOM   2560  CB  THR A 450     -28.611  63.056  -9.992  1.00 53.64           C
ATOM   2561  OG1 THR A 450     -28.404  64.370 -10.491  1.00 53.64           O
ATOM   2562  CG2 THR A 450     -28.769  63.073  -8.462  1.00 53.64           C
ATOM   2563  C   THR A 450     -27.361  62.132 -11.849  1.00 53.64           C
ATOM   2564  O   THR A 450     -26.322  62.442 -12.430  1.00 53.64           O
ATOM   2565  N   GLU A 451     -28.450  61.698 -12.508  1.00 92.50           N
ATOM   2566  CA  GLU A 451     -28.468  61.606 -13.938  1.00 92.50           C
ATOM   2567  CB  GLU A 451     -29.727  60.914 -14.491  1.00 92.50           C
ATOM   2568  CG  GLU A 451     -29.676  59.383 -14.407  1.00 92.50           C
ATOM   2569  CD  GLU A 451     -30.007  58.924 -12.995  1.00 92.50           C
ATOM   2570  OE1 GLU A 451     -30.498  59.759 -12.190  1.00 92.50           O
ATOM   2571  OE2 GLU A 451     -29.781  57.718 -12.709  1.00 92.50           O
ATOM   2572  C   GLU A 451     -28.373  62.971 -14.544  1.00 92.50           C
ATOM   2573  O   GLU A 451     -27.761  63.133 -15.599  1.00 92.50           O
ATOM   2574  N   THR A 452     -29.036  63.968 -13.925  1.00 50.57           N
ATOM   2575  CA  THR A 452     -29.057  65.323 -14.408  1.00 50.57           C
ATOM   2576  CB  THR A 452     -30.138  66.140 -13.759  1.00 50.57           C
ATOM   2577  OG1 THR A 452     -29.921  66.224 -12.359  1.00 50.57           O
ATOM   2578  CG2 THR A 452     -31.494  65.470 -14.042  1.00 50.57           C
ATOM   2579  C   THR A 452     -27.749  66.034 -14.196  1.00 50.57           C
ATOM   2580  O   THR A 452     -27.292  66.762 -15.076  1.00 50.57           O
ATOM   2581  N   GLY A 453     -27.096  65.858 -13.028  1.00 32.46           N
ATOM   2582  CA  GLY A 453     -25.906  66.636 -12.818  1.00 32.46           C
ATOM   2583  C   GLY A 453     -25.330  66.350 -11.468  1.00 32.46           C
ATOM   2584  O   GLY A 453     -25.516  65.267 -10.915  1.00 32.46           O
ATOM   2585  N   VAL A 454     -24.579  67.333 -10.920  1.00 44.83           N
ATOM   2586  CA  VAL A 454     -23.940  67.157  -9.648  1.00 44.83           C
ATOM   2587  CB  VAL A 454     -22.442  67.184  -9.743  1.00 44.83           C
ATOM   2588  CG1 VAL A 454     -21.855  66.993  -8.335  1.00 44.83           C
ATOM   2589  CG2 VAL A 454     -21.992  66.125 -10.764  1.00 44.83           C
ATOM   2590  C   VAL A 454     -24.328  68.278  -8.738  1.00 44.83           C
ATOM   2591  O   VAL A 454     -24.589  69.396  -9.179  1.00 44.83           O
ATOM   2592  N   GLU A 455     -24.412  67.977  -7.425  1.00 58.67           N
ATOM   2593  CA  GLU A 455     -24.670  68.981  -6.434  1.00 58.67           C
ATOM   2594  CB  GLU A 455     -26.089  68.924  -5.848  1.00 58.67           C
ATOM   2595  CG  GLU A 455     -27.182  69.247  -6.866  1.00 58.67           C
ATOM   2596  CD  GLU A 455     -28.510  69.253  -6.125  1.00 58.67           C
ATOM   2597  OE1 GLU A 455     -28.780  68.269  -5.386  1.00 58.67           O
ATOM   2598  OE2 GLU A 455     -29.267  70.249  -6.278  1.00 58.67           O
ATOM   2599  C   GLU A 455     -23.721  68.701  -5.313  1.00 58.67           C
ATOM   2600  O   GLU A 455     -23.689  67.590  -4.782  1.00 58.67           O
ATOM   2601  N   ALA A 456     -22.899  69.698  -4.931  1.00 38.67           N
ATOM   2602  CA  ALA A 456     -21.988  69.477  -3.847  1.00 38.67           C
ATOM   2603  CB  ALA A 456     -20.532  69.291  -4.310  1.00 38.67           C
ATOM   2604  C   ALA A 456     -22.018  70.681  -2.958  1.00 38.67           C
ATOM   2605  O   ALA A 456     -21.969  71.816  -3.428  1.00 38.67           O
ATOM   2606  N   ALA A 457     -22.085  70.456  -1.631  1.00 32.91           N
ATOM   2607  CA  ALA A 457     -22.115  71.551  -0.708  1.00 32.91           C
ATOM   2608  CB  ALA A 457     -23.454  71.694   0.029  1.00 32.91           C
ATOM   2609  C   ALA A 457     -21.066  71.304   0.328  1.00 32.91           C
ATOM   2610  O   ALA A 457     -20.750  70.159   0.651  1.00 32.91           O
ATOM   2611  N   ALA A 458     -20.474  72.393   0.858  1.00 36.41           N
ATOM   2612  CA  ALA A 458     -19.482  72.239   1.880  1.00 36.41           C
ATOM   2613  CB  ALA A 458     -18.047  72.177   1.329  1.00 36.41           C
ATOM   2614  C   ALA A 458     -19.549  73.432   2.772  1.00 36.41           C
ATOM   2615  O   ALA A 458     -19.954  74.515   2.351  1.00 36.41           O
ATOM   2616  N   ALA A 459     -19.175  73.246   4.052  1.00 39.71           N
ATOM   2617  CA  ALA A 459     -19.129  74.345   4.972  1.00 39.71           C
ATOM   2618  CB  ALA A 459     -20.402  74.478   5.823  1.00 39.71           C
ATOM   2619  C   ALA A 459     -17.990  74.106   5.911  1.00 39.71           C
ATOM   2620  O   ALA A 459     -17.661  72.965   6.233  1.00 39.71           O
ATOM   2621  N   SER A 460     -17.339  75.196   6.365  1.00 41.85           N
ATOM   2622  CA  SER A 460     -16.261  75.043   7.299  1.00 41.85           C
ATOM   2623  CB  SER A 460     -14.879  75.170   6.637  1.00 41.85           C
ATOM   2624  OG  SER A 460     -14.738  74.193   5.616  1.00 41.85           O
ATOM   2625  C   SER A 460     -16.381  76.148   8.298  1.00 41.85           C
ATOM   2626  O   SER A 460     -16.667  77.290   7.938  1.00 41.85           O
ATOM   2627  N   ALA A 461     -16.159  75.831   9.591  1.00 39.55           N
ATOM   2628  CA  ALA A 461     -16.274  76.836  10.605  1.00 39.55           C
ATOM   2629  CB  ALA A 461     -17.623  76.806  11.342  1.00 39.55           C
ATOM   2630  C   ALA A 461     -15.218  76.596  11.627  1.00 39.55           C
ATOM   2631  O   ALA A 461     -14.754  75.471  11.811  1.00 39.55           O
ATOM   2632  N   ILE A 462     -14.792  77.678  12.307  1.00107.31           N
ATOM   2633  CA  ILE A 462     -13.897  77.505  13.408  1.00107.31           C
ATOM   2634  CB  ILE A 462     -12.986  78.672  13.682  1.00107.31           C
ATOM   2635  CG2 ILE A 462     -12.354  78.462  15.069  1.00107.31           C
ATOM   2636  CG1 ILE A 462     -11.949  78.846  12.559  1.00107.31           C
ATOM   2637  CD1 ILE A 462     -12.541  79.299  11.230  1.00107.31           C
ATOM   2638  C   ILE A 462     -14.840  77.399  14.547  1.00107.31           C
ATOM   2639  O   ILE A 462     -15.463  78.380  14.950  1.00107.31           O
ATOM   2640  N   SER A 463     -15.000  76.166  15.051  1.00 51.57           N
ATOM   2641  CA  SER A 463     -15.948  75.897  16.080  1.00 51.57           C
ATOM   2642  CB  SER A 463     -17.399  76.017  15.593  1.00 51.57           C
ATOM   2643  OG  SER A 463     -17.632  75.078  14.553  1.00 51.57           O
ATOM   2644  C   SER A 463     -15.738  74.478  16.489  1.00 51.57           C
ATOM   2645  O   SER A 463     -14.805  73.817  16.032  1.00 51.57           O
ATOM   2646  N   VAL A 464     -16.612  73.979  17.383  1.00 38.39           N
ATOM   2647  CA  VAL A 464     -16.519  72.619  17.825  1.00 38.39           C
ATOM   2648  CB  VAL A 464     -17.467  72.293  18.945  1.00 38.39           C
ATOM   2649  CG1 VAL A 464     -17.339  70.801  19.296  1.00 38.39           C
ATOM   2650  CG2 VAL A 464     -17.161  73.233  20.122  1.00 38.39           C
ATOM   2651  C   VAL A 464     -16.848  71.753  16.650  1.00 38.39           C
ATOM   2652  O   VAL A 464     -17.641  72.133  15.789  1.00 38.39           O
ATOM   2653  N   ALA A 465     -16.224  70.561  16.567  1.00 50.55           N
ATOM   2654  CA  ALA A 465     -16.449  69.738  15.415  1.00 50.55           C
ATOM   2655  CB  ALA A 465     -15.272  69.748  14.423  1.00 50.55           C
ATOM   2656  C   ALA A 465     -16.649  68.320  15.839  1.00 50.55           C
ATOM   2657  O   ALA A 465     -16.293  67.919  16.945  1.00 50.55           O
ATOM   2658  N   ARG A 466     -17.296  67.531  14.963  1.00198.12           N
ATOM   2659  CA  ARG A 466     -17.443  66.127  15.202  1.00198.12           C
ATOM   2660  CB  ARG A 466     -18.776  65.695  15.834  1.00198.12           C
ATOM   2661  CG  ARG A 466     -20.021  66.254  15.164  1.00198.12           C
ATOM   2662  CD  ARG A 466     -20.507  67.481  15.931  1.00198.12           C
ATOM   2663  NE  ARG A 466     -20.535  67.082  17.369  1.00198.12           N
ATOM   2664  CZ  ARG A 466     -20.281  68.000  18.346  1.00198.12           C
ATOM   2665  NH1 ARG A 466     -20.058  69.304  18.014  1.00198.12           N
ATOM   2666  NH2 ARG A 466     -20.253  67.611  19.655  1.00198.12           N
ATOM   2667  C   ARG A 466     -17.176  65.406  13.923  1.00198.12           C
ATOM   2668  O   ARG A 466     -17.207  65.994  12.842  1.00198.12           O
ATOM   2669  N   THR A 467     -16.853  64.103  14.017  1.00 43.69           N
ATOM   2670  CA  THR A 467     -16.490  63.413  12.818  1.00 43.69           C
ATOM   2671  CB  THR A 467     -15.118  62.808  12.874  1.00 43.69           C
ATOM   2672  OG1 THR A 467     -14.148  63.815  13.121  1.00 43.69           O
ATOM   2673  CG2 THR A 467     -14.825  62.124  11.530  1.00 43.69           C
ATOM   2674  C   THR A 467     -17.454  62.306  12.556  1.00 43.69           C
ATOM   2675  O   THR A 467     -17.813  61.545  13.453  1.00 43.69           O
ATOM   2676  N   LEU A 468     -17.925  62.220  11.296  1.00121.52           N
ATOM   2677  CA  LEU A 468     -18.806  61.159  10.913  1.00121.52           C
ATOM   2678  CB  LEU A 468     -20.270  61.475  11.291  1.00121.52           C
ATOM   2679  CG  LEU A 468     -21.314  60.392  10.956  1.00121.52           C
ATOM   2680  CD1 LEU A 468     -21.519  60.262   9.446  1.00121.52           C
ATOM   2681  CD2 LEU A 468     -21.005  59.052  11.646  1.00121.52           C
ATOM   2682  C   LEU A 468     -18.669  60.999   9.424  1.00121.52           C
ATOM   2683  O   LEU A 468     -18.819  61.960   8.672  1.00121.52           O
ATOM   2684  N   LEU A 469     -18.358  59.774   8.952  1.00 94.38           N
ATOM   2685  CA  LEU A 469     -18.232  59.554   7.537  1.00 94.38           C
ATOM   2686  CB  LEU A 469     -16.911  58.876   7.127  1.00 94.38           C
ATOM   2687  CG  LEU A 469     -15.667  59.760   7.332  1.00 94.38           C
ATOM   2688  CD1 LEU A 469     -15.470  60.116   8.812  1.00 94.38           C
ATOM   2689  CD2 LEU A 469     -14.417  59.117   6.711  1.00 94.38           C
ATOM   2690  C   LEU A 469     -19.342  58.647   7.105  1.00 94.38           C
ATOM   2691  O   LEU A 469     -19.447  57.511   7.566  1.00 94.38           O
ATOM   2692  N   VAL A 470     -20.209  59.140   6.198  1.00 42.16           N
ATOM   2693  CA  VAL A 470     -21.280  58.329   5.689  1.00 42.16           C
ATOM   2694  CB  VAL A 470     -22.614  59.023   5.646  1.00 42.16           C
ATOM   2695  CG1 VAL A 470     -23.620  58.099   4.939  1.00 42.16           C
ATOM   2696  CG2 VAL A 470     -23.035  59.409   7.071  1.00 42.16           C
ATOM   2697  C   VAL A 470     -20.942  58.030   4.267  1.00 42.16           C
ATOM   2698  O   VAL A 470     -20.691  58.941   3.478  1.00 42.16           O
ATOM   2699  N   PHE A 471     -20.919  56.735   3.894  1.00 60.83           N
ATOM   2700  CA  PHE A 471     -20.580  56.430   2.536  1.00 60.83           C
ATOM   2701  CB  PHE A 471     -19.061  56.351   2.298  1.00 60.83           C
ATOM   2702  CG  PHE A 471     -18.511  55.260   3.153  1.00 60.83           C
ATOM   2703  CD1 PHE A 471     -18.474  53.961   2.701  1.00 60.83           C
ATOM   2704  CD2 PHE A 471     -18.031  55.538   4.412  1.00 60.83           C
ATOM   2705  CE1 PHE A 471     -17.966  52.959   3.495  1.00 60.83           C
ATOM   2706  CE2 PHE A 471     -17.521  54.541   5.209  1.00 60.83           C
ATOM   2707  CZ  PHE A 471     -17.488  53.247   4.750  1.00 60.83           C
ATOM   2708  C   PHE A 471     -21.183  55.120   2.135  1.00 60.83           C
ATOM   2709  O   PHE A 471     -21.589  54.310   2.968  1.00 60.83           O
ATOM   2710  N   GLU A 472     -21.280  54.909   0.808  1.00 53.11           N
ATOM   2711  CA  GLU A 472     -21.759  53.673   0.263  1.00 53.11           C
ATOM   2712  CB  GLU A 472     -22.859  53.867  -0.792  1.00 53.11           C
ATOM   2713  CG  GLU A 472     -24.131  54.472  -0.192  1.00 53.11           C
ATOM   2714  CD  GLU A 472     -25.155  54.648  -1.304  1.00 53.11           C
ATOM   2715  OE1 GLU A 472     -25.883  53.667  -1.609  1.00 53.11           O
ATOM   2716  OE2 GLU A 472     -25.220  55.774  -1.864  1.00 53.11           O
ATOM   2717  C   GLU A 472     -20.559  53.055  -0.390  1.00 53.11           C
ATOM   2718  O   GLU A 472     -19.840  53.728  -1.128  1.00 53.11           O
ATOM   2719  N   VAL A 473     -20.305  51.754  -0.134  1.00134.01           N
ATOM   2720  CA  VAL A 473     -19.117  51.130  -0.652  1.00134.01           C
ATOM   2721  CB  VAL A 473     -18.915  49.697  -0.251  1.00134.01           C
ATOM   2722  CG1 VAL A 473     -18.897  49.584   1.277  1.00134.01           C
ATOM   2723  CG2 VAL A 473     -19.973  48.837  -0.955  1.00134.01           C
ATOM   2724  C   VAL A 473     -19.197  51.090  -2.140  1.00134.01           C
ATOM   2725  O   VAL A 473     -20.281  51.047  -2.720  1.00134.01           O
ATOM   2726  N   GLN A 474     -18.020  51.137  -2.799  1.00149.42           N
ATOM   2727  CA  GLN A 474     -17.999  51.059  -4.231  1.00149.42           C
ATOM   2728  CB  GLN A 474     -18.372  52.394  -4.904  1.00149.42           C
ATOM   2729  CG  GLN A 474     -18.576  52.305  -6.417  1.00149.42           C
ATOM   2730  CD  GLN A 474     -19.712  51.334  -6.712  1.00149.42           C
ATOM   2731  OE1 GLN A 474     -20.842  51.726  -7.002  1.00149.42           O
ATOM   2732  NE2 GLN A 474     -19.393  50.015  -6.637  1.00149.42           N
ATOM   2733  C   GLN A 474     -16.615  50.661  -4.646  1.00149.42           C
ATOM   2734  O   GLN A 474     -15.755  50.414  -3.803  1.00149.42           O
ATOM   2735  N   GLN A 475     -16.380  50.548  -5.970  1.00119.41           N
ATOM   2736  CA  GLN A 475     -15.085  50.201  -6.489  1.00119.41           C
ATOM   2737  CB  GLN A 475     -15.109  49.874  -7.991  1.00119.41           C
ATOM   2738  CG  GLN A 475     -13.776  49.355  -8.525  1.00119.41           C
ATOM   2739  CD  GLN A 475     -13.943  49.074 -10.011  1.00119.41           C
ATOM   2740  OE1 GLN A 475     -14.825  49.631 -10.664  1.00119.41           O
ATOM   2741  NE2 GLN A 475     -13.070  48.191 -10.565  1.00119.41           N
ATOM   2742  C   GLN A 475     -14.204  51.398  -6.285  1.00119.41           C
ATOM   2743  O   GLN A 475     -14.667  52.537  -6.312  1.00119.41           O
ATOM   2744  N   PRO A 476     -12.937  51.159  -6.071  1.00172.83           N
ATOM   2745  CA  PRO A 476     -12.027  52.232  -5.757  1.00172.83           C
ATOM   2746  CD  PRO A 476     -12.532  49.911  -5.446  1.00172.83           C
ATOM   2747  CB  PRO A 476     -10.765  51.566  -5.216  1.00172.83           C
ATOM   2748  CG  PRO A 476     -11.286  50.251  -4.610  1.00172.83           C
ATOM   2749  C   PRO A 476     -11.749  53.227  -6.830  1.00172.83           C
ATOM   2750  O   PRO A 476     -11.517  52.844  -7.976  1.00172.83           O
ATOM   2751  N   PHE A 477     -11.768  54.522  -6.460  1.00 76.82           N
ATOM   2752  CA  PHE A 477     -11.378  55.548  -7.373  1.00 76.82           C
ATOM   2753  CB  PHE A 477     -12.234  55.638  -8.656  1.00 76.82           C
ATOM   2754  CG  PHE A 477     -13.667  55.897  -8.341  1.00 76.82           C
ATOM   2755  CD1 PHE A 477     -14.131  57.182  -8.180  1.00 76.82           C
ATOM   2756  CD2 PHE A 477     -14.553  54.849  -8.228  1.00 76.82           C
ATOM   2757  CE1 PHE A 477     -15.456  57.416  -7.898  1.00 76.82           C
ATOM   2758  CE2 PHE A 477     -15.879  55.078  -7.946  1.00 76.82           C
ATOM   2759  CZ  PHE A 477     -16.333  56.364  -7.780  1.00 76.82           C
ATOM   2760  C   PHE A 477     -11.373  56.852  -6.647  1.00 76.82           C
ATOM   2761  O   PHE A 477     -11.967  56.995  -5.580  1.00 76.82           O
ATOM   2762  N   LEU A 478     -10.644  57.827  -7.215  1.00125.72           N
ATOM   2763  CA  LEU A 478     -10.535  59.160  -6.700  1.00125.72           C
ATOM   2764  CB  LEU A 478      -9.071  59.652  -6.753  1.00125.72           C
ATOM   2765  CG  LEU A 478      -8.769  61.073  -6.234  1.00125.72           C
ATOM   2766  CD1 LEU A 478      -9.428  62.166  -7.091  1.00125.72           C
ATOM   2767  CD2 LEU A 478      -9.078  61.197  -4.738  1.00125.72           C
ATOM   2768  C   LEU A 478     -11.331  59.993  -7.644  1.00125.72           C
ATOM   2769  O   LEU A 478     -11.364  59.704  -8.838  1.00125.72           O
ATOM   2770  N   PHE A 479     -12.026  61.027  -7.133  1.00 58.16           N
ATOM   2771  CA  PHE A 479     -12.780  61.862  -8.019  1.00 58.16           C
ATOM   2772  CB  PHE A 479     -14.274  61.495  -8.081  1.00 58.16           C
ATOM   2773  CG  PHE A 479     -14.871  61.693  -6.728  1.00 58.16           C
ATOM   2774  CD1 PHE A 479     -15.354  62.925  -6.350  1.00 58.16           C
ATOM   2775  CD2 PHE A 479     -14.951  60.647  -5.837  1.00 58.16           C
ATOM   2776  CE1 PHE A 479     -15.908  63.109  -5.106  1.00 58.16           C
ATOM   2777  CE2 PHE A 479     -15.504  60.825  -4.591  1.00 58.16           C
ATOM   2778  CZ  PHE A 479     -15.984  62.059  -4.223  1.00 58.16           C
ATOM   2779  C   PHE A 479     -12.678  63.268  -7.540  1.00 58.16           C
ATOM   2780  O   PHE A 479     -12.432  63.520  -6.360  1.00 58.16           O
ATOM   2781  N   VAL A 480     -12.846  64.227  -8.472  1.00103.28           N
ATOM   2782  CA  VAL A 480     -12.792  65.606  -8.103  1.00103.28           C
ATOM   2783  CB  VAL A 480     -11.468  66.252  -8.389  1.00103.28           C
ATOM   2784  CG1 VAL A 480     -10.393  65.571  -7.527  1.00103.28           C
ATOM   2785  CG2 VAL A 480     -11.202  66.170  -9.902  1.00103.28           C
ATOM   2786  C   VAL A 480     -13.788  66.348  -8.923  1.00103.28           C
ATOM   2787  O   VAL A 480     -14.112  65.962 -10.045  1.00103.28           O
ATOM   2788  N   LEU A 481     -14.342  67.424  -8.339  1.00 66.01           N
ATOM   2789  CA  LEU A 481     -15.106  68.325  -9.136  1.00 66.01           C
ATOM   2790  CB  LEU A 481     -16.316  68.958  -8.426  1.00 66.01           C
ATOM   2791  CG  LEU A 481     -17.445  67.954  -8.120  1.00 66.01           C
ATOM   2792  CD1 LEU A 481     -18.633  68.636  -7.422  1.00 66.01           C
ATOM   2793  CD2 LEU A 481     -17.872  67.189  -9.384  1.00 66.01           C
ATOM   2794  C   LEU A 481     -14.100  69.395  -9.403  1.00 66.01           C
ATOM   2795  O   LEU A 481     -13.651  70.080  -8.486  1.00 66.01           O
ATOM   2796  N   TRP A 482     -13.710  69.554 -10.678  1.00 80.01           N
ATOM   2797  CA  TRP A 482     -12.612  70.411 -11.015  1.00 80.01           C
ATOM   2798  CB  TRP A 482     -11.643  69.687 -11.972  1.00 80.01           C
ATOM   2799  CG  TRP A 482     -10.552  70.515 -12.606  1.00 80.01           C
ATOM   2800  CD2 TRP A 482      -9.271  70.804 -12.023  1.00 80.01           C
ATOM   2801  CD1 TRP A 482     -10.560  71.110 -13.832  1.00 80.01           C
ATOM   2802  NE1 TRP A 482      -9.363  71.746 -14.054  1.00 80.01           N
ATOM   2803  CE2 TRP A 482      -8.561  71.568 -12.948  1.00 80.01           C
ATOM   2804  CE3 TRP A 482      -8.729  70.460 -10.819  1.00 80.01           C
ATOM   2805  CZ2 TRP A 482      -7.293  72.002 -12.682  1.00 80.01           C
ATOM   2806  CZ3 TRP A 482      -7.451  70.902 -10.554  1.00 80.01           C
ATOM   2807  CH2 TRP A 482      -6.746  71.658 -11.467  1.00 80.01           C
ATOM   2808  C   TRP A 482     -13.101  71.655 -11.680  1.00 80.01           C
ATOM   2809  O   TRP A 482     -13.992  71.619 -12.526  1.00 80.01           O
ATOM   2810  N   ASP A 483     -12.516  72.804 -11.282  1.00 58.73           N
ATOM   2811  CA  ASP A 483     -12.840  74.070 -11.871  1.00 58.73           C
ATOM   2812  CB  ASP A 483     -12.706  75.238 -10.878  1.00 58.73           C
ATOM   2813  CG  ASP A 483     -13.278  76.498 -11.509  1.00 58.73           C
ATOM   2814  OD1 ASP A 483     -13.358  76.558 -12.765  1.00 58.73           O
ATOM   2815  OD2 ASP A 483     -13.645  77.422 -10.735  1.00 58.73           O
ATOM   2816  C   ASP A 483     -11.841  74.261 -12.965  1.00 58.73           C
ATOM   2817  O   ASP A 483     -10.679  74.579 -12.721  1.00 58.73           O
ATOM   2818  N   GLN A 484     -12.283  74.040 -14.213  1.00 94.26           N
ATOM   2819  CA  GLN A 484     -11.415  74.097 -15.348  1.00 94.26           C
ATOM   2820  CB  GLN A 484     -12.022  73.426 -16.597  1.00 94.26           C
ATOM   2821  CG  GLN A 484     -13.361  73.981 -17.075  1.00 94.26           C
ATOM   2822  CD  GLN A 484     -13.948  72.944 -18.029  1.00 94.26           C
ATOM   2823  OE1 GLN A 484     -15.090  73.057 -18.472  1.00 94.26           O
ATOM   2824  NE2 GLN A 484     -13.149  71.887 -18.341  1.00 94.26           N
ATOM   2825  C   GLN A 484     -10.935  75.497 -15.602  1.00 94.26           C
ATOM   2826  O   GLN A 484      -9.839  75.682 -16.128  1.00 94.26           O
ATOM   2827  N   GLN A 485     -11.751  76.523 -15.284  1.00121.34           N
ATOM   2828  CA  GLN A 485     -11.332  77.885 -15.507  1.00121.34           C
ATOM   2829  CB  GLN A 485     -12.430  78.886 -15.112  1.00121.34           C
ATOM   2830  CG  GLN A 485     -13.760  78.686 -15.835  1.00121.34           C
ATOM   2831  CD  GLN A 485     -14.809  79.491 -15.081  1.00121.34           C
ATOM   2832  OE1 GLN A 485     -14.695  80.707 -14.929  1.00121.34           O
ATOM   2833  NE2 GLN A 485     -15.858  78.786 -14.578  1.00121.34           N
ATOM   2834  C   GLN A 485     -10.154  78.248 -14.631  1.00121.34           C
ATOM   2835  O   GLN A 485      -9.107  78.664 -15.125  1.00121.34           O
ATOM   2836  N   HIS A 486     -10.313  78.107 -13.297  1.00109.96           N
ATOM   2837  CA  HIS A 486      -9.341  78.458 -12.286  1.00109.96           C
ATOM   2838  ND1 HIS A 486     -12.267  79.741 -11.324  1.00109.96           N
ATOM   2839  CG  HIS A 486     -10.939  79.878 -10.991  1.00109.96           C
ATOM   2840  CB  HIS A 486      -9.980  78.730 -10.916  1.00109.96           C
ATOM   2841  NE2 HIS A 486     -11.917  81.911 -10.994  1.00109.96           N
ATOM   2842  CD2 HIS A 486     -10.741  81.211 -10.792  1.00109.96           C
ATOM   2843  CE1 HIS A 486     -12.805  80.986 -11.311  1.00109.96           C
ATOM   2844  C   HIS A 486      -8.276  77.412 -12.132  1.00109.96           C
ATOM   2845  O   HIS A 486      -7.173  77.707 -11.673  1.00109.96           O
ATOM   2846  N   LYS A 487      -8.583  76.157 -12.513  1.00 92.12           N
ATOM   2847  CA  LYS A 487      -7.670  75.053 -12.380  1.00 92.12           C
ATOM   2848  CB  LYS A 487      -6.295  75.315 -13.029  1.00 92.12           C
ATOM   2849  CG  LYS A 487      -6.310  75.385 -14.558  1.00 92.12           C
ATOM   2850  CD  LYS A 487      -4.992  75.896 -15.145  1.00 92.12           C
ATOM   2851  CE  LYS A 487      -4.901  75.777 -16.667  1.00 92.12           C
ATOM   2852  NZ  LYS A 487      -3.541  76.146 -17.121  1.00 92.12           N
ATOM   2853  C   LYS A 487      -7.412  74.649 -10.951  1.00 92.12           C
ATOM   2854  O   LYS A 487      -6.257  74.546 -10.537  1.00 92.12           O
ATOM   2855  N   PHE A 488      -8.477  74.418 -10.145  1.00198.03           N
ATOM   2856  CA  PHE A 488      -8.268  73.901  -8.814  1.00198.03           C
ATOM   2857  CB  PHE A 488      -8.182  74.998  -7.733  1.00198.03           C
ATOM   2858  CG  PHE A 488      -9.514  75.656  -7.570  1.00198.03           C
ATOM   2859  CD1 PHE A 488      -9.870  76.738  -8.341  1.00198.03           C
ATOM   2860  CD2 PHE A 488     -10.411  75.188  -6.636  1.00198.03           C
ATOM   2861  CE1 PHE A 488     -11.098  77.339  -8.180  1.00198.03           C
ATOM   2862  CE2 PHE A 488     -11.640  75.784  -6.469  1.00198.03           C
ATOM   2863  CZ  PHE A 488     -11.986  76.864  -7.245  1.00198.03           C
ATOM   2864  C   PHE A 488      -9.424  73.000  -8.457  1.00198.03           C
ATOM   2865  O   PHE A 488     -10.501  73.099  -9.044  1.00198.03           O
ATOM   2866  N   PRO A 489      -9.198  72.073  -7.547  1.00131.85           N
ATOM   2867  CA  PRO A 489     -10.262  71.196  -7.111  1.00131.85           C
ATOM   2868  CD  PRO A 489      -7.907  71.401  -7.526  1.00131.85           C
ATOM   2869  CB  PRO A 489      -9.582  69.975  -6.495  1.00131.85           C
ATOM   2870  CG  PRO A 489      -8.207  69.933  -7.183  1.00131.85           C
ATOM   2871  C   PRO A 489     -11.233  71.852  -6.170  1.00131.85           C
ATOM   2872  O   PRO A 489     -10.819  72.261  -5.086  1.00131.85           O
ATOM   2873  N   VAL A 490     -12.527  71.944  -6.539  1.00 62.00           N
ATOM   2874  CA  VAL A 490     -13.523  72.475  -5.650  1.00 62.00           C
ATOM   2875  CB  VAL A 490     -14.816  72.769  -6.353  1.00 62.00           C
ATOM   2876  CG1 VAL A 490     -15.835  73.286  -5.324  1.00 62.00           C
ATOM   2877  CG2 VAL A 490     -14.532  73.762  -7.492  1.00 62.00           C
ATOM   2878  C   VAL A 490     -13.802  71.454  -4.588  1.00 62.00           C
ATOM   2879  O   VAL A 490     -13.892  71.772  -3.403  1.00 62.00           O
ATOM   2880  N   PHE A 491     -13.956  70.181  -5.011  1.00 56.41           N
ATOM   2881  CA  PHE A 491     -14.236  69.094  -4.112  1.00 56.41           C
ATOM   2882  CB  PHE A 491     -15.672  68.556  -4.225  1.00 56.41           C
ATOM   2883  CG  PHE A 491     -16.608  69.580  -3.694  1.00 56.41           C
ATOM   2884  CD1 PHE A 491     -16.999  70.646  -4.471  1.00 56.41           C
ATOM   2885  CD2 PHE A 491     -17.101  69.460  -2.417  1.00 56.41           C
ATOM   2886  CE1 PHE A 491     -17.868  71.587  -3.973  1.00 56.41           C
ATOM   2887  CE2 PHE A 491     -17.970  70.398  -1.916  1.00 56.41           C
ATOM   2888  CZ  PHE A 491     -18.354  71.464  -2.693  1.00 56.41           C
ATOM   2889  C   PHE A 491     -13.362  67.944  -4.505  1.00 56.41           C
ATOM   2890  O   PHE A 491     -12.999  67.804  -5.671  1.00 56.41           O
ATOM   2891  N   MET A 492     -12.995  67.091  -3.526  1.00 41.72           N
ATOM   2892  CA  MET A 492     -12.214  65.922  -3.818  1.00 41.72           C
ATOM   2893  CB  MET A 492     -10.734  66.028  -3.410  1.00 41.72           C
ATOM   2894  CG  MET A 492      -9.932  67.031  -4.240  1.00 41.72           C
ATOM   2895  SD  MET A 492      -8.181  67.162  -3.769  1.00 41.72           S
ATOM   2896  CE  MET A 492      -7.713  65.534  -4.426  1.00 41.72           C
ATOM   2897  C   MET A 492     -12.801  64.792  -3.036  1.00 41.72           C
ATOM   2898  O   MET A 492     -13.423  65.008  -1.996  1.00 41.72           O
ATOM   2899  N   GLY A 493     -12.618  63.543  -3.513  1.00 27.99           N
ATOM   2900  CA  GLY A 493     -13.214  62.455  -2.797  1.00 27.99           C
ATOM   2901  C   GLY A 493     -12.534  61.177  -3.148  1.00 27.99           C
ATOM   2902  O   GLY A 493     -11.782  61.084  -4.117  1.00 27.99           O
ATOM   2903  N   ARG A 494     -12.804  60.141  -2.334  1.00103.48           N
ATOM   2904  CA  ARG A 494     -12.187  58.871  -2.546  1.00103.48           C
ATOM   2905  CB  ARG A 494     -10.990  58.643  -1.605  1.00103.48           C
ATOM   2906  CG  ARG A 494     -10.358  57.255  -1.710  1.00103.48           C
ATOM   2907  CD  ARG A 494      -9.291  56.984  -0.644  1.00103.48           C
ATOM   2908  NE  ARG A 494      -8.893  55.553  -0.772  1.00103.48           N
ATOM   2909  CZ  ARG A 494      -7.817  55.064  -0.086  1.00103.48           C
ATOM   2910  NH1 ARG A 494      -7.062  55.904   0.678  1.00103.48           N
ATOM   2911  NH2 ARG A 494      -7.493  53.741  -0.161  1.00103.48           N
ATOM   2912  C   ARG A 494     -13.188  57.807  -2.250  1.00103.48           C
ATOM   2913  O   ARG A 494     -13.957  57.906  -1.295  1.00103.48           O
ATOM   2914  N   VAL A 495     -13.209  56.761  -3.097  1.00 42.28           N
ATOM   2915  CA  VAL A 495     -14.053  55.631  -2.854  1.00 42.28           C
ATOM   2916  CB  VAL A 495     -14.974  55.304  -3.989  1.00 42.28           C
ATOM   2917  CG1 VAL A 495     -15.742  54.017  -3.642  1.00 42.28           C
ATOM   2918  CG2 VAL A 495     -15.876  56.524  -4.234  1.00 42.28           C
ATOM   2919  C   VAL A 495     -13.115  54.485  -2.692  1.00 42.28           C
ATOM   2920  O   VAL A 495     -12.220  54.285  -3.511  1.00 42.28           O
ATOM   2921  N   TYR A 496     -13.284  53.711  -1.605  1.00 72.58           N
ATOM   2922  CA  TYR A 496     -12.367  52.636  -1.382  1.00 72.58           C
ATOM   2923  CB  TYR A 496     -11.451  52.896  -0.177  1.00 72.58           C
ATOM   2924  CG  TYR A 496     -10.385  51.863  -0.194  1.00 72.58           C
ATOM   2925  CD1 TYR A 496      -9.436  51.897  -1.188  1.00 72.58           C
ATOM   2926  CD2 TYR A 496     -10.313  50.891   0.777  1.00 72.58           C
ATOM   2927  CE1 TYR A 496      -8.432  50.963  -1.230  1.00 72.58           C
ATOM   2928  CE2 TYR A 496      -9.308  49.953   0.741  1.00 72.58           C
ATOM   2929  CZ  TYR A 496      -8.370  49.991  -0.263  1.00 72.58           C
ATOM   2930  OH  TYR A 496      -7.337  49.033  -0.305  1.00 72.58           O
ATOM   2931  C   TYR A 496     -13.153  51.393  -1.116  1.00 72.58           C
ATOM   2932  O   TYR A 496     -14.197  51.431  -0.466  1.00 72.58           O
ATOM   2933  N   ASP A 497     -12.665  50.248  -1.636  1.00 46.86           N
ATOM   2934  CA  ASP A 497     -13.355  49.008  -1.434  1.00 46.86           C
ATOM   2935  CB  ASP A 497     -13.534  48.191  -2.727  1.00 46.86           C
ATOM   2936  CG  ASP A 497     -14.593  47.124  -2.487  1.00 46.86           C
ATOM   2937  OD1 ASP A 497     -15.454  47.335  -1.592  1.00 46.86           O
ATOM   2938  OD2 ASP A 497     -14.550  46.081  -3.194  1.00 46.86           O
ATOM   2939  C   ASP A 497     -12.543  48.187  -0.485  1.00 46.86           C
ATOM   2940  O   ASP A 497     -11.425  47.768  -0.782  1.00 46.86           O
ATOM   2941  N   PRO A 498     -13.095  47.973   0.674  1.00140.14           N
ATOM   2942  CA  PRO A 498     -12.414  47.160   1.641  1.00140.14           C
ATOM   2943  CD  PRO A 498     -13.881  49.022   1.303  1.00140.14           C
ATOM   2944  CB  PRO A 498     -13.020  47.513   2.997  1.00140.14           C
ATOM   2945  CG  PRO A 498     -13.541  48.946   2.800  1.00140.14           C
ATOM   2946  C   PRO A 498     -12.639  45.745   1.243  1.00140.14           C
ATOM   2947  O   PRO A 498     -11.634  45.002   1.095  1.00140.14           O
ATOM   2948  OXT PRO A 498     -13.828  45.367   1.068  1.00140.14           O
TER    2949      PRO A 498
END
