# Supplementary material for: Proteome-wide prediction of targets for aspirin: new insight into the molecular mechanism of aspirin
Source: PeerJ. 2016 Mar 10;4:e1791. doi: 10.7717/peerj.1791 (PMC4793309; doi:10.7717/peerj.1791)
Supplement: File S1 — The raw data contains all strucures of the identified 79 proteins. The Protocols show how to prepare protein strucure and run CDOCKER. [file peerj-04-1791-s004.zip › 79_protein_strucures/NP_000143.2_89-952_45.930.pdb]

EXPDTA    THEORETICAL MODEL, MODELLER 9v7 2009/10/22 16:16:33
REMARK   6 MODELLER OBJECTIVE FUNCTION:      6254.2070
REMARK   6 MODELLER BEST TEMPLATE % SEQ ID:  45.930
REMARK   6 MODELLER BLK RESIDUE  865:
REMARK   6 MODELLER BLK RESIDUE  866:
REMARK   6 MODELLER BLK RESIDUE  867:
ATOM      1  N   ARG A  89      -9.453 -36.508  55.317  1.00147.33           N
ATOM      2  CA  ARG A  89      -8.039 -36.855  55.572  1.00147.33           C
ATOM      3  CB  ARG A  89      -7.794 -38.351  55.327  1.00147.33           C
ATOM      4  CG  ARG A  89      -8.767 -39.259  56.084  1.00147.33           C
ATOM      5  CD  ARG A  89      -9.035 -38.831  57.528  1.00147.33           C
ATOM      6  NE  ARG A  89      -7.767 -38.982  58.291  1.00147.33           N
ATOM      7  CZ  ARG A  89      -7.641 -38.400  59.518  1.00147.33           C
ATOM      8  NH1 ARG A  89      -8.676 -37.680  60.041  1.00147.33           N
ATOM      9  NH2 ARG A  89      -6.479 -38.536  60.220  1.00147.33           N
ATOM     10  C   ARG A  89      -7.178 -36.082  54.629  1.00147.33           C
ATOM     11  O   ARG A  89      -7.614 -35.722  53.535  1.00147.33           O
ATOM     12  N   PHE A  90      -5.932 -35.773  55.037  1.00106.23           N
ATOM     13  CA  PHE A  90      -5.104 -35.068  54.107  1.00106.23           C
ATOM     14  CB  PHE A  90      -4.351 -33.836  54.626  1.00106.23           C
ATOM     15  CG  PHE A  90      -3.722 -33.303  53.386  1.00106.23           C
ATOM     16  CD1 PHE A  90      -4.490 -32.621  52.472  1.00106.23           C
ATOM     17  CD2 PHE A  90      -2.386 -33.495  53.124  1.00106.23           C
ATOM     18  CE1 PHE A  90      -3.933 -32.131  51.316  1.00106.23           C
ATOM     19  CE2 PHE A  90      -1.824 -33.004  51.969  1.00106.23           C
ATOM     20  CZ  PHE A  90      -2.597 -32.320  51.062  1.00106.23           C
ATOM     21  C   PHE A  90      -4.079 -36.031  53.620  1.00106.23           C
ATOM     22  O   PHE A  90      -3.410 -36.696  54.408  1.00106.23           O
ATOM     23  N   ASP A  91      -3.934 -36.101  52.284  1.00 60.11           N
ATOM     24  CA  ASP A  91      -3.075 -37.049  51.639  1.00 60.11           C
ATOM     25  CB  ASP A  91      -3.137 -36.952  50.105  1.00 60.11           C
ATOM     26  CG  ASP A  91      -2.438 -38.163  49.506  1.00 60.11           C
ATOM     27  OD1 ASP A  91      -1.913 -39.001  50.287  1.00 60.11           O
ATOM     28  OD2 ASP A  91      -2.420 -38.264  48.249  1.00 60.11           O
ATOM     29  C   ASP A  91      -1.655 -36.840  52.053  1.00 60.11           C
ATOM     30  O   ASP A  91      -1.074 -35.777  51.844  1.00 60.11           O
ATOM     31  N   CYS A  92      -1.096 -37.881  52.700  1.00 81.98           N
ATOM     32  CA  CYS A  92       0.264 -37.985  53.142  1.00 81.98           C
ATOM     33  CB  CYS A  92       0.439 -39.124  54.170  1.00 81.98           C
ATOM     34  SG  CYS A  92       2.128 -39.284  54.820  1.00 81.98           S
ATOM     35  C   CYS A  92       1.175 -38.249  51.975  1.00 81.98           C
ATOM     36  O   CYS A  92       2.352 -37.893  52.026  1.00 81.98           O
ATOM     37  N   ALA A  93       0.686 -38.950  50.921  1.00 81.30           N
ATOM     38  CA  ALA A  93       1.556 -39.218  49.798  1.00 81.30           C
ATOM     39  CB  ALA A  93       1.796 -40.723  49.582  1.00 81.30           C
ATOM     40  C   ALA A  93       0.966 -38.677  48.515  1.00 81.30           C
ATOM     41  O   ALA A  93       0.278 -39.401  47.796  1.00 81.30           O
ATOM     42  N   PRO A  94       1.216 -37.427  48.194  1.00106.78           N
ATOM     43  CA  PRO A  94       0.765 -36.831  46.951  1.00106.78           C
ATOM     44  CD  PRO A  94       1.455 -36.426  49.219  1.00106.78           C
ATOM     45  CB  PRO A  94       0.684 -35.326  47.213  1.00106.78           C
ATOM     46  CG  PRO A  94       1.570 -35.102  48.449  1.00106.78           C
ATOM     47  C   PRO A  94       1.636 -37.156  45.774  1.00106.78           C
ATOM     48  O   PRO A  94       1.217 -36.925  44.638  1.00106.78           O
ATOM     49  N   ASP A  95       2.884 -37.579  46.049  1.00 98.00           N
ATOM     50  CA  ASP A  95       3.900 -37.865  45.074  1.00 98.00           C
ATOM     51  CB  ASP A  95       5.319 -37.824  45.686  1.00 98.00           C
ATOM     52  CG  ASP A  95       5.439 -38.804  46.854  1.00 98.00           C
ATOM     53  OD1 ASP A  95       4.451 -38.955  47.622  1.00 98.00           O
ATOM     54  OD2 ASP A  95       6.533 -39.411  47.003  1.00 98.00           O
ATOM     55  C   ASP A  95       3.731 -39.150  44.318  1.00 98.00           C
ATOM     56  O   ASP A  95       3.939 -39.174  43.105  1.00 98.00           O
ATOM     57  N   LYS A  96       3.343 -40.255  44.985  1.00 85.10           N
ATOM     58  CA  LYS A  96       3.378 -41.508  44.276  1.00 85.10           C
ATOM     59  CB  LYS A  96       4.597 -42.367  44.654  1.00 85.10           C
ATOM     60  CG  LYS A  96       5.962 -41.749  44.348  1.00 85.10           C
ATOM     61  CD  LYS A  96       7.094 -42.423  45.132  1.00 85.10           C
ATOM     62  CE  LYS A  96       8.497 -41.941  44.762  1.00 85.10           C
ATOM     63  NZ  LYS A  96       8.977 -42.662  43.562  1.00 85.10           N
ATOM     64  C   LYS A  96       2.203 -42.341  44.660  1.00 85.10           C
ATOM     65  O   LYS A  96       1.305 -41.901  45.375  1.00 85.10           O
ATOM     66  N   ALA A  97       2.183 -43.591  44.151  1.00 35.89           N
ATOM     67  CA  ALA A  97       1.147 -44.503  44.523  1.00 35.89           C
ATOM     68  CB  ALA A  97       1.219 -45.858  43.795  1.00 35.89           C
ATOM     69  C   ALA A  97       1.357 -44.748  45.983  1.00 35.89           C
ATOM     70  O   ALA A  97       2.495 -44.819  46.444  1.00 35.89           O
ATOM     71  N   ILE A  98       0.256 -44.898  46.747  1.00163.04           N
ATOM     72  CA  ILE A  98       0.343 -45.004  48.177  1.00163.04           C
ATOM     73  CB  ILE A  98      -0.978 -44.732  48.856  1.00163.04           C
ATOM     74  CG2 ILE A  98      -1.943 -45.870  48.481  1.00163.04           C
ATOM     75  CG1 ILE A  98      -0.825 -44.502  50.374  1.00163.04           C
ATOM     76  CD1 ILE A  98      -0.382 -45.723  51.182  1.00163.04           C
ATOM     77  C   ILE A  98       0.823 -46.365  48.576  1.00163.04           C
ATOM     78  O   ILE A  98       0.313 -47.383  48.110  1.00163.04           O
ATOM     79  N   THR A  99       1.849 -46.398  49.457  1.00 41.81           N
ATOM     80  CA  THR A  99       2.366 -47.642  49.952  1.00 41.81           C
ATOM     81  CB  THR A  99       3.720 -47.997  49.415  1.00 41.81           C
ATOM     82  OG1 THR A  99       4.681 -47.038  49.832  1.00 41.81           O
ATOM     83  CG2 THR A  99       3.648 -48.043  47.880  1.00 41.81           C
ATOM     84  C   THR A  99       2.517 -47.527  51.438  1.00 41.81           C
ATOM     85  O   THR A  99       2.682 -46.441  51.990  1.00 41.81           O
ATOM     86  N   GLN A 100       2.454 -48.681  52.123  1.00 88.21           N
ATOM     87  CA  GLN A 100       2.589 -48.755  53.547  1.00 88.21           C
ATOM     88  CB  GLN A 100       2.404 -50.181  54.086  1.00 88.21           C
ATOM     89  CG  GLN A 100       2.547 -50.269  55.606  1.00 88.21           C
ATOM     90  CD  GLN A 100       2.544 -51.740  55.991  1.00 88.21           C
ATOM     91  OE1 GLN A 100       2.892 -52.095  57.116  1.00 88.21           O
ATOM     92  NE2 GLN A 100       2.153 -52.621  55.032  1.00 88.21           N
ATOM     93  C   GLN A 100       3.975 -48.343  53.941  1.00 88.21           C
ATOM     94  O   GLN A 100       4.156 -47.663  54.950  1.00 88.21           O
ATOM     95  N   GLU A 101       4.994 -48.742  53.153  1.00 38.59           N
ATOM     96  CA  GLU A 101       6.355 -48.480  53.532  1.00 38.59           C
ATOM     97  CB  GLU A 101       7.386 -48.922  52.479  1.00 38.59           C
ATOM     98  CG  GLU A 101       7.506 -50.428  52.258  1.00 38.59           C
ATOM     99  CD  GLU A 101       8.594 -50.618  51.209  1.00 38.59           C
ATOM    100  OE1 GLU A 101       9.617 -49.887  51.289  1.00 38.59           O
ATOM    101  OE2 GLU A 101       8.416 -51.484  50.311  1.00 38.59           O
ATOM    102  C   GLU A 101       6.556 -47.009  53.655  1.00 38.59           C
ATOM    103  O   GLU A 101       7.101 -46.531  54.648  1.00 38.59           O
ATOM    104  N   GLN A 102       6.117 -46.252  52.636  1.00 52.84           N
ATOM    105  CA  GLN A 102       6.298 -44.835  52.670  1.00 52.84           C
ATOM    106  CB  GLN A 102       5.899 -44.131  51.360  1.00 52.84           C
ATOM    107  CG  GLN A 102       6.848 -44.438  50.200  1.00 52.84           C
ATOM    108  CD  GLN A 102       6.387 -43.661  48.975  1.00 52.84           C
ATOM    109  OE1 GLN A 102       7.154 -42.895  48.395  1.00 52.84           O
ATOM    110  NE2 GLN A 102       5.107 -43.867  48.564  1.00 52.84           N
ATOM    111  C   GLN A 102       5.461 -44.275  53.770  1.00 52.84           C
ATOM    112  O   GLN A 102       5.871 -43.357  54.476  1.00 52.84           O
ATOM    113  N   CYS A 103       4.257 -44.837  53.960  1.00 49.92           N
ATOM    114  CA  CYS A 103       3.376 -44.326  54.964  1.00 49.92           C
ATOM    115  CB  CYS A 103       2.073 -45.139  55.066  1.00 49.92           C
ATOM    116  SG  CYS A 103       0.981 -44.549  56.393  1.00 49.92           S
ATOM    117  C   CYS A 103       4.053 -44.396  56.300  1.00 49.92           C
ATOM    118  O   CYS A 103       4.017 -43.436  57.069  1.00 49.92           O
ATOM    119  N   GLU A 104       4.705 -45.533  56.599  1.00 94.05           N
ATOM    120  CA  GLU A 104       5.338 -45.762  57.871  1.00 94.05           C
ATOM    121  CB  GLU A 104       5.983 -47.152  57.949  1.00 94.05           C
ATOM    122  CG  GLU A 104       6.737 -47.394  59.254  1.00 94.05           C
ATOM    123  CD  GLU A 104       7.663 -48.582  59.034  1.00 94.05           C
ATOM    124  OE1 GLU A 104       7.749 -49.057  57.870  1.00 94.05           O
ATOM    125  OE2 GLU A 104       8.304 -49.024  60.024  1.00 94.05           O
ATOM    126  C   GLU A 104       6.456 -44.792  58.112  1.00 94.05           C
ATOM    127  O   GLU A 104       6.566 -44.210  59.192  1.00 94.05           O
ATOM    128  N   ALA A 105       7.318 -44.577  57.104  1.00 38.13           N
ATOM    129  CA  ALA A 105       8.463 -43.744  57.328  1.00 38.13           C
ATOM    130  CB  ALA A 105       9.354 -43.606  56.081  1.00 38.13           C
ATOM    131  C   ALA A 105       7.990 -42.376  57.693  1.00 38.13           C
ATOM    132  O   ALA A 105       8.528 -41.728  58.591  1.00 38.13           O
ATOM    133  N   ARG A 106       6.950 -41.913  56.987  1.00112.61           N
ATOM    134  CA  ARG A 106       6.404 -40.606  57.170  1.00112.61           C
ATOM    135  CB  ARG A 106       5.449 -40.210  56.031  1.00112.61           C
ATOM    136  CG  ARG A 106       6.180 -40.185  54.684  1.00112.61           C
ATOM    137  CD  ARG A 106       5.321 -39.806  53.474  1.00112.61           C
ATOM    138  NE  ARG A 106       6.196 -39.938  52.271  1.00112.61           N
ATOM    139  CZ  ARG A 106       5.731 -39.640  51.022  1.00112.61           C
ATOM    140  NH1 ARG A 106       4.471 -39.143  50.854  1.00112.61           N
ATOM    141  NH2 ARG A 106       6.532 -39.846  49.935  1.00112.61           N
ATOM    142  C   ARG A 106       5.706 -40.504  58.496  1.00112.61           C
ATOM    143  O   ARG A 106       5.576 -39.409  59.041  1.00112.61           O
ATOM    144  N   GLY A 107       5.204 -41.629  59.044  1.00 40.30           N
ATOM    145  CA  GLY A 107       4.540 -41.571  60.317  1.00 40.30           C
ATOM    146  C   GLY A 107       3.111 -41.174  60.099  1.00 40.30           C
ATOM    147  O   GLY A 107       2.533 -40.451  60.909  1.00 40.30           O
ATOM    148  N   CYS A 108       2.510 -41.634  58.982  1.00 56.26           N
ATOM    149  CA  CYS A 108       1.148 -41.306  58.659  1.00 56.26           C
ATOM    150  CB  CYS A 108       0.987 -40.876  57.186  1.00 56.26           C
ATOM    151  SG  CYS A 108       1.887 -39.330  56.843  1.00 56.26           S
ATOM    152  C   CYS A 108       0.270 -42.499  58.932  1.00 56.26           C
ATOM    153  O   CYS A 108       0.727 -43.507  59.467  1.00 56.26           O
ATOM    154  N   CYS A 109      -1.039 -42.397  58.600  1.00 40.54           N
ATOM    155  CA  CYS A 109      -1.962 -43.473  58.866  1.00 40.54           C
ATOM    156  CB  CYS A 109      -3.295 -43.011  59.478  1.00 40.54           C
ATOM    157  SG  CYS A 109      -3.094 -42.314  61.145  1.00 40.54           S
ATOM    158  C   CYS A 109      -2.289 -44.168  57.580  1.00 40.54           C
ATOM    159  O   CYS A 109      -2.373 -43.543  56.525  1.00 40.54           O
ATOM    160  N   TYR A 110      -2.487 -45.503  57.644  1.00 66.96           N
ATOM    161  CA  TYR A 110      -2.720 -46.256  56.443  1.00 66.96           C
ATOM    162  CB  TYR A 110      -1.571 -47.262  56.218  1.00 66.96           C
ATOM    163  CG  TYR A 110      -1.742 -48.088  54.990  1.00 66.96           C
ATOM    164  CD1 TYR A 110      -1.385 -47.599  53.753  1.00 66.96           C
ATOM    165  CD2 TYR A 110      -2.250 -49.362  55.078  1.00 66.96           C
ATOM    166  CE1 TYR A 110      -1.535 -48.370  52.623  1.00 66.96           C
ATOM    167  CE2 TYR A 110      -2.400 -50.137  53.954  1.00 66.96           C
ATOM    168  CZ  TYR A 110      -2.043 -49.644  52.723  1.00 66.96           C
ATOM    169  OH  TYR A 110      -2.199 -50.442  51.570  1.00 66.96           O
ATOM    170  C   TYR A 110      -4.034 -46.979  56.534  1.00 66.96           C
ATOM    171  O   TYR A 110      -4.210 -47.879  57.355  1.00 66.96           O
ATOM    172  N   ILE A 111      -5.016 -46.560  55.707  1.00130.05           N
ATOM    173  CA  ILE A 111      -6.275 -47.251  55.649  1.00130.05           C
ATOM    174  CB  ILE A 111      -7.401 -46.445  56.251  1.00130.05           C
ATOM    175  CG2 ILE A 111      -7.415 -45.034  55.634  1.00130.05           C
ATOM    176  CG1 ILE A 111      -8.727 -47.221  56.167  1.00130.05           C
ATOM    177  CD1 ILE A 111      -9.873 -46.567  56.940  1.00130.05           C
ATOM    178  C   ILE A 111      -6.611 -47.547  54.213  1.00130.05           C
ATOM    179  O   ILE A 111      -7.461 -46.884  53.622  1.00130.05           O
ATOM    180  N   PRO A 112      -5.981 -48.519  53.608  1.00161.68           N
ATOM    181  CA  PRO A 112      -6.305 -48.869  52.253  1.00161.68           C
ATOM    182  CD  PRO A 112      -5.365 -49.627  54.319  1.00161.68           C
ATOM    183  CB  PRO A 112      -5.393 -50.041  51.920  1.00161.68           C
ATOM    184  CG  PRO A 112      -5.279 -50.764  53.277  1.00161.68           C
ATOM    185  C   PRO A 112      -7.720 -49.330  52.263  1.00161.68           C
ATOM    186  O   PRO A 112      -8.459 -49.071  51.313  1.00161.68           O
ATOM    187  N   ALA A 113      -8.089 -50.047  53.339  1.00257.82           N
ATOM    188  CA  ALA A 113      -9.392 -50.600  53.503  1.00257.82           C
ATOM    189  CB  ALA A 113      -9.519 -52.054  53.022  1.00257.82           C
ATOM    190  C   ALA A 113      -9.636 -50.612  54.966  1.00257.82           C
ATOM    191  O   ALA A 113      -8.699 -50.638  55.762  1.00257.82           O
ATOM    192  N   LYS A 114     -10.914 -50.569  55.364  1.00259.14           N
ATOM    193  CA  LYS A 114     -11.172 -50.598  56.765  1.00259.14           C
ATOM    194  CB  LYS A 114     -11.772 -49.293  57.317  1.00259.14           C
ATOM    195  CG  LYS A 114     -11.784 -49.253  58.847  1.00259.14           C
ATOM    196  CD  LYS A 114     -12.013 -47.860  59.437  1.00259.14           C
ATOM    197  CE  LYS A 114     -13.477 -47.563  59.767  1.00259.14           C
ATOM    198  NZ  LYS A 114     -13.592 -46.246  60.433  1.00259.14           N
ATOM    199  C   LYS A 114     -12.154 -51.689  56.994  1.00259.14           C
ATOM    200  O   LYS A 114     -12.701 -52.257  56.050  1.00259.14           O
ATOM    201  N   GLN A 115     -12.377 -52.033  58.272  1.00 71.55           N
ATOM    202  CA  GLN A 115     -13.361 -53.023  58.568  1.00 71.55           C
ATOM    203  CB  GLN A 115     -13.474 -53.288  60.077  1.00 71.55           C
ATOM    204  CG  GLN A 115     -12.199 -53.914  60.651  1.00 71.55           C
ATOM    205  CD  GLN A 115     -12.338 -54.024  62.163  1.00 71.55           C
ATOM    206  OE1 GLN A 115     -13.127 -53.311  62.781  1.00 71.55           O
ATOM    207  NE2 GLN A 115     -11.542 -54.938  62.782  1.00 71.55           N
ATOM    208  C   GLN A 115     -14.621 -52.411  58.063  1.00 71.55           C
ATOM    209  O   GLN A 115     -15.484 -53.081  57.497  1.00 71.55           O
ATOM    210  N   GLY A 116     -14.724 -51.083  58.252  1.00143.45           N
ATOM    211  CA  GLY A 116     -15.809 -50.312  57.729  1.00143.45           C
ATOM    212  C   GLY A 116     -15.321 -49.851  56.397  1.00143.45           C
ATOM    213  O   GLY A 116     -14.581 -50.569  55.727  1.00143.45           O
ATOM    214  N   LEU A 117     -15.724 -48.644  55.964  1.00227.55           N
ATOM    215  CA  LEU A 117     -15.254 -48.177  54.694  1.00227.55           C
ATOM    216  CB  LEU A 117     -15.965 -46.901  54.202  1.00227.55           C
ATOM    217  CG  LEU A 117     -17.462 -47.099  53.894  1.00227.55           C
ATOM    218  CD1 LEU A 117     -17.673 -47.996  52.663  1.00227.55           C
ATOM    219  CD2 LEU A 117     -18.220 -47.604  55.131  1.00227.55           C
ATOM    220  C   LEU A 117     -13.801 -47.852  54.836  1.00227.55           C
ATOM    221  O   LEU A 117     -13.360 -47.356  55.871  1.00227.55           O
ATOM    222  N   GLN A 118     -13.012 -48.169  53.790  1.00158.44           N
ATOM    223  CA  GLN A 118     -11.624 -47.841  53.760  1.00158.44           C
ATOM    224  CB  GLN A 118     -10.971 -48.357  52.463  1.00158.44           C
ATOM    225  CG  GLN A 118     -11.589 -47.792  51.179  1.00158.44           C
ATOM    226  CD  GLN A 118     -11.014 -48.534  49.986  1.00158.44           C
ATOM    227  OE1 GLN A 118     -10.702 -49.720  50.072  1.00158.44           O
ATOM    228  NE2 GLN A 118     -10.876 -47.821  48.836  1.00158.44           N
ATOM    229  C   GLN A 118     -11.587 -46.357  53.747  1.00158.44           C
ATOM    230  O   GLN A 118     -10.827 -45.715  54.468  1.00158.44           O
ATOM    231  N   GLY A 119     -12.494 -45.797  52.937  1.00 82.90           N
ATOM    232  CA  GLY A 119     -12.632 -44.406  52.677  1.00 82.90           C
ATOM    233  C   GLY A 119     -13.299 -44.404  51.351  1.00 82.90           C
ATOM    234  O   GLY A 119     -13.686 -45.468  50.871  1.00 82.90           O
ATOM    235  N   ALA A 120     -13.467 -43.230  50.718  1.00 44.46           N
ATOM    236  CA  ALA A 120     -14.066 -43.297  49.422  1.00 44.46           C
ATOM    237  CB  ALA A 120     -14.277 -41.924  48.758  1.00 44.46           C
ATOM    238  C   ALA A 120     -13.099 -44.066  48.600  1.00 44.46           C
ATOM    239  O   ALA A 120     -11.891 -43.843  48.664  1.00 44.46           O
ATOM    240  N   GLN A 121     -13.619 -45.008  47.803  1.00 83.62           N
ATOM    241  CA  GLN A 121     -12.731 -45.846  47.072  1.00 83.62           C
ATOM    242  CB  GLN A 121     -13.451 -46.960  46.292  1.00 83.62           C
ATOM    243  CG  GLN A 121     -14.422 -46.483  45.215  1.00 83.62           C
ATOM    244  CD  GLN A 121     -15.132 -47.725  44.695  1.00 83.62           C
ATOM    245  OE1 GLN A 121     -16.355 -47.751  44.568  1.00 83.62           O
ATOM    246  NE2 GLN A 121     -14.343 -48.792  44.398  1.00 83.62           N
ATOM    247  C   GLN A 121     -11.945 -44.980  46.154  1.00 83.62           C
ATOM    248  O   GLN A 121     -10.755 -45.211  45.950  1.00 83.62           O
ATOM    249  N   MET A 122     -12.572 -43.938  45.581  1.00 86.56           N
ATOM    250  CA  MET A 122     -11.772 -43.145  44.703  1.00 86.56           C
ATOM    251  CB  MET A 122     -12.389 -42.905  43.318  1.00 86.56           C
ATOM    252  CG  MET A 122     -11.403 -42.235  42.359  1.00 86.56           C
ATOM    253  SD  MET A 122     -12.055 -41.887  40.701  1.00 86.56           S
ATOM    254  CE  MET A 122     -13.052 -40.468  41.238  1.00 86.56           C
ATOM    255  C   MET A 122     -11.521 -41.797  45.294  1.00 86.56           C
ATOM    256  O   MET A 122     -12.436 -41.077  45.693  1.00 86.56           O
ATOM    257  N   GLY A 123     -10.227 -41.444  45.380  1.00 37.81           N
ATOM    258  CA  GLY A 123      -9.834 -40.124  45.764  1.00 37.81           C
ATOM    259  C   GLY A 123      -9.527 -40.044  47.223  1.00 37.81           C
ATOM    260  O   GLY A 123      -8.692 -39.237  47.627  1.00 37.81           O
ATOM    261  N   GLN A 124     -10.174 -40.868  48.065  1.00124.06           N
ATOM    262  CA  GLN A 124      -9.845 -40.756  49.456  1.00124.06           C
ATOM    263  CB  GLN A 124     -10.779 -41.541  50.395  1.00124.06           C
ATOM    264  CG  GLN A 124     -10.461 -41.346  51.881  1.00124.06           C
ATOM    265  CD  GLN A 124     -10.878 -39.934  52.275  1.00124.06           C
ATOM    266  OE1 GLN A 124     -11.922 -39.442  51.850  1.00124.06           O
ATOM    267  NE2 GLN A 124     -10.041 -39.258  53.108  1.00124.06           N
ATOM    268  C   GLN A 124      -8.468 -41.317  49.595  1.00124.06           C
ATOM    269  O   GLN A 124      -8.148 -42.370  49.044  1.00124.06           O
ATOM    270  N   PRO A 125      -7.633 -40.617  50.307  1.00158.30           N
ATOM    271  CA  PRO A 125      -6.269 -41.042  50.452  1.00158.30           C
ATOM    272  CD  PRO A 125      -7.772 -39.180  50.455  1.00158.30           C
ATOM    273  CB  PRO A 125      -5.487 -39.818  50.936  1.00158.30           C
ATOM    274  CG  PRO A 125      -6.567 -38.789  51.323  1.00158.30           C
ATOM    275  C   PRO A 125      -6.102 -42.253  51.321  1.00158.30           C
ATOM    276  O   PRO A 125      -6.667 -42.297  52.412  1.00158.30           O
ATOM    277  N   TRP A 126      -5.322 -43.248  50.854  1.00 69.18           N
ATOM    278  CA  TRP A 126      -5.039 -44.415  51.640  1.00 69.18           C
ATOM    279  CB  TRP A 126      -4.427 -45.577  50.838  1.00 69.18           C
ATOM    280  CG  TRP A 126      -5.442 -46.294  49.976  1.00 69.18           C
ATOM    281  CD2 TRP A 126      -5.152 -47.441  49.160  1.00 69.18           C
ATOM    282  CD1 TRP A 126      -6.772 -46.032  49.815  1.00 69.18           C
ATOM    283  NE1 TRP A 126      -7.329 -46.945  48.951  1.00 69.18           N
ATOM    284  CE2 TRP A 126      -6.344 -47.817  48.541  1.00 69.18           C
ATOM    285  CE3 TRP A 126      -3.991 -48.127  48.947  1.00 69.18           C
ATOM    286  CZ2 TRP A 126      -6.392 -48.888  47.694  1.00 69.18           C
ATOM    287  CZ3 TRP A 126      -4.043 -49.205  48.092  1.00 69.18           C
ATOM    288  CH2 TRP A 126      -5.221 -49.578  47.477  1.00 69.18           C
ATOM    289  C   TRP A 126      -4.120 -44.039  52.759  1.00 69.18           C
ATOM    290  O   TRP A 126      -4.218 -44.576  53.861  1.00 69.18           O
ATOM    291  N   CYS A 127      -3.177 -43.117  52.487  1.00 52.74           N
ATOM    292  CA  CYS A 127      -2.239 -42.690  53.487  1.00 52.74           C
ATOM    293  CB  CYS A 127      -0.785 -42.757  52.987  1.00 52.74           C
ATOM    294  SG  CYS A 127       0.432 -42.217  54.222  1.00 52.74           S
ATOM    295  C   CYS A 127      -2.547 -41.261  53.811  1.00 52.74           C
ATOM    296  O   CYS A 127      -2.550 -40.408  52.925  1.00 52.74           O
ATOM    297  N   PHE A 128      -2.816 -40.961  55.100  1.00 74.56           N
ATOM    298  CA  PHE A 128      -3.158 -39.619  55.486  1.00 74.56           C
ATOM    299  CB  PHE A 128      -4.671 -39.400  55.678  1.00 74.56           C
ATOM    300  CG  PHE A 128      -5.200 -40.411  56.640  1.00 74.56           C
ATOM    301  CD1 PHE A 128      -5.130 -40.219  58.001  1.00 74.56           C
ATOM    302  CD2 PHE A 128      -5.783 -41.562  56.165  1.00 74.56           C
ATOM    303  CE1 PHE A 128      -5.630 -41.162  58.870  1.00 74.56           C
ATOM    304  CE2 PHE A 128      -6.284 -42.508  57.028  1.00 74.56           C
ATOM    305  CZ  PHE A 128      -6.208 -42.311  58.385  1.00 74.56           C
ATOM    306  C   PHE A 128      -2.442 -39.283  56.755  1.00 74.56           C
ATOM    307  O   PHE A 128      -1.948 -40.163  57.457  1.00 74.56           O
ATOM    308  N   PHE A 129      -2.357 -37.976  57.075  1.00 76.56           N
ATOM    309  CA  PHE A 129      -1.616 -37.535  58.223  1.00 76.56           C
ATOM    310  CB  PHE A 129      -1.314 -36.028  58.214  1.00 76.56           C
ATOM    311  CG  PHE A 129      -0.483 -35.747  57.008  1.00 76.56           C
ATOM    312  CD1 PHE A 129       0.846 -36.098  56.971  1.00 76.56           C
ATOM    313  CD2 PHE A 129      -1.033 -35.114  55.917  1.00 76.56           C
ATOM    314  CE1 PHE A 129       1.605 -35.831  55.856  1.00 76.56           C
ATOM    315  CE2 PHE A 129      -0.278 -34.843  54.800  1.00 76.56           C
ATOM    316  CZ  PHE A 129       1.047 -35.204  54.768  1.00 76.56           C
ATOM    317  C   PHE A 129      -2.385 -37.840  59.472  1.00 76.56           C
ATOM    318  O   PHE A 129      -3.614 -37.817  59.495  1.00 76.56           O
ATOM    319  N   PRO A 130      -1.657 -38.166  60.510  1.00 81.32           N
ATOM    320  CA  PRO A 130      -2.261 -38.443  61.787  1.00 81.32           C
ATOM    321  CD  PRO A 130      -0.394 -38.864  60.347  1.00 81.32           C
ATOM    322  CB  PRO A 130      -1.251 -39.285  62.569  1.00 81.32           C
ATOM    323  CG  PRO A 130       0.067 -39.142  61.786  1.00 81.32           C
ATOM    324  C   PRO A 130      -2.644 -37.166  62.474  1.00 81.32           C
ATOM    325  O   PRO A 130      -2.074 -36.126  62.146  1.00 81.32           O
ATOM    326  N   PRO A 131      -3.590 -37.224  63.382  1.00162.24           N
ATOM    327  CA  PRO A 131      -4.022 -36.043  64.087  1.00162.24           C
ATOM    328  CD  PRO A 131      -4.663 -38.198  63.262  1.00162.24           C
ATOM    329  CB  PRO A 131      -5.293 -36.444  64.830  1.00162.24           C
ATOM    330  CG  PRO A 131      -5.885 -37.554  63.943  1.00162.24           C
ATOM    331  C   PRO A 131      -2.972 -35.427  64.950  1.00162.24           C
ATOM    332  O   PRO A 131      -2.976 -34.210  65.124  1.00162.24           O
ATOM    333  N   SER A 132      -2.090 -36.244  65.541  1.00121.95           N
ATOM    334  CA  SER A 132      -0.997 -35.697  66.277  1.00121.95           C
ATOM    335  CB  SER A 132      -0.672 -36.468  67.568  1.00121.95           C
ATOM    336  OG  SER A 132      -1.765 -36.399  68.471  1.00121.95           O
ATOM    337  C   SER A 132       0.095 -35.962  65.335  1.00121.95           C
ATOM    338  O   SER A 132       0.624 -37.067  65.235  1.00121.95           O
ATOM    339  N   TYR A 133       0.449 -34.915  64.605  1.00240.03           N
ATOM    340  CA  TYR A 133       1.316 -35.101  63.512  1.00240.03           C
ATOM    341  CB  TYR A 133       0.619 -34.753  62.185  1.00240.03           C
ATOM    342  CG  TYR A 133      -0.153 -33.495  62.441  1.00240.03           C
ATOM    343  CD1 TYR A 133      -1.439 -33.569  62.928  1.00240.03           C
ATOM    344  CD2 TYR A 133       0.383 -32.249  62.217  1.00240.03           C
ATOM    345  CE1 TYR A 133      -2.172 -32.432  63.180  1.00240.03           C
ATOM    346  CE2 TYR A 133      -0.339 -31.104  62.465  1.00240.03           C
ATOM    347  CZ  TYR A 133      -1.622 -31.196  62.948  1.00240.03           C
ATOM    348  OH  TYR A 133      -2.374 -30.031  63.207  1.00240.03           O
ATOM    349  C   TYR A 133       2.443 -34.217  63.678  1.00240.03           C
ATOM    350  O   TYR A 133       2.332 -33.021  63.969  1.00240.03           O
ATOM    351  N   PRO A 134       3.496 -34.966  63.514  1.00103.36           N
ATOM    352  CA  PRO A 134       4.804 -34.428  63.481  1.00103.36           C
ATOM    353  CD  PRO A 134       3.389 -36.192  62.741  1.00103.36           C
ATOM    354  CB  PRO A 134       5.699 -35.561  62.998  1.00103.36           C
ATOM    355  CG  PRO A 134       4.765 -36.373  62.088  1.00103.36           C
ATOM    356  C   PRO A 134       4.597 -33.380  62.462  1.00103.36           C
ATOM    357  O   PRO A 134       4.508 -33.668  61.270  1.00103.36           O
ATOM    358  N   SER A 135       4.540 -32.156  62.962  1.00223.81           N
ATOM    359  CA  SER A 135       4.275 -30.950  62.294  1.00223.81           C
ATOM    360  CB  SER A 135       2.790 -30.549  62.307  1.00223.81           C
ATOM    361  OG  SER A 135       2.599 -29.320  61.623  1.00223.81           O
ATOM    362  C   SER A 135       4.986 -30.056  63.223  1.00223.81           C
ATOM    363  O   SER A 135       6.065 -30.400  63.702  1.00223.81           O
ATOM    364  N   TYR A 136       4.390 -28.912  63.561  1.00102.30           N
ATOM    365  CA  TYR A 136       5.131 -28.057  64.423  1.00102.30           C
ATOM    366  CB  TYR A 136       5.283 -26.619  63.889  1.00102.30           C
ATOM    367  CG  TYR A 136       6.201 -26.611  62.715  1.00102.30           C
ATOM    368  CD1 TYR A 136       5.747 -26.945  61.461  1.00102.30           C
ATOM    369  CD2 TYR A 136       7.522 -26.256  62.871  1.00102.30           C
ATOM    370  CE1 TYR A 136       6.599 -26.930  60.382  1.00102.30           C
ATOM    371  CE2 TYR A 136       8.379 -26.239  61.796  1.00102.30           C
ATOM    372  CZ  TYR A 136       7.917 -26.576  60.547  1.00102.30           C
ATOM    373  OH  TYR A 136       8.792 -26.561  59.441  1.00102.30           O
ATOM    374  C   TYR A 136       4.442 -27.938  65.740  1.00102.30           C
ATOM    375  O   TYR A 136       3.246 -28.191  65.879  1.00102.30           O
ATOM    376  N   LYS A 137       5.246 -27.600  66.763  1.00139.98           N
ATOM    377  CA  LYS A 137       4.769 -27.354  68.088  1.00139.98           C
ATOM    378  CB  LYS A 137       5.454 -28.223  69.155  1.00139.98           C
ATOM    379  CG  LYS A 137       5.299 -29.730  68.933  1.00139.98           C
ATOM    380  CD  LYS A 137       6.176 -30.576  69.863  1.00139.98           C
ATOM    381  CE  LYS A 137       7.674 -30.526  69.547  1.00139.98           C
ATOM    382  NZ  LYS A 137       7.963 -31.317  68.330  1.00139.98           N
ATOM    383  C   LYS A 137       5.172 -25.942  68.377  1.00139.98           C
ATOM    384  O   LYS A 137       6.159 -25.451  67.833  1.00139.98           O
ATOM    385  N   LEU A 138       4.411 -25.255  69.245  1.00135.48           N
ATOM    386  CA  LEU A 138       4.637 -23.862  69.513  1.00135.48           C
ATOM    387  CB  LEU A 138       3.278 -23.134  69.564  1.00135.48           C
ATOM    388  CG  LEU A 138       3.309 -21.660  69.982  1.00135.48           C
ATOM    389  CD1 LEU A 138       3.487 -21.514  71.503  1.00135.48           C
ATOM    390  CD2 LEU A 138       4.354 -20.894  69.158  1.00135.48           C
ATOM    391  C   LEU A 138       5.395 -23.646  70.798  1.00135.48           C
ATOM    392  O   LEU A 138       5.365 -24.489  71.694  1.00135.48           O
ATOM    393  N   GLU A 139       6.128 -22.499  70.870  1.00128.26           N
ATOM    394  CA  GLU A 139       6.848 -21.990  72.019  1.00128.26           C
ATOM    395  CB  GLU A 139       8.374 -21.885  71.842  1.00128.26           C
ATOM    396  CG  GLU A 139       9.093 -23.234  71.846  1.00128.26           C
ATOM    397  CD  GLU A 139      10.590 -22.957  71.891  1.00128.26           C
ATOM    398  OE1 GLU A 139      11.036 -22.267  72.847  1.00128.26           O
ATOM    399  OE2 GLU A 139      11.307 -23.428  70.969  1.00128.26           O
ATOM    400  C   GLU A 139       6.329 -20.581  72.240  1.00128.26           C
ATOM    401  O   GLU A 139       5.754 -19.993  71.330  1.00128.26           O
ATOM    402  N   ASN A 140       6.572 -19.977  73.430  1.00 73.72           N
ATOM    403  CA  ASN A 140       5.990 -18.725  73.884  1.00 73.72           C
ATOM    404  CB  ASN A 140       6.802 -18.054  75.006  1.00 73.72           C
ATOM    405  CG  ASN A 140       6.662 -18.884  76.271  1.00 73.72           C
ATOM    406  OD1 ASN A 140       5.554 -19.247  76.663  1.00 73.72           O
ATOM    407  ND2 ASN A 140       7.813 -19.184  76.931  1.00 73.72           N
ATOM    408  C   ASN A 140       5.836 -17.693  72.796  1.00 73.72           C
ATOM    409  O   ASN A 140       6.764 -17.422  72.036  1.00 73.72           O
ATOM    410  N   LEU A 141       4.615 -17.101  72.719  1.00 64.75           N
ATOM    411  CA  LEU A 141       4.245 -16.074  71.777  1.00 64.75           C
ATOM    412  CB  LEU A 141       2.724 -15.856  71.647  1.00 64.75           C
ATOM    413  CG  LEU A 141       1.936 -17.015  71.009  1.00 64.75           C
ATOM    414  CD1 LEU A 141       0.437 -16.681  70.936  1.00 64.75           C
ATOM    415  CD2 LEU A 141       2.507 -17.398  69.636  1.00 64.75           C
ATOM    416  C   LEU A 141       4.802 -14.771  72.265  1.00 64.75           C
ATOM    417  O   LEU A 141       5.043 -14.598  73.458  1.00 64.75           O
ATOM    418  N   SER A 142       5.041 -13.817  71.339  1.00 31.24           N
ATOM    419  CA  SER A 142       5.542 -12.527  71.725  1.00 31.24           C
ATOM    420  CB  SER A 142       6.996 -12.278  71.288  1.00 31.24           C
ATOM    421  OG  SER A 142       7.862 -13.191  71.944  1.00 31.24           O
ATOM    422  C   SER A 142       4.700 -11.493  71.045  1.00 31.24           C
ATOM    423  O   SER A 142       4.284 -11.667  69.902  1.00 31.24           O
ATOM    424  N   SER A 143       4.413 -10.380  71.749  1.00 73.48           N
ATOM    425  CA  SER A 143       3.607  -9.352  71.161  1.00 73.48           C
ATOM    426  CB  SER A 143       2.839  -8.509  72.195  1.00 73.48           C
ATOM    427  OG  SER A 143       3.745  -7.821  73.044  1.00 73.48           O
ATOM    428  C   SER A 143       4.483  -8.436  70.366  1.00 73.48           C
ATOM    429  O   SER A 143       5.664  -8.257  70.660  1.00 73.48           O
ATOM    430  N   SER A 144       3.891  -7.833  69.318  1.00 98.20           N
ATOM    431  CA  SER A 144       4.539  -6.903  68.439  1.00 98.20           C
ATOM    432  CB  SER A 144       4.817  -7.443  67.025  1.00 98.20           C
ATOM    433  OG  SER A 144       5.740  -8.515  67.057  1.00 98.20           O
ATOM    434  C   SER A 144       3.548  -5.814  68.197  1.00 98.20           C
ATOM    435  O   SER A 144       2.373  -5.940  68.537  1.00 98.20           O
ATOM    436  N   GLU A 145       4.007  -4.691  67.619  1.00 46.56           N
ATOM    437  CA  GLU A 145       3.086  -3.643  67.302  1.00 46.56           C
ATOM    438  CB  GLU A 145       3.776  -2.357  66.817  1.00 46.56           C
ATOM    439  CG  GLU A 145       4.613  -1.692  67.912  1.00 46.56           C
ATOM    440  CD  GLU A 145       5.186  -0.390  67.369  1.00 46.56           C
ATOM    441  OE1 GLU A 145       4.658   0.111  66.340  1.00 46.56           O
ATOM    442  OE2 GLU A 145       6.158   0.123  67.984  1.00 46.56           O
ATOM    443  C   GLU A 145       2.181  -4.134  66.208  1.00 46.56           C
ATOM    444  O   GLU A 145       0.992  -3.822  66.191  1.00 46.56           O
ATOM    445  N   MET A 146       2.747  -4.894  65.246  1.00134.54           N
ATOM    446  CA  MET A 146       2.040  -5.420  64.105  1.00134.54           C
ATOM    447  CB  MET A 146       2.986  -6.120  63.111  1.00134.54           C
ATOM    448  CG  MET A 146       4.051  -5.206  62.500  1.00134.54           C
ATOM    449  SD  MET A 146       3.422  -3.959  61.337  1.00134.54           S
ATOM    450  CE  MET A 146       5.067  -3.468  60.742  1.00134.54           C
ATOM    451  C   MET A 146       1.036  -6.455  64.518  1.00134.54           C
ATOM    452  O   MET A 146      -0.069  -6.502  63.974  1.00134.54           O
ATOM    453  N   GLY A 147       1.414  -7.312  65.491  1.00 75.12           N
ATOM    454  CA  GLY A 147       0.617  -8.432  65.921  1.00 75.12           C
ATOM    455  C   GLY A 147       1.468  -9.195  66.887  1.00 75.12           C
ATOM    456  O   GLY A 147       1.844  -8.642  67.915  1.00 75.12           O
ATOM    457  N   TYR A 148       1.749 -10.494  66.620  1.00138.00           N
ATOM    458  CA  TYR A 148       2.608 -11.264  67.488  1.00138.00           C
ATOM    459  CB  TYR A 148       1.874 -11.995  68.624  1.00138.00           C
ATOM    460  CG  TYR A 148       0.827 -12.854  68.018  1.00138.00           C
ATOM    461  CD1 TYR A 148       1.126 -14.115  67.556  1.00138.00           C
ATOM    462  CD2 TYR A 148      -0.458 -12.377  67.917  1.00138.00           C
ATOM    463  CE1 TYR A 148       0.143 -14.896  66.999  1.00138.00           C
ATOM    464  CE2 TYR A 148      -1.444 -13.151  67.362  1.00138.00           C
ATOM    465  CZ  TYR A 148      -1.138 -14.409  66.905  1.00138.00           C
ATOM    466  OH  TYR A 148      -2.148 -15.206  66.336  1.00138.00           O
ATOM    467  C   TYR A 148       3.399 -12.269  66.692  1.00138.00           C
ATOM    468  O   TYR A 148       3.187 -12.431  65.491  1.00138.00           O
ATOM    469  N   THR A 149       4.367 -12.951  67.354  1.00109.07           N
ATOM    470  CA  THR A 149       5.212 -13.927  66.711  1.00109.07           C
ATOM    471  CB  THR A 149       6.637 -13.464  66.592  1.00109.07           C
ATOM    472  OG1 THR A 149       6.697 -12.228  65.897  1.00109.07           O
ATOM    473  CG2 THR A 149       7.431 -14.520  65.812  1.00109.07           C
ATOM    474  C   THR A 149       5.224 -15.174  67.561  1.00109.07           C
ATOM    475  O   THR A 149       4.881 -15.124  68.741  1.00109.07           O
ATOM    476  N   ALA A 150       5.606 -16.337  66.973  1.00 59.58           N
ATOM    477  CA  ALA A 150       5.671 -17.584  67.698  1.00 59.58           C
ATOM    478  CB  ALA A 150       4.375 -18.402  67.589  1.00 59.58           C
ATOM    479  C   ALA A 150       6.759 -18.432  67.088  1.00 59.58           C
ATOM    480  O   ALA A 150       7.094 -18.264  65.919  1.00 59.58           O
ATOM    481  N   THR A 151       7.341 -19.383  67.859  1.00 49.62           N
ATOM    482  CA  THR A 151       8.394 -20.220  67.329  1.00 49.62           C
ATOM    483  CB  THR A 151       9.628 -20.242  68.182  1.00 49.62           C
ATOM    484  OG1 THR A 151      10.150 -18.928  68.322  1.00 49.62           O
ATOM    485  CG2 THR A 151      10.669 -21.157  67.516  1.00 49.62           C
ATOM    486  C   THR A 151       7.890 -21.641  67.236  1.00 49.62           C
ATOM    487  O   THR A 151       7.241 -22.126  68.160  1.00 49.62           O
ATOM    488  N   LEU A 152       8.181 -22.350  66.112  1.00107.27           N
ATOM    489  CA  LEU A 152       7.684 -23.702  65.906  1.00107.27           C
ATOM    490  CB  LEU A 152       6.753 -23.804  64.687  1.00107.27           C
ATOM    491  CG  LEU A 152       5.620 -22.759  64.675  1.00107.27           C
ATOM    492  CD1 LEU A 152       4.625 -23.029  63.534  1.00107.27           C
ATOM    493  CD2 LEU A 152       4.951 -22.614  66.050  1.00107.27           C
ATOM    494  C   LEU A 152       8.842 -24.680  65.628  1.00107.27           C
ATOM    495  O   LEU A 152       9.897 -24.227  65.183  1.00107.27           O
ATOM    496  N   THR A 153       8.664 -26.034  65.872  1.00168.13           N
ATOM    497  CA  THR A 153       9.654 -27.121  65.681  1.00168.13           C
ATOM    498  CB  THR A 153      10.198 -27.655  66.973  1.00168.13           C
ATOM    499  OG1 THR A 153      11.248 -28.577  66.720  1.00168.13           O
ATOM    500  CG2 THR A 153       9.057 -28.343  67.740  1.00168.13           C
ATOM    501  C   THR A 153       9.065 -28.342  64.912  1.00168.13           C
ATOM    502  O   THR A 153       7.842 -28.453  64.859  1.00168.13           O
ATOM    503  N   ARG A 154       9.905 -29.316  64.361  1.00205.92           N
ATOM    504  CA  ARG A 154       9.514 -30.418  63.422  1.00205.92           C
ATOM    505  CB  ARG A 154       9.965 -30.162  61.974  1.00205.92           C
ATOM    506  CG  ARG A 154       9.059 -29.215  61.191  1.00205.92           C
ATOM    507  CD  ARG A 154       7.900 -29.935  60.498  1.00205.92           C
ATOM    508  NE  ARG A 154       8.490 -31.003  59.641  1.00205.92           N
ATOM    509  CZ  ARG A 154       7.683 -31.925  59.039  1.00205.92           C
ATOM    510  NH1 ARG A 154       6.328 -31.837  59.175  1.00205.92           N
ATOM    511  NH2 ARG A 154       8.236 -32.933  58.302  1.00205.92           N
ATOM    512  C   ARG A 154       9.942 -31.924  63.693  1.00205.92           C
ATOM    513  O   ARG A 154      10.319 -32.238  64.821  1.00205.92           O
ATOM    514  N   THR A 155       9.857 -32.883  62.641  1.00218.37           N
ATOM    515  CA  THR A 155      10.000 -34.385  62.567  1.00218.37           C
ATOM    516  CB  THR A 155       8.650 -35.033  62.557  1.00218.37           C
ATOM    517  OG1 THR A 155       8.752 -36.433  62.776  1.00218.37           O
ATOM    518  CG2 THR A 155       7.976 -34.717  61.207  1.00218.37           C
ATOM    519  C   THR A 155      10.803 -34.970  61.346  1.00218.37           C
ATOM    520  O   THR A 155      11.865 -34.450  61.014  1.00218.37           O
ATOM    521  N   THR A 156      10.360 -36.119  60.689  1.00184.21           N
ATOM    522  CA  THR A 156      11.036 -36.882  59.615  1.00184.21           C
ATOM    523  CB  THR A 156      10.503 -38.277  59.472  1.00184.21           C
ATOM    524  OG1 THR A 156       9.156 -38.245  59.022  1.00184.21           O
ATOM    525  CG2 THR A 156      10.579 -38.967  60.845  1.00184.21           C
ATOM    526  C   THR A 156      10.938 -36.227  58.238  1.00184.21           C
ATOM    527  O   THR A 156       9.841 -35.933  57.770  1.00184.21           O
ATOM    528  N   PRO A 157      12.062 -35.957  57.575  1.00220.50           N
ATOM    529  CA  PRO A 157      12.010 -35.325  56.251  1.00220.50           C
ATOM    530  CD  PRO A 157      13.162 -35.419  58.362  1.00220.50           C
ATOM    531  CB  PRO A 157      13.231 -34.410  56.163  1.00220.50           C
ATOM    532  CG  PRO A 157      13.624 -34.154  57.625  1.00220.50           C
ATOM    533  C   PRO A 157      11.851 -36.112  54.956  1.00220.50           C
ATOM    534  O   PRO A 157      12.822 -36.755  54.555  1.00220.50           O
ATOM    535  N   THR A 158      10.677 -36.093  54.265  1.00120.75           N
ATOM    536  CA  THR A 158      10.578 -36.737  52.966  1.00120.75           C
ATOM    537  CB  THR A 158       9.209 -37.293  52.708  1.00120.75           C
ATOM    538  OG1 THR A 158       8.863 -38.240  53.708  1.00120.75           O
ATOM    539  CG2 THR A 158       9.211 -37.965  51.324  1.00120.75           C
ATOM    540  C   THR A 158      10.915 -35.907  51.739  1.00120.75           C
ATOM    541  O   THR A 158      11.877 -36.193  51.025  1.00120.75           O
ATOM    542  N   PHE A 159      10.050 -34.896  51.439  1.00280.64           N
ATOM    543  CA  PHE A 159      10.105 -34.090  50.234  1.00280.64           C
ATOM    544  CB  PHE A 159       8.802 -33.367  49.867  1.00280.64           C
ATOM    545  CG  PHE A 159       7.736 -34.320  49.474  1.00280.64           C
ATOM    546  CD1 PHE A 159       7.786 -34.969  48.263  1.00280.64           C
ATOM    547  CD2 PHE A 159       6.691 -34.562  50.332  1.00280.64           C
ATOM    548  CE1 PHE A 159       6.791 -35.846  47.906  1.00280.64           C
ATOM    549  CE2 PHE A 159       5.695 -35.436  49.978  1.00280.64           C
ATOM    550  CZ  PHE A 159       5.744 -36.077  48.764  1.00280.64           C
ATOM    551  C   PHE A 159      11.064 -32.971  50.231  1.00280.64           C
ATOM    552  O   PHE A 159      11.858 -32.798  49.330  1.00280.64           O
ATOM    553  N   PHE A 160      11.063 -32.039  51.159  1.00309.54           N
ATOM    554  CA  PHE A 160      12.240 -31.389  50.710  1.00309.54           C
ATOM    555  CB  PHE A 160      12.310 -29.859  50.669  1.00309.54           C
ATOM    556  CG  PHE A 160      13.732 -29.562  50.330  1.00309.54           C
ATOM    557  CD1 PHE A 160      14.258 -29.861  49.094  1.00309.54           C
ATOM    558  CD2 PHE A 160      14.546 -28.970  51.263  1.00309.54           C
ATOM    559  CE1 PHE A 160      15.572 -29.585  48.797  1.00309.54           C
ATOM    560  CE2 PHE A 160      15.863 -28.692  50.977  1.00309.54           C
ATOM    561  CZ  PHE A 160      16.379 -29.000  49.742  1.00309.54           C
ATOM    562  C   PHE A 160      13.185 -31.942  51.650  1.00309.54           C
ATOM    563  O   PHE A 160      12.802 -32.143  52.803  1.00309.54           O
ATOM    564  N   PRO A 161      14.346 -32.299  51.192  1.00295.13           N
ATOM    565  CA  PRO A 161      15.234 -32.847  52.126  1.00295.13           C
ATOM    566  CD  PRO A 161      14.618 -32.769  49.843  1.00295.13           C
ATOM    567  CB  PRO A 161      16.465 -33.284  51.340  1.00295.13           C
ATOM    568  CG  PRO A 161      15.871 -33.656  49.967  1.00295.13           C
ATOM    569  C   PRO A 161      15.449 -31.898  53.244  1.00295.13           C
ATOM    570  O   PRO A 161      14.991 -32.184  54.345  1.00295.13           O
ATOM    571  N   LYS A 162      15.964 -30.698  52.966  1.00 75.74           N
ATOM    572  CA  LYS A 162      16.184 -29.847  54.087  1.00 75.74           C
ATOM    573  CB  LYS A 162      16.949 -28.563  53.738  1.00 75.74           C
ATOM    574  CG  LYS A 162      17.174 -27.663  54.951  1.00 75.74           C
ATOM    575  CD  LYS A 162      18.108 -26.484  54.684  1.00 75.74           C
ATOM    576  CE  LYS A 162      18.224 -25.534  55.877  1.00 75.74           C
ATOM    577  NZ  LYS A 162      19.097 -24.392  55.533  1.00 75.74           N
ATOM    578  C   LYS A 162      14.867 -29.433  54.656  1.00 75.74           C
ATOM    579  O   LYS A 162      14.186 -28.573  54.108  1.00 75.74           O
ATOM    580  N   ASP A 163      14.487 -30.040  55.796  1.00 65.45           N
ATOM    581  CA  ASP A 163      13.290 -29.679  56.495  1.00 65.45           C
ATOM    582  CB  ASP A 163      12.825 -30.794  57.458  1.00 65.45           C
ATOM    583  CG  ASP A 163      11.361 -30.609  57.846  1.00 65.45           C
ATOM    584  OD1 ASP A 163      10.986 -29.514  58.341  1.00 65.45           O
ATOM    585  OD2 ASP A 163      10.589 -31.584  57.641  1.00 65.45           O
ATOM    586  C   ASP A 163      13.680 -28.482  57.302  1.00 65.45           C
ATOM    587  O   ASP A 163      14.867 -28.272  57.555  1.00 65.45           O
ATOM    588  N   ILE A 164      12.709 -27.647  57.720  1.00 75.85           N
ATOM    589  CA  ILE A 164      13.103 -26.514  58.508  1.00 75.85           C
ATOM    590  CB  ILE A 164      12.524 -25.201  58.076  1.00 75.85           C
ATOM    591  CG2 ILE A 164      12.846 -24.170  59.171  1.00 75.85           C
ATOM    592  CG1 ILE A 164      13.080 -24.817  56.695  1.00 75.85           C
ATOM    593  CD1 ILE A 164      12.506 -23.514  56.152  1.00 75.85           C
ATOM    594  C   ILE A 164      12.710 -26.763  59.931  1.00 75.85           C
ATOM    595  O   ILE A 164      11.527 -26.847  60.261  1.00 75.85           O
ATOM    596  N   LEU A 165      13.735 -26.905  60.800  1.00 67.13           N
ATOM    597  CA  LEU A 165      13.594 -27.227  62.196  1.00 67.13           C
ATOM    598  CB  LEU A 165      14.947 -27.481  62.882  1.00 67.13           C
ATOM    599  CG  LEU A 165      15.668 -28.754  62.402  1.00 67.13           C
ATOM    600  CD1 LEU A 165      17.008 -28.937  63.134  1.00 67.13           C
ATOM    601  CD2 LEU A 165      14.756 -29.988  62.514  1.00 67.13           C
ATOM    602  C   LEU A 165      12.931 -26.134  62.964  1.00 67.13           C
ATOM    603  O   LEU A 165      11.994 -26.391  63.717  1.00 67.13           O
ATOM    604  N   THR A 166      13.396 -24.882  62.802  1.00123.76           N
ATOM    605  CA  THR A 166      12.795 -23.820  63.554  1.00123.76           C
ATOM    606  CB  THR A 166      13.777 -22.953  64.283  1.00123.76           C
ATOM    607  OG1 THR A 166      14.684 -22.356  63.369  1.00123.76           O
ATOM    608  CG2 THR A 166      14.531 -23.819  65.303  1.00123.76           C
ATOM    609  C   THR A 166      12.080 -22.971  62.575  1.00123.76           C
ATOM    610  O   THR A 166      12.651 -22.582  61.559  1.00123.76           O
ATOM    611  N   LEU A 167      10.798 -22.692  62.869  1.00116.84           N
ATOM    612  CA  LEU A 167       9.932 -21.941  62.014  1.00116.84           C
ATOM    613  CB  LEU A 167       8.744 -22.819  61.585  1.00116.84           C
ATOM    614  CG  LEU A 167       7.717 -22.223  60.611  1.00116.84           C
ATOM    615  CD1 LEU A 167       6.681 -23.294  60.252  1.00116.84           C
ATOM    616  CD2 LEU A 167       7.042 -20.936  61.114  1.00116.84           C
ATOM    617  C   LEU A 167       9.430 -20.791  62.823  1.00116.84           C
ATOM    618  O   LEU A 167       9.185 -20.923  64.020  1.00116.84           O
ATOM    619  N   ARG A 168       9.292 -19.615  62.183  1.00 90.75           N
ATOM    620  CA  ARG A 168       8.850 -18.451  62.878  1.00 90.75           C
ATOM    621  CB  ARG A 168       9.795 -17.246  62.714  1.00 90.75           C
ATOM    622  CG  ARG A 168       9.319 -15.999  63.460  1.00 90.75           C
ATOM    623  CD  ARG A 168      10.243 -14.786  63.319  1.00 90.75           C
ATOM    624  NE  ARG A 168      10.345 -14.438  61.873  1.00 90.75           N
ATOM    625  CZ  ARG A 168      11.536 -14.578  61.219  1.00 90.75           C
ATOM    626  NH1 ARG A 168      12.639 -15.019  61.892  1.00 90.75           N
ATOM    627  NH2 ARG A 168      11.627 -14.262  59.895  1.00 90.75           N
ATOM    628  C   ARG A 168       7.529 -18.071  62.310  1.00 90.75           C
ATOM    629  O   ARG A 168       7.351 -17.964  61.098  1.00 90.75           O
ATOM    630  N   LEU A 169       6.547 -17.885  63.201  1.00 76.82           N
ATOM    631  CA  LEU A 169       5.252 -17.446  62.784  1.00 76.82           C
ATOM    632  CB  LEU A 169       4.100 -18.141  63.528  1.00 76.82           C
ATOM    633  CG  LEU A 169       2.709 -17.560  63.200  1.00 76.82           C
ATOM    634  CD1 LEU A 169       2.329 -17.785  61.727  1.00 76.82           C
ATOM    635  CD2 LEU A 169       1.646 -18.067  64.190  1.00 76.82           C
ATOM    636  C   LEU A 169       5.170 -15.997  63.123  1.00 76.82           C
ATOM    637  O   LEU A 169       5.392 -15.609  64.269  1.00 76.82           O
ATOM    638  N   ASP A 170       4.881 -15.160  62.108  1.00 89.46           N
ATOM    639  CA  ASP A 170       4.711 -13.750  62.307  1.00 89.46           C
ATOM    640  CB  ASP A 170       5.652 -12.894  61.439  1.00 89.46           C
ATOM    641  CG  ASP A 170       5.494 -11.430  61.834  1.00 89.46           C
ATOM    642  OD1 ASP A 170       4.581 -11.130  62.648  1.00 89.46           O
ATOM    643  OD2 ASP A 170       6.289 -10.593  61.329  1.00 89.46           O
ATOM    644  C   ASP A 170       3.302 -13.441  61.898  1.00 89.46           C
ATOM    645  O   ASP A 170       2.905 -13.720  60.768  1.00 89.46           O
ATOM    646  N   VAL A 171       2.500 -12.873  62.823  1.00 99.99           N
ATOM    647  CA  VAL A 171       1.125 -12.566  62.535  1.00 99.99           C
ATOM    648  CB  VAL A 171       0.168 -13.142  63.539  1.00 99.99           C
ATOM    649  CG1 VAL A 171       0.442 -12.491  64.906  1.00 99.99           C
ATOM    650  CG2 VAL A 171      -1.267 -12.923  63.030  1.00 99.99           C
ATOM    651  C   VAL A 171       0.953 -11.080  62.571  1.00 99.99           C
ATOM    652  O   VAL A 171       1.476 -10.397  63.453  1.00 99.99           O
ATOM    653  N   MET A 172       0.205 -10.533  61.592  1.00101.69           N
ATOM    654  CA  MET A 172       0.027  -9.113  61.576  1.00101.69           C
ATOM    655  CB  MET A 172       0.772  -8.430  60.417  1.00101.69           C
ATOM    656  CG  MET A 172       0.792  -6.903  60.498  1.00101.69           C
ATOM    657  SD  MET A 172       1.674  -6.097  59.125  1.00101.69           S
ATOM    658  CE  MET A 172       3.318  -6.714  59.592  1.00101.69           C
ATOM    659  C   MET A 172      -1.428  -8.802  61.411  1.00101.69           C
ATOM    660  O   MET A 172      -2.098  -9.323  60.518  1.00101.69           O
ATOM    661  N   MET A 173      -1.946  -7.918  62.287  1.00115.72           N
ATOM    662  CA  MET A 173      -3.314  -7.490  62.203  1.00115.72           C
ATOM    663  CB  MET A 173      -3.872  -6.974  63.540  1.00115.72           C
ATOM    664  CG  MET A 173      -5.330  -6.515  63.467  1.00115.72           C
ATOM    665  SD  MET A 173      -6.002  -5.904  65.042  1.00115.72           S
ATOM    666  CE  MET A 173      -6.093  -7.544  65.821  1.00115.72           C
ATOM    667  C   MET A 173      -3.283  -6.335  61.262  1.00115.72           C
ATOM    668  O   MET A 173      -3.154  -5.180  61.660  1.00115.72           O
ATOM    669  N   GLU A 174      -3.395  -6.631  59.960  1.00157.73           N
ATOM    670  CA  GLU A 174      -3.180  -5.586  59.003  1.00157.73           C
ATOM    671  CB  GLU A 174      -2.828  -6.103  57.603  1.00157.73           C
ATOM    672  CG  GLU A 174      -1.448  -6.760  57.595  1.00157.73           C
ATOM    673  CD  GLU A 174      -0.979  -6.891  56.159  1.00157.73           C
ATOM    674  OE1 GLU A 174      -1.829  -6.798  55.241  1.00157.73           O
ATOM    675  OE2 GLU A 174       0.246  -7.085  55.951  1.00157.73           O
ATOM    676  C   GLU A 174      -4.265  -4.562  58.880  1.00157.73           C
ATOM    677  O   GLU A 174      -3.994  -3.386  58.645  1.00157.73           O
ATOM    678  N   THR A 175      -5.532  -4.977  58.944  1.00152.96           N
ATOM    679  CA  THR A 175      -6.597  -4.019  58.905  1.00152.96           C
ATOM    680  CB  THR A 175      -7.008  -3.640  57.505  1.00152.96           C
ATOM    681  OG1 THR A 175      -8.163  -2.817  57.517  1.00152.96           O
ATOM    682  CG2 THR A 175      -7.232  -4.897  56.665  1.00152.96           C
ATOM    683  C   THR A 175      -7.700  -4.670  59.634  1.00152.96           C
ATOM    684  O   THR A 175      -7.564  -5.815  60.056  1.00152.96           O
ATOM    685  N   GLU A 176      -8.816  -3.959  59.832  1.00133.06           N
ATOM    686  CA  GLU A 176      -9.860  -4.599  60.559  1.00133.06           C
ATOM    687  CB  GLU A 176     -11.090  -3.703  60.803  1.00133.06           C
ATOM    688  CG  GLU A 176     -11.670  -3.066  59.539  1.00133.06           C
ATOM    689  CD  GLU A 176     -10.894  -1.781  59.296  1.00133.06           C
ATOM    690  OE1 GLU A 176      -9.927  -1.530  60.063  1.00133.06           O
ATOM    691  OE2 GLU A 176     -11.261  -1.030  58.353  1.00133.06           O
ATOM    692  C   GLU A 176     -10.294  -5.798  59.770  1.00133.06           C
ATOM    693  O   GLU A 176     -10.676  -6.816  60.339  1.00133.06           O
ATOM    694  N   ASN A 177     -10.306  -5.664  58.433  1.00111.63           N
ATOM    695  CA  ASN A 177     -10.727  -6.642  57.463  1.00111.63           C
ATOM    696  CB  ASN A 177     -11.265  -5.958  56.200  1.00111.63           C
ATOM    697  CG  ASN A 177     -12.448  -5.116  56.658  1.00111.63           C
ATOM    698  OD1 ASN A 177     -13.442  -5.639  57.159  1.00111.63           O
ATOM    699  ND2 ASN A 177     -12.327  -3.770  56.508  1.00111.63           N
ATOM    700  C   ASN A 177      -9.700  -7.665  57.033  1.00111.63           C
ATOM    701  O   ASN A 177     -10.065  -8.687  56.450  1.00111.63           O
ATOM    702  N   ARG A 178      -8.390  -7.405  57.203  1.00148.96           N
ATOM    703  CA  ARG A 178      -7.423  -8.289  56.609  1.00148.96           C
ATOM    704  CB  ARG A 178      -6.644  -7.550  55.507  1.00148.96           C
ATOM    705  CG  ARG A 178      -5.466  -8.311  54.906  1.00148.96           C
ATOM    706  CD  ARG A 178      -4.733  -7.526  53.814  1.00148.96           C
ATOM    707  NE  ARG A 178      -4.271  -6.243  54.413  1.00148.96           N
ATOM    708  CZ  ARG A 178      -4.807  -5.047  54.041  1.00148.96           C
ATOM    709  NH1 ARG A 178      -5.777  -5.012  53.084  1.00148.96           N
ATOM    710  NH2 ARG A 178      -4.371  -3.894  54.630  1.00148.96           N
ATOM    711  C   ARG A 178      -6.425  -8.771  57.622  1.00148.96           C
ATOM    712  O   ARG A 178      -5.826  -7.983  58.349  1.00148.96           O
ATOM    713  N   LEU A 179      -6.198 -10.102  57.672  1.00 70.82           N
ATOM    714  CA  LEU A 179      -5.242 -10.666  58.582  1.00 70.82           C
ATOM    715  CB  LEU A 179      -5.788 -11.818  59.445  1.00 70.82           C
ATOM    716  CG  LEU A 179      -4.732 -12.395  60.408  1.00 70.82           C
ATOM    717  CD1 LEU A 179      -4.279 -11.335  61.425  1.00 70.82           C
ATOM    718  CD2 LEU A 179      -5.221 -13.688  61.079  1.00 70.82           C
ATOM    719  C   LEU A 179      -4.125 -11.214  57.754  1.00 70.82           C
ATOM    720  O   LEU A 179      -4.332 -11.670  56.631  1.00 70.82           O
ATOM    721  N   HIS A 180      -2.895 -11.166  58.299  1.00105.11           N
ATOM    722  CA  HIS A 180      -1.732 -11.582  57.570  1.00105.11           C
ATOM    723  ND1 HIS A 180       0.732 -11.284  55.455  1.00105.11           N
ATOM    724  CG  HIS A 180       0.456 -10.602  56.616  1.00105.11           C
ATOM    725  CB  HIS A 180      -0.912 -10.344  57.160  1.00105.11           C
ATOM    726  NE2 HIS A 180       2.687 -10.621  56.286  1.00105.11           N
ATOM    727  CD2 HIS A 180       1.660 -10.205  57.110  1.00105.11           C
ATOM    728  CE1 HIS A 180       2.081 -11.264  55.307  1.00105.11           C
ATOM    729  C   HIS A 180      -0.887 -12.446  58.452  1.00105.11           C
ATOM    730  O   HIS A 180      -0.634 -12.122  59.610  1.00105.11           O
ATOM    731  N   PHE A 181      -0.447 -13.611  57.937  1.00 76.08           N
ATOM    732  CA  PHE A 181       0.456 -14.391  58.732  1.00 76.08           C
ATOM    733  CB  PHE A 181      -0.214 -15.473  59.606  1.00 76.08           C
ATOM    734  CG  PHE A 181      -0.895 -16.495  58.762  1.00 76.08           C
ATOM    735  CD1 PHE A 181      -0.222 -17.616  58.333  1.00 76.08           C
ATOM    736  CD2 PHE A 181      -2.215 -16.335  58.410  1.00 76.08           C
ATOM    737  CE1 PHE A 181      -0.858 -18.560  57.561  1.00 76.08           C
ATOM    738  CE2 PHE A 181      -2.855 -17.275  57.638  1.00 76.08           C
ATOM    739  CZ  PHE A 181      -2.177 -18.391  57.211  1.00 76.08           C
ATOM    740  C   PHE A 181       1.466 -15.027  57.837  1.00 76.08           C
ATOM    741  O   PHE A 181       1.166 -15.404  56.705  1.00 76.08           O
ATOM    742  N   THR A 182       2.714 -15.142  58.336  1.00113.02           N
ATOM    743  CA  THR A 182       3.770 -15.704  57.551  1.00113.02           C
ATOM    744  CB  THR A 182       4.761 -14.680  57.082  1.00113.02           C
ATOM    745  OG1 THR A 182       5.668 -15.257  56.154  1.00113.02           O
ATOM    746  CG2 THR A 182       5.520 -14.138  58.307  1.00113.02           C
ATOM    747  C   THR A 182       4.529 -16.685  58.388  1.00113.02           C
ATOM    748  O   THR A 182       4.672 -16.537  59.601  1.00113.02           O
ATOM    749  N   ILE A 183       5.031 -17.735  57.720  1.00105.21           N
ATOM    750  CA  ILE A 183       5.830 -18.764  58.307  1.00105.21           C
ATOM    751  CB  ILE A 183       5.314 -20.126  57.938  1.00105.21           C
ATOM    752  CG2 ILE A 183       6.402 -21.166  58.216  1.00105.21           C
ATOM    753  CG1 ILE A 183       3.953 -20.398  58.596  1.00105.21           C
ATOM    754  CD1 ILE A 183       2.829 -19.549  58.007  1.00105.21           C
ATOM    755  C   ILE A 183       7.157 -18.631  57.635  1.00105.21           C
ATOM    756  O   ILE A 183       7.241 -18.707  56.412  1.00105.21           O
ATOM    757  N   LYS A 184       8.234 -18.414  58.409  1.00 48.70           N
ATOM    758  CA  LYS A 184       9.514 -18.267  57.783  1.00 48.70           C
ATOM    759  CB  LYS A 184      10.067 -16.830  57.843  1.00 48.70           C
ATOM    760  CG  LYS A 184       9.237 -15.806  57.064  1.00 48.70           C
ATOM    761  CD  LYS A 184       9.610 -14.355  57.379  1.00 48.70           C
ATOM    762  CE  LYS A 184       8.784 -13.317  56.616  1.00 48.70           C
ATOM    763  NZ  LYS A 184       9.182 -11.952  57.028  1.00 48.70           N
ATOM    764  C   LYS A 184      10.464 -19.140  58.531  1.00 48.70           C
ATOM    765  O   LYS A 184      10.105 -19.766  59.526  1.00 48.70           O
ATOM    766  N   ASP A 185      11.709 -19.228  58.034  1.00 59.44           N
ATOM    767  CA  ASP A 185      12.714 -20.004  58.697  1.00 59.44           C
ATOM    768  CB  ASP A 185      13.796 -20.502  57.719  1.00 59.44           C
ATOM    769  CG  ASP A 185      14.752 -21.423  58.458  1.00 59.44           C
ATOM    770  OD1 ASP A 185      14.673 -21.485  59.713  1.00 59.44           O
ATOM    771  OD2 ASP A 185      15.579 -22.079  57.769  1.00 59.44           O
ATOM    772  C   ASP A 185      13.361 -19.073  59.679  1.00 59.44           C
ATOM    773  O   ASP A 185      13.882 -18.032  59.287  1.00 59.44           O
ATOM    774  N   PRO A 186      13.319 -19.368  60.951  1.00144.32           N
ATOM    775  CA  PRO A 186      13.951 -18.464  61.863  1.00144.32           C
ATOM    776  CD  PRO A 186      12.091 -19.856  61.528  1.00144.32           C
ATOM    777  CB  PRO A 186      13.495 -18.863  63.255  1.00144.32           C
ATOM    778  CG  PRO A 186      12.070 -19.346  62.983  1.00144.32           C
ATOM    779  C   PRO A 186      15.427 -18.329  61.698  1.00144.32           C
ATOM    780  O   PRO A 186      15.941 -17.252  61.989  1.00144.32           O
ATOM    781  N   ALA A 187      16.123 -19.408  61.292  1.00 59.06           N
ATOM    782  CA  ALA A 187      17.548 -19.402  61.110  1.00 59.06           C
ATOM    783  CB  ALA A 187      18.118 -20.815  60.899  1.00 59.06           C
ATOM    784  C   ALA A 187      17.959 -18.576  59.930  1.00 59.06           C
ATOM    785  O   ALA A 187      18.938 -17.835  60.008  1.00 59.06           O
ATOM    786  N   ASN A 188      17.241 -18.669  58.792  1.00111.49           N
ATOM    787  CA  ASN A 188      17.771 -17.959  57.665  1.00111.49           C
ATOM    788  CB  ASN A 188      18.688 -18.830  56.798  1.00111.49           C
ATOM    789  CG  ASN A 188      17.884 -20.019  56.310  1.00111.49           C
ATOM    790  OD1 ASN A 188      16.674 -20.100  56.511  1.00111.49           O
ATOM    791  ND2 ASN A 188      18.585 -20.983  55.658  1.00111.49           N
ATOM    792  C   ASN A 188      16.703 -17.371  56.801  1.00111.49           C
ATOM    793  O   ASN A 188      15.536 -17.758  56.849  1.00111.49           O
ATOM    794  N   ARG A 189      17.118 -16.384  55.980  1.00110.44           N
ATOM    795  CA  ARG A 189      16.237 -15.675  55.102  1.00110.44           C
ATOM    796  CB  ARG A 189      16.834 -14.353  54.587  1.00110.44           C
ATOM    797  CG  ARG A 189      16.929 -13.288  55.683  1.00110.44           C
ATOM    798  CD  ARG A 189      17.885 -13.651  56.822  1.00110.44           C
ATOM    799  NE  ARG A 189      18.864 -12.536  56.978  1.00110.44           N
ATOM    800  CZ  ARG A 189      20.080 -12.576  56.359  1.00110.44           C
ATOM    801  NH1 ARG A 189      20.421 -13.643  55.580  1.00110.44           N
ATOM    802  NH2 ARG A 189      20.958 -11.545  56.528  1.00110.44           N
ATOM    803  C   ARG A 189      15.906 -16.548  53.936  1.00110.44           C
ATOM    804  O   ARG A 189      16.727 -17.339  53.472  1.00110.44           O
ATOM    805  N   ARG A 190      14.658 -16.425  53.445  1.00131.85           N
ATOM    806  CA  ARG A 190      14.200 -17.213  52.342  1.00131.85           C
ATOM    807  CB  ARG A 190      13.097 -18.212  52.730  1.00131.85           C
ATOM    808  CG  ARG A 190      13.579 -19.331  53.660  1.00131.85           C
ATOM    809  CD  ARG A 190      12.445 -20.229  54.162  1.00131.85           C
ATOM    810  NE  ARG A 190      11.829 -20.885  52.974  1.00131.85           N
ATOM    811  CZ  ARG A 190      12.197 -22.149  52.608  1.00131.85           C
ATOM    812  NH1 ARG A 190      13.078 -22.858  53.370  1.00131.85           N
ATOM    813  NH2 ARG A 190      11.667 -22.715  51.485  1.00131.85           N
ATOM    814  C   ARG A 190      13.623 -16.266  51.337  1.00131.85           C
ATOM    815  O   ARG A 190      13.406 -15.090  51.624  1.00131.85           O
ATOM    816  N   TYR A 191      13.373 -16.766  50.114  1.00 67.04           N
ATOM    817  CA  TYR A 191      12.852 -15.956  49.054  1.00 67.04           C
ATOM    818  CB  TYR A 191      12.777 -16.729  47.725  1.00 67.04           C
ATOM    819  CG  TYR A 191      12.027 -15.927  46.722  1.00 67.04           C
ATOM    820  CD1 TYR A 191      12.667 -14.967  45.980  1.00 67.04           C
ATOM    821  CD2 TYR A 191      10.682 -16.142  46.519  1.00 67.04           C
ATOM    822  CE1 TYR A 191      11.961 -14.242  45.055  1.00 67.04           C
ATOM    823  CE2 TYR A 191       9.976 -15.413  45.590  1.00 67.04           C
ATOM    824  CZ  TYR A 191      10.620 -14.455  44.851  1.00 67.04           C
ATOM    825  OH  TYR A 191       9.916 -13.696  43.892  1.00 67.04           O
ATOM    826  C   TYR A 191      11.465 -15.515  49.405  1.00 67.04           C
ATOM    827  O   TYR A 191      10.632 -16.314  49.830  1.00 67.04           O
ATOM    828  N   GLU A 192      11.202 -14.201  49.253  1.00 56.96           N
ATOM    829  CA  GLU A 192       9.903 -13.640  49.494  1.00 56.96           C
ATOM    830  CB  GLU A 192       9.873 -12.721  50.720  1.00 56.96           C
ATOM    831  CG  GLU A 192      10.173 -13.465  52.021  1.00 56.96           C
ATOM    832  CD  GLU A 192      10.170 -12.446  53.146  1.00 56.96           C
ATOM    833  OE1 GLU A 192       9.256 -11.579  53.145  1.00 56.96           O
ATOM    834  OE2 GLU A 192      11.080 -12.513  54.016  1.00 56.96           O
ATOM    835  C   GLU A 192       9.606 -12.806  48.292  1.00 56.96           C
ATOM    836  O   GLU A 192      10.491 -12.115  47.792  1.00 56.96           O
ATOM    837  N   VAL A 193       8.347 -12.828  47.807  1.00 78.73           N
ATOM    838  CA  VAL A 193       8.018 -12.148  46.586  1.00 78.73           C
ATOM    839  CB  VAL A 193       6.584 -12.330  46.181  1.00 78.73           C
ATOM    840  CG1 VAL A 193       6.327 -11.507  44.907  1.00 78.73           C
ATOM    841  CG2 VAL A 193       6.295 -13.835  46.042  1.00 78.73           C
ATOM    842  C   VAL A 193       8.226 -10.679  46.751  1.00 78.73           C
ATOM    843  O   VAL A 193       7.648 -10.063  47.647  1.00 78.73           O
ATOM    844  N   PRO A 194       9.069 -10.088  45.937  1.00163.09           N
ATOM    845  CA  PRO A 194       9.196  -8.663  45.979  1.00163.09           C
ATOM    846  CD  PRO A 194      10.233 -10.730  45.352  1.00163.09           C
ATOM    847  CB  PRO A 194      10.567  -8.331  45.387  1.00163.09           C
ATOM    848  CG  PRO A 194      10.948  -9.595  44.594  1.00163.09           C
ATOM    849  C   PRO A 194       8.052  -8.121  45.193  1.00163.09           C
ATOM    850  O   PRO A 194       8.191  -8.002  43.982  1.00163.09           O
ATOM    851  N   LEU A 195       6.980  -7.646  45.838  1.00167.43           N
ATOM    852  CA  LEU A 195       5.816  -7.191  45.125  1.00167.43           C
ATOM    853  CB  LEU A 195       4.616  -7.015  46.077  1.00167.43           C
ATOM    854  CG  LEU A 195       3.265  -6.727  45.403  1.00167.43           C
ATOM    855  CD1 LEU A 195       2.926  -7.790  44.345  1.00167.43           C
ATOM    856  CD2 LEU A 195       2.154  -6.632  46.463  1.00167.43           C
ATOM    857  C   LEU A 195       6.191  -5.893  44.447  1.00167.43           C
ATOM    858  O   LEU A 195       7.378  -5.620  44.313  1.00167.43           O
ATOM    859  N   GLU A 196       5.232  -5.009  44.082  1.00147.40           N
ATOM    860  CA  GLU A 196       5.480  -3.852  43.237  1.00147.40           C
ATOM    861  CB  GLU A 196       4.302  -2.867  43.136  1.00147.40           C
ATOM    862  CG  GLU A 196       4.633  -1.676  42.229  1.00147.40           C
ATOM    863  CD  GLU A 196       3.366  -0.874  41.967  1.00147.40           C
ATOM    864  OE1 GLU A 196       2.269  -1.490  41.908  1.00147.40           O
ATOM    865  OE2 GLU A 196       3.483   0.371  41.806  1.00147.40           O
ATOM    866  C   GLU A 196       6.651  -3.067  43.690  1.00147.40           C
ATOM    867  O   GLU A 196       7.395  -2.550  42.876  1.00147.40           O
ATOM    868  N   THR A 197       6.747  -2.891  44.995  1.00293.05           N
ATOM    869  CA  THR A 197       7.824  -2.491  45.840  1.00293.05           C
ATOM    870  CB  THR A 197       7.929  -1.024  46.206  1.00293.05           C
ATOM    871  OG1 THR A 197       9.059  -0.835  47.046  1.00293.05           O
ATOM    872  CG2 THR A 197       6.666  -0.476  46.878  1.00293.05           C
ATOM    873  C   THR A 197       7.199  -3.321  46.857  1.00293.05           C
ATOM    874  O   THR A 197       7.135  -4.513  46.582  1.00293.05           O
ATOM    875  N   PRO A 198       6.752  -3.028  47.989  1.00216.18           N
ATOM    876  CA  PRO A 198       5.799  -4.077  48.136  1.00216.18           C
ATOM    877  CD  PRO A 198       7.613  -2.919  49.155  1.00216.18           C
ATOM    878  CB  PRO A 198       5.651  -4.287  49.636  1.00216.18           C
ATOM    879  CG  PRO A 198       7.057  -3.940  50.165  1.00216.18           C
ATOM    880  C   PRO A 198       4.673  -3.407  47.376  1.00216.18           C
ATOM    881  O   PRO A 198       4.641  -2.183  47.489  1.00216.18           O
ATOM    882  N   HIS A 199       3.784  -4.074  46.568  1.00120.06           N
ATOM    883  CA  HIS A 199       2.658  -3.266  46.188  1.00120.06           C
ATOM    884  ND1 HIS A 199       0.485  -2.416  43.659  1.00120.06           N
ATOM    885  CG  HIS A 199       0.527  -3.019  44.896  1.00120.06           C
ATOM    886  CB  HIS A 199       1.594  -3.974  45.338  1.00120.06           C
ATOM    887  NE2 HIS A 199      -1.265  -1.653  44.797  1.00120.06           N
ATOM    888  CD2 HIS A 199      -0.550  -2.543  45.578  1.00120.06           C
ATOM    889  CE1 HIS A 199      -0.607  -1.611  43.653  1.00120.06           C
ATOM    890  C   HIS A 199       2.073  -3.004  47.558  1.00120.06           C
ATOM    891  O   HIS A 199       1.711  -1.879  47.901  1.00120.06           O
ATOM    892  N   VAL A 200       2.156  -4.060  48.404  1.00181.84           N
ATOM    893  CA  VAL A 200       1.699  -4.189  49.771  1.00181.84           C
ATOM    894  CB  VAL A 200       1.711  -5.616  50.248  1.00181.84           C
ATOM    895  CG1 VAL A 200       3.169  -6.062  50.448  1.00181.84           C
ATOM    896  CG2 VAL A 200       0.834  -5.730  51.506  1.00181.84           C
ATOM    897  C   VAL A 200       2.428  -3.316  50.856  1.00181.84           C
ATOM    898  O   VAL A 200       3.487  -2.753  50.578  1.00181.84           O
ATOM    899  N   HIS A 201       1.857  -3.169  52.126  1.00146.88           N
ATOM    900  CA  HIS A 201       2.326  -2.321  53.266  1.00146.88           C
ATOM    901  ND1 HIS A 201       3.333   0.898  52.636  1.00146.88           N
ATOM    902  CG  HIS A 201       2.331   0.013  52.306  1.00146.88           C
ATOM    903  CB  HIS A 201       1.688  -0.922  53.287  1.00146.88           C
ATOM    904  NE2 HIS A 201       2.952   1.151  50.461  1.00146.88           N
ATOM    905  CD2 HIS A 201       2.110   0.180  50.974  1.00146.88           C
ATOM    906  CE1 HIS A 201       3.667   1.553  51.496  1.00146.88           C
ATOM    907  C   HIS A 201       2.149  -2.919  54.722  1.00146.88           C
ATOM    908  O   HIS A 201       2.398  -4.112  54.875  1.00146.88           O
ATOM    909  N   SER A 202       1.731  -2.115  55.812  1.00219.03           N
ATOM    910  CA  SER A 202       1.773  -2.382  57.306  1.00219.03           C
ATOM    911  CB  SER A 202       2.776  -1.436  58.000  1.00219.03           C
ATOM    912  OG  SER A 202       2.942  -1.781  59.367  1.00219.03           O
ATOM    913  C   SER A 202       0.412  -2.349  58.206  1.00219.03           C
ATOM    914  O   SER A 202      -0.639  -2.064  57.634  1.00219.03           O
ATOM    915  N   ARG A 203       0.426  -2.589  59.632  1.00310.14           N
ATOM    916  CA  ARG A 203      -0.561  -2.869  60.791  1.00310.14           C
ATOM    917  CB  ARG A 203       0.184  -3.184  62.103  1.00310.14           C
ATOM    918  CG  ARG A 203      -0.724  -3.491  63.299  1.00310.14           C
ATOM    919  CD  ARG A 203      -1.035  -2.275  64.177  1.00310.14           C
ATOM    920  NE  ARG A 203      -1.891  -2.742  65.304  1.00310.14           N
ATOM    921  CZ  ARG A 203      -2.157  -1.910  66.355  1.00310.14           C
ATOM    922  NH1 ARG A 203      -1.642  -0.646  66.376  1.00310.14           N
ATOM    923  NH2 ARG A 203      -2.942  -2.340  67.385  1.00310.14           N
ATOM    924  C   ARG A 203      -1.756  -1.904  61.200  1.00310.14           C
ATOM    925  O   ARG A 203      -1.635  -0.700  60.980  1.00310.14           O
ATOM    926  N   ALA A 204      -2.911  -2.406  61.876  1.00164.49           N
ATOM    927  CA  ALA A 204      -4.187  -1.659  62.186  1.00164.49           C
ATOM    928  CB  ALA A 204      -5.143  -1.640  60.981  1.00164.49           C
ATOM    929  C   ALA A 204      -5.094  -2.033  63.427  1.00164.49           C
ATOM    930  O   ALA A 204      -4.907  -3.027  64.123  1.00164.49           O
ATOM    931  N   PRO A 205      -6.087  -1.166  63.764  1.00173.02           N
ATOM    932  CA  PRO A 205      -7.047  -1.345  64.888  1.00173.02           C
ATOM    933  CD  PRO A 205      -5.802   0.245  63.553  1.00173.02           C
ATOM    934  CB  PRO A 205      -7.216   0.044  65.504  1.00173.02           C
ATOM    935  CG  PRO A 205      -6.850   1.013  64.370  1.00173.02           C
ATOM    936  C   PRO A 205      -8.432  -1.975  64.643  1.00173.02           C
ATOM    937  O   PRO A 205      -8.820  -2.142  63.491  1.00173.02           O
ATOM    938  N   SER A 206      -9.208  -2.275  65.734  1.00195.86           N
ATOM    939  CA  SER A 206     -10.592  -2.758  65.788  1.00195.86           C
ATOM    940  CB  SER A 206     -11.634  -1.636  65.617  1.00195.86           C
ATOM    941  OG  SER A 206     -11.561  -0.731  66.709  1.00195.86           O
ATOM    942  C   SER A 206     -10.931  -3.865  64.818  1.00195.86           C
ATOM    943  O   SER A 206     -11.579  -3.627  63.799  1.00195.86           O
ATOM    944  N   PRO A 207     -10.525  -5.076  65.109  1.00172.93           N
ATOM    945  CA  PRO A 207     -10.763  -6.181  64.199  1.00172.93           C
ATOM    946  CD  PRO A 207      -9.292  -5.255  65.857  1.00172.93           C
ATOM    947  CB  PRO A 207      -9.638  -7.188  64.458  1.00172.93           C
ATOM    948  CG  PRO A 207      -9.024  -6.763  65.801  1.00172.93           C
ATOM    949  C   PRO A 207     -12.106  -6.865  64.108  1.00172.93           C
ATOM    950  O   PRO A 207     -12.787  -7.045  65.117  1.00172.93           O
ATOM    951  N   LEU A 208     -12.473  -7.256  62.867  1.00180.33           N
ATOM    952  CA  LEU A 208     -13.614  -8.034  62.453  1.00180.33           C
ATOM    953  CB  LEU A 208     -13.877  -7.928  60.940  1.00180.33           C
ATOM    954  CG  LEU A 208     -15.090  -8.746  60.458  1.00180.33           C
ATOM    955  CD1 LEU A 208     -16.395  -8.242  61.095  1.00180.33           C
ATOM    956  CD2 LEU A 208     -15.157  -8.796  58.923  1.00180.33           C
ATOM    957  C   LEU A 208     -13.377  -9.483  62.773  1.00180.33           C
ATOM    958  O   LEU A 208     -14.314 -10.278  62.831  1.00180.33           O
ATOM    959  N   TYR A 209     -12.097  -9.888  62.905  1.00166.47           N
ATOM    960  CA  TYR A 209     -11.782 -11.279  63.087  1.00166.47           C
ATOM    961  CB  TYR A 209     -11.002 -11.869  61.897  1.00166.47           C
ATOM    962  CG  TYR A 209      -9.713 -11.128  61.763  1.00166.47           C
ATOM    963  CD1 TYR A 209      -9.646  -9.979  61.008  1.00166.47           C
ATOM    964  CD2 TYR A 209      -8.573 -11.575  62.395  1.00166.47           C
ATOM    965  CE1 TYR A 209      -8.464  -9.290  60.880  1.00166.47           C
ATOM    966  CE2 TYR A 209      -7.386 -10.891  62.270  1.00166.47           C
ATOM    967  CZ  TYR A 209      -7.331  -9.746  61.511  1.00166.47           C
ATOM    968  OH  TYR A 209      -6.117  -9.040  61.380  1.00166.47           O
ATOM    969  C   TYR A 209     -10.947 -11.476  64.323  1.00166.47           C
ATOM    970  O   TYR A 209     -10.440 -10.519  64.907  1.00166.47           O
ATOM    971  N   SER A 210     -10.842 -12.750  64.781  1.00 64.39           N
ATOM    972  CA  SER A 210     -10.035 -13.096  65.922  1.00 64.39           C
ATOM    973  CB  SER A 210     -10.840 -13.609  67.127  1.00 64.39           C
ATOM    974  OG  SER A 210     -11.432 -14.859  66.810  1.00 64.39           O
ATOM    975  C   SER A 210      -9.120 -14.213  65.513  1.00 64.39           C
ATOM    976  O   SER A 210      -9.471 -15.041  64.670  1.00 64.39           O
ATOM    977  N   VAL A 211      -7.905 -14.263  66.105  1.00128.44           N
ATOM    978  CA  VAL A 211      -6.993 -15.294  65.711  1.00128.44           C
ATOM    979  CB  VAL A 211      -5.722 -14.744  65.131  1.00128.44           C
ATOM    980  CG1 VAL A 211      -4.785 -14.317  66.270  1.00128.44           C
ATOM    981  CG2 VAL A 211      -5.154 -15.760  64.132  1.00128.44           C
ATOM    982  C   VAL A 211      -6.694 -16.140  66.915  1.00128.44           C
ATOM    983  O   VAL A 211      -6.440 -15.635  68.009  1.00128.44           O
ATOM    984  N   GLU A 212      -6.751 -17.476  66.743  1.00 78.01           N
ATOM    985  CA  GLU A 212      -6.494 -18.362  67.840  1.00 78.01           C
ATOM    986  CB  GLU A 212      -7.712 -19.224  68.224  1.00 78.01           C
ATOM    987  CG  GLU A 212      -8.850 -18.433  68.875  1.00 78.01           C
ATOM    988  CD  GLU A 212      -9.651 -17.727  67.794  1.00 78.01           C
ATOM    989  OE1 GLU A 212      -9.502 -18.090  66.596  1.00 78.01           O
ATOM    990  OE2 GLU A 212     -10.437 -16.815  68.163  1.00 78.01           O
ATOM    991  C   GLU A 212      -5.387 -19.280  67.428  1.00 78.01           C
ATOM    992  O   GLU A 212      -5.374 -19.785  66.306  1.00 78.01           O
ATOM    993  N   PHE A 213      -4.404 -19.501  68.327  1.00 61.79           N
ATOM    994  CA  PHE A 213      -3.328 -20.394  68.006  1.00 61.79           C
ATOM    995  CB  PHE A 213      -1.946 -19.726  67.910  1.00 61.79           C
ATOM    996  CG  PHE A 213      -1.847 -19.179  66.526  1.00 61.79           C
ATOM    997  CD1 PHE A 213      -2.480 -18.017  66.149  1.00 61.79           C
ATOM    998  CD2 PHE A 213      -1.108 -19.859  65.586  1.00 61.79           C
ATOM    999  CE1 PHE A 213      -2.363 -17.547  64.859  1.00 61.79           C
ATOM   1000  CE2 PHE A 213      -0.988 -19.393  64.299  1.00 61.79           C
ATOM   1001  CZ  PHE A 213      -1.615 -18.229  63.933  1.00 61.79           C
ATOM   1002  C   PHE A 213      -3.275 -21.501  69.010  1.00 61.79           C
ATOM   1003  O   PHE A 213      -3.482 -21.286  70.203  1.00 61.79           O
ATOM   1004  N   SER A 214      -3.016 -22.735  68.520  1.00 44.35           N
ATOM   1005  CA  SER A 214      -2.918 -23.897  69.363  1.00 44.35           C
ATOM   1006  CB  SER A 214      -3.753 -25.090  68.867  1.00 44.35           C
ATOM   1007  OG  SER A 214      -5.131 -24.753  68.865  1.00 44.35           O
ATOM   1008  C   SER A 214      -1.483 -24.331  69.341  1.00 44.35           C
ATOM   1009  O   SER A 214      -0.852 -24.354  68.285  1.00 44.35           O
ATOM   1010  N   GLU A 215      -0.912 -24.619  70.529  1.00128.45           N
ATOM   1011  CA  GLU A 215       0.480 -24.969  70.622  1.00128.45           C
ATOM   1012  CB  GLU A 215       1.109 -24.707  72.000  1.00128.45           C
ATOM   1013  CG  GLU A 215       0.606 -25.599  73.131  1.00128.45           C
ATOM   1014  CD  GLU A 215       1.577 -25.401  74.285  1.00128.45           C
ATOM   1015  OE1 GLU A 215       2.555 -24.628  74.099  1.00128.45           O
ATOM   1016  OE2 GLU A 215       1.362 -26.020  75.360  1.00128.45           O
ATOM   1017  C   GLU A 215       0.809 -26.382  70.247  1.00128.45           C
ATOM   1018  O   GLU A 215       1.799 -26.616  69.555  1.00128.45           O
ATOM   1019  N   GLU A 216       0.011 -27.374  70.697  1.00118.50           N
ATOM   1020  CA  GLU A 216       0.444 -28.720  70.450  1.00118.50           C
ATOM   1021  CB  GLU A 216       0.865 -29.445  71.741  1.00118.50           C
ATOM   1022  CG  GLU A 216       1.912 -28.693  72.568  1.00118.50           C
ATOM   1023  CD  GLU A 216       3.159 -28.491  71.722  1.00118.50           C
ATOM   1024  OE1 GLU A 216       3.597 -29.478  71.074  1.00118.50           O
ATOM   1025  OE2 GLU A 216       3.684 -27.345  71.711  1.00118.50           O
ATOM   1026  C   GLU A 216      -0.703 -29.507  69.905  1.00118.50           C
ATOM   1027  O   GLU A 216      -1.629 -29.843  70.645  1.00118.50           O
ATOM   1028  N   PRO A 217      -0.689 -29.827  68.639  1.00 89.64           N
ATOM   1029  CA  PRO A 217       0.320 -29.367  67.728  1.00 89.64           C
ATOM   1030  CD  PRO A 217      -1.273 -31.084  68.202  1.00 89.64           C
ATOM   1031  CB  PRO A 217       0.402 -30.408  66.608  1.00 89.64           C
ATOM   1032  CG  PRO A 217      -0.921 -31.181  66.710  1.00 89.64           C
ATOM   1033  C   PRO A 217      -0.091 -28.015  67.236  1.00 89.64           C
ATOM   1034  O   PRO A 217      -1.190 -27.567  67.559  1.00 89.64           O
ATOM   1035  N   PHE A 218       0.778 -27.360  66.445  1.00106.59           N
ATOM   1036  CA  PHE A 218       0.526 -26.040  65.938  1.00106.59           C
ATOM   1037  CB  PHE A 218       1.746 -25.475  65.184  1.00106.59           C
ATOM   1038  CG  PHE A 218       1.349 -24.293  64.366  1.00106.59           C
ATOM   1039  CD1 PHE A 218       1.279 -23.032  64.910  1.00106.59           C
ATOM   1040  CD2 PHE A 218       1.044 -24.460  63.034  1.00106.59           C
ATOM   1041  CE1 PHE A 218       0.913 -21.957  64.133  1.00106.59           C
ATOM   1042  CE2 PHE A 218       0.679 -23.389  62.253  1.00106.59           C
ATOM   1043  CZ  PHE A 218       0.613 -22.132  62.803  1.00106.59           C
ATOM   1044  C   PHE A 218      -0.659 -26.012  65.020  1.00106.59           C
ATOM   1045  O   PHE A 218      -0.869 -26.917  64.214  1.00106.59           O
ATOM   1046  N   GLY A 219      -1.478 -24.942  65.148  1.00 46.25           N
ATOM   1047  CA  GLY A 219      -2.628 -24.727  64.316  1.00 46.25           C
ATOM   1048  C   GLY A 219      -2.969 -23.266  64.407  1.00 46.25           C
ATOM   1049  O   GLY A 219      -2.764 -22.639  65.444  1.00 46.25           O
ATOM   1050  N   VAL A 220      -3.492 -22.684  63.306  1.00108.75           N
ATOM   1051  CA  VAL A 220      -3.898 -21.306  63.275  1.00108.75           C
ATOM   1052  CB  VAL A 220      -3.177 -20.494  62.236  1.00108.75           C
ATOM   1053  CG1 VAL A 220      -3.276 -21.232  60.887  1.00108.75           C
ATOM   1054  CG2 VAL A 220      -3.816 -19.092  62.188  1.00108.75           C
ATOM   1055  C   VAL A 220      -5.335 -21.298  62.868  1.00108.75           C
ATOM   1056  O   VAL A 220      -5.725 -21.988  61.928  1.00108.75           O
ATOM   1057  N   ILE A 221      -6.175 -20.522  63.578  1.00 96.45           N
ATOM   1058  CA  ILE A 221      -7.555 -20.465  63.197  1.00 96.45           C
ATOM   1059  CB  ILE A 221      -8.463 -21.186  64.150  1.00 96.45           C
ATOM   1060  CG2 ILE A 221      -8.078 -22.674  64.139  1.00 96.45           C
ATOM   1061  CG1 ILE A 221      -8.398 -20.540  65.542  1.00 96.45           C
ATOM   1062  CD1 ILE A 221      -9.440 -21.083  66.519  1.00 96.45           C
ATOM   1063  C   ILE A 221      -7.960 -19.029  63.163  1.00 96.45           C
ATOM   1064  O   ILE A 221      -7.566 -18.246  64.026  1.00 96.45           O
ATOM   1065  N   VAL A 222      -8.740 -18.643  62.134  1.00 46.56           N
ATOM   1066  CA  VAL A 222      -9.221 -17.297  62.045  1.00 46.56           C
ATOM   1067  CB  VAL A 222      -8.826 -16.603  60.776  1.00 46.56           C
ATOM   1068  CG1 VAL A 222      -9.465 -15.205  60.765  1.00 46.56           C
ATOM   1069  CG2 VAL A 222      -7.291 -16.580  60.691  1.00 46.56           C
ATOM   1070  C   VAL A 222     -10.710 -17.390  62.064  1.00 46.56           C
ATOM   1071  O   VAL A 222     -11.303 -18.133  61.283  1.00 46.56           O
ATOM   1072  N   ARG A 223     -11.356 -16.624  62.964  1.00 88.32           N
ATOM   1073  CA  ARG A 223     -12.781 -16.704  63.068  1.00 88.32           C
ATOM   1074  CB  ARG A 223     -13.284 -17.235  64.423  1.00 88.32           C
ATOM   1075  CG  ARG A 223     -13.051 -18.733  64.628  1.00 88.32           C
ATOM   1076  CD  ARG A 223     -13.867 -19.315  65.784  1.00 88.32           C
ATOM   1077  NE  ARG A 223     -13.299 -18.795  67.059  1.00 88.32           N
ATOM   1078  CZ  ARG A 223     -12.463 -19.583  67.798  1.00 88.32           C
ATOM   1079  NH1 ARG A 223     -12.163 -20.847  67.378  1.00 88.32           N
ATOM   1080  NH2 ARG A 223     -11.930 -19.109  68.960  1.00 88.32           N
ATOM   1081  C   ARG A 223     -13.364 -15.341  62.888  1.00 88.32           C
ATOM   1082  O   ARG A 223     -12.703 -14.320  63.078  1.00 88.32           O
ATOM   1083  N   ARG A 224     -14.643 -15.311  62.470  1.00 66.81           N
ATOM   1084  CA  ARG A 224     -15.351 -14.078  62.323  1.00 66.81           C
ATOM   1085  CB  ARG A 224     -16.560 -14.210  61.382  1.00 66.81           C
ATOM   1086  CG  ARG A 224     -17.324 -12.909  61.144  1.00 66.81           C
ATOM   1087  CD  ARG A 224     -18.429 -13.056  60.098  1.00 66.81           C
ATOM   1088  NE  ARG A 224     -17.771 -13.440  58.818  1.00 66.81           N
ATOM   1089  CZ  ARG A 224     -17.259 -12.477  57.997  1.00 66.81           C
ATOM   1090  NH1 ARG A 224     -17.341 -11.162  58.354  1.00 66.81           N
ATOM   1091  NH2 ARG A 224     -16.667 -12.830  56.819  1.00 66.81           N
ATOM   1092  C   ARG A 224     -15.829 -13.751  63.704  1.00 66.81           C
ATOM   1093  O   ARG A 224     -16.395 -14.602  64.383  1.00 66.81           O
ATOM   1094  N   GLN A 225     -15.580 -12.519  64.185  1.00 85.90           N
ATOM   1095  CA  GLN A 225     -15.940 -12.198  65.538  1.00 85.90           C
ATOM   1096  CB  GLN A 225     -15.352 -10.870  66.048  1.00 85.90           C
ATOM   1097  CG  GLN A 225     -15.623 -10.657  67.541  1.00 85.90           C
ATOM   1098  CD  GLN A 225     -14.851  -9.437  68.026  1.00 85.90           C
ATOM   1099  OE1 GLN A 225     -14.043  -8.860  67.301  1.00 85.90           O
ATOM   1100  NE2 GLN A 225     -15.101  -9.036  69.302  1.00 85.90           N
ATOM   1101  C   GLN A 225     -17.428 -12.153  65.710  1.00 85.90           C
ATOM   1102  O   GLN A 225     -17.951 -12.597  66.730  1.00 85.90           O
ATOM   1103  N   LEU A 226     -18.157 -11.636  64.705  1.00104.12           N
ATOM   1104  CA  LEU A 226     -19.567 -11.419  64.856  1.00104.12           C
ATOM   1105  CB  LEU A 226     -20.171 -10.773  63.587  1.00104.12           C
ATOM   1106  CG  LEU A 226     -21.606 -10.207  63.708  1.00104.12           C
ATOM   1107  CD1 LEU A 226     -22.053  -9.601  62.368  1.00104.12           C
ATOM   1108  CD2 LEU A 226     -22.626 -11.224  64.247  1.00104.12           C
ATOM   1109  C   LEU A 226     -20.264 -12.722  65.135  1.00104.12           C
ATOM   1110  O   LEU A 226     -21.049 -12.801  66.080  1.00104.12           O
ATOM   1111  N   ASP A 227     -19.994 -13.792  64.358  1.00103.79           N
ATOM   1112  CA  ASP A 227     -20.756 -14.985  64.609  1.00103.79           C
ATOM   1113  CB  ASP A 227     -21.639 -15.395  63.413  1.00103.79           C
ATOM   1114  CG  ASP A 227     -20.773 -15.728  62.203  1.00103.79           C
ATOM   1115  OD1 ASP A 227     -19.545 -15.449  62.245  1.00103.79           O
ATOM   1116  OD2 ASP A 227     -21.342 -16.263  61.213  1.00103.79           O
ATOM   1117  C   ASP A 227     -19.862 -16.140  64.945  1.00103.79           C
ATOM   1118  O   ASP A 227     -20.329 -17.268  65.094  1.00103.79           O
ATOM   1119  N   GLY A 228     -18.549 -15.895  65.081  1.00 33.91           N
ATOM   1120  CA  GLY A 228     -17.636 -16.925  65.493  1.00 33.91           C
ATOM   1121  C   GLY A 228     -17.541 -17.996  64.448  1.00 33.91           C
ATOM   1122  O   GLY A 228     -17.248 -19.147  64.769  1.00 33.91           O
ATOM   1123  N   ARG A 229     -17.785 -17.663  63.167  1.00165.45           N
ATOM   1124  CA  ARG A 229     -17.685 -18.675  62.151  1.00165.45           C
ATOM   1125  CB  ARG A 229     -18.280 -18.223  60.802  1.00165.45           C
ATOM   1126  CG  ARG A 229     -18.443 -19.329  59.752  1.00165.45           C
ATOM   1127  CD  ARG A 229     -19.666 -20.222  59.989  1.00165.45           C
ATOM   1128  NE  ARG A 229     -20.886 -19.379  59.803  1.00165.45           N
ATOM   1129  CZ  ARG A 229     -21.572 -19.366  58.621  1.00165.45           C
ATOM   1130  NH1 ARG A 229     -21.220 -20.205  57.604  1.00165.45           N
ATOM   1131  NH2 ARG A 229     -22.629 -18.518  58.462  1.00165.45           N
ATOM   1132  C   ARG A 229     -16.225 -18.928  61.935  1.00165.45           C
ATOM   1133  O   ARG A 229     -15.438 -17.987  61.845  1.00165.45           O
ATOM   1134  N   VAL A 230     -15.817 -20.211  61.842  1.00 61.55           N
ATOM   1135  CA  VAL A 230     -14.420 -20.499  61.653  1.00 61.55           C
ATOM   1136  CB  VAL A 230     -14.026 -21.871  62.113  1.00 61.55           C
ATOM   1137  CG1 VAL A 230     -12.541 -22.095  61.779  1.00 61.55           C
ATOM   1138  CG2 VAL A 230     -14.355 -22.000  63.609  1.00 61.55           C
ATOM   1139  C   VAL A 230     -14.144 -20.426  60.186  1.00 61.55           C
ATOM   1140  O   VAL A 230     -14.660 -21.224  59.406  1.00 61.55           O
ATOM   1141  N   LEU A 231     -13.416 -19.373  59.766  1.00 93.71           N
ATOM   1142  CA  LEU A 231     -13.066 -19.202  58.383  1.00 93.71           C
ATOM   1143  CB  LEU A 231     -12.776 -17.726  58.080  1.00 93.71           C
ATOM   1144  CG  LEU A 231     -13.962 -16.813  58.450  1.00 93.71           C
ATOM   1145  CD1 LEU A 231     -13.651 -15.344  58.136  1.00 93.71           C
ATOM   1146  CD2 LEU A 231     -15.272 -17.297  57.809  1.00 93.71           C
ATOM   1147  C   LEU A 231     -11.874 -20.012  57.944  1.00 93.71           C
ATOM   1148  O   LEU A 231     -11.949 -20.803  57.004  1.00 93.71           O
ATOM   1149  N   LEU A 232     -10.737 -19.839  58.650  1.00132.48           N
ATOM   1150  CA  LEU A 232      -9.490 -20.462  58.298  1.00132.48           C
ATOM   1151  CB  LEU A 232      -8.369 -19.411  58.143  1.00132.48           C
ATOM   1152  CG  LEU A 232      -7.010 -19.902  57.596  1.00132.48           C
ATOM   1153  CD1 LEU A 232      -6.377 -20.997  58.469  1.00132.48           C
ATOM   1154  CD2 LEU A 232      -7.106 -20.265  56.108  1.00132.48           C
ATOM   1155  C   LEU A 232      -9.129 -21.307  59.475  1.00132.48           C
ATOM   1156  O   LEU A 232      -9.171 -20.827  60.606  1.00132.48           O
ATOM   1157  N   ASN A 233      -8.835 -22.605  59.254  1.00133.12           N
ATOM   1158  CA  ASN A 233      -8.336 -23.385  60.347  1.00133.12           C
ATOM   1159  CB  ASN A 233      -9.390 -24.070  61.242  1.00133.12           C
ATOM   1160  CG  ASN A 233     -10.130 -25.160  60.497  1.00133.12           C
ATOM   1161  OD1 ASN A 233      -9.654 -26.288  60.387  1.00133.12           O
ATOM   1162  ND2 ASN A 233     -11.354 -24.823  60.008  1.00133.12           N
ATOM   1163  C   ASN A 233      -7.400 -24.407  59.784  1.00133.12           C
ATOM   1164  O   ASN A 233      -7.783 -25.280  59.012  1.00133.12           O
ATOM   1165  N   THR A 234      -6.121 -24.300  60.170  1.00141.22           N
ATOM   1166  CA  THR A 234      -5.050 -25.137  59.706  1.00141.22           C
ATOM   1167  CB  THR A 234      -3.688 -24.589  59.999  1.00141.22           C
ATOM   1168  OG1 THR A 234      -2.706 -25.253  59.218  1.00141.22           O
ATOM   1169  CG2 THR A 234      -3.405 -24.836  61.483  1.00141.22           C
ATOM   1170  C   THR A 234      -5.112 -26.498  60.341  1.00141.22           C
ATOM   1171  O   THR A 234      -4.440 -27.423  59.891  1.00141.22           O
ATOM   1172  N   THR A 235      -5.911 -26.644  61.414  1.00145.02           N
ATOM   1173  CA  THR A 235      -5.981 -27.791  62.284  1.00145.02           C
ATOM   1174  CB  THR A 235      -7.060 -27.641  63.316  1.00145.02           C
ATOM   1175  OG1 THR A 235      -6.970 -28.683  64.275  1.00145.02           O
ATOM   1176  CG2 THR A 235      -8.427 -27.677  62.612  1.00145.02           C
ATOM   1177  C   THR A 235      -6.254 -29.066  61.536  1.00145.02           C
ATOM   1178  O   THR A 235      -5.915 -30.145  62.017  1.00145.02           O
ATOM   1179  N   VAL A 236      -6.905 -28.996  60.366  1.00123.27           N
ATOM   1180  CA  VAL A 236      -7.255 -30.164  59.600  1.00123.27           C
ATOM   1181  CB  VAL A 236      -7.960 -29.809  58.323  1.00123.27           C
ATOM   1182  CG1 VAL A 236      -9.297 -29.135  58.673  1.00123.27           C
ATOM   1183  CG2 VAL A 236      -7.025 -28.922  57.482  1.00123.27           C
ATOM   1184  C   VAL A 236      -6.026 -30.956  59.231  1.00123.27           C
ATOM   1185  O   VAL A 236      -6.088 -32.184  59.148  1.00123.27           O
ATOM   1186  N   ALA A 237      -4.880 -30.289  58.976  1.00 65.14           N
ATOM   1187  CA  ALA A 237      -3.711 -30.996  58.529  1.00 65.14           C
ATOM   1188  CB  ALA A 237      -3.506 -30.899  57.005  1.00 65.14           C
ATOM   1189  C   ALA A 237      -2.490 -30.414  59.175  1.00 65.14           C
ATOM   1190  O   ALA A 237      -2.546 -29.487  59.979  1.00 65.14           O
ATOM   1191  N   PRO A 238      -1.373 -31.008  58.866  1.00112.14           N
ATOM   1192  CA  PRO A 238      -0.118 -30.559  59.388  1.00112.14           C
ATOM   1193  CD  PRO A 238      -1.336 -32.408  58.479  1.00112.14           C
ATOM   1194  CB  PRO A 238       0.840 -31.745  59.272  1.00112.14           C
ATOM   1195  CG  PRO A 238       0.154 -32.701  58.285  1.00112.14           C
ATOM   1196  C   PRO A 238       0.414 -29.379  58.664  1.00112.14           C
ATOM   1197  O   PRO A 238      -0.092 -29.017  57.604  1.00112.14           O
ATOM   1198  N   LEU A 239       1.424 -28.739  59.266  1.00112.49           N
ATOM   1199  CA  LEU A 239       2.158 -27.727  58.582  1.00112.49           C
ATOM   1200  CB  LEU A 239       2.574 -26.558  59.482  1.00112.49           C
ATOM   1201  CG  LEU A 239       3.591 -25.607  58.829  1.00112.49           C
ATOM   1202  CD1 LEU A 239       3.061 -24.990  57.525  1.00112.49           C
ATOM   1203  CD2 LEU A 239       4.062 -24.560  59.845  1.00112.49           C
ATOM   1204  C   LEU A 239       3.405 -28.421  58.145  1.00112.49           C
ATOM   1205  O   LEU A 239       4.025 -29.121  58.941  1.00112.49           O
ATOM   1206  N   PHE A 240       3.775 -28.292  56.856  1.00 88.53           N
ATOM   1207  CA  PHE A 240       4.992 -28.885  56.369  1.00 88.53           C
ATOM   1208  CB  PHE A 240       4.795 -29.849  55.188  1.00 88.53           C
ATOM   1209  CG  PHE A 240       4.272 -31.142  55.704  1.00 88.53           C
ATOM   1210  CD1 PHE A 240       2.924 -31.347  55.882  1.00 88.53           C
ATOM   1211  CD2 PHE A 240       5.156 -32.153  56.004  1.00 88.53           C
ATOM   1212  CE1 PHE A 240       2.476 -32.555  56.358  1.00 88.53           C
ATOM   1213  CE2 PHE A 240       4.708 -33.361  56.480  1.00 88.53           C
ATOM   1214  CZ  PHE A 240       3.362 -33.561  56.658  1.00 88.53           C
ATOM   1215  C   PHE A 240       5.877 -27.777  55.872  1.00 88.53           C
ATOM   1216  O   PHE A 240       5.394 -26.844  55.235  1.00 88.53           O
ATOM   1217  N   PHE A 241       7.202 -27.828  56.156  1.00238.39           N
ATOM   1218  CA  PHE A 241       7.997 -26.713  55.713  1.00238.39           C
ATOM   1219  CB  PHE A 241       8.055 -25.608  56.780  1.00238.39           C
ATOM   1220  CG  PHE A 241       8.364 -24.311  56.118  1.00238.39           C
ATOM   1221  CD1 PHE A 241       9.627 -24.010  55.669  1.00238.39           C
ATOM   1222  CD2 PHE A 241       7.353 -23.397  55.925  1.00238.39           C
ATOM   1223  CE1 PHE A 241       9.868 -22.800  55.058  1.00238.39           C
ATOM   1224  CE2 PHE A 241       7.590 -22.188  55.317  1.00238.39           C
ATOM   1225  CZ  PHE A 241       8.857 -21.887  54.883  1.00238.39           C
ATOM   1226  C   PHE A 241       9.426 -27.145  55.478  1.00238.39           C
ATOM   1227  O   PHE A 241      10.303 -26.925  56.316  1.00238.39           O
ATOM   1228  N   ALA A 242       9.703 -27.765  54.315  1.00 99.50           N
ATOM   1229  CA  ALA A 242      11.036 -28.107  53.925  1.00 99.50           C
ATOM   1230  CB  ALA A 242      11.126 -29.508  53.315  1.00 99.50           C
ATOM   1231  C   ALA A 242      11.456 -27.052  52.956  1.00 99.50           C
ATOM   1232  O   ALA A 242      10.629 -26.249  52.528  1.00 99.50           O
ATOM   1233  N   ASP A 243      12.748 -27.014  52.580  1.00 82.60           N
ATOM   1234  CA  ASP A 243      13.187 -25.937  51.741  1.00 82.60           C
ATOM   1235  CB  ASP A 243      14.680 -26.026  51.382  1.00 82.60           C
ATOM   1236  CG  ASP A 243      15.119 -24.777  50.624  1.00 82.60           C
ATOM   1237  OD1 ASP A 243      14.273 -23.873  50.388  1.00 82.60           O
ATOM   1238  OD2 ASP A 243      16.327 -24.720  50.270  1.00 82.60           O
ATOM   1239  C   ASP A 243      12.400 -25.964  50.467  1.00 82.60           C
ATOM   1240  O   ASP A 243      11.957 -24.925  49.983  1.00 82.60           O
ATOM   1241  N   GLN A 244      12.282 -27.155  49.858  1.00165.03           N
ATOM   1242  CA  GLN A 244      11.553 -27.402  48.645  1.00165.03           C
ATOM   1243  CB  GLN A 244      12.271 -28.290  47.620  1.00165.03           C
ATOM   1244  CG  GLN A 244      13.603 -27.650  47.210  1.00165.03           C
ATOM   1245  CD  GLN A 244      14.103 -28.278  45.919  1.00165.03           C
ATOM   1246  OE1 GLN A 244      13.511 -28.089  44.858  1.00165.03           O
ATOM   1247  NE2 GLN A 244      15.234 -29.028  46.003  1.00165.03           N
ATOM   1248  C   GLN A 244      10.120 -27.823  48.789  1.00165.03           C
ATOM   1249  O   GLN A 244       9.517 -28.154  47.771  1.00165.03           O
ATOM   1250  N   PHE A 245       9.599 -28.062  50.014  1.00126.75           N
ATOM   1251  CA  PHE A 245       8.218 -28.479  50.107  1.00126.75           C
ATOM   1252  CB  PHE A 245       8.133 -29.988  50.408  1.00126.75           C
ATOM   1253  CG  PHE A 245       6.736 -30.497  50.311  1.00126.75           C
ATOM   1254  CD1 PHE A 245       6.203 -30.822  49.084  1.00126.75           C
ATOM   1255  CD2 PHE A 245       5.968 -30.676  51.438  1.00126.75           C
ATOM   1256  CE1 PHE A 245       4.920 -31.305  48.979  1.00126.75           C
ATOM   1257  CE2 PHE A 245       4.684 -31.160  51.339  1.00126.75           C
ATOM   1258  CZ  PHE A 245       4.157 -31.474  50.109  1.00126.75           C
ATOM   1259  C   PHE A 245       7.547 -27.754  51.244  1.00126.75           C
ATOM   1260  O   PHE A 245       7.942 -27.897  52.398  1.00126.75           O
ATOM   1261  N   LEU A 246       6.479 -26.981  50.957  1.00118.46           N
ATOM   1262  CA  LEU A 246       5.775 -26.241  51.976  1.00118.46           C
ATOM   1263  CB  LEU A 246       5.918 -24.717  51.814  1.00118.46           C
ATOM   1264  CG  LEU A 246       7.350 -24.177  52.004  1.00118.46           C
ATOM   1265  CD1 LEU A 246       8.332 -24.747  50.967  1.00118.46           C
ATOM   1266  CD2 LEU A 246       7.351 -22.641  52.021  1.00118.46           C
ATOM   1267  C   LEU A 246       4.316 -26.552  51.820  1.00118.46           C
ATOM   1268  O   LEU A 246       3.801 -26.529  50.704  1.00118.46           O
ATOM   1269  N   GLN A 247       3.600 -26.860  52.927  1.00 75.66           N
ATOM   1270  CA  GLN A 247       2.207 -27.168  52.764  1.00 75.66           C
ATOM   1271  CB  GLN A 247       1.957 -28.669  52.539  1.00 75.66           C
ATOM   1272  CG  GLN A 247       0.489 -29.036  52.320  1.00 75.66           C
ATOM   1273  CD  GLN A 247       0.413 -30.545  52.125  1.00 75.66           C
ATOM   1274  OE1 GLN A 247       0.012 -31.268  53.035  1.00 75.66           O
ATOM   1275  NE2 GLN A 247       0.819 -31.038  50.924  1.00 75.66           N
ATOM   1276  C   GLN A 247       1.439 -26.756  53.983  1.00 75.66           C
ATOM   1277  O   GLN A 247       1.875 -26.944  55.118  1.00 75.66           O
ATOM   1278  N   LEU A 248       0.259 -26.151  53.760  1.00126.17           N
ATOM   1279  CA  LEU A 248      -0.612 -25.783  54.835  1.00126.17           C
ATOM   1280  CB  LEU A 248      -0.349 -24.346  55.329  1.00126.17           C
ATOM   1281  CG  LEU A 248      -1.239 -23.848  56.483  1.00126.17           C
ATOM   1282  CD1 LEU A 248      -0.681 -22.544  57.059  1.00126.17           C
ATOM   1283  CD2 LEU A 248      -2.697 -23.659  56.041  1.00126.17           C
ATOM   1284  C   LEU A 248      -2.007 -25.941  54.311  1.00126.17           C
ATOM   1285  O   LEU A 248      -2.282 -25.620  53.156  1.00126.17           O
ATOM   1286  N   SER A 249      -2.926 -26.463  55.150  1.00 62.50           N
ATOM   1287  CA  SER A 249      -4.275 -26.719  54.721  1.00 62.50           C
ATOM   1288  CB  SER A 249      -4.706 -28.176  54.948  1.00 62.50           C
ATOM   1289  OG  SER A 249      -3.846 -29.051  54.233  1.00 62.50           O
ATOM   1290  C   SER A 249      -5.197 -25.878  55.544  1.00 62.50           C
ATOM   1291  O   SER A 249      -4.801 -25.340  56.576  1.00 62.50           O
ATOM   1292  N   THR A 250      -6.448 -25.692  55.069  1.00 78.83           N
ATOM   1293  CA  THR A 250      -7.412 -24.944  55.830  1.00 78.83           C
ATOM   1294  CB  THR A 250      -7.567 -23.528  55.357  1.00 78.83           C
ATOM   1295  OG1 THR A 250      -6.330 -22.848  55.420  1.00 78.83           O
ATOM   1296  CG2 THR A 250      -8.586 -22.810  56.248  1.00 78.83           C
ATOM   1297  C   THR A 250      -8.753 -25.554  55.604  1.00 78.83           C
ATOM   1298  O   THR A 250      -9.077 -25.963  54.491  1.00 78.83           O
ATOM   1299  N   SER A 251      -9.578 -25.631  56.665  1.00 90.79           N
ATOM   1300  CA  SER A 251     -10.924 -26.066  56.459  1.00 90.79           C
ATOM   1301  CB  SER A 251     -11.658 -26.529  57.729  1.00 90.79           C
ATOM   1302  OG  SER A 251     -12.981 -26.934  57.409  1.00 90.79           O
ATOM   1303  C   SER A 251     -11.638 -24.870  55.919  1.00 90.79           C
ATOM   1304  O   SER A 251     -11.152 -23.745  56.034  1.00 90.79           O
ATOM   1305  N   LEU A 252     -12.803 -25.096  55.287  1.00 75.92           N
ATOM   1306  CA  LEU A 252     -13.577 -24.046  54.683  1.00 75.92           C
ATOM   1307  CB  LEU A 252     -13.703 -24.208  53.154  1.00 75.92           C
ATOM   1308  CG  LEU A 252     -12.371 -24.105  52.380  1.00 75.92           C
ATOM   1309  CD1 LEU A 252     -12.594 -24.278  50.869  1.00 75.92           C
ATOM   1310  CD2 LEU A 252     -11.624 -22.803  52.706  1.00 75.92           C
ATOM   1311  C   LEU A 252     -14.966 -24.127  55.254  1.00 75.92           C
ATOM   1312  O   LEU A 252     -15.455 -25.214  55.559  1.00 75.92           O
ATOM   1313  N   PRO A 253     -15.599 -22.996  55.450  1.00 88.72           N
ATOM   1314  CA  PRO A 253     -16.943 -22.935  55.966  1.00 88.72           C
ATOM   1315  CD  PRO A 253     -14.890 -21.741  55.624  1.00 88.72           C
ATOM   1316  CB  PRO A 253     -17.139 -21.504  56.474  1.00 88.72           C
ATOM   1317  CG  PRO A 253     -16.004 -20.700  55.816  1.00 88.72           C
ATOM   1318  C   PRO A 253     -17.986 -23.361  54.977  1.00 88.72           C
ATOM   1319  O   PRO A 253     -19.122 -23.585  55.397  1.00 88.72           O
ATOM   1320  N   SER A 254     -17.656 -23.437  53.668  1.00 59.65           N
ATOM   1321  CA  SER A 254     -18.661 -23.806  52.708  1.00 59.65           C
ATOM   1322  CB  SER A 254     -19.582 -22.639  52.306  1.00 59.65           C
ATOM   1323  OG  SER A 254     -18.844 -21.650  51.602  1.00 59.65           O
ATOM   1324  C   SER A 254     -18.011 -24.297  51.445  1.00 59.65           C
ATOM   1325  O   SER A 254     -16.795 -24.240  51.270  1.00 59.65           O
ATOM   1326  N   GLN A 255     -18.856 -24.873  50.571  1.00124.32           N
ATOM   1327  CA  GLN A 255     -18.601 -25.401  49.261  1.00124.32           C
ATOM   1328  CB  GLN A 255     -19.718 -26.362  48.812  1.00124.32           C
ATOM   1329  CG  GLN A 255     -19.405 -27.167  47.550  1.00124.32           C
ATOM   1330  CD  GLN A 255     -20.523 -28.189  47.374  1.00124.32           C
ATOM   1331  OE1 GLN A 255     -21.589 -28.065  47.974  1.00124.32           O
ATOM   1332  NE2 GLN A 255     -20.274 -29.229  46.533  1.00124.32           N
ATOM   1333  C   GLN A 255     -18.482 -24.291  48.251  1.00124.32           C
ATOM   1334  O   GLN A 255     -18.009 -24.511  47.136  1.00124.32           O
ATOM   1335  N   TYR A 256     -18.980 -23.078  48.570  1.00 95.11           N
ATOM   1336  CA  TYR A 256     -19.009 -22.065  47.552  1.00 95.11           C
ATOM   1337  CB  TYR A 256     -20.176 -21.086  47.729  1.00 95.11           C
ATOM   1338  CG  TYR A 256     -21.350 -21.970  47.495  1.00 95.11           C
ATOM   1339  CD1 TYR A 256     -21.934 -22.656  48.535  1.00 95.11           C
ATOM   1340  CD2 TYR A 256     -21.843 -22.144  46.222  1.00 95.11           C
ATOM   1341  CE1 TYR A 256     -23.007 -23.486  48.312  1.00 95.11           C
ATOM   1342  CE2 TYR A 256     -22.915 -22.973  45.994  1.00 95.11           C
ATOM   1343  CZ  TYR A 256     -23.500 -23.645  47.039  1.00 95.11           C
ATOM   1344  OH  TYR A 256     -24.601 -24.496  46.804  1.00 95.11           O
ATOM   1345  C   TYR A 256     -17.700 -21.349  47.485  1.00 95.11           C
ATOM   1346  O   TYR A 256     -17.493 -20.294  48.082  1.00 95.11           O
ATOM   1347  N   ILE A 257     -16.785 -21.919  46.674  1.00 95.94           N
ATOM   1348  CA  ILE A 257     -15.460 -21.399  46.533  1.00 95.94           C
ATOM   1349  CB  ILE A 257     -14.399 -22.385  46.927  1.00 95.94           C
ATOM   1350  CG2 ILE A 257     -14.479 -23.587  45.973  1.00 95.94           C
ATOM   1351  CG1 ILE A 257     -13.024 -21.700  46.979  1.00 95.94           C
ATOM   1352  CD1 ILE A 257     -11.948 -22.542  47.662  1.00 95.94           C
ATOM   1353  C   ILE A 257     -15.238 -21.021  45.097  1.00 95.94           C
ATOM   1354  O   ILE A 257     -15.536 -21.792  44.184  1.00 95.94           O
ATOM   1355  N   THR A 258     -14.721 -19.793  44.863  1.00110.14           N
ATOM   1356  CA  THR A 258     -14.461 -19.340  43.522  1.00110.14           C
ATOM   1357  CB  THR A 258     -15.398 -18.259  43.061  1.00110.14           C
ATOM   1358  OG1 THR A 258     -15.190 -17.980  41.684  1.00110.14           O
ATOM   1359  CG2 THR A 258     -15.156 -16.998  43.907  1.00110.14           C
ATOM   1360  C   THR A 258     -13.075 -18.773  43.472  1.00110.14           C
ATOM   1361  O   THR A 258     -12.621 -18.150  44.429  1.00110.14           O
ATOM   1362  N   GLY A 259     -12.344 -18.978  42.353  1.00 63.98           N
ATOM   1363  CA  GLY A 259     -11.033 -18.389  42.296  1.00 63.98           C
ATOM   1364  C   GLY A 259     -10.019 -19.384  41.816  1.00 63.98           C
ATOM   1365  O   GLY A 259     -10.352 -20.418  41.239  1.00 63.98           O
ATOM   1366  N   LEU A 260      -8.731 -19.056  42.066  1.00171.48           N
ATOM   1367  CA  LEU A 260      -7.581 -19.828  41.671  1.00171.48           C
ATOM   1368  CB  LEU A 260      -7.640 -21.323  42.062  1.00171.48           C
ATOM   1369  CG  LEU A 260      -7.620 -21.583  43.588  1.00171.48           C
ATOM   1370  CD1 LEU A 260      -8.943 -21.223  44.274  1.00171.48           C
ATOM   1371  CD2 LEU A 260      -7.191 -23.016  43.915  1.00171.48           C
ATOM   1372  C   LEU A 260      -7.392 -19.707  40.189  1.00171.48           C
ATOM   1373  O   LEU A 260      -8.359 -19.619  39.436  1.00171.48           O
ATOM   1374  N   ALA A 261      -6.120 -19.664  39.729  1.00149.10           N
ATOM   1375  CA  ALA A 261      -5.884 -19.507  38.320  1.00149.10           C
ATOM   1376  CB  ALA A 261      -6.320 -18.116  37.821  1.00149.10           C
ATOM   1377  C   ALA A 261      -4.422 -19.656  38.036  1.00149.10           C
ATOM   1378  O   ALA A 261      -3.608 -19.705  38.956  1.00149.10           O
ATOM   1379  N   GLU A 262      -4.041 -19.714  36.738  1.00158.43           N
ATOM   1380  CA  GLU A 262      -4.988 -19.597  35.662  1.00158.43           C
ATOM   1381  CB  GLU A 262      -4.488 -18.749  34.476  1.00158.43           C
ATOM   1382  CG  GLU A 262      -5.574 -18.448  33.438  1.00158.43           C
ATOM   1383  CD  GLU A 262      -4.999 -17.505  32.387  1.00158.43           C
ATOM   1384  OE1 GLU A 262      -4.031 -16.768  32.710  1.00158.43           O
ATOM   1385  OE2 GLU A 262      -5.526 -17.502  31.244  1.00158.43           O
ATOM   1386  C   GLU A 262      -5.344 -20.970  35.147  1.00158.43           C
ATOM   1387  O   GLU A 262      -4.455 -21.774  34.868  1.00158.43           O
ATOM   1388  N   HIS A 263      -6.669 -21.260  35.012  1.00115.24           N
ATOM   1389  CA  HIS A 263      -7.182 -22.542  34.565  1.00115.24           C
ATOM   1390  ND1 HIS A 263      -5.989 -23.039  37.653  1.00115.24           N
ATOM   1391  CG  HIS A 263      -6.415 -23.839  36.618  1.00115.24           C
ATOM   1392  CB  HIS A 263      -7.550 -23.494  35.712  1.00115.24           C
ATOM   1393  NE2 HIS A 263      -4.706 -24.852  37.678  1.00115.24           N
ATOM   1394  CD2 HIS A 263      -5.620 -24.941  36.646  1.00115.24           C
ATOM   1395  CE1 HIS A 263      -4.965 -23.694  38.253  1.00115.24           C
ATOM   1396  C   HIS A 263      -8.510 -22.335  33.853  1.00115.24           C
ATOM   1397  O   HIS A 263      -8.940 -21.197  33.677  1.00115.24           O
ATOM   1398  N   LEU A 264      -9.192 -23.446  33.426  1.00175.34           N
ATOM   1399  CA  LEU A 264     -10.469 -23.397  32.715  1.00175.34           C
ATOM   1400  CB  LEU A 264     -10.254 -23.647  31.200  1.00175.34           C
ATOM   1401  CG  LEU A 264     -11.467 -23.570  30.239  1.00175.34           C
ATOM   1402  CD1 LEU A 264     -10.985 -23.687  28.784  1.00175.34           C
ATOM   1403  CD2 LEU A 264     -12.543 -24.630  30.521  1.00175.34           C
ATOM   1404  C   LEU A 264     -11.477 -24.440  33.255  1.00175.34           C
ATOM   1405  O   LEU A 264     -11.011 -25.501  33.672  1.00175.34           O
ATOM   1406  N   SER A 265     -12.851 -24.155  33.280  1.00324.67           N
ATOM   1407  CA  SER A 265     -13.948 -25.082  33.655  1.00324.67           C
ATOM   1408  CB  SER A 265     -13.463 -26.128  34.689  1.00324.67           C
ATOM   1409  OG  SER A 265     -12.861 -27.240  34.041  1.00324.67           O
ATOM   1410  C   SER A 265     -15.240 -24.409  34.180  1.00324.67           C
ATOM   1411  O   SER A 265     -15.676 -23.421  33.601  1.00324.67           O
ATOM   1412  N   PRO A 266     -15.988 -24.962  35.155  1.00210.08           N
ATOM   1413  CA  PRO A 266     -17.082 -24.210  35.768  1.00210.08           C
ATOM   1414  CD  PRO A 266     -16.415 -26.356  34.985  1.00210.08           C
ATOM   1415  CB  PRO A 266     -18.050 -25.230  36.361  1.00210.08           C
ATOM   1416  CG  PRO A 266     -17.872 -26.454  35.457  1.00210.08           C
ATOM   1417  C   PRO A 266     -16.626 -23.185  36.775  1.00210.08           C
ATOM   1418  O   PRO A 266     -15.449 -23.178  37.125  1.00210.08           O
ATOM   1419  N   LEU A 267     -17.528 -22.258  37.181  1.00109.77           N
ATOM   1420  CA  LEU A 267     -17.230 -21.209  38.128  1.00109.77           C
ATOM   1421  CB  LEU A 267     -18.318 -20.121  38.145  1.00109.77           C
ATOM   1422  CG  LEU A 267     -18.050 -19.007  39.172  1.00109.77           C
ATOM   1423  CD1 LEU A 267     -16.781 -18.214  38.821  1.00109.77           C
ATOM   1424  CD2 LEU A 267     -19.287 -18.115  39.367  1.00109.77           C
ATOM   1425  C   LEU A 267     -17.087 -21.691  39.546  1.00109.77           C
ATOM   1426  O   LEU A 267     -16.082 -21.426  40.205  1.00109.77           O
ATOM   1427  N   MET A 268     -18.097 -22.426  40.053  1.00124.79           N
ATOM   1428  CA  MET A 268     -18.082 -22.855  41.423  1.00124.79           C
ATOM   1429  CB  MET A 268     -19.483 -23.287  41.900  1.00124.79           C
ATOM   1430  CG  MET A 268     -19.621 -23.567  43.398  1.00124.79           C
ATOM   1431  SD  MET A 268     -19.021 -25.197  43.927  1.00124.79           S
ATOM   1432  CE  MET A 268     -20.356 -26.126  43.117  1.00124.79           C
ATOM   1433  C   MET A 268     -17.147 -24.014  41.481  1.00124.79           C
ATOM   1434  O   MET A 268     -17.261 -24.954  40.698  1.00124.79           O
ATOM   1435  N   LEU A 269     -16.188 -23.985  42.422  1.00 61.08           N
ATOM   1436  CA  LEU A 269     -15.204 -25.027  42.420  1.00 61.08           C
ATOM   1437  CB  LEU A 269     -13.981 -24.723  43.301  1.00 61.08           C
ATOM   1438  CG  LEU A 269     -13.157 -23.515  42.819  1.00 61.08           C
ATOM   1439  CD1 LEU A 269     -11.951 -23.262  43.738  1.00 61.08           C
ATOM   1440  CD2 LEU A 269     -12.752 -23.667  41.342  1.00 61.08           C
ATOM   1441  C   LEU A 269     -15.776 -26.308  42.904  1.00 61.08           C
ATOM   1442  O   LEU A 269     -16.411 -26.369  43.957  1.00 61.08           O
ATOM   1443  N   SER A 270     -15.547 -27.376  42.114  1.00 93.36           N
ATOM   1444  CA  SER A 270     -15.917 -28.681  42.561  1.00 93.36           C
ATOM   1445  CB  SER A 270     -15.734 -29.781  41.500  1.00 93.36           C
ATOM   1446  OG  SER A 270     -16.123 -31.041  42.029  1.00 93.36           O
ATOM   1447  C   SER A 270     -14.985 -28.979  43.690  1.00 93.36           C
ATOM   1448  O   SER A 270     -13.774 -29.106  43.505  1.00 93.36           O
ATOM   1449  N   THR A 271     -15.572 -29.096  44.891  1.00138.14           N
ATOM   1450  CA  THR A 271     -14.945 -29.352  46.156  1.00138.14           C
ATOM   1451  CB  THR A 271     -15.864 -29.117  47.321  1.00138.14           C
ATOM   1452  OG1 THR A 271     -15.133 -29.140  48.539  1.00138.14           O
ATOM   1453  CG2 THR A 271     -16.939 -30.215  47.324  1.00138.14           C
ATOM   1454  C   THR A 271     -14.500 -30.775  46.206  1.00138.14           C
ATOM   1455  O   THR A 271     -13.799 -31.171  47.134  1.00138.14           O
ATOM   1456  N   SER A 272     -14.988 -31.616  45.275  1.00 38.85           N
ATOM   1457  CA  SER A 272     -14.570 -32.987  45.283  1.00 38.85           C
ATOM   1458  CB  SER A 272     -15.201 -33.838  44.167  1.00 38.85           C
ATOM   1459  OG  SER A 272     -16.605 -33.935  44.363  1.00 38.85           O
ATOM   1460  C   SER A 272     -13.084 -33.000  45.107  1.00 38.85           C
ATOM   1461  O   SER A 272     -12.479 -31.988  44.755  1.00 38.85           O
ATOM   1462  N   TRP A 273     -12.452 -34.163  45.363  1.00 87.04           N
ATOM   1463  CA  TRP A 273     -11.020 -34.227  45.376  1.00 87.04           C
ATOM   1464  CB  TRP A 273     -10.522 -35.655  45.645  1.00 87.04           C
ATOM   1465  CG  TRP A 273     -11.106 -36.225  46.919  1.00 87.04           C
ATOM   1466  CD2 TRP A 273     -10.491 -36.196  48.217  1.00 87.04           C
ATOM   1467  CD1 TRP A 273     -12.307 -36.852  47.078  1.00 87.04           C
ATOM   1468  NE1 TRP A 273     -12.484 -37.208  48.393  1.00 87.04           N
ATOM   1469  CE2 TRP A 273     -11.374 -36.813  49.106  1.00 87.04           C
ATOM   1470  CE3 TRP A 273      -9.291 -35.697  48.638  1.00 87.04           C
ATOM   1471  CZ2 TRP A 273     -11.071 -36.940  50.431  1.00 87.04           C
ATOM   1472  CZ3 TRP A 273      -8.990 -35.830  49.976  1.00 87.04           C
ATOM   1473  CH2 TRP A 273      -9.862 -36.438  50.855  1.00 87.04           C
ATOM   1474  C   TRP A 273     -10.506 -33.773  44.043  1.00 87.04           C
ATOM   1475  O   TRP A 273     -10.710 -34.440  43.030  1.00 87.04           O
ATOM   1476  N   THR A 274      -9.812 -32.611  44.021  1.00112.86           N
ATOM   1477  CA  THR A 274      -9.281 -32.078  42.797  1.00112.86           C
ATOM   1478  CB  THR A 274     -10.215 -31.116  42.120  1.00112.86           C
ATOM   1479  OG1 THR A 274      -9.718 -30.764  40.838  1.00112.86           O
ATOM   1480  CG2 THR A 274     -10.360 -29.864  43.003  1.00112.86           C
ATOM   1481  C   THR A 274      -8.016 -31.334  43.101  1.00112.86           C
ATOM   1482  O   THR A 274      -7.900 -30.683  44.138  1.00112.86           O
ATOM   1483  N   ARG A 275      -7.025 -31.409  42.188  1.00 88.24           N
ATOM   1484  CA  ARG A 275      -5.792 -30.705  42.393  1.00 88.24           C
ATOM   1485  CB  ARG A 275      -4.568 -31.633  42.412  1.00 88.24           C
ATOM   1486  CG  ARG A 275      -4.585 -32.636  43.564  1.00 88.24           C
ATOM   1487  CD  ARG A 275      -3.461 -33.669  43.483  1.00 88.24           C
ATOM   1488  NE  ARG A 275      -3.600 -34.570  44.659  1.00 88.24           N
ATOM   1489  CZ  ARG A 275      -4.484 -35.608  44.614  1.00 88.24           C
ATOM   1490  NH1 ARG A 275      -5.261 -35.800  43.508  1.00 88.24           N
ATOM   1491  NH2 ARG A 275      -4.595 -36.454  45.679  1.00 88.24           N
ATOM   1492  C   ARG A 275      -5.610 -29.785  41.227  1.00 88.24           C
ATOM   1493  O   ARG A 275      -5.753 -30.195  40.075  1.00 88.24           O
ATOM   1494  N   ILE A 276      -5.307 -28.498  41.498  1.00110.57           N
ATOM   1495  CA  ILE A 276      -5.066 -27.597  40.410  1.00110.57           C
ATOM   1496  CB  ILE A 276      -6.047 -26.464  40.307  1.00110.57           C
ATOM   1497  CG2 ILE A 276      -7.437 -27.088  40.096  1.00110.57           C
ATOM   1498  CG1 ILE A 276      -5.974 -25.518  41.512  1.00110.57           C
ATOM   1499  CD1 ILE A 276      -6.734 -24.216  41.266  1.00110.57           C
ATOM   1500  C   ILE A 276      -3.684 -27.047  40.555  1.00110.57           C
ATOM   1501  O   ILE A 276      -3.347 -26.432  41.567  1.00110.57           O
ATOM   1502  N   THR A 277      -2.842 -27.273  39.524  1.00 41.66           N
ATOM   1503  CA  THR A 277      -1.475 -26.833  39.556  1.00 41.66           C
ATOM   1504  CB  THR A 277      -0.575 -27.642  38.669  1.00 41.66           C
ATOM   1505  OG1 THR A 277      -0.586 -29.006  39.067  1.00 41.66           O
ATOM   1506  CG2 THR A 277       0.848 -27.067  38.761  1.00 41.66           C
ATOM   1507  C   THR A 277      -1.380 -25.406  39.106  1.00 41.66           C
ATOM   1508  O   THR A 277      -2.167 -24.942  38.283  1.00 41.66           O
ATOM   1509  N   LEU A 278      -0.387 -24.672  39.662  1.00 73.04           N
ATOM   1510  CA  LEU A 278      -0.176 -23.284  39.336  1.00 73.04           C
ATOM   1511  CB  LEU A 278      -0.468 -22.336  40.514  1.00 73.04           C
ATOM   1512  CG  LEU A 278      -1.916 -22.393  41.026  1.00 73.04           C
ATOM   1513  CD1 LEU A 278      -2.139 -21.417  42.192  1.00 73.04           C
ATOM   1514  CD2 LEU A 278      -2.910 -22.188  39.880  1.00 73.04           C
ATOM   1515  C   LEU A 278       1.278 -23.057  39.014  1.00 73.04           C
ATOM   1516  O   LEU A 278       2.136 -23.113  39.895  1.00 73.04           O
ATOM   1517  N   TRP A 279       1.596 -22.802  37.729  1.00 84.73           N
ATOM   1518  CA  TRP A 279       2.926 -22.430  37.318  1.00 84.73           C
ATOM   1519  CB  TRP A 279       3.912 -23.603  37.213  1.00 84.73           C
ATOM   1520  CG  TRP A 279       5.282 -23.177  36.740  1.00 84.73           C
ATOM   1521  CD2 TRP A 279       5.717 -23.252  35.374  1.00 84.73           C
ATOM   1522  CD1 TRP A 279       6.328 -22.665  37.451  1.00 84.73           C
ATOM   1523  NE1 TRP A 279       7.388 -22.413  36.613  1.00 84.73           N
ATOM   1524  CE2 TRP A 279       7.025 -22.772  35.331  1.00 84.73           C
ATOM   1525  CE3 TRP A 279       5.077 -23.686  34.248  1.00 84.73           C
ATOM   1526  CZ2 TRP A 279       7.717 -22.717  34.155  1.00 84.73           C
ATOM   1527  CZ3 TRP A 279       5.778 -23.631  33.064  1.00 84.73           C
ATOM   1528  CH2 TRP A 279       7.072 -23.157  33.019  1.00 84.73           C
ATOM   1529  C   TRP A 279       2.772 -21.860  35.948  1.00 84.73           C
ATOM   1530  O   TRP A 279       2.259 -22.529  35.054  1.00 84.73           O
ATOM   1531  N   ASN A 280       3.268 -20.626  35.735  1.00 67.63           N
ATOM   1532  CA  ASN A 280       3.056 -19.940  34.492  1.00 67.63           C
ATOM   1533  CB  ASN A 280       3.719 -18.552  34.443  1.00 67.63           C
ATOM   1534  CG  ASN A 280       3.017 -17.679  35.473  1.00 67.63           C
ATOM   1535  OD1 ASN A 280       2.003 -18.078  36.045  1.00 67.63           O
ATOM   1536  ND2 ASN A 280       3.566 -16.457  35.712  1.00 67.63           N
ATOM   1537  C   ASN A 280       3.602 -20.757  33.369  1.00 67.63           C
ATOM   1538  O   ASN A 280       4.796 -21.045  33.300  1.00 67.63           O
ATOM   1539  N   ARG A 281       2.722 -21.145  32.428  1.00124.30           N
ATOM   1540  CA  ARG A 281       3.217 -21.944  31.354  1.00124.30           C
ATOM   1541  CB  ARG A 281       3.168 -23.456  31.617  1.00124.30           C
ATOM   1542  CG  ARG A 281       3.492 -24.264  30.360  1.00124.30           C
ATOM   1543  CD  ARG A 281       3.132 -25.744  30.458  1.00124.30           C
ATOM   1544  NE  ARG A 281       3.261 -26.328  29.094  1.00124.30           N
ATOM   1545  CZ  ARG A 281       4.473 -26.777  28.661  1.00124.30           C
ATOM   1546  NH1 ARG A 281       5.572 -26.629  29.456  1.00124.30           N
ATOM   1547  NH2 ARG A 281       4.581 -27.383  27.442  1.00124.30           N
ATOM   1548  C   ARG A 281       2.448 -21.673  30.103  1.00124.30           C
ATOM   1549  O   ARG A 281       1.266 -21.325  30.124  1.00124.30           O
ATOM   1550  N   ASP A 282       3.150 -21.829  28.965  1.00 66.58           N
ATOM   1551  CA  ASP A 282       2.593 -21.670  27.657  1.00 66.58           C
ATOM   1552  CB  ASP A 282       3.692 -21.407  26.606  1.00 66.58           C
ATOM   1553  CG  ASP A 282       3.077 -21.126  25.244  1.00 66.58           C
ATOM   1554  OD1 ASP A 282       1.856 -21.384  25.072  1.00 66.58           O
ATOM   1555  OD2 ASP A 282       3.830 -20.651  24.352  1.00 66.58           O
ATOM   1556  C   ASP A 282       1.923 -22.971  27.332  1.00 66.58           C
ATOM   1557  O   ASP A 282       2.577 -23.948  26.968  1.00 66.58           O
ATOM   1558  N   LEU A 283       0.586 -23.019  27.508  1.00140.11           N
ATOM   1559  CA  LEU A 283      -0.192 -24.190  27.215  1.00140.11           C
ATOM   1560  CB  LEU A 283      -0.533 -25.070  28.422  1.00140.11           C
ATOM   1561  CG  LEU A 283      -0.779 -24.283  29.716  1.00140.11           C
ATOM   1562  CD1 LEU A 283       0.547 -23.955  30.395  1.00140.11           C
ATOM   1563  CD2 LEU A 283      -1.608 -23.008  29.496  1.00140.11           C
ATOM   1564  C   LEU A 283      -1.506 -23.758  26.662  1.00140.11           C
ATOM   1565  O   LEU A 283      -1.847 -22.577  26.703  1.00140.11           O
ATOM   1566  N   ALA A 284      -2.293 -24.732  26.164  1.00 45.25           N
ATOM   1567  CA  ALA A 284      -3.557 -24.416  25.571  1.00 45.25           C
ATOM   1568  CB  ALA A 284      -3.954 -25.376  24.437  1.00 45.25           C
ATOM   1569  C   ALA A 284      -4.633 -24.483  26.603  1.00 45.25           C
ATOM   1570  O   ALA A 284      -4.720 -25.437  27.373  1.00 45.25           O
ATOM   1571  N   PRO A 285      -5.443 -23.456  26.652  1.00182.92           N
ATOM   1572  CA  PRO A 285      -6.554 -23.478  27.555  1.00182.92           C
ATOM   1573  CD  PRO A 285      -4.976 -22.104  26.394  1.00182.92           C
ATOM   1574  CB  PRO A 285      -7.096 -22.052  27.598  1.00182.92           C
ATOM   1575  CG  PRO A 285      -5.857 -21.196  27.272  1.00182.92           C
ATOM   1576  C   PRO A 285      -7.542 -24.505  27.119  1.00182.92           C
ATOM   1577  O   PRO A 285      -8.241 -24.276  26.130  1.00182.92           O
ATOM   1578  N   THR A 286      -7.620 -25.618  27.875  1.00185.48           N
ATOM   1579  CA  THR A 286      -8.545 -26.687  27.645  1.00185.48           C
ATOM   1580  CB  THR A 286      -8.508 -27.328  26.265  1.00185.48           C
ATOM   1581  OG1 THR A 286      -9.525 -28.315  26.178  1.00185.48           O
ATOM   1582  CG2 THR A 286      -7.142 -27.921  25.892  1.00185.48           C
ATOM   1583  C   THR A 286      -8.469 -27.697  28.800  1.00185.48           C
ATOM   1584  O   THR A 286      -9.436 -27.752  29.557  1.00185.48           O
ATOM   1585  N   PRO A 287      -7.379 -28.453  29.009  1.00128.99           N
ATOM   1586  CA  PRO A 287      -7.238 -29.591  29.921  1.00128.99           C
ATOM   1587  CD  PRO A 287      -6.061 -27.916  28.690  1.00128.99           C
ATOM   1588  CB  PRO A 287      -5.841 -30.129  29.643  1.00128.99           C
ATOM   1589  CG  PRO A 287      -5.041 -28.850  29.357  1.00128.99           C
ATOM   1590  C   PRO A 287      -7.364 -29.410  31.414  1.00128.99           C
ATOM   1591  O   PRO A 287      -7.408 -30.427  32.106  1.00128.99           O
ATOM   1592  N   GLY A 288      -7.357 -28.194  31.984  1.00 40.30           N
ATOM   1593  CA  GLY A 288      -7.415 -28.183  33.423  1.00 40.30           C
ATOM   1594  C   GLY A 288      -6.010 -28.109  33.928  1.00 40.30           C
ATOM   1595  O   GLY A 288      -5.743 -28.265  35.118  1.00 40.30           O
ATOM   1596  N   ALA A 289      -5.070 -27.883  32.999  1.00 42.36           N
ATOM   1597  CA  ALA A 289      -3.677 -27.775  33.305  1.00 42.36           C
ATOM   1598  CB  ALA A 289      -2.809 -28.041  32.074  1.00 42.36           C
ATOM   1599  C   ALA A 289      -3.387 -26.379  33.762  1.00 42.36           C
ATOM   1600  O   ALA A 289      -4.234 -25.492  33.681  1.00 42.36           O
ATOM   1601  N   ASN A 290      -2.172 -26.169  34.307  1.00 60.26           N
ATOM   1602  CA  ASN A 290      -1.732 -24.853  34.674  1.00 60.26           C
ATOM   1603  CB  ASN A 290      -0.369 -24.864  35.388  1.00 60.26           C
ATOM   1604  CG  ASN A 290       0.607 -25.627  34.501  1.00 60.26           C
ATOM   1605  OD1 ASN A 290       0.372 -26.788  34.170  1.00 60.26           O
ATOM   1606  ND2 ASN A 290       1.725 -24.965  34.102  1.00 60.26           N
ATOM   1607  C   ASN A 290      -1.617 -24.080  33.399  1.00 60.26           C
ATOM   1608  O   ASN A 290      -1.312 -24.656  32.359  1.00 60.26           O
ATOM   1609  N   LEU A 291      -1.887 -22.757  33.445  1.00 96.22           N
ATOM   1610  CA  LEU A 291      -1.901 -21.923  32.271  1.00 96.22           C
ATOM   1611  CB  LEU A 291      -3.276 -21.270  32.040  1.00 96.22           C
ATOM   1612  CG  LEU A 291      -4.444 -22.276  31.924  1.00 96.22           C
ATOM   1613  CD1 LEU A 291      -5.779 -21.554  31.693  1.00 96.22           C
ATOM   1614  CD2 LEU A 291      -4.188 -23.353  30.861  1.00 96.22           C
ATOM   1615  C   LEU A 291      -0.875 -20.822  32.416  1.00 96.22           C
ATOM   1616  O   LEU A 291       0.133 -20.958  33.105  1.00 96.22           O
ATOM   1617  N   TYR A 292      -1.126 -19.691  31.726  1.00101.49           N
ATOM   1618  CA  TYR A 292      -0.247 -18.556  31.573  1.00101.49           C
ATOM   1619  CB  TYR A 292      -0.805 -17.531  30.569  1.00101.49           C
ATOM   1620  CG  TYR A 292      -1.127 -18.242  29.294  1.00101.49           C
ATOM   1621  CD1 TYR A 292      -0.141 -18.816  28.525  1.00101.49           C
ATOM   1622  CD2 TYR A 292      -2.430 -18.310  28.855  1.00101.49           C
ATOM   1623  CE1 TYR A 292      -0.453 -19.460  27.349  1.00101.49           C
ATOM   1624  CE2 TYR A 292      -2.749 -18.952  27.680  1.00101.49           C
ATOM   1625  CZ  TYR A 292      -1.758 -19.531  26.925  1.00101.49           C
ATOM   1626  OH  TYR A 292      -2.077 -20.192  25.719  1.00101.49           O
ATOM   1627  C   TYR A 292       0.033 -17.801  32.851  1.00101.49           C
ATOM   1628  O   TYR A 292       1.141 -17.284  33.023  1.00101.49           O
ATOM   1629  N   GLY A 293      -0.964 -17.664  33.757  1.00 41.76           N
ATOM   1630  CA  GLY A 293      -0.774 -16.835  34.923  1.00 41.76           C
ATOM   1631  C   GLY A 293      -0.869 -17.616  36.197  1.00 41.76           C
ATOM   1632  O   GLY A 293      -1.214 -18.796  36.204  1.00 41.76           O
ATOM   1633  N   SER A 294      -0.539 -16.943  37.324  1.00 95.62           N
ATOM   1634  CA  SER A 294      -0.570 -17.550  38.623  1.00 95.62           C
ATOM   1635  CB  SER A 294       0.810 -17.627  39.303  1.00 95.62           C
ATOM   1636  OG  SER A 294       1.671 -18.492  38.579  1.00 95.62           O
ATOM   1637  C   SER A 294      -1.431 -16.700  39.507  1.00 95.62           C
ATOM   1638  O   SER A 294      -1.127 -15.531  39.746  1.00 95.62           O
ATOM   1639  N   HIS A 295      -2.537 -17.277  40.024  1.00 73.03           N
ATOM   1640  CA  HIS A 295      -3.397 -16.537  40.905  1.00 73.03           C
ATOM   1641  ND1 HIS A 295      -3.627 -14.880  38.090  1.00 73.03           N
ATOM   1642  CG  HIS A 295      -4.152 -14.748  39.355  1.00 73.03           C
ATOM   1643  CB  HIS A 295      -4.600 -15.899  40.201  1.00 73.03           C
ATOM   1644  NE2 HIS A 295      -3.611 -12.707  38.564  1.00 73.03           N
ATOM   1645  CD2 HIS A 295      -4.136 -13.415  39.630  1.00 73.03           C
ATOM   1646  CE1 HIS A 295      -3.321 -13.629  37.664  1.00 73.03           C
ATOM   1647  C   HIS A 295      -3.879 -17.449  41.998  1.00 73.03           C
ATOM   1648  O   HIS A 295      -4.643 -18.386  41.775  1.00 73.03           O
ATOM   1649  N   PRO A 296      -3.348 -17.220  43.171  1.00153.93           N
ATOM   1650  CA  PRO A 296      -3.719 -18.002  44.332  1.00153.93           C
ATOM   1651  CD  PRO A 296      -1.934 -16.875  43.200  1.00153.93           C
ATOM   1652  CB  PRO A 296      -2.521 -17.956  45.280  1.00153.93           C
ATOM   1653  CG  PRO A 296      -1.325 -17.679  44.359  1.00153.93           C
ATOM   1654  C   PRO A 296      -4.991 -17.602  45.029  1.00153.93           C
ATOM   1655  O   PRO A 296      -5.448 -18.343  45.899  1.00153.93           O
ATOM   1656  N   PHE A 297      -5.563 -16.432  44.703  1.00 90.75           N
ATOM   1657  CA  PHE A 297      -6.698 -15.905  45.413  1.00 90.75           C
ATOM   1658  CB  PHE A 297      -7.006 -14.457  44.975  1.00 90.75           C
ATOM   1659  CG  PHE A 297      -8.244 -13.941  45.629  1.00 90.75           C
ATOM   1660  CD1 PHE A 297      -8.240 -13.558  46.951  1.00 90.75           C
ATOM   1661  CD2 PHE A 297      -9.407 -13.811  44.902  1.00 90.75           C
ATOM   1662  CE1 PHE A 297      -9.384 -13.073  47.541  1.00 90.75           C
ATOM   1663  CE2 PHE A 297     -10.553 -13.326  45.486  1.00 90.75           C
ATOM   1664  CZ  PHE A 297     -10.542 -12.957  46.810  1.00 90.75           C
ATOM   1665  C   PHE A 297      -7.931 -16.734  45.208  1.00 90.75           C
ATOM   1666  O   PHE A 297      -8.219 -17.186  44.101  1.00 90.75           O
ATOM   1667  N   TYR A 298      -8.669 -16.992  46.314  1.00128.56           N
ATOM   1668  CA  TYR A 298      -9.960 -17.617  46.220  1.00128.56           C
ATOM   1669  CB  TYR A 298      -9.978 -19.141  46.476  1.00128.56           C
ATOM   1670  CG  TYR A 298      -9.824 -19.457  47.923  1.00128.56           C
ATOM   1671  CD1 TYR A 298      -8.583 -19.503  48.511  1.00128.56           C
ATOM   1672  CD2 TYR A 298     -10.937 -19.707  48.694  1.00128.56           C
ATOM   1673  CE1 TYR A 298      -8.459 -19.800  49.848  1.00128.56           C
ATOM   1674  CE2 TYR A 298     -10.819 -20.006  50.031  1.00128.56           C
ATOM   1675  CZ  TYR A 298      -9.575 -20.054  50.611  1.00128.56           C
ATOM   1676  OH  TYR A 298      -9.448 -20.359  51.983  1.00128.56           O
ATOM   1677  C   TYR A 298     -10.860 -16.922  47.203  1.00128.56           C
ATOM   1678  O   TYR A 298     -10.399 -16.397  48.218  1.00128.56           O
ATOM   1679  N   LEU A 299     -12.173 -16.878  46.886  1.00123.00           N
ATOM   1680  CA  LEU A 299     -13.184 -16.228  47.677  1.00123.00           C
ATOM   1681  CB  LEU A 299     -13.893 -15.121  46.858  1.00123.00           C
ATOM   1682  CG  LEU A 299     -15.015 -14.306  47.540  1.00123.00           C
ATOM   1683  CD1 LEU A 299     -15.470 -13.164  46.616  1.00123.00           C
ATOM   1684  CD2 LEU A 299     -16.214 -15.170  47.960  1.00123.00           C
ATOM   1685  C   LEU A 299     -14.175 -17.287  48.057  1.00123.00           C
ATOM   1686  O   LEU A 299     -14.458 -18.187  47.268  1.00123.00           O
ATOM   1687  N   ALA A 300     -14.711 -17.225  49.297  1.00 61.30           N
ATOM   1688  CA  ALA A 300     -15.674 -18.212  49.695  1.00 61.30           C
ATOM   1689  CB  ALA A 300     -15.170 -19.137  50.816  1.00 61.30           C
ATOM   1690  C   ALA A 300     -16.899 -17.511  50.201  1.00 61.30           C
ATOM   1691  O   ALA A 300     -16.818 -16.627  51.052  1.00 61.30           O
ATOM   1692  N   LEU A 301     -18.081 -17.897  49.678  1.00 63.15           N
ATOM   1693  CA  LEU A 301     -19.313 -17.345  50.163  1.00 63.15           C
ATOM   1694  CB  LEU A 301     -20.435 -17.377  49.111  1.00 63.15           C
ATOM   1695  CG  LEU A 301     -21.785 -16.834  49.611  1.00 63.15           C
ATOM   1696  CD1 LEU A 301     -21.677 -15.364  50.042  1.00 63.15           C
ATOM   1697  CD2 LEU A 301     -22.888 -17.062  48.565  1.00 63.15           C
ATOM   1698  C   LEU A 301     -19.716 -18.236  51.295  1.00 63.15           C
ATOM   1699  O   LEU A 301     -20.071 -19.395  51.086  1.00 63.15           O
ATOM   1700  N   GLU A 302     -19.650 -17.710  52.533  1.00 66.71           N
ATOM   1701  CA  GLU A 302     -19.903 -18.496  53.708  1.00 66.71           C
ATOM   1702  CB  GLU A 302     -19.613 -17.714  55.002  1.00 66.71           C
ATOM   1703  CG  GLU A 302     -18.134 -17.355  55.152  1.00 66.71           C
ATOM   1704  CD  GLU A 302     -17.972 -16.371  56.303  1.00 66.71           C
ATOM   1705  OE1 GLU A 302     -18.803 -16.401  57.250  1.00 66.71           O
ATOM   1706  OE2 GLU A 302     -17.002 -15.571  56.244  1.00 66.71           O
ATOM   1707  C   GLU A 302     -21.325 -18.926  53.753  1.00 66.71           C
ATOM   1708  O   GLU A 302     -21.619 -20.093  54.013  1.00 66.71           O
ATOM   1709  N   ASP A 303     -22.249 -17.985  53.498  1.00175.63           N
ATOM   1710  CA  ASP A 303     -23.635 -18.313  53.604  1.00175.63           C
ATOM   1711  CB  ASP A 303     -24.123 -18.165  55.055  1.00175.63           C
ATOM   1712  CG  ASP A 303     -25.314 -19.078  55.280  1.00175.63           C
ATOM   1713  OD1 ASP A 303     -26.125 -19.245  54.331  1.00175.63           O
ATOM   1714  OD2 ASP A 303     -25.411 -19.638  56.404  1.00175.63           O
ATOM   1715  C   ASP A 303     -24.359 -17.320  52.748  1.00175.63           C
ATOM   1716  O   ASP A 303     -23.943 -17.006  51.639  1.00175.63           O
ATOM   1717  N   GLY A 304     -25.424 -16.733  53.308  1.00112.21           N
ATOM   1718  CA  GLY A 304     -26.340 -15.808  52.707  1.00112.21           C
ATOM   1719  C   GLY A 304     -25.628 -14.561  52.222  1.00112.21           C
ATOM   1720  O   GLY A 304     -26.301 -13.773  51.563  1.00112.21           O
ATOM   1721  N   GLY A 305     -24.328 -14.286  52.570  1.00 82.48           N
ATOM   1722  CA  GLY A 305     -23.679 -13.083  52.066  1.00 82.48           C
ATOM   1723  C   GLY A 305     -22.351 -12.841  52.731  1.00 82.48           C
ATOM   1724  O   GLY A 305     -21.457 -12.265  52.106  1.00 82.48           O
ATOM   1725  N   SER A 306     -22.158 -13.269  53.993  1.00 43.88           N
ATOM   1726  CA  SER A 306     -20.859 -13.095  54.579  1.00 43.88           C
ATOM   1727  CB  SER A 306     -20.777 -13.551  56.047  1.00 43.88           C
ATOM   1728  OG  SER A 306     -21.003 -14.950  56.137  1.00 43.88           O
ATOM   1729  C   SER A 306     -19.930 -13.951  53.775  1.00 43.88           C
ATOM   1730  O   SER A 306     -20.289 -15.050  53.354  1.00 43.88           O
ATOM   1731  N   ALA A 307     -18.701 -13.453  53.538  1.00 49.48           N
ATOM   1732  CA  ALA A 307     -17.760 -14.149  52.709  1.00 49.48           C
ATOM   1733  CB  ALA A 307     -17.858 -13.779  51.221  1.00 49.48           C
ATOM   1734  C   ALA A 307     -16.392 -13.751  53.163  1.00 49.48           C
ATOM   1735  O   ALA A 307     -16.231 -12.810  53.938  1.00 49.48           O
ATOM   1736  N   HIS A 308     -15.366 -14.502  52.721  1.00 91.60           N
ATOM   1737  CA  HIS A 308     -14.016 -14.163  53.059  1.00 91.60           C
ATOM   1738  ND1 HIS A 308     -14.606 -17.114  53.974  1.00 91.60           N
ATOM   1739  CG  HIS A 308     -13.493 -16.340  54.217  1.00 91.60           C
ATOM   1740  CB  HIS A 308     -13.524 -14.849  54.342  1.00 91.60           C
ATOM   1741  NE2 HIS A 308     -12.881 -18.509  54.130  1.00 91.60           N
ATOM   1742  CD2 HIS A 308     -12.449 -17.208  54.310  1.00 91.60           C
ATOM   1743  CE1 HIS A 308     -14.183 -18.403  53.931  1.00 91.60           C
ATOM   1744  C   HIS A 308     -13.160 -14.623  51.919  1.00 91.60           C
ATOM   1745  O   HIS A 308     -13.641 -15.286  51.001  1.00 91.60           O
ATOM   1746  N   GLY A 309     -11.861 -14.263  51.936  1.00 26.80           N
ATOM   1747  CA  GLY A 309     -10.999 -14.673  50.862  1.00 26.80           C
ATOM   1748  C   GLY A 309      -9.651 -14.992  51.432  1.00 26.80           C
ATOM   1749  O   GLY A 309      -9.325 -14.583  52.545  1.00 26.80           O
ATOM   1750  N   VAL A 310      -8.832 -15.759  50.679  1.00 47.89           N
ATOM   1751  CA  VAL A 310      -7.503 -16.076  51.131  1.00 47.89           C
ATOM   1752  CB  VAL A 310      -7.338 -17.498  51.588  1.00 47.89           C
ATOM   1753  CG1 VAL A 310      -5.857 -17.729  51.933  1.00 47.89           C
ATOM   1754  CG2 VAL A 310      -8.291 -17.756  52.767  1.00 47.89           C
ATOM   1755  C   VAL A 310      -6.566 -15.865  49.982  1.00 47.89           C
ATOM   1756  O   VAL A 310      -6.893 -16.175  48.836  1.00 47.89           O
ATOM   1757  N   PHE A 311      -5.370 -15.311  50.276  1.00 77.18           N
ATOM   1758  CA  PHE A 311      -4.369 -15.042  49.278  1.00 77.18           C
ATOM   1759  CB  PHE A 311      -4.262 -13.530  48.996  1.00 77.18           C
ATOM   1760  CG  PHE A 311      -3.103 -13.226  48.111  1.00 77.18           C
ATOM   1761  CD1 PHE A 311      -3.084 -13.635  46.799  1.00 77.18           C
ATOM   1762  CD2 PHE A 311      -2.047 -12.485  48.591  1.00 77.18           C
ATOM   1763  CE1 PHE A 311      -2.012 -13.335  45.990  1.00 77.18           C
ATOM   1764  CE2 PHE A 311      -0.974 -12.181  47.787  1.00 77.18           C
ATOM   1765  CZ  PHE A 311      -0.954 -12.609  46.482  1.00 77.18           C
ATOM   1766  C   PHE A 311      -3.036 -15.549  49.761  1.00 77.18           C
ATOM   1767  O   PHE A 311      -2.598 -15.235  50.867  1.00 77.18           O
ATOM   1768  N   LEU A 312      -2.346 -16.363  48.933  1.00 63.69           N
ATOM   1769  CA  LEU A 312      -1.039 -16.842  49.293  1.00 63.69           C
ATOM   1770  CB  LEU A 312      -0.834 -18.342  49.007  1.00 63.69           C
ATOM   1771  CG  LEU A 312       0.581 -18.861  49.331  1.00 63.69           C
ATOM   1772  CD1 LEU A 312       0.951 -18.623  50.803  1.00 63.69           C
ATOM   1773  CD2 LEU A 312       0.734 -20.335  48.922  1.00 63.69           C
ATOM   1774  C   LEU A 312      -0.056 -16.071  48.469  1.00 63.69           C
ATOM   1775  O   LEU A 312      -0.100 -16.116  47.241  1.00 63.69           O
ATOM   1776  N   LEU A 313       0.855 -15.330  49.136  1.00 73.14           N
ATOM   1777  CA  LEU A 313       1.843 -14.552  48.437  1.00 73.14           C
ATOM   1778  CB  LEU A 313       2.247 -13.281  49.202  1.00 73.14           C
ATOM   1779  CG  LEU A 313       3.275 -12.405  48.465  1.00 73.14           C
ATOM   1780  CD1 LEU A 313       2.688 -11.828  47.165  1.00 73.14           C
ATOM   1781  CD2 LEU A 313       3.841 -11.321  49.394  1.00 73.14           C
ATOM   1782  C   LEU A 313       3.060 -15.418  48.286  1.00 73.14           C
ATOM   1783  O   LEU A 313       3.965 -15.395  49.120  1.00 73.14           O
ATOM   1784  N   ASN A 314       3.099 -16.210  47.192  1.00 85.94           N
ATOM   1785  CA  ASN A 314       4.186 -17.109  46.917  1.00 85.94           C
ATOM   1786  CB  ASN A 314       3.929 -18.494  47.545  1.00 85.94           C
ATOM   1787  CG  ASN A 314       5.155 -19.385  47.407  1.00 85.94           C
ATOM   1788  OD1 ASN A 314       5.429 -19.913  46.332  1.00 85.94           O
ATOM   1789  ND2 ASN A 314       5.907 -19.572  48.525  1.00 85.94           N
ATOM   1790  C   ASN A 314       4.247 -17.254  45.420  1.00 85.94           C
ATOM   1791  O   ASN A 314       3.218 -17.436  44.771  1.00 85.94           O
ATOM   1792  N   SER A 315       5.454 -17.080  44.837  1.00148.28           N
ATOM   1793  CA  SER A 315       5.723 -17.146  43.419  1.00148.28           C
ATOM   1794  CB  SER A 315       6.830 -16.172  42.990  1.00148.28           C
ATOM   1795  OG  SER A 315       6.482 -14.844  43.338  1.00148.28           O
ATOM   1796  C   SER A 315       6.196 -18.495  42.931  1.00148.28           C
ATOM   1797  O   SER A 315       6.489 -18.637  41.744  1.00148.28           O
ATOM   1798  N   ASN A 316       6.373 -19.502  43.805  1.00 68.46           N
ATOM   1799  CA  ASN A 316       6.935 -20.755  43.356  1.00 68.46           C
ATOM   1800  CB  ASN A 316       7.645 -21.537  44.474  1.00 68.46           C
ATOM   1801  CG  ASN A 316       8.913 -20.776  44.834  1.00 68.46           C
ATOM   1802  OD1 ASN A 316       9.939 -20.902  44.168  1.00 68.46           O
ATOM   1803  ND2 ASN A 316       8.836 -19.948  45.911  1.00 68.46           N
ATOM   1804  C   ASN A 316       5.866 -21.643  42.789  1.00 68.46           C
ATOM   1805  O   ASN A 316       4.675 -21.374  42.932  1.00 68.46           O
ATOM   1806  N   ALA A 317       6.284 -22.732  42.100  1.00 41.23           N
ATOM   1807  CA  ALA A 317       5.346 -23.668  41.544  1.00 41.23           C
ATOM   1808  CB  ALA A 317       6.009 -24.805  40.747  1.00 41.23           C
ATOM   1809  C   ALA A 317       4.594 -24.282  42.682  1.00 41.23           C
ATOM   1810  O   ALA A 317       5.156 -24.535  43.746  1.00 41.23           O
ATOM   1811  N   MET A 318       3.282 -24.525  42.489  1.00106.33           N
ATOM   1812  CA  MET A 318       2.507 -25.060  43.567  1.00106.33           C
ATOM   1813  CB  MET A 318       2.039 -24.004  44.585  1.00106.33           C
ATOM   1814  CG  MET A 318       0.997 -23.028  44.035  1.00106.33           C
ATOM   1815  SD  MET A 318       0.322 -21.880  45.272  1.00106.33           S
ATOM   1816  CE  MET A 318       1.867 -20.950  45.484  1.00106.33           C
ATOM   1817  C   MET A 318       1.284 -25.711  43.016  1.00106.33           C
ATOM   1818  O   MET A 318       1.052 -25.727  41.809  1.00106.33           O
ATOM   1819  N   ASP A 319       0.491 -26.311  43.924  1.00127.48           N
ATOM   1820  CA  ASP A 319      -0.725 -26.980  43.579  1.00127.48           C
ATOM   1821  CB  ASP A 319      -0.480 -28.499  43.488  1.00127.48           C
ATOM   1822  CG  ASP A 319      -1.754 -29.238  43.134  1.00127.48           C
ATOM   1823  OD1 ASP A 319      -2.718 -29.177  43.943  1.00127.48           O
ATOM   1824  OD2 ASP A 319      -1.789 -29.872  42.045  1.00127.48           O
ATOM   1825  C   ASP A 319      -1.715 -26.722  44.677  1.00127.48           C
ATOM   1826  O   ASP A 319      -1.345 -26.598  45.844  1.00127.48           O
ATOM   1827  N   VAL A 320      -3.010 -26.601  44.325  1.00 55.51           N
ATOM   1828  CA  VAL A 320      -4.024 -26.394  45.321  1.00 55.51           C
ATOM   1829  CB  VAL A 320      -4.921 -25.227  45.015  1.00 55.51           C
ATOM   1830  CG1 VAL A 320      -6.049 -25.180  46.057  1.00 55.51           C
ATOM   1831  CG2 VAL A 320      -4.066 -23.949  44.966  1.00 55.51           C
ATOM   1832  C   VAL A 320      -4.871 -27.623  45.314  1.00 55.51           C
ATOM   1833  O   VAL A 320      -5.391 -28.019  44.271  1.00 55.51           O
ATOM   1834  N   VAL A 321      -5.034 -28.263  46.488  1.00 44.87           N
ATOM   1835  CA  VAL A 321      -5.798 -29.474  46.522  1.00 44.87           C
ATOM   1836  CB  VAL A 321      -5.113 -30.572  47.284  1.00 44.87           C
ATOM   1837  CG1 VAL A 321      -5.998 -31.830  47.271  1.00 44.87           C
ATOM   1838  CG2 VAL A 321      -3.715 -30.776  46.678  1.00 44.87           C
ATOM   1839  C   VAL A 321      -7.092 -29.164  47.203  1.00 44.87           C
ATOM   1840  O   VAL A 321      -7.116 -28.574  48.282  1.00 44.87           O
ATOM   1841  N   LEU A 322      -8.214 -29.550  46.568  1.00 61.67           N
ATOM   1842  CA  LEU A 322      -9.511 -29.270  47.120  1.00 61.67           C
ATOM   1843  CB  LEU A 322     -10.457 -28.572  46.126  1.00 61.67           C
ATOM   1844  CG  LEU A 322      -9.937 -27.205  45.630  1.00 61.67           C
ATOM   1845  CD1 LEU A 322     -10.957 -26.523  44.705  1.00 61.67           C
ATOM   1846  CD2 LEU A 322      -9.493 -26.303  46.793  1.00 61.67           C
ATOM   1847  C   LEU A 322     -10.130 -30.580  47.513  1.00 61.67           C
ATOM   1848  O   LEU A 322      -9.970 -31.577  46.809  1.00 61.67           O
ATOM   1849  N   GLN A 323     -10.841 -30.604  48.666  1.00160.31           N
ATOM   1850  CA  GLN A 323     -11.449 -31.808  49.177  1.00160.31           C
ATOM   1851  CB  GLN A 323     -10.749 -32.353  50.428  1.00160.31           C
ATOM   1852  CG  GLN A 323      -9.252 -32.582  50.289  1.00160.31           C
ATOM   1853  CD  GLN A 323      -8.725 -32.898  51.680  1.00160.31           C
ATOM   1854  OE1 GLN A 323      -7.544 -32.708  51.965  1.00160.31           O
ATOM   1855  NE2 GLN A 323      -9.626 -33.389  52.572  1.00160.31           N
ATOM   1856  C   GLN A 323     -12.817 -31.469  49.703  1.00160.31           C
ATOM   1857  O   GLN A 323     -13.094 -30.334  50.077  1.00160.31           O
ATOM   1858  N   PRO A 324     -13.645 -32.480  49.793  1.00123.73           N
ATOM   1859  CA  PRO A 324     -15.022 -32.357  50.222  1.00123.73           C
ATOM   1860  CD  PRO A 324     -13.450 -33.635  48.930  1.00123.73           C
ATOM   1861  CB  PRO A 324     -15.704 -33.662  49.818  1.00123.73           C
ATOM   1862  CG  PRO A 324     -14.855 -34.183  48.647  1.00123.73           C
ATOM   1863  C   PRO A 324     -15.220 -32.058  51.679  1.00123.73           C
ATOM   1864  O   PRO A 324     -16.375 -31.973  52.096  1.00123.73           O
ATOM   1865  N   SER A 325     -14.143 -31.890  52.468  1.00116.52           N
ATOM   1866  CA  SER A 325     -14.263 -31.700  53.891  1.00116.52           C
ATOM   1867  CB  SER A 325     -12.942 -31.267  54.554  1.00116.52           C
ATOM   1868  OG  SER A 325     -11.986 -32.315  54.497  1.00116.52           O
ATOM   1869  C   SER A 325     -15.285 -30.647  54.227  1.00116.52           C
ATOM   1870  O   SER A 325     -16.061 -30.900  55.149  1.00116.52           O
ATOM   1871  N   PRO A 326     -15.395 -29.493  53.602  1.00165.24           N
ATOM   1872  CA  PRO A 326     -14.519 -29.055  52.548  1.00165.24           C
ATOM   1873  CD  PRO A 326     -16.728 -28.922  53.454  1.00165.24           C
ATOM   1874  CB  PRO A 326     -15.274 -27.980  51.768  1.00165.24           C
ATOM   1875  CG  PRO A 326     -16.752 -28.270  52.064  1.00165.24           C
ATOM   1876  C   PRO A 326     -13.240 -28.522  53.107  1.00165.24           C
ATOM   1877  O   PRO A 326     -13.234 -28.059  54.248  1.00165.24           O
ATOM   1878  N   ALA A 327     -12.151 -28.558  52.314  1.00 43.09           N
ATOM   1879  CA  ALA A 327     -10.901 -28.037  52.788  1.00 43.09           C
ATOM   1880  CB  ALA A 327     -10.118 -29.031  53.664  1.00 43.09           C
ATOM   1881  C   ALA A 327     -10.040 -27.731  51.602  1.00 43.09           C
ATOM   1882  O   ALA A 327     -10.284 -28.219  50.499  1.00 43.09           O
ATOM   1883  N   LEU A 328      -9.017 -26.873  51.800  1.00150.09           N
ATOM   1884  CA  LEU A 328      -8.120 -26.567  50.724  1.00150.09           C
ATOM   1885  CB  LEU A 328      -8.302 -25.159  50.140  1.00150.09           C
ATOM   1886  CG  LEU A 328      -7.898 -24.028  51.096  1.00150.09           C
ATOM   1887  CD1 LEU A 328      -8.113 -22.664  50.432  1.00150.09           C
ATOM   1888  CD2 LEU A 328      -8.604 -24.149  52.455  1.00150.09           C
ATOM   1889  C   LEU A 328      -6.721 -26.666  51.245  1.00150.09           C
ATOM   1890  O   LEU A 328      -6.437 -26.282  52.380  1.00150.09           O
ATOM   1891  N   SER A 329      -5.807 -27.204  50.413  1.00 42.11           N
ATOM   1892  CA  SER A 329      -4.437 -27.348  50.807  1.00 42.11           C
ATOM   1893  CB  SER A 329      -3.975 -28.811  50.846  1.00 42.11           C
ATOM   1894  OG  SER A 329      -4.753 -29.520  51.797  1.00 42.11           O
ATOM   1895  C   SER A 329      -3.598 -26.645  49.788  1.00 42.11           C
ATOM   1896  O   SER A 329      -3.831 -26.753  48.584  1.00 42.11           O
ATOM   1897  N   TRP A 330      -2.590 -25.891  50.268  1.00 98.09           N
ATOM   1898  CA  TRP A 330      -1.676 -25.207  49.401  1.00 98.09           C
ATOM   1899  CB  TRP A 330      -1.364 -23.772  49.857  1.00 98.09           C
ATOM   1900  CG  TRP A 330      -2.558 -22.850  49.855  1.00 98.09           C
ATOM   1901  CD2 TRP A 330      -3.416 -22.655  50.991  1.00 98.09           C
ATOM   1902  CD1 TRP A 330      -3.044 -22.051  48.862  1.00 98.09           C
ATOM   1903  NE1 TRP A 330      -4.154 -21.372  49.307  1.00 98.09           N
ATOM   1904  CE2 TRP A 330      -4.393 -21.735  50.617  1.00 98.09           C
ATOM   1905  CE3 TRP A 330      -3.388 -23.200  52.243  1.00 98.09           C
ATOM   1906  CZ2 TRP A 330      -5.363 -21.342  51.496  1.00 98.09           C
ATOM   1907  CZ3 TRP A 330      -4.367 -22.803  53.127  1.00 98.09           C
ATOM   1908  CH2 TRP A 330      -5.336 -21.893  52.759  1.00 98.09           C
ATOM   1909  C   TRP A 330      -0.398 -25.975  49.509  1.00 98.09           C
ATOM   1910  O   TRP A 330       0.059 -26.276  50.610  1.00 98.09           O
ATOM   1911  N   ARG A 331       0.206 -26.326  48.358  1.00120.14           N
ATOM   1912  CA  ARG A 331       1.398 -27.125  48.358  1.00120.14           C
ATOM   1913  CB  ARG A 331       1.094 -28.500  47.745  1.00120.14           C
ATOM   1914  CG  ARG A 331       2.161 -29.575  47.917  1.00120.14           C
ATOM   1915  CD  ARG A 331       1.674 -30.925  47.388  1.00120.14           C
ATOM   1916  NE  ARG A 331       0.424 -31.248  48.133  1.00120.14           N
ATOM   1917  CZ  ARG A 331      -0.520 -32.069  47.588  1.00120.14           C
ATOM   1918  NH1 ARG A 331      -0.318 -32.634  46.364  1.00120.14           N
ATOM   1919  NH2 ARG A 331      -1.670 -32.329  48.271  1.00120.14           N
ATOM   1920  C   ARG A 331       2.393 -26.429  47.471  1.00120.14           C
ATOM   1921  O   ARG A 331       2.225 -26.415  46.253  1.00120.14           O
ATOM   1922  N   SER A 332       3.480 -25.866  48.047  1.00 63.05           N
ATOM   1923  CA  SER A 332       4.415 -25.111  47.246  1.00 63.05           C
ATOM   1924  CB  SER A 332       4.412 -23.610  47.585  1.00 63.05           C
ATOM   1925  OG  SER A 332       5.336 -22.915  46.761  1.00 63.05           O
ATOM   1926  C   SER A 332       5.821 -25.635  47.435  1.00 63.05           C
ATOM   1927  O   SER A 332       6.159 -26.250  48.443  1.00 63.05           O
ATOM   1928  N   THR A 333       6.647 -25.459  46.385  1.00123.72           N
ATOM   1929  CA  THR A 333       8.008 -25.912  46.232  1.00123.72           C
ATOM   1930  CB  THR A 333       8.275 -26.247  44.794  1.00123.72           C
ATOM   1931  OG1 THR A 333       7.229 -27.081  44.314  1.00123.72           O
ATOM   1932  CG2 THR A 333       9.580 -27.051  44.705  1.00123.72           C
ATOM   1933  C   THR A 333       9.058 -24.956  46.758  1.00123.72           C
ATOM   1934  O   THR A 333      10.248 -25.252  46.661  1.00123.72           O
ATOM   1935  N   GLY A 334       8.705 -23.720  47.169  1.00 47.55           N
ATOM   1936  CA  GLY A 334       9.761 -22.879  47.678  1.00 47.55           C
ATOM   1937  C   GLY A 334       9.180 -21.674  48.348  1.00 47.55           C
ATOM   1938  O   GLY A 334       7.986 -21.621  48.637  1.00 47.55           O
ATOM   1939  N   GLY A 335      10.058 -20.690  48.648  1.00 35.93           N
ATOM   1940  CA  GLY A 335       9.668 -19.434  49.217  1.00 35.93           C
ATOM   1941  C   GLY A 335       9.170 -19.631  50.604  1.00 35.93           C
ATOM   1942  O   GLY A 335       9.695 -20.441  51.367  1.00 35.93           O
ATOM   1943  N   ILE A 336       8.139 -18.845  50.970  1.00 57.83           N
ATOM   1944  CA  ILE A 336       7.604 -18.942  52.291  1.00 57.83           C
ATOM   1945  CB  ILE A 336       7.998 -17.792  53.173  1.00 57.83           C
ATOM   1946  CG2 ILE A 336       9.527 -17.822  53.339  1.00 57.83           C
ATOM   1947  CG1 ILE A 336       7.458 -16.468  52.606  1.00 57.83           C
ATOM   1948  CD1 ILE A 336       7.559 -15.297  53.582  1.00 57.83           C
ATOM   1949  C   ILE A 336       6.115 -18.954  52.199  1.00 57.83           C
ATOM   1950  O   ILE A 336       5.539 -18.672  51.148  1.00 57.83           O
ATOM   1951  N   LEU A 337       5.454 -19.345  53.308  1.00 73.07           N
ATOM   1952  CA  LEU A 337       4.027 -19.336  53.346  1.00 73.07           C
ATOM   1953  CB  LEU A 337       3.406 -20.411  54.258  1.00 73.07           C
ATOM   1954  CG  LEU A 337       3.618 -21.856  53.765  1.00 73.07           C
ATOM   1955  CD1 LEU A 337       2.946 -22.861  54.713  1.00 73.07           C
ATOM   1956  CD2 LEU A 337       3.168 -22.032  52.305  1.00 73.07           C
ATOM   1957  C   LEU A 337       3.671 -18.001  53.896  1.00 73.07           C
ATOM   1958  O   LEU A 337       3.821 -17.744  55.090  1.00 73.07           O
ATOM   1959  N   ASP A 338       3.222 -17.112  52.995  1.00 77.99           N
ATOM   1960  CA  ASP A 338       2.838 -15.770  53.312  1.00 77.99           C
ATOM   1961  CB  ASP A 338       3.586 -14.763  52.420  1.00 77.99           C
ATOM   1962  CG  ASP A 338       3.283 -13.353  52.887  1.00 77.99           C
ATOM   1963  OD1 ASP A 338       2.086 -13.068  53.147  1.00 77.99           O
ATOM   1964  OD2 ASP A 338       4.244 -12.545  52.997  1.00 77.99           O
ATOM   1965  C   ASP A 338       1.375 -15.711  52.987  1.00 77.99           C
ATOM   1966  O   ASP A 338       1.004 -15.676  51.815  1.00 77.99           O
ATOM   1967  N   VAL A 339       0.498 -15.694  54.016  1.00 55.94           N
ATOM   1968  CA  VAL A 339      -0.911 -15.778  53.733  1.00 55.94           C
ATOM   1969  CB  VAL A 339      -1.562 -16.969  54.379  1.00 55.94           C
ATOM   1970  CG1 VAL A 339      -3.071 -16.950  54.079  1.00 55.94           C
ATOM   1971  CG2 VAL A 339      -0.841 -18.234  53.885  1.00 55.94           C
ATOM   1972  C   VAL A 339      -1.650 -14.562  54.197  1.00 55.94           C
ATOM   1973  O   VAL A 339      -1.265 -13.922  55.173  1.00 55.94           O
ATOM   1974  N   TYR A 340      -2.737 -14.213  53.467  1.00 74.84           N
ATOM   1975  CA  TYR A 340      -3.601 -13.106  53.789  1.00 74.84           C
ATOM   1976  CB  TYR A 340      -3.597 -11.992  52.727  1.00 74.84           C
ATOM   1977  CG  TYR A 340      -2.285 -11.281  52.740  1.00 74.84           C
ATOM   1978  CD1 TYR A 340      -2.090 -10.210  53.581  1.00 74.84           C
ATOM   1979  CD2 TYR A 340      -1.256 -11.671  51.914  1.00 74.84           C
ATOM   1980  CE1 TYR A 340      -0.891  -9.538  53.600  1.00 74.84           C
ATOM   1981  CE2 TYR A 340      -0.053 -11.003  51.929  1.00 74.84           C
ATOM   1982  CZ  TYR A 340       0.131  -9.933  52.772  1.00 74.84           C
ATOM   1983  OH  TYR A 340       1.362  -9.243  52.791  1.00 74.84           O
ATOM   1984  C   TYR A 340      -5.010 -13.627  53.851  1.00 74.84           C
ATOM   1985  O   TYR A 340      -5.413 -14.439  53.019  1.00 74.84           O
ATOM   1986  N   ILE A 341      -5.793 -13.183  54.861  1.00 97.25           N
ATOM   1987  CA  ILE A 341      -7.173 -13.574  54.981  1.00 97.25           C
ATOM   1988  CB  ILE A 341      -7.478 -14.368  56.221  1.00 97.25           C
ATOM   1989  CG2 ILE A 341      -7.158 -13.512  57.457  1.00 97.25           C
ATOM   1990  CG1 ILE A 341      -8.924 -14.887  56.165  1.00 97.25           C
ATOM   1991  CD1 ILE A 341      -9.226 -15.962  57.208  1.00 97.25           C
ATOM   1992  C   ILE A 341      -7.994 -12.318  55.008  1.00 97.25           C
ATOM   1993  O   ILE A 341      -7.728 -11.409  55.793  1.00 97.25           O
ATOM   1994  N   PHE A 342      -9.028 -12.241  54.142  1.00 70.06           N
ATOM   1995  CA  PHE A 342      -9.810 -11.041  54.012  1.00 70.06           C
ATOM   1996  CB  PHE A 342      -9.936 -10.573  52.550  1.00 70.06           C
ATOM   1997  CG  PHE A 342      -8.577 -10.461  51.945  1.00 70.06           C
ATOM   1998  CD1 PHE A 342      -7.796  -9.345  52.134  1.00 70.06           C
ATOM   1999  CD2 PHE A 342      -8.088 -11.489  51.169  1.00 70.06           C
ATOM   2000  CE1 PHE A 342      -6.548  -9.260  51.563  1.00 70.06           C
ATOM   2001  CE2 PHE A 342      -6.841 -11.409  50.595  1.00 70.06           C
ATOM   2002  CZ  PHE A 342      -6.067 -10.292  50.792  1.00 70.06           C
ATOM   2003  C   PHE A 342     -11.214 -11.359  54.438  1.00 70.06           C
ATOM   2004  O   PHE A 342     -11.738 -12.419  54.103  1.00 70.06           O
ATOM   2005  N   LEU A 343     -11.863 -10.447  55.198  1.00 98.11           N
ATOM   2006  CA  LEU A 343     -13.235 -10.660  55.573  1.00 98.11           C
ATOM   2007  CB  LEU A 343     -13.508 -10.634  57.087  1.00 98.11           C
ATOM   2008  CG  LEU A 343     -12.914 -11.816  57.875  1.00 98.11           C
ATOM   2009  CD1 LEU A 343     -11.379 -11.757  57.925  1.00 98.11           C
ATOM   2010  CD2 LEU A 343     -13.563 -11.926  59.263  1.00 98.11           C
ATOM   2011  C   LEU A 343     -14.057  -9.558  54.986  1.00 98.11           C
ATOM   2012  O   LEU A 343     -13.602  -8.421  54.884  1.00 98.11           O
ATOM   2013  N   GLY A 344     -15.304  -9.875  54.579  1.00 38.28           N
ATOM   2014  CA  GLY A 344     -16.169  -8.876  54.016  1.00 38.28           C
ATOM   2015  C   GLY A 344     -17.586  -9.276  54.309  1.00 38.28           C
ATOM   2016  O   GLY A 344     -17.874 -10.422  54.648  1.00 38.28           O
ATOM   2017  N   PRO A 345     -18.466  -8.310  54.262  1.00 88.57           N
ATOM   2018  CA  PRO A 345     -19.880  -8.540  54.435  1.00 88.57           C
ATOM   2019  CD  PRO A 345     -18.092  -6.940  54.566  1.00 88.57           C
ATOM   2020  CB  PRO A 345     -20.481  -7.189  54.829  1.00 88.57           C
ATOM   2021  CG  PRO A 345     -19.406  -6.155  54.445  1.00 88.57           C
ATOM   2022  C   PRO A 345     -20.527  -9.144  53.223  1.00 88.57           C
ATOM   2023  O   PRO A 345     -21.615  -9.709  53.349  1.00 88.57           O
ATOM   2024  N   GLU A 346     -19.899  -9.001  52.040  1.00104.83           N
ATOM   2025  CA  GLU A 346     -20.458  -9.499  50.814  1.00104.83           C
ATOM   2026  CB  GLU A 346     -21.242  -8.420  50.054  1.00104.83           C
ATOM   2027  CG  GLU A 346     -20.418  -7.158  49.796  1.00104.83           C
ATOM   2028  CD  GLU A 346     -21.367  -6.047  49.369  1.00104.83           C
ATOM   2029  OE1 GLU A 346     -21.858  -6.094  48.210  1.00104.83           O
ATOM   2030  OE2 GLU A 346     -21.616  -5.136  50.203  1.00104.83           O
ATOM   2031  C   GLU A 346     -19.309  -9.950  49.968  1.00104.83           C
ATOM   2032  O   GLU A 346     -18.160  -9.641  50.275  1.00104.83           O
ATOM   2033  N   PRO A 347     -19.568 -10.695  48.926  1.00 80.35           N
ATOM   2034  CA  PRO A 347     -18.509 -11.165  48.079  1.00 80.35           C
ATOM   2035  CD  PRO A 347     -20.742 -11.550  48.863  1.00 80.35           C
ATOM   2036  CB  PRO A 347     -19.168 -12.121  47.090  1.00 80.35           C
ATOM   2037  CG  PRO A 347     -20.372 -12.674  47.877  1.00 80.35           C
ATOM   2038  C   PRO A 347     -17.764 -10.028  47.456  1.00 80.35           C
ATOM   2039  O   PRO A 347     -16.549 -10.136  47.293  1.00 80.35           O
ATOM   2040  N   LYS A 348     -18.466  -8.927  47.125  1.00103.99           N
ATOM   2041  CA  LYS A 348     -17.866  -7.783  46.500  1.00103.99           C
ATOM   2042  CB  LYS A 348     -18.895  -6.679  46.212  1.00103.99           C
ATOM   2043  CG  LYS A 348     -18.300  -5.440  45.544  1.00103.99           C
ATOM   2044  CD  LYS A 348     -19.358  -4.430  45.099  1.00103.99           C
ATOM   2045  CE  LYS A 348     -20.071  -3.752  46.271  1.00103.99           C
ATOM   2046  NZ  LYS A 348     -21.055  -2.769  45.766  1.00103.99           N
ATOM   2047  C   LYS A 348     -16.849  -7.184  47.424  1.00103.99           C
ATOM   2048  O   LYS A 348     -15.779  -6.751  46.991  1.00103.99           O
ATOM   2049  N   SER A 349     -17.179  -7.132  48.729  1.00 33.85           N
ATOM   2050  CA  SER A 349     -16.335  -6.540  49.729  1.00 33.85           C
ATOM   2051  CB  SER A 349     -17.010  -6.486  51.109  1.00 33.85           C
ATOM   2052  OG  SER A 349     -18.163  -5.658  51.051  1.00 33.85           O
ATOM   2053  C   SER A 349     -15.068  -7.331  49.861  1.00 33.85           C
ATOM   2054  O   SER A 349     -14.006  -6.767  50.122  1.00 33.85           O
ATOM   2055  N   VAL A 350     -15.147  -8.667  49.708  1.00 34.29           N
ATOM   2056  CA  VAL A 350     -13.975  -9.494  49.789  1.00 34.29           C
ATOM   2057  CB  VAL A 350     -14.288 -10.959  49.671  1.00 34.29           C
ATOM   2058  CG1 VAL A 350     -12.967 -11.748  49.659  1.00 34.29           C
ATOM   2059  CG2 VAL A 350     -15.234 -11.351  50.819  1.00 34.29           C
ATOM   2060  C   VAL A 350     -13.066  -9.126  48.657  1.00 34.29           C
ATOM   2061  O   VAL A 350     -11.854  -9.006  48.827  1.00 34.29           O
ATOM   2062  N   VAL A 351     -13.635  -8.933  47.453  1.00 44.11           N
ATOM   2063  CA  VAL A 351     -12.822  -8.580  46.323  1.00 44.11           C
ATOM   2064  CB  VAL A 351     -13.604  -8.488  45.043  1.00 44.11           C
ATOM   2065  CG1 VAL A 351     -12.677  -7.949  43.939  1.00 44.11           C
ATOM   2066  CG2 VAL A 351     -14.184  -9.880  44.731  1.00 44.11           C
ATOM   2067  C   VAL A 351     -12.185  -7.245  46.586  1.00 44.11           C
ATOM   2068  O   VAL A 351     -11.006  -7.042  46.294  1.00 44.11           O
ATOM   2069  N   GLN A 352     -12.949  -6.297  47.166  1.00 47.23           N
ATOM   2070  CA  GLN A 352     -12.424  -4.985  47.425  1.00 47.23           C
ATOM   2071  CB  GLN A 352     -13.469  -4.006  47.987  1.00 47.23           C
ATOM   2072  CG  GLN A 352     -14.535  -3.627  46.956  1.00 47.23           C
ATOM   2073  CD  GLN A 352     -15.498  -2.641  47.600  1.00 47.23           C
ATOM   2074  OE1 GLN A 352     -15.332  -2.251  48.755  1.00 47.23           O
ATOM   2075  NE2 GLN A 352     -16.537  -2.221  46.829  1.00 47.23           N
ATOM   2076  C   GLN A 352     -11.280  -5.076  48.394  1.00 47.23           C
ATOM   2077  O   GLN A 352     -10.286  -4.366  48.239  1.00 47.23           O
ATOM   2078  N   GLN A 353     -11.392  -5.947  49.419  1.00 91.80           N
ATOM   2079  CA  GLN A 353     -10.366  -6.105  50.417  1.00 91.80           C
ATOM   2080  CB  GLN A 353     -10.777  -7.086  51.528  1.00 91.80           C
ATOM   2081  CG  GLN A 353     -12.027  -6.643  52.288  1.00 91.80           C
ATOM   2082  CD  GLN A 353     -11.716  -5.306  52.939  1.00 91.80           C
ATOM   2083  OE1 GLN A 353     -10.597  -5.064  53.388  1.00 91.80           O
ATOM   2084  NE2 GLN A 353     -12.734  -4.405  52.983  1.00 91.80           N
ATOM   2085  C   GLN A 353      -9.119  -6.655  49.782  1.00 91.80           C
ATOM   2086  O   GLN A 353      -8.010  -6.210  50.073  1.00 91.80           O
ATOM   2087  N   TYR A 354      -9.276  -7.650  48.890  1.00 84.03           N
ATOM   2088  CA  TYR A 354      -8.168  -8.280  48.222  1.00 84.03           C
ATOM   2089  CB  TYR A 354      -8.665  -9.449  47.344  1.00 84.03           C
ATOM   2090  CG  TYR A 354      -7.570 -10.031  46.514  1.00 84.03           C
ATOM   2091  CD1 TYR A 354      -6.518 -10.709  47.085  1.00 84.03           C
ATOM   2092  CD2 TYR A 354      -7.627  -9.933  45.142  1.00 84.03           C
ATOM   2093  CE1 TYR A 354      -5.525 -11.251  46.301  1.00 84.03           C
ATOM   2094  CE2 TYR A 354      -6.641 -10.474  44.353  1.00 84.03           C
ATOM   2095  CZ  TYR A 354      -5.585 -11.133  44.933  1.00 84.03           C
ATOM   2096  OH  TYR A 354      -4.570 -11.690  44.127  1.00 84.03           O
ATOM   2097  C   TYR A 354      -7.447  -7.269  47.374  1.00 84.03           C
ATOM   2098  O   TYR A 354      -6.224  -7.147  47.443  1.00 84.03           O
ATOM   2099  N   LEU A 355      -8.199  -6.490  46.577  1.00109.77           N
ATOM   2100  CA  LEU A 355      -7.654  -5.495  45.687  1.00109.77           C
ATOM   2101  CB  LEU A 355      -8.694  -4.896  44.727  1.00109.77           C
ATOM   2102  CG  LEU A 355      -9.036  -5.826  43.548  1.00109.77           C
ATOM   2103  CD1 LEU A 355      -7.861  -5.915  42.563  1.00109.77           C
ATOM   2104  CD2 LEU A 355      -9.482  -7.215  44.023  1.00109.77           C
ATOM   2105  C   LEU A 355      -7.023  -4.389  46.461  1.00109.77           C
ATOM   2106  O   LEU A 355      -6.087  -3.748  45.984  1.00109.77           O
ATOM   2107  N   ASP A 356      -7.546  -4.098  47.663  1.00 92.25           N
ATOM   2108  CA  ASP A 356      -6.949  -3.055  48.437  1.00 92.25           C
ATOM   2109  CB  ASP A 356      -7.621  -2.887  49.815  1.00 92.25           C
ATOM   2110  CG  ASP A 356      -6.964  -1.744  50.579  1.00 92.25           C
ATOM   2111  OD1 ASP A 356      -6.043  -1.097  50.015  1.00 92.25           O
ATOM   2112  OD2 ASP A 356      -7.377  -1.510  51.747  1.00 92.25           O
ATOM   2113  C   ASP A 356      -5.527  -3.460  48.671  1.00 92.25           C
ATOM   2114  O   ASP A 356      -4.624  -2.630  48.571  1.00 92.25           O
ATOM   2115  N   VAL A 357      -5.293  -4.748  49.003  1.00 81.08           N
ATOM   2116  CA  VAL A 357      -3.958  -5.202  49.287  1.00 81.08           C
ATOM   2117  CB  VAL A 357      -3.934  -6.618  49.774  1.00 81.08           C
ATOM   2118  CG1 VAL A 357      -2.474  -7.014  50.048  1.00 81.08           C
ATOM   2119  CG2 VAL A 357      -4.876  -6.744  50.979  1.00 81.08           C
ATOM   2120  C   VAL A 357      -3.041  -5.182  48.092  1.00 81.08           C
ATOM   2121  O   VAL A 357      -2.074  -4.426  48.053  1.00 81.08           O
ATOM   2122  N   VAL A 358      -3.361  -5.999  47.070  1.00131.74           N
ATOM   2123  CA  VAL A 358      -2.551  -6.272  45.914  1.00131.74           C
ATOM   2124  CB  VAL A 358      -3.060  -7.437  45.118  1.00131.74           C
ATOM   2125  CG1 VAL A 358      -4.438  -7.070  44.543  1.00131.74           C
ATOM   2126  CG2 VAL A 358      -2.015  -7.790  44.045  1.00131.74           C
ATOM   2127  C   VAL A 358      -2.434  -5.108  44.980  1.00131.74           C
ATOM   2128  O   VAL A 358      -1.417  -4.954  44.307  1.00131.74           O
ATOM   2129  N   GLY A 359      -3.478  -4.271  44.886  1.00 54.37           N
ATOM   2130  CA  GLY A 359      -3.490  -3.165  43.967  1.00 54.37           C
ATOM   2131  C   GLY A 359      -4.700  -3.258  43.084  1.00 54.37           C
ATOM   2132  O   GLY A 359      -5.012  -4.302  42.516  1.00 54.37           O
ATOM   2133  N   TYR A 360      -5.401  -2.116  42.935  1.00 67.64           N
ATOM   2134  CA  TYR A 360      -6.614  -2.007  42.168  1.00 67.64           C
ATOM   2135  CB  TYR A 360      -7.496  -0.803  42.554  1.00 67.64           C
ATOM   2136  CG  TYR A 360      -7.976  -0.970  43.957  1.00 67.64           C
ATOM   2137  CD1 TYR A 360      -7.201  -0.552  45.014  1.00 67.64           C
ATOM   2138  CD2 TYR A 360      -9.203  -1.537  44.216  1.00 67.64           C
ATOM   2139  CE1 TYR A 360      -7.639  -0.699  46.309  1.00 67.64           C
ATOM   2140  CE2 TYR A 360      -9.647  -1.687  45.509  1.00 67.64           C
ATOM   2141  CZ  TYR A 360      -8.864  -1.268  46.558  1.00 67.64           C
ATOM   2142  OH  TYR A 360      -9.316  -1.419  47.886  1.00 67.64           O
ATOM   2143  C   TYR A 360      -6.236  -1.816  40.733  1.00 67.64           C
ATOM   2144  O   TYR A 360      -5.197  -1.232  40.428  1.00 67.64           O
ATOM   2145  N   PRO A 361      -7.054  -2.342  39.853  1.00 82.41           N
ATOM   2146  CA  PRO A 361      -6.841  -2.277  38.432  1.00 82.41           C
ATOM   2147  CD  PRO A 361      -8.432  -2.664  40.189  1.00 82.41           C
ATOM   2148  CB  PRO A 361      -8.045  -2.984  37.816  1.00 82.41           C
ATOM   2149  CG  PRO A 361      -9.166  -2.721  38.838  1.00 82.41           C
ATOM   2150  C   PRO A 361      -6.745  -0.862  37.957  1.00 82.41           C
ATOM   2151  O   PRO A 361      -7.383   0.027  38.519  1.00 82.41           O
ATOM   2152  N   PHE A 362      -5.938  -0.642  36.907  1.00125.70           N
ATOM   2153  CA  PHE A 362      -5.757   0.665  36.357  1.00125.70           C
ATOM   2154  CB  PHE A 362      -4.522   0.703  35.447  1.00125.70           C
ATOM   2155  CG  PHE A 362      -4.381   2.073  34.911  1.00125.70           C
ATOM   2156  CD1 PHE A 362      -4.114   3.121  35.759  1.00125.70           C
ATOM   2157  CD2 PHE A 362      -4.477   2.294  33.561  1.00125.70           C
ATOM   2158  CE1 PHE A 362      -3.974   4.395  35.268  1.00125.70           C
ATOM   2159  CE2 PHE A 362      -4.332   3.566  33.072  1.00125.70           C
ATOM   2160  CZ  PHE A 362      -4.087   4.618  33.919  1.00125.70           C
ATOM   2161  C   PHE A 362      -7.002   1.019  35.598  1.00125.70           C
ATOM   2162  O   PHE A 362      -7.684   0.139  35.074  1.00125.70           O
ATOM   2163  N   MET A 363      -7.388   2.316  35.581  1.00103.02           N
ATOM   2164  CA  MET A 363      -8.531   2.650  34.771  1.00103.02           C
ATOM   2165  CB  MET A 363      -9.204   4.010  35.032  1.00103.02           C
ATOM   2166  CG  MET A 363     -10.087   4.014  36.282  1.00103.02           C
ATOM   2167  SD  MET A 363     -11.420   5.251  36.262  1.00103.02           S
ATOM   2168  CE  MET A 363     -10.342   6.700  36.080  1.00103.02           C
ATOM   2169  C   MET A 363      -8.068   2.622  33.353  1.00103.02           C
ATOM   2170  O   MET A 363      -7.023   3.167  33.011  1.00103.02           O
ATOM   2171  N   PRO A 364      -8.823   1.987  32.507  1.00 99.71           N
ATOM   2172  CA  PRO A 364      -8.399   1.866  31.137  1.00 99.71           C
ATOM   2173  CD  PRO A 364      -9.668   0.879  32.919  1.00 99.71           C
ATOM   2174  CB  PRO A 364      -9.087   0.607  30.594  1.00 99.71           C
ATOM   2175  CG  PRO A 364     -10.209   0.305  31.600  1.00 99.71           C
ATOM   2176  C   PRO A 364      -8.685   3.083  30.316  1.00 99.71           C
ATOM   2177  O   PRO A 364      -9.467   3.934  30.736  1.00 99.71           O
ATOM   2178  N   PRO A 365      -8.040   3.201  29.186  1.00 85.18           N
ATOM   2179  CA  PRO A 365      -8.330   4.250  28.257  1.00 85.18           C
ATOM   2180  CD  PRO A 365      -7.272   2.126  28.581  1.00 85.18           C
ATOM   2181  CB  PRO A 365      -7.380   4.028  27.085  1.00 85.18           C
ATOM   2182  CG  PRO A 365      -7.183   2.501  27.091  1.00 85.18           C
ATOM   2183  C   PRO A 365      -9.738   3.957  27.841  1.00 85.18           C
ATOM   2184  O   PRO A 365     -10.125   2.791  27.828  1.00 85.18           O
ATOM   2185  N   TYR A 366     -10.513   4.988  27.483  1.00 97.11           N
ATOM   2186  CA  TYR A 366     -11.892   4.834  27.126  1.00 97.11           C
ATOM   2187  CB  TYR A 366     -12.507   6.210  26.827  1.00 97.11           C
ATOM   2188  CG  TYR A 366     -13.995   6.147  26.826  1.00 97.11           C
ATOM   2189  CD1 TYR A 366     -14.688   6.321  28.003  1.00 97.11           C
ATOM   2190  CD2 TYR A 366     -14.693   5.933  25.661  1.00 97.11           C
ATOM   2191  CE1 TYR A 366     -16.061   6.281  28.021  1.00 97.11           C
ATOM   2192  CE2 TYR A 366     -16.067   5.891  25.674  1.00 97.11           C
ATOM   2193  CZ  TYR A 366     -16.751   6.066  26.853  1.00 97.11           C
ATOM   2194  OH  TYR A 366     -18.161   6.026  26.868  1.00 97.11           O
ATOM   2195  C   TYR A 366     -11.969   3.990  25.873  1.00 97.11           C
ATOM   2196  O   TYR A 366     -12.866   3.165  25.718  1.00 97.11           O
ATOM   2197  N   TRP A 367     -11.023   4.181  24.932  1.00 86.52           N
ATOM   2198  CA  TRP A 367     -11.017   3.500  23.658  1.00 86.52           C
ATOM   2199  CB  TRP A 367      -9.961   4.048  22.679  1.00 86.52           C
ATOM   2200  CG  TRP A 367      -8.535   4.027  23.174  1.00 86.52           C
ATOM   2201  CD2 TRP A 367      -7.625   2.932  22.988  1.00 86.52           C
ATOM   2202  CD1 TRP A 367      -7.841   4.999  23.832  1.00 86.52           C
ATOM   2203  NE1 TRP A 367      -6.552   4.581  24.063  1.00 86.52           N
ATOM   2204  CE2 TRP A 367      -6.405   3.311  23.549  1.00 86.52           C
ATOM   2205  CE3 TRP A 367      -7.789   1.715  22.392  1.00 86.52           C
ATOM   2206  CZ2 TRP A 367      -5.326   2.474  23.521  1.00 86.52           C
ATOM   2207  CZ3 TRP A 367      -6.701   0.870  22.373  1.00 86.52           C
ATOM   2208  CH2 TRP A 367      -5.494   1.243  22.926  1.00 86.52           C
ATOM   2209  C   TRP A 367     -10.828   2.010  23.794  1.00 86.52           C
ATOM   2210  O   TRP A 367     -11.298   1.246  22.953  1.00 86.52           O
ATOM   2211  N   GLY A 368     -10.110   1.554  24.836  1.00 56.71           N
ATOM   2212  CA  GLY A 368      -9.831   0.156  25.080  1.00 56.71           C
ATOM   2213  C   GLY A 368     -11.116  -0.599  25.289  1.00 56.71           C
ATOM   2214  O   GLY A 368     -11.169  -1.822  25.156  1.00 56.71           O
ATOM   2215  N   LEU A 369     -12.161   0.113  25.735  1.00 74.27           N
ATOM   2216  CA  LEU A 369     -13.468  -0.430  25.992  1.00 74.27           C
ATOM   2217  CB  LEU A 369     -14.413   0.583  26.655  1.00 74.27           C
ATOM   2218  CG  LEU A 369     -13.925   1.044  28.040  1.00 74.27           C
ATOM   2219  CD1 LEU A 369     -14.908   2.042  28.670  1.00 74.27           C
ATOM   2220  CD2 LEU A 369     -13.615  -0.154  28.952  1.00 74.27           C
ATOM   2221  C   LEU A 369     -14.095  -0.851  24.699  1.00 74.27           C
ATOM   2222  O   LEU A 369     -15.048  -1.630  24.689  1.00 74.27           O
ATOM   2223  N   GLY A 370     -13.617  -0.289  23.574  1.00 42.28           N
ATOM   2224  CA  GLY A 370     -14.198  -0.572  22.290  1.00 42.28           C
ATOM   2225  C   GLY A 370     -13.867  -1.961  21.826  1.00 42.28           C
ATOM   2226  O   GLY A 370     -13.258  -2.768  22.528  1.00 42.28           O
ATOM   2227  N   PHE A 371     -14.312  -2.266  20.590  1.00 69.16           N
ATOM   2228  CA  PHE A 371     -14.146  -3.559  19.995  1.00 69.16           C
ATOM   2229  CB  PHE A 371     -15.247  -3.830  18.947  1.00 69.16           C
ATOM   2230  CG  PHE A 371     -15.107  -5.186  18.346  1.00 69.16           C
ATOM   2231  CD1 PHE A 371     -15.410  -6.311  19.078  1.00 69.16           C
ATOM   2232  CD2 PHE A 371     -14.714  -5.330  17.035  1.00 69.16           C
ATOM   2233  CE1 PHE A 371     -15.294  -7.562  18.520  1.00 69.16           C
ATOM   2234  CE2 PHE A 371     -14.597  -6.578  16.471  1.00 69.16           C
ATOM   2235  CZ  PHE A 371     -14.884  -7.697  17.215  1.00 69.16           C
ATOM   2236  C   PHE A 371     -12.796  -3.579  19.339  1.00 69.16           C
ATOM   2237  O   PHE A 371     -12.406  -2.617  18.679  1.00 69.16           O
ATOM   2238  N   HIS A 372     -12.040  -4.685  19.530  1.00 63.61           N
ATOM   2239  CA  HIS A 372     -10.704  -4.816  19.000  1.00 63.61           C
ATOM   2240  ND1 HIS A 372     -10.487  -4.089  22.134  1.00 63.61           N
ATOM   2241  CG  HIS A 372      -9.505  -4.357  21.206  1.00 63.61           C
ATOM   2242  CB  HIS A 372      -9.681  -5.296  20.050  1.00 63.61           C
ATOM   2243  NE2 HIS A 372      -8.704  -2.903  22.736  1.00 63.61           N
ATOM   2244  CD2 HIS A 372      -8.423  -3.624  21.590  1.00 63.61           C
ATOM   2245  CE1 HIS A 372      -9.954  -3.215  23.023  1.00 63.61           C
ATOM   2246  C   HIS A 372     -10.726  -5.884  17.939  1.00 63.61           C
ATOM   2247  O   HIS A 372     -11.422  -6.888  18.075  1.00 63.61           O
ATOM   2248  N   LEU A 373      -9.970  -5.695  16.834  1.00 59.49           N
ATOM   2249  CA  LEU A 373      -9.944  -6.697  15.800  1.00 59.49           C
ATOM   2250  CB  LEU A 373     -10.517  -6.214  14.454  1.00 59.49           C
ATOM   2251  CG  LEU A 373     -10.680  -7.338  13.413  1.00 59.49           C
ATOM   2252  CD1 LEU A 373     -11.730  -8.365  13.870  1.00 59.49           C
ATOM   2253  CD2 LEU A 373     -10.976  -6.774  12.015  1.00 59.49           C
ATOM   2254  C   LEU A 373      -8.514  -7.105  15.583  1.00 59.49           C
ATOM   2255  O   LEU A 373      -7.607  -6.272  15.597  1.00 59.49           O
ATOM   2256  N   CYS A 374      -8.266  -8.418  15.385  1.00 62.67           N
ATOM   2257  CA  CYS A 374      -6.904  -8.843  15.233  1.00 62.67           C
ATOM   2258  CB  CYS A 374      -6.189  -9.005  16.593  1.00 62.67           C
ATOM   2259  SG  CYS A 374      -4.404  -9.340  16.468  1.00 62.67           S
ATOM   2260  C   CYS A 374      -6.878 -10.170  14.537  1.00 62.67           C
ATOM   2261  O   CYS A 374      -7.913 -10.797  14.309  1.00 62.67           O
ATOM   2262  N   ARG A 375      -5.666 -10.602  14.131  1.00220.88           N
ATOM   2263  CA  ARG A 375      -5.487 -11.887  13.527  1.00220.88           C
ATOM   2264  CB  ARG A 375      -5.988 -11.923  12.075  1.00220.88           C
ATOM   2265  CG  ARG A 375      -5.582 -13.180  11.315  1.00220.88           C
ATOM   2266  CD  ARG A 375      -5.793 -13.094   9.804  1.00220.88           C
ATOM   2267  NE  ARG A 375      -5.337 -14.395   9.248  1.00220.88           N
ATOM   2268  CZ  ARG A 375      -6.214 -15.434   9.150  1.00220.88           C
ATOM   2269  NH1 ARG A 375      -7.534 -15.241   9.436  1.00220.88           N
ATOM   2270  NH2 ARG A 375      -5.768 -16.667   8.778  1.00220.88           N
ATOM   2271  C   ARG A 375      -4.025 -12.178  13.471  1.00220.88           C
ATOM   2272  O   ARG A 375      -3.192 -11.277  13.364  1.00220.88           O
ATOM   2273  N   TRP A 376      -3.680 -13.474  13.534  1.00 81.34           N
ATOM   2274  CA  TRP A 376      -2.311 -13.853  13.395  1.00 81.34           C
ATOM   2275  CB  TRP A 376      -1.973 -15.219  14.010  1.00 81.34           C
ATOM   2276  CG  TRP A 376      -0.499 -15.558  13.992  1.00 81.34           C
ATOM   2277  CD2 TRP A 376       0.284 -15.913  12.835  1.00 81.34           C
ATOM   2278  CD1 TRP A 376       0.361 -15.559  15.047  1.00 81.34           C
ATOM   2279  NE1 TRP A 376       1.624 -15.899  14.630  1.00 81.34           N
ATOM   2280  CE2 TRP A 376       1.594 -16.115  13.271  1.00 81.34           C
ATOM   2281  CE3 TRP A 376      -0.054 -16.066  11.519  1.00 81.34           C
ATOM   2282  CZ2 TRP A 376       2.583 -16.468  12.397  1.00 81.34           C
ATOM   2283  CZ3 TRP A 376       0.947 -16.408  10.638  1.00 81.34           C
ATOM   2284  CH2 TRP A 376       2.241 -16.608  11.070  1.00 81.34           C
ATOM   2285  C   TRP A 376      -2.134 -14.037  11.917  1.00 81.34           C
ATOM   2286  O   TRP A 376      -2.878 -14.789  11.289  1.00 81.34           O
ATOM   2287  N   GLY A 377      -1.140 -13.357  11.313  1.00 54.26           N
ATOM   2288  CA  GLY A 377      -0.825 -13.608   9.931  1.00 54.26           C
ATOM   2289  C   GLY A 377      -1.776 -13.016   8.936  1.00 54.26           C
ATOM   2290  O   GLY A 377      -2.428 -13.747   8.191  1.00 54.26           O
ATOM   2291  N   TYR A 378      -1.927 -11.679   8.933  1.00102.37           N
ATOM   2292  CA  TYR A 378      -2.572 -11.050   7.815  1.00102.37           C
ATOM   2293  CB  TYR A 378      -2.732  -9.530   7.993  1.00102.37           C
ATOM   2294  CG  TYR A 378      -3.769  -9.289   9.039  1.00102.37           C
ATOM   2295  CD1 TYR A 378      -5.104  -9.390   8.723  1.00102.37           C
ATOM   2296  CD2 TYR A 378      -3.415  -8.953  10.325  1.00102.37           C
ATOM   2297  CE1 TYR A 378      -6.072  -9.166   9.673  1.00102.37           C
ATOM   2298  CE2 TYR A 378      -4.377  -8.727  11.282  1.00102.37           C
ATOM   2299  CZ  TYR A 378      -5.708  -8.834  10.955  1.00102.37           C
ATOM   2300  OH  TYR A 378      -6.701  -8.602  11.931  1.00102.37           O
ATOM   2301  C   TYR A 378      -1.610 -11.323   6.692  1.00102.37           C
ATOM   2302  O   TYR A 378      -1.985 -11.616   5.558  1.00102.37           O
ATOM   2303  N   SER A 379      -0.310 -11.276   7.046  1.00216.41           N
ATOM   2304  CA  SER A 379       0.818 -11.573   6.210  1.00216.41           C
ATOM   2305  CB  SER A 379       0.536 -12.751   5.265  1.00216.41           C
ATOM   2306  OG  SER A 379       0.236 -13.914   6.023  1.00216.41           O
ATOM   2307  C   SER A 379       1.233 -10.397   5.382  1.00216.41           C
ATOM   2308  O   SER A 379       2.406 -10.300   5.021  1.00216.41           O
ATOM   2309  N   SER A 380       0.330  -9.433   5.124  1.00 58.54           N
ATOM   2310  CA  SER A 380       0.742  -8.279   4.380  1.00 58.54           C
ATOM   2311  CB  SER A 380       0.491  -8.381   2.866  1.00 58.54           C
ATOM   2312  OG  SER A 380      -0.903  -8.440   2.601  1.00 58.54           O
ATOM   2313  C   SER A 380      -0.058  -7.124   4.886  1.00 58.54           C
ATOM   2314  O   SER A 380      -1.145  -7.282   5.433  1.00 58.54           O
ATOM   2315  N   THR A 381       0.479  -5.909   4.720  1.00101.71           N
ATOM   2316  CA  THR A 381      -0.209  -4.733   5.164  1.00101.71           C
ATOM   2317  CB  THR A 381       0.613  -3.486   4.988  1.00101.71           C
ATOM   2318  OG1 THR A 381      -0.035  -2.377   5.594  1.00101.71           O
ATOM   2319  CG2 THR A 381       0.820  -3.227   3.486  1.00101.71           C
ATOM   2320  C   THR A 381      -1.461  -4.593   4.357  1.00101.71           C
ATOM   2321  O   THR A 381      -2.502  -4.180   4.868  1.00101.71           O
ATOM   2322  N   ALA A 382      -1.385  -4.942   3.060  1.00 26.71           N
ATOM   2323  CA  ALA A 382      -2.508  -4.790   2.185  1.00 26.71           C
ATOM   2324  CB  ALA A 382      -2.201  -5.207   0.737  1.00 26.71           C
ATOM   2325  C   ALA A 382      -3.634  -5.644   2.673  1.00 26.71           C
ATOM   2326  O   ALA A 382      -4.788  -5.219   2.652  1.00 26.71           O
ATOM   2327  N   ILE A 383      -3.331  -6.879   3.118  1.00 84.77           N
ATOM   2328  CA  ILE A 383      -4.376  -7.756   3.562  1.00 84.77           C
ATOM   2329  CB  ILE A 383      -3.936  -9.164   3.824  1.00 84.77           C
ATOM   2330  CG2 ILE A 383      -3.089  -9.167   5.093  1.00 84.77           C
ATOM   2331  CG1 ILE A 383      -5.160 -10.088   3.919  1.00 84.77           C
ATOM   2332  CD1 ILE A 383      -4.800 -11.572   3.954  1.00 84.77           C
ATOM   2333  C   ILE A 383      -5.007  -7.202   4.805  1.00 84.77           C
ATOM   2334  O   ILE A 383      -6.224  -7.269   4.971  1.00 84.77           O
ATOM   2335  N   THR A 384      -4.191  -6.651   5.726  1.00 32.67           N
ATOM   2336  CA  THR A 384      -4.701  -6.096   6.949  1.00 32.67           C
ATOM   2337  CB  THR A 384      -3.609  -5.581   7.841  1.00 32.67           C
ATOM   2338  OG1 THR A 384      -2.691  -6.624   8.137  1.00 32.67           O
ATOM   2339  CG2 THR A 384      -4.242  -5.055   9.140  1.00 32.67           C
ATOM   2340  C   THR A 384      -5.595  -4.942   6.610  1.00 32.67           C
ATOM   2341  O   THR A 384      -6.685  -4.798   7.162  1.00 32.67           O
ATOM   2342  N   ARG A 385      -5.155  -4.103   5.656  1.00138.31           N
ATOM   2343  CA  ARG A 385      -5.878  -2.927   5.275  1.00138.31           C
ATOM   2344  CB  ARG A 385      -5.122  -2.115   4.210  1.00138.31           C
ATOM   2345  CG  ARG A 385      -5.676  -0.710   3.980  1.00138.31           C
ATOM   2346  CD  ARG A 385      -4.789   0.129   3.059  1.00138.31           C
ATOM   2347  NE  ARG A 385      -3.494   0.337   3.767  1.00138.31           N
ATOM   2348  CZ  ARG A 385      -2.357   0.584   3.053  1.00138.31           C
ATOM   2349  NH1 ARG A 385      -2.406   0.637   1.690  1.00138.31           N
ATOM   2350  NH2 ARG A 385      -1.171   0.778   3.701  1.00138.31           N
ATOM   2351  C   ARG A 385      -7.209  -3.339   4.727  1.00138.31           C
ATOM   2352  O   ARG A 385      -8.223  -2.694   4.990  1.00138.31           O
ATOM   2353  N   GLN A 386      -7.241  -4.440   3.953  1.00 34.65           N
ATOM   2354  CA  GLN A 386      -8.467  -4.883   3.353  1.00 34.65           C
ATOM   2355  CB  GLN A 386      -8.278  -6.090   2.420  1.00 34.65           C
ATOM   2356  CG  GLN A 386      -7.418  -5.773   1.197  1.00 34.65           C
ATOM   2357  CD  GLN A 386      -7.346  -7.023   0.337  1.00 34.65           C
ATOM   2358  OE1 GLN A 386      -8.253  -7.311  -0.443  1.00 34.65           O
ATOM   2359  NE2 GLN A 386      -6.235  -7.792   0.485  1.00 34.65           N
ATOM   2360  C   GLN A 386      -9.447  -5.277   4.418  1.00 34.65           C
ATOM   2361  O   GLN A 386     -10.631  -4.959   4.326  1.00 34.65           O
ATOM   2362  N   VAL A 387      -8.979  -5.985   5.463  1.00 36.42           N
ATOM   2363  CA  VAL A 387      -9.847  -6.420   6.521  1.00 36.42           C
ATOM   2364  CB  VAL A 387      -9.124  -7.236   7.555  1.00 36.42           C
ATOM   2365  CG1 VAL A 387     -10.103  -7.588   8.689  1.00 36.42           C
ATOM   2366  CG2 VAL A 387      -8.504  -8.462   6.865  1.00 36.42           C
ATOM   2367  C   VAL A 387     -10.405  -5.216   7.217  1.00 36.42           C
ATOM   2368  O   VAL A 387     -11.599  -5.154   7.505  1.00 36.42           O
ATOM   2369  N   VAL A 388      -9.547  -4.214   7.490  1.00 45.21           N
ATOM   2370  CA  VAL A 388      -9.949  -3.040   8.213  1.00 45.21           C
ATOM   2371  CB  VAL A 388      -8.820  -2.070   8.423  1.00 45.21           C
ATOM   2372  CG1 VAL A 388      -9.371  -0.810   9.114  1.00 45.21           C
ATOM   2373  CG2 VAL A 388      -7.708  -2.774   9.222  1.00 45.21           C
ATOM   2374  C   VAL A 388     -11.030  -2.318   7.461  1.00 45.21           C
ATOM   2375  O   VAL A 388     -12.039  -1.923   8.043  1.00 45.21           O
ATOM   2376  N   GLU A 389     -10.855  -2.146   6.138  1.00 78.00           N
ATOM   2377  CA  GLU A 389     -11.766  -1.375   5.337  1.00 78.00           C
ATOM   2378  CB  GLU A 389     -11.264  -1.170   3.898  1.00 78.00           C
ATOM   2379  CG  GLU A 389     -10.042  -0.254   3.827  1.00 78.00           C
ATOM   2380  CD  GLU A 389     -10.479   1.117   4.322  1.00 78.00           C
ATOM   2381  OE1 GLU A 389     -11.715   1.340   4.420  1.00 78.00           O
ATOM   2382  OE2 GLU A 389      -9.586   1.957   4.612  1.00 78.00           O
ATOM   2383  C   GLU A 389     -13.119  -2.008   5.265  1.00 78.00           C
ATOM   2384  O   GLU A 389     -14.132  -1.313   5.315  1.00 78.00           O
ATOM   2385  N   ASN A 390     -13.172  -3.343   5.132  1.00 55.97           N
ATOM   2386  CA  ASN A 390     -14.418  -4.039   4.986  1.00 55.97           C
ATOM   2387  CB  ASN A 390     -14.182  -5.535   4.751  1.00 55.97           C
ATOM   2388  CG  ASN A 390     -13.550  -5.677   3.374  1.00 55.97           C
ATOM   2389  OD1 ASN A 390     -12.975  -6.711   3.040  1.00 55.97           O
ATOM   2390  ND2 ASN A 390     -13.655  -4.600   2.549  1.00 55.97           N
ATOM   2391  C   ASN A 390     -15.235  -3.866   6.230  1.00 55.97           C
ATOM   2392  O   ASN A 390     -16.450  -3.679   6.164  1.00 55.97           O
ATOM   2393  N   MET A 391     -14.589  -3.955   7.407  1.00133.42           N
ATOM   2394  CA  MET A 391     -15.282  -3.819   8.657  1.00133.42           C
ATOM   2395  CB  MET A 391     -14.380  -4.119   9.865  1.00133.42           C
ATOM   2396  CG  MET A 391     -15.161  -4.330  11.161  1.00133.42           C
ATOM   2397  SD  MET A 391     -16.131  -5.866  11.185  1.00133.42           S
ATOM   2398  CE  MET A 391     -14.681  -6.956  11.119  1.00133.42           C
ATOM   2399  C   MET A 391     -15.791  -2.415   8.799  1.00133.42           C
ATOM   2400  O   MET A 391     -16.908  -2.191   9.266  1.00133.42           O
ATOM   2401  N   THR A 392     -14.963  -1.430   8.400  1.00 33.47           N
ATOM   2402  CA  THR A 392     -15.305  -0.039   8.482  1.00 33.47           C
ATOM   2403  CB  THR A 392     -14.183   0.860   8.053  1.00 33.47           C
ATOM   2404  OG1 THR A 392     -13.034   0.627   8.855  1.00 33.47           O
ATOM   2405  CG2 THR A 392     -14.645   2.319   8.203  1.00 33.47           C
ATOM   2406  C   THR A 392     -16.457   0.228   7.565  1.00 33.47           C
ATOM   2407  O   THR A 392     -17.356   1.002   7.887  1.00 33.47           O
ATOM   2408  N   ARG A 393     -16.455  -0.412   6.383  1.00129.51           N
ATOM   2409  CA  ARG A 393     -17.491  -0.197   5.413  1.00129.51           C
ATOM   2410  CB  ARG A 393     -17.254  -0.972   4.107  1.00129.51           C
ATOM   2411  CG  ARG A 393     -18.088  -0.427   2.950  1.00129.51           C
ATOM   2412  CD  ARG A 393     -17.676   0.996   2.567  1.00129.51           C
ATOM   2413  NE  ARG A 393     -18.541   1.437   1.439  1.00129.51           N
ATOM   2414  CZ  ARG A 393     -18.877   2.754   1.319  1.00129.51           C
ATOM   2415  NH1 ARG A 393     -18.427   3.660   2.236  1.00129.51           N
ATOM   2416  NH2 ARG A 393     -19.665   3.165   0.283  1.00129.51           N
ATOM   2417  C   ARG A 393     -18.788  -0.662   6.009  1.00129.51           C
ATOM   2418  O   ARG A 393     -19.848  -0.087   5.765  1.00129.51           O
ATOM   2419  N   ALA A 394     -18.708  -1.735   6.813  1.00 74.75           N
ATOM   2420  CA  ALA A 394     -19.781  -2.402   7.497  1.00 74.75           C
ATOM   2421  CB  ALA A 394     -19.333  -3.685   8.218  1.00 74.75           C
ATOM   2422  C   ALA A 394     -20.410  -1.497   8.522  1.00 74.75           C
ATOM   2423  O   ALA A 394     -21.528  -1.757   8.967  1.00 74.75           O
ATOM   2424  N   HIS A 395     -19.689  -0.443   8.960  1.00 96.40           N
ATOM   2425  CA  HIS A 395     -20.144   0.435  10.007  1.00 96.40           C
ATOM   2426  ND1 HIS A 395     -20.971   3.035   8.326  1.00 96.40           N
ATOM   2427  CG  HIS A 395     -21.630   1.840   8.517  1.00 96.40           C
ATOM   2428  CB  HIS A 395     -21.546   1.023   9.768  1.00 96.40           C
ATOM   2429  NE2 HIS A 395     -22.115   2.632   6.461  1.00 96.40           N
ATOM   2430  CD2 HIS A 395     -22.324   1.610   7.370  1.00 96.40           C
ATOM   2431  CE1 HIS A 395     -21.296   3.464   7.080  1.00 96.40           C
ATOM   2432  C   HIS A 395     -20.189  -0.337  11.283  1.00 96.40           C
ATOM   2433  O   HIS A 395     -21.138  -0.258  12.062  1.00 96.40           O
ATOM   2434  N   PHE A 396     -19.102  -1.091  11.522  1.00 92.58           N
ATOM   2435  CA  PHE A 396     -18.942  -1.938  12.663  1.00 92.58           C
ATOM   2436  CB  PHE A 396     -18.005  -3.099  12.278  1.00 92.58           C
ATOM   2437  CG  PHE A 396     -18.193  -4.323  13.103  1.00 92.58           C
ATOM   2438  CD1 PHE A 396     -19.353  -5.055  12.985  1.00 92.58           C
ATOM   2439  CD2 PHE A 396     -17.200  -4.779  13.937  1.00 92.58           C
ATOM   2440  CE1 PHE A 396     -19.540  -6.204  13.715  1.00 92.58           C
ATOM   2441  CE2 PHE A 396     -17.380  -5.929  14.669  1.00 92.58           C
ATOM   2442  CZ  PHE A 396     -18.551  -6.642  14.562  1.00 92.58           C
ATOM   2443  C   PHE A 396     -18.288  -1.100  13.718  1.00 92.58           C
ATOM   2444  O   PHE A 396     -17.331  -0.380  13.430  1.00 92.58           O
ATOM   2445  N   PRO A 397     -18.785  -1.127  14.929  1.00 93.13           N
ATOM   2446  CA  PRO A 397     -18.116  -0.390  15.957  1.00 93.13           C
ATOM   2447  CD  PRO A 397     -20.205  -1.279  15.197  1.00 93.13           C
ATOM   2448  CB  PRO A 397     -19.034  -0.449  17.172  1.00 93.13           C
ATOM   2449  CG  PRO A 397     -20.439  -0.566  16.543  1.00 93.13           C
ATOM   2450  C   PRO A 397     -16.805  -1.081  16.083  1.00 93.13           C
ATOM   2451  O   PRO A 397     -16.797  -2.297  16.270  1.00 93.13           O
ATOM   2452  N   LEU A 398     -15.691  -0.336  15.983  1.00103.65           N
ATOM   2453  CA  LEU A 398     -14.410  -0.979  15.968  1.00103.65           C
ATOM   2454  CB  LEU A 398     -14.106  -1.594  14.582  1.00103.65           C
ATOM   2455  CG  LEU A 398     -12.804  -2.417  14.437  1.00103.65           C
ATOM   2456  CD1 LEU A 398     -12.711  -3.012  13.023  1.00103.65           C
ATOM   2457  CD2 LEU A 398     -11.535  -1.616  14.776  1.00103.65           C
ATOM   2458  C   LEU A 398     -13.401   0.084  16.273  1.00103.65           C
ATOM   2459  O   LEU A 398     -13.123   0.952  15.448  1.00103.65           O
ATOM   2460  N   ASP A 399     -12.903   0.093  17.520  1.00107.36           N
ATOM   2461  CA  ASP A 399     -11.922   1.037  17.976  1.00107.36           C
ATOM   2462  CB  ASP A 399     -11.969   1.233  19.499  1.00107.36           C
ATOM   2463  CG  ASP A 399     -13.285   1.891  19.887  1.00107.36           C
ATOM   2464  OD1 ASP A 399     -14.141   2.128  18.993  1.00107.36           O
ATOM   2465  OD2 ASP A 399     -13.448   2.158  21.106  1.00107.36           O
ATOM   2466  C   ASP A 399     -10.499   0.671  17.667  1.00107.36           C
ATOM   2467  O   ASP A 399      -9.693   1.543  17.347  1.00107.36           O
ATOM   2468  N   VAL A 400     -10.137  -0.627  17.772  1.00 65.03           N
ATOM   2469  CA  VAL A 400      -8.731  -0.938  17.778  1.00 65.03           C
ATOM   2470  CB  VAL A 400      -8.279  -1.448  19.116  1.00 65.03           C
ATOM   2471  CG1 VAL A 400      -6.776  -1.762  19.055  1.00 65.03           C
ATOM   2472  CG2 VAL A 400      -8.677  -0.430  20.194  1.00 65.03           C
ATOM   2473  C   VAL A 400      -8.384  -2.014  16.796  1.00 65.03           C
ATOM   2474  O   VAL A 400      -9.145  -2.952  16.568  1.00 65.03           O
ATOM   2475  N   GLN A 401      -7.186  -1.884  16.184  1.00 55.70           N
ATOM   2476  CA  GLN A 401      -6.666  -2.890  15.299  1.00 55.70           C
ATOM   2477  CB  GLN A 401      -6.349  -2.370  13.881  1.00 55.70           C
ATOM   2478  CG  GLN A 401      -5.726  -3.422  12.956  1.00 55.70           C
ATOM   2479  CD  GLN A 401      -6.743  -4.531  12.710  1.00 55.70           C
ATOM   2480  OE1 GLN A 401      -7.944  -4.284  12.606  1.00 55.70           O
ATOM   2481  NE2 GLN A 401      -6.248  -5.795  12.620  1.00 55.70           N
ATOM   2482  C   GLN A 401      -5.375  -3.378  15.895  1.00 55.70           C
ATOM   2483  O   GLN A 401      -4.504  -2.581  16.241  1.00 55.70           O
ATOM   2484  N   TRP A 402      -5.226  -4.713  16.045  1.00131.97           N
ATOM   2485  CA  TRP A 402      -3.991  -5.252  16.551  1.00131.97           C
ATOM   2486  CB  TRP A 402      -4.080  -6.464  17.502  1.00131.97           C
ATOM   2487  CG  TRP A 402      -3.854  -6.196  18.971  1.00131.97           C
ATOM   2488  CD2 TRP A 402      -4.851  -6.141  20.001  1.00131.97           C
ATOM   2489  CD1 TRP A 402      -2.649  -6.060  19.597  1.00131.97           C
ATOM   2490  NE1 TRP A 402      -2.830  -5.915  20.948  1.00131.97           N
ATOM   2491  CE2 TRP A 402      -4.181  -5.967  21.214  1.00131.97           C
ATOM   2492  CE3 TRP A 402      -6.211  -6.243  19.947  1.00131.97           C
ATOM   2493  CZ2 TRP A 402      -4.861  -5.889  22.394  1.00131.97           C
ATOM   2494  CZ3 TRP A 402      -6.894  -6.153  21.139  1.00131.97           C
ATOM   2495  CH2 TRP A 402      -6.233  -5.980  22.338  1.00131.97           C
ATOM   2496  C   TRP A 402      -3.138  -5.727  15.424  1.00131.97           C
ATOM   2497  O   TRP A 402      -3.627  -6.237  14.418  1.00131.97           O
ATOM   2498  N   ASN A 403      -1.810  -5.545  15.581  1.00 77.81           N
ATOM   2499  CA  ASN A 403      -0.876  -6.025  14.606  1.00 77.81           C
ATOM   2500  CB  ASN A 403       0.126  -4.959  14.127  1.00 77.81           C
ATOM   2501  CG  ASN A 403       0.812  -5.463  12.863  1.00 77.81           C
ATOM   2502  OD1 ASN A 403       1.212  -6.622  12.777  1.00 77.81           O
ATOM   2503  ND2 ASN A 403       0.951  -4.568  11.847  1.00 77.81           N
ATOM   2504  C   ASN A 403      -0.093  -7.108  15.287  1.00 77.81           C
ATOM   2505  O   ASN A 403       0.584  -6.867  16.287  1.00 77.81           O
ATOM   2506  N   ASP A 404      -0.171  -8.338  14.741  1.00 77.42           N
ATOM   2507  CA  ASP A 404       0.475  -9.497  15.293  1.00 77.42           C
ATOM   2508  CB  ASP A 404      -0.213 -10.799  14.857  1.00 77.42           C
ATOM   2509  CG  ASP A 404       0.163 -11.832  15.891  1.00 77.42           C
ATOM   2510  OD1 ASP A 404       0.950 -11.458  16.798  1.00 77.42           O
ATOM   2511  OD2 ASP A 404      -0.329 -12.987  15.801  1.00 77.42           O
ATOM   2512  C   ASP A 404       1.901  -9.496  14.788  1.00 77.42           C
ATOM   2513  O   ASP A 404       2.369  -8.513  14.218  1.00 77.42           O
ATOM   2514  N   LEU A 405       2.619 -10.626  14.954  1.00130.60           N
ATOM   2515  CA  LEU A 405       4.026 -10.778  14.654  1.00130.60           C
ATOM   2516  CB  LEU A 405       4.577 -12.171  15.006  1.00130.60           C
ATOM   2517  CG  LEU A 405       4.043 -13.302  14.106  1.00130.60           C
ATOM   2518  CD1 LEU A 405       4.617 -14.664  14.526  1.00130.60           C
ATOM   2519  CD2 LEU A 405       2.509 -13.298  14.039  1.00130.60           C
ATOM   2520  C   LEU A 405       4.331 -10.545  13.199  1.00130.60           C
ATOM   2521  O   LEU A 405       5.470 -10.234  12.854  1.00130.60           O
ATOM   2522  N   ASP A 406       3.348 -10.720  12.298  1.00 77.87           N
ATOM   2523  CA  ASP A 406       3.584 -10.595  10.884  1.00 77.87           C
ATOM   2524  CB  ASP A 406       2.343 -10.918  10.028  1.00 77.87           C
ATOM   2525  CG  ASP A 406       1.225  -9.942  10.358  1.00 77.87           C
ATOM   2526  OD1 ASP A 406       1.218  -9.401  11.494  1.00 77.87           O
ATOM   2527  OD2 ASP A 406       0.357  -9.727   9.470  1.00 77.87           O
ATOM   2528  C   ASP A 406       4.094  -9.221  10.508  1.00 77.87           C
ATOM   2529  O   ASP A 406       4.725  -9.085   9.462  1.00 77.87           O
ATOM   2530  N   TYR A 407       3.809  -8.160  11.299  1.00102.59           N
ATOM   2531  CA  TYR A 407       4.251  -6.823  10.961  1.00102.59           C
ATOM   2532  CB  TYR A 407       3.594  -5.673  11.767  1.00102.59           C
ATOM   2533  CG  TYR A 407       4.172  -5.471  13.127  1.00102.59           C
ATOM   2534  CD1 TYR A 407       5.308  -4.709  13.272  1.00102.59           C
ATOM   2535  CD2 TYR A 407       3.578  -5.999  14.252  1.00102.59           C
ATOM   2536  CE1 TYR A 407       5.857  -4.491  14.513  1.00102.59           C
ATOM   2537  CE2 TYR A 407       4.124  -5.784  15.498  1.00102.59           C
ATOM   2538  CZ  TYR A 407       5.267  -5.029  15.629  1.00102.59           C
ATOM   2539  OH  TYR A 407       5.833  -4.802  16.902  1.00102.59           O
ATOM   2540  C   TYR A 407       5.750  -6.697  11.041  1.00102.59           C
ATOM   2541  O   TYR A 407       6.355  -5.886  10.341  1.00102.59           O
ATOM   2542  N   MET A 408       6.388  -7.470  11.936  1.00 65.68           N
ATOM   2543  CA  MET A 408       7.801  -7.362  12.191  1.00 65.68           C
ATOM   2544  CB  MET A 408       8.240  -8.170  13.421  1.00 65.68           C
ATOM   2545  CG  MET A 408       7.552  -7.752  14.720  1.00 65.68           C
ATOM   2546  SD  MET A 408       7.880  -8.878  16.109  1.00 65.68           S
ATOM   2547  CE  MET A 408       6.693  -8.099  17.240  1.00 65.68           C
ATOM   2548  C   MET A 408       8.611  -7.880  11.045  1.00 65.68           C
ATOM   2549  O   MET A 408       8.120  -8.568  10.153  1.00 65.68           O
ATOM   2550  N   ASP A 409       9.908  -7.510  11.043  1.00 48.19           N
ATOM   2551  CA  ASP A 409      10.830  -7.999  10.063  1.00 48.19           C
ATOM   2552  CB  ASP A 409      12.018  -7.054   9.808  1.00 48.19           C
ATOM   2553  CG  ASP A 409      12.895  -7.677   8.729  1.00 48.19           C
ATOM   2554  OD1 ASP A 409      12.470  -8.707   8.141  1.00 48.19           O
ATOM   2555  OD2 ASP A 409      14.005  -7.134   8.481  1.00 48.19           O
ATOM   2556  C   ASP A 409      11.392  -9.266  10.623  1.00 48.19           C
ATOM   2557  O   ASP A 409      12.197  -9.245  11.553  1.00 48.19           O
ATOM   2558  N   SER A 410      10.981 -10.413  10.053  1.00 92.45           N
ATOM   2559  CA  SER A 410      11.469 -11.688  10.494  1.00 92.45           C
ATOM   2560  CB  SER A 410      12.989 -11.847  10.314  1.00 92.45           C
ATOM   2561  OG  SER A 410      13.327 -11.789   8.937  1.00 92.45           O
ATOM   2562  C   SER A 410      11.148 -11.919  11.943  1.00 92.45           C
ATOM   2563  O   SER A 410      11.954 -12.492  12.675  1.00 92.45           O
ATOM   2564  N   ARG A 411       9.952 -11.489  12.389  1.00 81.98           N
ATOM   2565  CA  ARG A 411       9.473 -11.762  13.719  1.00 81.98           C
ATOM   2566  CB  ARG A 411       9.365 -13.270  14.006  1.00 81.98           C
ATOM   2567  CG  ARG A 411       8.443 -14.033  13.053  1.00 81.98           C
ATOM   2568  CD  ARG A 411       8.437 -15.542  13.314  1.00 81.98           C
ATOM   2569  NE  ARG A 411       7.511 -16.172  12.331  1.00 81.98           N
ATOM   2570  CZ  ARG A 411       7.235 -17.507  12.407  1.00 81.98           C
ATOM   2571  NH1 ARG A 411       7.781 -18.267  13.401  1.00 81.98           N
ATOM   2572  NH2 ARG A 411       6.408 -18.085  11.487  1.00 81.98           N
ATOM   2573  C   ARG A 411      10.389 -11.191  14.761  1.00 81.98           C
ATOM   2574  O   ARG A 411      10.500 -11.756  15.849  1.00 81.98           O
ATOM   2575  N   ARG A 412      11.047 -10.048  14.489  1.00115.82           N
ATOM   2576  CA  ARG A 412      11.910  -9.477  15.486  1.00115.82           C
ATOM   2577  CB  ARG A 412      13.320  -9.136  14.979  1.00115.82           C
ATOM   2578  CG  ARG A 412      14.190 -10.369  14.738  1.00115.82           C
ATOM   2579  CD  ARG A 412      15.676 -10.051  14.561  1.00115.82           C
ATOM   2580  NE  ARG A 412      15.926  -9.640  13.149  1.00115.82           N
ATOM   2581  CZ  ARG A 412      15.740  -8.353  12.734  1.00115.82           C
ATOM   2582  NH1 ARG A 412      15.117  -7.439  13.530  1.00115.82           N
ATOM   2583  NH2 ARG A 412      16.182  -7.968  11.503  1.00115.82           N
ATOM   2584  C   ARG A 412      11.298  -8.200  15.974  1.00115.82           C
ATOM   2585  O   ARG A 412      10.718  -7.438  15.204  1.00115.82           O
ATOM   2586  N   ASP A 413      11.441  -7.929  17.287  1.00 62.72           N
ATOM   2587  CA  ASP A 413      10.849  -6.774  17.901  1.00 62.72           C
ATOM   2588  CB  ASP A 413      11.076  -6.705  19.421  1.00 62.72           C
ATOM   2589  CG  ASP A 413      10.349  -7.849  20.104  1.00 62.72           C
ATOM   2590  OD1 ASP A 413       9.253  -8.243  19.623  1.00 62.72           O
ATOM   2591  OD2 ASP A 413      10.894  -8.347  21.123  1.00 62.72           O
ATOM   2592  C   ASP A 413      11.482  -5.528  17.363  1.00 62.72           C
ATOM   2593  O   ASP A 413      12.624  -5.529  16.905  1.00 62.72           O
ATOM   2594  N   PHE A 414      10.707  -4.425  17.434  1.00 89.84           N
ATOM   2595  CA  PHE A 414      11.094  -3.074  17.131  1.00 89.84           C
ATOM   2596  CB  PHE A 414      12.234  -2.577  18.035  1.00 89.84           C
ATOM   2597  CG  PHE A 414      11.773  -2.787  19.437  1.00 89.84           C
ATOM   2598  CD1 PHE A 414      10.764  -2.022  19.974  1.00 89.84           C
ATOM   2599  CD2 PHE A 414      12.363  -3.751  20.223  1.00 89.84           C
ATOM   2600  CE1 PHE A 414      10.344  -2.225  21.268  1.00 89.84           C
ATOM   2601  CE2 PHE A 414      11.948  -3.958  21.518  1.00 89.84           C
ATOM   2602  CZ  PHE A 414      10.934  -3.195  22.043  1.00 89.84           C
ATOM   2603  C   PHE A 414      11.496  -2.877  15.705  1.00 89.84           C
ATOM   2604  O   PHE A 414      12.303  -1.995  15.408  1.00 89.84           O
ATOM   2605  N   THR A 415      10.935  -3.682  14.786  1.00 52.21           N
ATOM   2606  CA  THR A 415      11.178  -3.501  13.382  1.00 52.21           C
ATOM   2607  CB  THR A 415      12.170  -4.470  12.803  1.00 52.21           C
ATOM   2608  OG1 THR A 415      11.672  -5.796  12.900  1.00 52.21           O
ATOM   2609  CG2 THR A 415      13.501  -4.346  13.563  1.00 52.21           C
ATOM   2610  C   THR A 415       9.880  -3.781  12.696  1.00 52.21           C
ATOM   2611  O   THR A 415       8.951  -4.296  13.315  1.00 52.21           O
ATOM   2612  N   PHE A 416       9.762  -3.396  11.407  1.00 70.46           N
ATOM   2613  CA  PHE A 416       8.604  -3.771  10.646  1.00 70.46           C
ATOM   2614  CB  PHE A 416       7.530  -2.669  10.502  1.00 70.46           C
ATOM   2615  CG  PHE A 416       8.105  -1.447   9.876  1.00 70.46           C
ATOM   2616  CD1 PHE A 416       8.242  -1.350   8.512  1.00 70.46           C
ATOM   2617  CD2 PHE A 416       8.490  -0.386  10.663  1.00 70.46           C
ATOM   2618  CE1 PHE A 416       8.767  -0.214   7.943  1.00 70.46           C
ATOM   2619  CE2 PHE A 416       9.016   0.753  10.100  1.00 70.46           C
ATOM   2620  CZ  PHE A 416       9.156   0.839   8.736  1.00 70.46           C
ATOM   2621  C   PHE A 416       9.083  -4.232   9.299  1.00 70.46           C
ATOM   2622  O   PHE A 416      10.163  -3.847   8.854  1.00 70.46           O
ATOM   2623  N   ASN A 417       8.292  -5.091   8.616  1.00 53.79           N
ATOM   2624  CA  ASN A 417       8.745  -5.657   7.374  1.00 53.79           C
ATOM   2625  CB  ASN A 417       7.984  -6.933   6.962  1.00 53.79           C
ATOM   2626  CG  ASN A 417       8.803  -7.669   5.908  1.00 53.79           C
ATOM   2627  OD1 ASN A 417       9.107  -7.134   4.843  1.00 53.79           O
ATOM   2628  ND2 ASN A 417       9.185  -8.938   6.218  1.00 53.79           N
ATOM   2629  C   ASN A 417       8.587  -4.630   6.300  1.00 53.79           C
ATOM   2630  O   ASN A 417       7.482  -4.202   5.970  1.00 53.79           O
ATOM   2631  N   LYS A 418       9.728  -4.222   5.719  1.00110.64           N
ATOM   2632  CA  LYS A 418       9.768  -3.178   4.742  1.00110.64           C
ATOM   2633  CB  LYS A 418      11.207  -2.820   4.332  1.00110.64           C
ATOM   2634  CG  LYS A 418      11.964  -3.962   3.651  1.00110.64           C
ATOM   2635  CD  LYS A 418      13.315  -3.527   3.078  1.00110.64           C
ATOM   2636  CE  LYS A 418      14.084  -4.657   2.391  1.00110.64           C
ATOM   2637  NZ  LYS A 418      13.677  -4.748   0.971  1.00110.64           N
ATOM   2638  C   LYS A 418       9.010  -3.575   3.511  1.00110.64           C
ATOM   2639  O   LYS A 418       8.380  -2.730   2.879  1.00110.64           O
ATOM   2640  N   ASP A 419       9.125  -4.841   3.065  1.00 96.79           N
ATOM   2641  CA  ASP A 419       8.411  -5.222   1.875  1.00 96.79           C
ATOM   2642  CB  ASP A 419       8.951  -6.529   1.262  1.00 96.79           C
ATOM   2643  CG  ASP A 419       8.472  -6.648  -0.183  1.00 96.79           C
ATOM   2644  OD1 ASP A 419       7.285  -6.326  -0.457  1.00 96.79           O
ATOM   2645  OD2 ASP A 419       9.297  -7.071  -1.036  1.00 96.79           O
ATOM   2646  C   ASP A 419       6.934  -5.409   2.102  1.00 96.79           C
ATOM   2647  O   ASP A 419       6.112  -4.693   1.533  1.00 96.79           O
ATOM   2648  N   GLY A 420       6.562  -6.368   2.978  1.00 56.07           N
ATOM   2649  CA  GLY A 420       5.180  -6.734   3.168  1.00 56.07           C
ATOM   2650  C   GLY A 420       4.410  -5.631   3.820  1.00 56.07           C
ATOM   2651  O   GLY A 420       3.239  -5.400   3.526  1.00 56.07           O
ATOM   2652  N   PHE A 421       5.049  -5.029   4.829  1.00144.27           N
ATOM   2653  CA  PHE A 421       4.611  -3.961   5.677  1.00144.27           C
ATOM   2654  CB  PHE A 421       5.002  -4.130   7.151  1.00144.27           C
ATOM   2655  CG  PHE A 421       4.032  -5.168   7.597  1.00144.27           C
ATOM   2656  CD1 PHE A 421       4.268  -6.494   7.326  1.00144.27           C
ATOM   2657  CD2 PHE A 421       2.876  -4.816   8.258  1.00144.27           C
ATOM   2658  CE1 PHE A 421       3.372  -7.458   7.720  1.00144.27           C
ATOM   2659  CE2 PHE A 421       1.975  -5.777   8.656  1.00144.27           C
ATOM   2660  CZ  PHE A 421       2.225  -7.101   8.386  1.00144.27           C
ATOM   2661  C   PHE A 421       4.898  -2.575   5.201  1.00144.27           C
ATOM   2662  O   PHE A 421       4.674  -1.650   5.978  1.00144.27           O
ATOM   2663  N   ARG A 422       5.550  -2.388   4.032  1.00135.12           N
ATOM   2664  CA  ARG A 422       5.894  -1.059   3.586  1.00135.12           C
ATOM   2665  CB  ARG A 422       6.397  -0.983   2.129  1.00135.12           C
ATOM   2666  CG  ARG A 422       7.121   0.330   1.802  1.00135.12           C
ATOM   2667  CD  ARG A 422       7.578   0.462   0.345  1.00135.12           C
ATOM   2668  NE  ARG A 422       6.700   1.473  -0.311  1.00135.12           N
ATOM   2669  CZ  ARG A 422       7.040   2.795  -0.279  1.00135.12           C
ATOM   2670  NH1 ARG A 422       8.218   3.188   0.287  1.00135.12           N
ATOM   2671  NH2 ARG A 422       6.199   3.729  -0.814  1.00135.12           N
ATOM   2672  C   ARG A 422       4.688  -0.174   3.700  1.00135.12           C
ATOM   2673  O   ARG A 422       3.562  -0.623   3.502  1.00135.12           O
ATOM   2674  N   ASP A 423       4.940   1.111   4.041  1.00132.09           N
ATOM   2675  CA  ASP A 423       4.013   2.179   4.314  1.00132.09           C
ATOM   2676  CB  ASP A 423       3.151   2.644   3.117  1.00132.09           C
ATOM   2677  CG  ASP A 423       2.179   1.572   2.651  1.00132.09           C
ATOM   2678  OD1 ASP A 423       1.541   0.909   3.514  1.00132.09           O
ATOM   2679  OD2 ASP A 423       2.048   1.420   1.407  1.00132.09           O
ATOM   2680  C   ASP A 423       3.159   1.893   5.511  1.00132.09           C
ATOM   2681  O   ASP A 423       2.002   2.305   5.586  1.00132.09           O
ATOM   2682  N   PHE A 424       3.751   1.214   6.511  1.00 89.11           N
ATOM   2683  CA  PHE A 424       3.091   0.898   7.746  1.00 89.11           C
ATOM   2684  CB  PHE A 424       3.963  -0.037   8.614  1.00 89.11           C
ATOM   2685  CG  PHE A 424       3.149  -0.605   9.728  1.00 89.11           C
ATOM   2686  CD1 PHE A 424       1.981  -1.283   9.464  1.00 89.11           C
ATOM   2687  CD2 PHE A 424       3.583  -0.518  11.031  1.00 89.11           C
ATOM   2688  CE1 PHE A 424       1.234  -1.822  10.485  1.00 89.11           C
ATOM   2689  CE2 PHE A 424       2.841  -1.057  12.057  1.00 89.11           C
ATOM   2690  CZ  PHE A 424       1.661  -1.706  11.786  1.00 89.11           C
ATOM   2691  C   PHE A 424       2.788   2.188   8.465  1.00 89.11           C
ATOM   2692  O   PHE A 424       1.710   2.336   9.041  1.00 89.11           O
ATOM   2693  N   PRO A 425       3.689   3.139   8.468  1.00 74.74           N
ATOM   2694  CA  PRO A 425       3.397   4.383   9.129  1.00 74.74           C
ATOM   2695  CD  PRO A 425       5.112   2.834   8.501  1.00 74.74           C
ATOM   2696  CB  PRO A 425       4.719   5.145   9.171  1.00 74.74           C
ATOM   2697  CG  PRO A 425       5.771   4.019   9.229  1.00 74.74           C
ATOM   2698  C   PRO A 425       2.250   5.122   8.506  1.00 74.74           C
ATOM   2699  O   PRO A 425       1.545   5.820   9.233  1.00 74.74           O
ATOM   2700  N   ALA A 426       2.058   5.006   7.175  1.00 28.15           N
ATOM   2701  CA  ALA A 426       0.981   5.670   6.491  1.00 28.15           C
ATOM   2702  CB  ALA A 426       1.035   5.472   4.966  1.00 28.15           C
ATOM   2703  C   ALA A 426      -0.315   5.095   6.969  1.00 28.15           C
ATOM   2704  O   ALA A 426      -1.287   5.815   7.191  1.00 28.15           O
ATOM   2705  N   MET A 427      -0.347   3.760   7.141  1.00101.12           N
ATOM   2706  CA  MET A 427      -1.510   3.040   7.579  1.00101.12           C
ATOM   2707  CB  MET A 427      -1.282   1.517   7.632  1.00101.12           C
ATOM   2708  CG  MET A 427      -2.491   0.722   8.131  1.00101.12           C
ATOM   2709  SD  MET A 427      -3.890   0.634   6.975  1.00101.12           S
ATOM   2710  CE  MET A 427      -4.950  -0.305   8.113  1.00101.12           C
ATOM   2711  C   MET A 427      -1.857   3.491   8.963  1.00101.12           C
ATOM   2712  O   MET A 427      -3.031   3.590   9.317  1.00101.12           O
ATOM   2713  N   VAL A 428      -0.836   3.765   9.794  1.00 34.54           N
ATOM   2714  CA  VAL A 428      -1.073   4.187  11.144  1.00 34.54           C
ATOM   2715  CB  VAL A 428       0.195   4.422  11.910  1.00 34.54           C
ATOM   2716  CG1 VAL A 428      -0.162   4.991  13.293  1.00 34.54           C
ATOM   2717  CG2 VAL A 428       0.979   3.099  11.962  1.00 34.54           C
ATOM   2718  C   VAL A 428      -1.830   5.477  11.108  1.00 34.54           C
ATOM   2719  O   VAL A 428      -2.736   5.696  11.911  1.00 34.54           O
ATOM   2720  N   GLN A 429      -1.466   6.369  10.168  1.00 32.82           N
ATOM   2721  CA  GLN A 429      -2.108   7.646  10.038  1.00 32.82           C
ATOM   2722  CB  GLN A 429      -1.470   8.529   8.951  1.00 32.82           C
ATOM   2723  CG  GLN A 429       0.006   8.851   9.198  1.00 32.82           C
ATOM   2724  CD  GLN A 429       0.478   9.742   8.058  1.00 32.82           C
ATOM   2725  OE1 GLN A 429      -0.052  10.835   7.866  1.00 32.82           O
ATOM   2726  NE2 GLN A 429       1.490   9.272   7.279  1.00 32.82           N
ATOM   2727  C   GLN A 429      -3.532   7.416   9.642  1.00 32.82           C
ATOM   2728  O   GLN A 429      -4.431   8.129  10.084  1.00 32.82           O
ATOM   2729  N   GLU A 430      -3.767   6.410   8.778  1.00 34.33           N
ATOM   2730  CA  GLU A 430      -5.085   6.121   8.294  1.00 34.33           C
ATOM   2731  CB  GLU A 430      -5.077   4.974   7.266  1.00 34.33           C
ATOM   2732  CG  GLU A 430      -4.308   5.327   5.989  1.00 34.33           C
ATOM   2733  CD  GLU A 430      -4.229   4.087   5.109  1.00 34.33           C
ATOM   2734  OE1 GLU A 430      -4.808   3.040   5.505  1.00 34.33           O
ATOM   2735  OE2 GLU A 430      -3.584   4.169   4.030  1.00 34.33           O
ATOM   2736  C   GLU A 430      -5.954   5.714   9.445  1.00 34.33           C
ATOM   2737  O   GLU A 430      -7.090   6.175   9.556  1.00 34.33           O
ATOM   2738  N   LEU A 431      -5.444   4.849  10.346  1.00 90.29           N
ATOM   2739  CA  LEU A 431      -6.258   4.429  11.453  1.00 90.29           C
ATOM   2740  CB  LEU A 431      -5.638   3.362  12.381  1.00 90.29           C
ATOM   2741  CG  LEU A 431      -5.584   1.933  11.802  1.00 90.29           C
ATOM   2742  CD1 LEU A 431      -4.448   1.753  10.784  1.00 90.29           C
ATOM   2743  CD2 LEU A 431      -5.593   0.885  12.925  1.00 90.29           C
ATOM   2744  C   LEU A 431      -6.581   5.609  12.316  1.00 90.29           C
ATOM   2745  O   LEU A 431      -7.725   5.771  12.737  1.00 90.29           O
ATOM   2746  N   HIS A 432      -5.591   6.481  12.587  1.00 54.40           N
ATOM   2747  CA  HIS A 432      -5.824   7.594  13.464  1.00 54.40           C
ATOM   2748  ND1 HIS A 432      -2.858   8.243  15.673  1.00 54.40           N
ATOM   2749  CG  HIS A 432      -3.608   7.656  14.678  1.00 54.40           C
ATOM   2750  CB  HIS A 432      -4.565   8.409  13.800  1.00 54.40           C
ATOM   2751  NE2 HIS A 432      -2.316   6.087  15.661  1.00 54.40           N
ATOM   2752  CD2 HIS A 432      -3.263   6.339  14.684  1.00 54.40           C
ATOM   2753  CE1 HIS A 432      -2.105   7.261  16.228  1.00 54.40           C
ATOM   2754  C   HIS A 432      -6.846   8.520  12.877  1.00 54.40           C
ATOM   2755  O   HIS A 432      -7.683   9.057  13.602  1.00 54.40           O
ATOM   2756  N   GLN A 433      -6.812   8.737  11.550  1.00148.86           N
ATOM   2757  CA  GLN A 433      -7.754   9.625  10.928  1.00148.86           C
ATOM   2758  CB  GLN A 433      -7.514   9.801   9.419  1.00148.86           C
ATOM   2759  CG  GLN A 433      -6.363  10.754   9.098  1.00148.86           C
ATOM   2760  CD  GLN A 433      -6.899  12.171   9.252  1.00148.86           C
ATOM   2761  OE1 GLN A 433      -6.143  13.141   9.296  1.00148.86           O
ATOM   2762  NE2 GLN A 433      -8.251  12.298   9.331  1.00148.86           N
ATOM   2763  C   GLN A 433      -9.136   9.072  11.119  1.00148.86           C
ATOM   2764  O   GLN A 433     -10.092   9.822  11.311  1.00148.86           O
ATOM   2765  N   GLY A 434      -9.259   7.734  11.057  1.00 46.65           N
ATOM   2766  CA  GLY A 434     -10.472   6.974  11.204  1.00 46.65           C
ATOM   2767  C   GLY A 434     -11.009   7.101  12.600  1.00 46.65           C
ATOM   2768  O   GLY A 434     -12.182   6.819  12.842  1.00 46.65           O
ATOM   2769  N   GLY A 435     -10.145   7.441  13.577  1.00 37.97           N
ATOM   2770  CA  GLY A 435     -10.580   7.530  14.940  1.00 37.97           C
ATOM   2771  C   GLY A 435     -10.235   6.234  15.617  1.00 37.97           C
ATOM   2772  O   GLY A 435     -10.762   5.929  16.685  1.00 37.97           O
ATOM   2773  N   ARG A 436      -9.315   5.450  15.014  1.00 90.06           N
ATOM   2774  CA  ARG A 436      -8.970   4.140  15.506  1.00 90.06           C
ATOM   2775  CB  ARG A 436      -8.942   3.079  14.394  1.00 90.06           C
ATOM   2776  CG  ARG A 436     -10.304   2.822  13.747  1.00 90.06           C
ATOM   2777  CD  ARG A 436     -10.226   1.963  12.484  1.00 90.06           C
ATOM   2778  NE  ARG A 436      -9.473   2.748  11.465  1.00 90.06           N
ATOM   2779  CZ  ARG A 436     -10.139   3.611  10.644  1.00 90.06           C
ATOM   2780  NH1 ARG A 436     -11.495   3.734  10.739  1.00 90.06           N
ATOM   2781  NH2 ARG A 436      -9.449   4.355   9.730  1.00 90.06           N
ATOM   2782  C   ARG A 436      -7.600   4.143  16.128  1.00 90.06           C
ATOM   2783  O   ARG A 436      -6.834   5.096  15.990  1.00 90.06           O
ATOM   2784  N   ARG A 437      -7.271   3.044  16.849  1.00103.61           N
ATOM   2785  CA  ARG A 437      -6.019   2.934  17.549  1.00103.61           C
ATOM   2786  CB  ARG A 437      -6.198   2.748  19.064  1.00103.61           C
ATOM   2787  CG  ARG A 437      -7.109   3.791  19.717  1.00103.61           C
ATOM   2788  CD  ARG A 437      -6.473   5.162  19.951  1.00103.61           C
ATOM   2789  NE  ARG A 437      -7.472   5.956  20.722  1.00103.61           N
ATOM   2790  CZ  ARG A 437      -7.389   7.317  20.792  1.00103.61           C
ATOM   2791  NH1 ARG A 437      -6.402   7.981  20.123  1.00103.61           N
ATOM   2792  NH2 ARG A 437      -8.301   8.013  21.533  1.00103.61           N
ATOM   2793  C   ARG A 437      -5.294   1.715  17.063  1.00103.61           C
ATOM   2794  O   ARG A 437      -5.894   0.787  16.520  1.00103.61           O
ATOM   2795  N   TYR A 438      -3.958   1.684  17.244  1.00 66.87           N
ATOM   2796  CA  TYR A 438      -3.236   0.540  16.772  1.00 66.87           C
ATOM   2797  CB  TYR A 438      -2.182   0.925  15.721  1.00 66.87           C
ATOM   2798  CG  TYR A 438      -1.964  -0.263  14.859  1.00 66.87           C
ATOM   2799  CD1 TYR A 438      -2.921  -0.575  13.922  1.00 66.87           C
ATOM   2800  CD2 TYR A 438      -0.837  -1.041  14.952  1.00 66.87           C
ATOM   2801  CE1 TYR A 438      -2.775  -1.658  13.094  1.00 66.87           C
ATOM   2802  CE2 TYR A 438      -0.686  -2.128  14.123  1.00 66.87           C
ATOM   2803  CZ  TYR A 438      -1.653  -2.439  13.196  1.00 66.87           C
ATOM   2804  OH  TYR A 438      -1.501  -3.554  12.346  1.00 66.87           O
ATOM   2805  C   TYR A 438      -2.544  -0.062  17.958  1.00 66.87           C
ATOM   2806  O   TYR A 438      -1.903   0.639  18.741  1.00 66.87           O
ATOM   2807  N   MET A 439      -2.695  -1.386  18.160  1.00137.68           N
ATOM   2808  CA  MET A 439      -1.971  -1.999  19.234  1.00137.68           C
ATOM   2809  CB  MET A 439      -2.839  -2.735  20.259  1.00137.68           C
ATOM   2810  CG  MET A 439      -1.996  -3.299  21.399  1.00137.68           C
ATOM   2811  SD  MET A 439      -2.922  -3.507  22.937  1.00137.68           S
ATOM   2812  CE  MET A 439      -2.906  -1.706  23.153  1.00137.68           C
ATOM   2813  C   MET A 439      -1.029  -2.977  18.610  1.00137.68           C
ATOM   2814  O   MET A 439      -1.415  -3.762  17.745  1.00137.68           O
ATOM   2815  N   MET A 440       0.254  -2.941  19.021  1.00130.00           N
ATOM   2816  CA  MET A 440       1.214  -3.828  18.432  1.00130.00           C
ATOM   2817  CB  MET A 440       2.503  -3.128  17.967  1.00130.00           C
ATOM   2818  CG  MET A 440       3.329  -2.562  19.124  1.00130.00           C
ATOM   2819  SD  MET A 440       4.863  -1.721  18.630  1.00130.00           S
ATOM   2820  CE  MET A 440       5.427  -1.399  20.326  1.00130.00           C
ATOM   2821  C   MET A 440       1.623  -4.839  19.450  1.00130.00           C
ATOM   2822  O   MET A 440       1.677  -4.561  20.647  1.00130.00           O
ATOM   2823  N   ILE A 441       1.913  -6.062  18.971  1.00 69.97           N
ATOM   2824  CA  ILE A 441       2.371  -7.124  19.815  1.00 69.97           C
ATOM   2825  CB  ILE A 441       2.107  -8.496  19.257  1.00 69.97           C
ATOM   2826  CG2 ILE A 441       2.989  -8.687  18.011  1.00 69.97           C
ATOM   2827  CG1 ILE A 441       2.311  -9.572  20.338  1.00 69.97           C
ATOM   2828  CD1 ILE A 441       1.777 -10.948  19.940  1.00 69.97           C
ATOM   2829  C   ILE A 441       3.855  -6.960  19.945  1.00 69.97           C
ATOM   2830  O   ILE A 441       4.522  -6.550  18.997  1.00 69.97           O
ATOM   2831  N   VAL A 442       4.397  -7.184  21.161  1.00 53.15           N
ATOM   2832  CA  VAL A 442       5.821  -7.165  21.359  1.00 53.15           C
ATOM   2833  CB  VAL A 442       6.318  -5.965  22.120  1.00 53.15           C
ATOM   2834  CG1 VAL A 442       7.848  -6.063  22.262  1.00 53.15           C
ATOM   2835  CG2 VAL A 442       5.849  -4.691  21.394  1.00 53.15           C
ATOM   2836  C   VAL A 442       6.123  -8.391  22.175  1.00 53.15           C
ATOM   2837  O   VAL A 442       5.328  -8.782  23.029  1.00 53.15           O
ATOM   2838  N   ASP A 443       7.271  -9.051  21.910  1.00 60.38           N
ATOM   2839  CA  ASP A 443       7.646 -10.246  22.622  1.00 60.38           C
ATOM   2840  CB  ASP A 443       8.072 -11.404  21.701  1.00 60.38           C
ATOM   2841  CG  ASP A 443       6.830 -11.916  20.985  1.00 60.38           C
ATOM   2842  OD1 ASP A 443       5.821 -12.203  21.682  1.00 60.38           O
ATOM   2843  OD2 ASP A 443       6.871 -12.016  19.729  1.00 60.38           O
ATOM   2844  C   ASP A 443       8.823  -9.906  23.483  1.00 60.38           C
ATOM   2845  O   ASP A 443       9.560  -8.970  23.185  1.00 60.38           O
ATOM   2846  N   PRO A 444       8.994 -10.576  24.590  1.00 92.85           N
ATOM   2847  CA  PRO A 444      10.134 -10.331  25.430  1.00 92.85           C
ATOM   2848  CD  PRO A 444       7.908 -11.222  25.303  1.00 92.85           C
ATOM   2849  CB  PRO A 444       9.815 -10.983  26.777  1.00 92.85           C
ATOM   2850  CG  PRO A 444       8.610 -11.900  26.490  1.00 92.85           C
ATOM   2851  C   PRO A 444      11.441 -10.774  24.839  1.00 92.85           C
ATOM   2852  O   PRO A 444      12.433 -10.062  24.989  1.00 92.85           O
ATOM   2853  N   ALA A 445      11.464 -11.923  24.137  1.00 54.90           N
ATOM   2854  CA  ALA A 445      12.711 -12.477  23.685  1.00 54.90           C
ATOM   2855  CB  ALA A 445      12.594 -13.936  23.217  1.00 54.90           C
ATOM   2856  C   ALA A 445      13.255 -11.681  22.548  1.00 54.90           C
ATOM   2857  O   ALA A 445      12.535 -11.337  21.613  1.00 54.90           O
ATOM   2858  N   ILE A 446      14.577 -11.414  22.584  1.00 83.28           N
ATOM   2859  CA  ILE A 446      15.167 -10.619  21.550  1.00 83.28           C
ATOM   2860  CB  ILE A 446      15.661  -9.302  22.052  1.00 83.28           C
ATOM   2861  CG2 ILE A 446      16.475  -8.587  20.959  1.00 83.28           C
ATOM   2862  CG1 ILE A 446      14.414  -8.524  22.505  1.00 83.28           C
ATOM   2863  CD1 ILE A 446      14.706  -7.203  23.186  1.00 83.28           C
ATOM   2864  C   ILE A 446      16.236 -11.402  20.851  1.00 83.28           C
ATOM   2865  O   ILE A 446      17.033 -12.107  21.467  1.00 83.28           O
ATOM   2866  N   SER A 447      16.241 -11.304  19.505  1.00 54.04           N
ATOM   2867  CA  SER A 447      17.140 -12.037  18.658  1.00 54.04           C
ATOM   2868  CB  SER A 447      16.905 -11.762  17.160  1.00 54.04           C
ATOM   2869  OG  SER A 447      17.817 -12.507  16.365  1.00 54.04           O
ATOM   2870  C   SER A 447      18.555 -11.658  18.969  1.00 54.04           C
ATOM   2871  O   SER A 447      18.891 -10.483  19.104  1.00 54.04           O
ATOM   2872  N   SER A 448      19.411 -12.683  19.138  1.00101.58           N
ATOM   2873  CA  SER A 448      20.816 -12.540  19.399  1.00101.58           C
ATOM   2874  CB  SER A 448      21.417 -13.757  20.125  1.00101.58           C
ATOM   2875  OG  SER A 448      22.803 -13.555  20.354  1.00101.58           O
ATOM   2876  C   SER A 448      21.561 -12.366  18.113  1.00101.58           C
ATOM   2877  O   SER A 448      22.786 -12.260  18.120  1.00101.58           O
ATOM   2878  N   SER A 449      20.868 -12.368  16.960  1.00 93.42           N
ATOM   2879  CA  SER A 449      21.629 -12.267  15.750  1.00 93.42           C
ATOM   2880  CB  SER A 449      20.905 -12.821  14.511  1.00 93.42           C
ATOM   2881  OG  SER A 449      20.747 -14.227  14.626  1.00 93.42           O
ATOM   2882  C   SER A 449      21.910 -10.827  15.489  1.00 93.42           C
ATOM   2883  O   SER A 449      21.007 -10.046  15.197  1.00 93.42           O
ATOM   2884  N   GLY A 450      23.197 -10.443  15.573  1.00 38.86           N
ATOM   2885  CA  GLY A 450      23.555  -9.078  15.329  1.00 38.86           C
ATOM   2886  C   GLY A 450      24.529  -9.088  14.208  1.00 38.86           C
ATOM   2887  O   GLY A 450      25.528  -9.801  14.229  1.00 38.86           O
ATOM   2888  N   PRO A 451      24.205  -8.292  13.232  1.00 98.28           N
ATOM   2889  CA  PRO A 451      24.992  -8.201  12.028  1.00 98.28           C
ATOM   2890  CD  PRO A 451      22.795  -8.052  12.975  1.00 98.28           C
ATOM   2891  CB  PRO A 451      24.007  -7.869  10.904  1.00 98.28           C
ATOM   2892  CG  PRO A 451      22.758  -7.336  11.621  1.00 98.28           C
ATOM   2893  C   PRO A 451      26.116  -7.218  12.093  1.00 98.28           C
ATOM   2894  O   PRO A 451      26.237  -6.489  13.077  1.00 98.28           O
ATOM   2895  N   ALA A 452      26.938  -7.190  11.023  1.00 54.23           N
ATOM   2896  CA  ALA A 452      28.001  -6.242  10.869  1.00 54.23           C
ATOM   2897  CB  ALA A 452      28.745  -6.380   9.532  1.00 54.23           C
ATOM   2898  C   ALA A 452      27.288  -4.939  10.871  1.00 54.23           C
ATOM   2899  O   ALA A 452      27.792  -3.925  11.352  1.00 54.23           O
ATOM   2900  N   GLY A 453      26.060  -4.968  10.322  1.00136.03           N
ATOM   2901  CA  GLY A 453      25.176  -3.846  10.373  1.00136.03           C
ATOM   2902  C   GLY A 453      24.657  -3.930  11.769  1.00136.03           C
ATOM   2903  O   GLY A 453      25.450  -4.070  12.698  1.00136.03           O
ATOM   2904  N   SER A 454      23.341  -3.814  12.015  1.00119.31           N
ATOM   2905  CA  SER A 454      23.080  -3.954  13.414  1.00119.31           C
ATOM   2906  CB  SER A 454      23.304  -2.652  14.201  1.00119.31           C
ATOM   2907  OG  SER A 454      23.028  -2.862  15.578  1.00119.31           O
ATOM   2908  C   SER A 454      21.669  -4.388  13.684  1.00119.31           C
ATOM   2909  O   SER A 454      20.776  -4.246  12.850  1.00119.31           O
ATOM   2910  N   TYR A 455      21.476  -5.000  14.875  1.00 93.79           N
ATOM   2911  CA  TYR A 455      20.186  -5.285  15.436  1.00 93.79           C
ATOM   2912  CB  TYR A 455      19.957  -6.768  15.780  1.00 93.79           C
ATOM   2913  CG  TYR A 455      18.585  -6.869  16.350  1.00 93.79           C
ATOM   2914  CD1 TYR A 455      17.481  -6.685  15.554  1.00 93.79           C
ATOM   2915  CD2 TYR A 455      18.400  -7.162  17.681  1.00 93.79           C
ATOM   2916  CE1 TYR A 455      16.217  -6.779  16.086  1.00 93.79           C
ATOM   2917  CE2 TYR A 455      17.136  -7.258  18.214  1.00 93.79           C
ATOM   2918  CZ  TYR A 455      16.038  -7.064  17.415  1.00 93.79           C
ATOM   2919  OH  TYR A 455      14.735  -7.157  17.948  1.00 93.79           O
ATOM   2920  C   TYR A 455      20.216  -4.496  16.707  1.00 93.79           C
ATOM   2921  O   TYR A 455      20.762  -4.943  17.715  1.00 93.79           O
ATOM   2922  N   ARG A 456      19.597  -3.301  16.686  1.00 75.60           N
ATOM   2923  CA  ARG A 456      19.732  -2.338  17.742  1.00 75.60           C
ATOM   2924  CB  ARG A 456      18.969  -1.033  17.460  1.00 75.60           C
ATOM   2925  CG  ARG A 456      19.454  -0.291  16.216  1.00 75.60           C
ATOM   2926  CD  ARG A 456      18.732   1.039  15.990  1.00 75.60           C
ATOM   2927  NE  ARG A 456      19.295   1.660  14.758  1.00 75.60           N
ATOM   2928  CZ  ARG A 456      18.825   2.865  14.322  1.00 75.60           C
ATOM   2929  NH1 ARG A 456      17.855   3.518  15.027  1.00 75.60           N
ATOM   2930  NH2 ARG A 456      19.320   3.420  13.177  1.00 75.60           N
ATOM   2931  C   ARG A 456      19.239  -2.836  19.061  1.00 75.60           C
ATOM   2932  O   ARG A 456      19.943  -2.673  20.057  1.00 75.60           O
ATOM   2933  N   PRO A 457      18.088  -3.442  19.141  1.00 80.03           N
ATOM   2934  CA  PRO A 457      17.592  -3.832  20.428  1.00 80.03           C
ATOM   2935  CD  PRO A 457      17.019  -3.235  18.179  1.00 80.03           C
ATOM   2936  CB  PRO A 457      16.194  -4.388  20.168  1.00 80.03           C
ATOM   2937  CG  PRO A 457      15.724  -3.588  18.935  1.00 80.03           C
ATOM   2938  C   PRO A 457      18.523  -4.759  21.137  1.00 80.03           C
ATOM   2939  O   PRO A 457      18.658  -4.648  22.355  1.00 80.03           O
ATOM   2940  N   TYR A 458      19.156  -5.689  20.402  1.00 56.14           N
ATOM   2941  CA  TYR A 458      20.051  -6.630  21.008  1.00 56.14           C
ATOM   2942  CB  TYR A 458      20.461  -7.765  20.057  1.00 56.14           C
ATOM   2943  CG  TYR A 458      21.246  -8.726  20.879  1.00 56.14           C
ATOM   2944  CD1 TYR A 458      20.592  -9.652  21.658  1.00 56.14           C
ATOM   2945  CD2 TYR A 458      22.620  -8.705  20.877  1.00 56.14           C
ATOM   2946  CE1 TYR A 458      21.298 -10.546  22.426  1.00 56.14           C
ATOM   2947  CE2 TYR A 458      23.332  -9.597  21.643  1.00 56.14           C
ATOM   2948  CZ  TYR A 458      22.671 -10.519  22.420  1.00 56.14           C
ATOM   2949  OH  TYR A 458      23.399 -11.436  23.208  1.00 56.14           O
ATOM   2950  C   TYR A 458      21.309  -5.949  21.453  1.00 56.14           C
ATOM   2951  O   TYR A 458      21.776  -6.164  22.569  1.00 56.14           O
ATOM   2952  N   ASP A 459      21.896  -5.103  20.583  1.00 39.03           N
ATOM   2953  CA  ASP A 459      23.150  -4.481  20.903  1.00 39.03           C
ATOM   2954  CB  ASP A 459      23.744  -3.686  19.728  1.00 39.03           C
ATOM   2955  CG  ASP A 459      24.250  -4.697  18.707  1.00 39.03           C
ATOM   2956  OD1 ASP A 459      24.216  -5.918  19.018  1.00 39.03           O
ATOM   2957  OD2 ASP A 459      24.685  -4.263  17.608  1.00 39.03           O
ATOM   2958  C   ASP A 459      22.967  -3.561  22.065  1.00 39.03           C
ATOM   2959  O   ASP A 459      23.795  -3.524  22.973  1.00 39.03           O
ATOM   2960  N   GLU A 460      21.861  -2.800  22.078  1.00 75.49           N
ATOM   2961  CA  GLU A 460      21.635  -1.860  23.134  1.00 75.49           C
ATOM   2962  CB  GLU A 460      20.384  -1.001  22.901  1.00 75.49           C
ATOM   2963  CG  GLU A 460      20.253   0.161  23.884  1.00 75.49           C
ATOM   2964  CD  GLU A 460      19.182   1.090  23.340  1.00 75.49           C
ATOM   2965  OE1 GLU A 460      18.175   0.570  22.790  1.00 75.49           O
ATOM   2966  OE2 GLU A 460      19.361   2.331  23.457  1.00 75.49           O
ATOM   2967  C   GLU A 460      21.461  -2.606  24.422  1.00 75.49           C
ATOM   2968  O   GLU A 460      21.917  -2.153  25.470  1.00 75.49           O
ATOM   2969  N   GLY A 461      20.766  -3.759  24.371  1.00 29.94           N
ATOM   2970  CA  GLY A 461      20.496  -4.569  25.530  1.00 29.94           C
ATOM   2971  C   GLY A 461      21.757  -5.153  26.089  1.00 29.94           C
ATOM   2972  O   GLY A 461      21.916  -5.258  27.306  1.00 29.94           O
ATOM   2973  N   LEU A 462      22.665  -5.607  25.205  1.00111.30           N
ATOM   2974  CA  LEU A 462      23.902  -6.206  25.620  1.00111.30           C
ATOM   2975  CB  LEU A 462      24.659  -6.878  24.453  1.00111.30           C
ATOM   2976  CG  LEU A 462      25.001  -5.975  23.249  1.00111.30           C
ATOM   2977  CD1 LEU A 462      26.173  -5.025  23.548  1.00111.30           C
ATOM   2978  CD2 LEU A 462      25.219  -6.813  21.979  1.00111.30           C
ATOM   2979  C   LEU A 462      24.759  -5.171  26.281  1.00111.30           C
ATOM   2980  O   LEU A 462      25.390  -5.445  27.301  1.00111.30           O
ATOM   2981  N   ARG A 463      24.771  -3.937  25.738  1.00 91.09           N
ATOM   2982  CA  ARG A 463      25.597  -2.896  26.279  1.00 91.09           C
ATOM   2983  CB  ARG A 463      25.385  -1.549  25.570  1.00 91.09           C
ATOM   2984  CG  ARG A 463      25.835  -1.539  24.110  1.00 91.09           C
ATOM   2985  CD  ARG A 463      25.493  -0.240  23.379  1.00 91.09           C
ATOM   2986  NE  ARG A 463      26.104   0.885  24.142  1.00 91.09           N
ATOM   2987  CZ  ARG A 463      25.866   2.174  23.761  1.00 91.09           C
ATOM   2988  NH1 ARG A 463      25.061   2.432  22.689  1.00 91.09           N
ATOM   2989  NH2 ARG A 463      26.432   3.207  24.451  1.00 91.09           N
ATOM   2990  C   ARG A 463      25.176  -2.701  27.703  1.00 91.09           C
ATOM   2991  O   ARG A 463      26.005  -2.596  28.606  1.00 91.09           O
ATOM   2992  N   ARG A 464      23.850  -2.656  27.920  1.00 59.78           N
ATOM   2993  CA  ARG A 464      23.233  -2.442  29.197  1.00 59.78           C
ATOM   2994  CB  ARG A 464      21.723  -2.211  29.074  1.00 59.78           C
ATOM   2995  CG  ARG A 464      21.378  -0.883  28.403  1.00 59.78           C
ATOM   2996  CD  ARG A 464      19.913  -0.798  27.993  1.00 59.78           C
ATOM   2997  NE  ARG A 464      19.643   0.587  27.525  1.00 59.78           N
ATOM   2998  CZ  ARG A 464      19.145   1.508  28.401  1.00 59.78           C
ATOM   2999  NH1 ARG A 464      18.879   1.149  29.691  1.00 59.78           N
ATOM   3000  NH2 ARG A 464      18.907   2.785  27.984  1.00 59.78           N
ATOM   3001  C   ARG A 464      23.452  -3.623  30.116  1.00 59.78           C
ATOM   3002  O   ARG A 464      23.539  -3.446  31.330  1.00 59.78           O
ATOM   3003  N   GLY A 465      23.496  -4.866  29.584  1.00 39.93           N
ATOM   3004  CA  GLY A 465      23.750  -6.028  30.408  1.00 39.93           C
ATOM   3005  C   GLY A 465      22.511  -6.472  31.146  1.00 39.93           C
ATOM   3006  O   GLY A 465      22.581  -7.010  32.251  1.00 39.93           O
ATOM   3007  N   VAL A 466      21.343  -6.212  30.543  1.00167.99           N
ATOM   3008  CA  VAL A 466      20.009  -6.463  31.027  1.00167.99           C
ATOM   3009  CB  VAL A 466      18.998  -5.563  30.376  1.00167.99           C
ATOM   3010  CG1 VAL A 466      19.330  -4.103  30.730  1.00167.99           C
ATOM   3011  CG2 VAL A 466      18.990  -5.854  28.867  1.00167.99           C
ATOM   3012  C   VAL A 466      19.479  -7.869  30.869  1.00167.99           C
ATOM   3013  O   VAL A 466      18.336  -8.102  31.252  1.00167.99           O
ATOM   3014  N   PHE A 467      20.170  -8.802  30.187  1.00132.96           N
ATOM   3015  CA  PHE A 467      19.578 -10.103  29.927  1.00132.96           C
ATOM   3016  CB  PHE A 467      20.243 -10.852  28.755  1.00132.96           C
ATOM   3017  CG  PHE A 467      19.987 -10.062  27.516  1.00132.96           C
ATOM   3018  CD1 PHE A 467      18.847 -10.271  26.773  1.00132.96           C
ATOM   3019  CD2 PHE A 467      20.882  -9.100  27.103  1.00132.96           C
ATOM   3020  CE1 PHE A 467      18.610  -9.541  25.632  1.00132.96           C
ATOM   3021  CE2 PHE A 467      20.651  -8.367  25.963  1.00132.96           C
ATOM   3022  CZ  PHE A 467      19.514  -8.588  25.223  1.00132.96           C
ATOM   3023  C   PHE A 467      19.583 -11.037  31.116  1.00132.96           C
ATOM   3024  O   PHE A 467      20.315 -10.851  32.088  1.00132.96           O
ATOM   3025  N   ILE A 468      18.704 -12.071  31.058  1.00123.27           N
ATOM   3026  CA  ILE A 468      18.623 -13.111  32.054  1.00123.27           C
ATOM   3027  CB  ILE A 468      17.380 -13.948  31.968  1.00123.27           C
ATOM   3028  CG2 ILE A 468      16.174 -13.035  32.251  1.00123.27           C
ATOM   3029  CG1 ILE A 468      17.310 -14.685  30.623  1.00123.27           C
ATOM   3030  CD1 ILE A 468      16.236 -15.771  30.588  1.00123.27           C
ATOM   3031  C   ILE A 468      19.817 -13.992  31.835  1.00123.27           C
ATOM   3032  O   ILE A 468      20.114 -14.391  30.711  1.00123.27           O
ATOM   3033  N   THR A 469      20.549 -14.296  32.923  1.00146.84           N
ATOM   3034  CA  THR A 469      21.786 -15.026  32.846  1.00146.84           C
ATOM   3035  CB  THR A 469      22.703 -14.665  33.959  1.00146.84           C
ATOM   3036  OG1 THR A 469      22.249 -15.261  35.166  1.00146.84           O
ATOM   3037  CG2 THR A 469      22.607 -13.152  34.128  1.00146.84           C
ATOM   3038  C   THR A 469      21.527 -16.477  33.100  1.00146.84           C
ATOM   3039  O   THR A 469      20.516 -16.861  33.687  1.00146.84           O
ATOM   3040  N   ASN A 470      22.491 -17.318  32.682  1.00 99.32           N
ATOM   3041  CA  ASN A 470      22.464 -18.721  32.949  1.00 99.32           C
ATOM   3042  CB  ASN A 470      23.448 -19.528  32.075  1.00 99.32           C
ATOM   3043  CG  ASN A 470      22.934 -20.956  31.913  1.00 99.32           C
ATOM   3044  OD1 ASN A 470      22.305 -21.269  30.903  1.00 99.32           O
ATOM   3045  ND2 ASN A 470      23.205 -21.845  32.906  1.00 99.32           N
ATOM   3046  C   ASN A 470      22.909 -18.800  34.376  1.00 99.32           C
ATOM   3047  O   ASN A 470      23.138 -17.771  35.006  1.00 99.32           O
ATOM   3048  N   GLU A 471      23.028 -20.014  34.937  1.00 86.18           N
ATOM   3049  CA  GLU A 471      23.411 -20.161  36.312  1.00 86.18           C
ATOM   3050  CB  GLU A 471      23.496 -21.642  36.725  1.00 86.18           C
ATOM   3051  CG  GLU A 471      24.489 -22.446  35.879  1.00 86.18           C
ATOM   3052  CD  GLU A 471      24.315 -23.925  36.203  1.00 86.18           C
ATOM   3053  OE1 GLU A 471      23.423 -24.248  37.033  1.00 86.18           O
ATOM   3054  OE2 GLU A 471      25.064 -24.754  35.620  1.00 86.18           O
ATOM   3055  C   GLU A 471      24.767 -19.554  36.498  1.00 86.18           C
ATOM   3056  O   GLU A 471      25.058 -18.972  37.543  1.00 86.18           O
ATOM   3057  N   THR A 472      25.638 -19.690  35.484  1.00 93.97           N
ATOM   3058  CA  THR A 472      26.957 -19.125  35.527  1.00 93.97           C
ATOM   3059  CB  THR A 472      27.745 -19.405  34.282  1.00 93.97           C
ATOM   3060  OG1 THR A 472      27.840 -20.805  34.064  1.00 93.97           O
ATOM   3061  CG2 THR A 472      29.150 -18.800  34.444  1.00 93.97           C
ATOM   3062  C   THR A 472      26.764 -17.658  35.596  1.00 93.97           C
ATOM   3063  O   THR A 472      27.546 -16.934  36.214  1.00 93.97           O
ATOM   3064  N   GLY A 473      25.681 -17.202  34.949  1.00 94.29           N
ATOM   3065  CA  GLY A 473      25.349 -15.818  34.911  1.00 94.29           C
ATOM   3066  C   GLY A 473      25.684 -15.271  33.501  1.00 94.29           C
ATOM   3067  O   GLY A 473      25.527 -14.069  33.296  1.00 94.29           O
ATOM   3068  N   GLN A 474      26.178 -16.092  32.507  1.00 96.92           N
ATOM   3069  CA  GLN A 474      26.392 -15.682  31.107  1.00 96.92           C
ATOM   3070  CB  GLN A 474      27.204 -16.669  30.246  1.00 96.92           C
ATOM   3071  CG  GLN A 474      28.684 -16.769  30.618  1.00 96.92           C
ATOM   3072  CD  GLN A 474      29.355 -17.692  29.608  1.00 96.92           C
ATOM   3073  OE1 GLN A 474      30.313 -17.304  28.941  1.00 96.92           O
ATOM   3074  NE2 GLN A 474      28.841 -18.944  29.484  1.00 96.92           N
ATOM   3075  C   GLN A 474      25.002 -15.632  30.509  1.00 96.92           C
ATOM   3076  O   GLN A 474      24.182 -16.465  30.883  1.00 96.92           O
ATOM   3077  N   PRO A 475      24.673 -14.727  29.603  1.00171.04           N
ATOM   3078  CA  PRO A 475      23.317 -14.590  29.093  1.00171.04           C
ATOM   3079  CD  PRO A 475      25.653 -14.189  28.674  1.00171.04           C
ATOM   3080  CB  PRO A 475      23.410 -13.588  27.949  1.00171.04           C
ATOM   3081  CG  PRO A 475      24.844 -13.793  27.423  1.00171.04           C
ATOM   3082  C   PRO A 475      22.744 -15.899  28.623  1.00171.04           C
ATOM   3083  O   PRO A 475      23.398 -16.604  27.857  1.00171.04           O
ATOM   3084  N   LEU A 476      21.505 -16.229  29.052  1.00113.50           N
ATOM   3085  CA  LEU A 476      20.913 -17.490  28.702  1.00113.50           C
ATOM   3086  CB  LEU A 476      19.814 -17.918  29.695  1.00113.50           C
ATOM   3087  CG  LEU A 476      19.237 -19.334  29.490  1.00113.50           C
ATOM   3088  CD1 LEU A 476      18.365 -19.731  30.689  1.00113.50           C
ATOM   3089  CD2 LEU A 476      18.459 -19.471  28.171  1.00113.50           C
ATOM   3090  C   LEU A 476      20.367 -17.406  27.313  1.00113.50           C
ATOM   3091  O   LEU A 476      19.768 -16.404  26.925  1.00113.50           O
ATOM   3092  N   ILE A 477      20.543 -18.489  26.526  1.00138.58           N
ATOM   3093  CA  ILE A 477      20.089 -18.434  25.170  1.00138.58           C
ATOM   3094  CB  ILE A 477      21.167 -18.720  24.160  1.00138.58           C
ATOM   3095  CG2 ILE A 477      21.478 -20.224  24.170  1.00138.58           C
ATOM   3096  CG1 ILE A 477      20.745 -18.187  22.784  1.00138.58           C
ATOM   3097  CD1 ILE A 477      20.695 -16.661  22.731  1.00138.58           C
ATOM   3098  C   ILE A 477      18.993 -19.440  25.003  1.00138.58           C
ATOM   3099  O   ILE A 477      19.090 -20.575  25.465  1.00138.58           O
ATOM   3100  N   GLY A 478      17.896 -19.021  24.344  1.00 44.11           N
ATOM   3101  CA  GLY A 478      16.778 -19.886  24.118  1.00 44.11           C
ATOM   3102  C   GLY A 478      16.384 -19.700  22.691  1.00 44.11           C
ATOM   3103  O   GLY A 478      17.189 -19.253  21.876  1.00 44.11           O
ATOM   3104  N   LYS A 479      15.144 -20.092  22.336  1.00141.26           N
ATOM   3105  CA  LYS A 479      14.699 -19.876  20.993  1.00141.26           C
ATOM   3106  CB  LYS A 479      14.830 -21.085  20.045  1.00141.26           C
ATOM   3107  CG  LYS A 479      16.260 -21.372  19.579  1.00141.26           C
ATOM   3108  CD  LYS A 479      17.116 -22.097  20.614  1.00141.26           C
ATOM   3109  CE  LYS A 479      17.063 -23.616  20.446  1.00141.26           C
ATOM   3110  NZ  LYS A 479      17.888 -24.278  21.477  1.00141.26           N
ATOM   3111  C   LYS A 479      13.252 -19.496  21.020  1.00141.26           C
ATOM   3112  O   LYS A 479      12.441 -20.113  21.711  1.00141.26           O
ATOM   3113  N   VAL A 480      12.901 -18.450  20.247  1.00109.79           N
ATOM   3114  CA  VAL A 480      11.543 -18.012  20.134  1.00109.79           C
ATOM   3115  CB  VAL A 480      11.226 -16.799  20.982  1.00109.79           C
ATOM   3116  CG1 VAL A 480       9.710 -16.502  20.961  1.00109.79           C
ATOM   3117  CG2 VAL A 480      11.757 -17.074  22.399  1.00109.79           C
ATOM   3118  C   VAL A 480      11.348 -17.742  18.658  1.00109.79           C
ATOM   3119  O   VAL A 480      12.003 -18.363  17.824  1.00109.79           O
ATOM   3120  N   TRP A 481      10.462 -16.803  18.282  1.00 93.55           N
ATOM   3121  CA  TRP A 481      10.051 -16.597  16.921  1.00 93.55           C
ATOM   3122  CB  TRP A 481       9.069 -15.419  16.791  1.00 93.55           C
ATOM   3123  CG  TRP A 481       7.820 -15.561  17.626  1.00 93.55           C
ATOM   3124  CD2 TRP A 481       6.754 -16.481  17.347  1.00 93.55           C
ATOM   3125  CD1 TRP A 481       7.473 -14.902  18.770  1.00 93.55           C
ATOM   3126  NE1 TRP A 481       6.252 -15.347  19.216  1.00 93.55           N
ATOM   3127  CE2 TRP A 481       5.799 -16.321  18.351  1.00 93.55           C
ATOM   3128  CE3 TRP A 481       6.585 -17.386  16.340  1.00 93.55           C
ATOM   3129  CZ2 TRP A 481       4.656 -17.066  18.361  1.00 93.55           C
ATOM   3130  CZ3 TRP A 481       5.429 -18.135  16.352  1.00 93.55           C
ATOM   3131  CH2 TRP A 481       4.483 -17.977  17.343  1.00 93.55           C
ATOM   3132  C   TRP A 481      11.215 -16.299  16.009  1.00 93.55           C
ATOM   3133  O   TRP A 481      11.287 -16.873  14.924  1.00 93.55           O
ATOM   3134  N   PRO A 482      12.112 -15.418  16.352  1.00109.91           N
ATOM   3135  CA  PRO A 482      13.194 -15.057  15.465  1.00109.91           C
ATOM   3136  CD  PRO A 482      11.864 -14.408  17.364  1.00109.91           C
ATOM   3137  CB  PRO A 482      13.669 -13.678  15.932  1.00109.91           C
ATOM   3138  CG  PRO A 482      13.138 -13.550  17.370  1.00109.91           C
ATOM   3139  C   PRO A 482      14.304 -16.059  15.386  1.00109.91           C
ATOM   3140  O   PRO A 482      15.198 -15.877  14.560  1.00109.91           O
ATOM   3141  N   GLY A 483      14.302 -17.096  16.240  1.00 40.21           N
ATOM   3142  CA  GLY A 483      15.409 -18.008  16.245  1.00 40.21           C
ATOM   3143  C   GLY A 483      15.979 -17.912  17.625  1.00 40.21           C
ATOM   3144  O   GLY A 483      15.238 -17.712  18.586  1.00 40.21           O
ATOM   3145  N   SER A 484      17.316 -18.038  17.759  1.00 75.59           N
ATOM   3146  CA  SER A 484      17.936 -17.975  19.055  1.00 75.59           C
ATOM   3147  CB  SER A 484      19.452 -18.243  19.035  1.00 75.59           C
ATOM   3148  OG  SER A 484      20.122 -17.214  18.321  1.00 75.59           O
ATOM   3149  C   SER A 484      17.724 -16.604  19.614  1.00 75.59           C
ATOM   3150  O   SER A 484      17.699 -15.618  18.878  1.00 75.59           O
ATOM   3151  N   THR A 485      17.546 -16.511  20.950  1.00 66.82           N
ATOM   3152  CA  THR A 485      17.295 -15.228  21.536  1.00 66.82           C
ATOM   3153  CB  THR A 485      15.840 -14.867  21.589  1.00 66.82           C
ATOM   3154  OG1 THR A 485      15.138 -15.809  22.387  1.00 66.82           O
ATOM   3155  CG2 THR A 485      15.268 -14.845  20.163  1.00 66.82           C
ATOM   3156  C   THR A 485      17.765 -15.200  22.953  1.00 66.82           C
ATOM   3157  O   THR A 485      18.038 -16.232  23.563  1.00 66.82           O
ATOM   3158  N   ALA A 486      17.873 -13.965  23.488  1.00 71.87           N
ATOM   3159  CA  ALA A 486      18.187 -13.700  24.861  1.00 71.87           C
ATOM   3160  CB  ALA A 486      19.277 -12.635  25.057  1.00 71.87           C
ATOM   3161  C   ALA A 486      16.913 -13.162  25.451  1.00 71.87           C
ATOM   3162  O   ALA A 486      16.014 -12.769  24.711  1.00 71.87           O
ATOM   3163  N   PHE A 487      16.783 -13.158  26.796  1.00145.83           N
ATOM   3164  CA  PHE A 487      15.551 -12.732  27.412  1.00145.83           C
ATOM   3165  CB  PHE A 487      14.933 -13.834  28.289  1.00145.83           C
ATOM   3166  CG  PHE A 487      14.669 -15.017  27.417  1.00145.83           C
ATOM   3167  CD1 PHE A 487      15.648 -15.967  27.223  1.00145.83           C
ATOM   3168  CD2 PHE A 487      13.456 -15.179  26.786  1.00145.83           C
ATOM   3169  CE1 PHE A 487      15.422 -17.062  26.422  1.00145.83           C
ATOM   3170  CE2 PHE A 487      13.224 -16.273  25.984  1.00145.83           C
ATOM   3171  CZ  PHE A 487      14.207 -17.217  25.800  1.00145.83           C
ATOM   3172  C   PHE A 487      15.844 -11.572  28.324  1.00145.83           C
ATOM   3173  O   PHE A 487      16.799 -11.612  29.098  1.00145.83           O
ATOM   3174  N   PRO A 488      15.033 -10.540  28.270  1.00 79.74           N
ATOM   3175  CA  PRO A 488      15.254  -9.399  29.116  1.00 79.74           C
ATOM   3176  CD  PRO A 488      14.383 -10.167  27.025  1.00 79.74           C
ATOM   3177  CB  PRO A 488      14.365  -8.287  28.566  1.00 79.74           C
ATOM   3178  CG  PRO A 488      14.232  -8.636  27.074  1.00 79.74           C
ATOM   3179  C   PRO A 488      14.960  -9.728  30.541  1.00 79.74           C
ATOM   3180  O   PRO A 488      14.039 -10.503  30.798  1.00 79.74           O
ATOM   3181  N   ASP A 489      15.744  -9.156  31.475  1.00 63.97           N
ATOM   3182  CA  ASP A 489      15.489  -9.330  32.873  1.00 63.97           C
ATOM   3183  CB  ASP A 489      16.772  -9.421  33.719  1.00 63.97           C
ATOM   3184  CG  ASP A 489      16.378  -9.655  35.170  1.00 63.97           C
ATOM   3185  OD1 ASP A 489      15.165  -9.884  35.425  1.00 63.97           O
ATOM   3186  OD2 ASP A 489      17.285  -9.610  36.042  1.00 63.97           O
ATOM   3187  C   ASP A 489      14.756  -8.095  33.303  1.00 63.97           C
ATOM   3188  O   ASP A 489      15.358  -7.071  33.608  1.00 63.97           O
ATOM   3189  N   PHE A 490      13.417  -8.174  33.348  1.00 98.04           N
ATOM   3190  CA  PHE A 490      12.564  -7.061  33.662  1.00 98.04           C
ATOM   3191  CB  PHE A 490      11.084  -7.280  33.301  1.00 98.04           C
ATOM   3192  CG  PHE A 490      11.012  -7.218  31.811  1.00 98.04           C
ATOM   3193  CD1 PHE A 490      11.035  -6.006  31.155  1.00 98.04           C
ATOM   3194  CD2 PHE A 490      10.916  -8.370  31.068  1.00 98.04           C
ATOM   3195  CE1 PHE A 490      10.970  -5.946  29.782  1.00 98.04           C
ATOM   3196  CE2 PHE A 490      10.851  -8.315  29.695  1.00 98.04           C
ATOM   3197  CZ  PHE A 490      10.879  -7.104  29.048  1.00 98.04           C
ATOM   3198  C   PHE A 490      12.685  -6.679  35.103  1.00 98.04           C
ATOM   3199  O   PHE A 490      12.247  -5.600  35.500  1.00 98.04           O
ATOM   3200  N   THR A 491      13.177  -7.603  35.945  1.00 64.20           N
ATOM   3201  CA  THR A 491      13.330  -7.326  37.345  1.00 64.20           C
ATOM   3202  CB  THR A 491      13.732  -8.520  38.160  1.00 64.20           C
ATOM   3203  OG1 THR A 491      15.046  -8.940  37.824  1.00 64.20           O
ATOM   3204  CG2 THR A 491      12.728  -9.652  37.886  1.00 64.20           C
ATOM   3205  C   THR A 491      14.364  -6.258  37.568  1.00 64.20           C
ATOM   3206  O   THR A 491      14.257  -5.517  38.544  1.00 64.20           O
ATOM   3207  N   ASN A 492      15.424  -6.170  36.726  1.00124.69           N
ATOM   3208  CA  ASN A 492      16.377  -5.118  36.979  1.00124.69           C
ATOM   3209  CB  ASN A 492      17.823  -5.360  36.484  1.00124.69           C
ATOM   3210  CG  ASN A 492      17.926  -5.412  34.975  1.00124.69           C
ATOM   3211  OD1 ASN A 492      16.953  -5.210  34.254  1.00124.69           O
ATOM   3212  ND2 ASN A 492      19.156  -5.697  34.471  1.00124.69           N
ATOM   3213  C   ASN A 492      15.820  -3.820  36.458  1.00124.69           C
ATOM   3214  O   ASN A 492      15.226  -3.746  35.383  1.00124.69           O
ATOM   3215  N   PRO A 493      15.984  -2.778  37.233  1.00 68.09           N
ATOM   3216  CA  PRO A 493      15.429  -1.496  36.885  1.00 68.09           C
ATOM   3217  CD  PRO A 493      16.160  -2.925  38.669  1.00 68.09           C
ATOM   3218  CB  PRO A 493      15.632  -0.612  38.115  1.00 68.09           C
ATOM   3219  CG  PRO A 493      15.633  -1.616  39.284  1.00 68.09           C
ATOM   3220  C   PRO A 493      16.016  -0.944  35.629  1.00 68.09           C
ATOM   3221  O   PRO A 493      15.349  -0.168  34.946  1.00 68.09           O
ATOM   3222  N   THR A 494      17.262  -1.332  35.313  1.00112.04           N
ATOM   3223  CA  THR A 494      17.953  -0.852  34.154  1.00112.04           C
ATOM   3224  CB  THR A 494      19.377  -1.318  34.099  1.00112.04           C
ATOM   3225  OG1 THR A 494      19.428  -2.726  33.928  1.00112.04           O
ATOM   3226  CG2 THR A 494      20.068  -0.925  35.417  1.00112.04           C
ATOM   3227  C   THR A 494      17.262  -1.357  32.925  1.00112.04           C
ATOM   3228  O   THR A 494      17.252  -0.688  31.893  1.00112.04           O
ATOM   3229  N   ALA A 495      16.674  -2.568  32.997  1.00 36.71           N
ATOM   3230  CA  ALA A 495      16.034  -3.154  31.851  1.00 36.71           C
ATOM   3231  CB  ALA A 495      15.397  -4.528  32.112  1.00 36.71           C
ATOM   3232  C   ALA A 495      14.925  -2.262  31.399  1.00 36.71           C
ATOM   3233  O   ALA A 495      14.707  -2.104  30.200  1.00 36.71           O
ATOM   3234  N   LEU A 496      14.198  -1.657  32.353  1.00 56.43           N
ATOM   3235  CA  LEU A 496      13.079  -0.807  32.052  1.00 56.43           C
ATOM   3236  CB  LEU A 496      12.482  -0.210  33.341  1.00 56.43           C
ATOM   3237  CG  LEU A 496      11.178   0.614  33.236  1.00 56.43           C
ATOM   3238  CD1 LEU A 496      10.837   1.159  34.629  1.00 56.43           C
ATOM   3239  CD2 LEU A 496      11.187   1.729  32.172  1.00 56.43           C
ATOM   3240  C   LEU A 496      13.579   0.338  31.222  1.00 56.43           C
ATOM   3241  O   LEU A 496      12.917   0.754  30.272  1.00 56.43           O
ATOM   3242  N   ALA A 497      14.749   0.902  31.578  1.00 23.40           N
ATOM   3243  CA  ALA A 497      15.252   2.031  30.849  1.00 23.40           C
ATOM   3244  CB  ALA A 497      16.574   2.579  31.416  1.00 23.40           C
ATOM   3245  C   ALA A 497      15.509   1.597  29.443  1.00 23.40           C
ATOM   3246  O   ALA A 497      15.176   2.295  28.488  1.00 23.40           O
ATOM   3247  N   TRP A 498      16.099   0.402  29.289  1.00 64.99           N
ATOM   3248  CA  TRP A 498      16.413  -0.139  28.000  1.00 64.99           C
ATOM   3249  CB  TRP A 498      17.070  -1.517  28.143  1.00 64.99           C
ATOM   3250  CG  TRP A 498      17.148  -2.321  26.873  1.00 64.99           C
ATOM   3251  CD2 TRP A 498      16.275  -3.432  26.627  1.00 64.99           C
ATOM   3252  CD1 TRP A 498      17.976  -2.228  25.793  1.00 64.99           C
ATOM   3253  NE1 TRP A 498      17.666  -3.214  24.882  1.00 64.99           N
ATOM   3254  CE2 TRP A 498      16.621  -3.963  25.387  1.00 64.99           C
ATOM   3255  CE3 TRP A 498      15.272  -3.968  27.382  1.00 64.99           C
ATOM   3256  CZ2 TRP A 498      15.962  -5.047  24.878  1.00 64.99           C
ATOM   3257  CZ3 TRP A 498      14.603  -5.054  26.865  1.00 64.99           C
ATOM   3258  CH2 TRP A 498      14.942  -5.583  25.637  1.00 64.99           C
ATOM   3259  C   TRP A 498      15.157  -0.325  27.215  1.00 64.99           C
ATOM   3260  O   TRP A 498      15.074   0.052  26.047  1.00 64.99           O
ATOM   3261  N   TRP A 499      14.141  -0.914  27.860  1.00 78.66           N
ATOM   3262  CA  TRP A 499      12.888  -1.233  27.245  1.00 78.66           C
ATOM   3263  CB  TRP A 499      11.999  -2.012  28.238  1.00 78.66           C
ATOM   3264  CG  TRP A 499      10.697  -2.572  27.718  1.00 78.66           C
ATOM   3265  CD2 TRP A 499      10.615  -3.695  26.826  1.00 78.66           C
ATOM   3266  CD1 TRP A 499       9.415  -2.172  27.955  1.00 78.66           C
ATOM   3267  NE1 TRP A 499       8.537  -2.990  27.284  1.00 78.66           N
ATOM   3268  CE2 TRP A 499       9.262  -3.928  26.580  1.00 78.66           C
ATOM   3269  CE3 TRP A 499      11.588  -4.468  26.258  1.00 78.66           C
ATOM   3270  CZ2 TRP A 499       8.861  -4.942  25.758  1.00 78.66           C
ATOM   3271  CZ3 TRP A 499      11.179  -5.490  25.430  1.00 78.66           C
ATOM   3272  CH2 TRP A 499       9.841  -5.722  25.185  1.00 78.66           C
ATOM   3273  C   TRP A 499      12.214   0.040  26.813  1.00 78.66           C
ATOM   3274  O   TRP A 499      11.635   0.101  25.729  1.00 78.66           O
ATOM   3275  N   GLU A 500      12.281   1.104  27.639  1.00 79.99           N
ATOM   3276  CA  GLU A 500      11.589   2.322  27.302  1.00 79.99           C
ATOM   3277  CB  GLU A 500      11.683   3.418  28.380  1.00 79.99           C
ATOM   3278  CG  GLU A 500      13.072   4.046  28.495  1.00 79.99           C
ATOM   3279  CD  GLU A 500      13.034   5.111  29.581  1.00 79.99           C
ATOM   3280  OE1 GLU A 500      11.976   5.239  30.252  1.00 79.99           O
ATOM   3281  OE2 GLU A 500      14.068   5.811  29.751  1.00 79.99           O
ATOM   3282  C   GLU A 500      12.169   2.911  26.051  1.00 79.99           C
ATOM   3283  O   GLU A 500      11.437   3.361  25.170  1.00 79.99           O
ATOM   3284  N   ASP A 501      13.510   2.911  25.939  1.00 78.76           N
ATOM   3285  CA  ASP A 501      14.181   3.509  24.819  1.00 78.76           C
ATOM   3286  CB  ASP A 501      15.711   3.436  24.919  1.00 78.76           C
ATOM   3287  CG  ASP A 501      16.261   4.185  23.715  1.00 78.76           C
ATOM   3288  OD1 ASP A 501      15.689   5.260  23.391  1.00 78.76           O
ATOM   3289  OD2 ASP A 501      17.238   3.689  23.093  1.00 78.76           O
ATOM   3290  C   ASP A 501      13.812   2.780  23.570  1.00 78.76           C
ATOM   3291  O   ASP A 501      13.668   3.386  22.510  1.00 78.76           O
ATOM   3292  N   MET A 502      13.671   1.447  23.655  1.00 93.09           N
ATOM   3293  CA  MET A 502      13.347   0.689  22.485  1.00 93.09           C
ATOM   3294  CB  MET A 502      13.301  -0.824  22.751  1.00 93.09           C
ATOM   3295  CG  MET A 502      14.686  -1.430  22.983  1.00 93.09           C
ATOM   3296  SD  MET A 502      15.705  -1.566  21.482  1.00 93.09           S
ATOM   3297  CE  MET A 502      15.961   0.210  21.213  1.00 93.09           C
ATOM   3298  C   MET A 502      12.004   1.124  21.992  1.00 93.09           C
ATOM   3299  O   MET A 502      11.802   1.273  20.789  1.00 93.09           O
ATOM   3300  N   VAL A 503      11.049   1.334  22.917  1.00 36.04           N
ATOM   3301  CA  VAL A 503       9.717   1.752  22.574  1.00 36.04           C
ATOM   3302  CB  VAL A 503       8.804   1.775  23.765  1.00 36.04           C
ATOM   3303  CG1 VAL A 503       7.439   2.339  23.337  1.00 36.04           C
ATOM   3304  CG2 VAL A 503       8.744   0.356  24.356  1.00 36.04           C
ATOM   3305  C   VAL A 503       9.751   3.136  22.002  1.00 36.04           C
ATOM   3306  O   VAL A 503       9.028   3.441  21.054  1.00 36.04           O
ATOM   3307  N   ALA A 504      10.584   4.021  22.581  1.00 29.02           N
ATOM   3308  CA  ALA A 504      10.657   5.379  22.125  1.00 29.02           C
ATOM   3309  CB  ALA A 504      11.646   6.225  22.945  1.00 29.02           C
ATOM   3310  C   ALA A 504      11.131   5.390  20.704  1.00 29.02           C
ATOM   3311  O   ALA A 504      10.567   6.082  19.859  1.00 29.02           O
ATOM   3312  N   GLU A 505      12.175   4.597  20.402  1.00107.31           N
ATOM   3313  CA  GLU A 505      12.752   4.556  19.087  1.00107.31           C
ATOM   3314  CB  GLU A 505      13.977   3.624  19.024  1.00107.31           C
ATOM   3315  CG  GLU A 505      14.633   3.537  17.643  1.00107.31           C
ATOM   3316  CD  GLU A 505      15.401   4.825  17.392  1.00107.31           C
ATOM   3317  OE1 GLU A 505      14.756   5.907  17.387  1.00107.31           O
ATOM   3318  OE2 GLU A 505      16.644   4.743  17.204  1.00107.31           O
ATOM   3319  C   GLU A 505      11.749   4.034  18.104  1.00107.31           C
ATOM   3320  O   GLU A 505      11.605   4.572  17.008  1.00107.31           O
ATOM   3321  N   PHE A 506      11.029   2.962  18.476  1.00 67.94           N
ATOM   3322  CA  PHE A 506      10.075   2.331  17.607  1.00 67.94           C
ATOM   3323  CB  PHE A 506       9.548   1.007  18.193  1.00 67.94           C
ATOM   3324  CG  PHE A 506       8.738   0.311  17.153  1.00 67.94           C
ATOM   3325  CD1 PHE A 506       9.358  -0.308  16.092  1.00 67.94           C
ATOM   3326  CD2 PHE A 506       7.368   0.250  17.248  1.00 67.94           C
ATOM   3327  CE1 PHE A 506       8.621  -0.957  15.130  1.00 67.94           C
ATOM   3328  CE2 PHE A 506       6.626  -0.398  16.288  1.00 67.94           C
ATOM   3329  CZ  PHE A 506       7.252  -1.001  15.224  1.00 67.94           C
ATOM   3330  C   PHE A 506       8.912   3.249  17.371  1.00 67.94           C
ATOM   3331  O   PHE A 506       8.382   3.324  16.263  1.00 67.94           O
ATOM   3332  N   HIS A 507       8.496   3.982  18.420  1.00 48.71           N
ATOM   3333  CA  HIS A 507       7.341   4.834  18.377  1.00 48.71           C
ATOM   3334  ND1 HIS A 507       5.704   7.651  19.515  1.00 48.71           N
ATOM   3335  CG  HIS A 507       5.795   6.299  19.760  1.00 48.71           C
ATOM   3336  CB  HIS A 507       7.075   5.521  19.728  1.00 48.71           C
ATOM   3337  NE2 HIS A 507       3.640   6.941  19.940  1.00 48.71           N
ATOM   3338  CD2 HIS A 507       4.526   5.881  20.017  1.00 48.71           C
ATOM   3339  CE1 HIS A 507       4.393   7.982  19.636  1.00 48.71           C
ATOM   3340  C   HIS A 507       7.552   5.889  17.345  1.00 48.71           C
ATOM   3341  O   HIS A 507       6.612   6.317  16.678  1.00 48.71           O
ATOM   3342  N   ASP A 508       8.800   6.352  17.182  1.00 38.64           N
ATOM   3343  CA  ASP A 508       9.025   7.389  16.225  1.00 38.64           C
ATOM   3344  CB  ASP A 508      10.500   7.811  16.134  1.00 38.64           C
ATOM   3345  CG  ASP A 508      10.853   8.549  17.416  1.00 38.64           C
ATOM   3346  OD1 ASP A 508       9.928   8.818  18.228  1.00 38.64           O
ATOM   3347  OD2 ASP A 508      12.060   8.853  17.602  1.00 38.64           O
ATOM   3348  C   ASP A 508       8.616   6.894  14.870  1.00 38.64           C
ATOM   3349  O   ASP A 508       8.019   7.645  14.101  1.00 38.64           O
ATOM   3350  N   GLN A 509       8.973   5.639  14.521  1.00118.22           N
ATOM   3351  CA  GLN A 509       8.642   5.105  13.225  1.00118.22           C
ATOM   3352  CB  GLN A 509       9.516   3.897  12.843  1.00118.22           C
ATOM   3353  CG  GLN A 509       9.400   2.688  13.767  1.00118.22           C
ATOM   3354  CD  GLN A 509      10.519   1.736  13.367  1.00118.22           C
ATOM   3355  OE1 GLN A 509      10.349   0.518  13.329  1.00118.22           O
ATOM   3356  NE2 GLN A 509      11.711   2.316  13.061  1.00118.22           N
ATOM   3357  C   GLN A 509       7.182   4.762  13.061  1.00118.22           C
ATOM   3358  O   GLN A 509       6.567   5.151  12.068  1.00118.22           O
ATOM   3359  N   VAL A 510       6.575   4.033  14.024  1.00 71.82           N
ATOM   3360  CA  VAL A 510       5.182   3.687  13.904  1.00 71.82           C
ATOM   3361  CB  VAL A 510       4.957   2.203  13.842  1.00 71.82           C
ATOM   3362  CG1 VAL A 510       3.449   1.925  13.725  1.00 71.82           C
ATOM   3363  CG2 VAL A 510       5.793   1.630  12.685  1.00 71.82           C
ATOM   3364  C   VAL A 510       4.503   4.192  15.141  1.00 71.82           C
ATOM   3365  O   VAL A 510       4.818   3.736  16.239  1.00 71.82           O
ATOM   3366  N   PRO A 511       3.617   5.155  15.026  1.00128.40           N
ATOM   3367  CA  PRO A 511       2.932   5.601  16.208  1.00128.40           C
ATOM   3368  CD  PRO A 511       3.773   6.227  14.059  1.00128.40           C
ATOM   3369  CB  PRO A 511       2.440   7.023  15.924  1.00128.40           C
ATOM   3370  CG  PRO A 511       2.635   7.201  14.405  1.00128.40           C
ATOM   3371  C   PRO A 511       1.854   4.647  16.609  1.00128.40           C
ATOM   3372  O   PRO A 511       0.722   4.804  16.159  1.00128.40           O
ATOM   3373  N   PHE A 512       2.152   3.713  17.524  1.00 87.33           N
ATOM   3374  CA  PHE A 512       1.186   2.765  17.984  1.00 87.33           C
ATOM   3375  CB  PHE A 512       1.799   1.380  18.254  1.00 87.33           C
ATOM   3376  CG  PHE A 512       2.929   1.586  19.203  1.00 87.33           C
ATOM   3377  CD1 PHE A 512       2.727   1.564  20.563  1.00 87.33           C
ATOM   3378  CD2 PHE A 512       4.198   1.813  18.724  1.00 87.33           C
ATOM   3379  CE1 PHE A 512       3.778   1.758  21.429  1.00 87.33           C
ATOM   3380  CE2 PHE A 512       5.252   2.008  19.585  1.00 87.33           C
ATOM   3381  CZ  PHE A 512       5.044   1.980  20.942  1.00 87.33           C
ATOM   3382  C   PHE A 512       0.635   3.313  19.257  1.00 87.33           C
ATOM   3383  O   PHE A 512       1.285   4.108  19.931  1.00 87.33           O
ATOM   3384  N   ASP A 513      -0.644   3.002  19.527  1.00 99.40           N
ATOM   3385  CA  ASP A 513      -1.358   3.439  20.688  1.00 99.40           C
ATOM   3386  CB  ASP A 513      -2.858   3.557  20.387  1.00 99.40           C
ATOM   3387  CG  ASP A 513      -2.967   4.675  19.353  1.00 99.40           C
ATOM   3388  OD1 ASP A 513      -2.537   5.816  19.672  1.00 99.40           O
ATOM   3389  OD2 ASP A 513      -3.449   4.400  18.222  1.00 99.40           O
ATOM   3390  C   ASP A 513      -1.142   2.579  21.901  1.00 99.40           C
ATOM   3391  O   ASP A 513      -1.148   3.082  23.024  1.00 99.40           O
ATOM   3392  N   GLY A 514      -0.967   1.252  21.729  1.00 35.07           N
ATOM   3393  CA  GLY A 514      -0.874   0.412  22.893  1.00 35.07           C
ATOM   3394  C   GLY A 514       0.007  -0.762  22.599  1.00 35.07           C
ATOM   3395  O   GLY A 514       0.454  -0.952  21.469  1.00 35.07           O
ATOM   3396  N   MET A 515       0.277  -1.588  23.635  1.00 79.25           N
ATOM   3397  CA  MET A 515       1.160  -2.701  23.454  1.00 79.25           C
ATOM   3398  CB  MET A 515       2.527  -2.545  24.145  1.00 79.25           C
ATOM   3399  CG  MET A 515       3.399  -1.440  23.545  1.00 79.25           C
ATOM   3400  SD  MET A 515       2.892   0.250  23.979  1.00 79.25           S
ATOM   3401  CE  MET A 515       3.566   0.161  25.664  1.00 79.25           C
ATOM   3402  C   MET A 515       0.550  -3.959  23.986  1.00 79.25           C
ATOM   3403  O   MET A 515      -0.086  -3.984  25.039  1.00 79.25           O
ATOM   3404  N   TRP A 516       0.759  -5.052  23.230  1.00102.86           N
ATOM   3405  CA  TRP A 516       0.303  -6.369  23.559  1.00102.86           C
ATOM   3406  CB  TRP A 516      -0.349  -7.034  22.326  1.00102.86           C
ATOM   3407  CG  TRP A 516      -0.792  -8.475  22.443  1.00102.86           C
ATOM   3408  CD2 TRP A 516      -1.099  -9.297  21.304  1.00102.86           C
ATOM   3409  CD1 TRP A 516      -0.962  -9.264  23.542  1.00102.86           C
ATOM   3410  NE1 TRP A 516      -1.357 -10.524  23.160  1.00102.86           N
ATOM   3411  CE2 TRP A 516      -1.442 -10.560  21.784  1.00102.86           C
ATOM   3412  CE3 TRP A 516      -1.087  -9.024  19.965  1.00102.86           C
ATOM   3413  CZ2 TRP A 516      -1.775 -11.575  20.931  1.00102.86           C
ATOM   3414  CZ3 TRP A 516      -1.435 -10.047  19.110  1.00102.86           C
ATOM   3415  CH2 TRP A 516      -1.771 -11.299  19.582  1.00102.86           C
ATOM   3416  C   TRP A 516       1.546  -7.146  23.897  1.00102.86           C
ATOM   3417  O   TRP A 516       2.353  -7.429  23.011  1.00102.86           O
ATOM   3418  N   ILE A 517       1.734  -7.523  25.184  1.00119.88           N
ATOM   3419  CA  ILE A 517       2.920  -8.267  25.526  1.00119.88           C
ATOM   3420  CB  ILE A 517       3.652  -7.842  26.779  1.00119.88           C
ATOM   3421  CG2 ILE A 517       4.155  -6.408  26.545  1.00119.88           C
ATOM   3422  CG1 ILE A 517       2.812  -7.994  28.057  1.00119.88           C
ATOM   3423  CD1 ILE A 517       1.698  -6.964  28.196  1.00119.88           C
ATOM   3424  C   ILE A 517       2.551  -9.718  25.624  1.00119.88           C
ATOM   3425  O   ILE A 517       1.644 -10.110  26.360  1.00119.88           O
ATOM   3426  N   ASP A 518       3.268 -10.552  24.840  1.00 85.22           N
ATOM   3427  CA  ASP A 518       2.945 -11.939  24.668  1.00 85.22           C
ATOM   3428  CB  ASP A 518       2.593 -12.246  23.199  1.00 85.22           C
ATOM   3429  CG  ASP A 518       1.945 -13.616  23.086  1.00 85.22           C
ATOM   3430  OD1 ASP A 518       1.456 -14.140  24.121  1.00 85.22           O
ATOM   3431  OD2 ASP A 518       1.929 -14.157  21.948  1.00 85.22           O
ATOM   3432  C   ASP A 518       4.115 -12.812  25.034  1.00 85.22           C
ATOM   3433  O   ASP A 518       5.249 -12.356  25.171  1.00 85.22           O
ATOM   3434  N   MET A 519       3.822 -14.112  25.246  1.00154.58           N
ATOM   3435  CA  MET A 519       4.797 -15.142  25.485  1.00154.58           C
ATOM   3436  CB  MET A 519       5.680 -15.453  24.270  1.00154.58           C
ATOM   3437  CG  MET A 519       4.940 -16.243  23.195  1.00154.58           C
ATOM   3438  SD  MET A 519       6.036 -17.054  22.000  1.00154.58           S
ATOM   3439  CE  MET A 519       4.799 -18.256  21.439  1.00154.58           C
ATOM   3440  C   MET A 519       5.679 -14.792  26.637  1.00154.58           C
ATOM   3441  O   MET A 519       6.857 -15.154  26.641  1.00154.58           O
ATOM   3442  N   ASN A 520       5.118 -14.135  27.672  1.00130.72           N
ATOM   3443  CA  ASN A 520       5.939 -13.647  28.746  1.00130.72           C
ATOM   3444  CB  ASN A 520       5.630 -12.171  29.068  1.00130.72           C
ATOM   3445  CG  ASN A 520       4.142 -12.016  29.369  1.00130.72           C
ATOM   3446  OD1 ASN A 520       3.347 -12.936  29.185  1.00130.72           O
ATOM   3447  ND2 ASN A 520       3.745 -10.797  29.827  1.00130.72           N
ATOM   3448  C   ASN A 520       5.831 -14.453  30.018  1.00130.72           C
ATOM   3449  O   ASN A 520       5.890 -13.892  31.113  1.00130.72           O
ATOM   3450  N   GLU A 521       5.737 -15.793  29.904  1.00151.14           N
ATOM   3451  CA  GLU A 521       5.702 -16.721  31.013  1.00151.14           C
ATOM   3452  CB  GLU A 521       5.342 -18.159  30.600  1.00151.14           C
ATOM   3453  CG  GLU A 521       3.853 -18.360  30.321  1.00151.14           C
ATOM   3454  CD  GLU A 521       3.474 -17.454  29.167  1.00151.14           C
ATOM   3455  OE1 GLU A 521       4.215 -17.440  28.148  1.00151.14           O
ATOM   3456  OE2 GLU A 521       2.440 -16.749  29.306  1.00151.14           O
ATOM   3457  C   GLU A 521       7.014 -16.798  31.758  1.00151.14           C
ATOM   3458  O   GLU A 521       6.942 -16.997  32.971  1.00151.14           O
ATOM   3459  N   PRO A 522       8.214 -16.698  31.210  1.00165.41           N
ATOM   3460  CA  PRO A 522       8.481 -16.527  29.802  1.00165.41           C
ATOM   3461  CD  PRO A 522       9.302 -16.173  32.022  1.00165.41           C
ATOM   3462  CB  PRO A 522       9.846 -15.840  29.696  1.00165.41           C
ATOM   3463  CG  PRO A 522      10.500 -16.071  31.066  1.00165.41           C
ATOM   3464  C   PRO A 522       8.415 -17.816  29.042  1.00165.41           C
ATOM   3465  O   PRO A 522       8.715 -18.865  29.613  1.00165.41           O
ATOM   3466  N   SER A 523       8.078 -17.760  27.735  1.00105.35           N
ATOM   3467  CA  SER A 523       7.949 -18.987  27.000  1.00105.35           C
ATOM   3468  CB  SER A 523       6.709 -19.085  26.088  1.00105.35           C
ATOM   3469  OG  SER A 523       6.908 -18.356  24.888  1.00105.35           O
ATOM   3470  C   SER A 523       9.157 -19.172  26.139  1.00105.35           C
ATOM   3471  O   SER A 523       9.751 -18.211  25.650  1.00105.35           O
ATOM   3472  N   ASN A 524       9.562 -20.445  25.956  1.00 61.69           N
ATOM   3473  CA  ASN A 524      10.730 -20.759  25.188  1.00 61.69           C
ATOM   3474  CB  ASN A 524      11.909 -21.151  26.095  1.00 61.69           C
ATOM   3475  CG  ASN A 524      13.213 -20.987  25.326  1.00 61.69           C
ATOM   3476  OD1 ASN A 524      13.227 -20.609  24.157  1.00 61.69           O
ATOM   3477  ND2 ASN A 524      14.355 -21.290  26.000  1.00 61.69           N
ATOM   3478  C   ASN A 524      10.401 -21.942  24.323  1.00 61.69           C
ATOM   3479  O   ASN A 524       9.794 -22.910  24.776  1.00 61.69           O
ATOM   3480  N   PHE A 525      10.808 -21.898  23.041  1.00 94.41           N
ATOM   3481  CA  PHE A 525      10.537 -22.973  22.131  1.00 94.41           C
ATOM   3482  CB  PHE A 525      10.703 -22.618  20.643  1.00 94.41           C
ATOM   3483  CG  PHE A 525       9.587 -21.665  20.342  1.00 94.41           C
ATOM   3484  CD1 PHE A 525       8.273 -22.050  20.482  1.00 94.41           C
ATOM   3485  CD2 PHE A 525       9.842 -20.392  19.893  1.00 94.41           C
ATOM   3486  CE1 PHE A 525       7.244 -21.177  20.205  1.00 94.41           C
ATOM   3487  CE2 PHE A 525       8.822 -19.511  19.612  1.00 94.41           C
ATOM   3488  CZ  PHE A 525       7.515 -19.902  19.771  1.00 94.41           C
ATOM   3489  C   PHE A 525      11.344 -24.176  22.509  1.00 94.41           C
ATOM   3490  O   PHE A 525      10.973 -25.296  22.161  1.00 94.41           O
ATOM   3491  N   ILE A 526      12.500 -23.985  23.181  1.00104.23           N
ATOM   3492  CA  ILE A 526      13.249 -25.131  23.621  1.00104.23           C
ATOM   3493  CB  ILE A 526      14.714 -25.133  23.285  1.00104.23           C
ATOM   3494  CG2 ILE A 526      14.844 -25.054  21.755  1.00104.23           C
ATOM   3495  CG1 ILE A 526      15.450 -24.003  24.006  1.00104.23           C
ATOM   3496  CD1 ILE A 526      14.985 -22.629  23.549  1.00104.23           C
ATOM   3497  C   ILE A 526      13.119 -25.180  25.112  1.00104.23           C
ATOM   3498  O   ILE A 526      12.747 -24.197  25.750  1.00104.23           O
ATOM   3499  N   ARG A 527      13.373 -26.361  25.709  1.00 95.66           N
ATOM   3500  CA  ARG A 527      13.163 -26.501  27.119  1.00 95.66           C
ATOM   3501  CB  ARG A 527      12.706 -27.915  27.502  1.00 95.66           C
ATOM   3502  CG  ARG A 527      11.372 -28.254  26.833  1.00 95.66           C
ATOM   3503  CD  ARG A 527      10.866 -29.675  27.077  1.00 95.66           C
ATOM   3504  NE  ARG A 527       9.641 -29.839  26.243  1.00 95.66           N
ATOM   3505  CZ  ARG A 527       9.468 -30.967  25.495  1.00 95.66           C
ATOM   3506  NH1 ARG A 527      10.412 -31.953  25.524  1.00 95.66           N
ATOM   3507  NH2 ARG A 527       8.356 -31.107  24.715  1.00 95.66           N
ATOM   3508  C   ARG A 527      14.406 -26.155  27.880  1.00 95.66           C
ATOM   3509  O   ARG A 527      15.420 -26.850  27.823  1.00 95.66           O
ATOM   3510  N   GLY A 528      14.340 -25.011  28.593  1.00 48.28           N
ATOM   3511  CA  GLY A 528      15.374 -24.542  29.469  1.00 48.28           C
ATOM   3512  C   GLY A 528      16.249 -23.590  28.723  1.00 48.28           C
ATOM   3513  O   GLY A 528      16.247 -22.385  28.977  1.00 48.28           O
ATOM   3514  N   SER A 529      16.998 -24.125  27.743  1.00 45.15           N
ATOM   3515  CA  SER A 529      17.896 -23.327  26.971  1.00 45.15           C
ATOM   3516  CB  SER A 529      19.163 -22.931  27.740  1.00 45.15           C
ATOM   3517  OG  SER A 529      19.887 -24.097  28.103  1.00 45.15           O
ATOM   3518  C   SER A 529      18.318 -24.174  25.817  1.00 45.15           C
ATOM   3519  O   SER A 529      17.896 -25.321  25.682  1.00 45.15           O
ATOM   3520  N   GLU A 530      19.183 -23.620  24.952  1.00 44.04           N
ATOM   3521  CA  GLU A 530      19.635 -24.341  23.800  1.00 44.04           C
ATOM   3522  CB  GLU A 530      20.651 -23.535  22.975  1.00 44.04           C
ATOM   3523  CG  GLU A 530      21.097 -24.231  21.689  1.00 44.04           C
ATOM   3524  CD  GLU A 530      22.151 -23.354  21.028  1.00 44.04           C
ATOM   3525  OE1 GLU A 530      23.261 -23.224  21.609  1.00 44.04           O
ATOM   3526  OE2 GLU A 530      21.863 -22.802  19.932  1.00 44.04           O
ATOM   3527  C   GLU A 530      20.332 -25.585  24.273  1.00 44.04           C
ATOM   3528  O   GLU A 530      20.202 -26.649  23.668  1.00 44.04           O
ATOM   3529  N   ASP A 531      21.144 -25.459  25.341  1.00 71.66           N
ATOM   3530  CA  ASP A 531      21.863 -26.565  25.917  1.00 71.66           C
ATOM   3531  CB  ASP A 531      23.072 -26.165  26.785  1.00 71.66           C
ATOM   3532  CG  ASP A 531      22.583 -25.385  27.996  1.00 71.66           C
ATOM   3533  OD1 ASP A 531      22.456 -24.138  27.880  1.00 71.66           O
ATOM   3534  OD2 ASP A 531      22.322 -26.025  29.050  1.00 71.66           O
ATOM   3535  C   ASP A 531      20.977 -27.438  26.761  1.00 71.66           C
ATOM   3536  O   ASP A 531      21.292 -28.603  26.995  1.00 71.66           O
ATOM   3537  N   GLY A 532      19.856 -26.912  27.281  1.00 36.60           N
ATOM   3538  CA  GLY A 532      19.082 -27.728  28.174  1.00 36.60           C
ATOM   3539  C   GLY A 532      19.397 -27.246  29.554  1.00 36.60           C
ATOM   3540  O   GLY A 532      19.873 -26.124  29.717  1.00 36.60           O
ATOM   3541  N   CYS A 533      19.109 -28.065  30.590  1.00 46.92           N
ATOM   3542  CA  CYS A 533      19.334 -27.622  31.939  1.00 46.92           C
ATOM   3543  CB  CYS A 533      18.025 -27.491  32.736  1.00 46.92           C
ATOM   3544  SG  CYS A 533      16.753 -26.535  31.856  1.00 46.92           S
ATOM   3545  C   CYS A 533      20.124 -28.672  32.660  1.00 46.92           C
ATOM   3546  O   CYS A 533      19.972 -29.866  32.410  1.00 46.92           O
ATOM   3547  N   PRO A 534      20.964 -28.250  33.565  1.00143.21           N
ATOM   3548  CA  PRO A 534      21.711 -29.206  34.335  1.00143.21           C
ATOM   3549  CD  PRO A 534      21.720 -27.028  33.347  1.00143.21           C
ATOM   3550  CB  PRO A 534      22.859 -28.430  34.974  1.00143.21           C
ATOM   3551  CG  PRO A 534      23.096 -27.269  33.992  1.00143.21           C
ATOM   3552  C   PRO A 534      20.817 -29.873  35.324  1.00143.21           C
ATOM   3553  O   PRO A 534      19.813 -29.280  35.717  1.00143.21           O
ATOM   3554  N   ASN A 535      21.156 -31.108  35.740  1.00 86.26           N
ATOM   3555  CA  ASN A 535      20.321 -31.768  36.697  1.00 86.26           C
ATOM   3556  CB  ASN A 535      20.378 -33.308  36.637  1.00 86.26           C
ATOM   3557  CG  ASN A 535      21.798 -33.780  36.908  1.00 86.26           C
ATOM   3558  OD1 ASN A 535      22.737 -33.397  36.212  1.00 86.26           O
ATOM   3559  ND2 ASN A 535      21.963 -34.638  37.950  1.00 86.26           N
ATOM   3560  C   ASN A 535      20.747 -31.313  38.053  1.00 86.26           C
ATOM   3561  O   ASN A 535      21.880 -31.532  38.478  1.00 86.26           O
ATOM   3562  N   ASN A 536      19.828 -30.616  38.748  1.00 60.36           N
ATOM   3563  CA  ASN A 536      20.080 -30.117  40.067  1.00 60.36           C
ATOM   3564  CB  ASN A 536      20.813 -28.760  40.084  1.00 60.36           C
ATOM   3565  CG  ASN A 536      20.005 -27.722  39.318  1.00 60.36           C
ATOM   3566  OD1 ASN A 536      18.863 -27.420  39.657  1.00 60.36           O
ATOM   3567  ND2 ASN A 536      20.621 -27.154  38.246  1.00 60.36           N
ATOM   3568  C   ASN A 536      18.752 -29.985  40.753  1.00 60.36           C
ATOM   3569  O   ASN A 536      17.712 -30.302  40.180  1.00 60.36           O
ATOM   3570  N   GLU A 537      18.762 -29.520  42.017  1.00 56.50           N
ATOM   3571  CA  GLU A 537      17.573 -29.439  42.820  1.00 56.50           C
ATOM   3572  CB  GLU A 537      17.857 -28.966  44.255  1.00 56.50           C
ATOM   3573  CG  GLU A 537      18.624 -29.990  45.092  1.00 56.50           C
ATOM   3574  CD  GLU A 537      18.830 -29.387  46.473  1.00 56.50           C
ATOM   3575  OE1 GLU A 537      19.318 -28.227  46.536  1.00 56.50           O
ATOM   3576  OE2 GLU A 537      18.497 -30.068  47.479  1.00 56.50           O
ATOM   3577  C   GLU A 537      16.584 -28.482  42.227  1.00 56.50           C
ATOM   3578  O   GLU A 537      15.377 -28.701  42.335  1.00 56.50           O
ATOM   3579  N   LEU A 538      17.049 -27.356  41.652  1.00108.98           N
ATOM   3580  CA  LEU A 538      16.108 -26.427  41.095  1.00108.98           C
ATOM   3581  CB  LEU A 538      16.715 -25.059  40.757  1.00108.98           C
ATOM   3582  CG  LEU A 538      17.132 -24.287  42.021  1.00108.98           C
ATOM   3583  CD1 LEU A 538      18.386 -24.890  42.668  1.00108.98           C
ATOM   3584  CD2 LEU A 538      17.236 -22.785  41.753  1.00108.98           C
ATOM   3585  C   LEU A 538      15.449 -26.975  39.868  1.00108.98           C
ATOM   3586  O   LEU A 538      14.226 -26.914  39.736  1.00108.98           O
ATOM   3587  N   GLU A 539      16.245 -27.522  38.929  1.00128.29           N
ATOM   3588  CA  GLU A 539      15.691 -28.045  37.713  1.00128.29           C
ATOM   3589  CB  GLU A 539      16.734 -28.384  36.640  1.00128.29           C
ATOM   3590  CG  GLU A 539      16.072 -28.711  35.304  1.00128.29           C
ATOM   3591  CD  GLU A 539      15.265 -27.481  34.920  1.00128.29           C
ATOM   3592  OE1 GLU A 539      15.884 -26.437  34.584  1.00128.29           O
ATOM   3593  OE2 GLU A 539      14.009 -27.568  34.975  1.00128.29           O
ATOM   3594  C   GLU A 539      14.913 -29.284  38.008  1.00128.29           C
ATOM   3595  O   GLU A 539      13.893 -29.539  37.370  1.00128.29           O
ATOM   3596  N   ASN A 540      15.404 -30.111  38.954  1.00 72.75           N
ATOM   3597  CA  ASN A 540      14.708 -31.318  39.313  1.00 72.75           C
ATOM   3598  CB  ASN A 540      15.502 -32.578  38.942  1.00 72.75           C
ATOM   3599  CG  ASN A 540      15.645 -32.581  37.428  1.00 72.75           C
ATOM   3600  OD1 ASN A 540      14.739 -32.988  36.702  1.00 72.75           O
ATOM   3601  ND2 ASN A 540      16.813 -32.092  36.934  1.00 72.75           N
ATOM   3602  C   ASN A 540      14.537 -31.320  40.806  1.00 72.75           C
ATOM   3603  O   ASN A 540      15.429 -31.744  41.539  1.00 72.75           O
ATOM   3604  N   PRO A 541      13.401 -30.877  41.277  1.00 93.89           N
ATOM   3605  CA  PRO A 541      13.153 -30.800  42.700  1.00 93.89           C
ATOM   3606  CD  PRO A 541      12.625 -29.894  40.540  1.00 93.89           C
ATOM   3607  CB  PRO A 541      12.116 -29.691  42.890  1.00 93.89           C
ATOM   3608  CG  PRO A 541      11.491 -29.502  41.498  1.00 93.89           C
ATOM   3609  C   PRO A 541      12.714 -32.101  43.305  1.00 93.89           C
ATOM   3610  O   PRO A 541      12.339 -33.004  42.560  1.00 93.89           O
ATOM   3611  N   PRO A 542      12.753 -32.222  44.612  1.00121.99           N
ATOM   3612  CA  PRO A 542      12.316 -33.434  45.248  1.00121.99           C
ATOM   3613  CD  PRO A 542      13.737 -31.515  45.413  1.00121.99           C
ATOM   3614  CB  PRO A 542      12.731 -33.316  46.705  1.00121.99           C
ATOM   3615  CG  PRO A 542      13.962 -32.394  46.656  1.00121.99           C
ATOM   3616  C   PRO A 542      10.854 -33.662  45.035  1.00121.99           C
ATOM   3617  O   PRO A 542      10.441 -34.820  45.031  1.00121.99           O
ATOM   3618  N   TYR A 543      10.052 -32.585  44.889  1.00 93.56           N
ATOM   3619  CA  TYR A 543       8.641 -32.720  44.654  1.00 93.56           C
ATOM   3620  CB  TYR A 543       7.801 -32.295  45.878  1.00 93.56           C
ATOM   3621  CG  TYR A 543       6.334 -32.306  45.580  1.00 93.56           C
ATOM   3622  CD1 TYR A 543       5.591 -33.463  45.670  1.00 93.56           C
ATOM   3623  CD2 TYR A 543       5.692 -31.139  45.227  1.00 93.56           C
ATOM   3624  CE1 TYR A 543       4.239 -33.456  45.406  1.00 93.56           C
ATOM   3625  CE2 TYR A 543       4.342 -31.125  44.961  1.00 93.56           C
ATOM   3626  CZ  TYR A 543       3.611 -32.286  45.050  1.00 93.56           C
ATOM   3627  OH  TYR A 543       2.226 -32.274  44.779  1.00 93.56           O
ATOM   3628  C   TYR A 543       8.270 -31.816  43.516  1.00 93.56           C
ATOM   3629  O   TYR A 543       8.694 -30.661  43.463  1.00 93.56           O
ATOM   3630  N   VAL A 544       7.468 -32.330  42.561  1.00107.13           N
ATOM   3631  CA  VAL A 544       7.007 -31.521  41.469  1.00107.13           C
ATOM   3632  CB  VAL A 544       7.468 -32.018  40.129  1.00107.13           C
ATOM   3633  CG1 VAL A 544       6.931 -33.445  39.918  1.00107.13           C
ATOM   3634  CG2 VAL A 544       7.010 -31.018  39.054  1.00107.13           C
ATOM   3635  C   VAL A 544       5.508 -31.583  41.494  1.00107.13           C
ATOM   3636  O   VAL A 544       4.927 -32.660  41.622  1.00107.13           O
ATOM   3637  N   PRO A 545       4.859 -30.455  41.379  1.00168.15           N
ATOM   3638  CA  PRO A 545       3.423 -30.430  41.327  1.00168.15           C
ATOM   3639  CD  PRO A 545       5.411 -29.195  41.844  1.00168.15           C
ATOM   3640  CB  PRO A 545       3.015 -28.973  41.573  1.00168.15           C
ATOM   3641  CG  PRO A 545       4.327 -28.171  41.478  1.00168.15           C
ATOM   3642  C   PRO A 545       3.024 -30.985  39.992  1.00168.15           C
ATOM   3643  O   PRO A 545       3.889 -31.190  39.147  1.00168.15           O
ATOM   3644  N   GLY A 546       1.715 -31.195  39.792  1.00103.15           N
ATOM   3645  CA  GLY A 546       1.013 -31.807  38.695  1.00103.15           C
ATOM   3646  C   GLY A 546       1.192 -31.061  37.402  1.00103.15           C
ATOM   3647  O   GLY A 546       0.479 -31.342  36.442  1.00103.15           O
ATOM   3648  N   VAL A 547       1.991 -29.981  37.386  1.00125.25           N
ATOM   3649  CA  VAL A 547       2.156 -29.155  36.213  1.00125.25           C
ATOM   3650  CB  VAL A 547       3.306 -28.194  36.306  1.00125.25           C
ATOM   3651  CG1 VAL A 547       4.610 -28.999  36.421  1.00125.25           C
ATOM   3652  CG2 VAL A 547       3.260 -27.261  35.084  1.00125.25           C
ATOM   3653  C   VAL A 547       2.327 -29.961  34.958  1.00125.25           C
ATOM   3654  O   VAL A 547       2.845 -31.077  34.959  1.00125.25           O
ATOM   3655  N   VAL A 548       1.859 -29.377  33.832  1.00 60.80           N
ATOM   3656  CA  VAL A 548       1.890 -30.015  32.547  1.00 60.80           C
ATOM   3657  CB  VAL A 548       1.446 -29.114  31.437  1.00 60.80           C
ATOM   3658  CG1 VAL A 548       1.517 -29.883  30.108  1.00 60.80           C
ATOM   3659  CG2 VAL A 548       0.061 -28.567  31.783  1.00 60.80           C
ATOM   3660  C   VAL A 548       3.301 -30.380  32.212  1.00 60.80           C
ATOM   3661  O   VAL A 548       4.215 -29.565  32.317  1.00 60.80           O
ATOM   3662  N   GLY A 549       3.503 -31.649  31.806  1.00 34.76           N
ATOM   3663  CA  GLY A 549       4.781 -32.114  31.346  1.00 34.76           C
ATOM   3664  C   GLY A 549       5.554 -32.687  32.492  1.00 34.76           C
ATOM   3665  O   GLY A 549       6.340 -33.616  32.312  1.00 34.76           O
ATOM   3666  N   GLY A 550       5.352 -32.142  33.707  1.00 27.94           N
ATOM   3667  CA  GLY A 550       5.987 -32.684  34.876  1.00 27.94           C
ATOM   3668  C   GLY A 550       7.375 -32.138  35.069  1.00 27.94           C
ATOM   3669  O   GLY A 550       8.093 -32.607  35.951  1.00 27.94           O
ATOM   3670  N   THR A 551       7.817 -31.158  34.254  1.00107.23           N
ATOM   3671  CA  THR A 551       9.119 -30.586  34.474  1.00107.23           C
ATOM   3672  CB  THR A 551      10.112 -30.900  33.391  1.00107.23           C
ATOM   3673  OG1 THR A 551      11.406 -30.453  33.770  1.00107.23           O
ATOM   3674  CG2 THR A 551       9.673 -30.213  32.086  1.00107.23           C
ATOM   3675  C   THR A 551       8.948 -29.096  34.508  1.00107.23           C
ATOM   3676  O   THR A 551       8.225 -28.528  33.693  1.00107.23           O
ATOM   3677  N   LEU A 552       9.626 -28.415  35.453  1.00 54.77           N
ATOM   3678  CA  LEU A 552       9.479 -26.991  35.617  1.00 54.77           C
ATOM   3679  CB  LEU A 552      10.243 -26.431  36.831  1.00 54.77           C
ATOM   3680  CG  LEU A 552       9.691 -26.896  38.191  1.00 54.77           C
ATOM   3681  CD1 LEU A 552      10.491 -26.276  39.348  1.00 54.77           C
ATOM   3682  CD2 LEU A 552       8.181 -26.628  38.310  1.00 54.77           C
ATOM   3683  C   LEU A 552       9.976 -26.243  34.412  1.00 54.77           C
ATOM   3684  O   LEU A 552       9.399 -25.233  34.016  1.00 54.77           O
ATOM   3685  N   GLN A 553      11.078 -26.726  33.818  1.00 81.57           N
ATOM   3686  CA  GLN A 553      11.808 -26.148  32.721  1.00 81.57           C
ATOM   3687  CB  GLN A 553      13.128 -26.893  32.467  1.00 81.57           C
ATOM   3688  CG  GLN A 553      12.903 -28.371  32.134  1.00 81.57           C
ATOM   3689  CD  GLN A 553      14.247 -29.086  32.165  1.00 81.57           C
ATOM   3690  OE1 GLN A 553      15.090 -28.901  31.289  1.00 81.57           O
ATOM   3691  NE2 GLN A 553      14.455 -29.935  33.208  1.00 81.57           N
ATOM   3692  C   GLN A 553      11.061 -26.163  31.430  1.00 81.57           C
ATOM   3693  O   GLN A 553      11.394 -25.389  30.534  1.00 81.57           O
ATOM   3694  N   ALA A 554      10.095 -27.085  31.264  1.00 52.65           N
ATOM   3695  CA  ALA A 554       9.452 -27.249  29.989  1.00 52.65           C
ATOM   3696  CB  ALA A 554       8.276 -28.239  30.019  1.00 52.65           C
ATOM   3697  C   ALA A 554       8.937 -25.945  29.461  1.00 52.65           C
ATOM   3698  O   ALA A 554       8.226 -25.205  30.138  1.00 52.65           O
ATOM   3699  N   ALA A 555       9.316 -25.655  28.198  1.00 55.90           N
ATOM   3700  CA  ALA A 555       8.892 -24.509  27.443  1.00 55.90           C
ATOM   3701  CB  ALA A 555       7.383 -24.518  27.135  1.00 55.90           C
ATOM   3702  C   ALA A 555       9.199 -23.236  28.167  1.00 55.90           C
ATOM   3703  O   ALA A 555       8.492 -22.244  27.995  1.00 55.90           O
ATOM   3704  N   THR A 556      10.267 -23.203  28.985  1.00121.90           N
ATOM   3705  CA  THR A 556      10.580 -21.975  29.654  1.00121.90           C
ATOM   3706  CB  THR A 556       9.850 -21.796  30.961  1.00121.90           C
ATOM   3707  OG1 THR A 556       9.997 -20.462  31.421  1.00121.90           O
ATOM   3708  CG2 THR A 556      10.394 -22.785  32.004  1.00121.90           C
ATOM   3709  C   THR A 556      12.062 -21.950  29.889  1.00121.90           C
ATOM   3710  O   THR A 556      12.821 -22.626  29.199  1.00121.90           O
ATOM   3711  N   ILE A 557      12.523 -21.156  30.873  1.00112.03           N
ATOM   3712  CA  ILE A 557      13.930 -20.994  31.120  1.00112.03           C
ATOM   3713  CB  ILE A 557      14.255 -19.569  31.497  1.00112.03           C
ATOM   3714  CG2 ILE A 557      15.717 -19.463  31.954  1.00112.03           C
ATOM   3715  CG1 ILE A 557      13.915 -18.631  30.323  1.00112.03           C
ATOM   3716  CD1 ILE A 557      12.415 -18.441  30.096  1.00112.03           C
ATOM   3717  C   ILE A 557      14.356 -21.924  32.222  1.00112.03           C
ATOM   3718  O   ILE A 557      13.540 -22.411  33.002  1.00112.03           O
ATOM   3719  N   CYS A 558      15.662 -22.262  32.258  1.00 60.52           N
ATOM   3720  CA  CYS A 558      16.196 -23.097  33.294  1.00 60.52           C
ATOM   3721  CB  CYS A 558      17.730 -23.216  33.239  1.00 60.52           C
ATOM   3722  SG  CYS A 558      18.347 -23.782  31.625  1.00 60.52           S
ATOM   3723  C   CYS A 558      15.867 -22.439  34.603  1.00 60.52           C
ATOM   3724  O   CYS A 558      15.875 -21.215  34.733  1.00 60.52           O
ATOM   3725  N   ALA A 559      15.548 -23.273  35.609  1.00 52.73           N
ATOM   3726  CA  ALA A 559      15.197 -22.876  36.945  1.00 52.73           C
ATOM   3727  CB  ALA A 559      14.812 -24.069  37.836  1.00 52.73           C
ATOM   3728  C   ALA A 559      16.370 -22.195  37.587  1.00 52.73           C
ATOM   3729  O   ALA A 559      16.194 -21.351  38.462  1.00 52.73           O
ATOM   3730  N   SER A 560      17.600 -22.615  37.234  1.00102.51           N
ATOM   3731  CA  SER A 560      18.810 -22.057  37.779  1.00102.51           C
ATOM   3732  CB  SER A 560      20.031 -22.971  37.575  1.00102.51           C
ATOM   3733  OG  SER A 560      19.827 -24.213  38.232  1.00102.51           O
ATOM   3734  C   SER A 560      19.136 -20.721  37.159  1.00102.51           C
ATOM   3735  O   SER A 560      20.101 -20.079  37.574  1.00102.51           O
ATOM   3736  N   SER A 561      18.373 -20.268  36.139  1.00 87.37           N
ATOM   3737  CA  SER A 561      18.665 -19.009  35.494  1.00 87.37           C
ATOM   3738  CB  SER A 561      17.655 -18.642  34.390  1.00 87.37           C
ATOM   3739  OG  SER A 561      17.996 -17.397  33.800  1.00 87.37           O
ATOM   3740  C   SER A 561      18.644 -17.926  36.535  1.00 87.37           C
ATOM   3741  O   SER A 561      17.965 -18.046  37.555  1.00 87.37           O
ATOM   3742  N   HIS A 562      19.401 -16.828  36.286  1.00 88.97           N
ATOM   3743  CA  HIS A 562      19.600 -15.805  37.281  1.00 88.97           C
ATOM   3744  ND1 HIS A 562      21.269 -15.493  40.199  1.00 88.97           N
ATOM   3745  CG  HIS A 562      21.321 -14.914  38.950  1.00 88.97           C
ATOM   3746  CB  HIS A 562      21.081 -15.668  37.675  1.00 88.97           C
ATOM   3747  NE2 HIS A 562      21.797 -13.357  40.512  1.00 88.97           N
ATOM   3748  CD2 HIS A 562      21.644 -13.608  39.160  1.00 88.97           C
ATOM   3749  CE1 HIS A 562      21.561 -14.518  41.095  1.00 88.97           C
ATOM   3750  C   HIS A 562      19.130 -14.468  36.788  1.00 88.97           C
ATOM   3751  O   HIS A 562      19.357 -14.080  35.642  1.00 88.97           O
ATOM   3752  N   GLN A 563      18.450 -13.723  37.683  1.00 60.20           N
ATOM   3753  CA  GLN A 563      17.933 -12.422  37.386  1.00 60.20           C
ATOM   3754  CB  GLN A 563      16.439 -12.434  37.009  1.00 60.20           C
ATOM   3755  CG  GLN A 563      16.191 -13.180  35.694  1.00 60.20           C
ATOM   3756  CD  GLN A 563      14.707 -13.171  35.353  1.00 60.20           C
ATOM   3757  OE1 GLN A 563      13.954 -12.276  35.734  1.00 60.20           O
ATOM   3758  NE2 GLN A 563      14.272 -14.208  34.588  1.00 60.20           N
ATOM   3759  C   GLN A 563      18.124 -11.591  38.617  1.00 60.20           C
ATOM   3760  O   GLN A 563      18.593 -12.076  39.645  1.00 60.20           O
ATOM   3761  N   PHE A 564      17.769 -10.297  38.532  1.00104.07           N
ATOM   3762  CA  PHE A 564      17.959  -9.374  39.614  1.00104.07           C
ATOM   3763  CB  PHE A 564      17.460  -7.966  39.240  1.00104.07           C
ATOM   3764  CG  PHE A 564      17.441  -7.106  40.456  1.00104.07           C
ATOM   3765  CD1 PHE A 564      16.312  -7.046  41.242  1.00104.07           C
ATOM   3766  CD2 PHE A 564      18.540  -6.359  40.811  1.00104.07           C
ATOM   3767  CE1 PHE A 564      16.276  -6.256  42.365  1.00104.07           C
ATOM   3768  CE2 PHE A 564      18.511  -5.567  41.935  1.00104.07           C
ATOM   3769  CZ  PHE A 564      17.379  -5.514  42.713  1.00104.07           C
ATOM   3770  C   PHE A 564      17.204  -9.824  40.833  1.00104.07           C
ATOM   3771  O   PHE A 564      17.755  -9.856  41.932  1.00104.07           O
ATOM   3772  N   LEU A 565      15.919 -10.183  40.664  1.00165.70           N
ATOM   3773  CA  LEU A 565      15.051 -10.559  41.745  1.00165.70           C
ATOM   3774  CB  LEU A 565      13.585 -10.660  41.263  1.00165.70           C
ATOM   3775  CG  LEU A 565      12.518 -10.910  42.348  1.00165.70           C
ATOM   3776  CD1 LEU A 565      11.099 -10.744  41.785  1.00165.70           C
ATOM   3777  CD2 LEU A 565      12.679 -12.283  42.998  1.00165.70           C
ATOM   3778  C   LEU A 565      15.519 -11.847  42.357  1.00165.70           C
ATOM   3779  O   LEU A 565      15.346 -12.033  43.558  1.00165.70           O
ATOM   3780  N   SER A 566      16.056 -12.791  41.550  1.00 72.26           N
ATOM   3781  CA  SER A 566      16.601 -14.024  42.072  1.00 72.26           C
ATOM   3782  CB  SER A 566      15.814 -14.712  43.211  1.00 72.26           C
ATOM   3783  OG  SER A 566      16.236 -14.246  44.485  1.00 72.26           O
ATOM   3784  C   SER A 566      16.691 -15.042  40.989  1.00 72.26           C
ATOM   3785  O   SER A 566      16.802 -14.727  39.805  1.00 72.26           O
ATOM   3786  N   THR A 567      16.690 -16.321  41.411  1.00112.95           N
ATOM   3787  CA  THR A 567      16.753 -17.416  40.493  1.00112.95           C
ATOM   3788  CB  THR A 567      17.209 -18.695  41.126  1.00112.95           C
ATOM   3789  OG1 THR A 567      16.286 -19.097  42.127  1.00112.95           O
ATOM   3790  CG2 THR A 567      18.596 -18.460  41.748  1.00112.95           C
ATOM   3791  C   THR A 567      15.371 -17.625  39.951  1.00112.95           C
ATOM   3792  O   THR A 567      14.372 -17.293  40.586  1.00112.95           O
ATOM   3793  N   HIS A 568      15.306 -18.238  38.759  1.00 68.33           N
ATOM   3794  CA  HIS A 568      14.133 -18.500  37.969  1.00 68.33           C
ATOM   3795  ND1 HIS A 568      13.111 -19.239  34.628  1.00 68.33           N
ATOM   3796  CG  HIS A 568      13.380 -19.769  35.869  1.00 68.33           C
ATOM   3797  CB  HIS A 568      14.518 -19.337  36.739  1.00 68.33           C
ATOM   3798  NE2 HIS A 568      11.608 -20.841  34.977  1.00 68.33           N
ATOM   3799  CD2 HIS A 568      12.452 -20.744  36.069  1.00 68.33           C
ATOM   3800  CE1 HIS A 568      12.044 -19.918  34.139  1.00 68.33           C
ATOM   3801  C   HIS A 568      13.159 -19.321  38.760  1.00 68.33           C
ATOM   3802  O   HIS A 568      11.945 -19.139  38.676  1.00 68.33           O
ATOM   3803  N   TYR A 569      13.691 -20.240  39.573  1.00 95.27           N
ATOM   3804  CA  TYR A 569      12.954 -21.178  40.363  1.00 95.27           C
ATOM   3805  CB  TYR A 569      13.991 -21.915  41.229  1.00 95.27           C
ATOM   3806  CG  TYR A 569      13.447 -22.943  42.151  1.00 95.27           C
ATOM   3807  CD1 TYR A 569      13.077 -24.190  41.702  1.00 95.27           C
ATOM   3808  CD2 TYR A 569      13.361 -22.654  43.491  1.00 95.27           C
ATOM   3809  CE1 TYR A 569      12.603 -25.130  42.587  1.00 95.27           C
ATOM   3810  CE2 TYR A 569      12.891 -23.587  44.378  1.00 95.27           C
ATOM   3811  CZ  TYR A 569      12.512 -24.824  43.925  1.00 95.27           C
ATOM   3812  OH  TYR A 569      12.035 -25.773  44.848  1.00 95.27           O
ATOM   3813  C   TYR A 569      11.989 -20.411  41.229  1.00 95.27           C
ATOM   3814  O   TYR A 569      10.841 -20.822  41.405  1.00 95.27           O
ATOM   3815  N   ASN A 570      12.457 -19.316  41.859  1.00 86.82           N
ATOM   3816  CA  ASN A 570      11.607 -18.500  42.686  1.00 86.82           C
ATOM   3817  CB  ASN A 570      12.411 -17.745  43.755  1.00 86.82           C
ATOM   3818  CG  ASN A 570      12.917 -18.792  44.741  1.00 86.82           C
ATOM   3819  OD1 ASN A 570      12.129 -19.486  45.380  1.00 86.82           O
ATOM   3820  ND2 ASN A 570      14.266 -18.927  44.854  1.00 86.82           N
ATOM   3821  C   ASN A 570      10.756 -17.502  41.927  1.00 86.82           C
ATOM   3822  O   ASN A 570       9.589 -17.287  42.246  1.00 86.82           O
ATOM   3823  N   LEU A 571      11.380 -16.813  40.956  1.00210.08           N
ATOM   3824  CA  LEU A 571      10.919 -15.702  40.151  1.00210.08           C
ATOM   3825  CB  LEU A 571      12.119 -14.858  39.676  1.00210.08           C
ATOM   3826  CG  LEU A 571      11.777 -13.638  38.804  1.00210.08           C
ATOM   3827  CD1 LEU A 571      10.880 -12.648  39.556  1.00210.08           C
ATOM   3828  CD2 LEU A 571      13.051 -12.992  38.229  1.00210.08           C
ATOM   3829  C   LEU A 571      10.070 -16.006  38.951  1.00210.08           C
ATOM   3830  O   LEU A 571       9.492 -15.084  38.378  1.00210.08           O
ATOM   3831  N   HIS A 572      10.017 -17.261  38.482  1.00 85.88           N
ATOM   3832  CA  HIS A 572       9.419 -17.563  37.207  1.00 85.88           C
ATOM   3833  ND1 HIS A 572       7.198 -19.328  35.599  1.00 85.88           N
ATOM   3834  CG  HIS A 572       8.568 -19.298  35.689  1.00 85.88           C
ATOM   3835  CB  HIS A 572       9.293 -19.068  36.966  1.00 85.88           C
ATOM   3836  NE2 HIS A 572       7.982 -19.571  33.533  1.00 85.88           N
ATOM   3837  CD2 HIS A 572       9.032 -19.450  34.421  1.00 85.88           C
ATOM   3838  CE1 HIS A 572       6.904 -19.491  34.289  1.00 85.88           C
ATOM   3839  C   HIS A 572       8.033 -16.991  37.049  1.00 85.88           C
ATOM   3840  O   HIS A 572       7.734 -16.373  36.027  1.00 85.88           O
ATOM   3841  N   ASN A 573       7.151 -17.154  38.048  1.00101.92           N
ATOM   3842  CA  ASN A 573       5.782 -16.713  37.953  1.00101.92           C
ATOM   3843  CB  ASN A 573       4.920 -17.119  39.162  1.00101.92           C
ATOM   3844  CG  ASN A 573       4.574 -18.596  39.030  1.00101.92           C
ATOM   3845  OD1 ASN A 573       4.066 -19.211  39.966  1.00101.92           O
ATOM   3846  ND2 ASN A 573       4.849 -19.184  37.834  1.00101.92           N
ATOM   3847  C   ASN A 573       5.708 -15.216  37.820  1.00101.92           C
ATOM   3848  O   ASN A 573       4.657 -14.667  37.501  1.00101.92           O
ATOM   3849  N   LEU A 574       6.781 -14.518  38.212  1.00117.94           N
ATOM   3850  CA  LEU A 574       6.931 -13.084  38.209  1.00117.94           C
ATOM   3851  CB  LEU A 574       7.949 -12.594  39.248  1.00117.94           C
ATOM   3852  CG  LEU A 574       7.522 -12.903  40.695  1.00117.94           C
ATOM   3853  CD1 LEU A 574       8.559 -12.388  41.705  1.00117.94           C
ATOM   3854  CD2 LEU A 574       6.100 -12.390  40.979  1.00117.94           C
ATOM   3855  C   LEU A 574       7.275 -12.437  36.890  1.00117.94           C
ATOM   3856  O   LEU A 574       7.271 -11.209  36.819  1.00117.94           O
ATOM   3857  N   TYR A 575       7.701 -13.198  35.859  1.00 78.12           N
ATOM   3858  CA  TYR A 575       8.214 -12.604  34.646  1.00 78.12           C
ATOM   3859  CB  TYR A 575       8.667 -13.676  33.640  1.00 78.12           C
ATOM   3860  CG  TYR A 575       9.452 -13.018  32.558  1.00 78.12           C
ATOM   3861  CD1 TYR A 575      10.805 -12.821  32.714  1.00 78.12           C
ATOM   3862  CD2 TYR A 575       8.848 -12.599  31.395  1.00 78.12           C
ATOM   3863  CE1 TYR A 575      11.549 -12.222  31.727  1.00 78.12           C
ATOM   3864  CE2 TYR A 575       9.588 -11.998  30.404  1.00 78.12           C
ATOM   3865  CZ  TYR A 575      10.940 -11.809  30.568  1.00 78.12           C
ATOM   3866  OH  TYR A 575      11.703 -11.194  29.553  1.00 78.12           O
ATOM   3867  C   TYR A 575       7.185 -11.742  33.956  1.00 78.12           C
ATOM   3868  O   TYR A 575       7.478 -10.610  33.574  1.00 78.12           O
ATOM   3869  N   GLY A 576       5.947 -12.237  33.770  1.00 29.11           N
ATOM   3870  CA  GLY A 576       4.942 -11.472  33.075  1.00 29.11           C
ATOM   3871  C   GLY A 576       4.619 -10.231  33.851  1.00 29.11           C
ATOM   3872  O   GLY A 576       4.437  -9.156  33.283  1.00 29.11           O
ATOM   3873  N   LEU A 577       4.522 -10.356  35.185  1.00 93.64           N
ATOM   3874  CA  LEU A 577       4.211  -9.235  36.032  1.00 93.64           C
ATOM   3875  CB  LEU A 577       4.126  -9.626  37.518  1.00 93.64           C
ATOM   3876  CG  LEU A 577       3.794  -8.441  38.447  1.00 93.64           C
ATOM   3877  CD1 LEU A 577       2.407  -7.858  38.131  1.00 93.64           C
ATOM   3878  CD2 LEU A 577       3.951  -8.823  39.930  1.00 93.64           C
ATOM   3879  C   LEU A 577       5.305  -8.201  35.913  1.00 93.64           C
ATOM   3880  O   LEU A 577       5.036  -7.002  35.826  1.00 93.64           O
ATOM   3881  N   THR A 578       6.582  -8.634  35.908  1.00107.24           N
ATOM   3882  CA  THR A 578       7.667  -7.686  35.869  1.00107.24           C
ATOM   3883  CB  THR A 578       9.024  -8.301  36.080  1.00107.24           C
ATOM   3884  OG1 THR A 578       9.990  -7.281  36.286  1.00107.24           O
ATOM   3885  CG2 THR A 578       9.401  -9.142  34.852  1.00107.24           C
ATOM   3886  C   THR A 578       7.653  -7.001  34.540  1.00107.24           C
ATOM   3887  O   THR A 578       7.927  -5.806  34.439  1.00107.24           O
ATOM   3888  N   GLU A 579       7.336  -7.754  33.472  1.00 83.87           N
ATOM   3889  CA  GLU A 579       7.312  -7.201  32.150  1.00 83.87           C
ATOM   3890  CB  GLU A 579       7.039  -8.263  31.067  1.00 83.87           C
ATOM   3891  CG  GLU A 579       7.661  -7.949  29.701  1.00 83.87           C
ATOM   3892  CD  GLU A 579       6.982  -6.736  29.084  1.00 83.87           C
ATOM   3893  OE1 GLU A 579       5.780  -6.508  29.383  1.00 83.87           O
ATOM   3894  OE2 GLU A 579       7.663  -6.022  28.300  1.00 83.87           O
ATOM   3895  C   GLU A 579       6.221  -6.165  32.076  1.00 83.87           C
ATOM   3896  O   GLU A 579       6.400  -5.113  31.466  1.00 83.87           O
ATOM   3897  N   ALA A 580       5.050  -6.430  32.694  1.00 38.04           N
ATOM   3898  CA  ALA A 580       3.954  -5.494  32.652  1.00 38.04           C
ATOM   3899  CB  ALA A 580       2.685  -6.028  33.342  1.00 38.04           C
ATOM   3900  C   ALA A 580       4.359  -4.227  33.343  1.00 38.04           C
ATOM   3901  O   ALA A 580       4.069  -3.132  32.861  1.00 38.04           O
ATOM   3902  N   ILE A 581       5.059  -4.337  34.490  1.00 94.83           N
ATOM   3903  CA  ILE A 581       5.418  -3.157  35.234  1.00 94.83           C
ATOM   3904  CB  ILE A 581       6.073  -3.418  36.566  1.00 94.83           C
ATOM   3905  CG2 ILE A 581       7.515  -3.905  36.363  1.00 94.83           C
ATOM   3906  CG1 ILE A 581       6.000  -2.143  37.419  1.00 94.83           C
ATOM   3907  CD1 ILE A 581       6.369  -2.370  38.883  1.00 94.83           C
ATOM   3908  C   ILE A 581       6.344  -2.312  34.410  1.00 94.83           C
ATOM   3909  O   ILE A 581       6.228  -1.088  34.398  1.00 94.83           O
ATOM   3910  N   ALA A 582       7.304  -2.956  33.717  1.00 43.38           N
ATOM   3911  CA  ALA A 582       8.293  -2.296  32.908  1.00 43.38           C
ATOM   3912  CB  ALA A 582       9.347  -3.265  32.346  1.00 43.38           C
ATOM   3913  C   ALA A 582       7.653  -1.619  31.739  1.00 43.38           C
ATOM   3914  O   ALA A 582       8.100  -0.550  31.327  1.00 43.38           O
ATOM   3915  N   SER A 583       6.627  -2.257  31.140  1.00 45.62           N
ATOM   3916  CA  SER A 583       5.971  -1.721  29.977  1.00 45.62           C
ATOM   3917  CB  SER A 583       4.985  -2.714  29.337  1.00 45.62           C
ATOM   3918  OG  SER A 583       5.692  -3.841  28.842  1.00 45.62           O
ATOM   3919  C   SER A 583       5.208  -0.484  30.342  1.00 45.62           C
ATOM   3920  O   SER A 583       5.138   0.462  29.557  1.00 45.62           O
ATOM   3921  N   HIS A 584       4.593  -0.473  31.540  1.00 75.12           N
ATOM   3922  CA  HIS A 584       3.843   0.661  32.008  1.00 75.12           C
ATOM   3923  ND1 HIS A 584       1.058   1.834  33.417  1.00 75.12           N
ATOM   3924  CG  HIS A 584       2.323   1.522  33.859  1.00 75.12           C
ATOM   3925  CB  HIS A 584       3.132   0.371  33.340  1.00 75.12           C
ATOM   3926  NE2 HIS A 584       1.565   3.322  34.990  1.00 75.12           N
ATOM   3927  CD2 HIS A 584       2.618   2.441  34.820  1.00 75.12           C
ATOM   3928  CE1 HIS A 584       0.651   2.918  34.126  1.00 75.12           C
ATOM   3929  C   HIS A 584       4.784   1.803  32.233  1.00 75.12           C
ATOM   3930  O   HIS A 584       4.480   2.954  31.921  1.00 75.12           O
ATOM   3931  N   ARG A 585       5.967   1.511  32.796  1.00148.34           N
ATOM   3932  CA  ARG A 585       6.907   2.551  33.081  1.00148.34           C
ATOM   3933  CB  ARG A 585       8.064   2.035  33.950  1.00148.34           C
ATOM   3934  CG  ARG A 585       7.481   1.478  35.257  1.00148.34           C
ATOM   3935  CD  ARG A 585       8.479   1.219  36.383  1.00148.34           C
ATOM   3936  NE  ARG A 585       8.875   2.540  36.948  1.00148.34           N
ATOM   3937  CZ  ARG A 585       9.994   2.628  37.723  1.00148.34           C
ATOM   3938  NH1 ARG A 585      10.738   1.509  37.958  1.00148.34           N
ATOM   3939  NH2 ARG A 585      10.380   3.825  38.254  1.00148.34           N
ATOM   3940  C   ARG A 585       7.357   3.176  31.791  1.00148.34           C
ATOM   3941  O   ARG A 585       7.550   4.389  31.719  1.00148.34           O
ATOM   3942  N   ALA A 586       7.516   2.362  30.728  1.00 39.71           N
ATOM   3943  CA  ALA A 586       7.896   2.831  29.419  1.00 39.71           C
ATOM   3944  CB  ALA A 586       8.069   1.689  28.404  1.00 39.71           C
ATOM   3945  C   ALA A 586       6.830   3.744  28.884  1.00 39.71           C
ATOM   3946  O   ALA A 586       7.118   4.727  28.201  1.00 39.71           O
ATOM   3947  N   LEU A 587       5.560   3.426  29.195  1.00111.07           N
ATOM   3948  CA  LEU A 587       4.401   4.141  28.742  1.00111.07           C
ATOM   3949  CB  LEU A 587       3.115   3.482  29.300  1.00111.07           C
ATOM   3950  CG  LEU A 587       1.746   4.053  28.867  1.00111.07           C
ATOM   3951  CD1 LEU A 587       0.606   3.233  29.492  1.00111.07           C
ATOM   3952  CD2 LEU A 587       1.579   5.542  29.203  1.00111.07           C
ATOM   3953  C   LEU A 587       4.515   5.549  29.232  1.00111.07           C
ATOM   3954  O   LEU A 587       4.080   6.473  28.552  1.00111.07           O
ATOM   3955  N   VAL A 588       5.104   5.766  30.423  1.00 35.50           N
ATOM   3956  CA  VAL A 588       5.183   7.109  30.926  1.00 35.50           C
ATOM   3957  CB  VAL A 588       5.938   7.201  32.218  1.00 35.50           C
ATOM   3958  CG1 VAL A 588       6.061   8.683  32.610  1.00 35.50           C
ATOM   3959  CG2 VAL A 588       5.222   6.331  33.265  1.00 35.50           C
ATOM   3960  C   VAL A 588       5.904   7.966  29.927  1.00 35.50           C
ATOM   3961  O   VAL A 588       5.440   9.054  29.585  1.00 35.50           O
ATOM   3962  N   LYS A 589       7.068   7.503  29.437  1.00104.40           N
ATOM   3963  CA  LYS A 589       7.804   8.268  28.470  1.00104.40           C
ATOM   3964  CB  LYS A 589       9.225   7.736  28.225  1.00104.40           C
ATOM   3965  CG  LYS A 589      10.150   7.910  29.430  1.00104.40           C
ATOM   3966  CD  LYS A 589      10.266   9.365  29.890  1.00104.40           C
ATOM   3967  CE  LYS A 589      11.197   9.570  31.088  1.00104.40           C
ATOM   3968  NZ  LYS A 589      12.547   9.962  30.621  1.00104.40           N
ATOM   3969  C   LYS A 589       7.098   8.285  27.147  1.00104.40           C
ATOM   3970  O   LYS A 589       7.004   9.327  26.500  1.00104.40           O
ATOM   3971  N   ALA A 590       6.579   7.119  26.713  1.00 53.13           N
ATOM   3972  CA  ALA A 590       5.963   6.977  25.421  1.00 53.13           C
ATOM   3973  CB  ALA A 590       5.543   5.527  25.124  1.00 53.13           C
ATOM   3974  C   ALA A 590       4.727   7.835  25.307  1.00 53.13           C
ATOM   3975  O   ALA A 590       4.520   8.444  24.257  1.00 53.13           O
ATOM   3976  N   ARG A 591       3.863   7.874  26.359  1.00157.81           N
ATOM   3977  CA  ARG A 591       2.655   8.683  26.359  1.00157.81           C
ATOM   3978  CB  ARG A 591       1.472   8.014  25.641  1.00157.81           C
ATOM   3979  CG  ARG A 591       1.528   8.136  24.120  1.00157.81           C
ATOM   3980  CD  ARG A 591       0.582   9.213  23.588  1.00157.81           C
ATOM   3981  NE  ARG A 591      -0.808   8.753  23.868  1.00157.81           N
ATOM   3982  CZ  ARG A 591      -1.467   7.997  22.941  1.00157.81           C
ATOM   3983  NH1 ARG A 591      -0.859   7.696  21.758  1.00157.81           N
ATOM   3984  NH2 ARG A 591      -2.727   7.539  23.196  1.00157.81           N
ATOM   3985  C   ARG A 591       2.154   9.013  27.789  1.00157.81           C
ATOM   3986  O   ARG A 591       2.190   8.161  28.670  1.00157.81           O
ATOM   3987  N   GLY A 592       1.643  10.260  28.054  1.00147.29           N
ATOM   3988  CA  GLY A 592       1.076  10.782  29.307  1.00147.29           C
ATOM   3989  C   GLY A 592      -0.206  10.079  29.574  1.00147.29           C
ATOM   3990  O   GLY A 592      -0.735  10.012  30.687  1.00147.29           O
ATOM   3991  N   THR A 593      -0.796   9.622  28.478  1.00 95.37           N
ATOM   3992  CA  THR A 593      -2.023   8.928  28.557  1.00 95.37           C
ATOM   3993  CB  THR A 593      -2.561   8.675  27.168  1.00 95.37           C
ATOM   3994  OG1 THR A 593      -2.675   9.910  26.477  1.00 95.37           O
ATOM   3995  CG2 THR A 593      -3.937   7.991  27.208  1.00 95.37           C
ATOM   3996  C   THR A 593      -1.733   7.622  29.228  1.00 95.37           C
ATOM   3997  O   THR A 593      -0.586   7.275  29.507  1.00 95.37           O
ATOM   3998  N   ARG A 594      -2.810   6.888  29.537  1.00233.00           N
ATOM   3999  CA  ARG A 594      -2.911   5.580  30.121  1.00233.00           C
ATOM   4000  CB  ARG A 594      -4.302   5.358  30.749  1.00233.00           C
ATOM   4001  CG  ARG A 594      -5.499   5.551  29.814  1.00233.00           C
ATOM   4002  CD  ARG A 594      -6.856   5.527  30.538  1.00233.00           C
ATOM   4003  NE  ARG A 594      -7.175   6.918  30.982  1.00233.00           N
ATOM   4004  CZ  ARG A 594      -8.276   7.176  31.753  1.00233.00           C
ATOM   4005  NH1 ARG A 594      -9.100   6.162  32.147  1.00233.00           N
ATOM   4006  NH2 ARG A 594      -8.556   8.456  32.137  1.00233.00           N
ATOM   4007  C   ARG A 594      -2.617   4.478  29.117  1.00233.00           C
ATOM   4008  O   ARG A 594      -2.373   3.342  29.523  1.00233.00           O
ATOM   4009  N   PRO A 595      -2.418   4.791  27.859  1.00216.95           N
ATOM   4010  CA  PRO A 595      -2.853   3.909  26.796  1.00216.95           C
ATOM   4011  CD  PRO A 595      -1.052   5.224  27.573  1.00216.95           C
ATOM   4012  CB  PRO A 595      -1.792   3.941  25.698  1.00216.95           C
ATOM   4013  CG  PRO A 595      -0.520   4.343  26.441  1.00216.95           C
ATOM   4014  C   PRO A 595      -3.301   2.508  27.066  1.00216.95           C
ATOM   4015  O   PRO A 595      -4.406   2.399  27.590  1.00216.95           O
ATOM   4016  N   PHE A 596      -2.554   1.432  26.766  1.00111.12           N
ATOM   4017  CA  PHE A 596      -3.205   0.161  26.974  1.00111.12           C
ATOM   4018  CB  PHE A 596      -4.304  -0.129  25.921  1.00111.12           C
ATOM   4019  CG  PHE A 596      -4.982  -1.450  26.140  1.00111.12           C
ATOM   4020  CD1 PHE A 596      -5.921  -1.630  27.131  1.00111.12           C
ATOM   4021  CD2 PHE A 596      -4.707  -2.518  25.317  1.00111.12           C
ATOM   4022  CE1 PHE A 596      -6.542  -2.849  27.302  1.00111.12           C
ATOM   4023  CE2 PHE A 596      -5.319  -3.737  25.476  1.00111.12           C
ATOM   4024  CZ  PHE A 596      -6.242  -3.907  26.477  1.00111.12           C
ATOM   4025  C   PHE A 596      -2.163  -0.903  26.882  1.00111.12           C
ATOM   4026  O   PHE A 596      -1.307  -0.869  26.000  1.00111.12           O
ATOM   4027  N   VAL A 597      -2.198  -1.878  27.813  1.00109.43           N
ATOM   4028  CA  VAL A 597      -1.269  -2.964  27.736  1.00109.43           C
ATOM   4029  CB  VAL A 597      -0.161  -2.884  28.740  1.00109.43           C
ATOM   4030  CG1 VAL A 597      -0.790  -2.895  30.129  1.00109.43           C
ATOM   4031  CG2 VAL A 597       0.831  -4.036  28.502  1.00109.43           C
ATOM   4032  C   VAL A 597      -2.040  -4.223  27.970  1.00109.43           C
ATOM   4033  O   VAL A 597      -2.798  -4.326  28.934  1.00109.43           O
ATOM   4034  N   ILE A 598      -1.865  -5.211  27.067  1.00 98.20           N
ATOM   4035  CA  ILE A 598      -2.515  -6.486  27.185  1.00 98.20           C
ATOM   4036  CB  ILE A 598      -3.317  -6.875  25.972  1.00 98.20           C
ATOM   4037  CG2 ILE A 598      -2.378  -6.965  24.758  1.00 98.20           C
ATOM   4038  CG1 ILE A 598      -4.128  -8.149  26.256  1.00 98.20           C
ATOM   4039  CD1 ILE A 598      -5.185  -8.440  25.193  1.00 98.20           C
ATOM   4040  C   ILE A 598      -1.439  -7.512  27.415  1.00 98.20           C
ATOM   4041  O   ILE A 598      -0.480  -7.584  26.647  1.00 98.20           O
ATOM   4042  N   SER A 599      -1.570  -8.329  28.491  1.00 53.43           N
ATOM   4043  CA  SER A 599      -0.533  -9.274  28.830  1.00 53.43           C
ATOM   4044  CB  SER A 599       0.141  -8.965  30.178  1.00 53.43           C
ATOM   4045  OG  SER A 599       1.152  -9.922  30.458  1.00 53.43           O
ATOM   4046  C   SER A 599      -1.081 -10.671  28.913  1.00 53.43           C
ATOM   4047  O   SER A 599      -2.231 -10.891  29.293  1.00 53.43           O
ATOM   4048  N   ARG A 600      -0.287 -11.655  28.433  1.00186.89           N
ATOM   4049  CA  ARG A 600      -0.644 -13.046  28.532  1.00186.89           C
ATOM   4050  CB  ARG A 600       0.201 -13.921  27.590  1.00186.89           C
ATOM   4051  CG  ARG A 600      -0.303 -15.359  27.502  1.00186.89           C
ATOM   4052  CD  ARG A 600       0.786 -16.376  27.163  1.00186.89           C
ATOM   4053  NE  ARG A 600       0.964 -16.524  25.697  1.00186.89           N
ATOM   4054  CZ  ARG A 600       1.841 -17.471  25.245  1.00186.89           C
ATOM   4055  NH1 ARG A 600       2.637 -18.140  26.126  1.00186.89           N
ATOM   4056  NH2 ARG A 600       1.918 -17.784  23.920  1.00186.89           N
ATOM   4057  C   ARG A 600      -0.441 -13.575  29.932  1.00186.89           C
ATOM   4058  O   ARG A 600      -1.365 -14.076  30.572  1.00186.89           O
ATOM   4059  N   SER A 601       0.786 -13.404  30.474  1.00 63.53           N
ATOM   4060  CA  SER A 601       1.147 -13.967  31.750  1.00 63.53           C
ATOM   4061  CB  SER A 601       2.640 -14.337  31.841  1.00 63.53           C
ATOM   4062  OG  SER A 601       2.940 -14.885  33.115  1.00 63.53           O
ATOM   4063  C   SER A 601       0.865 -12.945  32.806  1.00 63.53           C
ATOM   4064  O   SER A 601       1.111 -11.755  32.623  1.00 63.53           O
ATOM   4065  N   THR A 602       0.334 -13.396  33.957  1.00130.27           N
ATOM   4066  CA  THR A 602      -0.061 -12.486  34.990  1.00130.27           C
ATOM   4067  CB  THR A 602      -1.536 -12.214  34.865  1.00130.27           C
ATOM   4068  OG1 THR A 602      -2.017 -11.376  35.900  1.00130.27           O
ATOM   4069  CG2 THR A 602      -2.286 -13.552  34.818  1.00130.27           C
ATOM   4070  C   THR A 602       0.261 -13.088  36.325  1.00130.27           C
ATOM   4071  O   THR A 602       0.511 -14.285  36.445  1.00130.27           O
ATOM   4072  N   PHE A 603       0.303 -12.232  37.365  1.00 81.24           N
ATOM   4073  CA  PHE A 603       0.574 -12.623  38.720  1.00 81.24           C
ATOM   4074  CB  PHE A 603       2.022 -12.287  39.133  1.00 81.24           C
ATOM   4075  CG  PHE A 603       2.351 -12.845  40.479  1.00 81.24           C
ATOM   4076  CD1 PHE A 603       2.629 -14.184  40.632  1.00 81.24           C
ATOM   4077  CD2 PHE A 603       2.417 -12.027  41.585  1.00 81.24           C
ATOM   4078  CE1 PHE A 603       2.945 -14.701  41.867  1.00 81.24           C
ATOM   4079  CE2 PHE A 603       2.734 -12.538  42.822  1.00 81.24           C
ATOM   4080  CZ  PHE A 603       2.997 -13.879  42.966  1.00 81.24           C
ATOM   4081  C   PHE A 603      -0.358 -11.763  39.514  1.00 81.24           C
ATOM   4082  O   PHE A 603      -0.993 -10.871  38.956  1.00 81.24           O
ATOM   4083  N   ALA A 604      -0.503 -12.010  40.827  1.00 62.20           N
ATOM   4084  CA  ALA A 604      -1.397 -11.183  41.583  1.00 62.20           C
ATOM   4085  CB  ALA A 604      -1.482 -11.566  43.071  1.00 62.20           C
ATOM   4086  C   ALA A 604      -0.935  -9.755  41.508  1.00 62.20           C
ATOM   4087  O   ALA A 604       0.198  -9.419  41.863  1.00 62.20           O
ATOM   4088  N   GLY A 605      -1.854  -8.863  41.078  1.00 60.86           N
ATOM   4089  CA  GLY A 605      -1.562  -7.458  41.037  1.00 60.86           C
ATOM   4090  C   GLY A 605      -1.271  -6.946  39.655  1.00 60.86           C
ATOM   4091  O   GLY A 605      -1.045  -5.746  39.504  1.00 60.86           O
ATOM   4092  N   HIS A 606      -1.304  -7.814  38.622  1.00128.37           N
ATOM   4093  CA  HIS A 606      -0.990  -7.474  37.252  1.00128.37           C
ATOM   4094  ND1 HIS A 606       0.279  -9.513  34.313  1.00128.37           N
ATOM   4095  CG  HIS A 606      -0.379  -8.512  34.994  1.00128.37           C
ATOM   4096  CB  HIS A 606      -1.024  -8.713  36.335  1.00128.37           C
ATOM   4097  NE2 HIS A 606       0.402  -7.694  33.040  1.00128.37           N
ATOM   4098  CD2 HIS A 606      -0.295  -7.409  34.200  1.00128.37           C
ATOM   4099  CE1 HIS A 606       0.726  -8.969  33.153  1.00128.37           C
ATOM   4100  C   HIS A 606      -1.986  -6.478  36.730  1.00128.37           C
ATOM   4101  O   HIS A 606      -1.672  -5.661  35.865  1.00128.37           O
ATOM   4102  N   GLY A 607      -3.223  -6.528  37.251  1.00 51.33           N
ATOM   4103  CA  GLY A 607      -4.317  -5.700  36.819  1.00 51.33           C
ATOM   4104  C   GLY A 607      -3.995  -4.249  36.986  1.00 51.33           C
ATOM   4105  O   GLY A 607      -4.556  -3.404  36.288  1.00 51.33           O
ATOM   4106  N   ARG A 608      -3.137  -3.905  37.960  1.00111.45           N
ATOM   4107  CA  ARG A 608      -2.810  -2.521  38.117  1.00111.45           C
ATOM   4108  CB  ARG A 608      -1.750  -2.277  39.203  1.00111.45           C
ATOM   4109  CG  ARG A 608      -1.360  -0.806  39.340  1.00111.45           C
ATOM   4110  CD  ARG A 608      -0.307  -0.546  40.417  1.00111.45           C
ATOM   4111  NE  ARG A 608       0.077   0.888  40.314  1.00111.45           N
ATOM   4112  CZ  ARG A 608      -0.713   1.852  40.873  1.00111.45           C
ATOM   4113  NH1 ARG A 608      -1.875   1.510  41.500  1.00111.45           N
ATOM   4114  NH2 ARG A 608      -0.341   3.163  40.796  1.00111.45           N
ATOM   4115  C   ARG A 608      -2.245  -2.036  36.813  1.00111.45           C
ATOM   4116  O   ARG A 608      -2.485  -0.902  36.405  1.00111.45           O
ATOM   4117  N   TYR A 609      -1.383  -2.856  36.192  1.00124.69           N
ATOM   4118  CA  TYR A 609      -0.717  -2.574  34.946  1.00124.69           C
ATOM   4119  CB  TYR A 609       0.661  -3.247  34.900  1.00124.69           C
ATOM   4120  CG  TYR A 609       1.405  -2.629  36.029  1.00124.69           C
ATOM   4121  CD1 TYR A 609       1.974  -1.386  35.882  1.00124.69           C
ATOM   4122  CD2 TYR A 609       1.523  -3.285  37.232  1.00124.69           C
ATOM   4123  CE1 TYR A 609       2.656  -0.805  36.923  1.00124.69           C
ATOM   4124  CE2 TYR A 609       2.206  -2.706  38.276  1.00124.69           C
ATOM   4125  CZ  TYR A 609       2.773  -1.464  38.121  1.00124.69           C
ATOM   4126  OH  TYR A 609       3.474  -0.861  39.185  1.00124.69           O
ATOM   4127  C   TYR A 609      -1.427  -2.909  33.662  1.00124.69           C
ATOM   4128  O   TYR A 609      -1.316  -2.151  32.698  1.00124.69           O
ATOM   4129  N   ALA A 610      -2.135  -4.061  33.574  1.00 63.17           N
ATOM   4130  CA  ALA A 610      -2.546  -4.460  32.249  1.00 63.17           C
ATOM   4131  CB  ALA A 610      -1.499  -5.354  31.562  1.00 63.17           C
ATOM   4132  C   ALA A 610      -3.817  -5.254  32.237  1.00 63.17           C
ATOM   4133  O   ALA A 610      -4.327  -5.688  33.268  1.00 63.17           O
ATOM   4134  N   GLY A 611      -4.372  -5.408  31.013  1.00 35.78           N
ATOM   4135  CA  GLY A 611      -5.514  -6.226  30.720  1.00 35.78           C
ATOM   4136  C   GLY A 611      -4.994  -7.597  30.393  1.00 35.78           C
ATOM   4137  O   GLY A 611      -3.788  -7.797  30.241  1.00 35.78           O
ATOM   4138  N   HIS A 612      -5.908  -8.578  30.244  1.00 75.95           N
ATOM   4139  CA  HIS A 612      -5.499  -9.933  29.987  1.00 75.95           C
ATOM   4140  ND1 HIS A 612      -4.017 -12.779  30.789  1.00 75.95           N
ATOM   4141  CG  HIS A 612      -5.247 -12.241  31.094  1.00 75.95           C
ATOM   4142  CB  HIS A 612      -5.523 -10.779  31.277  1.00 75.95           C
ATOM   4143  NE2 HIS A 612      -5.429 -14.487  30.978  1.00 75.95           N
ATOM   4144  CD2 HIS A 612      -6.098 -13.298  31.206  1.00 75.95           C
ATOM   4145  CE1 HIS A 612      -4.184 -14.125  30.732  1.00 75.95           C
ATOM   4146  C   HIS A 612      -6.438 -10.576  29.010  1.00 75.95           C
ATOM   4147  O   HIS A 612      -7.621 -10.240  28.954  1.00 75.95           O
ATOM   4148  N   TRP A 613      -5.917 -11.510  28.178  1.00119.01           N
ATOM   4149  CA  TRP A 613      -6.807 -12.262  27.339  1.00119.01           C
ATOM   4150  CB  TRP A 613      -6.658 -12.044  25.816  1.00119.01           C
ATOM   4151  CG  TRP A 613      -5.614 -12.849  25.081  1.00119.01           C
ATOM   4152  CD2 TRP A 613      -4.191 -12.726  25.219  1.00119.01           C
ATOM   4153  CD1 TRP A 613      -5.828 -13.840  24.167  1.00119.01           C
ATOM   4154  NE1 TRP A 613      -4.630 -14.337  23.720  1.00119.01           N
ATOM   4155  CE2 TRP A 613      -3.613 -13.662  24.360  1.00119.01           C
ATOM   4156  CE3 TRP A 613      -3.427 -11.902  25.995  1.00119.01           C
ATOM   4157  CZ2 TRP A 613      -2.258 -13.791  24.266  1.00119.01           C
ATOM   4158  CZ3 TRP A 613      -2.060 -12.035  25.896  1.00119.01           C
ATOM   4159  CH2 TRP A 613      -1.487 -12.960  25.048  1.00119.01           C
ATOM   4160  C   TRP A 613      -6.544 -13.710  27.675  1.00119.01           C
ATOM   4161  O   TRP A 613      -5.454 -14.080  28.105  1.00119.01           O
ATOM   4162  N   THR A 614      -7.554 -14.570  27.463  1.00155.70           N
ATOM   4163  CA  THR A 614      -7.601 -15.952  27.874  1.00155.70           C
ATOM   4164  CB  THR A 614      -8.963 -16.555  27.705  1.00155.70           C
ATOM   4165  OG1 THR A 614      -9.013 -17.832  28.324  1.00155.70           O
ATOM   4166  CG2 THR A 614      -9.267 -16.680  26.202  1.00155.70           C
ATOM   4167  C   THR A 614      -6.626 -16.836  27.147  1.00155.70           C
ATOM   4168  O   THR A 614      -6.459 -17.992  27.536  1.00155.70           O
ATOM   4169  N   GLY A 615      -6.049 -16.392  26.014  1.00 47.56           N
ATOM   4170  CA  GLY A 615      -5.063 -17.228  25.378  1.00 47.56           C
ATOM   4171  C   GLY A 615      -5.632 -17.951  24.196  1.00 47.56           C
ATOM   4172  O   GLY A 615      -6.672 -17.581  23.651  1.00 47.56           O
ATOM   4173  N   ASP A 616      -4.918 -19.018  23.774  1.00 72.79           N
ATOM   4174  CA  ASP A 616      -5.209 -19.734  22.563  1.00 72.79           C
ATOM   4175  CB  ASP A 616      -4.037 -20.600  22.076  1.00 72.79           C
ATOM   4176  CG  ASP A 616      -2.912 -19.697  21.607  1.00 72.79           C
ATOM   4177  OD1 ASP A 616      -3.155 -18.473  21.437  1.00 72.79           O
ATOM   4178  OD2 ASP A 616      -1.789 -20.232  21.412  1.00 72.79           O
ATOM   4179  C   ASP A 616      -6.337 -20.691  22.757  1.00 72.79           C
ATOM   4180  O   ASP A 616      -6.130 -21.882  22.975  1.00 72.79           O
ATOM   4181  N   VAL A 617      -7.571 -20.190  22.628  1.00117.32           N
ATOM   4182  CA  VAL A 617      -8.757 -20.987  22.703  1.00117.32           C
ATOM   4183  CB  VAL A 617      -9.966 -20.172  23.060  1.00117.32           C
ATOM   4184  CG1 VAL A 617     -10.299 -19.253  21.873  1.00117.32           C
ATOM   4185  CG2 VAL A 617     -11.106 -21.109  23.489  1.00117.32           C
ATOM   4186  C   VAL A 617      -8.971 -21.611  21.351  1.00117.32           C
ATOM   4187  O   VAL A 617      -8.154 -21.456  20.443  1.00117.32           O
ATOM   4188  N   TRP A 618     -10.054 -22.403  21.214  1.00130.26           N
ATOM   4189  CA  TRP A 618     -10.390 -23.090  19.996  1.00130.26           C
ATOM   4190  CB  TRP A 618     -10.423 -24.614  20.198  1.00130.26           C
ATOM   4191  CG  TRP A 618     -10.777 -25.439  18.985  1.00130.26           C
ATOM   4192  CD2 TRP A 618     -11.341 -26.758  19.069  1.00130.26           C
ATOM   4193  CD1 TRP A 618     -10.666 -25.150  17.658  1.00130.26           C
ATOM   4194  NE1 TRP A 618     -11.119 -26.209  16.907  1.00130.26           N
ATOM   4195  CE2 TRP A 618     -11.540 -27.204  17.764  1.00130.26           C
ATOM   4196  CE3 TRP A 618     -11.669 -27.530  20.146  1.00130.26           C
ATOM   4197  CZ2 TRP A 618     -12.072 -28.437  17.514  1.00130.26           C
ATOM   4198  CZ3 TRP A 618     -12.203 -28.774  19.892  1.00130.26           C
ATOM   4199  CH2 TRP A 618     -12.400 -29.218  18.601  1.00130.26           C
ATOM   4200  C   TRP A 618     -11.780 -22.688  19.603  1.00130.26           C
ATOM   4201  O   TRP A 618     -12.589 -22.308  20.450  1.00130.26           O
ATOM   4202  N   SER A 619     -12.100 -22.767  18.292  1.00 92.71           N
ATOM   4203  CA  SER A 619     -13.427 -22.407  17.875  1.00 92.71           C
ATOM   4204  CB  SER A 619     -13.537 -22.080  16.375  1.00 92.71           C
ATOM   4205  OG  SER A 619     -14.877 -21.745  16.048  1.00 92.71           O
ATOM   4206  C   SER A 619     -14.311 -23.583  18.126  1.00 92.71           C
ATOM   4207  O   SER A 619     -14.636 -24.344  17.214  1.00 92.71           O
ATOM   4208  N   SER A 620     -14.761 -23.721  19.388  1.00 83.81           N
ATOM   4209  CA  SER A 620     -15.595 -24.819  19.775  1.00 83.81           C
ATOM   4210  CB  SER A 620     -14.817 -25.907  20.530  1.00 83.81           C
ATOM   4211  OG  SER A 620     -15.696 -26.935  20.952  1.00 83.81           O
ATOM   4212  C   SER A 620     -16.634 -24.286  20.709  1.00 83.81           C
ATOM   4213  O   SER A 620     -16.478 -23.217  21.296  1.00 83.81           O
ATOM   4214  N   TRP A 621     -17.749 -25.025  20.845  1.00 67.22           N
ATOM   4215  CA  TRP A 621     -18.824 -24.646  21.715  1.00 67.22           C
ATOM   4216  CB  TRP A 621     -20.075 -25.511  21.506  1.00 67.22           C
ATOM   4217  CG  TRP A 621     -20.693 -25.241  20.155  1.00 67.22           C
ATOM   4218  CD2 TRP A 621     -21.613 -24.170  19.894  1.00 67.22           C
ATOM   4219  CD1 TRP A 621     -20.496 -25.880  18.966  1.00 67.22           C
ATOM   4220  NE1 TRP A 621     -21.233 -25.271  17.978  1.00 67.22           N
ATOM   4221  CE2 TRP A 621     -21.925 -24.216  18.536  1.00 67.22           C
ATOM   4222  CE3 TRP A 621     -22.147 -23.221  20.718  1.00 67.22           C
ATOM   4223  CZ2 TRP A 621     -22.783 -23.310  17.979  1.00 67.22           C
ATOM   4224  CZ3 TRP A 621     -23.015 -22.312  20.155  1.00 67.22           C
ATOM   4225  CH2 TRP A 621     -23.326 -22.356  18.812  1.00 67.22           C
ATOM   4226  C   TRP A 621     -18.367 -24.722  23.139  1.00 67.22           C
ATOM   4227  O   TRP A 621     -18.770 -23.908  23.969  1.00 67.22           O
ATOM   4228  N   GLU A 622     -17.514 -25.710  23.467  1.00 36.66           N
ATOM   4229  CA  GLU A 622     -17.044 -25.852  24.816  1.00 36.66           C
ATOM   4230  CB  GLU A 622     -16.118 -27.064  25.004  1.00 36.66           C
ATOM   4231  CG  GLU A 622     -16.842 -28.402  24.857  1.00 36.66           C
ATOM   4232  CD  GLU A 622     -15.822 -29.510  25.065  1.00 36.66           C
ATOM   4233  OE1 GLU A 622     -14.760 -29.230  25.684  1.00 36.66           O
ATOM   4234  OE2 GLU A 622     -16.093 -30.653  24.612  1.00 36.66           O
ATOM   4235  C   GLU A 622     -16.272 -24.624  25.198  1.00 36.66           C
ATOM   4236  O   GLU A 622     -16.435 -24.106  26.301  1.00 36.66           O
ATOM   4237  N   GLN A 623     -15.425 -24.111  24.285  1.00102.32           N
ATOM   4238  CA  GLN A 623     -14.599 -22.965  24.552  1.00102.32           C
ATOM   4239  CB  GLN A 623     -13.622 -22.656  23.407  1.00102.32           C
ATOM   4240  CG  GLN A 623     -12.693 -23.834  23.104  1.00102.32           C
ATOM   4241  CD  GLN A 623     -12.157 -24.368  24.426  1.00102.32           C
ATOM   4242  OE1 GLN A 623     -12.275 -25.559  24.712  1.00102.32           O
ATOM   4243  NE2 GLN A 623     -11.554 -23.473  25.254  1.00102.32           N
ATOM   4244  C   GLN A 623     -15.457 -21.755  24.782  1.00102.32           C
ATOM   4245  O   GLN A 623     -15.115 -20.883  25.579  1.00102.32           O
ATOM   4246  N   LEU A 624     -16.586 -21.645  24.062  1.00 59.38           N
ATOM   4247  CA  LEU A 624     -17.452 -20.518  24.265  1.00 59.38           C
ATOM   4248  CB  LEU A 624     -18.681 -20.560  23.338  1.00 59.38           C
ATOM   4249  CG  LEU A 624     -19.699 -19.427  23.564  1.00 59.38           C
ATOM   4250  CD1 LEU A 624     -19.090 -18.046  23.277  1.00 59.38           C
ATOM   4251  CD2 LEU A 624     -20.989 -19.685  22.768  1.00 59.38           C
ATOM   4252  C   LEU A 624     -17.940 -20.550  25.685  1.00 59.38           C
ATOM   4253  O   LEU A 624     -17.918 -19.536  26.383  1.00 59.38           O
ATOM   4254  N   ALA A 625     -18.373 -21.735  26.156  1.00 44.04           N
ATOM   4255  CA  ALA A 625     -18.907 -21.885  27.483  1.00 44.04           C
ATOM   4256  CB  ALA A 625     -19.420 -23.310  27.753  1.00 44.04           C
ATOM   4257  C   ALA A 625     -17.859 -21.585  28.518  1.00 44.04           C
ATOM   4258  O   ALA A 625     -18.127 -20.896  29.501  1.00 44.04           O
ATOM   4259  N   SER A 626     -16.624 -22.078  28.313  1.00 54.25           N
ATOM   4260  CA  SER A 626     -15.577 -21.947  29.293  1.00 54.25           C
ATOM   4261  CB  SER A 626     -14.314 -22.752  28.936  1.00 54.25           C
ATOM   4262  OG  SER A 626     -13.697 -22.213  27.776  1.00 54.25           O
ATOM   4263  C   SER A 626     -15.158 -20.513  29.460  1.00 54.25           C
ATOM   4264  O   SER A 626     -14.562 -20.152  30.472  1.00 54.25           O
ATOM   4265  N   SER A 627     -15.457 -19.649  28.477  1.00102.63           N
ATOM   4266  CA  SER A 627     -15.024 -18.276  28.515  1.00102.63           C
ATOM   4267  CB  SER A 627     -15.544 -17.469  27.314  1.00102.63           C
ATOM   4268  OG  SER A 627     -15.168 -18.094  26.100  1.00102.63           O
ATOM   4269  C   SER A 627     -15.583 -17.566  29.715  1.00102.63           C
ATOM   4270  O   SER A 627     -14.908 -16.735  30.322  1.00102.63           O
ATOM   4271  N   VAL A 628     -16.842 -17.863  30.081  1.00 66.98           N
ATOM   4272  CA  VAL A 628     -17.510 -17.122  31.118  1.00 66.98           C
ATOM   4273  CB  VAL A 628     -18.952 -17.518  31.277  1.00 66.98           C
ATOM   4274  CG1 VAL A 628     -19.550 -16.744  32.464  1.00 66.98           C
ATOM   4275  CG2 VAL A 628     -19.678 -17.263  29.944  1.00 66.98           C
ATOM   4276  C   VAL A 628     -16.848 -17.232  32.466  1.00 66.98           C
ATOM   4277  O   VAL A 628     -16.609 -16.197  33.084  1.00 66.98           O
ATOM   4278  N   PRO A 629     -16.529 -18.383  32.994  1.00 87.12           N
ATOM   4279  CA  PRO A 629     -15.942 -18.413  34.311  1.00 87.12           C
ATOM   4280  CD  PRO A 629     -17.273 -19.597  32.704  1.00 87.12           C
ATOM   4281  CB  PRO A 629     -15.963 -19.874  34.746  1.00 87.12           C
ATOM   4282  CG  PRO A 629     -17.169 -20.454  33.981  1.00 87.12           C
ATOM   4283  C   PRO A 629     -14.581 -17.797  34.320  1.00 87.12           C
ATOM   4284  O   PRO A 629     -14.183 -17.245  35.347  1.00 87.12           O
ATOM   4285  N   GLU A 630     -13.845 -17.891  33.197  1.00 63.39           N
ATOM   4286  CA  GLU A 630     -12.517 -17.360  33.153  1.00 63.39           C
ATOM   4287  CB  GLU A 630     -11.707 -17.820  31.927  1.00 63.39           C
ATOM   4288  CG  GLU A 630     -11.366 -19.313  32.023  1.00 63.39           C
ATOM   4289  CD  GLU A 630     -10.313 -19.677  30.984  1.00 63.39           C
ATOM   4290  OE1 GLU A 630      -9.389 -18.851  30.757  1.00 63.39           O
ATOM   4291  OE2 GLU A 630     -10.415 -20.793  30.408  1.00 63.39           O
ATOM   4292  C   GLU A 630     -12.567 -15.866  33.245  1.00 63.39           C
ATOM   4293  O   GLU A 630     -11.712 -15.260  33.888  1.00 63.39           O
ATOM   4294  N   ILE A 631     -13.562 -15.227  32.597  1.00105.69           N
ATOM   4295  CA  ILE A 631     -13.680 -13.802  32.681  1.00105.69           C
ATOM   4296  CB  ILE A 631     -14.700 -13.218  31.746  1.00105.69           C
ATOM   4297  CG2 ILE A 631     -14.273 -13.578  30.312  1.00105.69           C
ATOM   4298  CG1 ILE A 631     -16.116 -13.686  32.107  1.00105.69           C
ATOM   4299  CD1 ILE A 631     -17.208 -12.911  31.373  1.00105.69           C
ATOM   4300  C   ILE A 631     -14.029 -13.406  34.093  1.00105.69           C
ATOM   4301  O   ILE A 631     -13.445 -12.472  34.634  1.00105.69           O
ATOM   4302  N   LEU A 632     -14.978 -14.115  34.740  1.00114.96           N
ATOM   4303  CA  LEU A 632     -15.402 -13.809  36.084  1.00114.96           C
ATOM   4304  CB  LEU A 632     -16.590 -14.672  36.543  1.00114.96           C
ATOM   4305  CG  LEU A 632     -17.938 -14.220  35.940  1.00114.96           C
ATOM   4306  CD1 LEU A 632     -17.925 -14.197  34.409  1.00114.96           C
ATOM   4307  CD2 LEU A 632     -19.095 -15.064  36.486  1.00114.96           C
ATOM   4308  C   LEU A 632     -14.267 -13.981  37.055  1.00114.96           C
ATOM   4309  O   LEU A 632     -14.130 -13.210  38.004  1.00114.96           O
ATOM   4310  N   GLN A 633     -13.423 -15.009  36.868  1.00 58.12           N
ATOM   4311  CA  GLN A 633     -12.351 -15.236  37.794  1.00 58.12           C
ATOM   4312  CB  GLN A 633     -11.623 -16.567  37.554  1.00 58.12           C
ATOM   4313  CG  GLN A 633     -12.550 -17.766  37.778  1.00 58.12           C
ATOM   4314  CD  GLN A 633     -11.734 -19.042  37.641  1.00 58.12           C
ATOM   4315  OE1 GLN A 633     -11.081 -19.482  38.585  1.00 58.12           O
ATOM   4316  NE2 GLN A 633     -11.765 -19.658  36.430  1.00 58.12           N
ATOM   4317  C   GLN A 633     -11.361 -14.107  37.738  1.00 58.12           C
ATOM   4318  O   GLN A 633     -10.863 -13.670  38.772  1.00 58.12           O
ATOM   4319  N   PHE A 634     -11.057 -13.583  36.536  1.00 89.33           N
ATOM   4320  CA  PHE A 634     -10.094 -12.515  36.406  1.00 89.33           C
ATOM   4321  CB  PHE A 634      -9.686 -12.199  34.956  1.00 89.33           C
ATOM   4322  CG  PHE A 634      -8.678 -13.232  34.582  1.00 89.33           C
ATOM   4323  CD1 PHE A 634      -9.055 -14.438  34.039  1.00 89.33           C
ATOM   4324  CD2 PHE A 634      -7.340 -12.986  34.799  1.00 89.33           C
ATOM   4325  CE1 PHE A 634      -8.106 -15.378  33.709  1.00 89.33           C
ATOM   4326  CE2 PHE A 634      -6.388 -13.921  34.471  1.00 89.33           C
ATOM   4327  CZ  PHE A 634      -6.772 -15.121  33.924  1.00 89.33           C
ATOM   4328  C   PHE A 634     -10.587 -11.265  37.070  1.00 89.33           C
ATOM   4329  O   PHE A 634      -9.783 -10.439  37.505  1.00 89.33           O
ATOM   4330  N   ASN A 635     -11.917 -11.052  37.095  1.00 68.95           N
ATOM   4331  CA  ASN A 635     -12.474  -9.907  37.764  1.00 68.95           C
ATOM   4332  CB  ASN A 635     -13.992  -9.758  37.559  1.00 68.95           C
ATOM   4333  CG  ASN A 635     -14.204  -9.131  36.184  1.00 68.95           C
ATOM   4334  OD1 ASN A 635     -14.396  -7.922  36.066  1.00 68.95           O
ATOM   4335  ND2 ASN A 635     -14.148  -9.956  35.107  1.00 68.95           N
ATOM   4336  C   ASN A 635     -12.168 -10.002  39.239  1.00 68.95           C
ATOM   4337  O   ASN A 635     -11.917  -8.987  39.887  1.00 68.95           O
ATOM   4338  N   LEU A 636     -12.199 -11.216  39.829  1.00110.21           N
ATOM   4339  CA  LEU A 636     -11.840 -11.380  41.219  1.00110.21           C
ATOM   4340  CB  LEU A 636     -12.065 -12.795  41.782  1.00110.21           C
ATOM   4341  CG  LEU A 636     -13.538 -13.163  42.039  1.00110.21           C
ATOM   4342  CD1 LEU A 636     -14.337 -13.322  40.738  1.00110.21           C
ATOM   4343  CD2 LEU A 636     -13.634 -14.382  42.965  1.00110.21           C
ATOM   4344  C   LEU A 636     -10.378 -11.066  41.419  1.00110.21           C
ATOM   4345  O   LEU A 636      -9.979 -10.557  42.463  1.00110.21           O
ATOM   4346  N   LEU A 637      -9.536 -11.411  40.429  1.00135.38           N
ATOM   4347  CA  LEU A 637      -8.107 -11.217  40.396  1.00135.38           C
ATOM   4348  CB  LEU A 637      -7.455 -11.956  39.214  1.00135.38           C
ATOM   4349  CG  LEU A 637      -7.242 -13.463  39.453  1.00135.38           C
ATOM   4350  CD1 LEU A 637      -8.483 -14.144  40.051  1.00135.38           C
ATOM   4351  CD2 LEU A 637      -6.811 -14.139  38.142  1.00135.38           C
ATOM   4352  C   LEU A 637      -7.760  -9.759  40.282  1.00135.38           C
ATOM   4353  O   LEU A 637      -6.603  -9.381  40.474  1.00135.38           O
ATOM   4354  N   GLY A 638      -8.717  -8.911  39.859  1.00 48.73           N
ATOM   4355  CA  GLY A 638      -8.441  -7.505  39.761  1.00 48.73           C
ATOM   4356  C   GLY A 638      -7.981  -7.158  38.381  1.00 48.73           C
ATOM   4357  O   GLY A 638      -7.359  -6.114  38.176  1.00 48.73           O
ATOM   4358  N   VAL A 639      -8.213  -8.060  37.408  1.00136.60           N
ATOM   4359  CA  VAL A 639      -7.948  -7.714  36.040  1.00136.60           C
ATOM   4360  CB  VAL A 639      -6.962  -8.641  35.384  1.00136.60           C
ATOM   4361  CG1 VAL A 639      -7.408 -10.097  35.587  1.00136.60           C
ATOM   4362  CG2 VAL A 639      -6.831  -8.230  33.909  1.00136.60           C
ATOM   4363  C   VAL A 639      -9.274  -7.779  35.335  1.00136.60           C
ATOM   4364  O   VAL A 639      -9.562  -8.720  34.602  1.00136.60           O
ATOM   4365  N   PRO A 640     -10.101  -6.784  35.535  1.00 88.94           N
ATOM   4366  CA  PRO A 640     -11.436  -6.743  34.990  1.00 88.94           C
ATOM   4367  CD  PRO A 640      -9.678  -5.499  36.070  1.00 88.94           C
ATOM   4368  CB  PRO A 640     -12.051  -5.467  35.557  1.00 88.94           C
ATOM   4369  CG  PRO A 640     -10.834  -4.538  35.735  1.00 88.94           C
ATOM   4370  C   PRO A 640     -11.474  -6.718  33.493  1.00 88.94           C
ATOM   4371  O   PRO A 640     -12.461  -7.180  32.918  1.00 88.94           O
ATOM   4372  N   LEU A 641     -10.446  -6.146  32.839  1.00124.26           N
ATOM   4373  CA  LEU A 641     -10.485  -6.086  31.408  1.00124.26           C
ATOM   4374  CB  LEU A 641      -9.686  -4.916  30.806  1.00124.26           C
ATOM   4375  CG  LEU A 641     -10.233  -3.527  31.189  1.00124.26           C
ATOM   4376  CD1 LEU A 641     -10.059  -3.250  32.691  1.00124.26           C
ATOM   4377  CD2 LEU A 641      -9.630  -2.424  30.305  1.00124.26           C
ATOM   4378  C   LEU A 641      -9.902  -7.361  30.899  1.00124.26           C
ATOM   4379  O   LEU A 641      -8.690  -7.483  30.708  1.00124.26           O
ATOM   4380  N   VAL A 642     -10.787  -8.352  30.661  1.00134.99           N
ATOM   4381  CA  VAL A 642     -10.348  -9.627  30.187  1.00134.99           C
ATOM   4382  CB  VAL A 642     -10.128 -10.665  31.248  1.00134.99           C
ATOM   4383  CG1 VAL A 642      -9.151 -10.114  32.286  1.00134.99           C
ATOM   4384  CG2 VAL A 642     -11.478 -11.121  31.811  1.00134.99           C
ATOM   4385  C   VAL A 642     -11.418 -10.187  29.313  1.00134.99           C
ATOM   4386  O   VAL A 642     -12.596  -9.856  29.450  1.00134.99           O
ATOM   4387  N   GLY A 643     -11.004 -11.061  28.376  1.00 30.48           N
ATOM   4388  CA  GLY A 643     -11.922 -11.735  27.509  1.00 30.48           C
ATOM   4389  C   GLY A 643     -11.128 -12.718  26.704  1.00 30.48           C
ATOM   4390  O   GLY A 643      -9.899 -12.723  26.732  1.00 30.48           O
ATOM   4391  N   ALA A 644     -11.834 -13.601  25.975  1.00 52.48           N
ATOM   4392  CA  ALA A 644     -11.215 -14.589  25.138  1.00 52.48           C
ATOM   4393  CB  ALA A 644     -12.027 -15.891  25.048  1.00 52.48           C
ATOM   4394  C   ALA A 644     -11.084 -14.050  23.745  1.00 52.48           C
ATOM   4395  O   ALA A 644     -11.393 -12.890  23.473  1.00 52.48           O
ATOM   4396  N   ASP A 645     -10.530 -14.883  22.838  1.00 60.65           N
ATOM   4397  CA  ASP A 645     -10.504 -14.545  21.444  1.00 60.65           C
ATOM   4398  CB  ASP A 645      -9.463 -15.331  20.626  1.00 60.65           C
ATOM   4399  CG  ASP A 645      -8.067 -14.837  20.995  1.00 60.65           C
ATOM   4400  OD1 ASP A 645      -7.957 -13.714  21.558  1.00 60.65           O
ATOM   4401  OD2 ASP A 645      -7.089 -15.579  20.710  1.00 60.65           O
ATOM   4402  C   ASP A 645     -11.865 -14.930  20.953  1.00 60.65           C
ATOM   4403  O   ASP A 645     -12.211 -16.112  20.921  1.00 60.65           O
ATOM   4404  N   VAL A 646     -12.684 -13.927  20.575  1.00108.22           N
ATOM   4405  CA  VAL A 646     -14.022 -14.226  20.164  1.00108.22           C
ATOM   4406  CB  VAL A 646     -14.917 -13.031  19.972  1.00108.22           C
ATOM   4407  CG1 VAL A 646     -14.514 -12.306  18.686  1.00108.22           C
ATOM   4408  CG2 VAL A 646     -16.376 -13.510  19.955  1.00108.22           C
ATOM   4409  C   VAL A 646     -13.938 -14.970  18.872  1.00108.22           C
ATOM   4410  O   VAL A 646     -13.120 -14.662  18.007  1.00108.22           O
ATOM   4411  N   CYS A 647     -14.833 -15.966  18.738  1.00136.21           N
ATOM   4412  CA  CYS A 647     -14.984 -16.890  17.650  1.00136.21           C
ATOM   4413  CB  CYS A 647     -15.131 -16.206  16.274  1.00136.21           C
ATOM   4414  SG  CYS A 647     -16.588 -15.106  16.291  1.00136.21           S
ATOM   4415  C   CYS A 647     -13.912 -17.945  17.664  1.00136.21           C
ATOM   4416  O   CYS A 647     -13.973 -18.899  16.892  1.00136.21           O
ATOM   4417  N   GLY A 648     -12.929 -17.847  18.581  1.00 49.61           N
ATOM   4418  CA  GLY A 648     -12.004 -18.936  18.756  1.00 49.61           C
ATOM   4419  C   GLY A 648     -10.788 -18.732  17.918  1.00 49.61           C
ATOM   4420  O   GLY A 648     -10.864 -18.544  16.706  1.00 49.61           O
ATOM   4421  N   PHE A 649      -9.620 -18.797  18.580  1.00 78.83           N
ATOM   4422  CA  PHE A 649      -8.337 -18.634  17.968  1.00 78.83           C
ATOM   4423  CB  PHE A 649      -7.255 -18.635  19.064  1.00 78.83           C
ATOM   4424  CG  PHE A 649      -5.881 -18.575  18.496  1.00 78.83           C
ATOM   4425  CD1 PHE A 649      -5.346 -17.389  18.050  1.00 78.83           C
ATOM   4426  CD2 PHE A 649      -5.114 -19.716  18.445  1.00 78.83           C
ATOM   4427  CE1 PHE A 649      -4.069 -17.349  17.541  1.00 78.83           C
ATOM   4428  CE2 PHE A 649      -3.837 -19.683  17.938  1.00 78.83           C
ATOM   4429  CZ  PHE A 649      -3.314 -18.497  17.483  1.00 78.83           C
ATOM   4430  C   PHE A 649      -8.041 -19.738  16.992  1.00 78.83           C
ATOM   4431  O   PHE A 649      -7.848 -19.487  15.803  1.00 78.83           O
ATOM   4432  N   LEU A 650      -8.071 -21.008  17.439  1.00118.87           N
ATOM   4433  CA  LEU A 650      -7.632 -22.047  16.550  1.00118.87           C
ATOM   4434  CB  LEU A 650      -6.793 -23.114  17.286  1.00118.87           C
ATOM   4435  CG  LEU A 650      -6.090 -24.176  16.415  1.00118.87           C
ATOM   4436  CD1 LEU A 650      -5.139 -25.017  17.281  1.00118.87           C
ATOM   4437  CD2 LEU A 650      -7.079 -25.074  15.657  1.00118.87           C
ATOM   4438  C   LEU A 650      -8.819 -22.670  15.882  1.00118.87           C
ATOM   4439  O   LEU A 650      -9.885 -22.800  16.480  1.00118.87           O
ATOM   4440  N   GLY A 651      -8.663 -23.011  14.583  1.00 29.14           N
ATOM   4441  CA  GLY A 651      -9.667 -23.710  13.828  1.00 29.14           C
ATOM   4442  C   GLY A 651     -10.522 -22.724  13.096  1.00 29.14           C
ATOM   4443  O   GLY A 651     -10.623 -21.564  13.490  1.00 29.14           O
ATOM   4444  N   ASN A 652     -11.158 -23.167  11.989  1.00104.57           N
ATOM   4445  CA  ASN A 652     -12.051 -22.277  11.307  1.00104.57           C
ATOM   4446  CB  ASN A 652     -12.432 -22.684   9.872  1.00104.57           C
ATOM   4447  CG  ASN A 652     -13.266 -23.950   9.930  1.00104.57           C
ATOM   4448  OD1 ASN A 652     -12.798 -24.986  10.397  1.00104.57           O
ATOM   4449  ND2 ASN A 652     -14.536 -23.865   9.450  1.00104.57           N
ATOM   4450  C   ASN A 652     -13.291 -22.263  12.137  1.00104.57           C
ATOM   4451  O   ASN A 652     -13.668 -23.283  12.714  1.00104.57           O
ATOM   4452  N   THR A 653     -13.972 -21.106  12.221  1.00114.53           N
ATOM   4453  CA  THR A 653     -15.101 -21.042  13.105  1.00114.53           C
ATOM   4454  CB  THR A 653     -15.196 -19.740  13.856  1.00114.53           C
ATOM   4455  OG1 THR A 653     -16.199 -19.821  14.859  1.00114.53           O
ATOM   4456  CG2 THR A 653     -15.526 -18.608  12.866  1.00114.53           C
ATOM   4457  C   THR A 653     -16.363 -21.192  12.318  1.00114.53           C
ATOM   4458  O   THR A 653     -16.532 -20.592  11.259  1.00114.53           O
ATOM   4459  N   SER A 654     -17.295 -22.021  12.831  1.00 69.42           N
ATOM   4460  CA  SER A 654     -18.549 -22.206  12.160  1.00 69.42           C
ATOM   4461  CB  SER A 654     -19.401 -23.338  12.762  1.00 69.42           C
ATOM   4462  OG  SER A 654     -18.718 -24.579  12.646  1.00 69.42           O
ATOM   4463  C   SER A 654     -19.305 -20.920  12.303  1.00 69.42           C
ATOM   4464  O   SER A 654     -19.143 -20.196  13.283  1.00 69.42           O
ATOM   4465  N   GLU A 655     -20.166 -20.595  11.322  1.00114.29           N
ATOM   4466  CA  GLU A 655     -20.850 -19.334  11.359  1.00114.29           C
ATOM   4467  CB  GLU A 655     -21.662 -19.043  10.079  1.00114.29           C
ATOM   4468  CG  GLU A 655     -22.709 -20.095   9.707  1.00114.29           C
ATOM   4469  CD  GLU A 655     -24.025 -19.746  10.387  1.00114.29           C
ATOM   4470  OE1 GLU A 655     -24.050 -18.750  11.156  1.00114.29           O
ATOM   4471  OE2 GLU A 655     -25.025 -20.472  10.139  1.00114.29           O
ATOM   4472  C   GLU A 655     -21.743 -19.240  12.563  1.00114.29           C
ATOM   4473  O   GLU A 655     -21.827 -18.184  13.188  1.00114.29           O
ATOM   4474  N   GLU A 656     -22.430 -20.335  12.936  1.00 54.53           N
ATOM   4475  CA  GLU A 656     -23.346 -20.265  14.043  1.00 54.53           C
ATOM   4476  CB  GLU A 656     -24.119 -21.572  14.263  1.00 54.53           C
ATOM   4477  CG  GLU A 656     -25.167 -21.449  15.366  1.00 54.53           C
ATOM   4478  CD  GLU A 656     -25.710 -22.838  15.640  1.00 54.53           C
ATOM   4479  OE1 GLU A 656     -26.291 -23.455  14.708  1.00 54.53           O
ATOM   4480  OE2 GLU A 656     -25.539 -23.305  16.796  1.00 54.53           O
ATOM   4481  C   GLU A 656     -22.603 -19.974  15.311  1.00 54.53           C
ATOM   4482  O   GLU A 656     -23.042 -19.166  16.128  1.00 54.53           O
ATOM   4483  N   LEU A 657     -21.455 -20.638  15.521  1.00 58.19           N
ATOM   4484  CA  LEU A 657     -20.717 -20.425  16.734  1.00 58.19           C
ATOM   4485  CB  LEU A 657     -19.485 -21.340  16.842  1.00 58.19           C
ATOM   4486  CG  LEU A 657     -18.637 -21.103  18.106  1.00 58.19           C
ATOM   4487  CD1 LEU A 657     -19.439 -21.372  19.389  1.00 58.19           C
ATOM   4488  CD2 LEU A 657     -17.326 -21.904  18.047  1.00 58.19           C
ATOM   4489  C   LEU A 657     -20.238 -19.002  16.793  1.00 58.19           C
ATOM   4490  O   LEU A 657     -20.424 -18.321  17.800  1.00 58.19           O
ATOM   4491  N   CYS A 658     -19.645 -18.495  15.694  1.00 54.62           N
ATOM   4492  CA  CYS A 658     -19.083 -17.174  15.711  1.00 54.62           C
ATOM   4493  CB  CYS A 658     -18.302 -16.845  14.421  1.00 54.62           C
ATOM   4494  SG  CYS A 658     -17.444 -15.237  14.448  1.00 54.62           S
ATOM   4495  C   CYS A 658     -20.182 -16.169  15.931  1.00 54.62           C
ATOM   4496  O   CYS A 658     -19.972 -15.152  16.591  1.00 54.62           O
ATOM   4497  N   VAL A 659     -21.386 -16.404  15.373  1.00103.86           N
ATOM   4498  CA  VAL A 659     -22.449 -15.457  15.591  1.00103.86           C
ATOM   4499  CB  VAL A 659     -23.696 -15.722  14.786  1.00103.86           C
ATOM   4500  CG1 VAL A 659     -24.430 -16.946  15.348  1.00103.86           C
ATOM   4501  CG2 VAL A 659     -24.553 -14.443  14.797  1.00103.86           C
ATOM   4502  C   VAL A 659     -22.827 -15.401  17.048  1.00103.86           C
ATOM   4503  O   VAL A 659     -23.054 -14.319  17.586  1.00103.86           O
ATOM   4504  N   ARG A 660     -22.939 -16.562  17.725  1.00149.77           N
ATOM   4505  CA  ARG A 660     -23.278 -16.610  19.128  1.00149.77           C
ATOM   4506  CB  ARG A 660     -23.475 -18.046  19.641  1.00149.77           C
ATOM   4507  CG  ARG A 660     -24.623 -18.788  18.956  1.00149.77           C
ATOM   4508  CD  ARG A 660     -25.894 -18.881  19.800  1.00149.77           C
ATOM   4509  NE  ARG A 660     -26.701 -17.655  19.566  1.00149.77           N
ATOM   4510  CZ  ARG A 660     -28.059 -17.744  19.464  1.00149.77           C
ATOM   4511  NH1 ARG A 660     -28.682 -18.957  19.535  1.00149.77           N
ATOM   4512  NH2 ARG A 660     -28.797 -16.610  19.288  1.00149.77           N
ATOM   4513  C   ARG A 660     -22.146 -16.025  19.914  1.00149.77           C
ATOM   4514  O   ARG A 660     -22.355 -15.352  20.923  1.00149.77           O
ATOM   4515  N   TRP A 661     -20.901 -16.300  19.482  1.00 86.49           N
ATOM   4516  CA  TRP A 661     -19.768 -15.841  20.225  1.00 86.49           C
ATOM   4517  CB  TRP A 661     -18.452 -16.478  19.750  1.00 86.49           C
ATOM   4518  CG  TRP A 661     -17.379 -16.478  20.814  1.00 86.49           C
ATOM   4519  CD2 TRP A 661     -16.395 -17.516  20.936  1.00 86.49           C
ATOM   4520  CD1 TRP A 661     -17.166 -15.620  21.853  1.00 86.49           C
ATOM   4521  NE1 TRP A 661     -16.109 -16.059  22.616  1.00 86.49           N
ATOM   4522  CE2 TRP A 661     -15.625 -17.226  22.062  1.00 86.49           C
ATOM   4523  CE3 TRP A 661     -16.161 -18.627  20.177  1.00 86.49           C
ATOM   4524  CZ2 TRP A 661     -14.603 -18.047  22.446  1.00 86.49           C
ATOM   4525  CZ3 TRP A 661     -15.123 -19.447  20.561  1.00 86.49           C
ATOM   4526  CH2 TRP A 661     -14.358 -19.161  21.674  1.00 86.49           C
ATOM   4527  C   TRP A 661     -19.696 -14.340  20.136  1.00 86.49           C
ATOM   4528  O   TRP A 661     -19.351 -13.673  21.108  1.00 86.49           O
ATOM   4529  N   THR A 662     -20.005 -13.758  18.959  1.00113.81           N
ATOM   4530  CA  THR A 662     -19.968 -12.325  18.810  1.00113.81           C
ATOM   4531  CB  THR A 662     -20.124 -11.852  17.394  1.00113.81           C
ATOM   4532  OG1 THR A 662     -19.843 -10.462  17.318  1.00113.81           O
ATOM   4533  CG2 THR A 662     -21.558 -12.129  16.927  1.00113.81           C
ATOM   4534  C   THR A 662     -21.051 -11.680  19.635  1.00113.81           C
ATOM   4535  O   THR A 662     -20.874 -10.571  20.136  1.00113.81           O
ATOM   4536  N   GLN A 663     -22.225 -12.329  19.768  1.00 60.73           N
ATOM   4537  CA  GLN A 663     -23.307 -11.756  20.530  1.00 60.73           C
ATOM   4538  CB  GLN A 663     -24.572 -12.626  20.481  1.00 60.73           C
ATOM   4539  CG  GLN A 663     -25.160 -12.734  19.074  1.00 60.73           C
ATOM   4540  CD  GLN A 663     -26.343 -13.687  19.126  1.00 60.73           C
ATOM   4541  OE1 GLN A 663     -26.412 -14.576  19.974  1.00 60.73           O
ATOM   4542  NE2 GLN A 663     -27.304 -13.498  18.183  1.00 60.73           N
ATOM   4543  C   GLN A 663     -22.894 -11.623  21.965  1.00 60.73           C
ATOM   4544  O   GLN A 663     -23.130 -10.590  22.593  1.00 60.73           O
ATOM   4545  N   LEU A 664     -22.285 -12.689  22.520  1.00 67.87           N
ATOM   4546  CA  LEU A 664     -21.784 -12.710  23.865  1.00 67.87           C
ATOM   4547  CB  LEU A 664     -21.320 -14.111  24.296  1.00 67.87           C
ATOM   4548  CG  LEU A 664     -20.700 -14.148  25.705  1.00 67.87           C
ATOM   4549  CD1 LEU A 664     -21.703 -13.685  26.771  1.00 67.87           C
ATOM   4550  CD2 LEU A 664     -20.096 -15.529  26.011  1.00 67.87           C
ATOM   4551  C   LEU A 664     -20.596 -11.797  23.979  1.00 67.87           C
ATOM   4552  O   LEU A 664     -20.456 -11.055  24.950  1.00 67.87           O
ATOM   4553  N   GLY A 665     -19.735 -11.807  22.945  1.00 50.70           N
ATOM   4554  CA  GLY A 665     -18.459 -11.133  22.909  1.00 50.70           C
ATOM   4555  C   GLY A 665     -18.590  -9.647  23.066  1.00 50.70           C
ATOM   4556  O   GLY A 665     -17.661  -8.983  23.526  1.00 50.70           O
ATOM   4557  N   ALA A 666     -19.719  -9.075  22.627  1.00 69.11           N
ATOM   4558  CA  ALA A 666     -19.940  -7.659  22.716  1.00 69.11           C
ATOM   4559  CB  ALA A 666     -21.300  -7.231  22.135  1.00 69.11           C
ATOM   4560  C   ALA A 666     -19.905  -7.248  24.168  1.00 69.11           C
ATOM   4561  O   ALA A 666     -19.709  -6.075  24.482  1.00 69.11           O
ATOM   4562  N   PHE A 667     -20.275  -8.181  25.064  1.00138.85           N
ATOM   4563  CA  PHE A 667     -20.359  -8.051  26.498  1.00138.85           C
ATOM   4564  CB  PHE A 667     -21.520  -8.876  27.065  1.00138.85           C
ATOM   4565  CG  PHE A 667     -22.696  -8.248  26.401  1.00138.85           C
ATOM   4566  CD1 PHE A 667     -23.220  -7.066  26.871  1.00138.85           C
ATOM   4567  CD2 PHE A 667     -23.258  -8.829  25.288  1.00138.85           C
ATOM   4568  CE1 PHE A 667     -24.298  -6.482  26.249  1.00138.85           C
ATOM   4569  CE2 PHE A 667     -24.336  -8.250  24.662  1.00138.85           C
ATOM   4570  CZ  PHE A 667     -24.859  -7.074  25.143  1.00138.85           C
ATOM   4571  C   PHE A 667     -19.099  -8.290  27.308  1.00138.85           C
ATOM   4572  O   PHE A 667     -19.093  -7.986  28.502  1.00138.85           O
ATOM   4573  N   TYR A 668     -18.061  -8.963  26.763  1.00 91.93           N
ATOM   4574  CA  TYR A 668     -16.855  -9.210  27.530  1.00 91.93           C
ATOM   4575  CB  TYR A 668     -15.773 -10.034  26.800  1.00 91.93           C
ATOM   4576  CG  TYR A 668     -16.192 -11.446  26.551  1.00 91.93           C
ATOM   4577  CD1 TYR A 668     -16.211 -12.374  27.568  1.00 91.93           C
ATOM   4578  CD2 TYR A 668     -16.529 -11.854  25.281  1.00 91.93           C
ATOM   4579  CE1 TYR A 668     -16.580 -13.679  27.326  1.00 91.93           C
ATOM   4580  CE2 TYR A 668     -16.898 -13.156  25.032  1.00 91.93           C
ATOM   4581  CZ  TYR A 668     -16.925 -14.072  26.055  1.00 91.93           C
ATOM   4582  OH  TYR A 668     -17.301 -15.408  25.799  1.00 91.93           O
ATOM   4583  C   TYR A 668     -16.206  -7.887  27.833  1.00 91.93           C
ATOM   4584  O   TYR A 668     -16.174  -7.017  26.968  1.00 91.93           O
ATOM   4585  N   PRO A 669     -15.683  -7.665  29.018  1.00114.52           N
ATOM   4586  CA  PRO A 669     -15.076  -6.405  29.362  1.00114.52           C
ATOM   4587  CD  PRO A 669     -15.626  -8.643  30.089  1.00114.52           C
ATOM   4588  CB  PRO A 669     -14.514  -6.591  30.771  1.00114.52           C
ATOM   4589  CG  PRO A 669     -15.267  -7.814  31.334  1.00114.52           C
ATOM   4590  C   PRO A 669     -13.998  -6.063  28.374  1.00114.52           C
ATOM   4591  O   PRO A 669     -13.839  -4.885  28.055  1.00114.52           O
ATOM   4592  N   PHE A 670     -13.215  -7.064  27.923  1.00 85.89           N
ATOM   4593  CA  PHE A 670     -12.235  -6.881  26.887  1.00 85.89           C
ATOM   4594  CB  PHE A 670     -10.861  -7.470  27.271  1.00 85.89           C
ATOM   4595  CG  PHE A 670      -9.942  -7.485  26.096  1.00 85.89           C
ATOM   4596  CD1 PHE A 670      -9.406  -6.325  25.585  1.00 85.89           C
ATOM   4597  CD2 PHE A 670      -9.589  -8.686  25.524  1.00 85.89           C
ATOM   4598  CE1 PHE A 670      -8.552  -6.366  24.506  1.00 85.89           C
ATOM   4599  CE2 PHE A 670      -8.735  -8.733  24.448  1.00 85.89           C
ATOM   4600  CZ  PHE A 670      -8.216  -7.570  23.934  1.00 85.89           C
ATOM   4601  C   PHE A 670     -12.791  -7.631  25.719  1.00 85.89           C
ATOM   4602  O   PHE A 670     -12.984  -8.843  25.792  1.00 85.89           O
ATOM   4603  N   MET A 671     -13.068  -6.925  24.604  1.00105.67           N
ATOM   4604  CA  MET A 671     -13.752  -7.572  23.520  1.00105.67           C
ATOM   4605  CB  MET A 671     -15.109  -6.913  23.229  1.00105.67           C
ATOM   4606  CG  MET A 671     -15.000  -5.440  22.841  1.00105.67           C
ATOM   4607  SD  MET A 671     -16.573  -4.543  22.965  1.00105.67           S
ATOM   4608  CE  MET A 671     -17.443  -5.657  21.826  1.00105.67           C
ATOM   4609  C   MET A 671     -12.898  -7.537  22.296  1.00105.67           C
ATOM   4610  O   MET A 671     -12.692  -6.487  21.690  1.00105.67           O
ATOM   4611  N   ARG A 672     -12.402  -8.719  21.880  1.00152.41           N
ATOM   4612  CA  ARG A 672     -11.486  -8.785  20.782  1.00152.41           C
ATOM   4613  CB  ARG A 672     -10.063  -8.928  21.333  1.00152.41           C
ATOM   4614  CG  ARG A 672      -8.915  -9.086  20.344  1.00152.41           C
ATOM   4615  CD  ARG A 672      -7.698  -9.654  21.075  1.00152.41           C
ATOM   4616  NE  ARG A 672      -6.475  -9.395  20.276  1.00152.41           N
ATOM   4617  CZ  ARG A 672      -5.319 -10.037  20.616  1.00152.41           C
ATOM   4618  NH1 ARG A 672      -5.330 -10.985  21.599  1.00152.41           N
ATOM   4619  NH2 ARG A 672      -4.155  -9.735  19.974  1.00152.41           N
ATOM   4620  C   ARG A 672     -11.768 -10.019  19.979  1.00152.41           C
ATOM   4621  O   ARG A 672     -11.834 -11.124  20.517  1.00152.41           O
ATOM   4622  N   ASN A 673     -11.932  -9.852  18.652  1.00 64.09           N
ATOM   4623  CA  ASN A 673     -12.072 -10.969  17.765  1.00 64.09           C
ATOM   4624  CB  ASN A 673     -12.993 -10.670  16.565  1.00 64.09           C
ATOM   4625  CG  ASN A 673     -13.212 -11.950  15.769  1.00 64.09           C
ATOM   4626  OD1 ASN A 673     -12.268 -12.678  15.471  1.00 64.09           O
ATOM   4627  ND2 ASN A 673     -14.494 -12.235  15.413  1.00 64.09           N
ATOM   4628  C   ASN A 673     -10.688 -11.217  17.239  1.00 64.09           C
ATOM   4629  O   ASN A 673     -10.131 -10.373  16.539  1.00 64.09           O
ATOM   4630  N   HIS A 674     -10.088 -12.378  17.588  1.00 75.23           N
ATOM   4631  CA  HIS A 674      -8.745 -12.702  17.166  1.00 75.23           C
ATOM   4632  ND1 HIS A 674      -5.617 -12.173  16.980  1.00 75.23           N
ATOM   4633  CG  HIS A 674      -6.296 -12.891  17.941  1.00 75.23           C
ATOM   4634  CB  HIS A 674      -7.731 -12.656  18.329  1.00 75.23           C
ATOM   4635  NE2 HIS A 674      -4.167 -13.637  17.816  1.00 75.23           N
ATOM   4636  CD2 HIS A 674      -5.394 -13.781  18.441  1.00 75.23           C
ATOM   4637  CE1 HIS A 674      -4.350 -12.661  16.947  1.00 75.23           C
ATOM   4638  C   HIS A 674      -8.750 -14.089  16.570  1.00 75.23           C
ATOM   4639  O   HIS A 674      -9.552 -14.938  16.959  1.00 75.23           O
ATOM   4640  N   ASN A 675      -7.845 -14.347  15.593  1.00 70.20           N
ATOM   4641  CA  ASN A 675      -7.816 -15.598  14.874  1.00 70.20           C
ATOM   4642  CB  ASN A 675      -8.380 -15.443  13.447  1.00 70.20           C
ATOM   4643  CG  ASN A 675      -8.639 -16.806  12.824  1.00 70.20           C
ATOM   4644  OD1 ASN A 675      -8.544 -17.847  13.473  1.00 70.20           O
ATOM   4645  ND2 ASN A 675      -8.977 -16.799  11.506  1.00 70.20           N
ATOM   4646  C   ASN A 675      -6.386 -16.060  14.738  1.00 70.20           C
ATOM   4647  O   ASN A 675      -5.455 -15.256  14.692  1.00 70.20           O
ATOM   4648  N   SER A 676      -6.181 -17.393  14.659  1.00 41.92           N
ATOM   4649  CA  SER A 676      -4.865 -17.971  14.554  1.00 41.92           C
ATOM   4650  CB  SER A 676      -4.789 -19.410  15.090  1.00 41.92           C
ATOM   4651  OG  SER A 676      -5.640 -20.257  14.330  1.00 41.92           O
ATOM   4652  C   SER A 676      -4.431 -18.001  13.118  1.00 41.92           C
ATOM   4653  O   SER A 676      -5.152 -17.594  12.210  1.00 41.92           O
ATOM   4654  N   LEU A 677      -3.201 -18.500  12.898  1.00126.18           N
ATOM   4655  CA  LEU A 677      -2.552 -18.552  11.618  1.00126.18           C
ATOM   4656  CB  LEU A 677      -1.076 -18.994  11.785  1.00126.18           C
ATOM   4657  CG  LEU A 677      -0.174 -19.123  10.532  1.00126.18           C
ATOM   4658  CD1 LEU A 677       1.271 -19.419  10.965  1.00126.18           C
ATOM   4659  CD2 LEU A 677      -0.655 -20.178   9.521  1.00126.18           C
ATOM   4660  C   LEU A 677      -3.249 -19.529  10.714  1.00126.18           C
ATOM   4661  O   LEU A 677      -3.602 -20.635  11.117  1.00126.18           O
ATOM   4662  N   LEU A 678      -3.444 -19.121   9.440  1.00302.04           N
ATOM   4663  CA  LEU A 678      -3.920 -19.980   8.386  1.00302.04           C
ATOM   4664  CB  LEU A 678      -3.123 -21.308   8.370  1.00302.04           C
ATOM   4665  CG  LEU A 678      -3.540 -22.398   7.354  1.00302.04           C
ATOM   4666  CD1 LEU A 678      -4.732 -23.238   7.846  1.00302.04           C
ATOM   4667  CD2 LEU A 678      -3.765 -21.800   5.957  1.00302.04           C
ATOM   4668  C   LEU A 678      -5.393 -20.277   8.436  1.00302.04           C
ATOM   4669  O   LEU A 678      -5.929 -20.817   7.469  1.00302.04           O
ATOM   4670  N   SER A 679      -6.128 -19.883   9.491  1.00 63.92           N
ATOM   4671  CA  SER A 679      -7.520 -20.255   9.496  1.00 63.92           C
ATOM   4672  CB  SER A 679      -8.175 -20.235  10.889  1.00 63.92           C
ATOM   4673  OG  SER A 679      -7.593 -21.226  11.722  1.00 63.92           O
ATOM   4674  C   SER A 679      -8.300 -19.318   8.622  1.00 63.92           C
ATOM   4675  O   SER A 679      -7.797 -18.285   8.186  1.00 63.92           O
ATOM   4676  N   LEU A 680      -9.575 -19.673   8.347  1.00 87.14           N
ATOM   4677  CA  LEU A 680     -10.437 -18.877   7.515  1.00 87.14           C
ATOM   4678  CB  LEU A 680     -11.778 -19.564   7.186  1.00 87.14           C
ATOM   4679  CG  LEU A 680     -11.632 -20.842   6.336  1.00 87.14           C
ATOM   4680  CD1 LEU A 680     -10.864 -21.934   7.096  1.00 87.14           C
ATOM   4681  CD2 LEU A 680     -12.996 -21.327   5.818  1.00 87.14           C
ATOM   4682  C   LEU A 680     -10.733 -17.605   8.252  1.00 87.14           C
ATOM   4683  O   LEU A 680     -10.640 -17.553   9.477  1.00 87.14           O
ATOM   4684  N   PRO A 681     -11.042 -16.564   7.515  1.00123.47           N
ATOM   4685  CA  PRO A 681     -11.325 -15.277   8.105  1.00123.47           C
ATOM   4686  CD  PRO A 681     -10.508 -16.435   6.169  1.00123.47           C
ATOM   4687  CB  PRO A 681     -11.375 -14.300   6.936  1.00123.47           C
ATOM   4688  CG  PRO A 681     -10.426 -14.924   5.898  1.00123.47           C
ATOM   4689  C   PRO A 681     -12.543 -15.261   8.987  1.00123.47           C
ATOM   4690  O   PRO A 681     -13.584 -15.783   8.596  1.00123.47           O
ATOM   4691  N   GLN A 682     -12.355 -14.796  10.238  1.00225.84           N
ATOM   4692  CA  GLN A 682     -13.297 -14.616  11.318  1.00225.84           C
ATOM   4693  CB  GLN A 682     -12.725 -15.063  12.669  1.00225.84           C
ATOM   4694  CG  GLN A 682     -12.438 -16.561  12.690  1.00225.84           C
ATOM   4695  CD  GLN A 682     -11.874 -16.952  14.044  1.00225.84           C
ATOM   4696  OE1 GLN A 682     -11.626 -18.131  14.289  1.00225.84           O
ATOM   4697  NE2 GLN A 682     -11.667 -15.952  14.942  1.00225.84           N
ATOM   4698  C   GLN A 682     -13.865 -13.246  11.506  1.00225.84           C
ATOM   4699  O   GLN A 682     -14.798 -13.102  12.298  1.00225.84           O
ATOM   4700  N   GLU A 683     -13.234 -12.195  10.941  1.00147.34           N
ATOM   4701  CA  GLU A 683     -13.701 -10.859  11.206  1.00147.34           C
ATOM   4702  CB  GLU A 683     -12.924  -9.751  10.470  1.00147.34           C
ATOM   4703  CG  GLU A 683     -12.935  -9.888   8.947  1.00147.34           C
ATOM   4704  CD  GLU A 683     -11.937 -10.966   8.569  1.00147.34           C
ATOM   4705  OE1 GLU A 683     -10.888 -11.073   9.260  1.00147.34           O
ATOM   4706  OE2 GLU A 683     -12.207 -11.688   7.574  1.00147.34           O
ATOM   4707  C   GLU A 683     -15.141 -10.778  10.804  1.00147.34           C
ATOM   4708  O   GLU A 683     -15.587 -11.441   9.871  1.00147.34           O
ATOM   4709  N   PRO A 684     -15.891  -9.961  11.490  1.00 99.41           N
ATOM   4710  CA  PRO A 684     -17.312  -9.912  11.284  1.00 99.41           C
ATOM   4711  CD  PRO A 684     -15.495  -9.428  12.783  1.00 99.41           C
ATOM   4712  CB  PRO A 684     -17.827  -8.896  12.298  1.00 99.41           C
ATOM   4713  CG  PRO A 684     -16.811  -8.997  13.455  1.00 99.41           C
ATOM   4714  C   PRO A 684     -17.762  -9.664   9.869  1.00 99.41           C
ATOM   4715  O   PRO A 684     -18.693 -10.333   9.423  1.00 99.41           O
ATOM   4716  N   TYR A 685     -17.106  -8.741   9.144  1.00191.89           N
ATOM   4717  CA  TYR A 685     -17.475  -8.342   7.813  1.00191.89           C
ATOM   4718  CB  TYR A 685     -16.690  -7.109   7.343  1.00191.89           C
ATOM   4719  CG  TYR A 685     -17.114  -6.737   5.965  1.00191.89           C
ATOM   4720  CD1 TYR A 685     -16.514  -7.311   4.870  1.00191.89           C
ATOM   4721  CD2 TYR A 685     -18.116  -5.814   5.767  1.00191.89           C
ATOM   4722  CE1 TYR A 685     -16.890  -6.958   3.598  1.00191.89           C
ATOM   4723  CE2 TYR A 685     -18.498  -5.456   4.495  1.00191.89           C
ATOM   4724  CZ  TYR A 685     -17.880  -6.027   3.408  1.00191.89           C
ATOM   4725  OH  TYR A 685     -18.255  -5.668   2.096  1.00191.89           O
ATOM   4726  C   TYR A 685     -17.263  -9.463   6.845  1.00191.89           C
ATOM   4727  O   TYR A 685     -17.884  -9.496   5.786  1.00191.89           O
ATOM   4728  N   SER A 686     -16.324 -10.370   7.155  1.00109.68           N
ATOM   4729  CA  SER A 686     -15.957 -11.477   6.315  1.00109.68           C
ATOM   4730  CB  SER A 686     -14.878 -12.327   6.995  1.00109.68           C
ATOM   4731  OG  SER A 686     -14.660 -13.509   6.251  1.00109.68           O
ATOM   4732  C   SER A 686     -17.133 -12.375   6.032  1.00109.68           C
ATOM   4733  O   SER A 686     -17.157 -13.050   5.003  1.00109.68           O
ATOM   4734  N   PHE A 687     -18.133 -12.431   6.932  1.00168.59           N
ATOM   4735  CA  PHE A 687     -19.270 -13.294   6.749  1.00168.59           C
ATOM   4736  CB  PHE A 687     -20.219 -13.293   7.961  1.00168.59           C
ATOM   4737  CG  PHE A 687     -19.526 -14.037   9.051  1.00168.59           C
ATOM   4738  CD1 PHE A 687     -18.684 -13.383   9.921  1.00168.59           C
ATOM   4739  CD2 PHE A 687     -19.708 -15.394   9.194  1.00168.59           C
ATOM   4740  CE1 PHE A 687     -18.040 -14.069  10.924  1.00168.59           C
ATOM   4741  CE2 PHE A 687     -19.067 -16.086  10.195  1.00168.59           C
ATOM   4742  CZ  PHE A 687     -18.231 -15.423  11.063  1.00168.59           C
ATOM   4743  C   PHE A 687     -20.045 -12.874   5.537  1.00168.59           C
ATOM   4744  O   PHE A 687     -20.503 -13.727   4.779  1.00168.59           O
ATOM   4745  N   SER A 688     -20.263 -11.553   5.359  1.00233.98           N
ATOM   4746  CA  SER A 688     -20.914 -11.013   4.194  1.00233.98           C
ATOM   4747  CB  SER A 688     -22.134 -11.815   3.701  1.00233.98           C
ATOM   4748  OG  SER A 688     -22.698 -11.200   2.551  1.00233.98           O
ATOM   4749  C   SER A 688     -21.424  -9.668   4.586  1.00233.98           C
ATOM   4750  O   SER A 688     -21.682  -9.433   5.766  1.00233.98           O
ATOM   4751  N   GLU A 689     -21.604  -8.748   3.613  1.00 86.98           N
ATOM   4752  CA  GLU A 689     -22.130  -7.474   4.000  1.00 86.98           C
ATOM   4753  CB  GLU A 689     -22.309  -6.465   2.851  1.00 86.98           C
ATOM   4754  CG  GLU A 689     -21.012  -5.987   2.211  1.00 86.98           C
ATOM   4755  CD  GLU A 689     -21.383  -4.912   1.202  1.00 86.98           C
ATOM   4756  OE1 GLU A 689     -22.131  -3.977   1.594  1.00 86.98           O
ATOM   4757  OE2 GLU A 689     -20.935  -5.011   0.029  1.00 86.98           O
ATOM   4758  C   GLU A 689     -23.483  -7.758   4.564  1.00 86.98           C
ATOM   4759  O   GLU A 689     -23.836  -7.210   5.607  1.00 86.98           O
ATOM   4760  N   PRO A 690     -24.280  -8.572   3.909  1.00177.19           N
ATOM   4761  CA  PRO A 690     -25.495  -9.011   4.530  1.00177.19           C
ATOM   4762  CD  PRO A 690     -24.357  -8.641   2.459  1.00177.19           C
ATOM   4763  CB  PRO A 690     -26.426  -9.468   3.406  1.00177.19           C
ATOM   4764  CG  PRO A 690     -25.497  -9.634   2.189  1.00177.19           C
ATOM   4765  C   PRO A 690     -25.061 -10.113   5.435  1.00177.19           C
ATOM   4766  O   PRO A 690     -24.576 -11.115   4.914  1.00177.19           O
ATOM   4767  N   ALA A 691     -25.301  -9.972   6.752  1.00207.90           N
ATOM   4768  CA  ALA A 691     -24.861 -10.853   7.801  1.00207.90           C
ATOM   4769  CB  ALA A 691     -23.824 -11.919   7.406  1.00207.90           C
ATOM   4770  C   ALA A 691     -24.141  -9.880   8.709  1.00207.90           C
ATOM   4771  O   ALA A 691     -24.210  -8.688   8.419  1.00207.90           O
ATOM   4772  N   GLN A 692     -23.478 -10.280   9.838  1.00232.25           N
ATOM   4773  CA  GLN A 692     -22.731  -9.289  10.606  1.00232.25           C
ATOM   4774  CB  GLN A 692     -21.705  -8.528   9.748  1.00232.25           C
ATOM   4775  CG  GLN A 692     -20.898  -7.495  10.538  1.00232.25           C
ATOM   4776  CD  GLN A 692     -19.961  -6.785   9.574  1.00232.25           C
ATOM   4777  OE1 GLN A 692     -19.114  -5.992   9.983  1.00232.25           O
ATOM   4778  NE2 GLN A 692     -20.121  -7.068   8.253  1.00232.25           N
ATOM   4779  C   GLN A 692     -23.665  -8.266  11.203  1.00232.25           C
ATOM   4780  O   GLN A 692     -23.241  -7.393  11.961  1.00232.25           O
ATOM   4781  N   GLN A 693     -24.972  -8.361  10.897  1.00 96.27           N
ATOM   4782  CA  GLN A 693     -25.951  -7.444  11.384  1.00 96.27           C
ATOM   4783  CB  GLN A 693     -27.345  -7.705  10.794  1.00 96.27           C
ATOM   4784  CG  GLN A 693     -27.448  -7.409   9.298  1.00 96.27           C
ATOM   4785  CD  GLN A 693     -27.551  -5.901   9.134  1.00 96.27           C
ATOM   4786  OE1 GLN A 693     -27.412  -5.149  10.097  1.00 96.27           O
ATOM   4787  NE2 GLN A 693     -27.807  -5.446   7.879  1.00 96.27           N
ATOM   4788  C   GLN A 693     -26.054  -7.614  12.861  1.00 96.27           C
ATOM   4789  O   GLN A 693     -26.126  -6.636  13.601  1.00 96.27           O
ATOM   4790  N   ALA A 694     -26.059  -8.876  13.326  1.00 32.05           N
ATOM   4791  CA  ALA A 694     -26.195  -9.137  14.731  1.00 32.05           C
ATOM   4792  CB  ALA A 694     -26.270 -10.639  15.060  1.00 32.05           C
ATOM   4793  C   ALA A 694     -25.011  -8.578  15.458  1.00 32.05           C
ATOM   4794  O   ALA A 694     -25.156  -7.973  16.520  1.00 32.05           O
ATOM   4795  N   MET A 695     -23.801  -8.760  14.898  1.00 79.25           N
ATOM   4796  CA  MET A 695     -22.606  -8.318  15.558  1.00 79.25           C
ATOM   4797  CB  MET A 695     -21.345  -8.726  14.778  1.00 79.25           C
ATOM   4798  CG  MET A 695     -21.216 -10.248  14.689  1.00 79.25           C
ATOM   4799  SD  MET A 695     -19.797 -10.881  13.749  1.00 79.25           S
ATOM   4800  CE  MET A 695     -20.586 -10.632  12.132  1.00 79.25           C
ATOM   4801  C   MET A 695     -22.642  -6.833  15.693  1.00 79.25           C
ATOM   4802  O   MET A 695     -22.318  -6.284  16.745  1.00 79.25           O
ATOM   4803  N   ARG A 696     -23.061  -6.145  14.620  1.00 68.25           N
ATOM   4804  CA  ARG A 696     -23.117  -4.717  14.605  1.00 68.25           C
ATOM   4805  CB  ARG A 696     -23.546  -4.211  13.217  1.00 68.25           C
ATOM   4806  CG  ARG A 696     -23.618  -2.696  13.044  1.00 68.25           C
ATOM   4807  CD  ARG A 696     -24.063  -2.315  11.630  1.00 68.25           C
ATOM   4808  NE  ARG A 696     -24.159  -0.832  11.552  1.00 68.25           N
ATOM   4809  CZ  ARG A 696     -24.349  -0.237  10.339  1.00 68.25           C
ATOM   4810  NH1 ARG A 696     -24.452  -1.002   9.212  1.00 68.25           N
ATOM   4811  NH2 ARG A 696     -24.439   1.122  10.253  1.00 68.25           N
ATOM   4812  C   ARG A 696     -24.120  -4.264  15.622  1.00 68.25           C
ATOM   4813  O   ARG A 696     -23.867  -3.325  16.371  1.00 68.25           O
ATOM   4814  N   LYS A 697     -25.285  -4.936  15.691  1.00 72.73           N
ATOM   4815  CA  LYS A 697     -26.324  -4.505  16.586  1.00 72.73           C
ATOM   4816  CB  LYS A 697     -27.633  -5.294  16.420  1.00 72.73           C
ATOM   4817  CG  LYS A 697     -28.773  -4.719  17.262  1.00 72.73           C
ATOM   4818  CD  LYS A 697     -30.164  -5.184  16.833  1.00 72.73           C
ATOM   4819  CE  LYS A 697     -30.548  -6.565  17.365  1.00 72.73           C
ATOM   4820  NZ  LYS A 697     -31.948  -6.872  16.995  1.00 72.73           N
ATOM   4821  C   LYS A 697     -25.900  -4.608  18.026  1.00 72.73           C
ATOM   4822  O   LYS A 697     -26.083  -3.669  18.796  1.00 72.73           O
ATOM   4823  N   ALA A 698     -25.327  -5.751  18.440  1.00 45.79           N
ATOM   4824  CA  ALA A 698     -24.937  -5.951  19.811  1.00 45.79           C
ATOM   4825  CB  ALA A 698     -24.463  -7.389  20.090  1.00 45.79           C
ATOM   4826  C   ALA A 698     -23.813  -5.037  20.163  1.00 45.79           C
ATOM   4827  O   ALA A 698     -23.717  -4.560  21.293  1.00 45.79           O
ATOM   4828  N   LEU A 699     -22.893  -4.822  19.209  1.00 61.05           N
ATOM   4829  CA  LEU A 699     -21.781  -3.947  19.430  1.00 61.05           C
ATOM   4830  CB  LEU A 699     -20.771  -3.927  18.278  1.00 61.05           C
ATOM   4831  CG  LEU A 699     -19.941  -5.214  18.181  1.00 61.05           C
ATOM   4832  CD1 LEU A 699     -18.910  -5.111  17.051  1.00 61.05           C
ATOM   4833  CD2 LEU A 699     -19.296  -5.550  19.535  1.00 61.05           C
ATOM   4834  C   LEU A 699     -22.281  -2.550  19.605  1.00 61.05           C
ATOM   4835  O   LEU A 699     -21.692  -1.770  20.351  1.00 61.05           O
ATOM   4836  N   THR A 700     -23.358  -2.170  18.888  1.00112.16           N
ATOM   4837  CA  THR A 700     -23.843  -0.829  19.050  1.00112.16           C
ATOM   4838  CB  THR A 700     -24.935  -0.417  18.100  1.00112.16           C
ATOM   4839  OG1 THR A 700     -26.129  -1.139  18.348  1.00112.16           O
ATOM   4840  CG2 THR A 700     -24.450  -0.660  16.663  1.00112.16           C
ATOM   4841  C   THR A 700     -24.369  -0.689  20.444  1.00112.16           C
ATOM   4842  O   THR A 700     -24.274   0.381  21.042  1.00112.16           O
ATOM   4843  N   LEU A 701     -24.971  -1.771  20.980  1.00 84.26           N
ATOM   4844  CA  LEU A 701     -25.527  -1.782  22.305  1.00 84.26           C
ATOM   4845  CB  LEU A 701     -26.252  -3.109  22.618  1.00 84.26           C
ATOM   4846  CG  LEU A 701     -27.144  -3.119  23.883  1.00 84.26           C
ATOM   4847  CD1 LEU A 701     -27.801  -4.495  24.069  1.00 84.26           C
ATOM   4848  CD2 LEU A 701     -26.407  -2.673  25.158  1.00 84.26           C
ATOM   4849  C   LEU A 701     -24.412  -1.609  23.290  1.00 84.26           C
ATOM   4850  O   LEU A 701     -24.533  -0.844  24.244  1.00 84.26           O
ATOM   4851  N   ARG A 702     -23.287  -2.316  23.075  1.00113.59           N
ATOM   4852  CA  ARG A 702     -22.152  -2.238  23.950  1.00113.59           C
ATOM   4853  CB  ARG A 702     -20.986  -3.057  23.375  1.00113.59           C
ATOM   4854  CG  ARG A 702     -19.635  -2.831  24.049  1.00113.59           C
ATOM   4855  CD  ARG A 702     -19.505  -3.500  25.410  1.00113.59           C
ATOM   4856  NE  ARG A 702     -18.076  -3.395  25.812  1.00113.59           N
ATOM   4857  CZ  ARG A 702     -17.531  -4.405  26.544  1.00113.59           C
ATOM   4858  NH1 ARG A 702     -18.319  -5.464  26.891  1.00113.59           N
ATOM   4859  NH2 ARG A 702     -16.220  -4.355  26.924  1.00113.59           N
ATOM   4860  C   ARG A 702     -21.692  -0.807  24.003  1.00113.59           C
ATOM   4861  O   ARG A 702     -21.459  -0.253  25.077  1.00113.59           O
ATOM   4862  N   TYR A 703     -21.582  -0.164  22.827  1.00 73.17           N
ATOM   4863  CA  TYR A 703     -21.113   1.192  22.718  1.00 73.17           C
ATOM   4864  CB  TYR A 703     -20.941   1.665  21.264  1.00 73.17           C
ATOM   4865  CG  TYR A 703     -19.627   1.150  20.787  1.00 73.17           C
ATOM   4866  CD1 TYR A 703     -19.426  -0.187  20.537  1.00 73.17           C
ATOM   4867  CD2 TYR A 703     -18.591   2.031  20.579  1.00 73.17           C
ATOM   4868  CE1 TYR A 703     -18.201  -0.636  20.098  1.00 73.17           C
ATOM   4869  CE2 TYR A 703     -17.367   1.589  20.140  1.00 73.17           C
ATOM   4870  CZ  TYR A 703     -17.170   0.252  19.900  1.00 73.17           C
ATOM   4871  OH  TYR A 703     -15.913  -0.206  19.450  1.00 73.17           O
ATOM   4872  C   TYR A 703     -22.042   2.134  23.413  1.00 73.17           C
ATOM   4873  O   TYR A 703     -21.605   3.096  24.044  1.00 73.17           O
ATOM   4874  N   ALA A 704     -23.357   1.894  23.304  1.00 43.09           N
ATOM   4875  CA  ALA A 704     -24.320   2.759  23.920  1.00 43.09           C
ATOM   4876  CB  ALA A 704     -25.756   2.274  23.657  1.00 43.09           C
ATOM   4877  C   ALA A 704     -24.084   2.770  25.408  1.00 43.09           C
ATOM   4878  O   ALA A 704     -24.149   3.812  26.056  1.00 43.09           O
ATOM   4879  N   LEU A 705     -23.807   1.585  25.975  1.00105.51           N
ATOM   4880  CA  LEU A 705     -23.594   1.288  27.368  1.00105.51           C
ATOM   4881  CB  LEU A 705     -23.775  -0.200  27.693  1.00105.51           C
ATOM   4882  CG  LEU A 705     -25.226  -0.681  27.524  1.00105.51           C
ATOM   4883  CD1 LEU A 705     -25.352  -2.170  27.868  1.00105.51           C
ATOM   4884  CD2 LEU A 705     -26.205   0.191  28.326  1.00105.51           C
ATOM   4885  C   LEU A 705     -22.250   1.715  27.888  1.00105.51           C
ATOM   4886  O   LEU A 705     -21.961   1.506  29.064  1.00105.51           O
ATOM   4887  N   LEU A 706     -21.350   2.218  27.027  1.00 78.55           N
ATOM   4888  CA  LEU A 706     -19.998   2.506  27.432  1.00 78.55           C
ATOM   4889  CB  LEU A 706     -19.157   3.112  26.293  1.00 78.55           C
ATOM   4890  CG  LEU A 706     -18.912   2.136  25.125  1.00 78.55           C
ATOM   4891  CD1 LEU A 706     -18.065   2.784  24.020  1.00 78.55           C
ATOM   4892  CD2 LEU A 706     -18.316   0.809  25.619  1.00 78.55           C
ATOM   4893  C   LEU A 706     -19.929   3.440  28.614  1.00 78.55           C
ATOM   4894  O   LEU A 706     -19.046   3.251  29.451  1.00 78.55           O
ATOM   4895  N   PRO A 707     -20.745   4.447  28.766  1.00 81.16           N
ATOM   4896  CA  PRO A 707     -20.614   5.264  29.943  1.00 81.16           C
ATOM   4897  CD  PRO A 707     -21.313   5.181  27.648  1.00 81.16           C
ATOM   4898  CB  PRO A 707     -21.560   6.443  29.728  1.00 81.16           C
ATOM   4899  CG  PRO A 707     -21.579   6.600  28.193  1.00 81.16           C
ATOM   4900  C   PRO A 707     -20.850   4.464  31.189  1.00 81.16           C
ATOM   4901  O   PRO A 707     -20.213   4.748  32.203  1.00 81.16           O
ATOM   4902  N   HIS A 708     -21.777   3.484  31.151  1.00 89.60           N
ATOM   4903  CA  HIS A 708     -22.014   2.655  32.298  1.00 89.60           C
ATOM   4904  ND1 HIS A 708     -24.332   1.650  34.492  1.00 89.60           N
ATOM   4905  CG  HIS A 708     -23.532   1.098  33.516  1.00 89.60           C
ATOM   4906  CB  HIS A 708     -23.252   1.751  32.194  1.00 89.60           C
ATOM   4907  NE2 HIS A 708     -23.557  -0.264  35.316  1.00 89.60           N
ATOM   4908  CD2 HIS A 708     -23.068  -0.073  34.035  1.00 89.60           C
ATOM   4909  CE1 HIS A 708     -24.311   0.795  35.546  1.00 89.60           C
ATOM   4910  C   HIS A 708     -20.831   1.760  32.541  1.00 89.60           C
ATOM   4911  O   HIS A 708     -20.391   1.601  33.677  1.00 89.60           O
ATOM   4912  N   LEU A 709     -20.272   1.152  31.475  1.00 59.18           N
ATOM   4913  CA  LEU A 709     -19.172   0.233  31.606  1.00 59.18           C
ATOM   4914  CB  LEU A 709     -18.769  -0.365  30.247  1.00 59.18           C
ATOM   4915  CG  LEU A 709     -17.661  -1.430  30.318  1.00 59.18           C
ATOM   4916  CD1 LEU A 709     -18.131  -2.679  31.083  1.00 59.18           C
ATOM   4917  CD2 LEU A 709     -17.132  -1.761  28.915  1.00 59.18           C
ATOM   4918  C   LEU A 709     -17.991   0.972  32.167  1.00 59.18           C
ATOM   4919  O   LEU A 709     -17.267   0.463  33.022  1.00 59.18           O
ATOM   4920  N   TYR A 710     -17.781   2.213  31.696  1.00 71.78           N
ATOM   4921  CA  TYR A 710     -16.663   3.034  32.069  1.00 71.78           C
ATOM   4922  CB  TYR A 710     -16.658   4.341  31.256  1.00 71.78           C
ATOM   4923  CG  TYR A 710     -15.355   5.034  31.439  1.00 71.78           C
ATOM   4924  CD1 TYR A 710     -14.212   4.506  30.884  1.00 71.78           C
ATOM   4925  CD2 TYR A 710     -15.277   6.221  32.127  1.00 71.78           C
ATOM   4926  CE1 TYR A 710     -13.001   5.138  31.033  1.00 71.78           C
ATOM   4927  CE2 TYR A 710     -14.067   6.857  32.279  1.00 71.78           C
ATOM   4928  CZ  TYR A 710     -12.927   6.315  31.735  1.00 71.78           C
ATOM   4929  OH  TYR A 710     -11.687   6.969  31.891  1.00 71.78           O
ATOM   4930  C   TYR A 710     -16.747   3.356  33.535  1.00 71.78           C
ATOM   4931  O   TYR A 710     -15.735   3.359  34.235  1.00 71.78           O
ATOM   4932  N   THR A 711     -17.962   3.650  34.036  1.00 42.11           N
ATOM   4933  CA  THR A 711     -18.164   3.974  35.422  1.00 42.11           C
ATOM   4934  CB  THR A 711     -19.586   4.342  35.730  1.00 42.11           C
ATOM   4935  OG1 THR A 711     -19.985   5.455  34.942  1.00 42.11           O
ATOM   4936  CG2 THR A 711     -19.688   4.691  37.224  1.00 42.11           C
ATOM   4937  C   THR A 711     -17.811   2.772  36.252  1.00 42.11           C
ATOM   4938  O   THR A 711     -17.241   2.914  37.332  1.00 42.11           O
ATOM   4939  N   LEU A 712     -18.147   1.554  35.773  1.00 48.37           N
ATOM   4940  CA  LEU A 712     -17.870   0.341  36.501  1.00 48.37           C
ATOM   4941  CB  LEU A 712     -18.412  -0.928  35.821  1.00 48.37           C
ATOM   4942  CG  LEU A 712     -19.950  -1.017  35.848  1.00 48.37           C
ATOM   4943  CD1 LEU A 712     -20.450  -2.298  35.161  1.00 48.37           C
ATOM   4944  CD2 LEU A 712     -20.486  -0.859  37.281  1.00 48.37           C
ATOM   4945  C   LEU A 712     -16.389   0.192  36.650  1.00 48.37           C
ATOM   4946  O   LEU A 712     -15.906  -0.245  37.693  1.00 48.37           O
ATOM   4947  N   PHE A 713     -15.630   0.534  35.594  1.00 63.88           N
ATOM   4948  CA  PHE A 713     -14.194   0.487  35.631  1.00 63.88           C
ATOM   4949  CB  PHE A 713     -13.529   0.791  34.278  1.00 63.88           C
ATOM   4950  CG  PHE A 713     -13.690  -0.423  33.432  1.00 63.88           C
ATOM   4951  CD1 PHE A 713     -12.798  -1.463  33.546  1.00 63.88           C
ATOM   4952  CD2 PHE A 713     -14.724  -0.531  32.531  1.00 63.88           C
ATOM   4953  CE1 PHE A 713     -12.934  -2.592  32.773  1.00 63.88           C
ATOM   4954  CE2 PHE A 713     -14.865  -1.658  31.753  1.00 63.88           C
ATOM   4955  CZ  PHE A 713     -13.968  -2.692  31.874  1.00 63.88           C
ATOM   4956  C   PHE A 713     -13.701   1.501  36.615  1.00 63.88           C
ATOM   4957  O   PHE A 713     -12.698   1.276  37.291  1.00 63.88           O
ATOM   4958  N   HIS A 714     -14.367   2.670  36.696  1.00 41.47           N
ATOM   4959  CA  HIS A 714     -13.931   3.667  37.632  1.00 41.47           C
ATOM   4960  ND1 HIS A 714     -13.108   6.866  38.126  1.00 41.47           N
ATOM   4961  CG  HIS A 714     -14.147   6.039  38.494  1.00 41.47           C
ATOM   4962  CB  HIS A 714     -14.740   4.983  37.600  1.00 41.47           C
ATOM   4963  NE2 HIS A 714     -13.615   7.388  40.226  1.00 41.47           N
ATOM   4964  CD2 HIS A 714     -14.446   6.374  39.779  1.00 41.47           C
ATOM   4965  CE1 HIS A 714     -12.829   7.649  39.198  1.00 41.47           C
ATOM   4966  C   HIS A 714     -14.061   3.089  39.007  1.00 41.47           C
ATOM   4967  O   HIS A 714     -13.196   3.296  39.856  1.00 41.47           O
ATOM   4968  N   GLN A 715     -15.159   2.352  39.264  1.00 76.11           N
ATOM   4969  CA  GLN A 715     -15.408   1.760  40.551  1.00 76.11           C
ATOM   4970  CB  GLN A 715     -16.784   1.077  40.625  1.00 76.11           C
ATOM   4971  CG  GLN A 715     -17.967   2.043  40.518  1.00 76.11           C
ATOM   4972  CD  GLN A 715     -18.193   2.676  41.884  1.00 76.11           C
ATOM   4973  OE1 GLN A 715     -18.310   3.894  42.012  1.00 76.11           O
ATOM   4974  NE2 GLN A 715     -18.272   1.821  42.938  1.00 76.11           N
ATOM   4975  C   GLN A 715     -14.371   0.711  40.839  1.00 76.11           C
ATOM   4976  O   GLN A 715     -13.894   0.595  41.967  1.00 76.11           O
ATOM   4977  N   ALA A 716     -14.001  -0.098  39.825  1.00 34.16           N
ATOM   4978  CA  ALA A 716     -13.028  -1.136  40.024  1.00 34.16           C
ATOM   4979  CB  ALA A 716     -12.785  -1.974  38.756  1.00 34.16           C
ATOM   4980  C   ALA A 716     -11.720  -0.503  40.407  1.00 34.16           C
ATOM   4981  O   ALA A 716     -11.019  -0.979  41.299  1.00 34.16           O
ATOM   4982  N   HIS A 717     -11.344   0.591  39.719  1.00 61.11           N
ATOM   4983  CA  HIS A 717     -10.105   1.262  39.999  1.00 61.11           C
ATOM   4984  ND1 HIS A 717      -7.256   2.637  39.042  1.00 61.11           N
ATOM   4985  CG  HIS A 717      -8.522   3.119  39.290  1.00 61.11           C
ATOM   4986  CB  HIS A 717      -9.790   2.376  38.986  1.00 61.11           C
ATOM   4987  NE2 HIS A 717      -7.002   4.659  39.934  1.00 61.11           N
ATOM   4988  CD2 HIS A 717      -8.347   4.355  39.835  1.00 61.11           C
ATOM   4989  CE1 HIS A 717      -6.385   3.598  39.445  1.00 61.11           C
ATOM   4990  C   HIS A 717     -10.103   1.901  41.359  1.00 61.11           C
ATOM   4991  O   HIS A 717      -9.142   1.754  42.111  1.00 61.11           O
ATOM   4992  N   VAL A 718     -11.144   2.695  41.683  1.00138.58           N
ATOM   4993  CA  VAL A 718     -11.180   3.409  42.934  1.00138.58           C
ATOM   4994  CB  VAL A 718     -12.143   4.562  42.891  1.00138.58           C
ATOM   4995  CG1 VAL A 718     -11.623   5.576  41.858  1.00138.58           C
ATOM   4996  CG2 VAL A 718     -13.550   4.034  42.562  1.00138.58           C
ATOM   4997  C   VAL A 718     -11.505   2.553  44.138  1.00138.58           C
ATOM   4998  O   VAL A 718     -10.826   2.653  45.160  1.00138.58           O
ATOM   4999  N   ALA A 719     -12.652   1.830  44.080  1.00 91.21           N
ATOM   5000  CA  ALA A 719     -13.233   0.943  45.069  1.00 91.21           C
ATOM   5001  CB  ALA A 719     -14.758   0.836  44.909  1.00 91.21           C
ATOM   5002  C   ALA A 719     -12.705  -0.464  45.109  1.00 91.21           C
ATOM   5003  O   ALA A 719     -12.467  -1.015  46.185  1.00 91.21           O
ATOM   5004  N   GLY A 720     -12.512  -1.091  43.929  1.00 46.71           N
ATOM   5005  CA  GLY A 720     -12.132  -2.476  43.895  1.00 46.71           C
ATOM   5006  C   GLY A 720     -13.298  -3.371  43.544  1.00 46.71           C
ATOM   5007  O   GLY A 720     -13.244  -4.574  43.795  1.00 46.71           O
ATOM   5008  N   GLU A 721     -14.394  -2.830  42.966  1.00111.14           N
ATOM   5009  CA  GLU A 721     -15.508  -3.664  42.579  1.00111.14           C
ATOM   5010  CB  GLU A 721     -16.816  -2.898  42.349  1.00111.14           C
ATOM   5011  CG  GLU A 721     -16.682  -1.825  41.274  1.00111.14           C
ATOM   5012  CD  GLU A 721     -18.066  -1.575  40.691  1.00111.14           C
ATOM   5013  OE1 GLU A 721     -18.920  -0.979  41.400  1.00111.14           O
ATOM   5014  OE2 GLU A 721     -18.285  -1.987  39.519  1.00111.14           O
ATOM   5015  C   GLU A 721     -15.188  -4.387  41.297  1.00111.14           C
ATOM   5016  O   GLU A 721     -14.305  -3.979  40.544  1.00111.14           O
ATOM   5017  N   THR A 722     -15.889  -5.518  41.038  1.00 69.48           N
ATOM   5018  CA  THR A 722     -15.702  -6.269  39.819  1.00 69.48           C
ATOM   5019  CB  THR A 722     -16.175  -7.690  39.921  1.00 69.48           C
ATOM   5020  OG1 THR A 722     -17.557  -7.728  40.247  1.00 69.48           O
ATOM   5021  CG2 THR A 722     -15.349  -8.405  41.004  1.00 69.48           C
ATOM   5022  C   THR A 722     -16.473  -5.592  38.714  1.00 69.48           C
ATOM   5023  O   THR A 722     -17.356  -4.784  38.994  1.00 69.48           O
ATOM   5024  N   VAL A 723     -16.017  -5.735  37.441  1.00 93.20           N
ATOM   5025  CA  VAL A 723     -16.757  -5.256  36.297  1.00 93.20           C
ATOM   5026  CB  VAL A 723     -15.863  -4.920  35.146  1.00 93.20           C
ATOM   5027  CG1 VAL A 723     -16.746  -4.497  33.962  1.00 93.20           C
ATOM   5028  CG2 VAL A 723     -14.859  -3.847  35.603  1.00 93.20           C
ATOM   5029  C   VAL A 723     -17.746  -6.275  35.813  1.00 93.20           C
ATOM   5030  O   VAL A 723     -18.957  -6.064  35.864  1.00 93.20           O
ATOM   5031  N   ALA A 724     -17.225  -7.429  35.326  1.00 76.63           N
ATOM   5032  CA  ALA A 724     -18.055  -8.536  34.945  1.00 76.63           C
ATOM   5033  CB  ALA A 724     -17.382  -9.528  33.980  1.00 76.63           C
ATOM   5034  C   ALA A 724     -18.239  -9.220  36.251  1.00 76.63           C
ATOM   5035  O   ALA A 724     -17.257  -9.520  36.930  1.00 76.63           O
ATOM   5036  N   ARG A 725     -19.496  -9.504  36.627  1.00101.06           N
ATOM   5037  CA  ARG A 725     -19.733  -9.978  37.956  1.00101.06           C
ATOM   5038  CB  ARG A 725     -20.401  -8.887  38.811  1.00101.06           C
ATOM   5039  CG  ARG A 725     -20.701  -9.291  40.252  1.00101.06           C
ATOM   5040  CD  ARG A 725     -21.228  -8.141  41.114  1.00101.06           C
ATOM   5041  NE  ARG A 725     -20.166  -7.098  41.162  1.00101.06           N
ATOM   5042  CZ  ARG A 725     -20.503  -5.805  41.443  1.00101.06           C
ATOM   5043  NH1 ARG A 725     -21.805  -5.475  41.687  1.00101.06           N
ATOM   5044  NH2 ARG A 725     -19.542  -4.838  41.470  1.00101.06           N
ATOM   5045  C   ARG A 725     -20.622 -11.184  37.938  1.00101.06           C
ATOM   5046  O   ARG A 725     -21.508 -11.327  37.095  1.00101.06           O
ATOM   5047  N   PRO A 726     -20.376 -12.066  38.877  1.00 83.09           N
ATOM   5048  CA  PRO A 726     -21.186 -13.246  38.999  1.00 83.09           C
ATOM   5049  CD  PRO A 726     -19.022 -12.280  39.364  1.00 83.09           C
ATOM   5050  CB  PRO A 726     -20.423 -14.182  39.932  1.00 83.09           C
ATOM   5051  CG  PRO A 726     -18.952 -13.769  39.740  1.00 83.09           C
ATOM   5052  C   PRO A 726     -22.517 -12.825  39.535  1.00 83.09           C
ATOM   5053  O   PRO A 726     -22.584 -11.821  40.238  1.00 83.09           O
ATOM   5054  N   LEU A 727     -23.583 -13.580  39.219  1.00108.15           N
ATOM   5055  CA  LEU A 727     -24.907 -13.286  39.683  1.00108.15           C
ATOM   5056  CB  LEU A 727     -25.967 -14.285  39.178  1.00108.15           C
ATOM   5057  CG  LEU A 727     -26.298 -14.172  37.676  1.00108.15           C
ATOM   5058  CD1 LEU A 727     -25.080 -14.478  36.793  1.00108.15           C
ATOM   5059  CD2 LEU A 727     -27.521 -15.032  37.317  1.00108.15           C
[truncated: 136,149 more chars]
