# Supplementary material for: Proteome-wide prediction of targets for aspirin: new insight into the molecular mechanism of aspirin
Source: PeerJ. 2016 Mar 10;4:e1791. doi: 10.7717/peerj.1791 (PMC4793309; doi:10.7717/peerj.1791)
Supplement: File S1 — The raw data contains all strucures of the identified 79 proteins. The Protocols show how to prepare protein strucure and run CDOCKER. [file peerj-04-1791-s004.zip › 79_protein_strucures/NP_000500.2_31-421_100.000.pdb]

EXPDTA    THEORETICAL MODEL, MODELLER 9v7 2010/03/18 23:48:17
REMARK   6 MODELLER OBJECTIVE FUNCTION:      2427.0469
REMARK   6 MODELLER BEST TEMPLATE % SEQ ID: 100.000
REMARK   6 MODELLER BLK RESIDUE  396:
REMARK   6 MODELLER BLK RESIDUE  397:
REMARK   6 MODELLER BLK RESIDUE  398:
ATOM      1  N   ARG A  31     104.382 -35.364 -93.194  1.00 79.16           N
ATOM      2  CA  ARG A  31     103.809 -36.715 -93.380  1.00 79.16           C
ATOM      3  CB  ARG A  31     104.069 -37.587 -92.136  1.00 79.16           C
ATOM      4  CG  ARG A  31     105.538 -37.978 -91.931  1.00 79.16           C
ATOM      5  CD  ARG A  31     105.927 -39.316 -92.576  1.00 79.16           C
ATOM      6  NE  ARG A  31     107.357 -39.595 -92.248  1.00 79.16           N
ATOM      7  CZ  ARG A  31     107.798 -40.879 -92.087  1.00 79.16           C
ATOM      8  NH1 ARG A  31     106.938 -41.931 -92.226  1.00 79.16           N
ATOM      9  NH2 ARG A  31     109.107 -41.117 -91.785  1.00 79.16           N
ATOM     10  C   ARG A  31     102.339 -36.637 -93.618  1.00 79.16           C
ATOM     11  O   ARG A  31     101.831 -35.649 -94.144  1.00 79.16           O
ATOM     12  N   ASP A  32     101.625 -37.715 -93.257  1.00 92.01           N
ATOM     13  CA  ASP A  32     100.208 -37.791 -93.435  1.00 92.01           C
ATOM     14  CB  ASP A  32      99.666 -39.171 -93.031  1.00 92.01           C
ATOM     15  CG  ASP A  32      98.186 -39.246 -93.371  1.00 92.01           C
ATOM     16  OD1 ASP A  32      97.613 -38.220 -93.825  1.00 92.01           O
ATOM     17  OD2 ASP A  32      97.605 -40.345 -93.175  1.00 92.01           O
ATOM     18  C   ASP A  32      99.569 -36.774 -92.549  1.00 92.01           C
ATOM     19  O   ASP A  32      98.646 -36.066 -92.952  1.00 92.01           O
ATOM     20  N   ASN A  33     100.076 -36.659 -91.310  1.00108.45           N
ATOM     21  CA  ASN A  33      99.463 -35.777 -90.367  1.00108.45           C
ATOM     22  CB  ASN A  33      99.605 -36.258 -88.914  1.00108.45           C
ATOM     23  CG  ASN A  33      98.750 -37.509 -88.766  1.00108.45           C
ATOM     24  OD1 ASN A  33      97.959 -37.842 -89.647  1.00108.45           O
ATOM     25  ND2 ASN A  33      98.895 -38.222 -87.617  1.00108.45           N
ATOM     26  C   ASN A  33     100.105 -34.437 -90.456  1.00108.45           C
ATOM     27  O   ASN A  33     101.215 -34.221 -89.972  1.00108.45           O
ATOM     28  N   CYS A  34      99.388 -33.499 -91.096  1.00 67.43           N
ATOM     29  CA  CYS A  34      99.804 -32.138 -91.212  1.00 67.43           C
ATOM     30  CB  CYS A  34     101.299 -31.958 -91.521  1.00 67.43           C
ATOM     31  SG  CYS A  34     101.769 -30.206 -91.619  1.00 67.43           S
ATOM     32  C   CYS A  34      99.024 -31.577 -92.360  1.00 67.43           C
ATOM     33  O   CYS A  34      98.687 -32.301 -93.295  1.00 67.43           O
ATOM     34  N   CYS A  35      98.752 -30.258 -92.324  1.00 68.78           N
ATOM     35  CA  CYS A  35      98.032 -29.567 -93.360  1.00 68.78           C
ATOM     36  CB  CYS A  35      98.873 -29.322 -94.627  1.00 68.78           C
ATOM     37  SG  CYS A  35      97.932 -28.497 -95.942  1.00 68.78           S
ATOM     38  C   CYS A  35      96.765 -30.256 -93.777  1.00 68.78           C
ATOM     39  O   CYS A  35      96.702 -30.856 -94.849  1.00 68.78           O
ATOM     40  N   ILE A  36      95.723 -30.221 -92.917  1.00 94.14           N
ATOM     41  CA  ILE A  36      94.446 -30.733 -93.330  1.00 94.14           C
ATOM     42  CB  ILE A  36      93.887 -31.771 -92.400  1.00 94.14           C
ATOM     43  CG2 ILE A  36      92.455 -32.074 -92.868  1.00 94.14           C
ATOM     44  CG1 ILE A  36      94.790 -33.019 -92.346  1.00 94.14           C
ATOM     45  CD1 ILE A  36      96.143 -32.791 -91.668  1.00 94.14           C
ATOM     46  C   ILE A  36      93.483 -29.578 -93.323  1.00 94.14           C
ATOM     47  O   ILE A  36      92.990 -29.177 -92.270  1.00 94.14           O
ATOM     48  N   LEU A  37      93.160 -29.027 -94.512  1.00 56.94           N
ATOM     49  CA  LEU A  37      92.272 -27.897 -94.591  1.00 56.94           C
ATOM     50  CB  LEU A  37      92.084 -27.424 -96.046  1.00 56.94           C
ATOM     51  CG  LEU A  37      91.155 -26.211 -96.211  1.00 56.94           C
ATOM     52  CD1 LEU A  37      91.787 -24.959 -95.589  1.00 56.94           C
ATOM     53  CD2 LEU A  37      90.760 -25.999 -97.680  1.00 56.94           C
ATOM     54  C   LEU A  37      90.933 -28.335 -94.083  1.00 56.94           C
ATOM     55  O   LEU A  37      90.321 -27.678 -93.239  1.00 56.94           O
ATOM     56  N   ASP A  38      90.456 -29.486 -94.593  1.00 73.75           N
ATOM     57  CA  ASP A  38      89.203 -30.045 -94.184  1.00 73.75           C
ATOM     58  CB  ASP A  38      88.138 -30.034 -95.288  1.00 73.75           C
ATOM     59  CG  ASP A  38      86.856 -30.588 -94.690  1.00 73.75           C
ATOM     60  OD1 ASP A  38      86.373 -30.013 -93.680  1.00 73.75           O
ATOM     61  OD2 ASP A  38      86.337 -31.592 -95.242  1.00 73.75           O
ATOM     62  C   ASP A  38      89.487 -31.475 -93.848  1.00 73.75           C
ATOM     63  O   ASP A  38      90.251 -32.136 -94.547  1.00 73.75           O
ATOM     64  N   GLU A  39      88.861 -32.002 -92.780  1.00 86.04           N
ATOM     65  CA  GLU A  39      89.159 -33.332 -92.323  1.00 86.04           C
ATOM     66  CB  GLU A  39      88.427 -33.701 -91.024  1.00 86.04           C
ATOM     67  CG  GLU A  39      89.005 -33.001 -89.795  1.00 86.04           C
ATOM     68  CD  GLU A  39      90.365 -33.624 -89.510  1.00 86.04           C
ATOM     69  OE1 GLU A  39      91.324 -33.351 -90.281  1.00 86.04           O
ATOM     70  OE2 GLU A  39      90.459 -34.390 -88.515  1.00 86.04           O
ATOM     71  C   GLU A  39      88.817 -34.367 -93.355  1.00 86.04           C
ATOM     72  O   GLU A  39      89.542 -35.349 -93.507  1.00 86.04           O
ATOM     73  N   ARG A  40      87.702 -34.195 -94.089  1.00 72.52           N
ATOM     74  CA  ARG A  40      87.294 -35.210 -95.023  1.00 72.52           C
ATOM     75  CB  ARG A  40      85.948 -34.914 -95.715  1.00 72.52           C
ATOM     76  CG  ARG A  40      84.709 -35.101 -94.835  1.00 72.52           C
ATOM     77  CD  ARG A  40      83.410 -35.126 -95.655  1.00 72.52           C
ATOM     78  NE  ARG A  40      82.269 -35.442 -94.744  1.00 72.52           N
ATOM     79  CZ  ARG A  40      81.187 -36.124 -95.228  1.00 72.52           C
ATOM     80  NH1 ARG A  40      81.178 -36.556 -96.524  1.00 72.52           N
ATOM     81  NH2 ARG A  40      80.118 -36.383 -94.418  1.00 72.52           N
ATOM     82  C   ARG A  40      88.300 -35.388 -96.124  1.00 72.52           C
ATOM     83  O   ARG A  40      88.634 -36.517 -96.483  1.00 72.52           O
ATOM     84  N   PHE A  41      88.799 -34.272 -96.691  1.00 63.66           N
ATOM     85  CA  PHE A  41      89.659 -34.290 -97.848  1.00 63.66           C
ATOM     86  CB  PHE A  41      89.783 -32.900 -98.494  1.00 63.66           C
ATOM     87  CG  PHE A  41      88.469 -32.691 -99.171  1.00 63.66           C
ATOM     88  CD1 PHE A  41      87.339 -32.404 -98.440  1.00 63.66           C
ATOM     89  CD2 PHE A  41      88.365 -32.789-100.541  1.00 63.66           C
ATOM     90  CE1 PHE A  41      86.129 -32.220 -99.068  1.00 63.66           C
ATOM     91  CE2 PHE A  41      87.158 -32.605-101.175  1.00 63.66           C
ATOM     92  CZ  PHE A  41      86.035 -32.321-100.436  1.00 63.66           C
ATOM     93  C   PHE A  41      91.012 -34.893 -97.592  1.00 63.66           C
ATOM     94  O   PHE A  41      91.516 -35.647 -98.425  1.00 63.66           O
ATOM     95  N   GLY A  42      91.657 -34.599 -96.448  1.00 29.26           N
ATOM     96  CA  GLY A  42      92.941 -35.204 -96.211  1.00 29.26           C
ATOM     97  C   GLY A  42      94.027 -34.188 -96.394  1.00 29.26           C
ATOM     98  O   GLY A  42      93.783 -33.052 -96.793  1.00 29.26           O
ATOM     99  N   SER A  43      95.278 -34.607 -96.107  1.00 41.80           N
ATOM    100  CA  SER A  43      96.412 -33.729 -96.128  1.00 41.80           C
ATOM    101  CB  SER A  43      97.734 -34.461 -95.846  1.00 41.80           C
ATOM    102  OG  SER A  43      98.821 -33.549 -95.882  1.00 41.80           O
ATOM    103  C   SER A  43      96.518 -33.097 -97.480  1.00 41.80           C
ATOM    104  O   SER A  43      96.354 -33.758 -98.503  1.00 41.80           O
ATOM    105  N   TYR A  44      96.827 -31.784 -97.499  1.00 74.93           N
ATOM    106  CA  TYR A  44      96.947 -31.035 -98.717  1.00 74.93           C
ATOM    107  CB  TYR A  44      96.342 -29.615 -98.644  1.00 74.93           C
ATOM    108  CG  TYR A  44      94.844 -29.639 -98.670  1.00 74.93           C
ATOM    109  CD1 TYR A  44      94.106 -30.118 -97.609  1.00 74.93           C
ATOM    110  CD2 TYR A  44      94.169 -29.135 -99.760  1.00 74.93           C
ATOM    111  CE1 TYR A  44      92.728 -30.120 -97.648  1.00 74.93           C
ATOM    112  CE2 TYR A  44      92.794 -29.132 -99.807  1.00 74.93           C
ATOM    113  CZ  TYR A  44      92.070 -29.629 -98.749  1.00 74.93           C
ATOM    114  OH  TYR A  44      90.659 -29.634 -98.786  1.00 74.93           O
ATOM    115  C   TYR A  44      98.410 -30.854 -98.963  1.00 74.93           C
ATOM    116  O   TYR A  44      99.146 -30.371 -98.104  1.00 74.93           O
ATOM    117  N   CYS A  45      98.871 -31.256-100.165  1.00 43.14           N
ATOM    118  CA  CYS A  45     100.269 -31.181-100.475  1.00 43.14           C
ATOM    119  CB  CYS A  45     100.866 -32.517-100.951  1.00 43.14           C
ATOM    120  SG  CYS A  45     100.894 -33.776 -99.640  1.00 43.14           S
ATOM    121  C   CYS A  45     100.485 -30.190-101.575  1.00 43.14           C
ATOM    122  O   CYS A  45      99.557 -29.602-102.127  1.00 43.14           O
ATOM    123  N   PRO A  46     101.740 -29.988-101.877  1.00 73.41           N
ATOM    124  CA  PRO A  46     102.124 -29.064-102.908  1.00 73.41           C
ATOM    125  CD  PRO A  46     102.796 -30.177-100.895  1.00 73.41           C
ATOM    126  CB  PRO A  46     103.586 -28.694-102.629  1.00 73.41           C
ATOM    127  CG  PRO A  46     104.078 -29.759-101.633  1.00 73.41           C
ATOM    128  C   PRO A  46     101.880 -29.639-104.265  1.00 73.41           C
ATOM    129  O   PRO A  46     101.724 -30.853-104.387  1.00 73.41           O
ATOM    130  N   THR A  47     101.832 -28.772-105.296  1.00103.05           N
ATOM    131  CA  THR A  47     101.559 -29.221-106.627  1.00103.05           C
ATOM    132  CB  THR A  47     101.318 -28.113-107.609  1.00103.05           C
ATOM    133  OG1 THR A  47     101.010 -28.651-108.887  1.00103.05           O
ATOM    134  CG2 THR A  47     102.580 -27.238-107.688  1.00103.05           C
ATOM    135  C   THR A  47     102.733 -29.991-107.117  1.00103.05           C
ATOM    136  O   THR A  47     103.834 -29.899-106.578  1.00103.05           O
ATOM    137  N   THR A  48     102.495 -30.795-108.168  1.00109.32           N
ATOM    138  CA  THR A  48     103.508 -31.619-108.750  1.00109.32           C
ATOM    139  CB  THR A  48     102.976 -32.539-109.811  1.00109.32           C
ATOM    140  OG1 THR A  48     102.372 -31.790-110.854  1.00109.32           O
ATOM    141  CG2 THR A  48     101.948 -33.493-109.173  1.00109.32           C
ATOM    142  C   THR A  48     104.562 -30.746-109.354  1.00109.32           C
ATOM    143  O   THR A  48     105.735 -31.110-109.365  1.00109.32           O
ATOM    144  N   CYS A  49     104.175 -29.581-109.905  1.00 47.75           N
ATOM    145  CA  CYS A  49     105.136 -28.729-110.550  1.00 47.75           C
ATOM    146  CB  CYS A  49     104.471 -27.495-111.183  1.00 47.75           C
ATOM    147  SG  CYS A  49     103.271 -27.939-112.474  1.00 47.75           S
ATOM    148  C   CYS A  49     106.166 -28.221-109.580  1.00 47.75           C
ATOM    149  O   CYS A  49     107.366 -28.422-109.762  1.00 47.75           O
ATOM    150  N   GLY A  50     105.715 -27.592-108.480  1.00 26.98           N
ATOM    151  CA  GLY A  50     106.618 -26.951-107.565  1.00 26.98           C
ATOM    152  C   GLY A  50     107.523 -27.957-106.951  1.00 26.98           C
ATOM    153  O   GLY A  50     108.701 -27.688-106.729  1.00 26.98           O
ATOM    154  N   ILE A  51     106.976 -29.141-106.644  1.00 97.84           N
ATOM    155  CA  ILE A  51     107.730 -30.165-105.993  1.00 97.84           C
ATOM    156  CB  ILE A  51     106.873 -31.354-105.639  1.00 97.84           C
ATOM    157  CG2 ILE A  51     106.547 -32.120-106.929  1.00 97.84           C
ATOM    158  CG1 ILE A  51     107.520 -32.215-104.540  1.00 97.84           C
ATOM    159  CD1 ILE A  51     108.861 -32.830-104.923  1.00 97.84           C
ATOM    160  C   ILE A  51     108.845 -30.580-106.906  1.00 97.84           C
ATOM    161  O   ILE A  51     109.960 -30.838-106.458  1.00 97.84           O
ATOM    162  N   ALA A  52     108.577 -30.643-108.224  1.00 31.81           N
ATOM    163  CA  ALA A  52     109.564 -31.073-109.173  1.00 31.81           C
ATOM    164  CB  ALA A  52     109.028 -31.080-110.616  1.00 31.81           C
ATOM    165  C   ALA A  52     110.740 -30.147-109.141  1.00 31.81           C
ATOM    166  O   ALA A  52     111.882 -30.598-109.187  1.00 31.81           O
ATOM    167  N   ASP A  53     110.495 -28.824-109.064  1.00 40.28           N
ATOM    168  CA  ASP A  53     111.562 -27.862-109.073  1.00 40.28           C
ATOM    169  CB  ASP A  53     111.057 -26.407-109.043  1.00 40.28           C
ATOM    170  CG  ASP A  53     112.277 -25.497-109.056  1.00 40.28           C
ATOM    171  OD1 ASP A  53     113.378 -25.990-109.421  1.00 40.28           O
ATOM    172  OD2 ASP A  53     112.130 -24.299-108.696  1.00 40.28           O
ATOM    173  C   ASP A  53     112.412 -28.040-107.856  1.00 40.28           C
ATOM    174  O   ASP A  53     113.640 -28.038-107.932  1.00 40.28           O
ATOM    175  N   PHE A  54     111.773 -28.212-106.687  1.00 44.02           N
ATOM    176  CA  PHE A  54     112.497 -28.337-105.457  1.00 44.02           C
ATOM    177  CB  PHE A  54     111.574 -28.483-104.234  1.00 44.02           C
ATOM    178  CG  PHE A  54     112.422 -28.377-103.011  1.00 44.02           C
ATOM    179  CD1 PHE A  54     112.651 -27.150-102.433  1.00 44.02           C
ATOM    180  CD2 PHE A  54     112.988 -29.496-102.446  1.00 44.02           C
ATOM    181  CE1 PHE A  54     113.432 -27.035-101.306  1.00 44.02           C
ATOM    182  CE2 PHE A  54     113.771 -29.389-101.320  1.00 44.02           C
ATOM    183  CZ  PHE A  54     113.994 -28.158-100.750  1.00 44.02           C
ATOM    184  C   PHE A  54     113.320 -29.579-105.523  1.00 44.02           C
ATOM    185  O   PHE A  54     114.486 -29.577-105.133  1.00 44.02           O
ATOM    186  N   LEU A  55     112.726 -30.676-106.033  1.00159.04           N
ATOM    187  CA  LEU A  55     113.422 -31.928-106.080  1.00159.04           C
ATOM    188  CB  LEU A  55     112.637 -33.087-106.710  1.00159.04           C
ATOM    189  CG  LEU A  55     111.583 -33.723-105.804  1.00159.04           C
ATOM    190  CD1 LEU A  55     110.980 -34.950-106.499  1.00159.04           C
ATOM    191  CD2 LEU A  55     112.161 -34.060-104.418  1.00159.04           C
ATOM    192  C   LEU A  55     114.631 -31.805-106.930  1.00159.04           C
ATOM    193  O   LEU A  55     115.698 -32.286-106.565  1.00159.04           O
ATOM    194  N   SER A  56     114.505 -31.138-108.084  1.00 47.98           N
ATOM    195  CA  SER A  56     115.602 -31.095-108.997  1.00 47.98           C
ATOM    196  CB  SER A  56     115.297 -30.274-110.265  1.00 47.98           C
ATOM    197  OG  SER A  56     116.414 -30.283-111.142  1.00 47.98           O
ATOM    198  C   SER A  56     116.782 -30.481-108.325  1.00 47.98           C
ATOM    199  O   SER A  56     117.897 -30.976-108.478  1.00 47.98           O
ATOM    200  N   THR A  57     116.576 -29.388-107.565  1.00116.50           N
ATOM    201  CA  THR A  57     117.707 -28.752-106.955  1.00116.50           C
ATOM    202  CB  THR A  57     117.386 -27.419-106.326  1.00116.50           C
ATOM    203  OG1 THR A  57     118.592 -26.721-106.067  1.00116.50           O
ATOM    204  CG2 THR A  57     116.610 -27.601-105.008  1.00116.50           C
ATOM    205  C   THR A  57     118.300 -29.661-105.921  1.00116.50           C
ATOM    206  O   THR A  57     119.514 -29.850-105.860  1.00116.50           O
ATOM    207  N   TYR A  58     117.432 -30.292-105.114  1.00 51.67           N
ATOM    208  CA  TYR A  58     117.820 -31.120-104.013  1.00 51.67           C
ATOM    209  CB  TYR A  58     116.574 -31.630-103.269  1.00 51.67           C
ATOM    210  CG  TYR A  58     116.968 -32.527-102.151  1.00 51.67           C
ATOM    211  CD1 TYR A  58     117.444 -32.021-100.965  1.00 51.67           C
ATOM    212  CD2 TYR A  58     116.828 -33.886-102.291  1.00 51.67           C
ATOM    213  CE1 TYR A  58     117.794 -32.864 -99.939  1.00 51.67           C
ATOM    214  CE2 TYR A  58     117.175 -34.735-101.269  1.00 51.67           C
ATOM    215  CZ  TYR A  58     117.660 -34.222-100.091  1.00 51.67           C
ATOM    216  OH  TYR A  58     118.018 -35.085 -99.037  1.00 51.67           O
ATOM    217  C   TYR A  58     118.607 -32.290-104.514  1.00 51.67           C
ATOM    218  O   TYR A  58     119.637 -32.646-103.945  1.00 51.67           O
ATOM    219  N   GLN A  59     118.142 -32.910-105.611  1.00131.70           N
ATOM    220  CA  GLN A  59     118.755 -34.093-106.146  1.00131.70           C
ATOM    221  CB  GLN A  59     118.024 -34.562-107.411  1.00131.70           C
ATOM    222  CG  GLN A  59     116.538 -34.824-107.174  1.00131.70           C
ATOM    223  CD  GLN A  59     115.843 -34.859-108.527  1.00131.70           C
ATOM    224  OE1 GLN A  59     116.487 -35.019-109.561  1.00131.70           O
ATOM    225  NE2 GLN A  59     114.495 -34.677-108.526  1.00131.70           N
ATOM    226  C   GLN A  59     120.149 -33.782-106.581  1.00131.70           C
ATOM    227  O   GLN A  59     121.093 -34.491-106.239  1.00131.70           O
ATOM    228  N   THR A  60     120.302 -32.702-107.365  1.00 38.48           N
ATOM    229  CA  THR A  60     121.583 -32.335-107.884  1.00 38.48           C
ATOM    230  CB  THR A  60     121.502 -31.226-108.890  1.00 38.48           C
ATOM    231  OG1 THR A  60     120.651 -31.596-109.965  1.00 38.48           O
ATOM    232  CG2 THR A  60     122.919 -30.944-109.418  1.00 38.48           C
ATOM    233  C   THR A  60     122.436 -31.850-106.765  1.00 38.48           C
ATOM    234  O   THR A  60     123.619 -32.174-106.682  1.00 38.48           O
ATOM    235  N   LYS A  61     121.841 -31.057-105.858  1.00130.83           N
ATOM    236  CA  LYS A  61     122.613 -30.451-104.821  1.00130.83           C
ATOM    237  CB  LYS A  61     121.793 -29.497-103.933  1.00130.83           C
ATOM    238  CG  LYS A  61     122.645 -28.537-103.095  1.00130.83           C
ATOM    239  CD  LYS A  61     123.510 -29.209-102.026  1.00130.83           C
ATOM    240  CE  LYS A  61     122.779 -29.450-100.705  1.00130.83           C
ATOM    241  NZ  LYS A  61     123.696 -30.092 -99.735  1.00130.83           N
ATOM    242  C   LYS A  61     123.230 -31.492-103.942  1.00130.83           C
ATOM    243  O   LYS A  61     124.419 -31.397-103.659  1.00130.83           O
ATOM    244  N   VAL A  62     122.439 -32.480-103.466  1.00124.38           N
ATOM    245  CA  VAL A  62     122.905 -33.516-102.576  1.00124.38           C
ATOM    246  CB  VAL A  62     121.804 -34.237-101.858  1.00124.38           C
ATOM    247  CG1 VAL A  62     121.115 -33.253-100.910  1.00124.38           C
ATOM    248  CG2 VAL A  62     120.862 -34.864-102.896  1.00124.38           C
ATOM    249  C   VAL A  62     123.747 -34.575-103.218  1.00124.38           C
ATOM    250  O   VAL A  62     124.793 -34.934-102.682  1.00124.38           O
ATOM    251  N   ASP A  63     123.334 -35.101-104.386  1.00 54.57           N
ATOM    252  CA  ASP A  63     124.010 -36.247-104.925  1.00 54.57           C
ATOM    253  CB  ASP A  63     123.430 -36.747-106.261  1.00 54.57           C
ATOM    254  CG  ASP A  63     124.111 -38.075-106.574  1.00 54.57           C
ATOM    255  OD1 ASP A  63     124.835 -38.595-105.684  1.00 54.57           O
ATOM    256  OD2 ASP A  63     123.919 -38.588-107.707  1.00 54.57           O
ATOM    257  C   ASP A  63     125.426 -35.888-105.178  1.00 54.57           C
ATOM    258  O   ASP A  63     126.331 -36.687-104.941  1.00 54.57           O
ATOM    259  N   LYS A  64     125.663 -34.664-105.669  1.00109.02           N
ATOM    260  CA  LYS A  64     127.013 -34.323-105.966  1.00109.02           C
ATOM    261  CB  LYS A  64     127.193 -32.892-106.493  1.00109.02           C
ATOM    262  CG  LYS A  64     128.585 -32.641-107.078  1.00109.02           C
ATOM    263  CD  LYS A  64     128.780 -31.219-107.611  1.00109.02           C
ATOM    264  CE  LYS A  64     127.621 -30.695-108.461  1.00109.02           C
ATOM    265  NZ  LYS A  64     127.720 -31.233-109.834  1.00109.02           N
ATOM    266  C   LYS A  64     127.812 -34.392-104.705  1.00109.02           C
ATOM    267  O   LYS A  64     128.859 -35.033-104.673  1.00109.02           O
ATOM    268  N   ASP A  65     127.323 -33.760-103.620  1.00125.76           N
ATOM    269  CA  ASP A  65     128.094 -33.710-102.413  1.00125.76           C
ATOM    270  CB  ASP A  65     127.610 -32.687-101.369  1.00125.76           C
ATOM    271  CG  ASP A  65     126.211 -33.039-100.920  1.00125.76           C
ATOM    272  OD1 ASP A  65     126.076 -33.812 -99.935  1.00125.76           O
ATOM    273  OD2 ASP A  65     125.252 -32.542-101.561  1.00125.76           O
ATOM    274  C   ASP A  65     128.218 -35.056-101.764  1.00125.76           C
ATOM    275  O   ASP A  65     129.223 -35.322-101.112  1.00125.76           O
ATOM    276  N   LEU A  66     127.201 -35.932-101.877  1.00 57.16           N
ATOM    277  CA  LEU A  66     127.279 -37.226-101.254  1.00 57.16           C
ATOM    278  CB  LEU A  66     125.979 -38.031-101.439  1.00 57.16           C
ATOM    279  CG  LEU A  66     124.731 -37.320-100.879  1.00 57.16           C
ATOM    280  CD1 LEU A  66     123.487 -38.218-100.971  1.00 57.16           C
ATOM    281  CD2 LEU A  66     124.984 -36.765 -99.470  1.00 57.16           C
ATOM    282  C   LEU A  66     128.374 -38.003-101.907  1.00 57.16           C
ATOM    283  O   LEU A  66     129.201 -38.623-101.241  1.00 57.16           O
ATOM    284  N   GLN A  67     128.401 -37.971-103.250  1.00 94.56           N
ATOM    285  CA  GLN A  67     129.374 -38.683-104.018  1.00 94.56           C
ATOM    286  CB  GLN A  67     129.065 -38.647-105.522  1.00 94.56           C
ATOM    287  CG  GLN A  67     129.873 -39.644-106.349  1.00 94.56           C
ATOM    288  CD  GLN A  67     129.218 -39.699-107.721  1.00 94.56           C
ATOM    289  OE1 GLN A  67     129.882 -39.750-108.755  1.00 94.56           O
ATOM    290  NE2 GLN A  67     127.858 -39.699-107.724  1.00 94.56           N
ATOM    291  C   GLN A  67     130.701 -38.050-103.758  1.00 94.56           C
ATOM    292  O   GLN A  67     131.736 -38.709-103.795  1.00 94.56           O
ATOM    293  N   SER A  68     130.699 -36.726-103.535  1.00 38.38           N
ATOM    294  CA  SER A  68     131.898 -36.005-103.246  1.00 38.38           C
ATOM    295  CB  SER A  68     131.660 -34.491-103.146  1.00 38.38           C
ATOM    296  OG  SER A  68     132.881 -33.825-102.864  1.00 38.38           O
ATOM    297  C   SER A  68     132.434 -36.475-101.935  1.00 38.38           C
ATOM    298  O   SER A  68     133.636 -36.649-101.792  1.00 38.38           O
ATOM    299  N   LEU A  69     131.572 -36.682-100.927  1.00104.00           N
ATOM    300  CA  LEU A  69     132.066 -37.137 -99.663  1.00104.00           C
ATOM    301  CB  LEU A  69     131.011 -37.130 -98.544  1.00104.00           C
ATOM    302  CG  LEU A  69     131.555 -37.592 -97.175  1.00104.00           C
ATOM    303  CD1 LEU A  69     131.724 -39.119 -97.081  1.00104.00           C
ATOM    304  CD2 LEU A  69     132.853 -36.845 -96.833  1.00104.00           C
ATOM    305  C   LEU A  69     132.570 -38.527 -99.834  1.00104.00           C
ATOM    306  O   LEU A  69     133.579 -38.896 -99.238  1.00104.00           O
ATOM    307  N   GLU A  70     131.867 -39.353-100.632  1.00 92.37           N
ATOM    308  CA  GLU A  70     132.334 -40.693-100.794  1.00 92.37           C
ATOM    309  CB  GLU A  70     131.364 -41.621-101.560  1.00 92.37           C
ATOM    310  CG  GLU A  70     131.076 -41.242-103.012  1.00 92.37           C
ATOM    311  CD  GLU A  70     130.109 -42.259-103.603  1.00 92.37           C
ATOM    312  OE1 GLU A  70     128.888 -42.144-103.315  1.00 92.37           O
ATOM    313  OE2 GLU A  70     130.572 -43.163-104.348  1.00 92.37           O
ATOM    314  C   GLU A  70     133.659 -40.636-101.497  1.00 92.37           C
ATOM    315  O   GLU A  70     134.571 -41.390-101.160  1.00 92.37           O
ATOM    316  N   ASP A  71     133.796 -39.737-102.498  1.00 49.75           N
ATOM    317  CA  ASP A  71     135.014 -39.586-103.253  1.00 49.75           C
ATOM    318  CB  ASP A  71     134.861 -38.610-104.433  1.00 49.75           C
ATOM    319  CG  ASP A  71     136.200 -38.534-105.156  1.00 49.75           C
ATOM    320  OD1 ASP A  71     136.931 -39.561-105.145  1.00 49.75           O
ATOM    321  OD2 ASP A  71     136.516 -37.449-105.714  1.00 49.75           O
ATOM    322  C   ASP A  71     136.126 -39.035-102.401  1.00 49.75           C
ATOM    323  O   ASP A  71     137.240 -39.554-102.417  1.00 49.75           O
ATOM    324  N   ILE A  72     135.840 -37.976-101.617  1.00 56.77           N
ATOM    325  CA  ILE A  72     136.786 -37.260-100.807  1.00 56.77           C
ATOM    326  CB  ILE A  72     136.200 -36.089-100.065  1.00 56.77           C
ATOM    327  CG2 ILE A  72     137.270 -35.565 -99.092  1.00 56.77           C
ATOM    328  CG1 ILE A  72     135.695 -35.014-101.041  1.00 56.77           C
ATOM    329  CD1 ILE A  72     134.809 -33.962-100.377  1.00 56.77           C
ATOM    330  C   ILE A  72     137.330 -38.211 -99.805  1.00 56.77           C
ATOM    331  O   ILE A  72     138.502 -38.126 -99.453  1.00 56.77           O
ATOM    332  N   LEU A  73     136.460 -39.079 -99.260  1.00100.39           N
ATOM    333  CA  LEU A  73     136.847 -40.108 -98.342  1.00100.39           C
ATOM    334  CB  LEU A  73     135.601 -40.758 -97.694  1.00100.39           C
ATOM    335  CG  LEU A  73     135.829 -41.837 -96.614  1.00100.39           C
ATOM    336  CD1 LEU A  73     134.483 -42.244 -95.994  1.00100.39           C
ATOM    337  CD2 LEU A  73     136.576 -43.066 -97.152  1.00100.39           C
ATOM    338  C   LEU A  73     137.614 -41.137 -99.108  1.00100.39           C
ATOM    339  O   LEU A  73     138.621 -41.668 -98.644  1.00100.39           O
ATOM    340  N   HIS A  74     137.156 -41.432-100.335  1.00 46.24           N
ATOM    341  CA  HIS A  74     137.757 -42.481-101.098  1.00 46.24           C
ATOM    342  ND1 HIS A  74     138.699 -43.944-103.969  1.00 46.24           N
ATOM    343  CG  HIS A  74     137.561 -43.920-103.192  1.00 46.24           C
ATOM    344  CB  HIS A  74     137.064 -42.711-102.456  1.00 46.24           C
ATOM    345  NE2 HIS A  74     137.819 -45.984-104.063  1.00 46.24           N
ATOM    346  CD2 HIS A  74     137.037 -45.174-103.261  1.00 46.24           C
ATOM    347  CE1 HIS A  74     138.805 -45.201-104.465  1.00 46.24           C
ATOM    348  C   HIS A  74     139.197 -42.144-101.361  1.00 46.24           C
ATOM    349  O   HIS A  74     140.065 -43.012-101.292  1.00 46.24           O
ATOM    350  N   GLN A  75     139.489 -40.873-101.684  1.00 75.35           N
ATOM    351  CA  GLN A  75     140.823 -40.474-102.022  1.00 75.35           C
ATOM    352  CB  GLN A  75     140.890 -39.014-102.474  1.00 75.35           C
ATOM    353  CG  GLN A  75     142.291 -38.578-102.896  1.00 75.35           C
ATOM    354  CD  GLN A  75     142.190 -37.135-103.354  1.00 75.35           C
ATOM    355  OE1 GLN A  75     141.141 -36.509-103.210  1.00 75.35           O
ATOM    356  NE2 GLN A  75     143.300 -36.596-103.925  1.00 75.35           N
ATOM    357  C   GLN A  75     141.738 -40.620-100.850  1.00 75.35           C
ATOM    358  O   GLN A  75     142.853 -41.120-100.986  1.00 75.35           O
ATOM    359  N   VAL A  76     141.290 -40.177 -99.662  1.00105.88           N
ATOM    360  CA  VAL A  76     142.103 -40.204 -98.484  1.00105.88           C
ATOM    361  CB  VAL A  76     141.463 -39.512 -97.308  1.00105.88           C
ATOM    362  CG1 VAL A  76     141.208 -38.042 -97.681  1.00105.88           C
ATOM    363  CG2 VAL A  76     140.200 -40.275 -96.893  1.00105.88           C
ATOM    364  C   VAL A  76     142.383 -41.621 -98.097  1.00105.88           C
ATOM    365  O   VAL A  76     143.459 -41.931 -97.596  1.00105.88           O
ATOM    366  N   GLU A  77     141.399 -42.520 -98.256  1.00 89.81           N
ATOM    367  CA  GLU A  77     141.589 -43.877 -97.832  1.00 89.81           C
ATOM    368  CB  GLU A  77     140.260 -44.646 -97.701  1.00 89.81           C
ATOM    369  CG  GLU A  77     139.533 -44.882 -99.023  1.00 89.81           C
ATOM    370  CD  GLU A  77     140.059 -46.190 -99.592  1.00 89.81           C
ATOM    371  OE1 GLU A  77     140.645 -46.979 -98.801  1.00 89.81           O
ATOM    372  OE2 GLU A  77     139.877 -46.423-100.816  1.00 89.81           O
ATOM    373  C   GLU A  77     142.521 -44.655 -98.712  1.00 89.81           C
ATOM    374  O   GLU A  77     143.387 -45.378 -98.220  1.00 89.81           O
ATOM    375  N   ASN A  78     142.388 -44.493-100.039  1.00 64.40           N
ATOM    376  CA  ASN A  78     143.111 -45.257-101.014  1.00 64.40           C
ATOM    377  CB  ASN A  78     142.665 -44.920-102.443  1.00 64.40           C
ATOM    378  CG  ASN A  78     143.055 -46.105-103.296  1.00 64.40           C
ATOM    379  OD1 ASN A  78     143.490 -47.137-102.787  1.00 64.40           O
ATOM    380  ND2 ASN A  78     142.923 -45.948-104.640  1.00 64.40           N
ATOM    381  C   ASN A  78     144.570 -44.963-100.882  1.00 64.40           C
ATOM    382  O   ASN A  78     145.405 -45.827-101.146  1.00 64.40           O
ATOM    383  N   LYS A  79     144.918 -43.741-100.440  1.00131.72           N
ATOM    384  CA  LYS A  79     146.296 -43.366-100.361  1.00131.72           C
ATOM    385  CB  LYS A  79     146.559 -41.936 -99.837  1.00131.72           C
ATOM    386  CG  LYS A  79     146.038 -41.624 -98.435  1.00131.72           C
ATOM    387  CD  LYS A  79     146.695 -42.399 -97.291  1.00131.72           C
ATOM    388  CE  LYS A  79     146.046 -42.130 -95.934  1.00131.72           C
ATOM    389  NZ  LYS A  79     146.518 -43.116 -94.937  1.00131.72           N
ATOM    390  C   LYS A  79     146.996 -44.349 -99.477  1.00131.72           C
ATOM    391  O   LYS A  79     148.202 -44.547 -99.601  1.00131.72           O
ATOM    392  N   THR A  80     146.264 -44.996 -98.554  1.00 42.19           N
ATOM    393  CA  THR A  80     146.890 -45.946 -97.682  1.00 42.19           C
ATOM    394  CB  THR A  80     145.919 -46.613 -96.752  1.00 42.19           C
ATOM    395  OG1 THR A  80     145.273 -45.641 -95.940  1.00 42.19           O
ATOM    396  CG2 THR A  80     146.686 -47.620 -95.876  1.00 42.19           C
ATOM    397  C   THR A  80     147.546 -47.028 -98.499  1.00 42.19           C
ATOM    398  O   THR A  80     148.700 -47.363 -98.253  1.00 42.19           O
ATOM    399  N   SER A  81     146.854 -47.584 -99.515  1.00 57.09           N
ATOM    400  CA  SER A  81     147.386 -48.662-100.312  1.00 57.09           C
ATOM    401  CB  SER A  81     146.373 -49.198-101.337  1.00 57.09           C
ATOM    402  OG  SER A  81     146.004 -48.172-102.247  1.00 57.09           O
ATOM    403  C   SER A  81     148.588 -48.193-101.069  1.00 57.09           C
ATOM    404  O   SER A  81     149.410 -49.015-101.466  1.00 57.09           O
ATOM    405  N   GLU A  82     148.704 -46.882-101.363  1.00 98.29           N
ATOM    406  CA  GLU A  82     149.891 -46.460-102.055  1.00 98.29           C
ATOM    407  CB  GLU A  82     149.832 -45.042-102.649  1.00 98.29           C
ATOM    408  CG  GLU A  82     149.942 -43.907-101.631  1.00 98.29           C
ATOM    409  CD  GLU A  82     150.198 -42.638-102.424  1.00 98.29           C
ATOM    410  OE1 GLU A  82     149.214 -42.089-102.987  1.00 98.29           O
ATOM    411  OE2 GLU A  82     151.384 -42.214-102.492  1.00 98.29           O
ATOM    412  C   GLU A  82     151.079 -46.508-101.127  1.00 98.29           C
ATOM    413  O   GLU A  82     152.116 -47.075-101.466  1.00 98.29           O
ATOM    414  N   VAL A  83     150.935 -45.920 -99.918  1.00 43.52           N
ATOM    415  CA  VAL A  83     151.973 -45.823 -98.922  1.00 43.52           C
ATOM    416  CB  VAL A  83     151.569 -44.964 -97.759  1.00 43.52           C
ATOM    417  CG1 VAL A  83     152.697 -44.986 -96.717  1.00 43.52           C
ATOM    418  CG2 VAL A  83     151.232 -43.559 -98.284  1.00 43.52           C
ATOM    419  C   VAL A  83     152.268 -47.180 -98.383  1.00 43.52           C
ATOM    420  O   VAL A  83     153.411 -47.499 -98.059  1.00 43.52           O
ATOM    421  N   LYS A  84     151.227 -48.020 -98.278  1.00112.73           N
ATOM    422  CA  LYS A  84     151.380 -49.291 -97.647  1.00112.73           C
ATOM    423  CB  LYS A  84     150.104 -50.141 -97.688  1.00112.73           C
ATOM    424  CG  LYS A  84     149.011 -49.634 -96.751  1.00112.73           C
ATOM    425  CD  LYS A  84     147.673 -50.335 -96.963  1.00112.73           C
ATOM    426  CE  LYS A  84     147.770 -51.845 -96.761  1.00112.73           C
ATOM    427  NZ  LYS A  84     146.422 -52.444 -96.804  1.00112.73           N
ATOM    428  C   LYS A  84     152.455 -50.088 -98.314  1.00112.73           C
ATOM    429  O   LYS A  84     153.326 -50.635 -97.640  1.00112.73           O
ATOM    430  N   GLN A  85     152.413 -50.176 -99.652  1.00 62.01           N
ATOM    431  CA  GLN A  85     153.350 -50.950-100.415  1.00 62.01           C
ATOM    432  CB  GLN A  85     152.921 -51.102-101.885  1.00 62.01           C
ATOM    433  CG  GLN A  85     151.588 -51.840-102.055  1.00 62.01           C
ATOM    434  CD  GLN A  85     151.215 -51.828-103.531  1.00 62.01           C
ATOM    435  OE1 GLN A  85     150.253 -51.179-103.941  1.00 62.01           O
ATOM    436  NE2 GLN A  85     151.997 -52.570-104.360  1.00 62.01           N
ATOM    437  C   GLN A  85     154.714 -50.327-100.431  1.00 62.01           C
ATOM    438  O   GLN A  85     155.709 -51.044-100.385  1.00 62.01           O
ATOM    439  N   LEU A  86     154.795 -48.981-100.506  1.00 54.56           N
ATOM    440  CA  LEU A  86     156.041 -48.279-100.696  1.00 54.56           C
ATOM    441  CB  LEU A  86     155.860 -46.754-100.826  1.00 54.56           C
ATOM    442  CG  LEU A  86     155.091 -46.296-102.085  1.00 54.56           C
ATOM    443  CD1 LEU A  86     154.961 -44.765-102.127  1.00 54.56           C
ATOM    444  CD2 LEU A  86     155.722 -46.864-103.363  1.00 54.56           C
ATOM    445  C   LEU A  86     156.995 -48.508 -99.566  1.00 54.56           C
ATOM    446  O   LEU A  86     158.178 -48.752 -99.797  1.00 54.56           O
ATOM    447  N   ILE A  87     156.518 -48.457 -98.312  1.00 31.91           N
ATOM    448  CA  ILE A  87     157.421 -48.593 -97.210  1.00 31.91           C
ATOM    449  CB  ILE A  87     156.707 -48.539 -95.890  1.00 31.91           C
ATOM    450  CG2 ILE A  87     157.717 -48.884 -94.782  1.00 31.91           C
ATOM    451  CG1 ILE A  87     156.016 -47.176 -95.713  1.00 31.91           C
ATOM    452  CD1 ILE A  87     155.029 -47.127 -94.546  1.00 31.91           C
ATOM    453  C   ILE A  87     158.073 -49.929 -97.312  1.00 31.91           C
ATOM    454  O   ILE A  87     159.293 -50.046 -97.195  1.00 31.91           O
ATOM    455  N   LYS A  88     157.263 -50.975 -97.545  1.00 73.38           N
ATOM    456  CA  LYS A  88     157.795 -52.299 -97.633  1.00 73.38           C
ATOM    457  CB  LYS A  88     156.717 -53.396 -97.687  1.00 73.38           C
ATOM    458  CG  LYS A  88     157.289 -54.803 -97.484  1.00 73.38           C
ATOM    459  CD  LYS A  88     157.823 -55.048 -96.068  1.00 73.38           C
ATOM    460  CE  LYS A  88     158.489 -56.414 -95.887  1.00 73.38           C
ATOM    461  NZ  LYS A  88     158.975 -56.562 -94.495  1.00 73.38           N
ATOM    462  C   LYS A  88     158.651 -52.420 -98.859  1.00 73.38           C
ATOM    463  O   LYS A  88     159.717 -53.027 -98.818  1.00 73.38           O
ATOM    464  N   ALA A  89     158.211 -51.828 -99.986  1.00 47.73           N
ATOM    465  CA  ALA A  89     158.886 -51.945-101.251  1.00 47.73           C
ATOM    466  CB  ALA A  89     158.131 -51.244-102.393  1.00 47.73           C
ATOM    467  C   ALA A  89     160.262 -51.347-101.201  1.00 47.73           C
ATOM    468  O   ALA A  89     161.192 -51.901-101.783  1.00 47.73           O
ATOM    469  N   ILE A  90     160.423 -50.182-100.545  1.00 94.22           N
ATOM    470  CA  ILE A  90     161.684 -49.491-100.485  1.00 94.22           C
ATOM    471  CB  ILE A  90     161.571 -48.090 -99.961  1.00 94.22           C
ATOM    472  CG2 ILE A  90     161.237 -48.149 -98.462  1.00 94.22           C
ATOM    473  CG1 ILE A  90     162.858 -47.321-100.281  1.00 94.22           C
ATOM    474  CD1 ILE A  90     162.712 -45.809-100.127  1.00 94.22           C
ATOM    475  C   ILE A  90     162.705 -50.216 -99.656  1.00 94.22           C
ATOM    476  O   ILE A  90     163.875 -50.276-100.031  1.00 94.22           O
ATOM    477  N   GLN A  91     162.299 -50.781 -98.501  1.00 96.98           N
ATOM    478  CA  GLN A  91     163.239 -51.390 -97.604  1.00 96.98           C
ATOM    479  CB  GLN A  91     162.624 -51.832 -96.259  1.00 96.98           C
ATOM    480  CG  GLN A  91     161.599 -52.961 -96.334  1.00 96.98           C
ATOM    481  CD  GLN A  91     161.131 -53.223 -94.905  1.00 96.98           C
ATOM    482  OE1 GLN A  91     160.638 -52.318 -94.232  1.00 96.98           O
ATOM    483  NE2 GLN A  91     161.291 -54.484 -94.420  1.00 96.98           N
ATOM    484  C   GLN A  91     163.908 -52.552 -98.273  1.00 96.98           C
ATOM    485  O   GLN A  91     165.079 -52.815 -98.012  1.00 96.98           O
ATOM    486  N   LEU A  92     163.184 -53.289 -99.141  1.00 98.26           N
ATOM    487  CA  LEU A  92     163.750 -54.414 -99.843  1.00 98.26           C
ATOM    488  CB  LEU A  92     162.739 -55.206-100.690  1.00 98.26           C
ATOM    489  CG  LEU A  92     161.860 -56.165 -99.862  1.00 98.26           C
ATOM    490  CD1 LEU A  92     161.018 -55.434 -98.807  1.00 98.26           C
ATOM    491  CD2 LEU A  92     161.017 -57.063-100.781  1.00 98.26           C
ATOM    492  C   LEU A  92     164.863 -53.980-100.752  1.00 98.26           C
ATOM    493  O   LEU A  92     165.866 -54.680-100.884  1.00 98.26           O
ATOM    494  N   THR A  93     164.717 -52.823-101.420  1.00 35.86           N
ATOM    495  CA  THR A  93     165.722 -52.317-102.312  1.00 35.86           C
ATOM    496  CB  THR A  93     165.281 -51.054-102.992  1.00 35.86           C
ATOM    497  OG1 THR A  93     164.088 -51.280-103.729  1.00 35.86           O
ATOM    498  CG2 THR A  93     166.402 -50.580-103.930  1.00 35.86           C
ATOM    499  C   THR A  93     166.948 -51.995-101.513  1.00 35.86           C
ATOM    500  O   THR A  93     168.070 -52.182-101.980  1.00 35.86           O
ATOM    501  N   TYR A  94     166.747 -51.493-100.279  1.00 88.84           N
ATOM    502  CA  TYR A  94     167.786 -51.069 -99.384  1.00 88.84           C
ATOM    503  CB  TYR A  94     167.163 -50.504 -98.093  1.00 88.84           C
ATOM    504  CG  TYR A  94     168.202 -50.002 -97.154  1.00 88.84           C
ATOM    505  CD1 TYR A  94     168.871 -48.828 -97.409  1.00 88.84           C
ATOM    506  CD2 TYR A  94     168.476 -50.688 -95.995  1.00 88.84           C
ATOM    507  CE1 TYR A  94     169.819 -48.357 -96.530  1.00 88.84           C
ATOM    508  CE2 TYR A  94     169.420 -50.226 -95.110  1.00 88.84           C
ATOM    509  CZ  TYR A  94     170.094 -49.060 -95.379  1.00 88.84           C
ATOM    510  OH  TYR A  94     171.062 -48.587 -94.467  1.00 88.84           O
ATOM    511  C   TYR A  94     168.657 -52.246 -99.057  1.00 88.84           C
ATOM    512  O   TYR A  94     169.882 -52.136 -99.093  1.00 88.84           O
ATOM    513  N   ASN A  95     168.039 -53.399 -98.729  1.00218.92           N
ATOM    514  CA  ASN A  95     168.744 -54.622 -98.459  1.00218.92           C
ATOM    515  CB  ASN A  95     170.006 -54.854 -99.312  1.00218.92           C
ATOM    516  CG  ASN A  95     169.577 -55.035-100.763  1.00218.92           C
ATOM    517  OD1 ASN A  95     170.217 -54.521-101.679  1.00218.92           O
ATOM    518  ND2 ASN A  95     168.465 -55.787-100.982  1.00218.92           N
ATOM    519  C   ASN A  95     169.113 -54.666 -97.014  1.00218.92           C
ATOM    520  O   ASN A  95     169.005 -53.682 -96.282  1.00218.92           O
ATOM    521  N   PRO A  96     169.514 -55.841 -96.606  1.00109.21           N
ATOM    522  CA  PRO A  96     169.944 -56.090 -95.259  1.00109.21           C
ATOM    523  CD  PRO A  96     169.084 -57.054 -97.274  1.00109.21           C
ATOM    524  CB  PRO A  96     169.926 -57.609 -95.077  1.00109.21           C
ATOM    525  CG  PRO A  96     169.801 -58.171 -96.504  1.00109.21           C
ATOM    526  C   PRO A  96     171.293 -55.474 -95.054  1.00109.21           C
ATOM    527  O   PRO A  96     171.992 -55.225 -96.035  1.00109.21           O
ATOM    528  N   ASP A  97     171.659 -55.206 -93.785  1.00133.38           N
ATOM    529  CA  ASP A  97     172.874 -54.519 -93.444  1.00133.38           C
ATOM    530  CB  ASP A  97     172.927 -54.143 -91.953  1.00133.38           C
ATOM    531  CG  ASP A  97     171.872 -53.062 -91.739  1.00133.38           C
ATOM    532  OD1 ASP A  97     171.643 -52.274 -92.696  1.00133.38           O
ATOM    533  OD2 ASP A  97     171.272 -53.018 -90.632  1.00133.38           O
ATOM    534  C   ASP A  97     174.124 -55.290 -93.767  1.00133.38           C
ATOM    535  O   ASP A  97     175.080 -54.712 -94.276  1.00133.38           O
ATOM    536  N   GLU A  98     174.151 -56.608 -93.492  1.00227.39           N
ATOM    537  CA  GLU A  98     175.343 -57.419 -93.562  1.00227.39           C
ATOM    538  CB  GLU A  98     175.178 -58.747 -92.821  1.00227.39           C
ATOM    539  CG  GLU A  98     174.844 -58.503 -91.350  1.00227.39           C
ATOM    540  CD  GLU A  98     175.643 -57.289 -90.887  1.00227.39           C
ATOM    541  OE1 GLU A  98     176.876 -57.259 -91.143  1.00227.39           O
ATOM    542  OE2 GLU A  98     175.026 -56.368 -90.288  1.00227.39           O
ATOM    543  C   GLU A  98     175.868 -57.686 -94.948  1.00227.39           C
ATOM    544  O   GLU A  98     177.065 -57.917 -95.102  1.00227.39           O
ATOM    545  N   SER A  99     175.011 -57.661 -95.984  1.00 87.71           N
ATOM    546  CA  SER A  99     175.325 -58.089 -97.327  1.00 87.71           C
ATOM    547  CB  SER A  99     174.286 -57.595 -98.347  1.00 87.71           C
ATOM    548  OG  SER A  99     172.994 -58.046 -97.964  1.00 87.71           O
ATOM    549  C   SER A  99     176.694 -57.671 -97.805  1.00 87.71           C
ATOM    550  O   SER A  99     177.215 -56.598 -97.499  1.00 87.71           O
ATOM    551  N   SER A 100     177.330 -58.570 -98.589  1.00 78.78           N
ATOM    552  CA  SER A 100     178.643 -58.309 -99.110  1.00 78.78           C
ATOM    553  CB  SER A 100     179.680 -59.395 -98.777  1.00 78.78           C
ATOM    554  OG  SER A 100     179.367 -60.595 -99.469  1.00 78.78           O
ATOM    555  C   SER A 100     178.538 -58.266-100.602  1.00 78.78           C
ATOM    556  O   SER A 100     177.738 -58.983-101.202  1.00 78.78           O
ATOM    557  N   LYS A 101     179.340 -57.385-101.232  1.00126.22           N
ATOM    558  CA  LYS A 101     179.326 -57.228-102.656  1.00126.22           C
ATOM    559  CB  LYS A 101     178.096 -56.455-103.164  1.00126.22           C
ATOM    560  CG  LYS A 101     178.120 -56.177-104.667  1.00126.22           C
ATOM    561  CD  LYS A 101     176.896 -55.409-105.166  1.00126.22           C
ATOM    562  CE  LYS A 101     177.040 -53.881-105.065  1.00126.22           C
ATOM    563  NZ  LYS A 101     177.263 -53.462-103.662  1.00126.22           N
ATOM    564  C   LYS A 101     180.491 -56.356-102.996  1.00126.22           C
ATOM    565  O   LYS A 101     180.910 -55.509-102.206  1.00126.22           O
ATOM    566  N   PRO A 102     181.022 -56.552-104.169  1.00 67.59           N
ATOM    567  CA  PRO A 102     182.077 -55.693-104.613  1.00 67.59           C
ATOM    568  CD  PRO A 102     181.173 -57.901-104.691  1.00 67.59           C
ATOM    569  CB  PRO A 102     182.717 -56.393-105.807  1.00 67.59           C
ATOM    570  CG  PRO A 102     182.472 -57.882-105.515  1.00 67.59           C
ATOM    571  C   PRO A 102     181.470 -54.374-104.936  1.00 67.59           C
ATOM    572  O   PRO A 102     180.286 -54.324-105.266  1.00 67.59           O
ATOM    573  N   ASN A 103     182.266 -53.298-104.859  1.00 83.81           N
ATOM    574  CA  ASN A 103     181.761 -51.983-105.099  1.00 83.81           C
ATOM    575  CB  ASN A 103     181.182 -51.754-106.506  1.00 83.81           C
ATOM    576  CG  ASN A 103     181.004 -50.246-106.687  1.00 83.81           C
ATOM    577  OD1 ASN A 103     181.693 -49.431-106.071  1.00 83.81           O
ATOM    578  ND2 ASN A 103     180.012 -49.859-107.533  1.00 83.81           N
ATOM    579  C   ASN A 103     180.696 -51.688-104.101  1.00 83.81           C
ATOM    580  O   ASN A 103     179.730 -50.981-104.389  1.00 83.81           O
ATOM    581  N   MET A 104     180.805 -52.254-102.885  1.00138.49           N
ATOM    582  CA  MET A 104     179.896 -51.685-101.953  1.00138.49           C
ATOM    583  CB  MET A 104     179.838 -52.418-100.603  1.00138.49           C
ATOM    584  CG  MET A 104     179.173 -53.790-100.749  1.00138.49           C
ATOM    585  SD  MET A 104     179.094 -54.797 -99.240  1.00138.49           S
ATOM    586  CE  MET A 104     177.850 -53.761 -98.419  1.00138.49           C
ATOM    587  C   MET A 104     180.493 -50.332-101.822  1.00138.49           C
ATOM    588  O   MET A 104     181.679 -50.202-101.533  1.00138.49           O
ATOM    589  N   ILE A 105     179.678 -49.285-101.993  1.00105.46           N
ATOM    590  CA  ILE A 105     180.219 -47.979-102.240  1.00105.46           C
ATOM    591  CB  ILE A 105     179.151 -46.939-102.399  1.00105.46           C
ATOM    592  CG2 ILE A 105     179.837 -45.565-102.411  1.00105.46           C
ATOM    593  CG1 ILE A 105     178.312 -47.225-103.661  1.00105.46           C
ATOM    594  CD1 ILE A 105     177.487 -48.512-103.597  1.00105.46           C
ATOM    595  C   ILE A 105     181.172 -47.532-101.176  1.00105.46           C
ATOM    596  O   ILE A 105     182.226 -46.989-101.500  1.00105.46           O
ATOM    597  N   ASP A 106     180.851 -47.723 -99.888  1.00 47.98           N
ATOM    598  CA  ASP A 106     181.779 -47.288 -98.882  1.00 47.98           C
ATOM    599  CB  ASP A 106     181.218 -47.426 -97.446  1.00 47.98           C
ATOM    600  CG  ASP A 106     180.890 -48.885 -97.158  1.00 47.98           C
ATOM    601  OD1 ASP A 106     180.479 -49.606 -98.106  1.00 47.98           O
ATOM    602  OD2 ASP A 106     181.059 -49.299 -95.980  1.00 47.98           O
ATOM    603  C   ASP A 106     183.045 -48.086 -98.998  1.00 47.98           C
ATOM    604  O   ASP A 106     184.147 -47.539 -98.945  1.00 47.98           O
ATOM    605  N   ALA A 107     182.905 -49.411 -99.190  1.00 35.02           N
ATOM    606  CA  ALA A 107     184.025 -50.305 -99.257  1.00 35.02           C
ATOM    607  CB  ALA A 107     183.604 -51.774 -99.409  1.00 35.02           C
ATOM    608  C   ALA A 107     184.869 -49.970-100.443  1.00 35.02           C
ATOM    609  O   ALA A 107     186.094 -50.051-100.380  1.00 35.02           O
ATOM    610  N   ALA A 108     184.225 -49.604-101.565  1.00 27.80           N
ATOM    611  CA  ALA A 108     184.909 -49.319-102.791  1.00 27.80           C
ATOM    612  CB  ALA A 108     183.949 -48.926-103.927  1.00 27.80           C
ATOM    613  C   ALA A 108     185.833 -48.162-102.573  1.00 27.80           C
ATOM    614  O   ALA A 108     186.964 -48.171-103.054  1.00 27.80           O
ATOM    615  N   THR A 109     185.371 -47.133-101.838  1.00 40.10           N
ATOM    616  CA  THR A 109     186.154 -45.956-101.590  1.00 40.10           C
ATOM    617  CB  THR A 109     185.401 -44.896-100.837  1.00 40.10           C
ATOM    618  OG1 THR A 109     184.222 -44.528-101.538  1.00 40.10           O
ATOM    619  CG2 THR A 109     186.321 -43.674-100.682  1.00 40.10           C
ATOM    620  C   THR A 109     187.323 -46.327-100.748  1.00 40.10           C
ATOM    621  O   THR A 109     188.403 -45.762-100.898  1.00 40.10           O
ATOM    622  N   LEU A 110     187.124 -47.268 -99.811  1.00101.52           N
ATOM    623  CA  LEU A 110     188.170 -47.678 -98.923  1.00101.52           C
ATOM    624  CB  LEU A 110     187.685 -48.778 -97.954  1.00101.52           C
ATOM    625  CG  LEU A 110     188.624 -49.158 -96.785  1.00101.52           C
ATOM    626  CD1 LEU A 110     188.024 -50.317 -95.979  1.00101.52           C
ATOM    627  CD2 LEU A 110     190.055 -49.458 -97.214  1.00101.52           C
ATOM    628  C   LEU A 110     189.245 -48.276 -99.766  1.00101.52           C
ATOM    629  O   LEU A 110     190.423 -47.962 -99.610  1.00101.52           O
ATOM    630  N   LYS A 111     188.853 -49.146-100.707  1.00109.17           N
ATOM    631  CA  LYS A 111     189.809 -49.823-101.526  1.00109.17           C
ATOM    632  CB  LYS A 111     189.139 -50.724-102.573  1.00109.17           C
ATOM    633  CG  LYS A 111     190.130 -51.466-103.464  1.00109.17           C
ATOM    634  CD  LYS A 111     189.460 -52.487-104.380  1.00109.17           C
ATOM    635  CE  LYS A 111     188.796 -53.636-103.621  1.00109.17           C
ATOM    636  NZ  LYS A 111     188.153 -54.564-104.576  1.00109.17           N
ATOM    637  C   LYS A 111     190.593 -48.800-102.274  1.00109.17           C
ATOM    638  O   LYS A 111     191.812 -48.905-102.384  1.00109.17           O
ATOM    639  N   SER A 112     189.896 -47.784-102.812  1.00 34.30           N
ATOM    640  CA  SER A 112     190.520 -46.752-103.585  1.00 34.30           C
ATOM    641  CB  SER A 112     189.495 -45.800-104.230  1.00 34.30           C
ATOM    642  OG  SER A 112     188.706 -46.500-105.181  1.00 34.30           O
ATOM    643  C   SER A 112     191.416 -45.925-102.719  1.00 34.30           C
ATOM    644  O   SER A 112     192.545 -45.615-103.092  1.00 34.30           O
ATOM    645  N   ARG A 113     190.931 -45.559-101.522  1.00 80.44           N
ATOM    646  CA  ARG A 113     191.661 -44.662-100.681  1.00 80.44           C
ATOM    647  CB  ARG A 113     190.883 -44.233 -99.426  1.00 80.44           C
ATOM    648  CG  ARG A 113     191.512 -43.021 -98.735  1.00 80.44           C
ATOM    649  CD  ARG A 113     191.605 -41.794 -99.645  1.00 80.44           C
ATOM    650  NE  ARG A 113     191.954 -40.626 -98.788  1.00 80.44           N
ATOM    651  CZ  ARG A 113     190.960 -39.795 -98.359  1.00 80.44           C
ATOM    652  NH1 ARG A 113     189.675 -40.013 -98.765  1.00 80.44           N
ATOM    653  NH2 ARG A 113     191.237 -38.749 -97.525  1.00 80.44           N
ATOM    654  C   ARG A 113     192.955 -45.282-100.255  1.00 80.44           C
ATOM    655  O   ARG A 113     193.997 -44.628-100.273  1.00 80.44           O
ATOM    656  N   LYS A 114     192.931 -46.573 -99.881  1.00 95.59           N
ATOM    657  CA  LYS A 114     194.129 -47.208 -99.410  1.00 95.59           C
ATOM    658  CB  LYS A 114     193.944 -48.696 -99.074  1.00 95.59           C
ATOM    659  CG  LYS A 114     193.022 -49.000 -97.895  1.00 95.59           C
ATOM    660  CD  LYS A 114     192.728 -50.498 -97.786  1.00 95.59           C
ATOM    661  CE  LYS A 114     193.971 -51.350 -97.612  1.00 95.59           C
ATOM    662  NZ  LYS A 114     194.629 -51.005 -96.336  1.00 95.59           N
ATOM    663  C   LYS A 114     195.132 -47.178-100.510  1.00 95.59           C
ATOM    664  O   LYS A 114     196.301 -46.875-100.285  1.00 95.59           O
ATOM    665  N   MET A 115     194.683 -47.491-101.738  1.00 45.66           N
ATOM    666  CA  MET A 115     195.546 -47.533-102.880  1.00 45.66           C
ATOM    667  CB  MET A 115     194.858 -48.072-104.146  1.00 45.66           C
ATOM    668  CG  MET A 115     194.345 -49.509-103.985  1.00 45.66           C
ATOM    669  SD  MET A 115     195.613 -50.754-103.587  1.00 45.66           S
ATOM    670  CE  MET A 115     196.335 -50.868-105.249  1.00 45.66           C
ATOM    671  C   MET A 115     196.045 -46.146-103.154  1.00 45.66           C
ATOM    672  O   MET A 115     197.165 -45.963-103.626  1.00 45.66           O
ATOM    673  N   LEU A 116     195.210 -45.133-102.871  1.00100.89           N
ATOM    674  CA  LEU A 116     195.515 -43.748-103.104  1.00100.89           C
ATOM    675  CB  LEU A 116     194.301 -42.858-102.745  1.00100.89           C
ATOM    676  CG  LEU A 116     194.400 -41.326-102.970  1.00100.89           C
ATOM    677  CD1 LEU A 116     193.060 -40.665-102.607  1.00100.89           C
ATOM    678  CD2 LEU A 116     195.558 -40.652-102.209  1.00100.89           C
ATOM    679  C   LEU A 116     196.684 -43.351-102.252  1.00100.89           C
ATOM    680  O   LEU A 116     197.525 -42.558-102.670  1.00100.89           O
ATOM    681  N   GLU A 117     196.761 -43.903-101.033  1.00 97.98           N
ATOM    682  CA  GLU A 117     197.711 -43.524-100.023  1.00 97.98           C
ATOM    683  CB  GLU A 117     197.507 -44.308 -98.711  1.00 97.98           C
ATOM    684  CG  GLU A 117     198.235 -43.715 -97.500  1.00 97.98           C
ATOM    685  CD  GLU A 117     199.717 -44.062 -97.558  1.00 97.98           C
ATOM    686  OE1 GLU A 117     200.051 -45.274 -97.634  1.00 97.98           O
ATOM    687  OE2 GLU A 117     200.536 -43.107 -97.517  1.00 97.98           O
ATOM    688  C   GLU A 117     199.142 -43.759-100.436  1.00 97.98           C
ATOM    689  O   GLU A 117     200.022 -42.975-100.087  1.00 97.98           O
ATOM    690  N   GLU A 118     199.404 -44.823-101.213  1.00129.14           N
ATOM    691  CA  GLU A 118     200.720 -45.352-101.481  1.00129.14           C
ATOM    692  CB  GLU A 118     200.690 -46.742-102.166  1.00129.14           C
ATOM    693  CG  GLU A 118     199.734 -46.899-103.356  1.00129.14           C
ATOM    694  CD  GLU A 118     200.372 -46.367-104.633  1.00129.14           C
ATOM    695  OE1 GLU A 118     201.510 -45.833-104.568  1.00129.14           O
ATOM    696  OE2 GLU A 118     199.717 -46.490-105.702  1.00129.14           O
ATOM    697  C   GLU A 118     201.714 -44.467-102.194  1.00129.14           C
ATOM    698  O   GLU A 118     202.909 -44.708-102.050  1.00129.14           O
ATOM    699  N   ILE A 119     201.294 -43.457-102.982  1.00114.79           N
ATOM    700  CA  ILE A 119     202.169 -42.686-103.839  1.00114.79           C
ATOM    701  CB  ILE A 119     201.411 -41.751-104.744  1.00114.79           C
ATOM    702  CG2 ILE A 119     200.497 -42.629-105.611  1.00114.79           C
ATOM    703  CG1 ILE A 119     200.648 -40.662-103.966  1.00114.79           C
ATOM    704  CD1 ILE A 119     201.533 -39.550-103.403  1.00114.79           C
ATOM    705  C   ILE A 119     203.263 -41.923-103.126  1.00114.79           C
ATOM    706  O   ILE A 119     204.357 -41.776-103.668  1.00114.79           O
ATOM    707  N   MET A 120     203.025 -41.417-101.904  1.00 86.82           N
ATOM    708  CA  MET A 120     203.961 -40.543-101.249  1.00 86.82           C
ATOM    709  CB  MET A 120     203.467 -40.138 -99.848  1.00 86.82           C
ATOM    710  CG  MET A 120     204.199 -38.949 -99.229  1.00 86.82           C
ATOM    711  SD  MET A 120     205.942 -39.253 -98.821  1.00 86.82           S
ATOM    712  CE  MET A 120     205.609 -40.584 -97.629  1.00 86.82           C
ATOM    713  C   MET A 120     205.292 -41.218-101.095  1.00 86.82           C
ATOM    714  O   MET A 120     206.330 -40.598-101.322  1.00 86.82           O
ATOM    715  N   LYS A 121     205.309 -42.512-100.731  1.00 87.41           N
ATOM    716  CA  LYS A 121     206.552 -43.197-100.524  1.00 87.41           C
ATOM    717  CB  LYS A 121     206.368 -44.684-100.169  1.00 87.41           C
ATOM    718  CG  LYS A 121     205.696 -44.934 -98.818  1.00 87.41           C
ATOM    719  CD  LYS A 121     206.494 -44.417 -97.623  1.00 87.41           C
ATOM    720  CE  LYS A 121     205.817 -44.678 -96.274  1.00 87.41           C
ATOM    721  NZ  LYS A 121     206.687 -44.203 -95.174  1.00 87.41           N
ATOM    722  C   LYS A 121     207.325 -43.160-101.802  1.00 87.41           C
ATOM    723  O   LYS A 121     208.542 -42.984-101.795  1.00 87.41           O
ATOM    724  N   TYR A 122     206.625 -43.340-102.936  1.00114.98           N
ATOM    725  CA  TYR A 122     207.232 -43.366-104.233  1.00114.98           C
ATOM    726  CB  TYR A 122     206.235 -43.781-105.325  1.00114.98           C
ATOM    727  CG  TYR A 122     205.761 -45.121-104.882  1.00114.98           C
ATOM    728  CD1 TYR A 122     206.490 -46.249-105.173  1.00114.98           C
ATOM    729  CD2 TYR A 122     204.606 -45.244-104.145  1.00114.98           C
ATOM    730  CE1 TYR A 122     206.064 -47.487-104.755  1.00114.98           C
ATOM    731  CE2 TYR A 122     204.174 -46.479-103.725  1.00114.98           C
ATOM    732  CZ  TYR A 122     204.901 -47.604-104.030  1.00114.98           C
ATOM    733  OH  TYR A 122     204.449 -48.867-103.592  1.00114.98           O
ATOM    734  C   TYR A 122     207.788 -42.018-104.555  1.00114.98           C
ATOM    735  O   TYR A 122     208.876 -41.914-105.115  1.00114.98           O
ATOM    736  N   GLU A 123     207.048 -40.945-104.224  1.00109.81           N
ATOM    737  CA  GLU A 123     207.534 -39.619-104.473  1.00109.81           C
ATOM    738  CB  GLU A 123     206.540 -38.511-104.084  1.00109.81           C
ATOM    739  CG  GLU A 123     205.577 -38.108-105.204  1.00109.81           C
ATOM    740  CD  GLU A 123     205.123 -39.347-105.958  1.00109.81           C
ATOM    741  OE1 GLU A 123     205.844 -39.755-106.908  1.00109.81           O
ATOM    742  OE2 GLU A 123     204.050 -39.902-105.601  1.00109.81           O
ATOM    743  C   GLU A 123     208.781 -39.416-103.681  1.00109.81           C
ATOM    744  O   GLU A 123     209.707 -38.752-104.137  1.00109.81           O
ATOM    745  N   ALA A 124     208.817 -39.957-102.455  1.00 28.48           N
ATOM    746  CA  ALA A 124     209.971 -39.857-101.612  1.00 28.48           C
ATOM    747  CB  ALA A 124     209.725 -40.453-100.217  1.00 28.48           C
ATOM    748  C   ALA A 124     211.112 -40.609-102.235  1.00 28.48           C
ATOM    749  O   ALA A 124     212.255 -40.158-102.201  1.00 28.48           O
ATOM    750  N   SER A 125     210.821 -41.781-102.833  1.00 41.05           N
ATOM    751  CA  SER A 125     211.826 -42.639-103.400  1.00 41.05           C
ATOM    752  CB  SER A 125     211.250 -43.966-103.925  1.00 41.05           C
ATOM    753  OG  SER A 125     210.687 -44.700-102.848  1.00 41.05           O
ATOM    754  C   SER A 125     212.477 -41.948-104.551  1.00 41.05           C
ATOM    755  O   SER A 125     213.589 -42.298-104.945  1.00 41.05           O
ATOM    756  N   ILE A 126     211.799 -40.936-105.117  1.00102.12           N
ATOM    757  CA  ILE A 126     212.307 -40.241-106.258  1.00102.12           C
ATOM    758  CB  ILE A 126     211.375 -39.173-106.753  1.00102.12           C
ATOM    759  CG2 ILE A 126     212.078 -38.414-107.893  1.00102.12           C
ATOM    760  CG1 ILE A 126     210.027 -39.793-107.158  1.00102.12           C
ATOM    761  CD1 ILE A 126     210.147 -40.891-108.212  1.00102.12           C
ATOM    762  C   ILE A 126     213.595 -39.596-105.869  1.00102.12           C
ATOM    763  O   ILE A 126     214.535 -39.543-106.659  1.00102.12           O
ATOM    764  N   LEU A 127     213.664 -39.056-104.640  1.00 91.21           N
ATOM    765  CA  LEU A 127     214.851 -38.385-104.210  1.00 91.21           C
ATOM    766  CB  LEU A 127     214.700 -37.774-102.803  1.00 91.21           C
ATOM    767  CG  LEU A 127     213.585 -36.713-102.693  1.00 91.21           C
ATOM    768  CD1 LEU A 127     212.191 -37.314-102.939  1.00 91.21           C
ATOM    769  CD2 LEU A 127     213.674 -35.951-101.360  1.00 91.21           C
ATOM    770  C   LEU A 127     216.006 -39.344-104.137  1.00 91.21           C
ATOM    771  O   LEU A 127     217.058 -39.091-104.723  1.00 91.21           O
ATOM    772  N   THR A 128     215.842 -40.476-103.421  1.00 60.13           N
ATOM    773  CA  THR A 128     216.954 -41.360-103.211  1.00 60.13           C
ATOM    774  CB  THR A 128     216.642 -42.449-102.222  1.00 60.13           C
ATOM    775  OG1 THR A 128     215.549 -43.231-102.679  1.00 60.13           O
ATOM    776  CG2 THR A 128     216.310 -41.809-100.860  1.00 60.13           C
ATOM    777  C   THR A 128     217.440 -42.023-104.471  1.00 60.13           C
ATOM    778  O   THR A 128     218.595 -41.853-104.858  1.00 60.13           O
ATOM    779  N   HIS A 129     216.568 -42.799-105.144  1.00 65.05           N
ATOM    780  CA  HIS A 129     216.979 -43.566-106.290  1.00 65.05           C
ATOM    781  ND1 HIS A 129     216.872 -46.583-105.315  1.00 65.05           N
ATOM    782  CG  HIS A 129     215.835 -45.760-105.692  1.00 65.05           C
ATOM    783  CB  HIS A 129     215.974 -44.657-106.696  1.00 65.05           C
ATOM    784  NE2 HIS A 129     215.077 -47.266-104.195  1.00 65.05           N
ATOM    785  CD2 HIS A 129     214.745 -46.191-104.999  1.00 65.05           C
ATOM    786  CE1 HIS A 129     216.363 -47.465-104.418  1.00 65.05           C
ATOM    787  C   HIS A 129     217.211 -42.749-107.525  1.00 65.05           C
ATOM    788  O   HIS A 129     218.249 -42.869-108.172  1.00 65.05           O
ATOM    789  N   ASP A 130     216.246 -41.879-107.872  1.00 52.51           N
ATOM    790  CA  ASP A 130     216.266 -41.215-109.145  1.00 52.51           C
ATOM    791  CB  ASP A 130     215.003 -40.383-109.419  1.00 52.51           C
ATOM    792  CG  ASP A 130     213.863 -41.361-109.672  1.00 52.51           C
ATOM    793  OD1 ASP A 130     214.105 -42.593-109.559  1.00 52.51           O
ATOM    794  OD2 ASP A 130     212.736 -40.893-109.987  1.00 52.51           O
ATOM    795  C   ASP A 130     217.450 -40.319-109.294  1.00 52.51           C
ATOM    796  O   ASP A 130     218.074 -40.297-110.353  1.00 52.51           O
ATOM    797  N   SER A 131     217.793 -39.549-108.247  1.00 37.36           N
ATOM    798  CA  SER A 131     218.884 -38.621-108.341  1.00 37.36           C
ATOM    799  CB  SER A 131     219.017 -37.727-107.096  1.00 37.36           C
ATOM    800  OG  SER A 131     217.849 -36.937-106.931  1.00 37.36           O
ATOM    801  C   SER A 131     220.165 -39.374-108.474  1.00 37.36           C
ATOM    802  O   SER A 131     221.070 -38.940-109.178  1.00 37.36           O
ATOM    803  N   SER A 132     220.260 -40.546-107.826  1.00 59.75           N
ATOM    804  CA  SER A 132     221.476 -41.311-107.780  1.00 59.75           C
ATOM    805  CB  SER A 132     221.402 -42.492-106.795  1.00 59.75           C
ATOM    806  OG  SER A 132     222.628 -43.210-106.787  1.00 59.75           O
ATOM    807  C   SER A 132     221.816 -41.877-109.130  1.00 59.75           C
ATOM    808  O   SER A 132     222.839 -42.542-109.273  1.00 59.75           O
ATOM    809  N   ILE A 133     220.960 -41.650-110.144  1.00 49.38           N
ATOM    810  CA  ILE A 133     221.128 -42.187-111.468  1.00 49.38           C
ATOM    811  CB  ILE A 133     219.966 -41.871-112.379  1.00 49.38           C
ATOM    812  CG2 ILE A 133     219.936 -40.357-112.645  1.00 49.38           C
ATOM    813  CG1 ILE A 133     220.040 -42.721-113.658  1.00 49.38           C
ATOM    814  CD1 ILE A 133     218.764 -42.680-114.497  1.00 49.38           C
ATOM    815  C   ILE A 133     222.372 -41.651-112.109  1.00 49.38           C
ATOM    816  O   ILE A 133     223.084 -42.386-112.790  1.00 49.38           O
ATOM    817  N   ARG A 134     222.670 -40.355-111.899  1.00 91.53           N
ATOM    818  CA  ARG A 134     223.749 -39.687-112.569  1.00 91.53           C
ATOM    819  CB  ARG A 134     223.883 -38.198-112.187  1.00 91.53           C
ATOM    820  CG  ARG A 134     224.224 -37.921-110.715  1.00 91.53           C
ATOM    821  CD  ARG A 134     223.090 -37.258-109.925  1.00 91.53           C
ATOM    822  NE  ARG A 134     223.630 -36.776-108.618  1.00 91.53           N
ATOM    823  CZ  ARG A 134     223.649 -37.568-107.503  1.00 91.53           C
ATOM    824  NH1 ARG A 134     223.171 -38.845-107.549  1.00 91.53           N
ATOM    825  NH2 ARG A 134     224.147 -37.075-106.331  1.00 91.53           N
ATOM    826  C   ARG A 134     225.069 -40.321-112.257  1.00 91.53           C
ATOM    827  O   ARG A 134     225.925 -40.404-113.133  1.00 91.53           O
ATOM    828  N   TYR A 135     225.295 -40.775-111.010  1.00 70.48           N
ATOM    829  CA  TYR A 135     226.618 -41.226-110.683  1.00 70.48           C
ATOM    830  CB  TYR A 135     226.779 -41.611-109.205  1.00 70.48           C
ATOM    831  CG  TYR A 135     228.197 -42.040-109.060  1.00 70.48           C
ATOM    832  CD1 TYR A 135     229.201 -41.100-109.122  1.00 70.48           C
ATOM    833  CD2 TYR A 135     228.528 -43.360-108.854  1.00 70.48           C
ATOM    834  CE1 TYR A 135     230.517 -41.471-108.989  1.00 70.48           C
ATOM    835  CE2 TYR A 135     229.845 -43.739-108.719  1.00 70.48           C
ATOM    836  CZ  TYR A 135     230.839 -42.793-108.788  1.00 70.48           C
ATOM    837  OH  TYR A 135     232.187 -43.185-108.649  1.00 70.48           O
ATOM    838  C   TYR A 135     227.046 -42.411-111.505  1.00 70.48           C
ATOM    839  O   TYR A 135     228.084 -42.366-112.163  1.00 70.48           O
ATOM    840  N   LEU A 136     226.248 -43.492-111.535  1.00 86.72           N
ATOM    841  CA  LEU A 136     226.652 -44.664-112.259  1.00 86.72           C
ATOM    842  CB  LEU A 136     225.699 -45.863-112.070  1.00 86.72           C
ATOM    843  CG  LEU A 136     225.743 -46.463-110.652  1.00 86.72           C
ATOM    844  CD1 LEU A 136     227.127 -47.062-110.358  1.00 86.72           C
ATOM    845  CD2 LEU A 136     225.304 -45.447-109.585  1.00 86.72           C
ATOM    846  C   LEU A 136     226.712 -44.334-113.712  1.00 86.72           C
ATOM    847  O   LEU A 136     227.578 -44.825-114.433  1.00 86.72           O
ATOM    848  N   GLN A 137     225.769 -43.498-114.175  1.00 94.55           N
ATOM    849  CA  GLN A 137     225.677 -43.149-115.559  1.00 94.55           C
ATOM    850  CB  GLN A 137     224.463 -42.257-115.864  1.00 94.55           C
ATOM    851  CG  GLN A 137     224.360 -41.881-117.340  1.00 94.55           C
ATOM    852  CD  GLN A 137     224.348 -43.183-118.127  1.00 94.55           C
ATOM    853  OE1 GLN A 137     225.395 -43.740-118.455  1.00 94.55           O
ATOM    854  NE2 GLN A 137     223.125 -43.698-118.420  1.00 94.55           N
ATOM    855  C   GLN A 137     226.902 -42.399-115.993  1.00 94.55           C
ATOM    856  O   GLN A 137     227.430 -42.656-117.073  1.00 94.55           O
ATOM    857  N   GLU A 138     227.386 -41.446-115.168  1.00 77.79           N
ATOM    858  CA  GLU A 138     228.518 -40.648-115.549  1.00 77.79           C
ATOM    859  CB  GLU A 138     228.827 -39.506-114.568  1.00 77.79           C
ATOM    860  CG  GLU A 138     230.131 -38.782-114.911  1.00 77.79           C
ATOM    861  CD  GLU A 138     230.012 -38.245-116.331  1.00 77.79           C
ATOM    862  OE1 GLU A 138     228.890 -38.293-116.900  1.00 77.79           O
ATOM    863  OE2 GLU A 138     231.049 -37.777-116.868  1.00 77.79           O
ATOM    864  C   GLU A 138     229.752 -41.478-115.659  1.00 77.79           C
ATOM    865  O   GLU A 138     230.499 -41.369-116.631  1.00 77.79           O
ATOM    866  N   ILE A 139     229.991 -42.360-114.677  1.00 45.27           N
ATOM    867  CA  ILE A 139     231.197 -43.129-114.694  1.00 45.27           C
ATOM    868  CB  ILE A 139     231.324 -44.017-113.486  1.00 45.27           C
ATOM    869  CG2 ILE A 139     230.145 -45.003-113.472  1.00 45.27           C
ATOM    870  CG1 ILE A 139     232.717 -44.666-113.429  1.00 45.27           C
ATOM    871  CD1 ILE A 139     233.036 -45.278-112.065  1.00 45.27           C
ATOM    872  C   ILE A 139     231.204 -43.954-115.937  1.00 45.27           C
ATOM    873  O   ILE A 139     232.225 -44.065-116.615  1.00 45.27           O
ATOM    874  N   TYR A 140     230.042 -44.545-116.265  1.00 55.84           N
ATOM    875  CA  TYR A 140     229.888 -45.368-117.427  1.00 55.84           C
ATOM    876  CB  TYR A 140     228.484 -46.009-117.453  1.00 55.84           C
ATOM    877  CG  TYR A 140     228.265 -46.679-118.764  1.00 55.84           C
ATOM    878  CD1 TYR A 140     228.824 -47.906-119.032  1.00 55.84           C
ATOM    879  CD2 TYR A 140     227.475 -46.079-119.719  1.00 55.84           C
ATOM    880  CE1 TYR A 140     228.611 -48.513-120.247  1.00 55.84           C
ATOM    881  CE2 TYR A 140     227.257 -46.681-120.935  1.00 55.84           C
ATOM    882  CZ  TYR A 140     227.831 -47.901-121.199  1.00 55.84           C
ATOM    883  OH  TYR A 140     227.614 -48.525-122.446  1.00 55.84           O
ATOM    884  C   TYR A 140     230.078 -44.545-118.669  1.00 55.84           C
ATOM    885  O   TYR A 140     230.858 -44.905-119.550  1.00 55.84           O
ATOM    886  N   ASN A 141     229.407 -43.381-118.751  1.00 69.68           N
ATOM    887  CA  ASN A 141     229.470 -42.560-119.929  1.00 69.68           C
ATOM    888  CB  ASN A 141     228.575 -41.311-119.864  1.00 69.68           C
ATOM    889  CG  ASN A 141     227.147 -41.741-120.167  1.00 69.68           C
ATOM    890  OD1 ASN A 141     226.194 -41.072-119.768  1.00 69.68           O
ATOM    891  ND2 ASN A 141     226.992 -42.879-120.900  1.00 69.68           N
ATOM    892  C   ASN A 141     230.865 -42.082-120.148  1.00 69.68           C
ATOM    893  O   ASN A 141     231.302 -41.972-121.291  1.00 69.68           O
ATOM    894  N   SER A 142     231.592 -41.758-119.064  1.00 31.14           N
ATOM    895  CA  SER A 142     232.932 -41.272-119.201  1.00 31.14           C
ATOM    896  CB  SER A 142     233.556 -40.850-117.854  1.00 31.14           C
ATOM    897  OG  SER A 142     233.728 -41.973-117.003  1.00 31.14           O
ATOM    898  C   SER A 142     233.767 -42.359-119.797  1.00 31.14           C
ATOM    899  O   SER A 142     234.641 -42.104-120.624  1.00 31.14           O
ATOM    900  N   ASN A 143     233.505 -43.622-119.414  1.00 38.27           N
ATOM    901  CA  ASN A 143     234.305 -44.673-119.965  1.00 38.27           C
ATOM    902  CB  ASN A 143     233.968 -46.075-119.425  1.00 38.27           C
ATOM    903  CG  ASN A 143     234.538 -46.170-118.013  1.00 38.27           C
ATOM    904  OD1 ASN A 143     235.628 -45.670-117.744  1.00 38.27           O
ATOM    905  ND2 ASN A 143     233.785 -46.817-117.084  1.00 38.27           N
ATOM    906  C   ASN A 143     234.115 -44.687-121.448  1.00 38.27           C
ATOM    907  O   ASN A 143     235.076 -44.864-122.193  1.00 38.27           O
ATOM    908  N   ASN A 144     232.868 -44.500-121.918  1.00 41.69           N
ATOM    909  CA  ASN A 144     232.591 -44.513-123.328  1.00 41.69           C
ATOM    910  CB  ASN A 144     231.091 -44.432-123.643  1.00 41.69           C
ATOM    911  CG  ASN A 144     230.446 -45.749-123.242  1.00 41.69           C
ATOM    912  OD1 ASN A 144     231.118 -46.720-122.896  1.00 41.69           O
ATOM    913  ND2 ASN A 144     229.088 -45.785-123.313  1.00 41.69           N
ATOM    914  C   ASN A 144     233.238 -43.341-124.003  1.00 41.69           C
ATOM    915  O   ASN A 144     233.820 -43.478-125.077  1.00 41.69           O
ATOM    916  N   GLN A 145     233.166 -42.156-123.371  1.00 51.47           N
ATOM    917  CA  GLN A 145     233.679 -40.944-123.938  1.00 51.47           C
ATOM    918  CB  GLN A 145     233.520 -39.753-122.978  1.00 51.47           C
ATOM    919  CG  GLN A 145     232.067 -39.428-122.624  1.00 51.47           C
ATOM    920  CD  GLN A 145     232.083 -38.421-121.482  1.00 51.47           C
ATOM    921  OE1 GLN A 145     231.051 -37.872-121.099  1.00 51.47           O
ATOM    922  NE2 GLN A 145     233.293 -38.175-120.913  1.00 51.47           N
ATOM    923  C   GLN A 145     235.138 -41.151-124.148  1.00 51.47           C
ATOM    924  O   GLN A 145     235.708 -40.685-125.134  1.00 51.47           O
ATOM    925  N   LYS A 146     235.778 -41.854-123.199  1.00103.23           N
ATOM    926  CA  LYS A 146     237.185 -42.103-123.269  1.00103.23           C
ATOM    927  CB  LYS A 146     237.736 -42.837-122.035  1.00103.23           C
ATOM    928  CG  LYS A 146     239.265 -42.836-121.978  1.00103.23           C
ATOM    929  CD  LYS A 146     239.853 -41.447-121.715  1.00103.23           C
ATOM    930  CE  LYS A 146     241.380 -41.426-121.614  1.00103.23           C
ATOM    931  NZ  LYS A 146     241.835 -40.062-121.258  1.00103.23           N
ATOM    932  C   LYS A 146     237.483 -42.956-124.469  1.00103.23           C
ATOM    933  O   LYS A 146     238.466 -42.722-125.171  1.00103.23           O
ATOM    934  N   ILE A 147     236.618 -43.955-124.742  1.00 38.54           N
ATOM    935  CA  ILE A 147     236.809 -44.918-125.796  1.00 38.54           C
ATOM    936  CB  ILE A 147     235.717 -45.948-125.834  1.00 38.54           C
ATOM    937  CG2 ILE A 147     235.922 -46.823-127.082  1.00 38.54           C
ATOM    938  CG1 ILE A 147     235.702 -46.757-124.527  1.00 38.54           C
ATOM    939  CD1 ILE A 147     234.451 -47.615-124.362  1.00 38.54           C
ATOM    940  C   ILE A 147     236.825 -44.232-127.123  1.00 38.54           C
ATOM    941  O   ILE A 147     237.622 -44.574-127.996  1.00 38.54           O
ATOM    942  N   VAL A 148     235.945 -43.234-127.303  1.00 40.29           N
ATOM    943  CA  VAL A 148     235.856 -42.532-128.547  1.00 40.29           C
ATOM    944  CB  VAL A 148     234.935 -41.354-128.477  1.00 40.29           C
ATOM    945  CG1 VAL A 148     235.079 -40.548-129.780  1.00 40.29           C
ATOM    946  CG2 VAL A 148     233.509 -41.862-128.191  1.00 40.29           C
ATOM    947  C   VAL A 148     237.214 -41.997-128.844  1.00 40.29           C
ATOM    948  O   VAL A 148     237.648 -41.985-129.993  1.00 40.29           O
ATOM    949  N   ASN A 149     237.914 -41.525-127.802  1.00 49.90           N
ATOM    950  CA  ASN A 149     239.237 -41.011-127.963  1.00 49.90           C
ATOM    951  CB  ASN A 149     239.780 -40.388-126.673  1.00 49.90           C
ATOM    952  CG  ASN A 149     238.965 -39.126-126.420  1.00 49.90           C
ATOM    953  OD1 ASN A 149     238.179 -39.066-125.476  1.00 49.90           O
ATOM    954  ND2 ASN A 149     239.144 -38.093-127.287  1.00 49.90           N
ATOM    955  C   ASN A 149     240.157 -42.124-128.373  1.00 49.90           C
ATOM    956  O   ASN A 149     241.059 -41.923-129.184  1.00 49.90           O
ATOM    957  N   LEU A 150     239.963 -43.335-127.817  1.00 36.69           N
ATOM    958  CA  LEU A 150     240.824 -44.453-128.104  1.00 36.69           C
ATOM    959  CB  LEU A 150     240.444 -45.695-127.279  1.00 36.69           C
ATOM    960  CG  LEU A 150     241.355 -46.911-127.514  1.00 36.69           C
ATOM    961  CD1 LEU A 150     242.780 -46.624-127.013  1.00 36.69           C
ATOM    962  CD2 LEU A 150     240.745 -48.196-126.924  1.00 36.69           C
ATOM    963  C   LEU A 150     240.702 -44.827-129.552  1.00 36.69           C
ATOM    964  O   LEU A 150     241.698 -45.096-130.222  1.00 36.69           O
ATOM    965  N   LYS A 151     239.457 -44.840-130.060  1.00 61.13           N
ATOM    966  CA  LYS A 151     239.111 -45.227-131.401  1.00 61.13           C
ATOM    967  CB  LYS A 151     237.590 -45.151-131.631  1.00 61.13           C
ATOM    968  CG  LYS A 151     237.093 -45.713-132.967  1.00 61.13           C
ATOM    969  CD  LYS A 151     235.565 -45.809-133.043  1.00 61.13           C
ATOM    970  CE  LYS A 151     235.032 -46.413-134.344  1.00 61.13           C
ATOM    971  NZ  LYS A 151     234.982 -47.890-134.239  1.00 61.13           N
ATOM    972  C   LYS A 151     239.741 -44.272-132.359  1.00 61.13           C
ATOM    973  O   LYS A 151     240.174 -44.661-133.442  1.00 61.13           O
ATOM    974  N   GLU A 152     239.800 -42.984-131.982  1.00 36.74           N
ATOM    975  CA  GLU A 152     240.326 -41.980-132.859  1.00 36.74           C
ATOM    976  CB  GLU A 152     240.296 -40.567-132.253  1.00 36.74           C
ATOM    977  CG  GLU A 152     240.817 -39.497-133.218  1.00 36.74           C
ATOM    978  CD  GLU A 152     240.759 -38.139-132.534  1.00 36.74           C
ATOM    979  OE1 GLU A 152     241.192 -38.048-131.354  1.00 36.74           O
ATOM    980  OE2 GLU A 152     240.282 -37.174-133.188  1.00 36.74           O
ATOM    981  C   GLU A 152     241.752 -42.297-133.164  1.00 36.74           C
ATOM    982  O   GLU A 152     242.191 -42.137-134.299  1.00 36.74           O
ATOM    983  N   LYS A 153     242.513 -42.732-132.143  1.00112.97           N
ATOM    984  CA  LYS A 153     243.903 -43.059-132.281  1.00112.97           C
ATOM    985  CB  LYS A 153     244.574 -43.342-130.928  1.00112.97           C
ATOM    986  CG  LYS A 153     244.711 -42.103-130.042  1.00112.97           C
ATOM    987  CD  LYS A 153     245.572 -41.007-130.673  1.00112.97           C
ATOM    988  CE  LYS A 153     245.825 -39.810-129.757  1.00112.97           C
ATOM    989  NZ  LYS A 153     244.582 -39.029-129.592  1.00112.97           N
ATOM    990  C   LYS A 153     244.086 -44.286-133.120  1.00112.97           C
ATOM    991  O   LYS A 153     245.016 -44.359-133.920  1.00112.97           O
ATOM    992  N   VAL A 154     243.197 -45.284-132.945  1.00 31.55           N
ATOM    993  CA  VAL A 154     243.314 -46.568-133.581  1.00 31.55           C
ATOM    994  CB  VAL A 154     242.199 -47.493-133.196  1.00 31.55           C
ATOM    995  CG1 VAL A 154     242.370 -48.806-133.978  1.00 31.55           C
ATOM    996  CG2 VAL A 154     242.194 -47.659-131.666  1.00 31.55           C
ATOM    997  C   VAL A 154     243.267 -46.434-135.068  1.00 31.55           C
ATOM    998  O   VAL A 154     244.092 -47.012-135.773  1.00 31.55           O
ATOM    999  N   ALA A 155     242.298 -45.660-135.587  1.00 26.36           N
ATOM   1000  CA  ALA A 155     242.155 -45.491-137.001  1.00 26.36           C
ATOM   1001  CB  ALA A 155     240.977 -44.584-137.384  1.00 26.36           C
ATOM   1002  C   ALA A 155     243.398 -44.849-137.507  1.00 26.36           C
ATOM   1003  O   ALA A 155     243.864 -45.159-138.601  1.00 26.36           O
ATOM   1004  N   GLN A 156     243.954 -43.911-136.725  1.00 43.27           N
ATOM   1005  CA  GLN A 156     245.147 -43.231-137.122  1.00 43.27           C
ATOM   1006  CB  GLN A 156     245.553 -42.122-136.139  1.00 43.27           C
ATOM   1007  CG  GLN A 156     244.529 -40.989-136.028  1.00 43.27           C
ATOM   1008  CD  GLN A 156     245.080 -39.986-135.025  1.00 43.27           C
ATOM   1009  OE1 GLN A 156     244.492 -38.935-134.780  1.00 43.27           O
ATOM   1010  NE2 GLN A 156     246.259 -40.316-134.429  1.00 43.27           N
ATOM   1011  C   GLN A 156     246.266 -44.222-137.190  1.00 43.27           C
ATOM   1012  O   GLN A 156     247.107 -44.143-138.082  1.00 43.27           O
ATOM   1013  N   LEU A 157     246.321 -45.168-136.229  1.00 94.62           N
ATOM   1014  CA  LEU A 157     247.370 -46.149-136.205  1.00 94.62           C
ATOM   1015  CB  LEU A 157     247.370 -46.986-134.905  1.00 94.62           C
ATOM   1016  CG  LEU A 157     248.537 -47.988-134.727  1.00 94.62           C
ATOM   1017  CD1 LEU A 157     248.504 -48.592-133.317  1.00 94.62           C
ATOM   1018  CD2 LEU A 157     248.550 -49.108-135.782  1.00 94.62           C
ATOM   1019  C   LEU A 157     247.226 -47.054-137.391  1.00 94.62           C
ATOM   1020  O   LEU A 157     248.208 -47.369-138.061  1.00 94.62           O
ATOM   1021  N   GLU A 158     245.984 -47.461-137.706  1.00 52.13           N
ATOM   1022  CA  GLU A 158     245.730 -48.386-138.770  1.00 52.13           C
ATOM   1023  CB  GLU A 158     244.231 -48.596-139.022  1.00 52.13           C
ATOM   1024  CG  GLU A 158     243.947 -49.534-140.197  1.00 52.13           C
ATOM   1025  CD  GLU A 158     242.457 -49.473-140.511  1.00 52.13           C
ATOM   1026  OE1 GLU A 158     241.670 -50.157-139.804  1.00 52.13           O
ATOM   1027  OE2 GLU A 158     242.084 -48.729-141.458  1.00 52.13           O
ATOM   1028  C   GLU A 158     246.284 -47.811-140.029  1.00 52.13           C
ATOM   1029  O   GLU A 158     246.834 -48.528-140.864  1.00 52.13           O
ATOM   1030  N   ALA A 159     246.165 -46.484-140.176  1.00 34.93           N
ATOM   1031  CA  ALA A 159     246.585 -45.794-141.356  1.00 34.93           C
ATOM   1032  CB  ALA A 159     246.403 -44.271-141.240  1.00 34.93           C
ATOM   1033  C   ALA A 159     248.041 -46.053-141.544  1.00 34.93           C
ATOM   1034  O   ALA A 159     248.517 -46.199-142.668  1.00 34.93           O
ATOM   1035  N   GLN A 160     248.784 -46.114-140.428  1.00 47.50           N
ATOM   1036  CA  GLN A 160     250.199 -46.310-140.464  1.00 47.50           C
ATOM   1037  CB  GLN A 160     250.817 -46.341-139.054  1.00 47.50           C
ATOM   1038  CG  GLN A 160     250.748 -45.011-138.306  1.00 47.50           C
ATOM   1039  CD  GLN A 160     251.819 -44.109-138.897  1.00 47.50           C
ATOM   1040  OE1 GLN A 160     252.377 -44.413-139.950  1.00 47.50           O
ATOM   1041  NE2 GLN A 160     252.112 -42.976-138.205  1.00 47.50           N
ATOM   1042  C   GLN A 160     250.515 -47.635-141.083  1.00 47.50           C
ATOM   1043  O   GLN A 160     251.422 -47.729-141.909  1.00 47.50           O
ATOM   1044  N   CYS A 161     249.768 -48.699-140.726  1.00 81.25           N
ATOM   1045  CA  CYS A 161     250.204 -49.991-141.175  1.00 81.25           C
ATOM   1046  CB  CYS A 161     250.065 -51.062-140.083  1.00 81.25           C
ATOM   1047  SG  CYS A 161     250.959 -50.647-138.555  1.00 81.25           S
ATOM   1048  C   CYS A 161     249.411 -50.493-142.347  1.00 81.25           C
ATOM   1049  O   CYS A 161     248.901 -51.612-142.306  1.00 81.25           O
ATOM   1050  N   GLN A 162     249.217 -49.669-143.392  1.00 79.34           N
ATOM   1051  CA  GLN A 162     248.597 -50.140-144.601  1.00 79.34           C
ATOM   1052  CB  GLN A 162     247.897 -49.034-145.403  1.00 79.34           C
ATOM   1053  CG  GLN A 162     246.717 -48.428-144.641  1.00 79.34           C
ATOM   1054  CD  GLN A 162     245.833 -49.569-144.146  1.00 79.34           C
ATOM   1055  OE1 GLN A 162     246.124 -50.195-143.128  1.00 79.34           O
ATOM   1056  NE2 GLN A 162     244.723 -49.851-144.878  1.00 79.34           N
ATOM   1057  C   GLN A 162     249.599 -50.814-145.496  1.00 79.34           C
ATOM   1058  O   GLN A 162     249.285 -51.789-146.177  1.00 79.34           O
ATOM   1059  N   GLU A 163     250.843 -50.292-145.492  1.00106.21           N
ATOM   1060  CA  GLU A 163     251.894 -50.606-146.422  1.00106.21           C
ATOM   1061  CB  GLU A 163     253.056 -49.604-146.335  1.00106.21           C
ATOM   1062  CG  GLU A 163     252.611 -48.150-146.513  1.00106.21           C
ATOM   1063  CD  GLU A 163     251.922 -48.029-147.862  1.00106.21           C
ATOM   1064  OE1 GLU A 163     252.115 -48.939-148.712  1.00106.21           O
ATOM   1065  OE2 GLU A 163     251.190 -47.023-148.062  1.00106.21           O
ATOM   1066  C   GLU A 163     252.474 -51.969-146.202  1.00106.21           C
ATOM   1067  O   GLU A 163     252.354 -52.596-145.150  1.00106.21           O
ATOM   1068  N   PRO A 164     253.069 -52.422-147.277  1.00 77.31           N
ATOM   1069  CA  PRO A 164     253.761 -53.684-147.315  1.00 77.31           C
ATOM   1070  CD  PRO A 164     252.572 -52.039-148.588  1.00 77.31           C
ATOM   1071  CB  PRO A 164     253.794 -54.110-148.786  1.00 77.31           C
ATOM   1072  CG  PRO A 164     253.444 -52.833-149.569  1.00 77.31           C
ATOM   1073  C   PRO A 164     255.122 -53.560-146.704  1.00 77.31           C
ATOM   1074  O   PRO A 164     255.597 -52.442-146.508  1.00 77.31           O
ATOM   1075  N   CYS A 165     255.770 -54.699-146.396  1.00 37.40           N
ATOM   1076  CA  CYS A 165     257.056 -54.647-145.773  1.00 37.40           C
ATOM   1077  CB  CYS A 165     257.586 -56.024-145.348  1.00 37.40           C
ATOM   1078  SG  CYS A 165     256.523 -56.806-144.097  1.00 37.40           S
ATOM   1079  C   CYS A 165     258.015 -54.068-146.753  1.00 37.40           C
ATOM   1080  O   CYS A 165     257.909 -54.286-147.959  1.00 37.40           O
ATOM   1081  N   LYS A 166     258.983 -53.286-146.247  1.00 90.95           N
ATOM   1082  CA  LYS A 166     259.933 -52.698-147.135  1.00 90.95           C
ATOM   1083  CB  LYS A 166     260.698 -51.520-146.510  1.00 90.95           C
ATOM   1084  CG  LYS A 166     259.764 -50.375-146.109  1.00 90.95           C
ATOM   1085  CD  LYS A 166     260.430 -49.288-145.269  1.00 90.95           C
ATOM   1086  CE  LYS A 166     261.090 -48.197-146.115  1.00 90.95           C
ATOM   1087  NZ  LYS A 166     262.151 -48.788-146.963  1.00 90.95           N
ATOM   1088  C   LYS A 166     260.905 -53.765-147.490  1.00 90.95           C
ATOM   1089  O   LYS A 166     261.314 -54.557-146.642  1.00 90.95           O
ATOM   1090  N   ASP A 167     261.282 -53.819-148.781  1.00 49.79           N
ATOM   1091  CA  ASP A 167     262.205 -54.820-149.221  1.00 49.79           C
ATOM   1092  CB  ASP A 167     262.011 -55.245-150.685  1.00 49.79           C
ATOM   1093  CG  ASP A 167     262.841 -56.504-150.910  1.00 49.79           C
ATOM   1094  OD1 ASP A 167     263.496 -56.957-149.933  1.00 49.79           O
ATOM   1095  OD2 ASP A 167     262.818 -57.038-152.051  1.00 49.79           O
ATOM   1096  C   ASP A 167     263.582 -54.253-149.107  1.00 49.79           C
ATOM   1097  O   ASP A 167     263.849 -53.147-149.572  1.00 49.79           O
ATOM   1098  N   THR A 168     264.479 -54.996-148.431  1.00102.02           N
ATOM   1099  CA  THR A 168     265.839 -54.588-148.242  1.00102.02           C
ATOM   1100  CB  THR A 168     266.585 -55.499-147.316  1.00102.02           C
ATOM   1101  OG1 THR A 168     265.945 -55.544-146.052  1.00102.02           O
ATOM   1102  CG2 THR A 168     268.016 -54.969-147.158  1.00102.02           C
ATOM   1103  C   THR A 168     266.580 -54.610-149.543  1.00102.02           C
ATOM   1104  O   THR A 168     267.288 -53.659-149.873  1.00102.02           O
ATOM   1105  N   VAL A 169     266.419 -55.692-150.335  1.00 54.13           N
ATOM   1106  CA  VAL A 169     267.210 -55.814-151.528  1.00 54.13           C
ATOM   1107  CB  VAL A 169     267.061 -57.145-152.223  1.00 54.13           C
ATOM   1108  CG1 VAL A 169     267.534 -58.249-151.263  1.00 54.13           C
ATOM   1109  CG2 VAL A 169     265.603 -57.329-152.680  1.00 54.13           C
ATOM   1110  C   VAL A 169     266.798 -54.741-152.485  1.00 54.13           C
ATOM   1111  O   VAL A 169     265.624 -54.595-152.817  1.00 54.13           O
ATOM   1112  N   GLN A 170     267.773 -53.945-152.960  1.00 50.18           N
ATOM   1113  CA  GLN A 170     267.469 -52.914-153.911  1.00 50.18           C
ATOM   1114  CB  GLN A 170     267.645 -51.484-153.370  1.00 50.18           C
ATOM   1115  CG  GLN A 170     266.682 -51.100-152.245  1.00 50.18           C
ATOM   1116  CD  GLN A 170     266.904 -49.624-151.932  1.00 50.18           C
ATOM   1117  OE1 GLN A 170     267.754 -49.249-151.126  1.00 50.18           O
ATOM   1118  NE2 GLN A 170     266.108 -48.750-152.604  1.00 50.18           N
ATOM   1119  C   GLN A 170     268.469 -53.046-155.015  1.00 50.18           C
ATOM   1120  O   GLN A 170     269.648 -53.280-154.761  1.00 50.18           O
ATOM   1121  N   ILE A 171     268.023 -52.892-156.277  1.00142.34           N
ATOM   1122  CA  ILE A 171     268.928 -53.009-157.386  1.00142.34           C
ATOM   1123  CB  ILE A 171     268.365 -53.625-158.631  1.00142.34           C
ATOM   1124  CG2 ILE A 171     268.077 -55.100-158.350  1.00142.34           C
ATOM   1125  CG1 ILE A 171     267.180 -52.824-159.171  1.00142.34           C
ATOM   1126  CD1 ILE A 171     266.738 -53.314-160.546  1.00142.34           C
ATOM   1127  C   ILE A 171     269.454 -51.662-157.741  1.00142.34           C
ATOM   1128  O   ILE A 171     268.826 -50.644-157.459  1.00142.34           O
ATOM   1129  N   HIS A 172     270.673 -51.639-158.324  1.00 74.69           N
ATOM   1130  CA  HIS A 172     271.321 -50.403-158.654  1.00 74.69           C
ATOM   1131  ND1 HIS A 172     273.309 -52.034-156.482  1.00 74.69           N
ATOM   1132  CG  HIS A 172     273.140 -50.756-156.968  1.00 74.69           C
ATOM   1133  CB  HIS A 172     272.836 -50.444-158.405  1.00 74.69           C
ATOM   1134  NE2 HIS A 172     273.553 -50.659-154.752  1.00 74.69           N
ATOM   1135  CD2 HIS A 172     273.291 -49.929-155.897  1.00 74.69           C
ATOM   1136  CE1 HIS A 172     273.554 -51.918-155.153  1.00 74.69           C
ATOM   1137  C   HIS A 172     271.059 -50.051-160.090  1.00 74.69           C
ATOM   1138  O   HIS A 172     271.199 -50.869-160.998  1.00 74.69           O
ATOM   1139  N   ASP A 173     270.683 -48.774-160.302  1.00135.96           N
ATOM   1140  CA  ASP A 173     270.290 -48.198-161.561  1.00135.96           C
ATOM   1141  CB  ASP A 173     269.718 -46.781-161.427  1.00135.96           C
ATOM   1142  CG  ASP A 173     268.318 -46.947-160.870  1.00135.96           C
ATOM   1143  OD1 ASP A 173     267.891 -48.121-160.708  1.00135.96           O
ATOM   1144  OD2 ASP A 173     267.651 -45.912-160.611  1.00135.96           O
ATOM   1145  C   ASP A 173     271.409 -48.138-162.558  1.00135.96           C
ATOM   1146  O   ASP A 173     271.146 -48.150-163.760  1.00135.96           O
ATOM   1147  N   ILE A 174     272.676 -48.031-162.113  1.00121.35           N
ATOM   1148  CA  ILE A 174     273.755 -47.872-163.056  1.00121.35           C
ATOM   1149  CB  ILE A 174     275.057 -47.418-162.463  1.00121.35           C
ATOM   1150  CG2 ILE A 174     275.653 -48.582-161.655  1.00121.35           C
ATOM   1151  CG1 ILE A 174     276.003 -46.938-163.572  1.00121.35           C
ATOM   1152  CD1 ILE A 174     277.257 -46.242-163.042  1.00121.35           C
ATOM   1153  C   ILE A 174     274.051 -49.164-163.755  1.00121.35           C
ATOM   1154  O   ILE A 174     274.011 -50.233-163.147  1.00121.35           O
ATOM   1155  N   THR A 175     274.339 -49.093-165.077  1.00137.77           N
ATOM   1156  CA  THR A 175     274.670 -50.286-165.811  1.00137.77           C
ATOM   1157  CB  THR A 175     273.667 -50.718-166.845  1.00137.77           C
ATOM   1158  OG1 THR A 175     273.442 -49.686-167.790  1.00137.77           O
ATOM   1159  CG2 THR A 175     272.361 -51.119-166.153  1.00137.77           C
ATOM   1160  C   THR A 175     275.971 -50.110-166.525  1.00137.77           C
ATOM   1161  O   THR A 175     276.397 -48.993-166.816  1.00137.77           O
ATOM   1162  N   GLY A 176     276.635 -51.248-166.834  1.00 39.73           N
ATOM   1163  CA  GLY A 176     277.904 -51.215-167.500  1.00 39.73           C
ATOM   1164  C   GLY A 176     278.100 -52.486-168.282  1.00 39.73           C
ATOM   1165  O   GLY A 176     277.220 -53.344-168.361  1.00 39.73           O
ATOM   1166  N   LYS A 177     279.277 -52.573-168.939  1.00133.84           N
ATOM   1167  CA  LYS A 177     279.738 -53.688-169.726  1.00133.84           C
ATOM   1168  CB  LYS A 177     280.941 -53.319-170.612  1.00133.84           C
ATOM   1169  CG  LYS A 177     280.529 -52.374-171.741  1.00133.84           C
ATOM   1170  CD  LYS A 177     279.964 -51.052-171.220  1.00133.84           C
ATOM   1171  CE  LYS A 177     279.130 -50.284-172.246  1.00133.84           C
ATOM   1172  NZ  LYS A 177     278.326 -49.250-171.555  1.00133.84           N
ATOM   1173  C   LYS A 177     280.120 -54.827-168.828  1.00133.84           C
ATOM   1174  O   LYS A 177     280.086 -55.993-169.223  1.00133.84           O
ATOM   1175  N   ASP A 178     280.589 -54.495-167.612  1.00 94.76           N
ATOM   1176  CA  ASP A 178     280.962 -55.473-166.631  1.00 94.76           C
ATOM   1177  CB  ASP A 178     282.367 -56.076-166.855  1.00 94.76           C
ATOM   1178  CG  ASP A 178     283.399 -54.961-166.874  1.00 94.76           C
ATOM   1179  OD1 ASP A 178     282.991 -53.775-166.791  1.00 94.76           O
ATOM   1180  OD2 ASP A 178     284.611 -55.279-166.996  1.00 94.76           O
ATOM   1181  C   ASP A 178     280.911 -54.765-165.313  1.00 94.76           C
ATOM   1182  O   ASP A 178     280.480 -53.616-165.242  1.00 94.76           O
ATOM   1183  N   CYS A 179     281.291 -55.451-164.219  1.00 55.40           N
ATOM   1184  CA  CYS A 179     281.299 -54.808-162.937  1.00 55.40           C
ATOM   1185  CB  CYS A 179     281.570 -55.784-161.782  1.00 55.40           C
ATOM   1186  SG  CYS A 179     280.114 -56.817-161.466  1.00 55.40           S
ATOM   1187  C   CYS A 179     282.357 -53.749-162.904  1.00 55.40           C
ATOM   1188  O   CYS A 179     282.111 -52.634-162.446  1.00 55.40           O
ATOM   1189  N   GLN A 180     283.553 -54.055-163.442  1.00 68.84           N
ATOM   1190  CA  GLN A 180     284.664 -53.151-163.349  1.00 68.84           C
ATOM   1191  CB  GLN A 180     285.896 -53.683-164.109  1.00 68.84           C
ATOM   1192  CG  GLN A 180     287.037 -52.673-164.236  1.00 68.84           C
ATOM   1193  CD  GLN A 180     287.514 -52.318-162.840  1.00 68.84           C
ATOM   1194  OE1 GLN A 180     287.681 -53.189-161.988  1.00 68.84           O
ATOM   1195  NE2 GLN A 180     287.729 -50.998-162.595  1.00 68.84           N
ATOM   1196  C   GLN A 180     284.289 -51.838-163.957  1.00 68.84           C
ATOM   1197  O   GLN A 180     284.458 -50.787-163.340  1.00 68.84           O
ATOM   1198  N   ASP A 181     283.699 -51.874-165.159  1.00 57.25           N
ATOM   1199  CA  ASP A 181     283.323 -50.700-165.888  1.00 57.25           C
ATOM   1200  CB  ASP A 181     282.605 -51.068-167.201  1.00 57.25           C
ATOM   1201  CG  ASP A 181     282.276 -49.800-167.971  1.00 57.25           C
ATOM   1202  OD1 ASP A 181     282.617 -48.695-167.473  1.00 57.25           O
ATOM   1203  OD2 ASP A 181     281.671 -49.918-169.069  1.00 57.25           O
ATOM   1204  C   ASP A 181     282.373 -49.929-165.032  1.00 57.25           C
ATOM   1205  O   ASP A 181     282.489 -48.710-164.904  1.00 57.25           O
ATOM   1206  N   ILE A 182     281.428 -50.634-164.383  1.00 49.52           N
ATOM   1207  CA  ILE A 182     280.486 -49.957-163.543  1.00 49.52           C
ATOM   1208  CB  ILE A 182     279.550 -50.888-162.832  1.00 49.52           C
ATOM   1209  CG2 ILE A 182     278.844 -50.099-161.717  1.00 49.52           C
ATOM   1210  CG1 ILE A 182     278.598 -51.561-163.832  1.00 49.52           C
ATOM   1211  CD1 ILE A 182     277.804 -52.719-163.226  1.00 49.52           C
ATOM   1212  C   ILE A 182     281.264 -49.225-162.497  1.00 49.52           C
ATOM   1213  O   ILE A 182     281.003 -48.052-162.239  1.00 49.52           O
ATOM   1214  N   ALA A 183     282.277 -49.887-161.902  1.00 37.54           N
ATOM   1215  CA  ALA A 183     283.072 -49.292-160.860  1.00 37.54           C
ATOM   1216  CB  ALA A 183     284.178 -50.231-160.348  1.00 37.54           C
ATOM   1217  C   ALA A 183     283.739 -48.065-161.409  1.00 37.54           C
ATOM   1218  O   ALA A 183     283.888 -47.067-160.706  1.00 37.54           O
ATOM   1219  N   ASN A 184     284.169 -48.124-162.684  1.00 40.07           N
ATOM   1220  CA  ASN A 184     284.826 -47.025-163.337  1.00 40.07           C
ATOM   1221  CB  ASN A 184     285.265 -47.375-164.772  1.00 40.07           C
ATOM   1222  CG  ASN A 184     286.299 -48.492-164.701  1.00 40.07           C
ATOM   1223  OD1 ASN A 184     287.159 -48.512-163.822  1.00 40.07           O
ATOM   1224  ND2 ASN A 184     286.208 -49.465-165.649  1.00 40.07           N
ATOM   1225  C   ASN A 184     283.854 -45.883-163.434  1.00 40.07           C
ATOM   1226  O   ASN A 184     284.231 -44.718-163.311  1.00 40.07           O
ATOM   1227  N   LYS A 185     282.569 -46.207-163.666  1.00 82.33           N
ATOM   1228  CA  LYS A 185     281.492 -45.267-163.792  1.00 82.33           C
ATOM   1229  CB  LYS A 185     280.171 -45.955-164.169  1.00 82.33           C
ATOM   1230  CG  LYS A 185     280.237 -46.628-165.544  1.00 82.33           C
ATOM   1231  CD  LYS A 185     279.118 -47.641-165.798  1.00 82.33           C
ATOM   1232  CE  LYS A 185     279.235 -48.362-167.145  1.00 82.33           C
ATOM   1233  NZ  LYS A 185     279.002 -47.413-168.256  1.00 82.33           N
ATOM   1234  C   LYS A 185     281.323 -44.578-162.472  1.00 82.33           C
ATOM   1235  O   LYS A 185     280.820 -43.455-162.424  1.00 82.33           O
ATOM   1236  N   GLY A 186     281.747 -45.220-161.359  1.00 54.16           N
ATOM   1237  CA  GLY A 186     281.610 -44.548-160.095  1.00 54.16           C
ATOM   1238  C   GLY A 186     280.975 -45.398-159.021  1.00 54.16           C
ATOM   1239  O   GLY A 186     280.645 -44.874-157.958  1.00 54.16           O
ATOM   1240  N   ALA A 187     280.788 -46.720-159.232  1.00 65.27           N
ATOM   1241  CA  ALA A 187     280.159 -47.520-158.204  1.00 65.27           C
ATOM   1242  CB  ALA A 187     279.525 -48.818-158.738  1.00 65.27           C
ATOM   1243  C   ALA A 187     281.123 -47.913-157.110  1.00 65.27           C
ATOM   1244  O   ALA A 187     282.084 -48.654-157.313  1.00 65.27           O
ATOM   1245  N   LYS A 188     280.877 -47.340-155.913  1.00148.43           N
ATOM   1246  CA  LYS A 188     281.517 -47.525-154.634  1.00148.43           C
ATOM   1247  CB  LYS A 188     281.291 -46.317-153.712  1.00148.43           C
ATOM   1248  CG  LYS A 188     281.875 -45.010-154.245  1.00148.43           C
ATOM   1249  CD  LYS A 188     283.397 -45.016-154.365  1.00148.43           C
ATOM   1250  CE  LYS A 188     283.961 -43.661-154.798  1.00148.43           C
ATOM   1251  NZ  LYS A 188     285.439 -43.717-154.844  1.00148.43           N
ATOM   1252  C   LYS A 188     280.992 -48.715-153.870  1.00148.43           C
ATOM   1253  O   LYS A 188     281.621 -49.156-152.909  1.00148.43           O
ATOM   1254  N   GLN A 189     279.776 -49.199-154.196  1.00 74.86           N
ATOM   1255  CA  GLN A 189     279.136 -50.179-153.354  1.00 74.86           C
ATOM   1256  CB  GLN A 189     277.652 -49.853-153.120  1.00 74.86           C
ATOM   1257  CG  GLN A 189     277.395 -48.629-152.245  1.00 74.86           C
ATOM   1258  CD  GLN A 189     277.189 -49.141-150.830  1.00 74.86           C
ATOM   1259  OE1 GLN A 189     276.315 -49.975-150.600  1.00 74.86           O
ATOM   1260  NE2 GLN A 189     278.011 -48.649-149.865  1.00 74.86           N
ATOM   1261  C   GLN A 189     279.140 -51.551-153.958  1.00 74.86           C
ATOM   1262  O   GLN A 189     279.095 -51.731-155.173  1.00 74.86           O
ATOM   1263  N   SER A 190     279.171 -52.575-153.080  1.00 45.96           N
ATOM   1264  CA  SER A 190     279.085 -53.932-153.535  1.00 45.96           C
ATOM   1265  CB  SER A 190     279.810 -54.946-152.633  1.00 45.96           C
ATOM   1266  OG  SER A 190     279.677 -56.256-153.166  1.00 45.96           O
ATOM   1267  C   SER A 190     277.631 -54.269-153.499  1.00 45.96           C
ATOM   1268  O   SER A 190     276.938 -53.899-152.552  1.00 45.96           O
ATOM   1269  N   GLY A 191     277.121 -54.966-154.537  1.00 32.98           N
ATOM   1270  CA  GLY A 191     275.720 -55.264-154.542  1.00 32.98           C
ATOM   1271  C   GLY A 191     275.310 -55.792-155.888  1.00 32.98           C
ATOM   1272  O   GLY A 191     276.131 -56.288-156.661  1.00 32.98           O
ATOM   1273  N   LEU A 192     273.995 -55.687-156.183  1.00 63.12           N
ATOM   1274  CA  LEU A 192     273.421 -56.202-157.391  1.00 63.12           C
ATOM   1275  CB  LEU A 192     271.989 -56.732-157.196  1.00 63.12           C
ATOM   1276  CG  LEU A 192     271.901 -57.966-156.279  1.00 63.12           C
ATOM   1277  CD1 LEU A 192     270.451 -58.445-156.123  1.00 63.12           C
ATOM   1278  CD2 LEU A 192     272.846 -59.080-156.754  1.00 63.12           C
ATOM   1279  C   LEU A 192     273.345 -55.104-158.404  1.00 63.12           C
ATOM   1280  O   LEU A 192     272.746 -54.057-158.161  1.00 63.12           O
ATOM   1281  N   TYR A 193     273.945 -55.342-159.589  1.00 81.93           N
ATOM   1282  CA  TYR A 193     273.968 -54.366-160.643  1.00 81.93           C
ATOM   1283  CB  TYR A 193     275.367 -53.803-160.957  1.00 81.93           C
ATOM   1284  CG  TYR A 193     275.803 -52.850-159.899  1.00 81.93           C
ATOM   1285  CD1 TYR A 193     276.123 -53.299-158.641  1.00 81.93           C
ATOM   1286  CD2 TYR A 193     275.918 -51.504-160.181  1.00 81.93           C
ATOM   1287  CE1 TYR A 193     276.535 -52.416-157.673  1.00 81.93           C
ATOM   1288  CE2 TYR A 193     276.330 -50.613-159.218  1.00 81.93           C
ATOM   1289  CZ  TYR A 193     276.637 -51.076-157.961  1.00 81.93           C
ATOM   1290  OH  TYR A 193     277.062 -50.183-156.958  1.00 81.93           O
ATOM   1291  C   TYR A 193     273.540 -55.019-161.918  1.00 81.93           C
ATOM   1292  O   TYR A 193     273.610 -56.236-162.076  1.00 81.93           O
ATOM   1293  N   PHE A 194     273.070 -54.192-162.872  1.00144.22           N
ATOM   1294  CA  PHE A 194     272.673 -54.678-164.161  1.00144.22           C
ATOM   1295  CB  PHE A 194     271.382 -54.026-164.692  1.00144.22           C
ATOM   1296  CG  PHE A 194     270.228 -54.679-164.008  1.00144.22           C
ATOM   1297  CD1 PHE A 194     269.918 -54.398-162.695  1.00144.22           C
ATOM   1298  CD2 PHE A 194     269.475 -55.611-164.686  1.00144.22           C
ATOM   1299  CE1 PHE A 194     268.854 -55.017-162.082  1.00144.22           C
ATOM   1300  CE2 PHE A 194     268.410 -56.232-164.080  1.00144.22           C
ATOM   1301  CZ  PHE A 194     268.098 -55.931-162.775  1.00144.22           C
ATOM   1302  C   PHE A 194     273.769 -54.366-165.126  1.00144.22           C
ATOM   1303  O   PHE A 194     274.301 -53.256-165.139  1.00144.22           O
ATOM   1304  N   ILE A 195     274.163 -55.366-165.941  1.00109.47           N
ATOM   1305  CA  ILE A 195     275.188 -55.111-166.909  1.00109.47           C
ATOM   1306  CB  ILE A 195     276.493 -55.792-166.609  1.00109.47           C
ATOM   1307  CG2 ILE A 195     276.990 -55.291-165.240  1.00109.47           C
ATOM   1308  CG1 ILE A 195     276.345 -57.323-166.694  1.00109.47           C
ATOM   1309  CD1 ILE A 195     275.400 -57.932-165.659  1.00109.47           C
ATOM   1310  C   ILE A 195     274.736 -55.671-168.219  1.00109.47           C
ATOM   1311  O   ILE A 195     274.145 -56.749-168.259  1.00109.47           O
ATOM   1312  N   LYS A 196     274.982 -54.932-169.324  1.00 60.42           N
ATOM   1313  CA  LYS A 196     274.695 -55.424-170.641  1.00 60.42           C
ATOM   1314  CB  LYS A 196     273.739 -54.551-171.464  1.00 60.42           C
ATOM   1315  CG  LYS A 196     273.479 -55.143-172.852  1.00 60.42           C
ATOM   1316  CD  LYS A 196     272.359 -54.458-173.632  1.00 60.42           C
ATOM   1317  CE  LYS A 196     272.110 -55.066-175.016  1.00 60.42           C
ATOM   1318  NZ  LYS A 196     270.998 -54.358-175.690  1.00 60.42           N
ATOM   1319  C   LYS A 196     275.998 -55.430-171.378  1.00 60.42           C
ATOM   1320  O   LYS A 196     276.651 -54.400-171.533  1.00 60.42           O
ATOM   1321  N   PRO A 197     276.376 -56.588-171.835  1.00 88.56           N
ATOM   1322  CA  PRO A 197     277.626 -56.738-172.538  1.00 88.56           C
ATOM   1323  CD  PRO A 197     276.052 -57.780-171.066  1.00 88.56           C
ATOM   1324  CB  PRO A 197     277.954 -58.224-172.492  1.00 88.56           C
ATOM   1325  CG  PRO A 197     277.258 -58.718-171.217  1.00 88.56           C
ATOM   1326  C   PRO A 197     277.545 -56.211-173.931  1.00 88.56           C
ATOM   1327  O   PRO A 197     276.482 -55.757-174.349  1.00 88.56           O
ATOM   1328  N   LEU A 198     278.689 -56.210-174.638  1.00152.04           N
ATOM   1329  CA  LEU A 198     278.780 -55.699-175.973  1.00152.04           C
ATOM   1330  CB  LEU A 198     280.240 -55.765-176.456  1.00152.04           C
ATOM   1331  CG  LEU A 198     280.531 -54.952-177.719  1.00152.04           C
ATOM   1332  CD1 LEU A 198     280.434 -53.451-177.404  1.00152.04           C
ATOM   1333  CD2 LEU A 198     281.877 -55.345-178.348  1.00152.04           C
ATOM   1334  C   LEU A 198     277.948 -56.541-176.904  1.00152.04           C
ATOM   1335  O   LEU A 198     277.017 -56.051-177.541  1.00152.04           O
ATOM   1336  N   LYS A 199     278.258 -57.852-176.966  1.00240.22           N
ATOM   1337  CA  LYS A 199     277.629 -58.812-177.834  1.00240.22           C
ATOM   1338  CB  LYS A 199     278.484 -60.053-178.179  1.00240.22           C
ATOM   1339  CG  LYS A 199     278.883 -60.974-177.026  1.00240.22           C
ATOM   1340  CD  LYS A 199     279.864 -60.351-176.034  1.00240.22           C
ATOM   1341  CE  LYS A 199     279.145 -59.600-174.920  1.00240.22           C
ATOM   1342  NZ  LYS A 199     277.943 -60.376-174.555  1.00240.22           N
ATOM   1343  C   LYS A 199     276.287 -59.250-177.339  1.00240.22           C
ATOM   1344  O   LYS A 199     275.603 -60.005-178.022  1.00240.22           O
ATOM   1345  N   ALA A 200     275.897 -58.886-176.107  1.00 86.90           N
ATOM   1346  CA  ALA A 200     274.680 -59.430-175.572  1.00 86.90           C
ATOM   1347  CB  ALA A 200     274.740 -59.639-174.049  1.00 86.90           C
ATOM   1348  C   ALA A 200     273.486 -58.580-175.848  1.00 86.90           C
ATOM   1349  O   ALA A 200     273.541 -57.351-175.876  1.00 86.90           O
ATOM   1350  N   ASN A 201     272.358 -59.276-176.078  1.00218.12           N
ATOM   1351  CA  ASN A 201     271.066 -58.685-176.219  1.00218.12           C
ATOM   1352  CB  ASN A 201     270.200 -59.374-177.284  1.00218.12           C
ATOM   1353  CG  ASN A 201     270.930 -59.326-178.620  1.00218.12           C
ATOM   1354  OD1 ASN A 201     271.476 -58.308-179.043  1.00218.12           O
ATOM   1355  ND2 ASN A 201     270.956 -60.496-179.311  1.00218.12           N
ATOM   1356  C   ASN A 201     270.469 -59.043-174.902  1.00218.12           C
ATOM   1357  O   ASN A 201     270.894 -60.033-174.315  1.00218.12           O
ATOM   1358  N   GLN A 202     269.504 -58.259-174.388  1.00224.16           N
ATOM   1359  CA  GLN A 202     268.903 -58.522-173.107  1.00224.16           C
ATOM   1360  CB  GLN A 202     268.100 -59.831-173.052  1.00224.16           C
ATOM   1361  CG  GLN A 202     266.801 -59.778-173.858  1.00224.16           C
ATOM   1362  CD  GLN A 202     265.830 -58.868-173.116  1.00224.16           C
ATOM   1363  OE1 GLN A 202     265.124 -58.065-173.725  1.00224.16           O
ATOM   1364  NE2 GLN A 202     265.787 -59.003-171.763  1.00224.16           N
ATOM   1365  C   GLN A 202     269.945 -58.538-172.018  1.00224.16           C
ATOM   1366  O   GLN A 202     270.763 -59.446-171.887  1.00224.16           O
ATOM   1367  N   GLN A 203     269.887 -57.516-171.152  1.00166.95           N
ATOM   1368  CA  GLN A 203     270.815 -57.331-170.070  1.00166.95           C
ATOM   1369  CB  GLN A 203     270.637 -55.990-169.347  1.00166.95           C
ATOM   1370  CG  GLN A 203     270.689 -54.739-170.216  1.00166.95           C
ATOM   1371  CD  GLN A 203     270.263 -53.590-169.310  1.00166.95           C
ATOM   1372  OE1 GLN A 203     270.117 -52.446-169.738  1.00166.95           O
ATOM   1373  NE2 GLN A 203     270.052 -53.912-168.004  1.00166.95           N
ATOM   1374  C   GLN A 203     270.483 -58.310-168.989  1.00166.95           C
ATOM   1375  O   GLN A 203     269.437 -58.955-169.031  1.00166.95           O
ATOM   1376  N   PHE A 204     271.389 -58.452-167.989  1.00 75.71           N
ATOM   1377  CA  PHE A 204     271.103 -59.301-166.860  1.00 75.71           C
ATOM   1378  CB  PHE A 204     271.529 -60.778-167.025  1.00 75.71           C
ATOM   1379  CG  PHE A 204     272.990 -60.911-167.281  1.00 75.71           C
ATOM   1380  CD1 PHE A 204     273.888 -60.984-166.240  1.00 75.71           C
ATOM   1381  CD2 PHE A 204     273.452 -60.984-168.575  1.00 75.71           C
ATOM   1382  CE1 PHE A 204     275.233 -61.115-166.493  1.00 75.71           C
ATOM   1383  CE2 PHE A 204     274.794 -61.116-168.831  1.00 75.71           C
ATOM   1384  CZ  PHE A 204     275.686 -61.180-167.789  1.00 75.71           C
ATOM   1385  C   PHE A 204     271.683 -58.738-165.585  1.00 75.71           C
ATOM   1386  O   PHE A 204     272.498 -57.815-165.602  1.00 75.71           O
ATOM   1387  N   LEU A 205     271.243 -59.295-164.429  1.00144.72           N
ATOM   1388  CA  LEU A 205     271.638 -58.800-163.136  1.00144.72           C
ATOM   1389  CB  LEU A 205     270.442 -58.747-162.154  1.00144.72           C
ATOM   1390  CG  LEU A 205     270.670 -58.007-160.817  1.00144.72           C
ATOM   1391  CD1 LEU A 205     269.390 -58.012-159.978  1.00144.72           C
ATOM   1392  CD2 LEU A 205     271.835 -58.573-160.008  1.00144.72           C
ATOM   1393  C   LEU A 205     272.719 -59.682-162.584  1.00144.72           C
ATOM   1394  O   LEU A 205     272.595 -60.908-162.551  1.00144.72           O
ATOM   1395  N   VAL A 206     273.818 -59.048-162.122  1.00 65.60           N
ATOM   1396  CA  VAL A 206     274.931 -59.772-161.587  1.00 65.60           C
ATOM   1397  CB  VAL A 206     276.208 -59.629-162.369  1.00 65.60           C
ATOM   1398  CG1 VAL A 206     275.980 -60.142-163.802  1.00 65.60           C
ATOM   1399  CG2 VAL A 206     276.689 -58.171-162.283  1.00 65.60           C
ATOM   1400  C   VAL A 206     275.218 -59.220-160.235  1.00 65.60           C
ATOM   1401  O   VAL A 206     274.551 -58.302-159.766  1.00 65.60           O
ATOM   1402  N   TYR A 207     276.210 -59.820-159.556  1.00 74.34           N
ATOM   1403  CA  TYR A 207     276.633 -59.379-158.260  1.00 74.34           C
ATOM   1404  CB  TYR A 207     276.711 -60.548-157.261  1.00 74.34           C
ATOM   1405  CG  TYR A 207     277.153 -60.082-155.917  1.00 74.34           C
ATOM   1406  CD1 TYR A 207     276.296 -59.393-155.091  1.00 74.34           C
ATOM   1407  CD2 TYR A 207     278.425 -60.368-155.469  1.00 74.34           C
ATOM   1408  CE1 TYR A 207     276.710 -58.979-153.847  1.00 74.34           C
ATOM   1409  CE2 TYR A 207     278.842 -59.957-154.226  1.00 74.34           C
ATOM   1410  CZ  TYR A 207     277.984 -59.260-153.412  1.00 74.34           C
ATOM   1411  OH  TYR A 207     278.405 -58.835-152.134  1.00 74.34           O
ATOM   1412  C   TYR A 207     278.014 -58.834-158.441  1.00 74.34           C
ATOM   1413  O   TYR A 207     278.915 -59.536-158.898  1.00 74.34           O
ATOM   1414  N   CYS A 208     278.207 -57.541-158.112  1.00 51.73           N
ATOM   1415  CA  CYS A 208     279.511 -56.963-158.231  1.00 51.73           C
ATOM   1416  CB  CYS A 208     279.485 -55.538-158.816  1.00 51.73           C
ATOM   1417  SG  CYS A 208     278.863 -55.531-160.523  1.00 51.73           S
ATOM   1418  C   CYS A 208     280.095 -56.914-156.856  1.00 51.73           C
ATOM   1419  O   CYS A 208     279.372 -56.769-155.870  1.00 51.73           O
ATOM   1420  N   GLU A 209     281.427 -57.106-156.752  1.00 98.75           N
ATOM   1421  CA  GLU A 209     282.083 -56.984-155.479  1.00 98.75           C
ATOM   1422  CB  GLU A 209     282.923 -58.194-155.063  1.00 98.75           C
ATOM   1423  CG  GLU A 209     283.367 -58.084-153.606  1.00 98.75           C
ATOM   1424  CD  GLU A 209     284.740 -58.722-153.478  1.00 98.75           C
ATOM   1425  OE1 GLU A 209     284.889 -59.914-153.855  1.00 98.75           O
ATOM   1426  OE2 GLU A 209     285.667 -58.010-153.004  1.00 98.75           O
ATOM   1427  C   GLU A 209     283.089 -55.891-155.661  1.00 98.75           C
ATOM   1428  O   GLU A 209     283.991 -56.022-156.483  1.00 98.75           O
ATOM   1429  N   ILE A 210     283.003 -54.794-154.885  1.00110.23           N
ATOM   1430  CA  ILE A 210     283.911 -53.702-155.122  1.00110.23           C
ATOM   1431  CB  ILE A 210     283.238 -52.377-155.370  1.00110.23           C
ATOM   1432  CG2 ILE A 210     284.311 -51.277-155.307  1.00110.23           C
ATOM   1433  CG1 ILE A 210     282.467 -52.395-156.701  1.00110.23           C
ATOM   1434  CD1 ILE A 210     281.243 -53.308-156.696  1.00110.23           C
ATOM   1435  C   ILE A 210     284.826 -53.511-153.953  1.00110.23           C
ATOM   1436  O   ILE A 210     284.409 -53.621-152.800  1.00110.23           O
ATOM   1437  N   ASP A 211     286.129 -53.269-154.240  1.00 73.12           N
ATOM   1438  CA  ASP A 211     287.067 -53.016-153.179  1.00 73.12           C
ATOM   1439  CB  ASP A 211     288.455 -53.676-153.330  1.00 73.12           C
ATOM   1440  CG  ASP A 211     289.196 -53.013-154.475  1.00 73.12           C
ATOM   1441  OD1 ASP A 211     288.537 -52.760-155.513  1.00 73.12           O
ATOM   1442  OD2 ASP A 211     290.422 -52.758-154.331  1.00 73.12           O
ATOM   1443  C   ASP A 211     287.280 -51.538-153.030  1.00 73.12           C
ATOM   1444  O   ASP A 211     286.693 -50.725-153.742  1.00 73.12           O
ATOM   1445  N   GLY A 212     288.144 -51.164-152.063  1.00 32.36           N
ATOM   1446  CA  GLY A 212     288.459 -49.796-151.751  1.00 32.36           C
ATOM   1447  C   GLY A 212     289.174 -49.146-152.896  1.00 32.36           C
ATOM   1448  O   GLY A 212     288.998 -47.956-153.155  1.00 32.36           O
ATOM   1449  N   SER A 213     290.029 -49.918-153.588  1.00 66.82           N
ATOM   1450  CA  SER A 213     290.886 -49.424-154.627  1.00 66.82           C
ATOM   1451  CB  SER A 213     291.986 -50.434-155.004  1.00 66.82           C
ATOM   1452  OG  SER A 213     292.812 -49.903-156.031  1.00 66.82           O
ATOM   1453  C   SER A 213     290.129 -49.068-155.875  1.00 66.82           C
ATOM   1454  O   SER A 213     290.735 -48.609-156.842  1.00 66.82           O
ATOM   1455  N   GLY A 214     288.801 -49.285-155.926  1.00 33.96           N
ATOM   1456  CA  GLY A 214     288.092 -48.921-157.123  1.00 33.96           C
ATOM   1457  C   GLY A 214     288.240 -50.023-158.121  1.00 33.96           C
ATOM   1458  O   GLY A 214     288.165 -49.798-159.326  1.00 33.96           O
ATOM   1459  N   ASN A 215     288.486 -51.250-157.634  1.00 82.14           N
ATOM   1460  CA  ASN A 215     288.570 -52.405-158.477  1.00 82.14           C
ATOM   1461  CB  ASN A 215     289.558 -53.462-157.958  1.00 82.14           C
ATOM   1462  CG  ASN A 215     290.942 -52.836-157.930  1.00 82.14           C
ATOM   1463  OD1 ASN A 215     291.819 -53.282-157.191  1.00 82.14           O
ATOM   1464  ND2 ASN A 215     291.144 -51.770-158.751  1.00 82.14           N
ATOM   1465  C   ASN A 215     287.208 -53.030-158.424  1.00 82.14           C
ATOM   1466  O   ASN A 215     286.638 -53.164-157.341  1.00 82.14           O
ATOM   1467  N   GLY A 216     286.643 -53.433-159.587  1.00 49.56           N
ATOM   1468  CA  GLY A 216     285.296 -53.948-159.553  1.00 49.56           C
ATOM   1469  C   GLY A 216     285.245 -55.348-160.092  1.00 49.56           C
ATOM   1470  O   GLY A 216     285.497 -55.587-161.272  1.00 49.56           O
ATOM   1471  N   TRP A 217     284.825 -56.305-159.235  1.00 80.88           N
ATOM   1472  CA  TRP A 217     284.791 -57.695-159.598  1.00 80.88           C
ATOM   1473  CB  TRP A 217     285.231 -58.640-158.465  1.00 80.88           C
ATOM   1474  CG  TRP A 217     286.674 -58.486-158.058  1.00 80.88           C
ATOM   1475  CD2 TRP A 217     287.770 -59.165-158.686  1.00 80.88           C
ATOM   1476  CD1 TRP A 217     287.213 -57.703-157.080  1.00 80.88           C
ATOM   1477  NE1 TRP A 217     288.579 -57.843-157.066  1.00 80.88           N
ATOM   1478  CE2 TRP A 217     288.936 -58.742-158.050  1.00 80.88           C
ATOM   1479  CE3 TRP A 217     287.801 -60.060-159.715  1.00 80.88           C
ATOM   1480  CZ2 TRP A 217     290.160 -59.209-158.438  1.00 80.88           C
ATOM   1481  CZ3 TRP A 217     289.035 -60.538-160.095  1.00 80.88           C
ATOM   1482  CH2 TRP A 217     290.192 -60.121-159.470  1.00 80.88           C
ATOM   1483  C   TRP A 217     283.389 -58.106-159.942  1.00 80.88           C
ATOM   1484  O   TRP A 217     282.422 -57.599-159.376  1.00 80.88           O
ATOM   1485  N   THR A 218     283.269 -59.047-160.907  1.00 63.95           N
ATOM   1486  CA  THR A 218     282.012 -59.602-161.336  1.00 63.95           C
ATOM   1487  CB  THR A 218     281.840 -59.510-162.823  1.00 63.95           C
ATOM   1488  OG1 THR A 218     281.928 -58.153-163.237  1.00 63.95           O
ATOM   1489  CG2 THR A 218     280.470 -60.093-163.212  1.00 63.95           C
ATOM   1490  C   THR A 218     282.057 -61.064-160.951  1.00 63.95           C
ATOM   1491  O   THR A 218     282.920 -61.797-161.434  1.00 63.95           O
ATOM   1492  N   VAL A 219     281.104 -61.536-160.104  1.00 85.06           N
ATOM   1493  CA  VAL A 219     281.233 -62.844-159.490  1.00 85.06           C
ATOM   1494  CB  VAL A 219     281.005 -62.773-158.004  1.00 85.06           C
ATOM   1495  CG1 VAL A 219     281.132 -64.179-157.400  1.00 85.06           C
ATOM   1496  CG2 VAL A 219     281.967 -61.736-157.398  1.00 85.06           C
ATOM   1497  C   VAL A 219     280.259 -63.877-160.007  1.00 85.06           C
ATOM   1498  O   VAL A 219     279.073 -63.842-159.687  1.00 85.06           O
ATOM   1499  N   PHE A 220     280.751 -64.872-160.783  1.00111.28           N
ATOM   1500  CA  PHE A 220     279.885 -65.870-161.371  1.00111.28           C
ATOM   1501  CB  PHE A 220     280.368 -66.449-162.721  1.00111.28           C
ATOM   1502  CG  PHE A 220     281.578 -67.311-162.630  1.00111.28           C
ATOM   1503  CD1 PHE A 220     281.450 -68.649-162.337  1.00111.28           C
ATOM   1504  CD2 PHE A 220     282.831 -66.801-162.877  1.00111.28           C
ATOM   1505  CE1 PHE A 220     282.554 -69.464-162.269  1.00111.28           C
ATOM   1506  CE2 PHE A 220     283.940 -67.612-162.810  1.00111.28           C
ATOM   1507  CZ  PHE A 220     283.804 -68.945-162.505  1.00111.28           C
ATOM   1508  C   PHE A 220     279.419 -66.991-160.470  1.00111.28           C
ATOM   1509  O   PHE A 220     278.315 -67.501-160.673  1.00111.28           O
ATOM   1510  N   GLN A 221     280.239 -67.457-159.497  1.00109.70           N
ATOM   1511  CA  GLN A 221     279.825 -68.585-158.695  1.00109.70           C
ATOM   1512  CB  GLN A 221     280.443 -69.906-159.208  1.00109.70           C
ATOM   1513  CG  GLN A 221     280.212 -71.132-158.320  1.00109.70           C
ATOM   1514  CD  GLN A 221     281.373 -71.242-157.330  1.00109.70           C
ATOM   1515  OE1 GLN A 221     282.313 -70.448-157.349  1.00109.70           O
ATOM   1516  NE2 GLN A 221     281.311 -72.272-156.442  1.00109.70           N
ATOM   1517  C   GLN A 221     280.267 -68.396-157.270  1.00109.70           C
ATOM   1518  O   GLN A 221     281.424 -68.076-157.006  1.00109.70           O
ATOM   1519  N   LYS A 222     279.348 -68.587-156.297  1.00100.49           N
ATOM   1520  CA  LYS A 222     279.732 -68.490-154.909  1.00100.49           C
ATOM   1521  CB  LYS A 222     279.395 -67.144-154.247  1.00100.49           C
ATOM   1522  CG  LYS A 222     279.815 -67.084-152.775  1.00100.49           C
ATOM   1523  CD  LYS A 222     279.644 -65.709-152.133  1.00100.49           C
ATOM   1524  CE  LYS A 222     280.728 -64.708-152.525  1.00100.49           C
ATOM   1525  NZ  LYS A 222     280.428 -63.387-151.932  1.00100.49           N
ATOM   1526  C   LYS A 222     278.986 -69.511-154.106  1.00100.49           C
ATOM   1527  O   LYS A 222     277.759 -69.565-154.162  1.00100.49           O
ATOM   1528  N   ARG A 223     279.700 -70.358-153.327  1.00242.80           N
ATOM   1529  CA  ARG A 223     278.949 -71.249-152.482  1.00242.80           C
ATOM   1530  CB  ARG A 223     278.811 -72.666-153.045  1.00242.80           C
ATOM   1531  CG  ARG A 223     280.112 -73.375-153.368  1.00242.80           C
ATOM   1532  CD  ARG A 223     279.830 -74.670-154.120  1.00242.80           C
ATOM   1533  NE  ARG A 223     278.802 -75.411-153.338  1.00242.80           N
ATOM   1534  CZ  ARG A 223     278.753 -76.769-153.423  1.00242.80           C
ATOM   1535  NH1 ARG A 223     279.660 -77.416-154.212  1.00242.80           N
ATOM   1536  NH2 ARG A 223     277.809 -77.463-152.721  1.00242.80           N
ATOM   1537  C   ARG A 223     279.485 -71.264-151.077  1.00242.80           C
ATOM   1538  O   ARG A 223     280.658 -71.547-150.857  1.00242.80           O
ATOM   1539  N   LEU A 224     278.715 -70.698-150.117  1.00212.57           N
ATOM   1540  CA  LEU A 224     279.000 -70.784-148.702  1.00212.57           C
ATOM   1541  CB  LEU A 224     278.849 -69.416-148.001  1.00212.57           C
ATOM   1542  CG  LEU A 224     277.772 -68.489-148.609  1.00212.57           C
ATOM   1543  CD1 LEU A 224     276.358 -69.082-148.529  1.00212.57           C
ATOM   1544  CD2 LEU A 224     277.838 -67.088-147.985  1.00212.57           C
ATOM   1545  C   LEU A 224     278.266 -71.818-147.860  1.00212.57           C
ATOM   1546  O   LEU A 224     278.878 -72.599-147.140  1.00212.57           O
ATOM   1547  N   ASP A 225     276.913 -71.764-147.877  1.00113.56           N
ATOM   1548  CA  ASP A 225     276.004 -72.465-146.990  1.00113.56           C
ATOM   1549  CB  ASP A 225     274.730 -71.659-146.678  1.00113.56           C
ATOM   1550  CG  ASP A 225     273.902 -71.477-147.943  1.00113.56           C
ATOM   1551  OD1 ASP A 225     274.362 -71.878-149.044  1.00113.56           O
ATOM   1552  OD2 ASP A 225     272.778 -70.924-147.814  1.00113.56           O
ATOM   1553  C   ASP A 225     275.575 -73.853-147.359  1.00113.56           C
ATOM   1554  O   ASP A 225     275.248 -74.632-146.465  1.00113.56           O
ATOM   1555  N   GLY A 226     275.503 -74.201-148.658  1.00 44.94           N
ATOM   1556  CA  GLY A 226     274.971 -75.485-149.020  1.00 44.94           C
ATOM   1557  C   GLY A 226     273.482 -75.382-149.199  1.00 44.94           C
ATOM   1558  O   GLY A 226     272.755 -76.360-149.032  1.00 44.94           O
ATOM   1559  N   SER A 227     272.988 -74.170-149.507  1.00 92.90           N
ATOM   1560  CA  SER A 227     271.595 -73.910-149.741  1.00 92.90           C
ATOM   1561  CB  SER A 227     271.351 -72.406-149.938  1.00 92.90           C
ATOM   1562  OG  SER A 227     270.051 -72.185-150.453  1.00 92.90           O
ATOM   1563  C   SER A 227     271.121 -74.589-150.996  1.00 92.90           C
ATOM   1564  O   SER A 227     270.114 -75.295-150.991  1.00 92.90           O
ATOM   1565  N   VAL A 228     271.864 -74.395-152.104  1.00 60.93           N
ATOM   1566  CA  VAL A 228     271.472 -74.808-153.425  1.00 60.93           C
ATOM   1567  CB  VAL A 228     272.093 -73.940-154.482  1.00 60.93           C
ATOM   1568  CG1 VAL A 228     271.686 -74.471-155.865  1.00 60.93           C
ATOM   1569  CG2 VAL A 228     271.688 -72.478-154.220  1.00 60.93           C
ATOM   1570  C   VAL A 228     271.869 -76.221-153.732  1.00 60.93           C
ATOM   1571  O   VAL A 228     272.890 -76.719-153.262  1.00 60.93           O
ATOM   1572  N   ASP A 229     271.040 -76.896-154.561  1.00 67.58           N
ATOM   1573  CA  ASP A 229     271.274 -78.244-155.000  1.00 67.58           C
ATOM   1574  CB  ASP A 229     269.959 -79.034-155.156  1.00 67.58           C
ATOM   1575  CG  ASP A 229     270.274 -80.482-155.494  1.00 67.58           C
ATOM   1576  OD1 ASP A 229     271.474 -80.803-155.703  1.00 67.58           O
ATOM   1577  OD2 ASP A 229     269.311 -81.293-155.547  1.00 67.58           O
ATOM   1578  C   ASP A 229     271.934 -78.142-156.346  1.00 67.58           C
ATOM   1579  O   ASP A 229     271.281 -77.972-157.373  1.00 67.58           O
ATOM   1580  N   PHE A 230     273.268 -78.293-156.369  1.00127.43           N
ATOM   1581  CA  PHE A 230     274.075 -78.108-157.543  1.00127.43           C
ATOM   1582  CB  PHE A 230     275.588 -78.023-157.290  1.00127.43           C
ATOM   1583  CG  PHE A 230     275.858 -76.593-156.965  1.00127.43           C
ATOM   1584  CD1 PHE A 230     275.934 -75.677-157.990  1.00127.43           C
ATOM   1585  CD2 PHE A 230     276.027 -76.166-155.669  1.00127.43           C
ATOM   1586  CE1 PHE A 230     276.181 -74.350-157.730  1.00127.43           C
ATOM   1587  CE2 PHE A 230     276.275 -74.839-155.404  1.00127.43           C
ATOM   1588  CZ  PHE A 230     276.353 -73.931-156.433  1.00127.43           C
ATOM   1589  C   PHE A 230     273.808 -79.125-158.598  1.00127.43           C
ATOM   1590  O   PHE A 230     274.220 -78.925-159.739  1.00127.43           O
ATOM   1591  N   LYS A 231     273.224 -80.285-158.245  1.00111.63           N
ATOM   1592  CA  LYS A 231     272.937 -81.253-159.269  1.00111.63           C
ATOM   1593  CB  LYS A 231     272.474 -82.601-158.692  1.00111.63           C
ATOM   1594  CG  LYS A 231     272.423 -83.727-159.725  1.00111.63           C
ATOM   1595  CD  LYS A 231     272.333 -85.123-159.107  1.00111.63           C
ATOM   1596  CE  LYS A 231     272.311 -86.243-160.148  1.00111.63           C
ATOM   1597  NZ  LYS A 231     273.677 -86.486-160.662  1.00111.63           N
ATOM   1598  C   LYS A 231     271.843 -80.705-160.151  1.00111.63           C
ATOM   1599  O   LYS A 231     270.671 -81.054-160.021  1.00111.63           O
ATOM   1600  N   LYS A 232     272.228 -79.846-161.117  1.00137.10           N
ATOM   1601  CA  LYS A 232     271.314 -79.197-162.011  1.00137.10           C
ATOM   1602  CB  LYS A 232     271.524 -77.673-162.133  1.00137.10           C
ATOM   1603  CG  LYS A 232     271.425 -76.880-160.826  1.00137.10           C
ATOM   1604  CD  LYS A 232     270.072 -76.970-160.122  1.00137.10           C
ATOM   1605  CE  LYS A 232     269.975 -76.083-158.877  1.00137.10           C
ATOM   1606  NZ  LYS A 232     268.983 -76.643-157.928  1.00137.10           N
ATOM   1607  C   LYS A 232     271.605 -79.739-163.371  1.00137.10           C
ATOM   1608  O   LYS A 232     272.595 -80.441-163.576  1.00137.10           O
ATOM   1609  N   ASN A 233     270.720 -79.442-164.340  1.00 72.85           N
ATOM   1610  CA  ASN A 233     270.926 -79.901-165.682  1.00 72.85           C
ATOM   1611  CB  ASN A 233     269.630 -80.296-166.430  1.00 72.85           C
ATOM   1612  CG  ASN A 233     268.693 -79.104-166.600  1.00 72.85           C
ATOM   1613  OD1 ASN A 233     269.101 -77.960-166.784  1.00 72.85           O
ATOM   1614  ND2 ASN A 233     267.364 -79.379-166.535  1.00 72.85           N
ATOM   1615  C   ASN A 233     271.656 -78.851-166.469  1.00 72.85           C
ATOM   1616  O   ASN A 233     271.907 -77.741-166.000  1.00 72.85           O
ATOM   1617  N   TRP A 234     271.987 -79.203-167.724  1.00 87.87           N
ATOM   1618  CA  TRP A 234     272.721 -78.378-168.637  1.00 87.87           C
ATOM   1619  CB  TRP A 234     272.899 -79.086-169.990  1.00 87.87           C
ATOM   1620  CG  TRP A 234     273.493 -78.228-171.078  1.00 87.87           C
ATOM   1621  CD2 TRP A 234     274.886 -78.141-171.418  1.00 87.87           C
ATOM   1622  CD1 TRP A 234     272.829 -77.415-171.949  1.00 87.87           C
ATOM   1623  NE1 TRP A 234     273.719 -76.820-172.808  1.00 87.87           N
ATOM   1624  CE2 TRP A 234     274.988 -77.259-172.494  1.00 87.87           C
ATOM   1625  CE3 TRP A 234     275.989 -78.744-170.882  1.00 87.87           C
ATOM   1626  CZ2 TRP A 234     276.200 -76.963-173.051  1.00 87.87           C
ATOM   1627  CZ3 TRP A 234     277.209 -78.446-171.450  1.00 87.87           C
ATOM   1628  CH2 TRP A 234     277.313 -77.572-172.512  1.00 87.87           C
ATOM   1629  C   TRP A 234     271.990 -77.091-168.881  1.00 87.87           C
ATOM   1630  O   TRP A 234     272.587 -76.015-168.847  1.00 87.87           O
ATOM   1631  N   ILE A 235     270.668 -77.160-169.114  1.00 78.87           N
ATOM   1632  CA  ILE A 235     269.925 -75.988-169.477  1.00 78.87           C
ATOM   1633  CB  ILE A 235     268.460 -76.269-169.649  1.00 78.87           C
ATOM   1634  CG2 ILE A 235     267.798 -74.930-170.023  1.00 78.87           C
ATOM   1635  CG1 ILE A 235     268.212 -77.393-170.675  1.00 78.87           C
ATOM   1636  CD1 ILE A 235     268.623 -78.787-170.191  1.00 78.87           C
ATOM   1637  C   ILE A 235     270.026 -74.998-168.362  1.00 78.87           C
ATOM   1638  O   ILE A 235     270.246 -73.809-168.590  1.00 78.87           O
ATOM   1639  N   GLN A 236     269.866 -75.484-167.118  1.00 54.72           N
ATOM   1640  CA  GLN A 236     269.868 -74.648-165.957  1.00 54.72           C
ATOM   1641  CB  GLN A 236     269.540 -75.438-164.673  1.00 54.72           C
ATOM   1642  CG  GLN A 236     268.114 -75.999-164.685  1.00 54.72           C
ATOM   1643  CD  GLN A 236     267.849 -76.770-163.398  1.00 54.72           C
ATOM   1644  OE1 GLN A 236     268.581 -77.698-163.060  1.00 54.72           O
ATOM   1645  NE2 GLN A 236     266.770 -76.385-162.666  1.00 54.72           N
ATOM   1646  C   GLN A 236     271.209 -73.995-165.811  1.00 54.72           C
ATOM   1647  O   GLN A 236     271.296 -72.786-165.609  1.00 54.72           O
ATOM   1648  N   TYR A 237     272.299 -74.764-165.976  1.00 93.24           N
ATOM   1649  CA  TYR A 237     273.618 -74.216-165.843  1.00 93.24           C
ATOM   1650  CB  TYR A 237     274.763 -75.228-166.048  1.00 93.24           C
ATOM   1651  CG  TYR A 237     275.066 -75.924-164.764  1.00 93.24           C
ATOM   1652  CD1 TYR A 237     274.439 -77.087-164.377  1.00 93.24           C
ATOM   1653  CD2 TYR A 237     276.016 -75.377-163.932  1.00 93.24           C
ATOM   1654  CE1 TYR A 237     274.767 -77.687-163.181  1.00 93.24           C
ATOM   1655  CE2 TYR A 237     276.348 -75.968-162.738  1.00 93.24           C
ATOM   1656  CZ  TYR A 237     275.722 -77.130-162.361  1.00 93.24           C
ATOM   1657  OH  TYR A 237     276.056 -77.747-161.137  1.00 93.24           O
ATOM   1658  C   TYR A 237     273.811 -73.136-166.855  1.00 93.24           C
ATOM   1659  O   TYR A 237     274.510 -72.158-166.598  1.00 93.24           O
ATOM   1660  N   LYS A 238     273.241 -73.306-168.059  1.00 63.61           N
ATOM   1661  CA  LYS A 238     273.433 -72.321-169.083  1.00 63.61           C
ATOM   1662  CB  LYS A 238     272.742 -72.701-170.405  1.00 63.61           C
ATOM   1663  CG  LYS A 238     272.985 -71.702-171.538  1.00 63.61           C
ATOM   1664  CD  LYS A 238     272.355 -72.105-172.872  1.00 63.61           C
ATOM   1665  CE  LYS A 238     272.526 -71.042-173.960  1.00 63.61           C
ATOM   1666  NZ  LYS A 238     271.743 -71.413-175.160  1.00 63.61           N
ATOM   1667  C   LYS A 238     272.839 -71.017-168.640  1.00 63.61           C
ATOM   1668  O   LYS A 238     273.475 -69.968-168.737  1.00 63.61           O
ATOM   1669  N   GLU A 239     271.588 -71.069-168.146  1.00142.46           N
ATOM   1670  CA  GLU A 239     270.826 -69.911-167.770  1.00142.46           C
ATOM   1671  CB  GLU A 239     269.312 -70.164-167.728  1.00142.46           C
ATOM   1672  CG  GLU A 239     268.533 -68.851-167.720  1.00142.46           C
ATOM   1673  CD  GLU A 239     268.867 -68.114-169.012  1.00142.46           C
ATOM   1674  OE1 GLU A 239     268.559 -68.660-170.105  1.00142.46           O
ATOM   1675  OE2 GLU A 239     269.439 -66.994-168.923  1.00142.46           O
ATOM   1676  C   GLU A 239     271.239 -69.293-166.461  1.00142.46           C
ATOM   1677  O   GLU A 239     271.052 -68.093-166.269  1.00142.46           O
ATOM   1678  N   GLY A 240     271.769 -70.085-165.507  1.00 47.38           N
ATOM   1679  CA  GLY A 240     272.098 -69.549-164.212  1.00 47.38           C
ATOM   1680  C   GLY A 240     271.020 -69.984-163.260  1.00 47.38           C
ATOM   1681  O   GLY A 240     269.959 -70.441-163.682  1.00 47.38           O
ATOM   1682  N   PHE A 241     271.298 -69.887-161.940  1.00171.79           N
ATOM   1683  CA  PHE A 241     270.360 -70.247-160.909  1.00171.79           C
ATOM   1684  CB  PHE A 241     270.013 -71.750-160.875  1.00171.79           C
ATOM   1685  CG  PHE A 241     271.268 -72.550-160.787  1.00171.79           C
ATOM   1686  CD1 PHE A 241     271.913 -72.939-161.939  1.00171.79           C
ATOM   1687  CD2 PHE A 241     271.806 -72.916-159.574  1.00171.79           C
ATOM   1688  CE1 PHE A 241     273.071 -73.678-161.887  1.00171.79           C
ATOM   1689  CE2 PHE A 241     272.967 -73.657-159.518  1.00171.79           C
ATOM   1690  CZ  PHE A 241     273.602 -74.040-160.675  1.00171.79           C
ATOM   1691  C   PHE A 241     270.959 -69.833-159.599  1.00171.79           C
ATOM   1692  O   PHE A 241     272.120 -69.431-159.551  1.00171.79           O
ATOM   1693  N   GLY A 242     270.188 -69.946-158.492  1.00 37.33           N
ATOM   1694  CA  GLY A 242     270.649 -69.493-157.206  1.00 37.33           C
ATOM   1695  C   GLY A 242     270.046 -68.137-157.000  1.00 37.33           C
ATOM   1696  O   GLY A 242     269.176 -67.727-157.768  1.00 37.33           O
ATOM   1697  N   HIS A 243     270.454 -67.409-155.936  1.00 60.03           N
ATOM   1698  CA  HIS A 243     269.879 -66.105-155.741  1.00 60.03           C
ATOM   1699  ND1 HIS A 243     267.453 -68.073-155.291  1.00 60.03           N
ATOM   1700  CG  HIS A 243     267.573 -66.722-155.047  1.00 60.03           C
ATOM   1701  CB  HIS A 243     268.843 -66.057-154.611  1.00 60.03           C
ATOM   1702  NE2 HIS A 243     265.465 -67.170-155.718  1.00 60.03           N
ATOM   1703  CD2 HIS A 243     266.350 -66.187-155.312  1.00 60.03           C
ATOM   1704  CE1 HIS A 243     266.173 -68.286-155.690  1.00 60.03           C
ATOM   1705  C   HIS A 243     270.957 -65.102-155.481  1.00 60.03           C
ATOM   1706  O   HIS A 243     271.923 -65.379-154.773  1.00 60.03           O
ATOM   1707  N   LEU A 244     270.807 -63.888-156.058  1.00112.90           N
ATOM   1708  CA  LEU A 244     271.842 -62.908-155.897  1.00112.90           C
ATOM   1709  CB  LEU A 244     272.187 -62.119-157.176  1.00112.90           C
ATOM   1710  CG  LEU A 244     272.697 -63.004-158.333  1.00112.90           C
ATOM   1711  CD1 LEU A 244     271.542 -63.745-159.022  1.00112.90           C
ATOM   1712  CD2 LEU A 244     273.602 -62.228-159.303  1.00112.90           C
ATOM   1713  C   LEU A 244     271.448 -61.918-154.846  1.00112.90           C
ATOM   1714  O   LEU A 244     270.693 -60.979-155.103  1.00112.90           O
ATOM   1715  N   SER A 245     271.982 -62.114-153.620  1.00 49.33           N
ATOM   1716  CA  SER A 245     271.714 -61.229-152.519  1.00 49.33           C
ATOM   1717  CB  SER A 245     271.904 -61.904-151.147  1.00 49.33           C
ATOM   1718  OG  SER A 245     273.257 -62.304-150.984  1.00 49.33           O
ATOM   1719  C   SER A 245     272.657 -60.060-152.597  1.00 49.33           C
ATOM   1720  O   SER A 245     273.776 -60.179-153.095  1.00 49.33           O
ATOM   1721  N   PRO A 246     272.200 -58.912-152.165  1.00111.00           N
ATOM   1722  CA  PRO A 246     273.043 -57.739-152.146  1.00111.00           C
ATOM   1723  CD  PRO A 246     270.801 -58.567-152.368  1.00111.00           C
ATOM   1724  CB  PRO A 246     272.096 -56.544-152.021  1.00111.00           C
ATOM   1725  CG  PRO A 246     270.781 -57.054-152.631  1.00111.00           C
ATOM   1726  C   PRO A 246     274.079 -57.792-151.069  1.00111.00           C
ATOM   1727  O   PRO A 246     275.135 -57.179-151.214  1.00111.00           O
ATOM   1728  N   THR A 247     273.768 -58.501-149.971  1.00 66.69           N
ATOM   1729  CA  THR A 247     274.638 -58.687-148.856  1.00 66.69           C
ATOM   1730  CB  THR A 247     273.939 -59.310-147.688  1.00 66.69           C
ATOM   1731  OG1 THR A 247     273.285 -60.506-148.078  1.00 66.69           O
ATOM   1732  CG2 THR A 247     272.908 -58.302-147.162  1.00 66.69           C
ATOM   1733  C   THR A 247     275.759 -59.553-149.324  1.00 66.69           C
ATOM   1734  O   THR A 247     276.825 -59.581-148.710  1.00 66.69           O
ATOM   1735  N   GLY A 248     275.507 -60.328-150.401  1.00 41.05           N
ATOM   1736  CA  GLY A 248     276.517 -61.173-150.973  1.00 41.05           C
ATOM   1737  C   GLY A 248     276.583 -62.409-150.138  1.00 41.05           C
ATOM   1738  O   GLY A 248     277.587 -63.115-150.117  1.00 41.05           O
ATOM   1739  N   THR A 249     275.497 -62.648-149.387  1.00111.33           N
ATOM   1740  CA  THR A 249     275.298 -63.706-148.438  1.00111.33           C
ATOM   1741  CB  THR A 249     274.338 -63.367-147.336  1.00111.33           C
ATOM   1742  OG1 THR A 249     273.051 -63.087-147.864  1.00111.33           O
ATOM   1743  CG2 THR A 249     274.905 -62.170-146.551  1.00111.33           C
ATOM   1744  C   THR A 249     274.869 -65.023-149.006  1.00111.33           C
ATOM   1745  O   THR A 249     274.747 -65.968-148.236  1.00111.33           O
ATOM   1746  N   THR A 250     274.521 -65.127-150.302  1.00151.01           N
ATOM   1747  CA  THR A 250     273.872 -66.323-150.770  1.00151.01           C
ATOM   1748  CB  THR A 250     272.463 -66.009-151.160  1.00151.01           C
ATOM   1749  OG1 THR A 250     271.807 -67.149-151.694  1.00151.01           O
ATOM   1750  CG2 THR A 250     272.491 -64.835-152.150  1.00151.01           C
ATOM   1751  C   THR A 250     274.567 -66.971-151.936  1.00151.01           C
ATOM   1752  O   THR A 250     275.213 -66.321-152.754  1.00151.01           O
ATOM   1753  N   GLU A 251     274.408 -68.311-152.046  1.00 81.91           N
ATOM   1754  CA  GLU A 251     275.041 -69.090-153.076  1.00 81.91           C
ATOM   1755  CB  GLU A 251     274.944 -70.610-152.855  1.00 81.91           C
ATOM   1756  CG  GLU A 251     275.766 -71.123-151.673  1.00 81.91           C
ATOM   1757  CD  GLU A 251     275.697 -72.644-151.709  1.00 81.91           C
ATOM   1758  OE1 GLU A 251     274.832 -73.176-152.454  1.00 81.91           O
ATOM   1759  OE2 GLU A 251     276.506 -73.296-150.997  1.00 81.91           O
ATOM   1760  C   GLU A 251     274.391 -68.807-154.397  1.00 81.91           C
ATOM   1761  O   GLU A 251     273.253 -68.340-154.449  1.00 81.91           O
ATOM   1762  N   PHE A 252     275.150 -69.000-155.507  1.00 94.56           N
ATOM   1763  CA  PHE A 252     274.525 -68.930-156.801  1.00 94.56           C
ATOM   1764  CB  PHE A 252     273.790 -67.608-157.114  1.00 94.56           C
ATOM   1765  CG  PHE A 252     274.762 -66.523-157.438  1.00 94.56           C
ATOM   1766  CD1 PHE A 252     275.176 -66.332-158.739  1.00 94.56           C
ATOM   1767  CD2 PHE A 252     275.245 -65.689-156.458  1.00 94.56           C
ATOM   1768  CE1 PHE A 252     276.066 -65.335-159.059  1.00 94.56           C
ATOM   1769  CE2 PHE A 252     276.135 -64.689-156.770  1.00 94.56           C
ATOM   1770  CZ  PHE A 252     276.547 -64.512-158.070  1.00 94.56           C
ATOM   1771  C   PHE A 252     275.546 -69.125-157.886  1.00 94.56           C
ATOM   1772  O   PHE A 252     276.740 -68.900-157.693  1.00 94.56           O
ATOM   1773  N   TRP A 253     275.070 -69.563-159.074  1.00 97.41           N
ATOM   1774  CA  TRP A 253     275.869 -69.713-160.267  1.00 97.41           C
ATOM   1775  CB  TRP A 253     275.888 -71.147-160.823  1.00 97.41           C
ATOM   1776  CG  TRP A 253     276.572 -71.283-162.164  1.00 97.41           C
ATOM   1777  CD2 TRP A 253     277.956 -71.618-162.360  1.00 97.41           C
ATOM   1778  CD1 TRP A 253     276.031 -71.140-163.408  1.00 97.41           C
ATOM   1779  NE1 TRP A 253     276.988 -71.370-164.366  1.00 97.41           N
ATOM   1780  CE2 TRP A 253     278.178 -71.662-163.737  1.00 97.41           C
ATOM   1781  CE3 TRP A 253     278.959 -71.873-161.470  1.00 97.41           C
ATOM   1782  CZ2 TRP A 253     279.410 -71.962-164.244  1.00 97.41           C
ATOM   1783  CZ3 TRP A 253     280.204 -72.167-161.985  1.00 97.41           C
ATOM   1784  CH2 TRP A 253     280.425 -72.210-163.346  1.00 97.41           C
ATOM   1785  C   TRP A 253     275.231 -68.855-161.321  1.00 97.41           C
ATOM   1786  O   TRP A 253     274.078 -69.071-161.695  1.00 97.41           O
ATOM   1787  N   LEU A 254     275.988 -67.873-161.853  1.00 66.90           N
ATOM   1788  CA  LEU A 254     275.430 -66.909-162.762  1.00 66.90           C
ATOM   1789  CB  LEU A 254     276.428 -65.795-163.114  1.00 66.90           C
ATOM   1790  CG  LEU A 254     275.844 -64.741-164.068  1.00 66.90           C
ATOM   1791  CD1 LEU A 254     274.643 -64.028-163.427  1.00 66.90           C
ATOM   1792  CD2 LEU A 254     276.927 -63.762-164.544  1.00 66.90           C
ATOM   1793  C   LEU A 254     274.956 -67.516-164.051  1.00 66.90           C
ATOM   1794  O   LEU A 254     273.803 -67.316-164.431  1.00 66.90           O
ATOM   1795  N   GLY A 255     275.806 -68.284-164.765  1.00 53.53           N
ATOM   1796  CA  GLY A 255     275.339 -68.849-166.005  1.00 53.53           C
ATOM   1797  C   GLY A 255     276.478 -68.923-166.970  1.00 53.53           C
ATOM   1798  O   GLY A 255     277.140 -67.927-167.237  1.00 53.53           O
ATOM   1799  N   ASN A 256     276.702 -70.103-167.577  1.00 59.96           N
ATOM   1800  CA  ASN A 256     277.779 -70.264-168.513  1.00 59.96           C
ATOM   1801  CB  ASN A 256     277.870 -71.682-169.100  1.00 59.96           C
ATOM   1802  CG  ASN A 256     278.223 -72.635-167.970  1.00 59.96           C
ATOM   1803  OD1 ASN A 256     277.337 -73.276-167.407  1.00 59.96           O
ATOM   1804  ND2 ASN A 256     279.535 -72.729-167.623  1.00 59.96           N
ATOM   1805  C   ASN A 256     277.521 -69.337-169.648  1.00 59.96           C
ATOM   1806  O   ASN A 256     278.435 -68.718-170.191  1.00 59.96           O
ATOM   1807  N   GLU A 257     276.244 -69.221-170.034  1.00 87.33           N
ATOM   1808  CA  GLU A 257     275.907 -68.353-171.115  1.00 87.33           C
ATOM   1809  CB  GLU A 257     274.398 -68.346-171.408  1.00 87.33           C
ATOM   1810  CG  GLU A 257     273.985 -67.352-172.494  1.00 87.33           C
ATOM   1811  CD  GLU A 257     274.681 -67.736-173.793  1.00 87.33           C
ATOM   1812  OE1 GLU A 257     274.728 -68.952-174.120  1.00 87.33           O
ATOM   1813  OE2 GLU A 257     275.186 -66.808-174.477  1.00 87.33           O
ATOM   1814  C   GLU A 257     276.312 -66.970-170.720  1.00 87.33           C
ATOM   1815  O   GLU A 257     276.902 -66.236-171.511  1.00 87.33           O
ATOM   1816  N   LYS A 258     276.010 -66.578-169.471  1.00 59.80           N
ATOM   1817  CA  LYS A 258     276.342 -65.256-169.030  1.00 59.80           C
ATOM   1818  CB  LYS A 258     275.697 -64.887-167.679  1.00 59.80           C
ATOM   1819  CG  LYS A 258     274.175 -64.735-167.778  1.00 59.80           C
ATOM   1820  CD  LYS A 258     273.467 -64.570-166.431  1.00 59.80           C
ATOM   1821  CE  LYS A 258     271.961 -64.329-166.568  1.00 59.80           C
ATOM   1822  NZ  LYS A 258     271.392 -63.866-165.281  1.00 59.80           N
ATOM   1823  C   LYS A 258     277.834 -65.080-168.924  1.00 59.80           C
ATOM   1824  O   LYS A 258     278.376 -64.067-169.356  1.00 59.80           O
ATOM   1825  N   ILE A 259     278.549 -66.077-168.375  1.00 61.19           N
ATOM   1826  CA  ILE A 259     279.956 -65.980-168.128  1.00 61.19           C
ATOM   1827  CB  ILE A 259     280.494 -67.201-167.430  1.00 61.19           C
ATOM   1828  CG2 ILE A 259     281.992 -66.976-167.143  1.00 61.19           C
ATOM   1829  CG1 ILE A 259     279.685 -67.490-166.149  1.00 61.19           C
ATOM   1830  CD1 ILE A 259     280.003 -68.841-165.501  1.00 61.19           C
ATOM   1831  C   ILE A 259     280.644 -65.826-169.451  1.00 61.19           C
ATOM   1832  O   ILE A 259     281.617 -65.084-169.590  1.00 61.19           O
ATOM   1833  N   HIS A 260     280.144 -66.555-170.465  1.00 77.70           N
ATOM   1834  CA  HIS A 260     280.679 -66.527-171.797  1.00 77.70           C
ATOM   1835  ND1 HIS A 260     281.239 -67.532-174.898  1.00 77.70           N
ATOM   1836  CG  HIS A 260     280.101 -67.198-174.201  1.00 77.70           C
ATOM   1837  CB  HIS A 260     279.875 -67.445-172.738  1.00 77.70           C
ATOM   1838  NE2 HIS A 260     279.849 -66.592-176.359  1.00 77.70           N
ATOM   1839  CD2 HIS A 260     279.263 -66.625-175.108  1.00 77.70           C
ATOM   1840  CE1 HIS A 260     281.034 -67.148-176.184  1.00 77.70           C
ATOM   1841  C   HIS A 260     280.596 -65.149-172.372  1.00 77.70           C
ATOM   1842  O   HIS A 260     281.594 -64.602-172.838  1.00 77.70           O
ATOM   1843  N   LEU A 261     279.408 -64.525-172.316  1.00 57.19           N
ATOM   1844  CA  LEU A 261     279.235 -63.255-172.963  1.00 57.19           C
ATOM   1845  CB  LEU A 261     277.804 -62.716-172.843  1.00 57.19           C
ATOM   1846  CG  LEU A 261     276.801 -63.506-173.707  1.00 57.19           C
ATOM   1847  CD1 LEU A 261     275.379 -62.926-173.606  1.00 57.19           C
ATOM   1848  CD2 LEU A 261     277.297 -63.626-175.160  1.00 57.19           C
ATOM   1849  C   LEU A 261     280.160 -62.237-172.387  1.00 57.19           C
ATOM   1850  O   LEU A 261     280.841 -61.519-173.118  1.00 57.19           O
ATOM   1851  N   ILE A 262     280.240 -62.176-171.051  1.00 57.91           N
ATOM   1852  CA  ILE A 262     281.083 -61.212-170.414  1.00 57.91           C
ATOM   1853  CB  ILE A 262     281.088 -61.382-168.925  1.00 57.91           C
ATOM   1854  CG2 ILE A 262     282.181 -60.478-168.332  1.00 57.91           C
ATOM   1855  CG1 ILE A 262     279.679 -61.127-168.366  1.00 57.91           C
ATOM   1856  CD1 ILE A 262     279.497 -61.622-166.933  1.00 57.91           C
ATOM   1857  C   ILE A 262     282.492 -61.442-170.881  1.00 57.91           C
ATOM   1858  O   ILE A 262     283.190 -60.502-171.257  1.00 57.91           O
ATOM   1859  N   SER A 263     282.936 -62.714-170.881  1.00 78.51           N
ATOM   1860  CA  SER A 263     284.301 -63.078-171.178  1.00 78.51           C
ATOM   1861  CB  SER A 263     284.656 -64.489-170.666  1.00 78.51           C
ATOM   1862  OG  SER A 263     283.876 -65.467-171.338  1.00 78.51           O
ATOM   1863  C   SER A 263     284.651 -63.019-172.641  1.00 78.51           C
ATOM   1864  O   SER A 263     285.830 -63.070-172.982  1.00 78.51           O
ATOM   1865  N   THR A 264     283.655 -63.082-173.541  1.00114.98           N
ATOM   1866  CA  THR A 264     283.858 -63.063-174.967  1.00114.98           C
ATOM   1867  CB  THR A 264     282.951 -64.015-175.677  1.00114.98           C
ATOM   1868  OG1 THR A 264     281.587 -63.713-175.418  1.00114.98           O
ATOM   1869  CG2 THR A 264     283.306 -65.423-175.168  1.00114.98           C
ATOM   1870  C   THR A 264     283.786 -61.719-175.630  1.00114.98           C
ATOM   1871  O   THR A 264     284.218 -61.580-176.772  1.00114.98           O
ATOM   1872  N   GLN A 265     283.154 -60.717-174.994  1.00 76.14           N
ATOM   1873  CA  GLN A 265     282.961 -59.462-175.663  1.00 76.14           C
ATOM   1874  CB  GLN A 265     282.017 -58.511-174.905  1.00 76.14           C
ATOM   1875  CG  GLN A 265     282.600 -58.054-173.565  1.00 76.14           C
ATOM   1876  CD  GLN A 265     281.625 -57.098-172.895  1.00 76.14           C
ATOM   1877  OE1 GLN A 265     281.188 -57.349-171.773  1.00 76.14           O
ATOM   1878  NE2 GLN A 265     281.291 -55.975-173.587  1.00 76.14           N
ATOM   1879  C   GLN A 265     284.270 -58.735-175.788  1.00 76.14           C
ATOM   1880  O   GLN A 265     285.153 -58.861-174.944  1.00 76.14           O
ATOM   1881  N   SER A 266     284.431 -58.007-176.915  1.00 76.56           N
ATOM   1882  CA  SER A 266     285.477 -57.049-177.187  1.00 76.56           C
ATOM   1883  CB  SER A 266     285.514 -55.898-176.163  1.00 76.56           C
ATOM   1884  OG  SER A 266     285.889 -56.373-174.878  1.00 76.56           O
ATOM   1885  C   SER A 266     286.868 -57.614-177.279  1.00 76.56           C
ATOM   1886  O   SER A 266     287.797 -56.894-177.642  1.00 76.56           O
ATOM   1887  N   ALA A 267     287.064 -58.910-176.999  1.00 60.13           N
ATOM   1888  CA  ALA A 267     288.368 -59.512-177.108  1.00 60.13           C
ATOM   1889  CB  ALA A 267     288.967 -59.415-178.521  1.00 60.13           C
ATOM   1890  C   ALA A 267     289.348 -58.910-176.137  1.00 60.13           C
ATOM   1891  O   ALA A 267     290.545 -59.181-176.219  1.00 60.13           O
ATOM   1892  N   ILE A 268     288.885 -58.095-175.172  1.00123.71           N
ATOM   1893  CA  ILE A 268     289.777 -57.638-174.142  1.00123.71           C
ATOM   1894  CB  ILE A 268     289.246 -56.459-173.379  1.00123.71           C
ATOM   1895  CG2 ILE A 268     290.174 -56.207-172.181  1.00123.71           C
ATOM   1896  CG1 ILE A 268     289.077 -55.246-174.307  1.00123.71           C
ATOM   1897  CD1 ILE A 268     290.376 -54.800-174.976  1.00123.71           C
ATOM   1898  C   ILE A 268     289.830 -58.793-173.192  1.00123.71           C
ATOM   1899  O   ILE A 268     288.801 -59.428-172.966  1.00123.71           O
ATOM   1900  N   PRO A 269     290.972 -59.137-172.652  1.00 91.45           N
ATOM   1901  CA  PRO A 269     291.021 -60.290-171.796  1.00 91.45           C
ATOM   1902  CD  PRO A 269     292.249 -58.888-173.300  1.00 91.45           C
ATOM   1903  CB  PRO A 269     292.470 -60.779-171.813  1.00 91.45           C
ATOM   1904  CG  PRO A 269     293.270 -59.604-172.399  1.00 91.45           C
ATOM   1905  C   PRO A 269     290.494 -60.060-170.414  1.00 91.45           C
ATOM   1906  O   PRO A 269     290.545 -58.934-169.922  1.00 91.45           O
ATOM   1907  N   TYR A 270     289.998 -61.142-169.778  1.00 90.05           N
ATOM   1908  CA  TYR A 270     289.507 -61.116-168.431  1.00 90.05           C
ATOM   1909  CB  TYR A 270     288.069 -61.633-168.234  1.00 90.05           C
ATOM   1910  CG  TYR A 270     287.093 -60.545-168.529  1.00 90.05           C
ATOM   1911  CD1 TYR A 270     286.595 -60.326-169.792  1.00 90.05           C
ATOM   1912  CD2 TYR A 270     286.672 -59.734-167.500  1.00 90.05           C
ATOM   1913  CE1 TYR A 270     285.692 -59.310-170.018  1.00 90.05           C
ATOM   1914  CE2 TYR A 270     285.773 -58.719-167.716  1.00 90.05           C
ATOM   1915  CZ  TYR A 270     285.280 -58.505-168.980  1.00 90.05           C
ATOM   1916  OH  TYR A 270     284.354 -57.464-169.205  1.00 90.05           O
ATOM   1917  C   TYR A 270     290.388 -61.997-167.599  1.00 90.05           C
ATOM   1918  O   TYR A 270     290.934 -62.984-168.084  1.00 90.05           O
ATOM   1919  N   ALA A 271     290.587 -61.614-166.322  1.00 56.57           N
ATOM   1920  CA  ALA A 271     291.377 -62.342-165.381  1.00 56.57           C
ATOM   1921  CB  ALA A 271     292.306 -61.438-164.551  1.00 56.57           C
ATOM   1922  C   ALA A 271     290.473 -63.053-164.415  1.00 56.57           C
ATOM   1923  O   ALA A 271     289.765 -62.432-163.623  1.00 56.57           O
ATOM   1924  N   LEU A 272     290.499 -64.401-164.441  1.00 67.31           N
ATOM   1925  CA  LEU A 272     289.692 -65.177-163.540  1.00 67.31           C
ATOM   1926  CB  LEU A 272     289.458 -66.638-163.974  1.00 67.31           C
ATOM   1927  CG  LEU A 272     288.739 -67.481-162.894  1.00 67.31           C
ATOM   1928  CD1 LEU A 272     287.371 -66.892-162.521  1.00 67.31           C
ATOM   1929  CD2 LEU A 272     288.648 -68.959-163.302  1.00 67.31           C
ATOM   1930  C   LEU A 272     290.342 -65.223-162.201  1.00 67.31           C
ATOM   1931  O   LEU A 272     291.568 -65.230-162.086  1.00 67.31           O
ATOM   1932  N   ARG A 273     289.508 -65.222-161.141  1.00108.99           N
ATOM   1933  CA  ARG A 273     290.029 -65.385-159.818  1.00108.99           C
ATOM   1934  CB  ARG A 273     290.085 -64.114-158.963  1.00108.99           C
ATOM   1935  CG  ARG A 273     290.556 -64.426-157.541  1.00108.99           C
ATOM   1936  CD  ARG A 273     290.698 -63.195-156.651  1.00108.99           C
ATOM   1937  NE  ARG A 273     291.702 -62.313-157.305  1.00108.99           N
ATOM   1938  CZ  ARG A 273     292.811 -61.886-156.634  1.00108.99           C
ATOM   1939  NH1 ARG A 273     293.053 -62.304-155.358  1.00108.99           N
ATOM   1940  NH2 ARG A 273     293.667 -61.008-157.234  1.00108.99           N
ATOM   1941  C   ARG A 273     289.156 -66.321-159.058  1.00108.99           C
ATOM   1942  O   ARG A 273     287.956 -66.100-158.897  1.00108.99           O
ATOM   1943  N   VAL A 274     289.760 -67.419-158.578  1.00 73.96           N
ATOM   1944  CA  VAL A 274     289.067 -68.299-157.691  1.00 73.96           C
ATOM   1945  CB  VAL A 274     289.488 -69.737-157.812  1.00 73.96           C
ATOM   1946  CG1 VAL A 274     288.799 -70.548-156.702  1.00 73.96           C
ATOM   1947  CG2 VAL A 274     289.147 -70.225-159.230  1.00 73.96           C
ATOM   1948  C   VAL A 274     289.455 -67.812-156.333  1.00 73.96           C
ATOM   1949  O   VAL A 274     290.505 -67.191-156.195  1.00 73.96           O
ATOM   1950  N   GLU A 275     288.584 -67.992-155.318  1.00129.75           N
ATOM   1951  CA  GLU A 275     288.928 -67.654-153.962  1.00129.75           C
ATOM   1952  CB  GLU A 275     288.528 -66.252-153.471  1.00129.75           C
ATOM   1953  CG  GLU A 275     289.512 -65.136-153.812  1.00129.75           C
ATOM   1954  CD  GLU A 275     289.251 -64.037-152.792  1.00129.75           C
ATOM   1955  OE1 GLU A 275     289.218 -64.374-151.577  1.00129.75           O
ATOM   1956  OE2 GLU A 275     289.075 -62.859-153.203  1.00129.75           O
ATOM   1957  C   GLU A 275     288.229 -68.627-153.056  1.00129.75           C
ATOM   1958  O   GLU A 275     287.024 -68.836-153.179  1.00129.75           O
ATOM   1959  N   LEU A 276     288.972 -69.236-152.103  1.00143.68           N
ATOM   1960  CA  LEU A 276     288.395 -70.238-151.237  1.00143.68           C
ATOM   1961  CB  LEU A 276     289.039 -71.633-151.389  1.00143.68           C
ATOM   1962  CG  LEU A 276     288.717 -72.350-152.717  1.00143.68           C
ATOM   1963  CD1 LEU A 276     289.178 -71.522-153.924  1.00143.68           C
ATOM   1964  CD2 LEU A 276     289.292 -73.779-152.747  1.00143.68           C
ATOM   1965  C   LEU A 276     288.527 -69.854-149.788  1.00143.68           C
ATOM   1966  O   LEU A 276     289.145 -68.845-149.454  1.00143.68           O
ATOM   1967  N   GLU A 277     287.865 -70.635-148.893  1.00 72.83           N
ATOM   1968  CA  GLU A 277     288.006 -70.447-147.468  1.00 72.83           C
ATOM   1969  CB  GLU A 277     287.027 -69.430-146.852  1.00 72.83           C
ATOM   1970  CG  GLU A 277     287.332 -69.131-145.380  1.00 72.83           C
ATOM   1971  CD  GLU A 277     286.391 -68.036-144.913  1.00 72.83           C
ATOM   1972  OE1 GLU A 277     286.261 -67.019-145.644  1.00 72.83           O
ATOM   1973  OE2 GLU A 277     285.786 -68.196-143.821  1.00 72.83           O
ATOM   1974  C   GLU A 277     287.771 -71.768-146.776  1.00 72.83           C
ATOM   1975  O   GLU A 277     286.790 -72.455-147.053  1.00 72.83           O
ATOM   1976  N   ASP A 278     288.672 -72.140-145.837  1.00152.53           N
ATOM   1977  CA  ASP A 278     288.638 -73.379-145.092  1.00152.53           C
ATOM   1978  CB  ASP A 278     290.060 -73.720-144.577  1.00152.53           C
ATOM   1979  CG  ASP A 278     290.228 -75.159-144.105  1.00152.53           C
ATOM   1980  OD1 ASP A 278     289.597 -75.555-143.092  1.00152.53           O
ATOM   1981  OD2 ASP A 278     291.026 -75.884-144.755  1.00152.53           O
ATOM   1982  C   ASP A 278     287.706 -73.225-143.911  1.00152.53           C
ATOM   1983  O   ASP A 278     287.306 -72.118-143.556  1.00152.53           O
ATOM   1984  N   TRP A 279     287.292 -74.362-143.307  1.00 85.50           N
ATOM   1985  CA  TRP A 279     286.454 -74.402-142.135  1.00 85.50           C
ATOM   1986  CB  TRP A 279     285.843 -75.785-141.864  1.00 85.50           C
ATOM   1987  CG  TRP A 279     284.772 -76.149-142.864  1.00 85.50           C
ATOM   1988  CD2 TRP A 279     283.363 -75.989-142.635  1.00 85.50           C
ATOM   1989  CD1 TRP A 279     284.904 -76.664-144.119  1.00 85.50           C
ATOM   1990  NE1 TRP A 279     283.665 -76.824-144.692  1.00 85.50           N
ATOM   1991  CE2 TRP A 279     282.707 -76.416-143.790  1.00 85.50           C
ATOM   1992  CE3 TRP A 279     282.673 -75.519-141.555  1.00 85.50           C
ATOM   1993  CZ2 TRP A 279     281.346 -76.377-143.884  1.00 85.50           C
ATOM   1994  CZ3 TRP A 279     281.300 -75.490-141.648  1.00 85.50           C
ATOM   1995  CH2 TRP A 279     280.649 -75.910-142.790  1.00 85.50           C
ATOM   1996  C   TRP A 279     287.227 -73.954-140.934  1.00 85.50           C
ATOM   1997  O   TRP A 279     286.672 -73.339-140.023  1.00 85.50           O
ATOM   1998  N   ASN A 280     288.534 -74.273-140.905  1.00 76.08           N
ATOM   1999  CA  ASN A 280     289.425 -73.895-139.849  1.00 76.08           C
ATOM   2000  CB  ASN A 280     290.830 -74.476-140.051  1.00 76.08           C
ATOM   2001  CG  ASN A 280     290.658 -75.986-139.926  1.00 76.08           C
ATOM   2002  OD1 ASN A 280     289.626 -76.456-139.448  1.00 76.08           O
ATOM   2003  ND2 ASN A 280     291.677 -76.771-140.363  1.00 76.08           N
ATOM   2004  C   ASN A 280     289.453 -72.399-139.860  1.00 76.08           C
ATOM   2005  O   ASN A 280     289.738 -71.774-138.839  1.00 76.08           O
ATOM   2006  N   GLY A 281     289.138 -71.784-141.023  1.00 46.60           N
ATOM   2007  CA  GLY A 281     289.028 -70.352-141.071  1.00 46.60           C
ATOM   2008  C   GLY A 281     290.167 -69.680-141.792  1.00 46.60           C
ATOM   2009  O   GLY A 281     290.439 -68.511-141.528  1.00 46.60           O
ATOM   2010  N   ARG A 282     290.872 -70.368-142.717  1.00180.98           N
ATOM   2011  CA  ARG A 282     291.948 -69.703-143.412  1.00180.98           C
ATOM   2012  CB  ARG A 282     293.297 -70.402-143.173  1.00180.98           C
ATOM   2013  CG  ARG A 282     293.323 -71.872-143.602  1.00180.98           C
ATOM   2014  CD  ARG A 282     292.941 -72.874-142.509  1.00180.98           C
ATOM   2015  NE  ARG A 282     293.904 -72.717-141.384  1.00180.98           N
ATOM   2016  CZ  ARG A 282     294.233 -73.795-140.616  1.00180.98           C
ATOM   2017  NH1 ARG A 282     293.755 -75.029-140.937  1.00180.98           N
ATOM   2018  NH2 ARG A 282     295.045 -73.636-139.533  1.00180.98           N
ATOM   2019  C   ARG A 282     291.665 -69.712-144.898  1.00180.98           C
ATOM   2020  O   ARG A 282     291.309 -70.748-145.454  1.00180.98           O
ATOM   2021  N   THR A 283     291.841 -68.549-145.583  1.00 48.72           N
ATOM   2022  CA  THR A 283     291.503 -68.380-146.983  1.00 48.72           C
ATOM   2023  CB  THR A 283     290.936 -67.023-147.281  1.00 48.72           C
ATOM   2024  OG1 THR A 283     291.896 -66.019-146.988  1.00 48.72           O
ATOM   2025  CG2 THR A 283     289.672 -66.811-146.430  1.00 48.72           C
ATOM   2026  C   THR A 283     292.691 -68.588-147.895  1.00 48.72           C
ATOM   2027  O   THR A 283     293.813 -68.793-147.435  1.00 48.72           O
ATOM   2028  N   SER A 284     292.442 -68.566-149.235  1.00 67.02           N
ATOM   2029  CA  SER A 284     293.456 -68.749-150.249  1.00 67.02           C
ATOM   2030  CB  SER A 284     293.914 -70.215-150.356  1.00 67.02           C
ATOM   2031  OG  SER A 284     292.799 -71.061-150.595  1.00 67.02           O
ATOM   2032  C   SER A 284     292.890 -68.327-151.584  1.00 67.02           C
ATOM   2033  O   SER A 284     291.691 -68.083-151.702  1.00 67.02           O
ATOM   2034  N   THR A 285     293.739 -68.201-152.634  1.00144.13           N
ATOM   2035  CA  THR A 285     293.192 -67.768-153.895  1.00144.13           C
ATOM   2036  CB  THR A 285     293.087 -66.269-153.977  1.00144.13           C
ATOM   2037  OG1 THR A 285     292.485 -65.882-155.196  1.00144.13           O
ATOM   2038  CG2 THR A 285     294.477 -65.644-153.847  1.00144.13           C
ATOM   2039  C   THR A 285     294.037 -68.283-155.029  1.00144.13           C
ATOM   2040  O   THR A 285     295.197 -68.640-154.833  1.00144.13           O
ATOM   2041  N   ALA A 286     293.455 -68.381-156.249  1.00 76.24           N
ATOM   2042  CA  ALA A 286     294.218 -68.808-157.391  1.00 76.24           C
ATOM   2043  CB  ALA A 286     294.070 -70.308-157.694  1.00 76.24           C
ATOM   2044  C   ALA A 286     293.722 -68.061-158.595  1.00 76.24           C
ATOM   2045  O   ALA A 286     292.584 -68.247-159.024  1.00 76.24           O
ATOM   2046  N   ASP A 287     294.597 -67.250-159.227  1.00 79.53           N
ATOM   2047  CA  ASP A 287     294.162 -66.433-160.328  1.00 79.53           C
ATOM   2048  CB  ASP A 287     294.732 -65.003-160.284  1.00 79.53           C
ATOM   2049  CG  ASP A 287     294.210 -64.335-159.023  1.00 79.53           C
ATOM   2050  OD1 ASP A 287     293.549 -65.043-158.217  1.00 79.53           O
ATOM   2051  OD2 ASP A 287     294.478 -63.117-158.840  1.00 79.53           O
ATOM   2052  C   ASP A 287     294.646 -67.029-161.616  1.00 79.53           C
ATOM   2053  O   ASP A 287     295.732 -67.601-161.682  1.00 79.53           O
ATOM   2054  N   TYR A 288     293.822 -66.908-162.679  1.00 67.83           N
ATOM   2055  CA  TYR A 288     294.188 -67.368-163.993  1.00 67.83           C
ATOM   2056  CB  TYR A 288     293.296 -68.500-164.541  1.00 67.83           C
ATOM   2057  CG  TYR A 288     293.481 -69.674-163.644  1.00 67.83           C
ATOM   2058  CD1 TYR A 288     292.814 -69.745-162.441  1.00 67.83           C
ATOM   2059  CD2 TYR A 288     294.318 -70.704-164.009  1.00 67.83           C
ATOM   2060  CE1 TYR A 288     292.985 -70.825-161.608  1.00 67.83           C
ATOM   2061  CE2 TYR A 288     294.493 -71.787-163.178  1.00 67.83           C
ATOM   2062  CZ  TYR A 288     293.828 -71.847-161.975  1.00 67.83           C
ATOM   2063  OH  TYR A 288     294.002 -72.957-161.121  1.00 67.83           O
ATOM   2064  C   TYR A 288     294.021 -66.198-164.913  1.00 67.83           C
ATOM   2065  O   TYR A 288     293.147 -65.355-164.711  1.00 67.83           O
ATOM   2066  N   ALA A 289     294.872 -66.119-165.954  1.00 41.52           N
ATOM   2067  CA  ALA A 289     294.838 -65.009-166.861  1.00 41.52           C
ATOM   2068  CB  ALA A 289     296.225 -64.428-167.169  1.00 41.52           C
ATOM   2069  C   ALA A 289     294.262 -65.463-168.160  1.00 41.52           C
ATOM   2070  O   ALA A 289     294.255 -66.651-168.483  1.00 41.52           O
ATOM   2071  N   MET A 290     293.754 -64.486-168.938  1.00 62.48           N
ATOM   2072  CA  MET A 290     293.165 -64.743-170.215  1.00 62.48           C
ATOM   2073  CB  MET A 290     294.203 -65.190-171.255  1.00 62.48           C
ATOM   2074  CG  MET A 290     295.213 -64.081-171.554  1.00 62.48           C
ATOM   2075  SD  MET A 290     296.305 -63.667-170.159  1.00 62.48           S
ATOM   2076  CE  MET A 290     296.963 -62.141-170.889  1.00 62.48           C
ATOM   2077  C   MET A 290     292.124 -65.793-170.039  1.00 62.48           C
ATOM   2078  O   MET A 290     292.071 -66.777-170.774  1.00 62.48           O
ATOM   2079  N   PHE A 291     291.269 -65.599-169.015  1.00 66.32           N
ATOM   2080  CA  PHE A 291     290.184 -66.495-168.762  1.00 66.32           C
ATOM   2081  CB  PHE A 291     289.603 -66.324-167.346  1.00 66.32           C
ATOM   2082  CG  PHE A 291     288.465 -67.267-167.171  1.00 66.32           C
ATOM   2083  CD1 PHE A 291     288.686 -68.613-166.997  1.00 66.32           C
ATOM   2084  CD2 PHE A 291     287.173 -66.795-167.159  1.00 66.32           C
ATOM   2085  CE1 PHE A 291     287.627 -69.477-166.829  1.00 66.32           C
ATOM   2086  CE2 PHE A 291     286.112 -67.652-166.990  1.00 66.32           C
ATOM   2087  CZ  PHE A 291     286.339 -68.997-166.826  1.00 66.32           C
ATOM   2088  C   PHE A 291     289.114 -66.190-169.756  1.00 66.32           C
ATOM   2089  O   PHE A 291     288.785 -65.026-169.986  1.00 66.32           O
ATOM   2090  N   LYS A 292     288.559 -67.242-170.395  1.00 79.99           N
ATOM   2091  CA  LYS A 292     287.503 -67.049-171.345  1.00 79.99           C
ATOM   2092  CB  LYS A 292     287.996 -66.838-172.791  1.00 79.99           C
ATOM   2093  CG  LYS A 292     288.830 -65.566-172.967  1.00 79.99           C
ATOM   2094  CD  LYS A 292     289.539 -65.471-174.320  1.00 79.99           C
ATOM   2095  CE  LYS A 292     290.489 -64.275-174.437  1.00 79.99           C
ATOM   2096  NZ  LYS A 292     289.733 -63.006-174.341  1.00 79.99           N
ATOM   2097  C   LYS A 292     286.644 -68.278-171.329  1.00 79.99           C
ATOM   2098  O   LYS A 292     287.128 -69.385-171.093  1.00 79.99           O
ATOM   2099  N   VAL A 293     285.327 -68.095-171.571  1.00 48.85           N
ATOM   2100  CA  VAL A 293     284.395 -69.187-171.601  1.00 48.85           C
ATOM   2101  CB  VAL A 293     283.246 -69.012-170.654  1.00 48.85           C
ATOM   2102  CG1 VAL A 293     282.218 -70.124-170.910  1.00 48.85           C
ATOM   2103  CG2 VAL A 293     283.797 -68.995-169.219  1.00 48.85           C
ATOM   2104  C   VAL A 293     283.829 -69.236-172.989  1.00 48.85           C
ATOM   2105  O   VAL A 293     283.453 -68.210-173.552  1.00 48.85           O
ATOM   2106  N   GLY A 294     283.724 -70.449-173.568  1.00 34.37           N
ATOM   2107  CA  GLY A 294     283.331 -70.582-174.945  1.00 34.37           C
ATOM   2108  C   GLY A 294     281.852 -70.403-175.110  1.00 34.37           C
ATOM   2109  O   GLY A 294     281.092 -70.219-174.161  1.00 34.37           O
ATOM   2110  N   PRO A 295     281.468 -70.419-176.363  1.00 78.80           N
ATOM   2111  CA  PRO A 295     280.086 -70.353-176.755  1.00 78.80           C
ATOM   2112  CD  PRO A 295     282.358 -69.996-177.430  1.00 78.80           C
ATOM   2113  CB  PRO A 295     280.074 -69.880-178.211  1.00 78.80           C
ATOM   2114  CG  PRO A 295     281.509 -70.123-178.705  1.00 78.80           C
ATOM   2115  C   PRO A 295     279.489 -71.708-176.565  1.00 78.80           C
ATOM   2116  O   PRO A 295     280.234 -72.681-176.461  1.00 78.80           O
ATOM   2117  N   GLU A 296     278.148 -71.801-176.567  1.00 64.57           N
ATOM   2118  CA  GLU A 296     277.469 -73.035-176.296  1.00 64.57           C
ATOM   2119  CB  GLU A 296     275.937 -72.916-176.383  1.00 64.57           C
ATOM   2120  CG  GLU A 296     275.230 -74.209-175.973  1.00 64.57           C
ATOM   2121  CD  GLU A 296     273.733 -74.044-176.190  1.00 64.57           C
ATOM   2122  OE1 GLU A 296     273.324 -73.039-176.830  1.00 64.57           O
ATOM   2123  OE2 GLU A 296     272.974 -74.931-175.718  1.00 64.57           O
ATOM   2124  C   GLU A 296     277.887 -74.093-177.269  1.00 64.57           C
ATOM   2125  O   GLU A 296     278.003 -75.254-176.881  1.00 64.57           O
ATOM   2126  N   ALA A 297     278.160 -73.728-178.538  1.00 39.88           N
ATOM   2127  CA  ALA A 297     278.453 -74.715-179.543  1.00 39.88           C
ATOM   2128  CB  ALA A 297     278.852 -74.084-180.890  1.00 39.88           C
ATOM   2129  C   ALA A 297     279.606 -75.554-179.076  1.00 39.88           C
ATOM   2130  O   ALA A 297     279.610 -76.771-179.260  1.00 39.88           O
ATOM   2131  N   ASP A 298     280.609 -74.904-178.462  1.00 91.83           N
ATOM   2132  CA  ASP A 298     281.815 -75.483-177.930  1.00 91.83           C
ATOM   2133  CB  ASP A 298     282.931 -74.461-177.666  1.00 91.83           C
ATOM   2134  CG  ASP A 298     284.222 -75.259-177.530  1.00 91.83           C
ATOM   2135  OD1 ASP A 298     284.195 -76.463-177.899  1.00 91.83           O
ATOM   2136  OD2 ASP A 298     285.245 -74.685-177.069  1.00 91.83           O
ATOM   2137  C   ASP A 298     281.561 -76.196-176.628  1.00 91.83           C
ATOM   2138  O   ASP A 298     282.474 -76.792-176.058  1.00 91.83           O
ATOM   2139  N   LYS A 299     280.339 -76.104-176.074  1.00144.25           N
ATOM   2140  CA  LYS A 299     280.063 -76.705-174.798  1.00144.25           C
ATOM   2141  CB  LYS A 299     280.467 -78.189-174.728  1.00144.25           C
ATOM   2142  CG  LYS A 299     279.762 -79.023-175.800  1.00144.25           C
ATOM   2143  CD  LYS A 299     278.238 -78.873-175.775  1.00144.25           C
ATOM   2144  CE  LYS A 299     277.524 -79.593-176.920  1.00144.25           C
ATOM   2145  NZ  LYS A 299     276.073 -79.298-176.872  1.00144.25           N
ATOM   2146  C   LYS A 299     280.770 -75.933-173.722  1.00144.25           C
ATOM   2147  O   LYS A 299     281.323 -76.490-172.775  1.00144.25           O
ATOM   2148  N   TYR A 300     280.770 -74.597-173.890  1.00176.00           N
ATOM   2149  CA  TYR A 300     281.213 -73.631-172.925  1.00176.00           C
ATOM   2150  CB  TYR A 300     280.271 -73.529-171.710  1.00176.00           C
ATOM   2151  CG  TYR A 300     278.934 -73.045-172.170  1.00176.00           C
ATOM   2152  CD1 TYR A 300     278.722 -71.701-172.370  1.00176.00           C
ATOM   2153  CD2 TYR A 300     277.901 -73.922-172.416  1.00176.00           C
ATOM   2154  CE1 TYR A 300     277.497 -71.238-172.789  1.00176.00           C
ATOM   2155  CE2 TYR A 300     276.674 -73.463-172.836  1.00176.00           C
ATOM   2156  CZ  TYR A 300     276.470 -72.118-173.020  1.00176.00           C
ATOM   2157  OH  TYR A 300     275.214 -71.640-173.448  1.00176.00           O
ATOM   2158  C   TYR A 300     282.596 -73.923-172.419  1.00176.00           C
ATOM   2159  O   TYR A 300     282.891 -73.652-171.256  1.00176.00           O
ATOM   2160  N   ARG A 301     283.507 -74.384-173.298  1.00 99.26           N
ATOM   2161  CA  ARG A 301     284.837 -74.784-172.907  1.00 99.26           C
ATOM   2162  CB  ARG A 301     285.698 -75.203-174.106  1.00 99.26           C
ATOM   2163  CG  ARG A 301     287.106 -75.687-173.760  1.00 99.26           C
ATOM   2164  CD  ARG A 301     287.910 -76.086-175.000  1.00 99.26           C
ATOM   2165  NE  ARG A 301     287.163 -77.189-175.670  1.00 99.26           N
ATOM   2166  CZ  ARG A 301     287.345 -77.449-176.998  1.00 99.26           C
ATOM   2167  NH1 ARG A 301     288.236 -76.713-177.725  1.00 99.26           N
ATOM   2168  NH2 ARG A 301     286.611 -78.431-177.601  1.00 99.26           N
ATOM   2169  C   ARG A 301     285.560 -73.669-172.204  1.00 99.26           C
ATOM   2170  O   ARG A 301     285.319 -72.487-172.442  1.00 99.26           O
ATOM   2171  N   LEU A 302     286.490 -74.054-171.302  1.00117.15           N
ATOM   2172  CA  LEU A 302     287.228 -73.146-170.462  1.00117.15           C
ATOM   2173  CB  LEU A 302     287.382 -73.720-169.033  1.00117.15           C
ATOM   2174  CG  LEU A 302     287.985 -72.821-167.925  1.00117.15           C
ATOM   2175  CD1 LEU A 302     288.094 -73.608-166.606  1.00117.15           C
ATOM   2176  CD2 LEU A 302     289.325 -72.175-168.308  1.00117.15           C
ATOM   2177  C   LEU A 302     288.601 -72.968-171.034  1.00117.15           C
ATOM   2178  O   LEU A 302     289.279 -73.937-171.373  1.00117.15           O
ATOM   2179  N   THR A 303     289.047 -71.701-171.154  1.00115.58           N
ATOM   2180  CA  THR A 303     290.372 -71.454-171.648  1.00115.58           C
ATOM   2181  CB  THR A 303     290.358 -71.068-173.098  1.00115.58           C
ATOM   2182  OG1 THR A 303     291.674 -70.833-173.577  1.00115.58           O
ATOM   2183  CG2 THR A 303     289.487 -69.814-173.255  1.00115.58           C
ATOM   2184  C   THR A 303     291.004 -70.340-170.863  1.00115.58           C
ATOM   2185  O   THR A 303     290.367 -69.330-170.568  1.00115.58           O
ATOM   2186  N   TYR A 304     292.278 -70.527-170.457  1.00 83.47           N
ATOM   2187  CA  TYR A 304     293.029 -69.485-169.811  1.00 83.47           C
ATOM   2188  CB  TYR A 304     292.985 -69.523-168.271  1.00 83.47           C
ATOM   2189  CG  TYR A 304     293.461 -70.839-167.756  1.00 83.47           C
ATOM   2190  CD1 TYR A 304     294.805 -71.101-167.623  1.00 83.47           C
ATOM   2191  CD2 TYR A 304     292.552 -71.804-167.387  1.00 83.47           C
ATOM   2192  CE1 TYR A 304     295.231 -72.315-167.138  1.00 83.47           C
ATOM   2193  CE2 TYR A 304     292.972 -73.019-166.901  1.00 83.47           C
ATOM   2194  CZ  TYR A 304     294.316 -73.274-166.777  1.00 83.47           C
ATOM   2195  OH  TYR A 304     294.762 -74.517-166.279  1.00 83.47           O
ATOM   2196  C   TYR A 304     294.450 -69.626-170.258  1.00 83.47           C
ATOM   2197  O   TYR A 304     294.884 -70.721-170.611  1.00 83.47           O
ATOM   2198  N   ALA A 305     295.194 -68.503-170.335  1.00 49.92           N
ATOM   2199  CA  ALA A 305     296.564 -68.590-170.761  1.00 49.92           C
ATOM   2200  CB  ALA A 305     297.187 -67.210-171.043  1.00 49.92           C
ATOM   2201  C   ALA A 305     297.423 -69.277-169.734  1.00 49.92           C
ATOM   2202  O   ALA A 305     298.092 -70.261-170.047  1.00 49.92           O
ATOM   2203  N   TYR A 306     297.405 -68.800-168.467  1.00 78.01           N
ATOM   2204  CA  TYR A 306     298.289 -69.384-167.489  1.00 78.01           C
ATOM   2205  CB  TYR A 306     299.740 -68.899-167.640  1.00 78.01           C
ATOM   2206  CG  TYR A 306     299.700 -67.409-167.649  1.00 78.01           C
ATOM   2207  CD1 TYR A 306     299.593 -66.675-166.486  1.00 78.01           C
ATOM   2208  CD2 TYR A 306     299.774 -66.738-168.849  1.00 78.01           C
ATOM   2209  CE1 TYR A 306     299.556 -65.299-166.524  1.00 78.01           C
ATOM   2210  CE2 TYR A 306     299.738 -65.365-168.891  1.00 78.01           C
ATOM   2211  CZ  TYR A 306     299.627 -64.643-167.728  1.00 78.01           C
ATOM   2212  OH  TYR A 306     299.588 -63.234-167.768  1.00 78.01           O
ATOM   2213  C   TYR A 306     297.857 -69.022-166.099  1.00 78.01           C
ATOM   2214  O   TYR A 306     297.108 -68.071-165.894  1.00 78.01           O
ATOM   2215  N   PHE A 307     298.393 -69.747-165.093  1.00 80.46           N
ATOM   2216  CA  PHE A 307     298.073 -69.518-163.711  1.00 80.46           C
ATOM   2217  CB  PHE A 307     298.361 -70.770-162.865  1.00 80.46           C
ATOM   2218  CG  PHE A 307     298.212 -70.474-161.416  1.00 80.46           C
ATOM   2219  CD1 PHE A 307     296.986 -70.187-160.862  1.00 80.46           C
ATOM   2220  CD2 PHE A 307     299.316 -70.527-160.600  1.00 80.46           C
ATOM   2221  CE1 PHE A 307     296.872 -69.929-159.514  1.00 80.46           C
ATOM   2222  CE2 PHE A 307     299.209 -70.273-159.255  1.00 80.46           C
ATOM   2223  CZ  PHE A 307     297.985 -69.970-158.710  1.00 80.46           C
ATOM   2224  C   PHE A 307     298.899 -68.362-163.212  1.00 80.46           C
ATOM   2225  O   PHE A 307     300.122 -68.442-163.112  1.00 80.46           O
ATOM   2226  N   ALA A 308     298.203 -67.253-162.879  1.00 63.07           N
ATOM   2227  CA  ALA A 308     298.730 -65.992-162.426  1.00 63.07           C
ATOM   2228  CB  ALA A 308     297.648 -64.901-162.311  1.00 63.07           C
ATOM   2229  C   ALA A 308     299.386 -66.126-161.092  1.00 63.07           C
ATOM   2230  O   ALA A 308     300.303 -65.369-160.787  1.00 63.07           O
ATOM   2231  N   GLY A 309     298.895 -67.034-160.228  1.00 35.40           N
ATOM   2232  CA  GLY A 309     299.554 -67.218-158.965  1.00 35.40           C
ATOM   2233  C   GLY A 309     298.644 -66.857-157.838  1.00 35.40           C
ATOM   2234  O   GLY A 309     297.822 -65.946-157.936  1.00 35.40           O
ATOM   2235  N   GLY A 310     298.796 -67.604-156.723  1.00 39.76           N
ATOM   2236  CA  GLY A 310     298.032 -67.413-155.523  1.00 39.76           C
ATOM   2237  C   GLY A 310     298.270 -68.631-154.680  1.00 39.76           C
ATOM   2238  O   GLY A 310     298.389 -69.740-155.195  1.00 39.76           O
ATOM   2239  N   ASP A 311     298.234 -68.453-153.347  1.00 63.34           N
ATOM   2240  CA  ASP A 311     298.583 -69.434-152.351  1.00 63.34           C
ATOM   2241  CB  ASP A 311     298.453 -68.879-150.921  1.00 63.34           C
ATOM   2242  CG  ASP A 311     297.006 -68.468-150.663  1.00 63.34           C
ATOM   2243  OD1 ASP A 311     296.239 -68.291-151.647  1.00 63.34           O
ATOM   2244  OD2 ASP A 311     296.657 -68.314-149.462  1.00 63.34           O
ATOM   2245  C   ASP A 311     297.727 -70.662-152.453  1.00 63.34           C
ATOM   2246  O   ASP A 311     298.144 -71.750-152.059  1.00 63.34           O
ATOM   2247  N   ALA A 312     296.509 -70.522-152.997  1.00 54.31           N
ATOM   2248  CA  ALA A 312     295.562 -71.597-153.099  1.00 54.31           C
ATOM   2249  CB  ALA A 312     294.265 -71.185-153.820  1.00 54.31           C
ATOM   2250  C   ALA A 312     296.175 -72.716-153.877  1.00 54.31           C
ATOM   2251  O   ALA A 312     295.818 -73.879-153.704  1.00 54.31           O
ATOM   2252  N   GLY A 313     297.083 -72.399-154.807  1.00 37.96           N
ATOM   2253  CA  GLY A 313     297.662 -73.450-155.579  1.00 37.96           C
ATOM   2254  C   GLY A 313     296.836 -73.521-156.821  1.00 37.96           C
ATOM   2255  O   GLY A 313     295.759 -72.929-156.890  1.00 37.96           O
ATOM   2256  N   ASP A 314     297.319 -74.280-157.824  1.00 75.88           N
ATOM   2257  CA  ASP A 314     296.726 -74.297-159.135  1.00 75.88           C
ATOM   2258  CB  ASP A 314     297.789 -73.943-160.201  1.00 75.88           C
ATOM   2259  CG  ASP A 314     297.250 -73.955-161.625  1.00 75.88           C
ATOM   2260  OD1 ASP A 314     296.067 -74.328-161.840  1.00 75.88           O
ATOM   2261  OD2 ASP A 314     298.041 -73.582-162.532  1.00 75.88           O
ATOM   2262  C   ASP A 314     296.202 -75.666-159.463  1.00 75.88           C
ATOM   2263  O   ASP A 314     296.915 -76.495-160.027  1.00 75.88           O
ATOM   2264  N   ALA A 315     294.917 -75.919-159.149  1.00 55.16           N
ATOM   2265  CA  ALA A 315     294.276 -77.179-159.411  1.00 55.16           C
ATOM   2266  CB  ALA A 315     292.879 -77.274-158.779  1.00 55.16           C
ATOM   2267  C   ALA A 315     294.123 -77.430-160.882  1.00 55.16           C
ATOM   2268  O   ALA A 315     294.344 -78.546-161.348  1.00 55.16           O
ATOM   2269  N   PHE A 316     293.813 -76.386-161.673  1.00108.05           N
ATOM   2270  CA  PHE A 316     293.451 -76.577-163.055  1.00108.05           C
ATOM   2271  CB  PHE A 316     293.142 -75.281-163.837  1.00108.05           C
ATOM   2272  CG  PHE A 316     291.802 -74.772-163.418  1.00108.05           C
ATOM   2273  CD1 PHE A 316     290.695 -75.584-163.495  1.00108.05           C
ATOM   2274  CD2 PHE A 316     291.622 -73.474-163.009  1.00108.05           C
ATOM   2275  CE1 PHE A 316     289.452 -75.122-163.123  1.00108.05           C
ATOM   2276  CE2 PHE A 316     290.389 -72.999-162.638  1.00108.05           C
ATOM   2277  CZ  PHE A 316     289.296 -73.828-162.689  1.00108.05           C
ATOM   2278  C   PHE A 316     294.520 -77.313-163.799  1.00108.05           C
ATOM   2279  O   PHE A 316     294.223 -78.038-164.748  1.00108.05           O
ATOM   2280  N   ASP A 317     295.793 -77.140-163.411  1.00 76.56           N
ATOM   2281  CA  ASP A 317     296.879 -77.780-164.105  1.00 76.56           C
ATOM   2282  CB  ASP A 317     298.267 -77.436-163.541  1.00 76.56           C
ATOM   2283  CG  ASP A 317     299.317 -77.938-164.528  1.00 76.56           C
ATOM   2284  OD1 ASP A 317     299.122 -77.736-165.756  1.00 76.56           O
ATOM   2285  OD2 ASP A 317     300.331 -78.526-164.065  1.00 76.56           O
ATOM   2286  C   ASP A 317     296.719 -79.266-164.022  1.00 76.56           C
ATOM   2287  O   ASP A 317     297.261 -79.999-164.850  1.00 76.56           O
ATOM   2288  N   GLY A 318     295.979 -79.753-163.006  1.00 43.41           N
ATOM   2289  CA  GLY A 318     295.852 -81.162-162.781  1.00 43.41           C
ATOM   2290  C   GLY A 318     296.625 -81.418-161.532  1.00 43.41           C
ATOM   2291  O   GLY A 318     297.387 -80.561-161.084  1.00 43.41           O
ATOM   2292  N   PHE A 319     296.410 -82.591-160.910  1.00142.22           N
ATOM   2293  CA  PHE A 319     297.153 -82.898-159.724  1.00142.22           C
ATOM   2294  CB  PHE A 319     296.367 -82.573-158.436  1.00142.22           C
ATOM   2295  CG  PHE A 319     297.256 -82.703-157.243  1.00142.22           C
ATOM   2296  CD1 PHE A 319     297.514 -83.936-156.692  1.00142.22           C
ATOM   2297  CD2 PHE A 319     297.817 -81.586-156.666  1.00142.22           C
ATOM   2298  CE1 PHE A 319     298.326 -84.053-155.588  1.00142.22           C
ATOM   2299  CE2 PHE A 319     298.631 -81.698-155.562  1.00142.22           C
ATOM   2300  CZ  PHE A 319     298.887 -82.935-155.021  1.00142.22           C
ATOM   2301  C   PHE A 319     297.409 -84.373-159.759  1.00142.22           C
ATOM   2302  O   PHE A 319     296.525 -85.152-160.109  1.00142.22           O
ATOM   2303  N   ASP A 320     298.634 -84.815-159.410  1.00139.46           N
ATOM   2304  CA  ASP A 320     298.839 -86.233-159.408  1.00139.46           C
ATOM   2305  CB  ASP A 320     300.180 -86.707-159.991  1.00139.46           C
ATOM   2306  CG  ASP A 320     301.304 -86.105-159.187  1.00139.46           C
ATOM   2307  OD1 ASP A 320     301.516 -84.867-159.277  1.00139.46           O
ATOM   2308  OD2 ASP A 320     301.968 -86.888-158.462  1.00139.46           O
ATOM   2309  C   ASP A 320     298.636 -86.728-158.010  1.00139.46           C
ATOM   2310  O   ASP A 320     299.336 -86.345-157.072  1.00139.46           O
ATOM   2311  N   PHE A 321     297.574 -87.542-157.857  1.00182.39           N
ATOM   2312  CA  PHE A 321     297.112 -88.094-156.619  1.00182.39           C
ATOM   2313  CB  PHE A 321     295.640 -88.520-156.690  1.00182.39           C
ATOM   2314  CG  PHE A 321     294.925 -87.223-156.870  1.00182.39           C
ATOM   2315  CD1 PHE A 321     294.544 -86.483-155.776  1.00182.39           C
ATOM   2316  CD2 PHE A 321     294.665 -86.730-158.128  1.00182.39           C
ATOM   2317  CE1 PHE A 321     293.895 -85.281-155.938  1.00182.39           C
ATOM   2318  CE2 PHE A 321     294.015 -85.529-158.291  1.00182.39           C
ATOM   2319  CZ  PHE A 321     293.626 -84.800-157.195  1.00182.39           C
ATOM   2320  C   PHE A 321     297.985 -89.204-156.119  1.00182.39           C
ATOM   2321  O   PHE A 321     298.139 -89.369-154.911  1.00182.39           O
ATOM   2322  N   GLY A 322     298.579 -90.009-157.021  1.00 25.99           N
ATOM   2323  CA  GLY A 322     299.410 -91.091-156.573  1.00 25.99           C
ATOM   2324  C   GLY A 322     298.659 -92.358-156.789  1.00 25.99           C
ATOM   2325  O   GLY A 322     299.196 -93.452-156.618  1.00 25.99           O
ATOM   2326  N   ASP A 323     297.370 -92.231-157.136  1.00 53.50           N
ATOM   2327  CA  ASP A 323     296.573 -93.375-157.449  1.00 53.50           C
ATOM   2328  CB  ASP A 323     295.105 -92.988-157.695  1.00 53.50           C
ATOM   2329  CG  ASP A 323     294.579 -92.322-156.426  1.00 53.50           C
ATOM   2330  OD1 ASP A 323     295.366 -92.188-155.451  1.00 53.50           O
ATOM   2331  OD2 ASP A 323     293.382 -91.930-156.421  1.00 53.50           O
ATOM   2332  C   ASP A 323     297.125 -93.914-158.733  1.00 53.50           C
ATOM   2333  O   ASP A 323     297.222 -95.125-158.922  1.00 53.50           O
ATOM   2334  N   ASP A 324     297.486 -93.006-159.665  1.00 80.53           N
ATOM   2335  CA  ASP A 324     298.015 -93.415-160.936  1.00 80.53           C
ATOM   2336  CB  ASP A 324     296.934 -93.564-162.025  1.00 80.53           C
ATOM   2337  CG  ASP A 324     297.533 -94.297-163.222  1.00 80.53           C
ATOM   2338  OD1 ASP A 324     297.457 -95.555-163.233  1.00 80.53           O
ATOM   2339  OD2 ASP A 324     298.046 -93.618-164.152  1.00 80.53           O
ATOM   2340  C   ASP A 324     298.971 -92.353-161.384  1.00 80.53           C
ATOM   2341  O   ASP A 324     299.033 -91.278-160.790  1.00 80.53           O
ATOM   2342  N   PRO A 325     299.798 -92.662-162.348  1.00 81.51           N
ATOM   2343  CA  PRO A 325     300.639 -91.640-162.912  1.00 81.51           C
ATOM   2344  CD  PRO A 325     300.435 -93.968-162.376  1.00 81.51           C
ATOM   2345  CB  PRO A 325     301.733 -92.376-163.681  1.00 81.51           C
ATOM   2346  CG  PRO A 325     301.844 -93.725-162.944  1.00 81.51           C
ATOM   2347  C   PRO A 325     299.854 -90.654-163.739  1.00 81.51           C
ATOM   2348  O   PRO A 325     300.193 -89.471-163.746  1.00 81.51           O
ATOM   2349  N   SER A 326     298.800 -91.127-164.433  1.00106.25           N
ATOM   2350  CA  SER A 326     298.002 -90.330-165.324  1.00106.25           C
ATOM   2351  CB  SER A 326     297.171 -91.173-166.305  1.00106.25           C
ATOM   2352  OG  SER A 326     296.249 -91.981-165.590  1.00106.25           O
ATOM   2353  C   SER A 326     297.058 -89.457-164.566  1.00106.25           C
ATOM   2354  O   SER A 326     296.289 -88.717-165.181  1.00106.25           O
ATOM   2355  N   ASP A 327     297.096 -89.505-163.219  1.00 70.04           N
ATOM   2356  CA  ASP A 327     296.134 -88.779-162.440  1.00 70.04           C
ATOM   2357  CB  ASP A 327     296.440 -88.808-160.934  1.00 70.04           C
ATOM   2358  CG  ASP A 327     296.124 -90.195-160.390  1.00 70.04           C
ATOM   2359  OD1 ASP A 327     295.329 -90.923-161.042  1.00 70.04           O
ATOM   2360  OD2 ASP A 327     296.670 -90.541-159.309  1.00 70.04           O
ATOM   2361  C   ASP A 327     296.154 -87.340-162.837  1.00 70.04           C
ATOM   2362  O   ASP A 327     295.132 -86.794-163.241  1.00 70.04           O
ATOM   2363  N   LYS A 328     297.339 -86.714-162.834  1.00 85.96           N
ATOM   2364  CA  LYS A 328     297.441 -85.314-163.122  1.00 85.96           C
ATOM   2365  CB  LYS A 328     298.903 -84.832-163.093  1.00 85.96           C
ATOM   2366  CG  LYS A 328     299.071 -83.350-163.434  1.00 85.96           C
ATOM   2367  CD  LYS A 328     300.488 -82.818-163.216  1.00 85.96           C
ATOM   2368  CE  LYS A 328     300.694 -81.394-163.738  1.00 85.96           C
ATOM   2369  NZ  LYS A 328     300.561 -81.366-165.210  1.00 85.96           N
ATOM   2370  C   LYS A 328     296.921 -85.036-164.499  1.00 85.96           C
ATOM   2371  O   LYS A 328     296.230 -84.042-164.720  1.00 85.96           O
ATOM   2372  N   PHE A 329     297.216 -85.935-165.455  1.00 63.29           N
ATOM   2373  CA  PHE A 329     296.909 -85.717-166.840  1.00 63.29           C
ATOM   2374  CB  PHE A 329     297.329 -86.903-167.732  1.00 63.29           C
ATOM   2375  CG  PHE A 329     296.771 -86.663-169.094  1.00 63.29           C
ATOM   2376  CD1 PHE A 329     297.362 -85.776-169.963  1.00 63.29           C
ATOM   2377  CD2 PHE A 329     295.646 -87.341-169.505  1.00 63.29           C
ATOM   2378  CE1 PHE A 329     296.834 -85.565-171.215  1.00 63.29           C
ATOM   2379  CE2 PHE A 329     295.115 -87.133-170.757  1.00 63.29           C
ATOM   2380  CZ  PHE A 329     295.709 -86.242-171.617  1.00 63.29           C
ATOM   2381  C   PHE A 329     295.445 -85.494-167.056  1.00 63.29           C
ATOM   2382  O   PHE A 329     295.070 -84.584-167.794  1.00 63.29           O
ATOM   2383  N   PHE A 330     294.584 -86.352-166.482  1.00102.63           N
ATOM   2384  CA  PHE A 330     293.165 -86.219-166.682  1.00102.63           C
ATOM   2385  CB  PHE A 330     292.399 -87.517-166.395  1.00102.63           C
ATOM   2386  CG  PHE A 330     292.802 -88.446-167.494  1.00102.63           C
ATOM   2387  CD1 PHE A 330     292.227 -88.345-168.744  1.00102.63           C
ATOM   2388  CD2 PHE A 330     293.758 -89.413-167.284  1.00102.63           C
ATOM   2389  CE1 PHE A 330     292.600 -89.194-169.761  1.00102.63           C
ATOM   2390  CE2 PHE A 330     294.136 -90.264-168.294  1.00102.63           C
ATOM   2391  CZ  PHE A 330     293.557 -90.156-169.536  1.00102.63           C
ATOM   2392  C   PHE A 330     292.576 -85.087-165.897  1.00102.63           C
ATOM   2393  O   PHE A 330     291.781 -84.295-166.394  1.00102.63           O
ATOM   2394  N   THR A 331     293.054 -84.934-164.667  1.00193.38           N
ATOM   2395  CA  THR A 331     292.595 -84.064-163.632  1.00193.38           C
ATOM   2396  CB  THR A 331     293.431 -84.364-162.426  1.00193.38           C
ATOM   2397  OG1 THR A 331     293.176 -85.695-162.010  1.00193.38           O
ATOM   2398  CG2 THR A 331     293.122 -83.423-161.291  1.00193.38           C
ATOM   2399  C   THR A 331     292.677 -82.611-164.048  1.00193.38           C
ATOM   2400  O   THR A 331     292.249 -81.738-163.292  1.00193.38           O
ATOM   2401  N   SER A 332     293.316 -82.297-165.202  1.00 77.66           N
ATOM   2402  CA  SER A 332     293.466 -80.925-165.646  1.00 77.66           C
ATOM   2403  CB  SER A 332     294.691 -80.705-166.555  1.00 77.66           C
ATOM   2404  OG  SER A 332     294.501 -81.333-167.814  1.00 77.66           O
ATOM   2405  C   SER A 332     292.252 -80.421-166.402  1.00 77.66           C
ATOM   2406  O   SER A 332     291.623 -81.153-167.166  1.00 77.66           O
ATOM   2407  N   HIS A 333     291.843 -79.162-166.092  1.00118.68           N
ATOM   2408  CA  HIS A 333     290.723 -78.433-166.653  1.00118.68           C
ATOM   2409  ND1 HIS A 333     290.417 -79.020-163.523  1.00118.68           N
ATOM   2410  CG  HIS A 333     289.575 -78.531-164.497  1.00118.68           C
ATOM   2411  CB  HIS A 333     290.019 -77.599-165.579  1.00118.68           C
ATOM   2412  NE2 HIS A 333     288.440 -79.977-163.190  1.00118.68           N
ATOM   2413  CD2 HIS A 333     288.370 -79.125-164.277  1.00118.68           C
ATOM   2414  CE1 HIS A 333     289.688 -79.880-162.769  1.00118.68           C
ATOM   2415  C   HIS A 333     290.951 -77.586-167.881  1.00118.68           C
ATOM   2416  O   HIS A 333     290.030 -77.428-168.680  1.00118.68           O
ATOM   2417  N   ASN A 334     292.142 -76.974-168.058  1.00 74.85           N
ATOM   2418  CA  ASN A 334     292.343 -76.046-169.147  1.00 74.85           C
ATOM   2419  CB  ASN A 334     293.811 -75.577-169.219  1.00 74.85           C
ATOM   2420  CG  ASN A 334     293.923 -74.287-170.020  1.00 74.85           C
ATOM   2421  OD1 ASN A 334     292.978 -73.847-170.671  1.00 74.85           O
ATOM   2422  ND2 ASN A 334     295.129 -73.661-169.969  1.00 74.85           N
ATOM   2423  C   ASN A 334     292.005 -76.755-170.429  1.00 74.85           C
ATOM   2424  O   ASN A 334     292.544 -77.822-170.720  1.00 74.85           O
ATOM   2425  N   GLY A 335     291.054 -76.186-171.205  1.00 32.64           N
ATOM   2426  CA  GLY A 335     290.687 -76.740-172.481  1.00 32.64           C
ATOM   2427  C   GLY A 335     289.578 -77.754-172.363  1.00 32.64           C
ATOM   2428  O   GLY A 335     289.117 -78.268-173.381  1.00 32.64           O
ATOM   2429  N   MET A 336     289.102 -78.061-171.139  1.00 70.07           N
ATOM   2430  CA  MET A 336     288.089 -79.076-170.965  1.00 70.07           C
ATOM   2431  CB  MET A 336     288.028 -79.644-169.537  1.00 70.07           C
ATOM   2432  CG  MET A 336     289.224 -80.527-169.179  1.00 70.07           C
ATOM   2433  SD  MET A 336     289.272 -82.119-170.057  1.00 70.07           S
ATOM   2434  CE  MET A 336     289.757 -81.408-171.656  1.00 70.07           C
ATOM   2435  C   MET A 336     286.727 -78.543-171.300  1.00 70.07           C
ATOM   2436  O   MET A 336     286.515 -77.334-171.358  1.00 70.07           O
ATOM   2437  N   GLN A 337     285.762 -79.461-171.548  1.00 64.48           N
ATOM   2438  CA  GLN A 337     284.423 -79.060-171.884  1.00 64.48           C
ATOM   2439  CB  GLN A 337     283.797 -79.823-173.062  1.00 64.48           C
ATOM   2440  CG  GLN A 337     284.438 -79.480-174.405  1.00 64.48           C
ATOM   2441  CD  GLN A 337     283.653 -80.209-175.481  1.00 64.48           C
ATOM   2442  OE1 GLN A 337     283.249 -81.356-175.299  1.00 64.48           O
ATOM   2443  NE2 GLN A 337     283.415 -79.525-176.632  1.00 64.48           N
ATOM   2444  C   GLN A 337     283.527 -79.232-170.700  1.00 64.48           C
ATOM   2445  O   GLN A 337     283.723 -80.106-169.857  1.00 64.48           O
ATOM   2446  N   PHE A 338     282.499 -78.363-170.630  1.00 79.92           N
ATOM   2447  CA  PHE A 338     281.586 -78.310-169.529  1.00 79.92           C
ATOM   2448  CB  PHE A 338     280.765 -77.007-169.521  1.00 79.92           C
ATOM   2449  CG  PHE A 338     280.195 -76.782-168.163  1.00 79.92           C
ATOM   2450  CD1 PHE A 338     281.013 -76.335-167.150  1.00 79.92           C
ATOM   2451  CD2 PHE A 338     278.858 -76.977-167.906  1.00 79.92           C
ATOM   2452  CE1 PHE A 338     280.517 -76.108-165.891  1.00 79.92           C
ATOM   2453  CE2 PHE A 338     278.357 -76.750-166.645  1.00 79.92           C
ATOM   2454  CZ  PHE A 338     279.185 -76.318-165.635  1.00 79.92           C
ATOM   2455  C   PHE A 338     280.648 -79.473-169.637  1.00 79.92           C
ATOM   2456  O   PHE A 338     280.277 -79.888-170.735  1.00 79.92           O
ATOM   2457  N   SER A 339     280.245 -80.041-168.481  1.00 51.06           N
ATOM   2458  CA  SER A 339     279.387 -81.190-168.526  1.00 51.06           C
ATOM   2459  CB  SER A 339     280.139 -82.516-168.308  1.00 51.06           C
ATOM   2460  OG  SER A 339     281.097 -82.716-169.337  1.00 51.06           O
ATOM   2461  C   SER A 339     278.346 -81.096-167.448  1.00 51.06           C
ATOM   2462  O   SER A 339     278.454 -80.301-166.514  1.00 51.06           O
ATOM   2463  N   THR A 340     277.278 -81.909-167.598  1.00114.13           N
ATOM   2464  CA  THR A 340     276.210 -81.997-166.645  1.00114.13           C
ATOM   2465  CB  THR A 340     275.054 -81.099-166.979  1.00114.13           C
ATOM   2466  OG1 THR A 340     275.517 -79.775-167.191  1.00114.13           O
ATOM   2467  CG2 THR A 340     274.076 -81.093-165.793  1.00114.13           C
ATOM   2468  C   THR A 340     275.716 -83.411-166.747  1.00114.13           C
ATOM   2469  O   THR A 340     276.169 -84.166-167.606  1.00114.13           O
ATOM   2470  N   TRP A 341     274.791 -83.820-165.857  1.00 62.16           N
ATOM   2471  CA  TRP A 341     274.330 -85.179-165.845  1.00 62.16           C
ATOM   2472  CB  TRP A 341     273.315 -85.458-164.716  1.00 62.16           C
ATOM   2473  CG  TRP A 341     271.996 -84.728-164.822  1.00 62.16           C
ATOM   2474  CD2 TRP A 341     270.830 -85.284-165.447  1.00 62.16           C
ATOM   2475  CD1 TRP A 341     271.637 -83.496-164.362  1.00 62.16           C
ATOM   2476  NE1 TRP A 341     270.321 -83.245-164.672  1.00 62.16           N
ATOM   2477  CE2 TRP A 341     269.810 -84.337-165.338  1.00 62.16           C
ATOM   2478  CE3 TRP A 341     270.626 -86.488-166.055  1.00 62.16           C
ATOM   2479  CZ2 TRP A 341     268.564 -84.578-165.841  1.00 62.16           C
ATOM   2480  CZ3 TRP A 341     269.370 -86.724-166.566  1.00 62.16           C
ATOM   2481  CH2 TRP A 341     268.361 -85.789-166.462  1.00 62.16           C
ATOM   2482  C   TRP A 341     273.685 -85.493-167.164  1.00 62.16           C
ATOM   2483  O   TRP A 341     273.891 -86.570-167.724  1.00 62.16           O
ATOM   2484  N   ASP A 342     272.853 -84.572-167.680  1.00 54.76           N
ATOM   2485  CA  ASP A 342     272.208 -84.788-168.945  1.00 54.76           C
ATOM   2486  CB  ASP A 342     271.053 -83.801-169.210  1.00 54.76           C
ATOM   2487  CG  ASP A 342     271.596 -82.377-169.272  1.00 54.76           C
ATOM   2488  OD1 ASP A 342     272.604 -82.090-168.572  1.00 54.76           O
ATOM   2489  OD2 ASP A 342     271.002 -81.555-170.020  1.00 54.76           O
ATOM   2490  C   ASP A 342     273.190 -84.685-170.086  1.00 54.76           C
ATOM   2491  O   ASP A 342     273.103 -85.449-171.047  1.00 54.76           O
ATOM   2492  N   ASN A 343     274.154 -83.737-170.016  1.00 74.04           N
ATOM   2493  CA  ASN A 343     275.049 -83.486-171.121  1.00 74.04           C
ATOM   2494  CB  ASN A 343     275.121 -81.981-171.450  1.00 74.04           C
ATOM   2495  CG  ASN A 343     275.898 -81.768-172.739  1.00 74.04           C
ATOM   2496  OD1 ASN A 343     275.474 -82.205-173.807  1.00 74.04           O
ATOM   2497  ND2 ASN A 343     277.060 -81.067-172.642  1.00 74.04           N
ATOM   2498  C   ASN A 343     276.434 -83.945-170.758  1.00 74.04           C
ATOM   2499  O   ASN A 343     277.087 -83.342-169.908  1.00 74.04           O
ATOM   2500  N   ASP A 344     276.945 -85.002-171.432  1.00 79.01           N
ATOM   2501  CA  ASP A 344     278.218 -85.547-171.041  1.00 79.01           C
ATOM   2502  CB  ASP A 344     278.167 -87.072-170.856  1.00 79.01           C
ATOM   2503  CG  ASP A 344     279.390 -87.496-170.063  1.00 79.01           C
ATOM   2504  OD1 ASP A 344     280.057 -86.605-169.475  1.00 79.01           O
ATOM   2505  OD2 ASP A 344     279.695 -88.720-170.048  1.00 79.01           O
ATOM   2506  C   ASP A 344     279.283 -85.236-172.054  1.00 79.01           C
ATOM   2507  O   ASP A 344     279.306 -85.812-173.142  1.00 79.01           O
ATOM   2508  N   ASN A 345     280.197 -84.297-171.716  1.00137.57           N
ATOM   2509  CA  ASN A 345     281.297 -83.981-172.586  1.00137.57           C
ATOM   2510  CB  ASN A 345     281.286 -82.521-173.080  1.00137.57           C
ATOM   2511  CG  ASN A 345     280.218 -82.368-174.159  1.00137.57           C
ATOM   2512  OD1 ASN A 345     279.279 -81.585-174.024  1.00137.57           O
ATOM   2513  ND2 ASN A 345     280.367 -83.130-175.276  1.00137.57           N
ATOM   2514  C   ASN A 345     282.573 -84.177-171.818  1.00137.57           C
ATOM   2515  O   ASN A 345     283.496 -83.370-171.927  1.00137.57           O
ATOM   2516  N   ASP A 346     282.659 -85.259-171.014  1.00130.15           N
ATOM   2517  CA  ASP A 346     283.864 -85.543-170.286  1.00130.15           C
ATOM   2518  CB  ASP A 346     283.605 -86.054-168.852  1.00130.15           C
ATOM   2519  CG  ASP A 346     282.710 -87.289-168.884  1.00130.15           C
ATOM   2520  OD1 ASP A 346     282.791 -88.100-169.845  1.00130.15           O
ATOM   2521  OD2 ASP A 346     281.919 -87.431-167.915  1.00130.15           O
ATOM   2522  C   ASP A 346     284.677 -86.537-171.059  1.00130.15           C
ATOM   2523  O   ASP A 346     284.167 -87.208-171.956  1.00130.15           O
ATOM   2524  N   LYS A 347     285.976 -86.662-170.714  1.00126.19           N
ATOM   2525  CA  LYS A 347     286.812 -87.616-171.384  1.00126.19           C
ATOM   2526  CB  LYS A 347     288.299 -87.226-171.366  1.00126.19           C
ATOM   2527  CG  LYS A 347     288.601 -85.900-172.071  1.00126.19           C
ATOM   2528  CD  LYS A 347     288.272 -85.906-173.565  1.00126.19           C
ATOM   2529  CE  LYS A 347     288.475 -84.546-174.241  1.00126.19           C
ATOM   2530  NZ  LYS A 347     288.127 -84.624-175.679  1.00126.19           N
ATOM   2531  C   LYS A 347     286.670 -88.870-170.592  1.00126.19           C
ATOM   2532  O   LYS A 347     287.605 -89.315-169.927  1.00126.19           O
ATOM   2533  N   PHE A 348     285.481 -89.495-170.671  1.00148.74           N
ATOM   2534  CA  PHE A 348     285.261 -90.598-169.790  1.00148.74           C
ATOM   2535  CB  PHE A 348     284.924 -90.004-168.398  1.00148.74           C
ATOM   2536  CG  PHE A 348     284.755 -90.978-167.283  1.00148.74           C
ATOM   2537  CD1 PHE A 348     285.785 -91.809-166.920  1.00148.74           C
ATOM   2538  CD2 PHE A 348     283.561 -91.062-166.602  1.00148.74           C
ATOM   2539  CE1 PHE A 348     285.624 -92.700-165.886  1.00148.74           C
ATOM   2540  CE2 PHE A 348     283.396 -91.950-165.565  1.00148.74           C
ATOM   2541  CZ  PHE A 348     284.433 -92.772-165.204  1.00148.74           C
ATOM   2542  C   PHE A 348     284.142 -91.411-170.344  1.00148.74           C
ATOM   2543  O   PHE A 348     283.103 -90.884-170.732  1.00148.74           O
ATOM   2544  N   GLU A 349     284.324 -92.742-170.364  1.00 37.24           N
ATOM   2545  CA  GLU A 349     283.311 -93.606-170.881  1.00 37.24           C
ATOM   2546  CB  GLU A 349     283.704 -95.089-170.793  1.00 37.24           C
ATOM   2547  CG  GLU A 349     283.982 -95.560-169.366  1.00 37.24           C
ATOM   2548  CD  GLU A 349     284.448 -97.004-169.453  1.00 37.24           C
ATOM   2549  OE1 GLU A 349     284.744 -97.462-170.590  1.00 37.24           O
ATOM   2550  OE2 GLU A 349     284.522 -97.667-168.384  1.00 37.24           O
ATOM   2551  C   GLU A 349     282.116 -93.371-170.022  1.00 37.24           C
ATOM   2552  O   GLU A 349     280.982 -93.351-170.498  1.00 37.24           O
ATOM   2553  N   GLY A 350     282.355 -93.154-168.718  1.00 37.24           N
ATOM   2554  CA  GLY A 350     281.278 -92.922-167.807  1.00 37.24           C
ATOM   2555  C   GLY A 350     280.902 -91.477-167.897  1.00 37.24           C
ATOM   2556  O   GLY A 350     281.253 -90.787-168.854  1.00 37.24           O
ATOM   2557  N   ASN A 351     280.135 -90.996-166.896  1.00 89.39           N
ATOM   2558  CA  ASN A 351     279.660 -89.640-166.879  1.00 89.39           C
ATOM   2559  CB  ASN A 351     278.130 -89.585-167.034  1.00 89.39           C
ATOM   2560  CG  ASN A 351     277.652 -88.141-167.086  1.00 89.39           C
ATOM   2561  OD1 ASN A 351     276.468 -87.857-166.912  1.00 89.39           O
ATOM   2562  ND2 ASN A 351     278.594 -87.194-167.331  1.00 89.39           N
ATOM   2563  C   ASN A 351     280.006 -89.033-165.555  1.00 89.39           C
ATOM   2564  O   ASN A 351     279.344 -89.262-164.544  1.00 89.39           O
ATOM   2565  N   CYS A 352     281.036 -88.176-165.562  1.00108.67           N
ATOM   2566  CA  CYS A 352     281.568 -87.520-164.406  1.00108.67           C
ATOM   2567  CB  CYS A 352     282.674 -86.570-164.855  1.00108.67           C
ATOM   2568  SG  CYS A 352     283.663 -85.976-163.482  1.00108.67           S
ATOM   2569  C   CYS A 352     280.480 -86.698-163.792  1.00108.67           C
ATOM   2570  O   CYS A 352     280.254 -86.730-162.582  1.00108.67           O
ATOM   2571  N   ALA A 353     279.744 -85.959-164.633  1.00 45.69           N
ATOM   2572  CA  ALA A 353     278.730 -85.095-164.122  1.00 45.69           C
ATOM   2573  CB  ALA A 353     278.044 -84.305-165.230  1.00 45.69           C
ATOM   2574  C   ALA A 353     277.704 -85.908-163.390  1.00 45.69           C
ATOM   2575  O   ALA A 353     277.265 -85.532-162.305  1.00 45.69           O
ATOM   2576  N   GLU A 354     277.304 -87.063-163.951  1.00 83.63           N
ATOM   2577  CA  GLU A 354     276.263 -87.842-163.343  1.00 83.63           C
ATOM   2578  CB  GLU A 354     275.890 -89.078-164.173  1.00 83.63           C
ATOM   2579  CG  GLU A 354     274.803 -89.942-163.529  1.00 83.63           C
ATOM   2580  CD  GLU A 354     273.468 -89.223-163.662  1.00 83.63           C
ATOM   2581  OE1 GLU A 354     273.129 -88.828-164.808  1.00 83.63           O
ATOM   2582  OE2 GLU A 354     272.773 -89.053-162.625  1.00 83.63           O
ATOM   2583  C   GLU A 354     276.679 -88.350-161.996  1.00 83.63           C
ATOM   2584  O   GLU A 354     275.924 -88.246-161.031  1.00 83.63           O
ATOM   2585  N   GLN A 355     277.900 -88.911-161.902  1.00 77.95           N
ATOM   2586  CA  GLN A 355     278.344 -89.571-160.702  1.00 77.95           C
ATOM   2587  CB  GLN A 355     279.693 -90.266-160.932  1.00 77.95           C
ATOM   2588  CG  GLN A 355     279.622 -91.303-162.053  1.00 77.95           C
ATOM   2589  CD  GLN A 355     281.036 -91.770-162.350  1.00 77.95           C
ATOM   2590  OE1 GLN A 355     281.253 -92.749-163.061  1.00 77.95           O
ATOM   2591  NE2 GLN A 355     282.033 -91.037-161.789  1.00 77.95           N
ATOM   2592  C   GLN A 355     278.518 -88.621-159.551  1.00 77.95           C
ATOM   2593  O   GLN A 355     278.013 -88.868-158.455  1.00 77.95           O
ATOM   2594  N   ASP A 356     279.261 -87.520-159.774  1.00 68.93           N
ATOM   2595  CA  ASP A 356     279.536 -86.522-158.772  1.00 68.93           C
ATOM   2596  CB  ASP A 356     280.665 -85.553-159.161  1.00 68.93           C
ATOM   2597  CG  ASP A 356     281.994 -86.264-158.958  1.00 68.93           C
ATOM   2598  OD1 ASP A 356     281.970 -87.462-158.565  1.00 68.93           O
ATOM   2599  OD2 ASP A 356     283.051 -85.616-159.179  1.00 68.93           O
ATOM   2600  C   ASP A 356     278.317 -85.692-158.505  1.00 68.93           C
ATOM   2601  O   ASP A 356     278.154 -85.161-157.406  1.00 68.93           O
ATOM   2602  N   GLY A 357     277.441 -85.525-159.517  1.00 40.96           N
ATOM   2603  CA  GLY A 357     276.249 -84.746-159.311  1.00 40.96           C
ATOM   2604  C   GLY A 357     276.563 -83.282-159.333  1.00 40.96           C
ATOM   2605  O   GLY A 357     276.352 -82.574-158.348  1.00 40.96           O
ATOM   2606  N   SER A 358     277.120 -82.793-160.458  1.00103.61           N
ATOM   2607  CA  SER A 358     277.424 -81.395-160.549  1.00103.61           C
ATOM   2608  CB  SER A 358     278.774 -81.071-159.939  1.00103.61           C
ATOM   2609  OG  SER A 358     279.719 -81.801-160.697  1.00103.61           O
ATOM   2610  C   SER A 358     277.568 -81.033-161.994  1.00103.61           C
ATOM   2611  O   SER A 358     277.491 -81.880-162.884  1.00103.61           O
ATOM   2612  N   GLY A 359     277.761 -79.723-162.246  1.00 44.77           N
ATOM   2613  CA  GLY A 359     278.062 -79.233-163.557  1.00 44.77           C
ATOM   2614  C   GLY A 359     279.440 -78.653-163.424  1.00 44.77           C
ATOM   2615  O   GLY A 359     279.713 -77.927-162.469  1.00 44.77           O
ATOM   2616  N   TRP A 360     280.359 -78.974-164.361  1.00 91.12           N
ATOM   2617  CA  TRP A 360     281.691 -78.441-164.252  1.00 91.12           C
ATOM   2618  CB  TRP A 360     282.431 -78.984-163.014  1.00 91.12           C
ATOM   2619  CG  TRP A 360     283.728 -78.290-162.683  1.00 91.12           C
ATOM   2620  CD2 TRP A 360     283.814 -77.120-161.854  1.00 91.12           C
ATOM   2621  CD1 TRP A 360     285.004 -78.594-163.055  1.00 91.12           C
ATOM   2622  NE1 TRP A 360     285.881 -77.683-162.515  1.00 91.12           N
ATOM   2623  CE2 TRP A 360     285.161 -76.772-161.771  1.00 91.12           C
ATOM   2624  CE3 TRP A 360     282.849 -76.395-161.212  1.00 91.12           C
ATOM   2625  CZ2 TRP A 360     285.565 -75.690-161.039  1.00 91.12           C
ATOM   2626  CZ3 TRP A 360     283.262 -75.304-160.478  1.00 91.12           C
ATOM   2627  CH2 TRP A 360     284.593 -74.957-160.392  1.00 91.12           C
ATOM   2628  C   TRP A 360     282.430 -78.850-165.499  1.00 91.12           C
ATOM   2629  O   TRP A 360     281.882 -79.568-166.334  1.00 91.12           O
ATOM   2630  N   TRP A 361     283.694 -78.398-165.670  1.00 83.70           N
ATOM   2631  CA  TRP A 361     284.446 -78.763-166.844  1.00 83.70           C
ATOM   2632  CB  TRP A 361     285.519 -77.730-167.215  1.00 83.70           C
ATOM   2633  CG  TRP A 361     284.945 -76.373-167.540  1.00 83.70           C
ATOM   2634  CD2 TRP A 361     284.676 -75.369-166.551  1.00 83.70           C
ATOM   2635  CD1 TRP A 361     284.578 -75.842-168.740  1.00 83.70           C
ATOM   2636  NE1 TRP A 361     284.094 -74.567-168.561  1.00 83.70           N
ATOM   2637  CE2 TRP A 361     284.151 -74.262-167.216  1.00 83.70           C
ATOM   2638  CE3 TRP A 361     284.855 -75.370-165.197  1.00 83.70           C
ATOM   2639  CZ2 TRP A 361     283.795 -73.132-166.537  1.00 83.70           C
ATOM   2640  CZ3 TRP A 361     284.495 -74.229-164.514  1.00 83.70           C
ATOM   2641  CH2 TRP A 361     283.976 -73.132-165.172  1.00 83.70           C
ATOM   2642  C   TRP A 361     285.141 -80.044-166.510  1.00 83.70           C
ATOM   2643  O   TRP A 361     286.229 -80.048-165.937  1.00 83.70           O
ATOM   2644  N   MET A 362     284.529 -81.177-166.902  1.00109.18           N
ATOM   2645  CA  MET A 362     285.036 -82.447-166.477  1.00109.18           C
ATOM   2646  CB  MET A 362     283.920 -83.437-166.110  1.00109.18           C
ATOM   2647  CG  MET A 362     283.067 -82.965-164.927  1.00109.18           C
ATOM   2648  SD  MET A 362     284.018 -82.622-163.416  1.00109.18           S
ATOM   2649  CE  MET A 362     282.645 -82.900-162.261  1.00109.18           C
ATOM   2650  C   MET A 362     285.889 -83.091-167.526  1.00109.18           C
ATOM   2651  O   MET A 362     285.750 -82.843-168.721  1.00109.18           O
ATOM   2652  N   ASN A 363     286.804 -83.963-167.060  1.00157.59           N
ATOM   2653  CA  ASN A 363     287.725 -84.728-167.856  1.00157.59           C
ATOM   2654  CB  ASN A 363     289.178 -84.268-167.665  1.00157.59           C
ATOM   2655  CG  ASN A 363     290.083 -85.038-168.608  1.00157.59           C
ATOM   2656  OD1 ASN A 363     289.900 -86.235-168.824  1.00157.59           O
ATOM   2657  ND2 ASN A 363     291.095 -84.331-169.183  1.00157.59           N
ATOM   2658  C   ASN A 363     287.620 -86.108-167.302  1.00157.59           C
ATOM   2659  O   ASN A 363     286.698 -86.852-167.638  1.00157.59           O
ATOM   2660  N   LYS A 364     288.626 -86.527-166.506  1.00241.06           N
ATOM   2661  CA  LYS A 364     288.397 -87.733-165.778  1.00241.06           C
ATOM   2662  CB  LYS A 364     288.623 -89.060-166.546  1.00241.06           C
ATOM   2663  CG  LYS A 364     290.057 -89.551-166.689  1.00241.06           C
ATOM   2664  CD  LYS A 364     290.149 -91.034-167.058  1.00241.06           C
ATOM   2665  CE  LYS A 364     291.547 -91.625-166.876  1.00241.06           C
ATOM   2666  NZ  LYS A 364     291.538 -93.057-167.243  1.00241.06           N
ATOM   2667  C   LYS A 364     289.130 -87.726-164.462  1.00241.06           C
ATOM   2668  O   LYS A 364     290.277 -88.155-164.349  1.00241.06           O
ATOM   2669  N   CYS A 365     288.427 -87.280-163.401  1.00205.43           N
ATOM   2670  CA  CYS A 365     287.360 -86.314-163.460  1.00205.43           C
ATOM   2671  CB  CYS A 365     286.284 -86.591-162.412  1.00205.43           C
ATOM   2672  SG  CYS A 365     284.911 -87.522-163.114  1.00205.43           S
ATOM   2673  C   CYS A 365     287.779 -84.884-163.236  1.00205.43           C
ATOM   2674  O   CYS A 365     287.426 -83.995-164.012  1.00205.43           O
ATOM   2675  N   HIS A 366     288.527 -84.620-162.130  1.00110.36           N
ATOM   2676  CA  HIS A 366     288.821 -83.246-161.793  1.00110.36           C
ATOM   2677  ND1 HIS A 366     287.205 -82.675-158.838  1.00110.36           N
ATOM   2678  CG  HIS A 366     286.909 -83.052-160.128  1.00110.36           C
ATOM   2679  CB  HIS A 366     287.567 -82.468-161.348  1.00110.36           C
ATOM   2680  NE2 HIS A 366     285.630 -84.236-158.692  1.00110.36           N
ATOM   2681  CD2 HIS A 366     285.944 -84.007-160.020  1.00110.36           C
ATOM   2682  CE1 HIS A 366     286.413 -83.412-158.019  1.00110.36           C
ATOM   2683  C   HIS A 366     289.818 -83.127-160.663  1.00110.36           C
ATOM   2684  O   HIS A 366     289.961 -84.034-159.844  1.00110.36           O
ATOM   2685  N   ALA A 367     290.668 -82.068-160.724  1.00 92.22           N
ATOM   2686  CA  ALA A 367     291.549 -81.582-159.680  1.00 92.22           C
ATOM   2687  CB  ALA A 367     292.702 -80.720-160.227  1.00 92.22           C
ATOM   2688  C   ALA A 367     290.846 -80.698-158.704  1.00 92.22           C
ATOM   2689  O   ALA A 367     291.024 -80.809-157.492  1.00 92.22           O
ATOM   2690  N   GLY A 368     290.062 -79.749-159.260  1.00 53.14           N
ATOM   2691  CA  GLY A 368     289.351 -78.757-158.502  1.00 53.14           C
ATOM   2692  C   GLY A 368     287.969 -78.756-159.057  1.00 53.14           C
ATOM   2693  O   GLY A 368     287.788 -78.799-160.273  1.00 53.14           O
ATOM   2694  N   HIS A 369     286.962 -78.667-158.166  1.00134.56           N
ATOM   2695  CA  HIS A 369     285.606 -78.880-158.583  1.00134.56           C
ATOM   2696  ND1 HIS A 369     283.287 -81.314-157.705  1.00134.56           N
ATOM   2697  CG  HIS A 369     284.043 -80.901-158.778  1.00134.56           C
ATOM   2698  CB  HIS A 369     285.427 -80.399-158.642  1.00134.56           C
ATOM   2699  NE2 HIS A 369     282.071 -81.654-159.525  1.00134.56           N
ATOM   2700  CD2 HIS A 369     283.286 -81.110-159.881  1.00134.56           C
ATOM   2701  CE1 HIS A 369     282.113 -81.757-158.210  1.00134.56           C
ATOM   2702  C   HIS A 369     284.676 -78.290-157.559  1.00134.56           C
ATOM   2703  O   HIS A 369     284.163 -78.984-156.684  1.00134.56           O
ATOM   2704  N   LEU A 370     284.409 -76.982-157.705  1.00137.99           N
ATOM   2705  CA  LEU A 370     283.686 -76.113-156.817  1.00137.99           C
ATOM   2706  CB  LEU A 370     283.988 -74.639-157.138  1.00137.99           C
ATOM   2707  CG  LEU A 370     285.506 -74.338-157.157  1.00137.99           C
ATOM   2708  CD1 LEU A 370     285.790 -72.854-157.438  1.00137.99           C
ATOM   2709  CD2 LEU A 370     286.212 -74.853-155.890  1.00137.99           C
ATOM   2710  C   LEU A 370     282.198 -76.317-156.837  1.00137.99           C
ATOM   2711  O   LEU A 370     281.508 -75.805-155.956  1.00137.99           O
ATOM   2712  N   ASN A 371     281.633 -76.929-157.899  1.00131.97           N
ATOM   2713  CA  ASN A 371     280.204 -77.082-157.896  1.00131.97           C
ATOM   2714  CB  ASN A 371     279.590 -76.900-159.295  1.00131.97           C
ATOM   2715  CG  ASN A 371     279.861 -75.467-159.740  1.00131.97           C
ATOM   2716  OD1 ASN A 371     280.343 -74.634-158.973  1.00131.97           O
ATOM   2717  ND2 ASN A 371     279.542 -75.174-161.028  1.00131.97           N
ATOM   2718  C   ASN A 371     279.849 -78.469-157.426  1.00131.97           C
ATOM   2719  O   ASN A 371     278.866 -79.047-157.882  1.00131.97           O
ATOM   2720  N   GLY A 372     280.578 -78.988-156.416  1.00 55.55           N
ATOM   2721  CA  GLY A 372     280.397 -80.320-155.899  1.00 55.55           C
ATOM   2722  C   GLY A 372     279.393 -80.298-154.781  1.00 55.55           C
ATOM   2723  O   GLY A 372     278.361 -79.639-154.888  1.00 55.55           O
ATOM   2724  N   VAL A 373     279.655 -81.069-153.695  1.00141.62           N
ATOM   2725  CA  VAL A 373     278.727 -81.144-152.593  1.00141.62           C
ATOM   2726  CB  VAL A 373     278.322 -82.545-152.251  1.00141.62           C
ATOM   2727  CG1 VAL A 373     279.564 -83.295-151.766  1.00141.62           C
ATOM   2728  CG2 VAL A 373     277.179 -82.491-151.227  1.00141.62           C
ATOM   2729  C   VAL A 373     279.318 -80.518-151.365  1.00141.62           C
ATOM   2730  O   VAL A 373     280.486 -80.721-151.029  1.00141.62           O
ATOM   2731  N   TYR A 374     278.467 -79.778-150.622  1.00106.16           N
ATOM   2732  CA  TYR A 374     278.932 -78.956-149.539  1.00106.16           C
ATOM   2733  CB  TYR A 374     278.173 -77.616-149.505  1.00106.16           C
ATOM   2734  CG  TYR A 374     278.658 -76.759-148.389  1.00106.16           C
ATOM   2735  CD1 TYR A 374     279.878 -76.128-148.478  1.00106.16           C
ATOM   2736  CD2 TYR A 374     277.883 -76.559-147.269  1.00106.16           C
ATOM   2737  CE1 TYR A 374     280.329 -75.325-147.457  1.00106.16           C
ATOM   2738  CE2 TYR A 374     278.329 -75.756-146.244  1.00106.16           C
ATOM   2739  CZ  TYR A 374     279.554 -75.138-146.336  1.00106.16           C
ATOM   2740  OH  TYR A 374     280.011 -74.315-145.286  1.00106.16           O
ATOM   2741  C   TYR A 374     278.733 -79.656-148.231  1.00106.16           C
ATOM   2742  O   TYR A 374     277.798 -79.365-147.488  1.00106.16           O
ATOM   2743  N   TYR A 375     279.681 -80.553-147.896  1.00189.52           N
ATOM   2744  CA  TYR A 375     279.687 -81.307-146.675  1.00189.52           C
ATOM   2745  CB  TYR A 375     280.832 -82.329-146.557  1.00189.52           C
ATOM   2746  CG  TYR A 375     280.785 -83.318-147.672  1.00189.52           C
ATOM   2747  CD1 TYR A 375     279.915 -84.380-147.642  1.00189.52           C
ATOM   2748  CD2 TYR A 375     281.613 -83.183-148.762  1.00189.52           C
ATOM   2749  CE1 TYR A 375     279.877 -85.296-148.668  1.00189.52           C
ATOM   2750  CE2 TYR A 375     281.589 -84.093-149.794  1.00189.52           C
ATOM   2751  CZ  TYR A 375     280.718 -85.153-149.744  1.00189.52           C
ATOM   2752  OH  TYR A 375     280.684 -86.093-150.795  1.00189.52           O
ATOM   2753  C   TYR A 375     279.913 -80.360-145.541  1.00189.52           C
ATOM   2754  O   TYR A 375     280.466 -79.277-145.722  1.00189.52           O
ATOM   2755  N   GLN A 376     279.448 -80.735-144.333  1.00 55.88           N
ATOM   2756  CA  GLN A 376     279.650 -79.876-143.204  1.00 55.88           C
ATOM   2757  CB  GLN A 376     278.579 -80.037-142.114  1.00 55.88           C
ATOM   2758  CG  GLN A 376     277.184 -79.667-142.611  1.00 55.88           C
ATOM   2759  CD  GLN A 376     277.216 -78.213-143.058  1.00 55.88           C
ATOM   2760  OE1 GLN A 376     277.159 -77.919-144.251  1.00 55.88           O
ATOM   2761  NE2 GLN A 376     277.317 -77.279-142.075  1.00 55.88           N
ATOM   2762  C   GLN A 376     280.971 -80.216-142.583  1.00 55.88           C
ATOM   2763  O   GLN A 376     281.265 -81.379-142.310  1.00 55.88           O
ATOM   2764  N   GLY A 377     281.819 -79.188-142.378  1.00 30.64           N
ATOM   2765  CA  GLY A 377     283.086 -79.352-141.726  1.00 30.64           C
ATOM   2766  C   GLY A 377     284.155 -79.533-142.759  1.00 30.64           C
ATOM   2767  O   GLY A 377     285.318 -79.211-142.515  1.00 30.64           O
ATOM   2768  N   GLY A 378     283.786 -80.062-143.941  1.00 46.14           N
ATOM   2769  CA  GLY A 378     284.730 -80.252-145.007  1.00 46.14           C
ATOM   2770  C   GLY A 378     285.459 -81.557-144.814  1.00 46.14           C
ATOM   2771  O   GLY A 378     286.209 -81.996-145.683  1.00 46.14           O
ATOM   2772  N   THR A 379     285.223 -82.218-143.666  1.00102.03           N
ATOM   2773  CA  THR A 379     285.865 -83.421-143.191  1.00102.03           C
ATOM   2774  CB  THR A 379     285.728 -83.622-141.705  1.00102.03           C
ATOM   2775  OG1 THR A 379     284.360 -83.675-141.328  1.00102.03           O
ATOM   2776  CG2 THR A 379     286.454 -82.482-140.969  1.00102.03           C
ATOM   2777  C   THR A 379     285.436 -84.697-143.871  1.00102.03           C
ATOM   2778  O   THR A 379     286.017 -85.744-143.589  1.00102.03           O
ATOM   2779  N   TYR A 380     284.358 -84.669-144.679  1.00217.73           N
ATOM   2780  CA  TYR A 380     283.758 -85.819-145.321  1.00217.73           C
ATOM   2781  CB  TYR A 380     282.880 -85.467-146.538  1.00217.73           C
ATOM   2782  CG  TYR A 380     283.691 -85.394-147.790  1.00217.73           C
ATOM   2783  CD1 TYR A 380     284.454 -84.295-148.105  1.00217.73           C
ATOM   2784  CD2 TYR A 380     283.677 -86.464-148.655  1.00217.73           C
ATOM   2785  CE1 TYR A 380     285.183 -84.267-149.272  1.00217.73           C
ATOM   2786  CE2 TYR A 380     284.400 -86.445-149.822  1.00217.73           C
ATOM   2787  CZ  TYR A 380     285.155 -85.342-150.131  1.00217.73           C
ATOM   2788  OH  TYR A 380     285.900 -85.318-151.328  1.00217.73           O
ATOM   2789  C   TYR A 380     284.771 -86.840-145.772  1.00217.73           C
ATOM   2790  O   TYR A 380     285.941 -86.535-146.003  1.00217.73           O
ATOM   2791  N   SER A 381     284.322 -88.116-145.857  1.00 66.31           N
ATOM   2792  CA  SER A 381     285.143 -89.231-146.251  1.00 66.31           C
ATOM   2793  CB  SER A 381     285.300 -90.289-145.146  1.00 66.31           C
ATOM   2794  OG  SER A 381     284.038 -90.854-144.825  1.00 66.31           O
ATOM   2795  C   SER A 381     284.508 -89.912-147.431  1.00 66.31           C
ATOM   2796  O   SER A 381     283.564 -89.403-148.032  1.00 66.31           O
ATOM   2797  N   LYS A 382     285.059 -91.084-147.811  1.00 52.81           N
ATOM   2798  CA  LYS A 382     284.584 -91.869-148.918  1.00 52.81           C
ATOM   2799  CB  LYS A 382     285.469 -93.089-149.203  1.00 52.81           C
ATOM   2800  CG  LYS A 382     284.973 -93.913-150.390  1.00 52.81           C
ATOM   2801  CD  LYS A 382     285.974 -94.955-150.882  1.00 52.81           C
ATOM   2802  CE  LYS A 382     285.405 -95.877-151.961  1.00 52.81           C
ATOM   2803  NZ  LYS A 382     286.414 -96.892-152.342  1.00 52.81           N
ATOM   2804  C   LYS A 382     283.202 -92.367-148.614  1.00 52.81           C
ATOM   2805  O   LYS A 382     282.371 -92.523-149.509  1.00 52.81           O
ATOM   2806  N   ALA A 383     282.929 -92.627-147.323  1.00 40.37           N
ATOM   2807  CA  ALA A 383     281.677 -93.156-146.856  1.00 40.37           C
ATOM   2808  CB  ALA A 383     281.644 -93.367-145.331  1.00 40.37           C
ATOM   2809  C   ALA A 383     280.574 -92.207-147.207  1.00 40.37           C
ATOM   2810  O   ALA A 383     279.453 -92.627-147.486  1.00 40.37           O
ATOM   2811  N   SER A 384     280.871 -90.896-147.198  1.00 59.02           N
ATOM   2812  CA  SER A 384     279.886 -89.885-147.447  1.00 59.02           C
ATOM   2813  CB  SER A 384     280.459 -88.458-147.359  1.00 59.02           C
ATOM   2814  OG  SER A 384     280.885 -88.188-146.032  1.00 59.02           O
ATOM   2815  C   SER A 384     279.323 -90.058-148.824  1.00 59.02           C
ATOM   2816  O   SER A 384     278.288 -89.469-149.133  1.00 59.02           O
ATOM   2817  N   THR A 385     279.989 -90.845-149.698  1.00139.17           N
ATOM   2818  CA  THR A 385     279.474 -91.029-151.029  1.00139.17           C
ATOM   2819  CB  THR A 385     280.525 -90.928-152.086  1.00139.17           C
ATOM   2820  OG1 THR A 385     281.267 -89.735-151.920  1.00139.17           O
ATOM   2821  CG2 THR A 385     279.823 -90.884-153.449  1.00139.17           C
ATOM   2822  C   THR A 385     278.944 -92.428-151.146  1.00139.17           C
ATOM   2823  O   THR A 385     279.453 -93.359-150.521  1.00139.17           O
ATOM   2824  N   PRO A 386     277.852 -92.572-151.853  1.00156.76           N
ATOM   2825  CA  PRO A 386     277.330 -93.883-152.129  1.00156.76           C
ATOM   2826  CD  PRO A 386     276.804 -91.565-151.821  1.00156.76           C
ATOM   2827  CB  PRO A 386     275.884 -93.682-152.575  1.00156.76           C
ATOM   2828  CG  PRO A 386     275.484 -92.346-151.930  1.00156.76           C
ATOM   2829  C   PRO A 386     278.122 -94.701-153.104  1.00156.76           C
ATOM   2830  O   PRO A 386     278.565 -95.790-152.749  1.00156.76           O
ATOM   2831  N   ASN A 387     278.350 -94.168-154.325  1.00111.33           N
ATOM   2832  CA  ASN A 387     278.997 -94.891-155.386  1.00111.33           C
ATOM   2833  CB  ASN A 387     278.790 -94.305-156.804  1.00111.33           C
ATOM   2834  CG  ASN A 387     279.271 -92.870-156.895  1.00111.33           C
ATOM   2835  OD1 ASN A 387     280.091 -92.543-157.752  1.00111.33           O
ATOM   2836  ND2 ASN A 387     278.721 -91.987-156.019  1.00111.33           N
ATOM   2837  C   ASN A 387     280.443 -95.087-155.066  1.00111.33           C
ATOM   2838  O   ASN A 387     281.081 -95.983-155.619  1.00111.33           O
ATOM   2839  N   GLY A 388     281.014 -94.229-154.197  1.00 52.59           N
ATOM   2840  CA  GLY A 388     282.354 -94.464-153.730  1.00 52.59           C
ATOM   2841  C   GLY A 388     283.292 -93.322-154.003  1.00 52.59           C
ATOM   2842  O   GLY A 388     284.190 -93.072-153.200  1.00 52.59           O
ATOM   2843  N   TYR A 389     283.109 -92.569-155.101  1.00150.88           N
ATOM   2844  CA  TYR A 389     284.056 -91.540-155.449  1.00150.88           C
ATOM   2845  CB  TYR A 389     283.932 -91.010-156.885  1.00150.88           C
ATOM   2846  CG  TYR A 389     284.129 -92.106-157.872  1.00150.88           C
ATOM   2847  CD1 TYR A 389     285.387 -92.578-158.167  1.00150.88           C
ATOM   2848  CD2 TYR A 389     283.043 -92.673-158.495  1.00150.88           C
ATOM   2849  CE1 TYR A 389     285.564 -93.587-159.085  1.00150.88           C
ATOM   2850  CE2 TYR A 389     283.213 -93.681-159.414  1.00150.88           C
ATOM   2851  CZ  TYR A 389     284.474 -94.138-159.713  1.00150.88           C
ATOM   2852  OH  TYR A 389     284.648 -95.172-160.657  1.00150.88           O
ATOM   2853  C   TYR A 389     283.863 -90.318-154.604  1.00150.88           C
ATOM   2854  O   TYR A 389     282.769 -90.048-154.114  1.00150.88           O
ATOM   2855  N   ASP A 390     284.962 -89.560-154.394  1.00 92.86           N
ATOM   2856  CA  ASP A 390     284.895 -88.314-153.683  1.00 92.86           C
ATOM   2857  CB  ASP A 390     286.269 -87.654-153.453  1.00 92.86           C
ATOM   2858  CG  ASP A 390     286.818 -87.213-154.806  1.00 92.86           C
ATOM   2859  OD1 ASP A 390     286.870 -88.054-155.744  1.00 92.86           O
ATOM   2860  OD2 ASP A 390     287.180 -86.012-154.922  1.00 92.86           O
ATOM   2861  C   ASP A 390     284.104 -87.386-154.559  1.00 92.86           C
ATOM   2862  O   ASP A 390     283.944 -87.660-155.747  1.00 92.86           O
ATOM   2863  N   ASN A 391     283.504 -86.314-153.989  1.00185.24           N
ATOM   2864  CA  ASN A 391     282.844 -85.372-154.855  1.00185.24           C
ATOM   2865  CB  ASN A 391     281.502 -85.884-155.403  1.00185.24           C
ATOM   2866  CG  ASN A 391     280.554 -86.081-154.227  1.00185.24           C
ATOM   2867  OD1 ASN A 391     279.516 -85.429-154.118  1.00185.24           O
ATOM   2868  ND2 ASN A 391     280.928 -87.022-153.320  1.00185.24           N
ATOM   2869  C   ASN A 391     282.529 -84.094-154.132  1.00185.24           C
ATOM   2870  O   ASN A 391     281.522 -83.454-154.429  1.00185.24           O
ATOM   2871  N   GLY A 392     283.395 -83.634-153.215  1.00 58.10           N
ATOM   2872  CA  GLY A 392     283.070 -82.443-152.471  1.00 58.10           C
ATOM   2873  C   GLY A 392     283.490 -81.237-153.251  1.00 58.10           C
ATOM   2874  O   GLY A 392     283.750 -81.308-154.452  1.00 58.10           O
ATOM   2875  N   ILE A 393     283.519 -80.070-152.573  1.00120.86           N
ATOM   2876  CA  ILE A 393     284.051 -78.884-153.182  1.00120.86           C
ATOM   2877  CB  ILE A 393     283.616 -77.578-152.558  1.00120.86           C
ATOM   2878  CG2 ILE A 393     284.464 -76.461-153.192  1.00120.86           C
ATOM   2879  CG1 ILE A 393     282.108 -77.332-152.713  1.00120.86           C
ATOM   2880  CD1 ILE A 393     281.223 -78.206-151.833  1.00120.86           C
ATOM   2881  C   ILE A 393     285.507 -78.978-152.867  1.00120.86           C
ATOM   2882  O   ILE A 393     285.917 -78.704-151.740  1.00120.86           O
ATOM   2883  N   ILE A 394     286.331 -79.368-153.861  1.00 84.47           N
ATOM   2884  CA  ILE A 394     287.716 -79.578-153.559  1.00 84.47           C
ATOM   2885  CB  ILE A 394     288.158 -81.011-153.619  1.00 84.47           C
ATOM   2886  CG2 ILE A 394     287.426 -81.790-152.515  1.00 84.47           C
ATOM   2887  CG1 ILE A 394     287.957 -81.565-155.035  1.00 84.47           C
ATOM   2888  CD1 ILE A 394     288.774 -82.825-155.302  1.00 84.47           C
ATOM   2889  C   ILE A 394     288.588 -78.841-154.519  1.00 84.47           C
ATOM   2890  O   ILE A 394     288.130 -78.282-155.514  1.00 84.47           O
ATOM   2891  N   TRP A 395     289.881 -78.763-154.142  1.00130.61           N
ATOM   2892  CA  TRP A 395     290.947 -78.187-154.896  1.00130.61           C
ATOM   2893  CB  TRP A 395     291.083 -76.681-154.598  1.00130.61           C
ATOM   2894  CG  TRP A 395     291.960 -75.858-155.518  1.00130.61           C
ATOM   2895  CD2 TRP A 395     291.482 -75.260-156.735  1.00130.61           C
ATOM   2896  CD1 TRP A 395     293.267 -75.487-155.395  1.00130.61           C
ATOM   2897  NE1 TRP A 395     293.635 -74.694-156.461  1.00130.61           N
ATOM   2898  CE2 TRP A 395     292.543 -74.548-157.291  1.00130.61           C
ATOM   2899  CE3 TRP A 395     290.253 -75.295-157.338  1.00130.61           C
ATOM   2900  CZ2 TRP A 395     292.391 -73.858-158.462  1.00130.61           C
ATOM   2901  CZ3 TRP A 395     290.103 -74.605-158.522  1.00130.61           C
ATOM   2902  CH2 TRP A 395     291.154 -73.902-159.070  1.00130.61           C
ATOM   2903  C   TRP A 395     292.148 -78.907-154.344  1.00130.61           C
ATOM   2904  O   TRP A 395     292.601 -78.618-153.237  1.00130.61           O
ATOM   2905  N   ALA A 396     292.704 -79.859-155.117  1.00 51.22           N
ATOM   2906  CA  ALA A 396     293.754 -80.718-154.642  1.00 51.22           C
ATOM   2907  CB  ALA A 396     294.171 -81.785-155.667  1.00 51.22           C
ATOM   2908  C   ALA A 396     294.974 -79.923-154.324  1.00 51.22           C
ATOM   2909  O   ALA A 396     295.704 -80.235-153.384  1.00 51.22           O
ATOM   2910  N   THR A 397     295.229 -78.867-155.109  1.00127.20           N
ATOM   2911  CA  THR A 397     296.440 -78.117-154.974  1.00127.20           C
ATOM   2912  CB  THR A 397     296.474 -76.954-155.911  1.00127.20           C
ATOM   2913  OG1 THR A 397     296.163 -77.381-157.228  1.00127.20           O
ATOM   2914  CG2 THR A 397     297.899 -76.378-155.886  1.00127.20           C
ATOM   2915  C   THR A 397     296.536 -77.545-153.585  1.00127.20           C
ATOM   2916  O   THR A 397     297.632 -77.437-153.038  1.00127.20           O
ATOM   2917  N   TRP A 398     295.425 -77.018-153.032  1.00113.51           N
ATOM   2918  CA  TRP A 398     295.465 -76.489-151.692  1.00113.51           C
ATOM   2919  CB  TRP A 398     294.437 -75.368-151.454  1.00113.51           C
ATOM   2920  CG  TRP A 398     294.568 -74.721-150.096  1.00113.51           C
ATOM   2921  CD2 TRP A 398     293.470 -74.427-149.218  1.00113.51           C
ATOM   2922  CD1 TRP A 398     295.690 -74.246-149.483  1.00113.51           C
ATOM   2923  NE1 TRP A 398     295.365 -73.697-148.266  1.00113.51           N
ATOM   2924  CE2 TRP A 398     294.001 -73.793-148.094  1.00113.51           C
ATOM   2925  CE3 TRP A 398     292.130 -74.658-149.342  1.00113.51           C
ATOM   2926  CZ2 TRP A 398     293.198 -73.381-147.073  1.00113.51           C
ATOM   2927  CZ3 TRP A 398     291.325 -74.244-148.304  1.00113.51           C
ATOM   2928  CH2 TRP A 398     291.847 -73.617-147.192  1.00113.51           C
ATOM   2929  C   TRP A 398     295.316 -77.517-150.606  1.00113.51           C
ATOM   2930  O   TRP A 398     296.052 -77.500-149.621  1.00113.51           O
ATOM   2931  N   LYS A 399     294.334 -78.433-150.745  1.00161.83           N
ATOM   2932  CA  LYS A 399     294.062 -79.367-149.687  1.00161.83           C
ATOM   2933  CB  LYS A 399     292.821 -78.978-148.864  1.00161.83           C
ATOM   2934  CG  LYS A 399     292.678 -79.724-147.538  1.00161.83           C
ATOM   2935  CD  LYS A 399     293.490 -79.136-146.381  1.00161.83           C
ATOM   2936  CE  LYS A 399     292.698 -78.095-145.584  1.00161.83           C
ATOM   2937  NZ  LYS A 399     293.378 -77.774-144.308  1.00161.83           N
ATOM   2938  C   LYS A 399     293.746 -80.687-150.314  1.00161.83           C
ATOM   2939  O   LYS A 399     293.479 -80.772-151.510  1.00161.83           O
ATOM   2940  N   THR A 400     293.734 -81.746-149.482  1.00126.94           N
ATOM   2941  CA  THR A 400     293.457 -83.091-149.893  1.00126.94           C
ATOM   2942  CB  THR A 400     293.416 -84.040-148.731  1.00126.94           C
ATOM   2943  OG1 THR A 400     293.119 -85.357-149.174  1.00126.94           O
ATOM   2944  CG2 THR A 400     292.374 -83.554-147.709  1.00126.94           C
ATOM   2945  C   THR A 400     292.127 -83.152-150.582  1.00126.94           C
ATOM   2946  O   THR A 400     291.327 -82.222-150.518  1.00126.94           O
ATOM   2947  N   ARG A 401     291.879 -84.285-151.273  1.00245.26           N
ATOM   2948  CA  ARG A 401     290.689 -84.542-152.043  1.00245.26           C
ATOM   2949  CB  ARG A 401     290.722 -85.863-152.822  1.00245.26           C
ATOM   2950  CG  ARG A 401     291.508 -85.769-154.124  1.00245.26           C
ATOM   2951  CD  ARG A 401     291.356 -87.007-155.008  1.00245.26           C
ATOM   2952  NE  ARG A 401     292.168 -88.104-154.411  1.00245.26           N
ATOM   2953  CZ  ARG A 401     291.910 -89.398-154.758  1.00245.26           C
ATOM   2954  NH1 ARG A 401     290.875 -89.676-155.601  1.00245.26           N
ATOM   2955  NH2 ARG A 401     292.678 -90.410-154.259  1.00245.26           N
ATOM   2956  C   ARG A 401     289.479 -84.605-151.161  1.00245.26           C
ATOM   2957  O   ARG A 401     288.349 -84.561-151.641  1.00245.26           O
ATOM   2958  N   TRP A 402     289.681 -84.889-149.872  1.00176.31           N
ATOM   2959  CA  TRP A 402     288.627 -84.983-148.897  1.00176.31           C
ATOM   2960  CB  TRP A 402     288.843 -86.046-147.815  1.00176.31           C
ATOM   2961  CG  TRP A 402     288.438 -87.376-148.388  1.00176.31           C
ATOM   2962  CD2 TRP A 402     289.320 -88.333-148.997  1.00176.31           C
ATOM   2963  CD1 TRP A 402     287.181 -87.899-148.472  1.00176.31           C
ATOM   2964  NE1 TRP A 402     287.220 -89.110-149.115  1.00176.31           N
ATOM   2965  CE2 TRP A 402     288.531 -89.395-149.438  1.00176.31           C
ATOM   2966  CE3 TRP A 402     290.673 -88.322-149.183  1.00176.31           C
ATOM   2967  CZ2 TRP A 402     289.086 -90.470-150.074  1.00176.31           C
ATOM   2968  CZ3 TRP A 402     291.233 -89.412-149.811  1.00176.31           C
ATOM   2969  CH2 TRP A 402     290.452 -90.464-150.247  1.00176.31           C
ATOM   2970  C   TRP A 402     288.105 -83.715-148.284  1.00176.31           C
ATOM   2971  O   TRP A 402     287.226 -83.813-147.429  1.00176.31           O
ATOM   2972  N   TYR A 403     288.653 -82.517-148.577  1.00117.85           N
ATOM   2973  CA  TYR A 403     288.204 -81.411-147.767  1.00117.85           C
ATOM   2974  CB  TYR A 403     289.413 -80.656-147.183  1.00117.85           C
ATOM   2975  CG  TYR A 403     289.016 -79.914-145.953  1.00117.85           C
ATOM   2976  CD1 TYR A 403     288.898 -80.596-144.763  1.00117.85           C
ATOM   2977  CD2 TYR A 403     288.790 -78.558-145.967  1.00117.85           C
ATOM   2978  CE1 TYR A 403     288.545 -79.948-143.604  1.00117.85           C
ATOM   2979  CE2 TYR A 403     288.436 -77.902-144.812  1.00117.85           C
ATOM   2980  CZ  TYR A 403     288.312 -78.595-143.631  1.00117.85           C
ATOM   2981  OH  TYR A 403     287.948 -77.918-142.449  1.00117.85           O
ATOM   2982  C   TYR A 403     287.345 -80.441-148.547  1.00117.85           C
ATOM   2983  O   TYR A 403     287.839 -79.622-149.324  1.00117.85           O
ATOM   2984  N   SER A 404     286.013 -80.485-148.303  1.00 62.78           N
ATOM   2985  CA  SER A 404     285.074 -79.616-148.962  1.00 62.78           C
ATOM   2986  CB  SER A 404     283.606 -80.035-148.786  1.00 62.78           C
ATOM   2987  OG  SER A 404     283.196 -79.848-147.439  1.00 62.78           O
ATOM   2988  C   SER A 404     285.216 -78.258-148.363  1.00 62.78           C
ATOM   2989  O   SER A 404     285.338 -78.102-147.149  1.00 62.78           O
ATOM   2990  N   MET A 405     285.152 -77.230-149.223  1.00152.91           N
ATOM   2991  CA  MET A 405     285.404 -75.877-148.828  1.00152.91           C
ATOM   2992  CB  MET A 405     285.710 -74.999-150.053  1.00152.91           C
ATOM   2993  CG  MET A 405     286.664 -73.844-149.773  1.00152.91           C
ATOM   2994  SD  MET A 405     288.381 -74.373-149.504  1.00152.91           S
ATOM   2995  CE  MET A 405     288.102 -74.902-147.793  1.00152.91           C
ATOM   2996  C   MET A 405     284.222 -75.309-148.098  1.00152.91           C
ATOM   2997  O   MET A 405     283.090 -75.764-148.265  1.00152.91           O
ATOM   2998  N   LYS A 406     284.503 -74.357-147.180  1.00167.78           N
ATOM   2999  CA  LYS A 406     283.520 -73.624-146.432  1.00167.78           C
ATOM   3000  CB  LYS A 406     284.160 -72.873-145.248  1.00167.78           C
ATOM   3001  CG  LYS A 406     283.192 -72.518-144.118  1.00167.78           C
ATOM   3002  CD  LYS A 406     282.023 -71.612-144.503  1.00167.78           C
ATOM   3003  CE  LYS A 406     280.872 -71.695-143.498  1.00167.78           C
ATOM   3004  NZ  LYS A 406     281.410 -71.880-142.131  1.00167.78           N
ATOM   3005  C   LYS A 406     282.869 -72.614-147.334  1.00167.78           C
ATOM   3006  O   LYS A 406     281.662 -72.389-147.254  1.00167.78           O
ATOM   3007  N   LYS A 407     283.675 -71.956-148.201  1.00 92.07           N
ATOM   3008  CA  LYS A 407     283.161 -70.954-149.098  1.00 92.07           C
ATOM   3009  CB  LYS A 407     283.120 -69.541-148.488  1.00 92.07           C
ATOM   3010  CG  LYS A 407     282.097 -69.386-147.358  1.00 92.07           C
ATOM   3011  CD  LYS A 407     282.285 -68.106-146.539  1.00 92.07           C
ATOM   3012  CE  LYS A 407     283.530 -68.118-145.649  1.00 92.07           C
ATOM   3013  NZ  LYS A 407     283.640 -66.830-144.931  1.00 92.07           N
ATOM   3014  C   LYS A 407     284.056 -70.877-150.300  1.00 92.07           C
ATOM   3015  O   LYS A 407     285.280 -70.888-150.184  1.00 92.07           O
ATOM   3016  N   THR A 408     283.453 -70.805-151.503  1.00 53.10           N
ATOM   3017  CA  THR A 408     284.221 -70.667-152.708  1.00 53.10           C
ATOM   3018  CB  THR A 408     284.139 -71.863-153.610  1.00 53.10           C
ATOM   3019  OG1 THR A 408     282.808 -72.035-154.071  1.00 53.10           O
ATOM   3020  CG2 THR A 408     284.593 -73.111-152.833  1.00 53.10           C
ATOM   3021  C   THR A 408     283.626 -69.521-153.465  1.00 53.10           C
ATOM   3022  O   THR A 408     282.443 -69.219-153.316  1.00 53.10           O
ATOM   3023  N   THR A 409     284.439 -68.818-154.275  1.00139.87           N
ATOM   3024  CA  THR A 409     283.877 -67.740-155.035  1.00139.87           C
ATOM   3025  CB  THR A 409     283.884 -66.449-154.272  1.00139.87           C
ATOM   3026  OG1 THR A 409     283.337 -65.395-155.050  1.00139.87           O
ATOM   3027  CG2 THR A 409     285.326 -66.142-153.842  1.00139.87           C
ATOM   3028  C   THR A 409     284.652 -67.564-156.304  1.00139.87           C
ATOM   3029  O   THR A 409     285.873 -67.413-156.292  1.00139.87           O
ATOM   3030  N   MET A 410     283.947 -67.547-157.453  1.00103.17           N
ATOM   3031  CA  MET A 410     284.646 -67.387-158.692  1.00103.17           C
ATOM   3032  CB  MET A 410     284.461 -68.564-159.661  1.00103.17           C
ATOM   3033  CG  MET A 410     285.092 -69.869-159.161  1.00103.17           C
ATOM   3034  SD  MET A 410     285.004 -71.266-160.326  1.00103.17           S
ATOM   3035  CE  MET A 410     283.223 -71.528-160.120  1.00103.17           C
ATOM   3036  C   MET A 410     284.167 -66.126-159.336  1.00103.17           C
ATOM   3037  O   MET A 410     282.970 -65.926-159.536  1.00103.17           O
ATOM   3038  N   LYS A 411     285.118 -65.230-159.671  1.00107.34           N
ATOM   3039  CA  LYS A 411     284.765 -63.948-160.209  1.00107.34           C
ATOM   3040  CB  LYS A 411     284.799 -62.865-159.117  1.00107.34           C
ATOM   3041  CG  LYS A 411     286.122 -62.867-158.345  1.00107.34           C
ATOM   3042  CD  LYS A 411     286.213 -61.809-157.247  1.00107.34           C
ATOM   3043  CE  LYS A 411     287.411 -62.023-156.320  1.00107.34           C
ATOM   3044  NZ  LYS A 411     287.336 -61.108-155.159  1.00107.34           N
ATOM   3045  C   LYS A 411     285.754 -63.579-161.265  1.00107.34           C
ATOM   3046  O   LYS A 411     286.864 -64.105-161.296  1.00107.34           O
ATOM   3047  N   ILE A 412     285.370 -62.660-162.178  1.00127.35           N
ATOM   3048  CA  ILE A 412     286.318 -62.276-163.184  1.00127.35           C
ATOM   3049  CB  ILE A 412     286.032 -62.740-164.589  1.00127.35           C
ATOM   3050  CG2 ILE A 412     285.954 -64.276-164.552  1.00127.35           C
ATOM   3051  CG1 ILE A 412     284.786 -62.075-165.195  1.00127.35           C
ATOM   3052  CD1 ILE A 412     283.461 -62.498-164.580  1.00127.35           C
ATOM   3053  C   ILE A 412     286.427 -60.782-163.215  1.00127.35           C
ATOM   3054  O   ILE A 412     285.592 -60.065-162.664  1.00127.35           O
ATOM   3055  N   ILE A 413     287.532 -60.285-163.811  1.00 80.98           N
ATOM   3056  CA  ILE A 413     287.789 -58.877-163.891  1.00 80.98           C
ATOM   3057  CB  ILE A 413     288.543 -58.395-162.685  1.00 80.98           C
ATOM   3058  CG2 ILE A 413     289.930 -59.061-162.710  1.00 80.98           C
ATOM   3059  CG1 ILE A 413     288.577 -56.861-162.613  1.00 80.98           C
ATOM   3060  CD1 ILE A 413     289.026 -56.318-161.255  1.00 80.98           C
ATOM   3061  C   ILE A 413     288.639 -58.635-165.097  1.00 80.98           C
ATOM   3062  O   ILE A 413     289.193 -59.582-165.632  1.00 80.98           O
ATOM   3063  N   PRO A 414     288.793 -57.437-165.579  1.00 81.89           N
ATOM   3064  CA  PRO A 414     289.680 -57.249-166.693  1.00 81.89           C
ATOM   3065  CD  PRO A 414     287.730 -56.448-165.554  1.00 81.89           C
ATOM   3066  CB  PRO A 414     289.444 -55.819-167.171  1.00 81.89           C
ATOM   3067  CG  PRO A 414     287.977 -55.554-166.783  1.00 81.89           C
ATOM   3068  C   PRO A 414     291.056 -57.506-166.171  1.00 81.89           C
ATOM   3069  O   PRO A 414     291.261 -57.409-164.963  1.00 81.89           O
ATOM   3070  N   PHE A 415     291.995 -57.872-167.060  1.00118.49           N
ATOM   3071  CA  PHE A 415     293.333 -58.215-166.673  1.00118.49           C
ATOM   3072  CB  PHE A 415     294.167 -58.724-167.866  1.00118.49           C
ATOM   3073  CG  PHE A 415     295.472 -59.224-167.347  1.00118.49           C
ATOM   3074  CD1 PHE A 415     296.487 -58.349-167.027  1.00118.49           C
ATOM   3075  CD2 PHE A 415     295.687 -60.574-167.193  1.00118.49           C
ATOM   3076  CE1 PHE A 415     297.689 -58.809-166.550  1.00118.49           C
ATOM   3077  CE2 PHE A 415     296.887 -61.042-166.719  1.00118.49           C
ATOM   3078  CZ  PHE A 415     297.890 -60.158-166.395  1.00118.49           C
ATOM   3079  C   PHE A 415     294.036 -57.012-166.116  1.00118.49           C
ATOM   3080  O   PHE A 415     294.709 -57.096-165.089  1.00118.49           O
ATOM   3081  N   ASN A 416     293.835 -55.847-166.753  1.00130.64           N
ATOM   3082  CA  ASN A 416     294.588 -54.649-166.500  1.00130.64           C
ATOM   3083  CB  ASN A 416     293.929 -53.394-167.102  1.00130.64           C
ATOM   3084  CG  ASN A 416     293.595 -53.592-168.566  1.00130.64           C
ATOM   3085  OD1 ASN A 416     293.172 -54.666-168.990  1.00130.64           O
ATOM   3086  ND2 ASN A 416     293.761 -52.502-169.361  1.00130.64           N
ATOM   3087  C   ASN A 416     294.545 -54.357-165.041  1.00130.64           C
ATOM   3088  O   ASN A 416     295.518 -53.886-164.451  1.00130.64           O
ATOM   3089  N   ARG A 417     293.391 -54.634-164.426  1.00147.65           N
ATOM   3090  CA  ARG A 417     293.144 -54.191-163.092  1.00147.65           C
ATOM   3091  CB  ARG A 417     291.705 -54.475-162.645  1.00147.65           C
ATOM   3092  CG  ARG A 417     291.195 -53.396-161.694  1.00147.65           C
ATOM   3093  CD  ARG A 417     291.204 -52.028-162.384  1.00147.65           C
ATOM   3094  NE  ARG A 417     290.510 -51.048-161.505  1.00147.65           N
ATOM   3095  CZ  ARG A 417     290.738 -49.712-161.668  1.00147.65           C
ATOM   3096  NH1 ARG A 417     291.643 -49.274-162.591  1.00147.65           N
ATOM   3097  NH2 ARG A 417     290.063 -48.804-160.905  1.00147.65           N
ATOM   3098  C   ARG A 417     294.085 -54.794-162.090  1.00147.65           C
ATOM   3099  O   ARG A 417     294.435 -54.132-161.117  1.00147.65           O
ATOM   3100  N   LEU A 418     294.456 -56.077-162.248  1.00 87.28           N
ATOM   3101  CA  LEU A 418     295.311 -56.773-161.323  1.00 87.28           C
ATOM   3102  CB  LEU A 418     295.283 -58.284-161.571  1.00 87.28           C
ATOM   3103  CG  LEU A 418     296.280 -59.052-160.698  1.00 87.28           C
ATOM   3104  CD1 LEU A 418     296.014 -58.804-159.206  1.00 87.28           C
ATOM   3105  CD2 LEU A 418     296.288 -60.542-161.068  1.00 87.28           C
ATOM   3106  C   LEU A 418     296.756 -56.344-161.349  1.00 87.28           C
ATOM   3107  O   LEU A 418     297.394 -56.269-160.298  1.00 87.28           O
ATOM   3108  N   THR A 419     297.331 -56.120-162.549  1.00120.64           N
ATOM   3109  CA  THR A 419     298.728 -55.786-162.693  1.00120.64           C
ATOM   3110  CB  THR A 419     299.108 -55.668-164.145  1.00120.64           C
ATOM   3111  OG1 THR A 419     298.807 -56.872-164.832  1.00120.64           O
ATOM   3112  CG2 THR A 419     300.612 -55.370-164.254  1.00120.64           C
ATOM   3113  C   THR A 419     299.024 -54.452-162.071  1.00120.64           C
ATOM   3114  O   THR A 419     299.915 -54.333-161.230  1.00120.64           O
ATOM   3115  N   ILE A 420     298.271 -53.409-162.472  1.00 99.70           N
ATOM   3116  CA  ILE A 420     298.520 -52.081-161.991  1.00 99.70           C
ATOM   3117  CB  ILE A 420     297.700 -51.044-162.708  1.00 99.70           C
ATOM   3118  CG2 ILE A 420     298.112 -51.037-164.186  1.00 99.70           C
ATOM   3119  CG1 ILE A 420     296.202 -51.307-162.507  1.00 99.70           C
ATOM   3120  CD1 ILE A 420     295.320 -50.177-163.020  1.00 99.70           C
ATOM   3121  C   ILE A 420     298.220 -52.003-160.528  1.00 99.70           C
ATOM   3122  O   ILE A 420     299.033 -51.507-159.750  1.00 99.70           O
ATOM   3123  N   GLY A 421     297.053 -52.522-160.104  1.00 18.14           N
ATOM   3124  CA  GLY A 421     296.696 -52.473-158.720  1.00 18.14           C
ATOM   3125  C   GLY A 421     295.442 -51.611-158.638  1.00 18.14           C
ATOM   3126  O   GLY A 421     294.365 -52.161-158.289  1.00 18.14           O
ATOM   3127  OXT GLY A 421     295.541 -50.389-158.925  1.00 18.14           O
TER    3128      GLY A 421
ATOM   3129  N   GLY A 392     287.263 -86.521-158.160  1.00 37.67           N
ATOM   3130  CA  GLY A 392     288.742 -86.634-158.213  1.00 37.67           C
ATOM   3131  C   GLY A 392     289.205 -87.254-159.499  1.00 37.67           C
ATOM   3132  O   GLY A 392     288.795 -86.850-160.587  1.00 37.67           O
ATOM   3133  N   PRO A 393     290.133 -88.169-159.378  1.00105.55           N
ATOM   3134  CA  PRO A 393     290.582 -88.924-160.523  1.00105.55           C
ATOM   3135  CD  PRO A 393     291.200 -87.967-158.416  1.00105.55           C
ATOM   3136  CB  PRO A 393     292.061 -89.222-160.289  1.00105.55           C
ATOM   3137  CG  PRO A 393     292.254 -89.022-158.777  1.00105.55           C
ATOM   3138  C   PRO A 393     289.750 -90.156-160.668  1.00105.55           C
ATOM   3139  O   PRO A 393     289.143 -90.578-159.685  1.00105.55           O
ATOM   3140  N   ARG A 394     289.731 -90.771-161.868  1.00189.18           N
ATOM   3141  CA  ARG A 394     288.925 -91.942-162.065  1.00189.18           C
ATOM   3142  CB  ARG A 394     287.844 -91.779-163.149  1.00189.18           C
ATOM   3143  CG  ARG A 394     286.692 -90.865-162.731  1.00189.18           C
ATOM   3144  CD  ARG A 394     286.001 -91.331-161.451  1.00189.18           C
ATOM   3145  NE  ARG A 394     284.867 -90.408-161.183  1.00189.18           N
ATOM   3146  CZ  ARG A 394     285.005 -89.326-160.364  1.00189.18           C
ATOM   3147  NH1 ARG A 394     286.214 -89.010-159.814  1.00189.18           N
ATOM   3148  NH2 ARG A 394     283.913 -88.553-160.094  1.00189.18           N
ATOM   3149  C   ARG A 394     289.810 -93.055-162.519  1.00189.18           C
ATOM   3150  O   ARG A 394     290.930 -92.862-162.990  1.00189.18           O
ATOM   3151  N   PRO A 395     289.296 -94.235-162.321  1.00129.96           N
ATOM   3152  CA  PRO A 395     290.006 -95.409-162.748  1.00129.96           C
ATOM   3153  CD  PRO A 395     288.554 -94.468-161.091  1.00129.96           C
ATOM   3154  CB  PRO A 395     289.531 -96.548-161.848  1.00129.96           C
ATOM   3155  CG  PRO A 395     289.018 -95.841-160.584  1.00129.96           C
ATOM   3156  C   PRO A 395     289.677 -95.664-164.183  1.00129.96           C
ATOM   3157  O   PRO A 395     290.288 -95.022-165.076  1.00129.96           O
ATOM   3158  OXT PRO A 395     288.784 -96.518-164.426  1.00129.96           O
TER    3159      PRO A 395
END
