# Supplementary material for: Proteome-wide prediction of targets for aspirin: new insight into the molecular mechanism of aspirin
Source: PeerJ. 2016 Mar 10;4:e1791. doi: 10.7717/peerj.1791 (PMC4793309; doi:10.7717/peerj.1791)
Supplement: File S1 — The raw data contains all strucures of the identified 79 proteins. The Protocols show how to prepare protein strucure and run CDOCKER. [file peerj-04-1791-s004.zip › 79_protein_strucures/NP_000895.2_3-230_99.571.pdb]

EXPDTA    THEORETICAL MODEL, MODELLER 9v7 2010/04/25 18:18:58
REMARK   6 MODELLER OBJECTIVE FUNCTION:      1376.7706
REMARK   6 MODELLER BEST TEMPLATE % SEQ ID:  99.571
REMARK   6 MODELLER BLK RESIDUE  229:
REMARK   6 MODELLER BLK RESIDUE  230:
REMARK   6 MODELLER BLK RESIDUE  231:
REMARK   6 MODELLER BLK RESIDUE  232:
REMARK   6 MODELLER BLK RESIDUE  233:
ATOM      1  N   GLY A   3      25.994  13.961  -6.751  1.00  7.65           N
ATOM      2  CA  GLY A   3      26.353  15.189  -6.006  1.00  7.65           C
ATOM      3  C   GLY A   3      26.558  14.871  -4.562  1.00  7.65           C
ATOM      4  O   GLY A   3      26.001  13.904  -4.043  1.00  7.65           O
ATOM      5  N   LYS A   4      27.372  15.691  -3.870  1.00 82.25           N
ATOM      6  CA  LYS A   4      27.640  15.443  -2.485  1.00 82.25           C
ATOM      7  CB  LYS A   4      29.142  15.376  -2.160  1.00 82.25           C
ATOM      8  CG  LYS A   4      29.871  14.212  -2.833  1.00 82.25           C
ATOM      9  CD  LYS A   4      29.370  12.835  -2.394  1.00 82.25           C
ATOM     10  CE  LYS A   4      30.103  11.674  -3.069  1.00 82.25           C
ATOM     11  NZ  LYS A   4      29.559  10.385  -2.589  1.00 82.25           N
ATOM     12  C   LYS A   4      27.088  16.586  -1.698  1.00 82.25           C
ATOM     13  O   LYS A   4      27.066  17.725  -2.162  1.00 82.25           O
ATOM     14  N   LYS A   5      26.609  16.297  -0.472  1.00 66.34           N
ATOM     15  CA  LYS A   5      26.078  17.334   0.360  1.00 66.34           C
ATOM     16  CB  LYS A   5      24.635  17.051   0.802  1.00 66.34           C
ATOM     17  CG  LYS A   5      23.696  16.947  -0.403  1.00 66.34           C
ATOM     18  CD  LYS A   5      22.291  16.433  -0.088  1.00 66.34           C
ATOM     19  CE  LYS A   5      21.221  17.524  -0.154  1.00 66.34           C
ATOM     20  NZ  LYS A   5      19.874  16.912  -0.160  1.00 66.34           N
ATOM     21  C   LYS A   5      26.955  17.415   1.570  1.00 66.34           C
ATOM     22  O   LYS A   5      27.323  16.395   2.151  1.00 66.34           O
ATOM     23  N   VAL A   6      27.338  18.644   1.972  1.00 37.18           N
ATOM     24  CA  VAL A   6      28.205  18.767   3.107  1.00 37.18           C
ATOM     25  CB  VAL A   6      29.557  19.320   2.764  1.00 37.18           C
ATOM     26  CG1 VAL A   6      30.354  19.509   4.064  1.00 37.18           C
ATOM     27  CG2 VAL A   6      30.229  18.374   1.754  1.00 37.18           C
ATOM     28  C   VAL A   6      27.584  19.698   4.098  1.00 37.18           C
ATOM     29  O   VAL A   6      27.004  20.722   3.741  1.00 37.18           O
ATOM     30  N   LEU A   7      27.685  19.332   5.390  1.00 56.05           N
ATOM     31  CA  LEU A   7      27.199  20.149   6.460  1.00 56.05           C
ATOM     32  CB  LEU A   7      26.214  19.416   7.386  1.00 56.05           C
ATOM     33  CG  LEU A   7      25.913  20.178   8.690  1.00 56.05           C
ATOM     34  CD1 LEU A   7      25.349  21.577   8.413  1.00 56.05           C
ATOM     35  CD2 LEU A   7      25.022  19.343   9.626  1.00 56.05           C
ATOM     36  C   LEU A   7      28.373  20.531   7.296  1.00 56.05           C
ATOM     37  O   LEU A   7      29.162  19.680   7.702  1.00 56.05           O
ATOM     38  N   ILE A   8      28.525  21.840   7.565  1.00 49.28           N
ATOM     39  CA  ILE A   8      29.608  22.264   8.398  1.00 49.28           C
ATOM     40  CB  ILE A   8      30.418  23.376   7.795  1.00 49.28           C
ATOM     41  CG2 ILE A   8      31.497  23.781   8.814  1.00 49.28           C
ATOM     42  CG1 ILE A   8      30.994  22.949   6.435  1.00 49.28           C
ATOM     43  CD1 ILE A   8      31.567  24.110   5.622  1.00 49.28           C
ATOM     44  C   ILE A   8      28.985  22.800   9.646  1.00 49.28           C
ATOM     45  O   ILE A   8      28.232  23.771   9.603  1.00 49.28           O
ATOM     46  N   VAL A   9      29.267  22.152  10.794  1.00 51.81           N
ATOM     47  CA  VAL A   9      28.774  22.644  12.047  1.00 51.81           C
ATOM     48  CB  VAL A   9      28.500  21.557  13.046  1.00 51.81           C
ATOM     49  CG1 VAL A   9      28.036  22.193  14.367  1.00 51.81           C
ATOM     50  CG2 VAL A   9      27.479  20.585  12.429  1.00 51.81           C
ATOM     51  C   VAL A   9      29.898  23.481  12.564  1.00 51.81           C
ATOM     52  O   VAL A   9      30.982  22.977  12.854  1.00 51.81           O
ATOM     53  N   TYR A  10      29.651  24.794  12.702  1.00 91.32           N
ATOM     54  CA  TYR A  10      30.700  25.726  12.991  1.00 91.32           C
ATOM     55  CB  TYR A  10      30.740  26.780  11.865  1.00 91.32           C
ATOM     56  CG  TYR A  10      31.637  27.939  12.125  1.00 91.32           C
ATOM     57  CD1 TYR A  10      33.006  27.825  12.051  1.00 91.32           C
ATOM     58  CD2 TYR A  10      31.084  29.169  12.396  1.00 91.32           C
ATOM     59  CE1 TYR A  10      33.808  28.920  12.273  1.00 91.32           C
ATOM     60  CE2 TYR A  10      31.880  30.266  12.618  1.00 91.32           C
ATOM     61  CZ  TYR A  10      33.246  30.141  12.558  1.00 91.32           C
ATOM     62  OH  TYR A  10      34.067  31.266  12.783  1.00 91.32           O
ATOM     63  C   TYR A  10      30.427  26.380  14.307  1.00 91.32           C
ATOM     64  O   TYR A  10      29.338  26.905  14.532  1.00 91.32           O
ATOM     65  N   ALA A  11      31.409  26.336  15.237  1.00 69.15           N
ATOM     66  CA  ALA A  11      31.165  26.981  16.494  1.00 69.15           C
ATOM     67  CB  ALA A  11      31.131  26.004  17.682  1.00 69.15           C
ATOM     68  C   ALA A  11      32.247  27.975  16.781  1.00 69.15           C
ATOM     69  O   ALA A  11      33.267  27.639  17.381  1.00 69.15           O
ATOM     70  N   HIS A  12      32.023  29.249  16.400  1.00 78.70           N
ATOM     71  CA  HIS A  12      32.965  30.284  16.726  1.00 78.70           C
ATOM     72  ND1 HIS A  12      35.239  32.541  16.584  1.00 78.70           N
ATOM     73  CG  HIS A  12      35.273  31.182  16.369  1.00 78.70           C
ATOM     74  CB  HIS A  12      34.154  30.392  15.763  1.00 78.70           C
ATOM     75  NE2 HIS A  12      37.201  31.824  17.346  1.00 78.70           N
ATOM     76  CD2 HIS A  12      36.479  30.760  16.838  1.00 78.70           C
ATOM     77  CE1 HIS A  12      36.416  32.872  17.171  1.00 78.70           C
ATOM     78  C   HIS A  12      32.208  31.582  16.664  1.00 78.70           C
ATOM     79  O   HIS A  12      31.378  31.786  15.779  1.00 78.70           O
ATOM     80  N   GLN A  13      32.469  32.482  17.631  1.00 90.83           N
ATOM     81  CA  GLN A  13      31.792  33.746  17.757  1.00 90.83           C
ATOM     82  CB  GLN A  13      32.097  34.468  19.083  1.00 90.83           C
ATOM     83  CG  GLN A  13      31.660  33.708  20.338  1.00 90.83           C
ATOM     84  CD  GLN A  13      32.749  32.702  20.678  1.00 90.83           C
ATOM     85  OE1 GLN A  13      33.724  32.561  19.942  1.00 90.83           O
ATOM     86  NE2 GLN A  13      32.587  31.986  21.824  1.00 90.83           N
ATOM     87  C   GLN A  13      32.173  34.709  16.664  1.00 90.83           C
ATOM     88  O   GLN A  13      31.339  35.503  16.227  1.00 90.83           O
ATOM     89  N   GLU A  14      33.446  34.692  16.207  1.00101.13           N
ATOM     90  CA  GLU A  14      33.905  35.723  15.303  1.00101.13           C
ATOM     91  CB  GLU A  14      35.196  36.404  15.786  1.00101.13           C
ATOM     92  CG  GLU A  14      35.769  37.415  14.791  1.00101.13           C
ATOM     93  CD  GLU A  14      34.802  38.581  14.649  1.00101.13           C
ATOM     94  OE1 GLU A  14      34.359  39.125  15.696  1.00101.13           O
ATOM     95  OE2 GLU A  14      34.491  38.938  13.481  1.00101.13           O
ATOM     96  C   GLU A  14      34.139  35.225  13.902  1.00101.13           C
ATOM     97  O   GLU A  14      34.843  34.241  13.679  1.00101.13           O
ATOM     98  N   PRO A  15      33.557  35.916  12.944  1.00 72.45           N
ATOM     99  CA  PRO A  15      33.739  35.568  11.558  1.00 72.45           C
ATOM    100  CD  PRO A  15      32.282  36.584  13.169  1.00 72.45           C
ATOM    101  CB  PRO A  15      32.723  36.408  10.782  1.00 72.45           C
ATOM    102  CG  PRO A  15      31.584  36.626  11.795  1.00 72.45           C
ATOM    103  C   PRO A  15      35.158  35.719  11.078  1.00 72.45           C
ATOM    104  O   PRO A  15      35.581  34.944  10.223  1.00 72.45           O
ATOM    105  N   LYS A  16      35.895  36.724  11.592  1.00 88.08           N
ATOM    106  CA  LYS A  16      37.257  37.050  11.234  1.00 88.08           C
ATOM    107  CB  LYS A  16      37.678  38.447  11.720  1.00 88.08           C
ATOM    108  CG  LYS A  16      36.910  39.595  11.055  1.00 88.08           C
ATOM    109  CD  LYS A  16      37.126  40.950  11.734  1.00 88.08           C
ATOM    110  CE  LYS A  16      36.367  42.101  11.069  1.00 88.08           C
ATOM    111  NZ  LYS A  16      36.892  42.338   9.705  1.00 88.08           N
ATOM    112  C   LYS A  16      38.219  36.055  11.789  1.00 88.08           C
ATOM    113  O   LYS A  16      39.340  35.947  11.298  1.00 88.08           O
ATOM    114  N   SER A  17      37.821  35.335  12.854  1.00 46.67           N
ATOM    115  CA  SER A  17      38.704  34.449  13.567  1.00 46.67           C
ATOM    116  CB  SER A  17      37.990  33.680  14.694  1.00 46.67           C
ATOM    117  OG  SER A  17      36.995  32.818  14.158  1.00 46.67           O
ATOM    118  C   SER A  17      39.316  33.445  12.647  1.00 46.67           C
ATOM    119  O   SER A  17      38.933  33.290  11.489  1.00 46.67           O
ATOM    120  N   PHE A  18      40.337  32.749  13.181  1.00 62.51           N
ATOM    121  CA  PHE A  18      41.081  31.746  12.479  1.00 62.51           C
ATOM    122  CB  PHE A  18      42.196  31.154  13.364  1.00 62.51           C
ATOM    123  CG  PHE A  18      43.004  30.172  12.584  1.00 62.51           C
ATOM    124  CD1 PHE A  18      43.989  30.608  11.727  1.00 62.51           C
ATOM    125  CD2 PHE A  18      42.800  28.819  12.733  1.00 62.51           C
ATOM    126  CE1 PHE A  18      44.745  29.710  11.012  1.00 62.51           C
ATOM    127  CE2 PHE A  18      43.553  27.915  12.022  1.00 62.51           C
ATOM    128  CZ  PHE A  18      44.526  28.361  11.159  1.00 62.51           C
ATOM    129  C   PHE A  18      40.115  30.638  12.131  1.00 62.51           C
ATOM    130  O   PHE A  18      40.154  30.084  11.035  1.00 62.51           O
ATOM    131  N   ASN A  19      39.208  30.281  13.062  1.00156.00           N
ATOM    132  CA  ASN A  19      38.255  29.226  12.827  1.00156.00           C
ATOM    133  CB  ASN A  19      37.417  28.929  14.095  1.00156.00           C
ATOM    134  CG  ASN A  19      37.045  27.446  14.128  1.00156.00           C
ATOM    135  OD1 ASN A  19      36.407  28.484  13.983  1.00156.00           O
ATOM    136  ND2 ASN A  19      38.332  27.070  14.358  1.00156.00           N
ATOM    137  C   ASN A  19      37.354  29.658  11.702  1.00156.00           C
ATOM    138  O   ASN A  19      36.984  28.854  10.848  1.00156.00           O
ATOM    139  N   GLY A  20      36.993  30.956  11.673  1.00 25.12           N
ATOM    140  CA  GLY A  20      36.117  31.482  10.664  1.00 25.12           C
ATOM    141  C   GLY A  20      36.763  31.317   9.324  1.00 25.12           C
ATOM    142  O   GLY A  20      36.094  31.016   8.338  1.00 25.12           O
ATOM    143  N   SER A  21      38.088  31.543   9.242  1.00 75.37           N
ATOM    144  CA  SER A  21      38.759  31.442   7.976  1.00 75.37           C
ATOM    145  CB  SER A  21      40.228  31.898   8.009  1.00 75.37           C
ATOM    146  OG  SER A  21      41.011  31.004   8.785  1.00 75.37           O
ATOM    147  C   SER A  21      38.724  30.017   7.508  1.00 75.37           C
ATOM    148  O   SER A  21      38.489  29.747   6.331  1.00 75.37           O
ATOM    149  N   LEU A  22      38.937  29.060   8.435  1.00101.79           N
ATOM    150  CA  LEU A  22      38.933  27.665   8.095  1.00101.79           C
ATOM    151  CB  LEU A  22      39.193  26.748   9.305  1.00101.79           C
ATOM    152  CG  LEU A  22      40.667  26.633   9.727  1.00101.79           C
ATOM    153  CD1 LEU A  22      41.419  25.616   8.860  1.00101.79           C
ATOM    154  CD2 LEU A  22      41.354  28.002   9.695  1.00101.79           C
ATOM    155  C   LEU A  22      37.576  27.312   7.575  1.00101.79           C
ATOM    156  O   LEU A  22      37.439  26.539   6.629  1.00101.79           O
ATOM    157  N   LYS A  23      36.522  27.850   8.209  1.00146.32           N
ATOM    158  CA  LYS A  23      35.182  27.557   7.794  1.00146.32           C
ATOM    159  CB  LYS A  23      34.154  28.130   8.792  1.00146.32           C
ATOM    160  CG  LYS A  23      32.688  27.825   8.476  1.00146.32           C
ATOM    161  CD  LYS A  23      32.152  28.588   7.267  1.00146.32           C
ATOM    162  CE  LYS A  23      31.872  30.061   7.575  1.00146.32           C
ATOM    163  NZ  LYS A  23      30.674  30.183   8.433  1.00146.32           N
ATOM    164  C   LYS A  23      34.940  28.119   6.421  1.00146.32           C
ATOM    165  O   LYS A  23      34.406  27.441   5.545  1.00146.32           O
ATOM    166  N   ASN A  24      35.371  29.371   6.181  1.00 31.82           N
ATOM    167  CA  ASN A  24      35.116  30.020   4.925  1.00 31.82           C
ATOM    168  CB  ASN A  24      35.632  31.469   4.886  1.00 31.82           C
ATOM    169  CG  ASN A  24      34.788  32.288   5.850  1.00 31.82           C
ATOM    170  OD1 ASN A  24      33.584  32.070   5.975  1.00 31.82           O
ATOM    171  ND2 ASN A  24      35.435  33.256   6.554  1.00 31.82           N
ATOM    172  C   ASN A  24      35.801  29.279   3.824  1.00 31.82           C
ATOM    173  O   ASN A  24      35.238  29.096   2.746  1.00 31.82           O
ATOM    174  N   VAL A  25      37.042  28.826   4.071  0.50 91.46           N
ATOM    175  CA  VAL A  25      37.793  28.166   3.045  0.50 91.46           C
ATOM    176  CB  VAL A  25      39.198  27.836   3.458  0.50 91.46           C
ATOM    177  CG1 VAL A  25      39.169  26.717   4.505  0.50 91.46           C
ATOM    178  CG2 VAL A  25      40.009  27.500   2.198  0.50 91.46           C
ATOM    179  C   VAL A  25      37.087  26.903   2.661  0.50 91.46           C
ATOM    180  O   VAL A  25      37.054  26.537   1.487  0.50 91.46           O
ATOM    181  N   ALA A  26      36.511  26.193   3.650  1.00 29.72           N
ATOM    182  CA  ALA A  26      35.825  24.965   3.373  1.00 29.72           C
ATOM    183  CB  ALA A  26      35.290  24.278   4.643  1.00 29.72           C
ATOM    184  C   ALA A  26      34.648  25.250   2.495  1.00 29.72           C
ATOM    185  O   ALA A  26      34.388  24.524   1.537  1.00 29.72           O
ATOM    186  N   VAL A  27      33.900  26.328   2.793  1.00 35.42           N
ATOM    187  CA  VAL A  27      32.730  26.609   2.014  1.00 35.42           C
ATOM    188  CB  VAL A  27      31.954  27.790   2.516  1.00 35.42           C
ATOM    189  CG1 VAL A  27      30.808  28.076   1.530  1.00 35.42           C
ATOM    190  CG2 VAL A  27      31.476  27.486   3.946  1.00 35.42           C
ATOM    191  C   VAL A  27      33.135  26.898   0.604  1.00 35.42           C
ATOM    192  O   VAL A  27      32.536  26.385  -0.339  1.00 35.42           O
ATOM    193  N   ASP A  28      34.183  27.721   0.422  0.50 74.44           N
ATOM    194  CA  ASP A  28      34.573  28.122  -0.899  0.50 74.44           C
ATOM    195  CB  ASP A  28      35.763  29.090  -0.889  0.50 74.44           C
ATOM    196  CG  ASP A  28      35.291  30.378  -0.244  0.50 74.44           C
ATOM    197  OD1 ASP A  28      34.053  30.521  -0.056  0.50 74.44           O
ATOM    198  OD2 ASP A  28      36.159  31.230   0.078  0.50 74.44           O
ATOM    199  C   ASP A  28      35.006  26.939  -1.701  0.50 74.44           C
ATOM    200  O   ASP A  28      34.559  26.746  -2.831  0.50 74.44           O
ATOM    201  N   GLU A  29      35.888  26.102  -1.129  1.00102.67           N
ATOM    202  CA  GLU A  29      36.436  25.011  -1.881  1.00102.67           C
ATOM    203  CB  GLU A  29      37.559  24.280  -1.121  1.00102.67           C
ATOM    204  CG  GLU A  29      38.522  23.499  -2.022  1.00102.67           C
ATOM    205  CD  GLU A  29      37.864  22.208  -2.475  1.00102.67           C
ATOM    206  OE1 GLU A  29      36.888  21.778  -1.808  1.00102.67           O
ATOM    207  OE2 GLU A  29      38.329  21.629  -3.492  1.00102.67           O
ATOM    208  C   GLU A  29      35.359  24.021  -2.207  1.00102.67           C
ATOM    209  O   GLU A  29      35.261  23.546  -3.338  1.00102.67           O
ATOM    210  N   LEU A  30      34.505  23.692  -1.221  1.00 51.08           N
ATOM    211  CA  LEU A  30      33.478  22.708  -1.419  1.00 51.08           C
ATOM    212  CB  LEU A  30      32.685  22.426  -0.130  1.00 51.08           C
ATOM    213  CG  LEU A  30      33.535  21.800   0.995  1.00 51.08           C
ATOM    214  CD1 LEU A  30      32.693  21.540   2.254  1.00 51.08           C
ATOM    215  CD2 LEU A  30      34.270  20.539   0.509  1.00 51.08           C
ATOM    216  C   LEU A  30      32.515  23.215  -2.447  1.00 51.08           C
ATOM    217  O   LEU A  30      32.077  22.469  -3.321  1.00 51.08           O
ATOM    218  N   SER A  31      32.169  24.513  -2.377  1.00 71.58           N
ATOM    219  CA  SER A  31      31.206  25.066  -3.286  1.00 71.58           C
ATOM    220  CB  SER A  31      30.921  26.555  -3.023  1.00 71.58           C
ATOM    221  OG  SER A  31      30.331  26.724  -1.743  1.00 71.58           O
ATOM    222  C   SER A  31      31.742  24.963  -4.680  1.00 71.58           C
ATOM    223  O   SER A  31      31.002  24.683  -5.622  1.00 71.58           O
ATOM    224  N   ARG A  32      33.063  25.167  -4.833  1.00141.11           N
ATOM    225  CA  ARG A  32      33.728  25.152  -6.107  1.00141.11           C
ATOM    226  CB  ARG A  32      35.246  25.305  -5.963  1.00141.11           C
ATOM    227  CG  ARG A  32      35.713  26.613  -5.330  1.00141.11           C
ATOM    228  CD  ARG A  32      37.162  26.531  -4.846  1.00141.11           C
ATOM    229  NE  ARG A  32      37.943  25.822  -5.900  1.00141.11           N
ATOM    230  CZ  ARG A  32      38.069  24.464  -5.868  1.00141.11           C
ATOM    231  NH1 ARG A  32      37.486  23.751  -4.863  1.00141.11           N
ATOM    232  NH2 ARG A  32      38.770  23.819  -6.846  1.00141.11           N
ATOM    233  C   ARG A  32      33.547  23.798  -6.708  1.00141.11           C
ATOM    234  O   ARG A  32      33.324  23.656  -7.910  1.00141.11           O
ATOM    235  N   GLN A  33      33.646  22.767  -5.854  1.00 54.45           N
ATOM    236  CA  GLN A  33      33.560  21.390  -6.236  1.00 54.45           C
ATOM    237  CB  GLN A  33      33.802  20.430  -5.058  1.00 54.45           C
ATOM    238  CG  GLN A  33      35.235  20.506  -4.526  1.00 54.45           C
ATOM    239  CD  GLN A  33      35.379  19.529  -3.369  1.00 54.45           C
ATOM    240  OE1 GLN A  33      34.404  18.939  -2.906  1.00 54.45           O
ATOM    241  NE2 GLN A  33      36.638  19.354  -2.885  1.00 54.45           N
ATOM    242  C   GLN A  33      32.197  21.133  -6.790  1.00 54.45           C
ATOM    243  O   GLN A  33      32.021  20.243  -7.620  1.00 54.45           O
ATOM    244  N   GLY A  34      31.183  21.891  -6.334  1.00 26.76           N
ATOM    245  CA  GLY A  34      29.861  21.677  -6.843  1.00 26.76           C
ATOM    246  C   GLY A  34      29.051  20.997  -5.789  1.00 26.76           C
ATOM    247  O   GLY A  34      27.879  20.689  -6.004  1.00 26.76           O
ATOM    248  N   CYS A  35      29.649  20.739  -4.610  1.00109.28           N
ATOM    249  CA  CYS A  35      28.875  20.093  -3.594  1.00109.28           C
ATOM    250  CB  CYS A  35      29.692  19.384  -2.494  1.00109.28           C
ATOM    251  SG  CYS A  35      30.933  20.423  -1.679  1.00109.28           S
ATOM    252  C   CYS A  35      27.919  21.070  -2.994  1.00109.28           C
ATOM    253  O   CYS A  35      28.090  22.284  -3.100  1.00109.28           O
ATOM    254  N   THR A  36      26.837  20.543  -2.387  1.00128.68           N
ATOM    255  CA  THR A  36      25.877  21.390  -1.747  1.00128.68           C
ATOM    256  CB  THR A  36      24.527  20.761  -1.577  1.00128.68           C
ATOM    257  OG1 THR A  36      24.641  19.575  -0.806  1.00128.68           O
ATOM    258  CG2 THR A  36      23.942  20.447  -2.959  1.00128.68           C
ATOM    259  C   THR A  36      26.416  21.617  -0.381  1.00128.68           C
ATOM    260  O   THR A  36      26.831  20.676   0.292  1.00128.68           O
ATOM    261  N   VAL A  37      26.460  22.886   0.055  1.00129.50           N
ATOM    262  CA  VAL A  37      27.002  23.150   1.351  1.00129.50           C
ATOM    263  CB  VAL A  37      28.302  23.899   1.338  1.00129.50           C
ATOM    264  CG1 VAL A  37      29.443  22.923   1.035  1.00129.50           C
ATOM    265  CG2 VAL A  37      28.193  24.987   0.260  1.00129.50           C
ATOM    266  C   VAL A  37      26.042  23.921   2.181  1.00129.50           C
ATOM    267  O   VAL A  37      25.349  24.824   1.714  1.00129.50           O
ATOM    268  N   THR A  38      25.977  23.533   3.466  1.00117.18           N
ATOM    269  CA  THR A  38      25.170  24.229   4.412  1.00117.18           C
ATOM    270  CB  THR A  38      23.956  23.461   4.825  1.00117.18           C
ATOM    271  OG1 THR A  38      23.061  24.304   5.531  1.00117.18           O
ATOM    272  CG2 THR A  38      24.403  22.288   5.710  1.00117.18           C
ATOM    273  C   THR A  38      26.033  24.413   5.616  1.00117.18           C
ATOM    274  O   THR A  38      26.831  23.541   5.958  1.00117.18           O
ATOM    275  N   VAL A  39      25.923  25.578   6.278  1.00 46.03           N
ATOM    276  CA  VAL A  39      26.710  25.790   7.455  1.00 46.03           C
ATOM    277  CB  VAL A  39      27.646  26.960   7.338  1.00 46.03           C
ATOM    278  CG1 VAL A  39      28.363  27.161   8.685  1.00 46.03           C
ATOM    279  CG2 VAL A  39      28.592  26.714   6.150  1.00 46.03           C
ATOM    280  C   VAL A  39      25.763  26.106   8.561  1.00 46.03           C
ATOM    281  O   VAL A  39      24.883  26.952   8.413  1.00 46.03           O
ATOM    282  N   SER A  40      25.898  25.410   9.704  1.00102.93           N
ATOM    283  CA  SER A  40      25.076  25.787  10.809  1.00102.93           C
ATOM    284  CB  SER A  40      24.450  24.596  11.562  1.00102.93           C
ATOM    285  OG  SER A  40      25.451  23.702  12.019  1.00102.93           O
ATOM    286  C   SER A  40      25.977  26.554  11.716  1.00102.93           C
ATOM    287  O   SER A  40      26.807  25.985  12.425  1.00102.93           O
ATOM    288  N   ASP A  41      25.837  27.894  11.690  1.00 64.13           N
ATOM    289  CA  ASP A  41      26.662  28.720  12.519  1.00 64.13           C
ATOM    290  CB  ASP A  41      26.838  30.158  11.998  1.00 64.13           C
ATOM    291  CG  ASP A  41      27.775  30.907  12.942  1.00 64.13           C
ATOM    292  OD1 ASP A  41      27.427  31.070  14.141  1.00 64.13           O
ATOM    293  OD2 ASP A  41      28.857  31.340  12.473  1.00 64.13           O
ATOM    294  C   ASP A  41      25.953  28.783  13.825  1.00 64.13           C
ATOM    295  O   ASP A  41      24.987  29.525  13.990  1.00 64.13           O
ATOM    296  N   LEU A  42      26.452  28.016  14.807  1.00 68.53           N
ATOM    297  CA  LEU A  42      25.745  27.883  16.041  1.00 68.53           C
ATOM    298  CB  LEU A  42      26.392  26.882  17.009  1.00 68.53           C
ATOM    299  CG  LEU A  42      26.390  25.437  16.473  1.00 68.53           C
ATOM    300  CD1 LEU A  42      26.812  24.445  17.566  1.00 68.53           C
ATOM    301  CD2 LEU A  42      25.046  25.069  15.824  1.00 68.53           C
ATOM    302  C   LEU A  42      25.586  29.183  16.764  1.00 68.53           C
ATOM    303  O   LEU A  42      24.500  29.478  17.256  1.00 68.53           O
ATOM    304  N   TYR A  43      26.647  30.001  16.859  1.00 60.21           N
ATOM    305  CA  TYR A  43      26.532  31.224  17.603  1.00 60.21           C
ATOM    306  CB  TYR A  43      27.868  31.973  17.753  1.00 60.21           C
ATOM    307  CG  TYR A  43      28.737  31.180  18.670  1.00 60.21           C
ATOM    308  CD1 TYR A  43      28.558  31.252  20.032  1.00 60.21           C
ATOM    309  CD2 TYR A  43      29.735  30.374  18.174  1.00 60.21           C
ATOM    310  CE1 TYR A  43      29.357  30.528  20.885  1.00 60.21           C
ATOM    311  CE2 TYR A  43      30.537  29.647  19.022  1.00 60.21           C
ATOM    312  CZ  TYR A  43      30.349  29.723  20.381  1.00 60.21           C
ATOM    313  OH  TYR A  43      31.172  28.978  21.253  1.00 60.21           O
ATOM    314  C   TYR A  43      25.556  32.151  16.942  1.00 60.21           C
ATOM    315  O   TYR A  43      24.743  32.784  17.613  1.00 60.21           O
ATOM    316  N   ALA A  44      25.607  32.257  15.602  1.00 24.74           N
ATOM    317  CA  ALA A  44      24.747  33.169  14.903  1.00 24.74           C
ATOM    318  CB  ALA A  44      24.974  33.151  13.381  1.00 24.74           C
ATOM    319  C   ALA A  44      23.328  32.768  15.151  1.00 24.74           C
ATOM    320  O   ALA A  44      22.459  33.610  15.372  1.00 24.74           O
ATOM    321  N   MET A  45      23.071  31.450  15.120  1.00 91.38           N
ATOM    322  CA  MET A  45      21.771  30.882  15.320  1.00 91.38           C
ATOM    323  CB  MET A  45      21.690  29.388  14.995  1.00 91.38           C
ATOM    324  CG  MET A  45      21.955  29.019  13.534  1.00 91.38           C
ATOM    325  SD  MET A  45      21.845  27.229  13.213  1.00 91.38           S
ATOM    326  CE  MET A  45      22.220  27.315  11.439  1.00 91.38           C
ATOM    327  C   MET A  45      21.363  31.057  16.748  1.00 91.38           C
ATOM    328  O   MET A  45      20.176  31.010  17.067  1.00 91.38           O
ATOM    329  N   ASN A  46      22.337  31.222  17.662  1.00 60.57           N
ATOM    330  CA  ASN A  46      21.993  31.296  19.050  1.00 60.57           C
ATOM    331  CB  ASN A  46      20.966  32.402  19.365  1.00 60.57           C
ATOM    332  CG  ASN A  46      20.953  32.664  20.868  1.00 60.57           C
ATOM    333  OD1 ASN A  46      20.839  31.758  21.691  1.00 60.57           O
ATOM    334  ND2 ASN A  46      21.079  33.966  21.242  1.00 60.57           N
ATOM    335  C   ASN A  46      21.390  29.969  19.378  1.00 60.57           C
ATOM    336  O   ASN A  46      20.366  29.879  20.053  1.00 60.57           O
ATOM    337  N   LEU A  47      22.041  28.886  18.900  1.00164.71           N
ATOM    338  CA  LEU A  47      21.521  27.573  19.153  1.00164.71           C
ATOM    339  CB  LEU A  47      22.340  26.371  18.641  1.00164.71           C
ATOM    340  CG  LEU A  47      22.224  26.040  17.146  1.00164.71           C
ATOM    341  CD1 LEU A  47      20.768  25.769  16.737  1.00164.71           C
ATOM    342  CD2 LEU A  47      22.933  27.075  16.283  1.00164.71           C
ATOM    343  C   LEU A  47      21.461  27.340  20.623  1.00164.71           C
ATOM    344  O   LEU A  47      22.339  27.774  21.363  1.00164.71           O
ATOM    345  N   GLU A  48      20.412  26.619  21.079  1.00 96.35           N
ATOM    346  CA  GLU A  48      20.288  26.357  22.485  1.00 96.35           C
ATOM    347  CB  GLU A  48      18.855  26.165  22.994  1.00 96.35           C
ATOM    348  CG  GLU A  48      18.870  25.982  24.510  1.00 96.35           C
ATOM    349  CD  GLU A  48      17.504  25.551  24.991  1.00 96.35           C
ATOM    350  OE1 GLU A  48      16.498  26.225  24.644  1.00 96.35           O
ATOM    351  OE2 GLU A  48      17.455  24.529  25.725  1.00 96.35           O
ATOM    352  C   GLU A  48      21.007  25.082  22.811  1.00 96.35           C
ATOM    353  O   GLU A  48      20.748  24.035  22.220  1.00 96.35           O
ATOM    354  N   PRO A  49      21.962  25.176  23.701  1.00122.22           N
ATOM    355  CA  PRO A  49      22.701  24.008  24.114  1.00122.22           C
ATOM    356  CD  PRO A  49      22.785  26.373  23.759  1.00122.22           C
ATOM    357  CB  PRO A  49      24.049  24.513  24.631  1.00122.22           C
ATOM    358  CG  PRO A  49      24.224  25.881  23.959  1.00122.22           C
ATOM    359  C   PRO A  49      22.033  23.140  25.138  1.00122.22           C
ATOM    360  O   PRO A  49      22.429  21.984  25.276  1.00122.22           O
ATOM    361  N   ARG A  50      21.045  23.668  25.881  1.00142.47           N
ATOM    362  CA  ARG A  50      20.529  22.951  27.012  1.00142.47           C
ATOM    363  CB  ARG A  50      19.861  23.903  28.017  1.00142.47           C
ATOM    364  CG  ARG A  50      19.283  23.227  29.255  1.00142.47           C
ATOM    365  CD  ARG A  50      18.713  24.229  30.261  1.00142.47           C
ATOM    366  NE  ARG A  50      17.730  25.084  29.537  1.00142.47           N
ATOM    367  CZ  ARG A  50      18.146  26.225  28.915  1.00142.47           C
ATOM    368  NH1 ARG A  50      19.459  26.592  28.969  1.00142.47           N
ATOM    369  NH2 ARG A  50      17.249  26.998  28.235  1.00142.47           N
ATOM    370  C   ARG A  50      19.535  21.908  26.606  1.00142.47           C
ATOM    371  O   ARG A  50      18.660  22.149  25.777  1.00142.47           O
ATOM    372  N   ALA A  51      19.637  20.704  27.209  1.00 43.96           N
ATOM    373  CA  ALA A  51      18.674  19.685  26.912  1.00 43.96           C
ATOM    374  CB  ALA A  51      19.225  18.254  27.030  1.00 43.96           C
ATOM    375  C   ALA A  51      17.588  19.841  27.928  1.00 43.96           C
ATOM    376  O   ALA A  51      17.796  19.604  29.117  1.00 43.96           O
ATOM    377  N   THR A  52      16.381  20.232  27.473  1.00 54.42           N
ATOM    378  CA  THR A  52      15.311  20.485  28.395  1.00 54.42           C
ATOM    379  CB  THR A  52      15.019  21.944  28.562  1.00 54.42           C
ATOM    380  OG1 THR A  52      14.590  22.493  27.324  1.00 54.42           O
ATOM    381  CG2 THR A  52      16.297  22.651  29.037  1.00 54.42           C
ATOM    382  C   THR A  52      14.056  19.887  27.845  1.00 54.42           C
ATOM    383  O   THR A  52      14.023  19.378  26.727  1.00 54.42           O
ATOM    384  N   ASP A  53      12.978  19.970  28.648  1.00125.04           N
ATOM    385  CA  ASP A  53      11.671  19.446  28.360  1.00125.04           C
ATOM    386  CB  ASP A  53      10.680  19.703  29.501  1.00125.04           C
ATOM    387  CG  ASP A  53      11.237  19.049  30.748  1.00125.04           C
ATOM    388  OD1 ASP A  53      11.331  17.794  30.786  1.00125.04           O
ATOM    389  OD2 ASP A  53      11.583  19.814  31.686  1.00125.04           O
ATOM    390  C   ASP A  53      11.129  20.188  27.181  1.00125.04           C
ATOM    391  O   ASP A  53      10.288  19.680  26.443  1.00125.04           O
ATOM    392  N   LYS A  54      11.598  21.432  26.993  1.00125.06           N
ATOM    393  CA  LYS A  54      11.139  22.302  25.946  1.00125.06           C
ATOM    394  CB  LYS A  54      11.846  23.666  25.968  1.00125.06           C
ATOM    395  CG  LYS A  54      11.452  24.532  27.167  1.00125.06           C
ATOM    396  CD  LYS A  54      12.412  25.692  27.440  1.00125.06           C
ATOM    397  CE  LYS A  54      13.014  26.311  26.177  1.00125.06           C
ATOM    398  NZ  LYS A  54      14.117  25.459  25.676  1.00125.06           N
ATOM    399  C   LYS A  54      11.418  21.656  24.627  1.00125.06           C
ATOM    400  O   LYS A  54      10.784  21.962  23.618  1.00125.06           O
ATOM    401  N   ASP A  55      12.406  20.755  24.608  1.00123.84           N
ATOM    402  CA  ASP A  55      12.863  20.084  23.432  1.00123.84           C
ATOM    403  CB  ASP A  55      14.037  19.170  23.788  1.00123.84           C
ATOM    404  CG  ASP A  55      14.922  19.126  22.576  1.00123.84           C
ATOM    405  OD1 ASP A  55      14.575  19.823  21.587  1.00123.84           O
ATOM    406  OD2 ASP A  55      15.965  18.423  22.631  1.00123.84           O
ATOM    407  C   ASP A  55      11.751  19.235  22.868  1.00123.84           C
ATOM    408  O   ASP A  55      11.726  18.944  21.672  1.00123.84           O
ATOM    409  N   ILE A  56      10.813  18.780  23.721  1.00 67.61           N
ATOM    410  CA  ILE A  56       9.768  17.904  23.268  1.00 67.61           C
ATOM    411  CB  ILE A  56       9.583  16.785  24.236  1.00 67.61           C
ATOM    412  CG2 ILE A  56       8.431  15.885  23.757  1.00 67.61           C
ATOM    413  CG1 ILE A  56      10.931  16.063  24.372  1.00 67.61           C
ATOM    414  CD1 ILE A  56      11.074  15.284  25.669  1.00 67.61           C
ATOM    415  C   ILE A  56       8.488  18.682  23.177  1.00 67.61           C
ATOM    416  O   ILE A  56       7.964  19.175  24.174  1.00 67.61           O
ATOM    417  N   THR A  57       7.972  18.828  21.942  1.00109.70           N
ATOM    418  CA  THR A  57       6.770  19.560  21.663  1.00109.70           C
ATOM    419  CB  THR A  57       6.606  19.876  20.208  1.00109.70           C
ATOM    420  OG1 THR A  57       5.444  20.664  20.009  1.00109.70           O
ATOM    421  CG2 THR A  57       6.504  18.564  19.420  1.00109.70           C
ATOM    422  C   THR A  57       5.552  18.816  22.123  1.00109.70           C
ATOM    423  O   THR A  57       4.558  19.434  22.500  1.00109.70           O
ATOM    424  N   GLY A  58       5.576  17.469  22.079  1.00 21.39           N
ATOM    425  CA  GLY A  58       4.408  16.705  22.420  1.00 21.39           C
ATOM    426  C   GLY A  58       4.305  16.561  23.907  1.00 21.39           C
ATOM    427  O   GLY A  58       5.116  17.098  24.660  1.00 21.39           O
ATOM    428  N   THR A  59       3.269  15.824  24.362  1.00 25.42           N
ATOM    429  CA  THR A  59       3.059  15.617  25.766  1.00 25.42           C
ATOM    430  CB  THR A  59       1.671  15.153  26.101  1.00 25.42           C
ATOM    431  OG1 THR A  59       0.716  16.101  25.648  1.00 25.42           O
ATOM    432  CG2 THR A  59       1.560  14.981  27.625  1.00 25.42           C
ATOM    433  C   THR A  59       4.014  14.559  26.217  1.00 25.42           C
ATOM    434  O   THR A  59       4.286  13.602  25.495  1.00 25.42           O
ATOM    435  N   LEU A  60       4.544  14.706  27.446  1.00 38.88           N
ATOM    436  CA  LEU A  60       5.518  13.784  27.957  1.00 38.88           C
ATOM    437  CB  LEU A  60       6.216  14.281  29.234  1.00 38.88           C
ATOM    438  CG  LEU A  60       7.016  15.580  29.033  1.00 38.88           C
ATOM    439  CD1 LEU A  60       7.689  16.026  30.341  1.00 38.88           C
ATOM    440  CD2 LEU A  60       8.004  15.454  27.862  1.00 38.88           C
ATOM    441  C   LEU A  60       4.838  12.499  28.297  1.00 38.88           C
ATOM    442  O   LEU A  60       3.673  12.477  28.690  1.00 38.88           O
ATOM    443  N   SER A  61       5.565  11.379  28.120  1.00 32.66           N
ATOM    444  CA  SER A  61       5.036  10.088  28.434  1.00 32.66           C
ATOM    445  CB  SER A  61       5.986   8.946  28.032  1.00 32.66           C
ATOM    446  OG  SER A  61       7.188   9.019  28.786  1.00 32.66           O
ATOM    447  C   SER A  61       4.839  10.007  29.913  1.00 32.66           C
ATOM    448  O   SER A  61       3.822   9.497  30.380  1.00 32.66           O
ATOM    449  N   ASN A  62       5.815  10.517  30.693  1.00 60.42           N
ATOM    450  CA  ASN A  62       5.719  10.400  32.122  1.00 60.42           C
ATOM    451  CB  ASN A  62       6.795   9.453  32.687  1.00 60.42           C
ATOM    452  CG  ASN A  62       6.510   9.164  34.152  1.00 60.42           C
ATOM    453  OD1 ASN A  62       5.793   9.902  34.825  1.00 60.42           O
ATOM    454  ND2 ASN A  62       7.105   8.055  34.670  1.00 60.42           N
ATOM    455  C   ASN A  62       5.927  11.747  32.753  1.00 60.42           C
ATOM    456  O   ASN A  62       7.027  12.296  32.731  1.00 60.42           O
ATOM    457  N   PRO A  63       4.873  12.302  33.295  1.00 79.71           N
ATOM    458  CA  PRO A  63       4.945  13.560  33.991  1.00 79.71           C
ATOM    459  CD  PRO A  63       3.533  12.019  32.814  1.00 79.71           C
ATOM    460  CB  PRO A  63       3.515  14.105  34.032  1.00 79.71           C
ATOM    461  CG  PRO A  63       2.627  12.895  33.691  1.00 79.71           C
ATOM    462  C   PRO A  63       5.578  13.457  35.347  1.00 79.71           C
ATOM    463  O   PRO A  63       6.021  14.480  35.868  1.00 79.71           O
ATOM    464  N   GLU A  64       5.581  12.257  35.964  1.00 74.56           N
ATOM    465  CA  GLU A  64       6.132  12.115  37.283  1.00 74.56           C
ATOM    466  CB  GLU A  64       5.867  10.730  37.897  1.00 74.56           C
ATOM    467  CG  GLU A  64       4.391  10.470  38.205  1.00 74.56           C
ATOM    468  CD  GLU A  64       3.998  11.325  39.401  1.00 74.56           C
ATOM    469  OE1 GLU A  64       4.899  11.995  39.973  1.00 74.56           O
ATOM    470  OE2 GLU A  64       2.790  11.317  39.761  1.00 74.56           O
ATOM    471  C   GLU A  64       7.614  12.307  37.239  1.00 74.56           C
ATOM    472  O   GLU A  64       8.172  13.065  38.031  1.00 74.56           O
ATOM    473  N   VAL A  65       8.296  11.632  36.294  1.00 95.84           N
ATOM    474  CA  VAL A  65       9.721  11.761  36.247  1.00 95.84           C
ATOM    475  CB  VAL A  65      10.436  10.513  36.674  1.00 95.84           C
ATOM    476  CG1 VAL A  65      10.169   9.403  35.644  1.00 95.84           C
ATOM    477  CG2 VAL A  65      11.920  10.850  36.862  1.00 95.84           C
ATOM    478  C   VAL A  65      10.102  12.051  34.833  1.00 95.84           C
ATOM    479  O   VAL A  65       9.587  11.439  33.900  1.00 95.84           O
ATOM    480  N   PHE A  66      11.034  12.999  34.631  1.00 67.75           N
ATOM    481  CA  PHE A  66      11.381  13.362  33.291  1.00 67.75           C
ATOM    482  CB  PHE A  66      11.326  14.890  33.082  1.00 67.75           C
ATOM    483  CG  PHE A  66      11.828  15.259  31.726  1.00 67.75           C
ATOM    484  CD1 PHE A  66      11.053  15.071  30.605  1.00 67.75           C
ATOM    485  CD2 PHE A  66      13.075  15.823  31.582  1.00 67.75           C
ATOM    486  CE1 PHE A  66      11.525  15.426  29.362  1.00 67.75           C
ATOM    487  CE2 PHE A  66      13.552  16.180  30.342  1.00 67.75           C
ATOM    488  CZ  PHE A  66      12.776  15.980  29.227  1.00 67.75           C
ATOM    489  C   PHE A  66      12.771  12.906  33.007  1.00 67.75           C
ATOM    490  O   PHE A  66      13.713  13.305  33.689  1.00 67.75           O
ATOM    491  N   ASN A  67      12.939  12.023  32.001  1.00116.88           N
ATOM    492  CA  ASN A  67      14.287  11.716  31.643  1.00116.88           C
ATOM    493  CB  ASN A  67      14.776  10.288  31.956  1.00116.88           C
ATOM    494  CG  ASN A  67      14.146   9.286  31.022  1.00116.88           C
ATOM    495  OD1 ASN A  67      14.587   9.191  29.880  1.00116.88           O
ATOM    496  ND2 ASN A  67      13.145   8.511  31.517  1.00116.88           N
ATOM    497  C   ASN A  67      14.408  12.037  30.189  1.00116.88           C
ATOM    498  O   ASN A  67      13.612  11.607  29.353  1.00116.88           O
ATOM    499  N   TYR A  68      15.448  12.819  29.866  1.00 62.86           N
ATOM    500  CA  TYR A  68      15.623  13.406  28.573  1.00 62.86           C
ATOM    501  CB  TYR A  68      16.885  14.289  28.539  1.00 62.86           C
ATOM    502  CG  TYR A  68      17.057  14.895  27.190  1.00 62.86           C
ATOM    503  CD1 TYR A  68      16.290  15.968  26.794  1.00 62.86           C
ATOM    504  CD2 TYR A  68      18.006  14.398  26.327  1.00 62.86           C
ATOM    505  CE1 TYR A  68      16.463  16.528  25.549  1.00 62.86           C
ATOM    506  CE2 TYR A  68      18.183  14.954  25.082  1.00 62.86           C
ATOM    507  CZ  TYR A  68      17.411  16.019  24.692  1.00 62.86           C
ATOM    508  OH  TYR A  68      17.596  16.586  23.413  1.00 62.86           O
ATOM    509  C   TYR A  68      15.738  12.367  27.501  1.00 62.86           C
ATOM    510  O   TYR A  68      15.094  12.481  26.459  1.00 62.86           O
ATOM    511  N   GLY A  69      16.546  11.317  27.724  1.00 32.34           N
ATOM    512  CA  GLY A  69      16.771  10.367  26.671  1.00 32.34           C
ATOM    513  C   GLY A  69      15.506   9.660  26.285  1.00 32.34           C
ATOM    514  O   GLY A  69      15.217   9.519  25.097  1.00 32.34           O
ATOM    515  N   VAL A  70      14.713   9.186  27.267  1.00117.94           N
ATOM    516  CA  VAL A  70      13.550   8.426  26.896  1.00117.94           C
ATOM    517  CB  VAL A  70      12.795   7.764  28.023  1.00117.94           C
ATOM    518  CG1 VAL A  70      13.748   6.825  28.775  1.00117.94           C
ATOM    519  CG2 VAL A  70      12.067   8.811  28.882  1.00117.94           C
ATOM    520  C   VAL A  70      12.571   9.304  26.192  1.00117.94           C
ATOM    521  O   VAL A  70      11.955   8.894  25.210  1.00117.94           O
ATOM    522  N   GLU A  71      12.391  10.541  26.684  1.00 84.75           N
ATOM    523  CA  GLU A  71      11.386  11.400  26.135  1.00 84.75           C
ATOM    524  CB  GLU A  71      11.167  12.656  26.988  1.00 84.75           C
ATOM    525  CG  GLU A  71      10.600  12.342  28.376  1.00 84.75           C
ATOM    526  CD  GLU A  71       9.192  11.787  28.206  1.00 84.75           C
ATOM    527  OE1 GLU A  71       8.642  11.891  27.077  1.00 84.75           O
ATOM    528  OE2 GLU A  71       8.646  11.250  29.208  1.00 84.75           O
ATOM    529  C   GLU A  71      11.733  11.800  24.731  1.00 84.75           C
ATOM    530  O   GLU A  71      10.860  11.854  23.866  1.00 84.75           O
ATOM    531  N   THR A  72      13.017  12.105  24.462  1.00 41.80           N
ATOM    532  CA  THR A  72      13.418  12.521  23.144  1.00 41.80           C
ATOM    533  CB  THR A  72      14.837  13.002  23.082  1.00 41.80           C
ATOM    534  OG1 THR A  72      15.732  11.966  23.459  1.00 41.80           O
ATOM    535  CG2 THR A  72      14.982  14.208  24.024  1.00 41.80           C
ATOM    536  C   THR A  72      13.279  11.376  22.190  1.00 41.80           C
ATOM    537  O   THR A  72      12.908  11.564  21.032  1.00 41.80           O
ATOM    538  N   HIS A  73      13.596  10.150  22.645  1.00 50.84           N
ATOM    539  CA  HIS A  73      13.501   9.012  21.779  1.00 50.84           C
ATOM    540  ND1 HIS A  73      13.966   5.212  21.994  1.00 50.84           N
ATOM    541  CG  HIS A  73      13.887   6.518  21.565  1.00 50.84           C
ATOM    542  CB  HIS A  73      13.887   7.702  22.484  1.00 50.84           C
ATOM    543  NE2 HIS A  73      13.864   5.146  19.774  1.00 50.84           N
ATOM    544  CD2 HIS A  73      13.826   6.460  20.207  1.00 50.84           C
ATOM    545  CE1 HIS A  73      13.948   4.434  20.883  1.00 50.84           C
ATOM    546  C   HIS A  73      12.074   8.870  21.346  1.00 50.84           C
ATOM    547  O   HIS A  73      11.786   8.700  20.163  1.00 50.84           O
ATOM    548  N   GLU A  74      11.134   8.949  22.305  1.00 81.33           N
ATOM    549  CA  GLU A  74       9.744   8.782  21.989  1.00 81.33           C
ATOM    550  CB  GLU A  74       8.857   8.754  23.244  1.00 81.33           C
ATOM    551  CG  GLU A  74       9.133   7.532  24.121  1.00 81.33           C
ATOM    552  CD  GLU A  74       8.809   6.294  23.295  1.00 81.33           C
ATOM    553  OE1 GLU A  74       8.086   6.438  22.273  1.00 81.33           O
ATOM    554  OE2 GLU A  74       9.283   5.190  23.671  1.00 81.33           O
ATOM    555  C   GLU A  74       9.299   9.912  21.114  1.00 81.33           C
ATOM    556  O   GLU A  74       8.560   9.710  20.152  1.00 81.33           O
ATOM    557  N   ALA A  75       9.764  11.138  21.412  1.00 29.16           N
ATOM    558  CA  ALA A  75       9.355  12.302  20.678  1.00 29.16           C
ATOM    559  CB  ALA A  75       9.984  13.599  21.215  1.00 29.16           C
ATOM    560  C   ALA A  75       9.777  12.156  19.249  1.00 29.16           C
ATOM    561  O   ALA A  75       9.036  12.522  18.338  1.00 29.16           O
ATOM    562  N   TYR A  76      10.981  11.605  19.009  1.00 46.84           N
ATOM    563  CA  TYR A  76      11.460  11.478  17.663  1.00 46.84           C
ATOM    564  CB  TYR A  76      12.856  10.836  17.567  1.00 46.84           C
ATOM    565  CG  TYR A  76      13.211  10.763  16.119  1.00 46.84           C
ATOM    566  CD1 TYR A  76      13.729  11.858  15.466  1.00 46.84           C
ATOM    567  CD2 TYR A  76      13.026   9.597  15.410  1.00 46.84           C
ATOM    568  CE1 TYR A  76      14.055  11.791  14.131  1.00 46.84           C
ATOM    569  CE2 TYR A  76      13.350   9.523  14.075  1.00 46.84           C
ATOM    570  CZ  TYR A  76      13.866  10.623  13.433  1.00 46.84           C
ATOM    571  OH  TYR A  76      14.200  10.554  12.063  1.00 46.84           O
ATOM    572  C   TYR A  76      10.520  10.606  16.886  1.00 46.84           C
ATOM    573  O   TYR A  76      10.170  10.924  15.750  1.00 46.84           O
ATOM    574  N   LYS A  77      10.070   9.485  17.480  1.00 80.62           N
ATOM    575  CA  LYS A  77       9.199   8.579  16.779  1.00 80.62           C
ATOM    576  CB  LYS A  77       8.711   7.424  17.667  1.00 80.62           C
ATOM    577  CG  LYS A  77       9.805   6.552  18.282  1.00 80.62           C
ATOM    578  CD  LYS A  77       9.268   5.713  19.443  1.00 80.62           C
ATOM    579  CE  LYS A  77      10.301   4.811  20.117  1.00 80.62           C
ATOM    580  NZ  LYS A  77      10.477   3.572  19.332  1.00 80.62           N
ATOM    581  C   LYS A  77       7.947   9.318  16.401  1.00 80.62           C
ATOM    582  O   LYS A  77       7.459   9.216  15.276  1.00 80.62           O
ATOM    583  N   GLN A  78       7.406  10.080  17.369  1.00124.39           N
ATOM    584  CA  GLN A  78       6.190  10.847  17.298  1.00124.39           C
ATOM    585  CB  GLN A  78       5.639  11.309  18.661  1.00124.39           C
ATOM    586  CG  GLN A  78       4.880  10.216  19.421  1.00124.39           C
ATOM    587  CD  GLN A  78       5.837   9.461  20.327  1.00124.39           C
ATOM    588  OE1 GLN A  78       6.322  10.006  21.317  1.00124.39           O
ATOM    589  NE2 GLN A  78       6.114   8.173  19.989  1.00124.39           N
ATOM    590  C   GLN A  78       6.326  12.053  16.422  1.00124.39           C
ATOM    591  O   GLN A  78       5.321  12.683  16.104  1.00124.39           O
ATOM    592  N   ARG A  79       7.566  12.457  16.089  1.00186.84           N
ATOM    593  CA  ARG A  79       7.858  13.648  15.335  1.00186.84           C
ATOM    594  CB  ARG A  79       7.368  13.696  13.864  1.00186.84           C
ATOM    595  CG  ARG A  79       5.860  13.649  13.610  1.00186.84           C
ATOM    596  CD  ARG A  79       5.490  13.702  12.125  1.00186.84           C
ATOM    597  NE  ARG A  79       5.946  12.429  11.497  1.00186.84           N
ATOM    598  CZ  ARG A  79       5.544  12.111  10.231  1.00186.84           C
ATOM    599  NH1 ARG A  79       4.728  12.961   9.541  1.00186.84           N
ATOM    600  NH2 ARG A  79       5.956  10.944   9.657  1.00186.84           N
ATOM    601  C   ARG A  79       7.364  14.829  16.102  1.00186.84           C
ATOM    602  O   ARG A  79       6.739  15.737  15.554  1.00186.84           O
ATOM    603  N   SER A  80       7.634  14.825  17.424  1.00136.00           N
ATOM    604  CA  SER A  80       7.272  15.943  18.240  1.00136.00           C
ATOM    605  CB  SER A  80       6.262  15.572  19.336  1.00136.00           C
ATOM    606  OG  SER A  80       6.801  14.554  20.163  1.00136.00           O
ATOM    607  C   SER A  80       8.509  16.472  18.903  1.00136.00           C
ATOM    608  O   SER A  80       8.573  16.584  20.127  1.00136.00           O
ATOM    609  N   LEU A  81       9.504  16.874  18.091  1.00 77.91           N
ATOM    610  CA  LEU A  81      10.725  17.446  18.584  1.00 77.91           C
ATOM    611  CB  LEU A  81      11.988  16.879  17.912  1.00 77.91           C
ATOM    612  CG  LEU A  81      12.292  15.411  18.255  1.00 77.91           C
ATOM    613  CD1 LEU A  81      13.565  14.930  17.540  1.00 77.91           C
ATOM    614  CD2 LEU A  81      12.368  15.201  19.777  1.00 77.91           C
ATOM    615  C   LEU A  81      10.681  18.895  18.217  1.00 77.91           C
ATOM    616  O   LEU A  81      10.003  19.281  17.266  1.00 77.91           O
ATOM    617  N   ALA A  82      11.412  19.739  18.970  1.00 41.54           N
ATOM    618  CA  ALA A  82      11.424  21.145  18.684  1.00 41.54           C
ATOM    619  CB  ALA A  82      12.257  21.971  19.677  1.00 41.54           C
ATOM    620  C   ALA A  82      12.011  21.325  17.318  1.00 41.54           C
ATOM    621  O   ALA A  82      12.817  20.519  16.857  1.00 41.54           O
ATOM    622  N   SER A  83      11.604  22.410  16.634  1.00 79.80           N
ATOM    623  CA  SER A  83      11.981  22.672  15.273  1.00 79.80           C
ATOM    624  CB  SER A  83      11.307  23.931  14.707  1.00 79.80           C
ATOM    625  OG  SER A  83       9.899  23.756  14.676  1.00 79.80           O
ATOM    626  C   SER A  83      13.460  22.879  15.147  1.00 79.80           C
ATOM    627  O   SER A  83      14.037  22.588  14.101  1.00 79.80           O
ATOM    628  N   ASP A  84      14.122  23.390  16.201  1.00139.96           N
ATOM    629  CA  ASP A  84      15.527  23.680  16.100  1.00139.96           C
ATOM    630  CB  ASP A  84      16.195  24.010  17.449  1.00139.96           C
ATOM    631  CG  ASP A  84      15.464  25.089  18.225  1.00139.96           C
ATOM    632  OD1 ASP A  84      14.276  25.358  17.912  1.00139.96           O
ATOM    633  OD2 ASP A  84      16.088  25.640  19.171  1.00139.96           O
ATOM    634  C   ASP A  84      16.204  22.388  15.789  1.00139.96           C
ATOM    635  O   ASP A  84      17.032  22.293  14.884  1.00139.96           O
ATOM    636  N   ILE A  85      15.860  21.354  16.579  1.00 71.66           N
ATOM    637  CA  ILE A  85      16.491  20.077  16.438  1.00 71.66           C
ATOM    638  CB  ILE A  85      16.095  19.064  17.466  1.00 71.66           C
ATOM    639  CG2 ILE A  85      16.584  17.687  16.987  1.00 71.66           C
ATOM    640  CG1 ILE A  85      16.626  19.453  18.846  1.00 71.66           C
ATOM    641  CD1 ILE A  85      16.233  18.434  19.906  1.00 71.66           C
ATOM    642  C   ILE A  85      16.161  19.464  15.122  1.00 71.66           C
ATOM    643  O   ILE A  85      17.039  18.948  14.434  1.00 71.66           O
ATOM    644  N   THR A  86      14.881  19.514  14.727  1.00 96.78           N
ATOM    645  CA  THR A  86      14.478  18.840  13.531  1.00 96.78           C
ATOM    646  CB  THR A  86      13.006  18.950  13.283  1.00 96.78           C
ATOM    647  OG1 THR A  86      12.287  18.501  14.422  1.00 96.78           O
ATOM    648  CG2 THR A  86      12.663  18.048  12.089  1.00 96.78           C
ATOM    649  C   THR A  86      15.193  19.459  12.373  1.00 96.78           C
ATOM    650  O   THR A  86      15.591  18.766  11.438  1.00 96.78           O
ATOM    651  N   ASP A  87      15.377  20.791  12.407  1.00 33.93           N
ATOM    652  CA  ASP A  87      16.026  21.463  11.319  1.00 33.93           C
ATOM    653  CB  ASP A  87      16.160  22.978  11.548  1.00 33.93           C
ATOM    654  CG  ASP A  87      14.772  23.596  11.451  1.00 33.93           C
ATOM    655  OD1 ASP A  87      13.860  22.917  10.908  1.00 33.93           O
ATOM    656  OD2 ASP A  87      14.605  24.756  11.914  1.00 33.93           O
ATOM    657  C   ASP A  87      17.411  20.912  11.175  1.00 33.93           C
ATOM    658  O   ASP A  87      17.871  20.663  10.062  1.00 33.93           O
ATOM    659  N   GLU A  88      18.121  20.711  12.301  1.00 86.57           N
ATOM    660  CA  GLU A  88      19.464  20.209  12.234  1.00 86.57           C
ATOM    661  CB  GLU A  88      20.199  20.258  13.586  1.00 86.57           C
ATOM    662  CG  GLU A  88      20.452  21.687  14.077  1.00 86.57           C
ATOM    663  CD  GLU A  88      21.330  22.405  13.058  1.00 86.57           C
ATOM    664  OE1 GLU A  88      22.467  21.924  12.807  1.00 86.57           O
ATOM    665  OE2 GLU A  88      20.872  23.445  12.513  1.00 86.57           O
ATOM    666  C   GLU A  88      19.449  18.790  11.752  1.00 86.57           C
ATOM    667  O   GLU A  88      20.321  18.382  10.987  1.00 86.57           O
ATOM    668  N   GLN A  89      18.451  17.994  12.179  1.00 46.63           N
ATOM    669  CA  GLN A  89      18.406  16.612  11.793  1.00 46.63           C
ATOM    670  CB  GLN A  89      17.262  15.833  12.456  1.00 46.63           C
ATOM    671  CG  GLN A  89      17.464  15.682  13.963  1.00 46.63           C
ATOM    672  CD  GLN A  89      16.287  14.903  14.522  1.00 46.63           C
ATOM    673  OE1 GLN A  89      15.391  14.491  13.787  1.00 46.63           O
ATOM    674  NE2 GLN A  89      16.285  14.697  15.866  1.00 46.63           N
ATOM    675  C   GLN A  89      18.249  16.517  10.310  1.00 46.63           C
ATOM    676  O   GLN A  89      18.827  15.632   9.682  1.00 46.63           O
ATOM    677  N   LYS A  90      17.466  17.426   9.700  1.00 92.74           N
ATOM    678  CA  LYS A  90      17.264  17.326   8.283  1.00 92.74           C
ATOM    679  CB  LYS A  90      16.308  18.386   7.705  1.00 92.74           C
ATOM    680  CG  LYS A  90      16.954  19.751   7.469  1.00 92.74           C
ATOM    681  CD  LYS A  90      16.129  20.657   6.554  1.00 92.74           C
ATOM    682  CE  LYS A  90      16.884  21.901   6.085  1.00 92.74           C
ATOM    683  NZ  LYS A  90      17.198  22.767   7.243  1.00 92.74           N
ATOM    684  C   LYS A  90      18.584  17.494   7.601  1.00 92.74           C
ATOM    685  O   LYS A  90      18.909  16.773   6.659  1.00 92.74           O
ATOM    686  N   LYS A  91      19.389  18.454   8.085  1.00147.81           N
ATOM    687  CA  LYS A  91      20.649  18.790   7.492  1.00147.81           C
ATOM    688  CB  LYS A  91      21.254  19.999   8.226  1.00147.81           C
ATOM    689  CG  LYS A  91      22.321  20.763   7.454  1.00147.81           C
ATOM    690  CD  LYS A  91      22.505  22.197   7.964  1.00147.81           C
ATOM    691  CE  LYS A  91      22.696  22.310   9.476  1.00147.81           C
ATOM    692  NZ  LYS A  91      21.385  22.228  10.153  1.00147.81           N
ATOM    693  C   LYS A  91      21.573  17.612   7.581  1.00147.81           C
ATOM    694  O   LYS A  91      22.269  17.284   6.619  1.00147.81           O
ATOM    695  N   VAL A  92      21.610  16.948   8.753  1.00109.45           N
ATOM    696  CA  VAL A  92      22.483  15.825   8.939  1.00109.45           C
ATOM    697  CB  VAL A  92      22.636  15.427  10.379  1.00109.45           C
ATOM    698  CG1 VAL A  92      21.464  14.533  10.784  1.00109.45           C
ATOM    699  CG2 VAL A  92      24.023  14.800  10.580  1.00109.45           C
ATOM    700  C   VAL A  92      22.000  14.651   8.133  1.00109.45           C
ATOM    701  O   VAL A  92      22.799  13.935   7.534  1.00109.45           O
ATOM    702  N   ARG A  93      20.671  14.431   8.069  1.00 94.21           N
ATOM    703  CA  ARG A  93      20.148  13.283   7.377  1.00 94.21           C
ATOM    704  CB  ARG A  93      18.613  13.189   7.469  1.00 94.21           C
ATOM    705  CG  ARG A  93      18.020  11.979   6.746  1.00 94.21           C
ATOM    706  CD  ARG A  93      16.569  11.675   7.134  1.00 94.21           C
ATOM    707  NE  ARG A  93      15.844  12.971   7.258  1.00 94.21           N
ATOM    708  CZ  ARG A  93      15.555  13.482   8.491  1.00 94.21           C
ATOM    709  NH1 ARG A  93      15.869  12.776   9.617  1.00 94.21           N
ATOM    710  NH2 ARG A  93      14.941  14.696   8.599  1.00 94.21           N
ATOM    711  C   ARG A  93      20.553  13.344   5.931  1.00 94.21           C
ATOM    712  O   ARG A  93      20.906  12.331   5.331  1.00 94.21           O
ATOM    713  N   GLU A  94      20.490  14.545   5.333  1.00 70.00           N
ATOM    714  CA  GLU A  94      20.814  14.793   3.953  1.00 70.00           C
ATOM    715  CB  GLU A  94      20.388  16.212   3.542  1.00 70.00           C
ATOM    716  CG  GLU A  94      18.887  16.469   3.701  1.00 70.00           C
ATOM    717  CD  GLU A  94      18.652  17.972   3.597  1.00 70.00           C
ATOM    718  OE1 GLU A  94      19.645  18.708   3.352  1.00 70.00           O
ATOM    719  OE2 GLU A  94      17.481  18.404   3.764  1.00 70.00           O
ATOM    720  C   GLU A  94      22.300  14.696   3.695  1.00 70.00           C
ATOM    721  O   GLU A  94      22.729  14.275   2.621  1.00 70.00           O
ATOM    722  N   ALA A  95      23.129  15.106   4.676  1.00 61.62           N
ATOM    723  CA  ALA A  95      24.543  15.279   4.458  1.00 61.62           C
ATOM    724  CB  ALA A  95      25.239  16.043   5.598  1.00 61.62           C
ATOM    725  C   ALA A  95      25.301  14.007   4.256  1.00 61.62           C
ATOM    726  O   ALA A  95      25.055  12.986   4.895  1.00 61.62           O
ATOM    727  N   ASP A  96      26.211  14.050   3.263  1.00115.35           N
ATOM    728  CA  ASP A  96      27.135  13.001   2.963  1.00115.35           C
ATOM    729  CB  ASP A  96      27.612  13.117   1.516  1.00115.35           C
ATOM    730  CG  ASP A  96      27.811  11.708   1.013  1.00115.35           C
ATOM    731  OD1 ASP A  96      27.960  10.778   1.849  1.00115.35           O
ATOM    732  OD2 ASP A  96      27.775  11.544  -0.234  1.00115.35           O
ATOM    733  C   ASP A  96      28.321  13.109   3.888  1.00115.35           C
ATOM    734  O   ASP A  96      28.883  12.107   4.329  1.00115.35           O
ATOM    735  N   LEU A  97      28.744  14.360   4.183  1.00 73.89           N
ATOM    736  CA  LEU A  97      29.901  14.634   4.995  1.00 73.89           C
ATOM    737  CB  LEU A  97      31.080  15.176   4.166  1.00 73.89           C
ATOM    738  CG  LEU A  97      32.271  15.679   5.003  1.00 73.89           C
ATOM    739  CD1 LEU A  97      32.906  14.552   5.831  1.00 73.89           C
ATOM    740  CD2 LEU A  97      33.287  16.420   4.119  1.00 73.89           C
ATOM    741  C   LEU A  97      29.546  15.700   5.983  1.00 73.89           C
ATOM    742  O   LEU A  97      28.877  16.675   5.643  1.00 73.89           O
ATOM    743  N   VAL A  98      29.981  15.532   7.249  1.00 52.03           N
ATOM    744  CA  VAL A  98      29.725  16.536   8.240  1.00 52.03           C
ATOM    745  CB  VAL A  98      28.896  16.036   9.391  1.00 52.03           C
ATOM    746  CG1 VAL A  98      28.778  17.157  10.439  1.00 52.03           C
ATOM    747  CG2 VAL A  98      27.542  15.544   8.848  1.00 52.03           C
ATOM    748  C   VAL A  98      31.051  16.946   8.803  1.00 52.03           C
ATOM    749  O   VAL A  98      31.804  16.114   9.306  1.00 52.03           O
ATOM    750  N   ILE A  99      31.378  18.253   8.720  1.00188.86           N
ATOM    751  CA  ILE A  99      32.598  18.724   9.309  1.00188.86           C
ATOM    752  CB  ILE A  99      33.555  19.482   8.425  1.00188.86           C
ATOM    753  CG2 ILE A  99      34.320  18.485   7.558  1.00188.86           C
ATOM    754  CG1 ILE A  99      32.869  20.623   7.671  1.00188.86           C
ATOM    755  CD1 ILE A  99      31.919  20.136   6.581  1.00188.86           C
ATOM    756  C   ILE A  99      32.280  19.590  10.474  1.00188.86           C
ATOM    757  O   ILE A  99      31.377  20.424  10.428  1.00188.86           O
ATOM    758  N   PHE A 100      33.012  19.356  11.579  1.00 68.73           N
ATOM    759  CA  PHE A 100      32.850  20.154  12.753  1.00 68.73           C
ATOM    760  CB  PHE A 100      32.895  19.348  14.061  1.00 68.73           C
ATOM    761  CG  PHE A 100      31.744  18.408  14.053  1.00 68.73           C
ATOM    762  CD1 PHE A 100      30.527  18.783  14.573  1.00 68.73           C
ATOM    763  CD2 PHE A 100      31.888  17.150  13.516  1.00 68.73           C
ATOM    764  CE1 PHE A 100      29.468  17.907  14.562  1.00 68.73           C
ATOM    765  CE2 PHE A 100      30.832  16.271  13.502  1.00 68.73           C
ATOM    766  CZ  PHE A 100      29.620  16.650  14.027  1.00 68.73           C
ATOM    767  C   PHE A 100      34.038  21.061  12.797  1.00 68.73           C
ATOM    768  O   PHE A 100      35.180  20.604  12.762  1.00 68.73           O
ATOM    769  N   GLN A 101      33.794  22.383  12.865  1.00 73.48           N
ATOM    770  CA  GLN A 101      34.881  23.321  12.918  1.00 73.48           C
ATOM    771  CB  GLN A 101      34.800  24.395  11.818  1.00 73.48           C
ATOM    772  CG  GLN A 101      35.881  25.474  11.917  1.00 73.48           C
ATOM    773  CD  GLN A 101      37.212  24.878  11.484  1.00 73.48           C
ATOM    774  OE1 GLN A 101      37.371  24.452  10.341  1.00 73.48           O
ATOM    775  NE2 GLN A 101      38.198  24.850  12.419  1.00 73.48           N
ATOM    776  C   GLN A 101      34.805  24.036  14.235  1.00 73.48           C
ATOM    777  O   GLN A 101      33.850  24.770  14.485  1.00 73.48           O
ATOM    778  N   PHE A 102      35.809  23.848  15.124  1.00 92.96           N
ATOM    779  CA  PHE A 102      35.716  24.546  16.378  1.00 92.96           C
ATOM    780  CB  PHE A 102      34.684  23.949  17.350  1.00 92.96           C
ATOM    781  CG  PHE A 102      35.058  22.536  17.620  1.00 92.96           C
ATOM    782  CD1 PHE A 102      35.989  22.226  18.585  1.00 92.96           C
ATOM    783  CD2 PHE A 102      34.467  21.520  16.906  1.00 92.96           C
ATOM    784  CE1 PHE A 102      36.331  20.918  18.833  1.00 92.96           C
ATOM    785  CE2 PHE A 102      34.806  20.212  17.150  1.00 92.96           C
ATOM    786  CZ  PHE A 102      35.738  19.910  18.114  1.00 92.96           C
ATOM    787  C   PHE A 102      37.049  24.625  17.082  1.00 92.96           C
ATOM    788  O   PHE A 102      37.993  23.895  16.779  1.00 92.96           O
ATOM    789  N   PRO A 103      37.146  25.571  17.996  1.00177.41           N
ATOM    790  CA  PRO A 103      38.317  25.686  18.833  1.00177.41           C
ATOM    791  CD  PRO A 103      36.500  26.859  17.793  1.00177.41           C
ATOM    792  CB  PRO A 103      38.312  27.107  19.389  1.00177.41           C
ATOM    793  CG  PRO A 103      37.463  27.901  18.387  1.00177.41           C
ATOM    794  C   PRO A 103      38.200  24.676  19.927  1.00177.41           C
ATOM    795  O   PRO A 103      37.082  24.386  20.350  1.00177.41           O
ATOM    796  N   LEU A 104      39.326  24.144  20.427  1.00 73.64           N
ATOM    797  CA  LEU A 104      39.237  23.174  21.476  1.00 73.64           C
ATOM    798  CB  LEU A 104      40.565  22.405  21.614  1.00 73.64           C
ATOM    799  CG  LEU A 104      40.554  21.204  22.573  1.00 73.64           C
ATOM    800  CD1 LEU A 104      39.614  20.100  22.065  1.00 73.64           C
ATOM    801  CD2 LEU A 104      41.982  20.687  22.820  1.00 73.64           C
ATOM    802  C   LEU A 104      38.973  23.931  22.747  1.00 73.64           C
ATOM    803  O   LEU A 104      39.676  24.890  23.061  1.00 73.64           O
ATOM    804  N   TYR A 105      37.925  23.530  23.497  1.00 95.90           N
ATOM    805  CA  TYR A 105      37.606  24.112  24.778  1.00 95.90           C
ATOM    806  CB  TYR A 105      36.185  24.710  24.852  1.00 95.90           C
ATOM    807  CG  TYR A 105      36.115  26.027  24.147  1.00 95.90           C
ATOM    808  CD1 TYR A 105      36.485  26.157  22.829  1.00 95.90           C
ATOM    809  CD2 TYR A 105      35.617  27.134  24.799  1.00 95.90           C
ATOM    810  CE1 TYR A 105      36.395  27.372  22.187  1.00 95.90           C
ATOM    811  CE2 TYR A 105      35.523  28.351  24.163  1.00 95.90           C
ATOM    812  CZ  TYR A 105      35.917  28.473  22.852  1.00 95.90           C
ATOM    813  OH  TYR A 105      35.823  29.717  22.191  1.00 95.90           O
ATOM    814  C   TYR A 105      37.640  22.976  25.760  1.00 95.90           C
ATOM    815  O   TYR A 105      36.853  22.037  25.664  1.00 95.90           O
ATOM    816  N   TRP A 106      38.552  23.040  26.748  1.00 70.62           N
ATOM    817  CA  TRP A 106      38.645  22.021  27.757  1.00 70.62           C
ATOM    818  CB  TRP A 106      37.460  22.024  28.731  1.00 70.62           C
ATOM    819  CG  TRP A 106      37.394  23.255  29.604  1.00 70.62           C
ATOM    820  CD2 TRP A 106      38.132  23.419  30.824  1.00 70.62           C
ATOM    821  CD1 TRP A 106      36.661  24.394  29.440  1.00 70.62           C
ATOM    822  NE1 TRP A 106      36.883  25.251  30.492  1.00 70.62           N
ATOM    823  CE2 TRP A 106      37.788  24.664  31.351  1.00 70.62           C
ATOM    824  CE3 TRP A 106      39.021  22.599  31.456  1.00 70.62           C
ATOM    825  CZ2 TRP A 106      38.327  25.107  32.526  1.00 70.62           C
ATOM    826  CZ3 TRP A 106      39.568  23.051  32.637  1.00 70.62           C
ATOM    827  CH2 TRP A 106      39.225  24.279  33.163  1.00 70.62           C
ATOM    828  C   TRP A 106      38.778  20.653  27.149  1.00 70.62           C
ATOM    829  O   TRP A 106      38.079  19.726  27.552  1.00 70.62           O
ATOM    830  N   PHE A 107      39.683  20.488  26.161  1.00 78.17           N
ATOM    831  CA  PHE A 107      39.933  19.197  25.572  1.00 78.17           C
ATOM    832  CB  PHE A 107      40.549  18.182  26.553  1.00 78.17           C
ATOM    833  CG  PHE A 107      42.001  18.496  26.707  1.00 78.17           C
ATOM    834  CD1 PHE A 107      42.438  19.559  27.466  1.00 78.17           C
ATOM    835  CD2 PHE A 107      42.937  17.698  26.092  1.00 78.17           C
ATOM    836  CE1 PHE A 107      43.782  19.824  27.595  1.00 78.17           C
ATOM    837  CE2 PHE A 107      44.281  17.958  26.218  1.00 78.17           C
ATOM    838  CZ  PHE A 107      44.706  19.024  26.970  1.00 78.17           C
ATOM    839  C   PHE A 107      38.668  18.632  25.015  1.00 78.17           C
ATOM    840  O   PHE A 107      38.502  17.415  24.953  1.00 78.17           O
ATOM    841  N   SER A 108      37.755  19.511  24.563  1.00 98.90           N
ATOM    842  CA  SER A 108      36.503  19.068  24.017  1.00 98.90           C
ATOM    843  CB  SER A 108      35.405  18.819  25.065  1.00 98.90           C
ATOM    844  OG  SER A 108      35.678  17.640  25.802  1.00 98.90           O
ATOM    845  C   SER A 108      35.978  20.166  23.155  1.00 98.90           C
ATOM    846  O   SER A 108      36.697  21.094  22.788  1.00 98.90           O
ATOM    847  N   VAL A 109      34.683  20.057  22.803  1.00136.68           N
ATOM    848  CA  VAL A 109      34.044  21.004  21.940  1.00136.68           C
ATOM    849  CB  VAL A 109      32.890  20.419  21.201  1.00136.68           C
ATOM    850  CG1 VAL A 109      32.556  21.396  20.085  1.00136.68           C
ATOM    851  CG2 VAL A 109      33.221  19.001  20.736  1.00136.68           C
ATOM    852  C   VAL A 109      33.488  22.101  22.802  1.00136.68           C
ATOM    853  O   VAL A 109      33.263  21.900  23.996  1.00136.68           O
ATOM    854  N   PRO A 110      33.259  23.263  22.237  1.00 96.81           N
ATOM    855  CA  PRO A 110      32.655  24.327  22.992  1.00 96.81           C
ATOM    856  CD  PRO A 110      34.093  23.774  21.159  1.00 96.81           C
ATOM    857  CB  PRO A 110      32.728  25.562  22.096  1.00 96.81           C
ATOM    858  CG  PRO A 110      33.990  25.308  21.247  1.00 96.81           C
ATOM    859  C   PRO A 110      31.271  23.879  23.354  1.00 96.81           C
ATOM    860  O   PRO A 110      30.714  23.029  22.661  1.00 96.81           O
ATOM    861  N   ALA A 111      30.693  24.449  24.426  1.00 40.24           N
ATOM    862  CA  ALA A 111      29.435  24.011  24.966  1.00 40.24           C
ATOM    863  CB  ALA A 111      28.983  24.853  26.171  1.00 40.24           C
ATOM    864  C   ALA A 111      28.363  24.102  23.926  1.00 40.24           C
ATOM    865  O   ALA A 111      27.489  23.239  23.860  1.00 40.24           O
ATOM    866  N   ILE A 112      28.398  25.143  23.078  1.00163.38           N
ATOM    867  CA  ILE A 112      27.381  25.332  22.083  1.00163.38           C
ATOM    868  CB  ILE A 112      27.718  26.497  21.198  1.00163.38           C
ATOM    869  CG2 ILE A 112      26.921  26.364  19.902  1.00163.38           C
ATOM    870  CG1 ILE A 112      27.519  27.834  21.920  1.00163.38           C
ATOM    871  CD1 ILE A 112      26.056  28.145  22.223  1.00163.38           C
ATOM    872  C   ILE A 112      27.326  24.124  21.191  1.00163.38           C
ATOM    873  O   ILE A 112      26.240  23.630  20.892  1.00163.38           O
ATOM    874  N   LEU A 113      28.487  23.630  20.714  1.00209.55           N
ATOM    875  CA  LEU A 113      28.483  22.450  19.886  1.00209.55           C
ATOM    876  CB  LEU A 113      29.808  21.977  19.277  1.00209.55           C
ATOM    877  CG  LEU A 113      30.335  22.650  18.007  1.00209.55           C
ATOM    878  CD1 LEU A 113      31.449  21.797  17.391  1.00209.55           C
ATOM    879  CD2 LEU A 113      29.236  22.881  16.977  1.00209.55           C
ATOM    880  C   LEU A 113      28.097  21.253  20.684  1.00209.55           C
ATOM    881  O   LEU A 113      27.446  20.347  20.166  1.00209.55           O
ATOM    882  N   LYS A 114      28.534  21.183  21.953  1.00126.61           N
ATOM    883  CA  LYS A 114      28.229  20.010  22.717  1.00126.61           C
ATOM    884  CB  LYS A 114      28.783  20.054  24.152  1.00126.61           C
ATOM    885  CG  LYS A 114      28.656  18.724  24.904  1.00126.61           C
ATOM    886  CD  LYS A 114      27.215  18.306  25.201  1.00126.61           C
ATOM    887  CE  LYS A 114      27.070  16.886  25.750  1.00126.61           C
ATOM    888  NZ  LYS A 114      27.045  15.918  24.632  1.00126.61           N
ATOM    889  C   LYS A 114      26.737  19.899  22.777  1.00126.61           C
ATOM    890  O   LYS A 114      26.184  18.802  22.697  1.00126.61           O
ATOM    891  N   GLY A 115      26.041  21.042  22.908  1.00 22.21           N
ATOM    892  CA  GLY A 115      24.607  21.036  22.984  1.00 22.21           C
ATOM    893  C   GLY A 115      24.040  20.498  21.704  1.00 22.21           C
ATOM    894  O   GLY A 115      23.031  19.795  21.710  1.00 22.21           O
ATOM    895  N   TRP A 116      24.667  20.835  20.561  1.00 70.05           N
ATOM    896  CA  TRP A 116      24.194  20.387  19.280  1.00 70.05           C
ATOM    897  CB  TRP A 116      25.121  20.880  18.146  1.00 70.05           C
ATOM    898  CG  TRP A 116      24.700  20.533  16.736  1.00 70.05           C
ATOM    899  CD2 TRP A 116      25.097  19.343  16.034  1.00 70.05           C
ATOM    900  CD1 TRP A 116      23.914  21.243  15.876  1.00 70.05           C
ATOM    901  NE1 TRP A 116      23.795  20.571  14.683  1.00 70.05           N
ATOM    902  CE2 TRP A 116      24.518  19.399  14.766  1.00 70.05           C
ATOM    903  CE3 TRP A 116      25.881  18.291  16.413  1.00 70.05           C
ATOM    904  CZ2 TRP A 116      24.713  18.400  13.855  1.00 70.05           C
ATOM    905  CZ3 TRP A 116      26.072  17.284  15.492  1.00 70.05           C
ATOM    906  CH2 TRP A 116      25.500  17.336  14.238  1.00 70.05           C
ATOM    907  C   TRP A 116      24.235  18.892  19.291  1.00 70.05           C
ATOM    908  O   TRP A 116      23.295  18.217  18.874  1.00 70.05           O
ATOM    909  N   MET A 117      25.346  18.338  19.791  1.00137.99           N
ATOM    910  CA  MET A 117      25.560  16.925  19.818  1.00137.99           C
ATOM    911  CB  MET A 117      26.962  16.692  20.404  1.00137.99           C
ATOM    912  CG  MET A 117      27.741  15.497  19.875  1.00137.99           C
ATOM    913  SD  MET A 117      29.532  15.688  20.148  1.00137.99           S
ATOM    914  CE  MET A 117      29.729  17.112  19.033  1.00137.99           C
ATOM    915  C   MET A 117      24.510  16.300  20.693  1.00137.99           C
ATOM    916  O   MET A 117      23.854  15.335  20.302  1.00137.99           O
ATOM    917  N   ASP A 118      24.283  16.863  21.895  1.00136.42           N
ATOM    918  CA  ASP A 118      23.348  16.255  22.798  1.00136.42           C
ATOM    919  CB  ASP A 118      23.463  16.780  24.246  1.00136.42           C
ATOM    920  CG  ASP A 118      23.316  18.293  24.294  1.00136.42           C
ATOM    921  OD1 ASP A 118      22.235  18.812  23.913  1.00136.42           O
ATOM    922  OD2 ASP A 118      24.293  18.950  24.740  1.00136.42           O
ATOM    923  C   ASP A 118      21.924  16.321  22.303  1.00136.42           C
ATOM    924  O   ASP A 118      21.186  15.344  22.425  1.00136.42           O
ATOM    925  N   ARG A 119      21.484  17.479  21.774  1.00166.21           N
ATOM    926  CA  ARG A 119      20.125  17.662  21.327  1.00166.21           C
ATOM    927  CB  ARG A 119      19.786  19.142  21.057  1.00166.21           C
ATOM    928  CG  ARG A 119      19.914  20.095  22.250  1.00166.21           C
ATOM    929  CD  ARG A 119      18.589  20.427  22.944  1.00166.21           C
ATOM    930  NE  ARG A 119      17.603  20.851  21.905  1.00166.21           N
ATOM    931  CZ  ARG A 119      17.450  22.160  21.542  1.00166.21           C
ATOM    932  NH1 ARG A 119      18.247  23.128  22.077  1.00166.21           N
ATOM    933  NH2 ARG A 119      16.486  22.501  20.639  1.00166.21           N
ATOM    934  C   ARG A 119      19.819  16.965  20.029  1.00166.21           C
ATOM    935  O   ARG A 119      18.764  16.351  19.874  1.00166.21           O
ATOM    936  N   VAL A 120      20.719  17.116  19.036  1.00 65.02           N
ATOM    937  CA  VAL A 120      20.494  16.654  17.691  1.00 65.02           C
ATOM    938  CB  VAL A 120      21.478  17.233  16.716  1.00 65.02           C
ATOM    939  CG1 VAL A 120      21.223  16.616  15.328  1.00 65.02           C
ATOM    940  CG2 VAL A 120      21.350  18.765  16.751  1.00 65.02           C
ATOM    941  C   VAL A 120      20.551  15.163  17.530  1.00 65.02           C
ATOM    942  O   VAL A 120      19.681  14.577  16.886  1.00 65.02           O
ATOM    943  N   LEU A 121      21.570  14.500  18.112  1.00 78.10           N
ATOM    944  CA  LEU A 121      21.756  13.106  17.821  1.00 78.10           C
ATOM    945  CB  LEU A 121      23.230  12.685  17.937  1.00 78.10           C
ATOM    946  CG  LEU A 121      24.156  13.449  16.971  1.00 78.10           C
ATOM    947  CD1 LEU A 121      25.617  12.997  17.120  1.00 78.10           C
ATOM    948  CD2 LEU A 121      23.653  13.356  15.521  1.00 78.10           C
ATOM    949  C   LEU A 121      20.980  12.287  18.800  1.00 78.10           C
ATOM    950  O   LEU A 121      21.548  11.643  19.681  1.00 78.10           O
ATOM    951  N   CYS A 122      19.648  12.240  18.625  1.00 42.44           N
ATOM    952  CA  CYS A 122      18.821  11.526  19.552  1.00 42.44           C
ATOM    953  CB  CYS A 122      17.406  12.115  19.693  1.00 42.44           C
ATOM    954  SG  CYS A 122      16.449  12.020  18.151  1.00 42.44           S
ATOM    955  C   CYS A 122      18.673  10.106  19.118  1.00 42.44           C
ATOM    956  O   CYS A 122      19.008   9.734  17.994  1.00 42.44           O
ATOM    957  N   GLN A 123      18.160   9.265  20.036  1.00 46.80           N
ATOM    958  CA  GLN A 123      17.962   7.884  19.723  1.00 46.80           C
ATOM    959  CB  GLN A 123      17.626   7.015  20.948  1.00 46.80           C
ATOM    960  CG  GLN A 123      17.513   5.523  20.629  1.00 46.80           C
ATOM    961  CD  GLN A 123      17.241   4.784  21.933  1.00 46.80           C
ATOM    962  OE1 GLN A 123      17.318   5.360  23.017  1.00 46.80           O
ATOM    963  NE2 GLN A 123      16.918   3.467  21.828  1.00 46.80           N
ATOM    964  C   GLN A 123      16.834   7.806  18.746  1.00 46.80           C
ATOM    965  O   GLN A 123      15.848   8.535  18.846  1.00 46.80           O
ATOM    966  N   GLY A 124      16.986   6.917  17.748  1.00 48.59           N
ATOM    967  CA  GLY A 124      16.016   6.727  16.714  1.00 48.59           C
ATOM    968  C   GLY A 124      16.541   7.446  15.516  1.00 48.59           C
ATOM    969  O   GLY A 124      16.361   6.986  14.390  1.00 48.59           O
ATOM    970  N   PHE A 125      17.097   8.661  15.716  1.00109.89           N
ATOM    971  CA  PHE A 125      17.684   9.354  14.608  1.00109.89           C
ATOM    972  CB  PHE A 125      17.686  10.877  14.815  1.00109.89           C
ATOM    973  CG  PHE A 125      18.277  11.465  13.588  1.00109.89           C
ATOM    974  CD1 PHE A 125      17.551  11.491  12.420  1.00109.89           C
ATOM    975  CD2 PHE A 125      19.544  11.999  13.608  1.00109.89           C
ATOM    976  CE1 PHE A 125      18.086  12.030  11.277  1.00109.89           C
ATOM    977  CE2 PHE A 125      20.084  12.541  12.468  1.00109.89           C
ATOM    978  CZ  PHE A 125      19.354  12.553  11.304  1.00109.89           C
ATOM    979  C   PHE A 125      19.093   8.918  14.295  1.00109.89           C
ATOM    980  O   PHE A 125      19.379   8.414  13.210  1.00109.89           O
ATOM    981  N   ALA A 126      20.014   9.167  15.257  1.00 83.31           N
ATOM    982  CA  ALA A 126      21.430   8.908  15.172  1.00 83.31           C
ATOM    983  CB  ALA A 126      22.239   9.738  16.184  1.00 83.31           C
ATOM    984  C   ALA A 126      21.806   7.480  15.391  1.00 83.31           C
ATOM    985  O   ALA A 126      22.675   6.935  14.709  1.00 83.31           O
ATOM    986  N   PHE A 127      21.187   6.853  16.406  1.00157.49           N
ATOM    987  CA  PHE A 127      21.549   5.513  16.756  1.00157.49           C
ATOM    988  CB  PHE A 127      22.680   5.427  17.799  1.00157.49           C
ATOM    989  CG  PHE A 127      22.152   5.903  19.112  1.00157.49           C
ATOM    990  CD1 PHE A 127      22.152   7.242  19.430  1.00157.49           C
ATOM    991  CD2 PHE A 127      21.647   5.005  20.029  1.00157.49           C
ATOM    992  CE1 PHE A 127      21.663   7.674  20.641  1.00157.49           C
ATOM    993  CE2 PHE A 127      21.156   5.430  21.241  1.00157.49           C
ATOM    994  CZ  PHE A 127      21.165   6.769  21.548  1.00157.49           C
ATOM    995  C   PHE A 127      20.346   4.913  17.388  1.00157.49           C
ATOM    996  O   PHE A 127      19.370   5.604  17.674  1.00157.49           O
ATOM    997  N   ASP A 128      20.372   3.586  17.585  1.00 92.09           N
ATOM    998  CA  ASP A 128      19.285   2.948  18.254  1.00 92.09           C
ATOM    999  CB  ASP A 128      18.216   2.414  17.284  1.00 92.09           C
ATOM   1000  CG  ASP A 128      16.914   2.218  18.048  1.00 92.09           C
ATOM   1001  OD1 ASP A 128      16.926   2.366  19.299  1.00 92.09           O
ATOM   1002  OD2 ASP A 128      15.885   1.924  17.383  1.00 92.09           O
ATOM   1003  C   ASP A 128      19.903   1.792  18.962  1.00 92.09           C
ATOM   1004  O   ASP A 128      21.062   1.469  18.714  1.00 92.09           O
ATOM   1005  N   ILE A 129      19.181   1.172  19.911  1.00131.40           N
ATOM   1006  CA  ILE A 129      19.726   0.007  20.537  1.00131.40           C
ATOM   1007  CB  ILE A 129      19.832   0.151  22.028  1.00131.40           C
ATOM   1008  CG2 ILE A 129      20.916   1.196  22.340  1.00131.40           C
ATOM   1009  CG1 ILE A 129      18.462   0.485  22.628  1.00131.40           C
ATOM   1010  CD1 ILE A 129      18.451   0.477  24.153  1.00131.40           C
ATOM   1011  C   ILE A 129      18.830  -1.129  20.175  1.00131.40           C
ATOM   1012  O   ILE A 129      17.677  -1.183  20.599  1.00131.40           O
ATOM   1013  N   PRO A 130      19.306  -2.043  19.369  1.00 84.78           N
ATOM   1014  CA  PRO A 130      20.632  -2.017  18.801  1.00 84.78           C
ATOM   1015  CD  PRO A 130      18.749  -3.384  19.385  1.00 84.78           C
ATOM   1016  CB  PRO A 130      20.941  -3.457  18.382  1.00 84.78           C
ATOM   1017  CG  PRO A 130      19.572  -4.154  18.344  1.00 84.78           C
ATOM   1018  C   PRO A 130      20.748  -1.043  17.668  1.00 84.78           C
ATOM   1019  O   PRO A 130      19.737  -0.441  17.314  1.00 84.78           O
ATOM   1020  N   GLY A 131      21.950  -0.909  17.048  1.00 53.04           N
ATOM   1021  CA  GLY A 131      22.129   0.060  15.992  1.00 53.04           C
ATOM   1022  C   GLY A 131      23.048   1.187  16.388  1.00 53.04           C
ATOM   1023  O   GLY A 131      22.702   2.358  16.236  1.00 53.04           O
ATOM   1024  N   PHE A 132      24.241   0.854  16.934  1.00 85.48           N
ATOM   1025  CA  PHE A 132      25.231   1.843  17.283  1.00 85.48           C
ATOM   1026  CB  PHE A 132      25.254   2.159  18.789  1.00 85.48           C
ATOM   1027  CG  PHE A 132      25.343   0.873  19.536  1.00 85.48           C
ATOM   1028  CD1 PHE A 132      26.544   0.226  19.697  1.00 85.48           C
ATOM   1029  CD2 PHE A 132      24.210   0.316  20.085  1.00 85.48           C
ATOM   1030  CE1 PHE A 132      26.617  -0.959  20.390  1.00 85.48           C
ATOM   1031  CE2 PHE A 132      24.275  -0.869  20.780  1.00 85.48           C
ATOM   1032  CZ  PHE A 132      25.481  -1.509  20.933  1.00 85.48           C
ATOM   1033  C   PHE A 132      26.585   1.362  16.839  1.00 85.48           C
ATOM   1034  O   PHE A 132      26.734   0.210  16.430  1.00 85.48           O
ATOM   1035  N   TYR A 133      27.622   2.236  16.900  1.00146.80           N
ATOM   1036  CA  TYR A 133      28.895   1.798  16.396  1.00146.80           C
ATOM   1037  CB  TYR A 133      29.538   0.608  17.134  1.00146.80           C
ATOM   1038  CG  TYR A 133      30.016   1.138  18.446  1.00146.80           C
ATOM   1039  CD1 TYR A 133      31.062   2.032  18.492  1.00146.80           C
ATOM   1040  CD2 TYR A 133      29.444   0.733  19.630  1.00146.80           C
ATOM   1041  CE1 TYR A 133      31.515   2.529  19.692  1.00146.80           C
ATOM   1042  CE2 TYR A 133      29.891   1.225  20.834  1.00146.80           C
ATOM   1043  CZ  TYR A 133      30.927   2.126  20.866  1.00146.80           C
ATOM   1044  OH  TYR A 133      31.387   2.633  22.100  1.00146.80           O
ATOM   1045  C   TYR A 133      28.707   1.510  14.943  1.00146.80           C
ATOM   1046  O   TYR A 133      28.011   2.248  14.250  1.00146.80           O
ATOM   1047  N   ASP A 134      29.385   0.477  14.415  1.00138.95           N
ATOM   1048  CA  ASP A 134      29.295   0.188  13.013  1.00138.95           C
ATOM   1049  CB  ASP A 134      30.095  -1.067  12.622  1.00138.95           C
ATOM   1050  CG  ASP A 134      29.766  -2.159  13.623  1.00138.95           C
ATOM   1051  OD1 ASP A 134      30.179  -1.993  14.803  1.00138.95           O
ATOM   1052  OD2 ASP A 134      29.107  -3.161  13.239  1.00138.95           O
ATOM   1053  C   ASP A 134      27.859   0.080  12.577  1.00138.95           C
ATOM   1054  O   ASP A 134      27.546   0.379  11.426  1.00138.95           O
ATOM   1055  N   SER A 135      26.949  -0.381  13.452  1.00 68.90           N
ATOM   1056  CA  SER A 135      25.549  -0.473  13.118  1.00 68.90           C
ATOM   1057  CB  SER A 135      24.804  -1.537  13.944  1.00 68.90           C
ATOM   1058  OG  SER A 135      24.799  -1.188  15.319  1.00 68.90           O
ATOM   1059  C   SER A 135      24.810   0.839  13.280  1.00 68.90           C
ATOM   1060  O   SER A 135      23.586   0.869  13.162  1.00 68.90           O
ATOM   1061  N   GLY A 136      25.499   1.964  13.558  1.00 41.48           N
ATOM   1062  CA  GLY A 136      24.803   3.203  13.830  1.00 41.48           C
ATOM   1063  C   GLY A 136      24.000   3.635  12.633  1.00 41.48           C
ATOM   1064  O   GLY A 136      24.270   3.252  11.499  1.00 41.48           O
ATOM   1065  N   LEU A 137      22.978   4.478  12.892  1.00131.87           N
ATOM   1066  CA  LEU A 137      22.013   4.951  11.933  1.00131.87           C
ATOM   1067  CB  LEU A 137      20.830   5.680  12.593  1.00131.87           C
ATOM   1068  CG  LEU A 137      19.888   4.737  13.366  1.00131.87           C
ATOM   1069  CD1 LEU A 137      19.104   3.822  12.411  1.00131.87           C
ATOM   1070  CD2 LEU A 137      20.644   3.938  14.437  1.00131.87           C
ATOM   1071  C   LEU A 137      22.599   5.862  10.890  1.00131.87           C
ATOM   1072  O   LEU A 137      22.074   5.946   9.781  1.00131.87           O
ATOM   1073  N   LEU A 138      23.628   6.646  11.252  1.00163.49           N
ATOM   1074  CA  LEU A 138      24.294   7.585  10.387  1.00163.49           C
ATOM   1075  CB  LEU A 138      25.002   8.746  11.094  1.00163.49           C
ATOM   1076  CG  LEU A 138      23.975   9.634  11.816  1.00163.49           C
ATOM   1077  CD1 LEU A 138      23.561   9.012  13.148  1.00163.49           C
ATOM   1078  CD2 LEU A 138      24.419  11.092  11.927  1.00163.49           C
ATOM   1079  C   LEU A 138      25.231   6.923   9.424  1.00163.49           C
ATOM   1080  O   LEU A 138      25.914   7.608   8.668  1.00163.49           O
ATOM   1081  N   GLN A 139      25.397   5.595   9.523  1.00192.81           N
ATOM   1082  CA  GLN A 139      26.290   4.841   8.687  1.00192.81           C
ATOM   1083  CB  GLN A 139      25.959   3.344   8.744  1.00192.81           C
ATOM   1084  CG  GLN A 139      27.117   2.448   8.346  1.00192.81           C
ATOM   1085  CD  GLN A 139      28.013   2.348   9.571  1.00192.81           C
ATOM   1086  OE1 GLN A 139      29.092   1.759   9.531  1.00192.81           O
ATOM   1087  NE2 GLN A 139      27.546   2.942  10.703  1.00192.81           N
ATOM   1088  C   GLN A 139      26.148   5.287   7.254  1.00192.81           C
ATOM   1089  O   GLN A 139      25.063   5.649   6.799  1.00192.81           O
ATOM   1090  N   GLY A 140      27.274   5.301   6.509  1.00 27.89           N
ATOM   1091  CA  GLY A 140      27.247   5.721   5.138  1.00 27.89           C
ATOM   1092  C   GLY A 140      27.635   7.169   5.059  1.00 27.89           C
ATOM   1093  O   GLY A 140      27.776   7.712   3.965  1.00 27.89           O
ATOM   1094  N   LYS A 141      27.818   7.843   6.214  1.00126.97           N
ATOM   1095  CA  LYS A 141      28.205   9.229   6.170  1.00126.97           C
ATOM   1096  CB  LYS A 141      27.399  10.184   7.078  1.00126.97           C
ATOM   1097  CG  LYS A 141      25.977  10.546   6.634  1.00126.97           C
ATOM   1098  CD  LYS A 141      24.903   9.517   6.982  1.00126.97           C
ATOM   1099  CE  LYS A 141      23.476  10.047   6.818  1.00126.97           C
ATOM   1100  NZ  LYS A 141      23.201  11.089   7.833  1.00126.97           N
ATOM   1101  C   LYS A 141      29.613   9.342   6.668  1.00126.97           C
ATOM   1102  O   LYS A 141      30.120   8.451   7.347  1.00126.97           O
ATOM   1103  N   LEU A 142      30.293  10.455   6.313  1.00 95.36           N
ATOM   1104  CA  LEU A 142      31.632  10.681   6.778  1.00 95.36           C
ATOM   1105  CB  LEU A 142      32.664  10.966   5.674  1.00 95.36           C
ATOM   1106  CG  LEU A 142      32.856   9.795   4.693  1.00 95.36           C
ATOM   1107  CD1 LEU A 142      31.659   9.660   3.742  1.00 95.36           C
ATOM   1108  CD2 LEU A 142      34.201   9.884   3.963  1.00 95.36           C
ATOM   1109  C   LEU A 142      31.608  11.872   7.686  1.00 95.36           C
ATOM   1110  O   LEU A 142      30.784  12.770   7.525  1.00 95.36           O
ATOM   1111  N   ALA A 143      32.504  11.887   8.697  1.00 40.81           N
ATOM   1112  CA  ALA A 143      32.575  12.999   9.603  1.00 40.81           C
ATOM   1113  CB  ALA A 143      31.985  12.696  10.989  1.00 40.81           C
ATOM   1114  C   ALA A 143      34.019  13.362   9.779  1.00 40.81           C
ATOM   1115  O   ALA A 143      34.901  12.511   9.674  1.00 40.81           O
ATOM   1116  N   LEU A 144      34.298  14.659  10.031  0.50121.69           N
ATOM   1117  CA  LEU A 144      35.657  15.109  10.155  0.50121.69           C
ATOM   1118  CB  LEU A 144      36.177  15.658   8.808  0.50121.69           C
ATOM   1119  CG  LEU A 144      37.657  16.088   8.730  0.50121.69           C
ATOM   1120  CD1 LEU A 144      38.021  16.451   7.281  0.50121.69           C
ATOM   1121  CD2 LEU A 144      37.993  17.237   9.692  0.50121.69           C
ATOM   1122  C   LEU A 144      35.684  16.189  11.193  0.50121.69           C
ATOM   1123  O   LEU A 144      34.782  17.020  11.283  0.50121.69           O
ATOM   1124  N   LEU A 145      36.750  16.208  12.007  1.00144.39           N
ATOM   1125  CA  LEU A 145      36.794  17.136  13.094  1.00144.39           C
ATOM   1126  CB  LEU A 145      37.122  16.318  14.356  1.00144.39           C
ATOM   1127  CG  LEU A 145      36.599  16.848  15.691  1.00144.39           C
ATOM   1128  CD1 LEU A 145      37.255  16.100  16.865  1.00144.39           C
ATOM   1129  CD2 LEU A 145      36.647  18.373  15.762  1.00144.39           C
ATOM   1130  C   LEU A 145      37.923  18.085  12.785  1.00144.39           C
ATOM   1131  O   LEU A 145      39.069  17.659  12.659  1.00144.39           O
ATOM   1132  N   SER A 146      37.632  19.397  12.612  1.00117.96           N
ATOM   1133  CA  SER A 146      38.699  20.335  12.376  1.00117.96           C
ATOM   1134  CB  SER A 146      38.491  21.260  11.166  1.00117.96           C
ATOM   1135  OG  SER A 146      37.364  22.091  11.373  1.00117.96           O
ATOM   1136  C   SER A 146      38.803  21.162  13.618  1.00117.96           C
ATOM   1137  O   SER A 146      37.898  21.927  13.955  1.00117.96           O
ATOM   1138  N   VAL A 147      39.948  21.032  14.320  1.00 59.24           N
ATOM   1139  CA  VAL A 147      40.084  21.642  15.610  1.00 59.24           C
ATOM   1140  CB  VAL A 147      40.312  20.630  16.699  1.00 59.24           C
ATOM   1141  CG1 VAL A 147      40.463  21.354  18.047  1.00 59.24           C
ATOM   1142  CG2 VAL A 147      39.173  19.600  16.653  1.00 59.24           C
ATOM   1143  C   VAL A 147      41.268  22.563  15.632  1.00 59.24           C
ATOM   1144  O   VAL A 147      42.270  22.346  14.952  1.00 59.24           O
ATOM   1145  N   THR A 148      41.158  23.634  16.443  1.00 67.44           N
ATOM   1146  CA  THR A 148      42.207  24.600  16.625  1.00 67.44           C
ATOM   1147  CB  THR A 148      41.788  25.981  16.197  1.00 67.44           C
ATOM   1148  OG1 THR A 148      40.615  26.382  16.891  1.00 67.44           O
ATOM   1149  CG2 THR A 148      41.534  25.976  14.677  1.00 67.44           C
ATOM   1150  C   THR A 148      42.538  24.596  18.104  1.00 67.44           C
ATOM   1151  O   THR A 148      41.695  24.237  18.921  1.00 67.44           O
ATOM   1152  N   THR A 149      43.772  24.989  18.505  1.00144.63           N
ATOM   1153  CA  THR A 149      44.211  24.778  19.874  1.00144.63           C
ATOM   1154  CB  THR A 149      44.974  23.491  19.860  1.00144.63           C
ATOM   1155  OG1 THR A 149      45.866  23.380  20.954  1.00144.63           O
ATOM   1156  CG2 THR A 149      45.693  23.392  18.506  1.00144.63           C
ATOM   1157  C   THR A 149      45.092  25.886  20.368  1.00144.63           C
ATOM   1158  O   THR A 149      45.756  26.572  19.594  1.00144.63           O
ATOM   1159  N   GLY A 150      45.028  26.137  21.698  1.00 44.74           N
ATOM   1160  CA  GLY A 150      45.903  27.042  22.393  1.00 44.74           C
ATOM   1161  C   GLY A 150      47.276  26.427  22.514  1.00 44.74           C
ATOM   1162  O   GLY A 150      48.286  27.081  22.262  1.00 44.74           O
ATOM   1163  N   GLY A 151      47.335  25.128  22.894  1.00 36.75           N
ATOM   1164  CA  GLY A 151      48.574  24.449  23.176  1.00 36.75           C
ATOM   1165  C   GLY A 151      49.294  24.122  21.897  1.00 36.75           C
ATOM   1166  O   GLY A 151      48.690  24.037  20.829  1.00 36.75           O
ATOM   1167  N   THR A 152      50.626  23.898  21.996  1.00 55.09           N
ATOM   1168  CA  THR A 152      51.458  23.622  20.854  1.00 55.09           C
ATOM   1169  CB  THR A 152      52.900  23.972  21.077  1.00 55.09           C
ATOM   1170  OG1 THR A 152      53.433  23.195  22.141  1.00 55.09           O
ATOM   1171  CG2 THR A 152      52.991  25.469  21.426  1.00 55.09           C
ATOM   1172  C   THR A 152      51.404  22.155  20.557  1.00 55.09           C
ATOM   1173  O   THR A 152      50.947  21.351  21.367  1.00 55.09           O
ATOM   1174  N   ALA A 153      51.891  21.785  19.355  1.00 35.66           N
ATOM   1175  CA  ALA A 153      51.887  20.426  18.889  1.00 35.66           C
ATOM   1176  CB  ALA A 153      52.483  20.275  17.482  1.00 35.66           C
ATOM   1177  C   ALA A 153      52.720  19.607  19.821  1.00 35.66           C
ATOM   1178  O   ALA A 153      52.381  18.470  20.141  1.00 35.66           O
ATOM   1179  N   GLU A 154      53.835  20.189  20.288  1.00100.35           N
ATOM   1180  CA  GLU A 154      54.777  19.545  21.156  1.00100.35           C
ATOM   1181  CB  GLU A 154      55.927  20.495  21.492  1.00100.35           C
ATOM   1182  CG  GLU A 154      56.887  19.964  22.545  1.00100.35           C
ATOM   1183  CD  GLU A 154      57.870  21.088  22.819  1.00100.35           C
ATOM   1184  OE1 GLU A 154      57.627  22.209  22.296  1.00100.35           O
ATOM   1185  OE2 GLU A 154      58.869  20.849  23.548  1.00100.35           O
ATOM   1186  C   GLU A 154      54.120  19.176  22.459  1.00100.35           C
ATOM   1187  O   GLU A 154      54.372  18.094  22.988  1.00100.35           O
ATOM   1188  N   MET A 155      53.275  20.066  23.028  1.00132.56           N
ATOM   1189  CA  MET A 155      52.638  19.771  24.287  1.00132.56           C
ATOM   1190  CB  MET A 155      51.961  20.949  24.994  1.00132.56           C
ATOM   1191  CG  MET A 155      50.821  21.638  24.266  1.00132.56           C
ATOM   1192  SD  MET A 155      50.045  22.870  25.346  1.00132.56           S
ATOM   1193  CE  MET A 155      51.592  23.781  25.610  1.00132.56           C
ATOM   1194  C   MET A 155      51.687  18.626  24.097  1.00132.56           C
ATOM   1195  O   MET A 155      51.445  17.838  25.008  1.00132.56           O
ATOM   1196  N   TYR A 156      51.122  18.526  22.886  1.00157.78           N
ATOM   1197  CA  TYR A 156      50.187  17.537  22.430  1.00157.78           C
ATOM   1198  CB  TYR A 156      49.359  17.920  21.196  1.00157.78           C
ATOM   1199  CG  TYR A 156      48.239  18.707  21.778  1.00157.78           C
ATOM   1200  CD1 TYR A 156      47.182  18.043  22.359  1.00157.78           C
ATOM   1201  CD2 TYR A 156      48.238  20.081  21.766  1.00157.78           C
ATOM   1202  CE1 TYR A 156      46.133  18.734  22.917  1.00157.78           C
ATOM   1203  CE2 TYR A 156      47.190  20.777  22.322  1.00157.78           C
ATOM   1204  CZ  TYR A 156      46.137  20.107  22.898  1.00157.78           C
ATOM   1205  OH  TYR A 156      45.067  20.828  23.468  1.00157.78           O
ATOM   1206  C   TYR A 156      50.752  16.156  22.267  1.00157.78           C
ATOM   1207  O   TYR A 156      50.022  15.279  21.825  1.00157.78           O
ATOM   1208  N   THR A 157      52.074  15.938  22.393  1.00 68.17           N
ATOM   1209  CA  THR A 157      52.595  14.598  22.239  1.00 68.17           C
ATOM   1210  CB  THR A 157      54.035  14.583  21.827  1.00 68.17           C
ATOM   1211  OG1 THR A 157      54.831  15.206  22.825  1.00 68.17           O
ATOM   1212  CG2 THR A 157      54.169  15.338  20.493  1.00 68.17           C
ATOM   1213  C   THR A 157      52.486  13.812  23.524  1.00 68.17           C
ATOM   1214  O   THR A 157      52.050  14.318  24.557  1.00 68.17           O
ATOM   1215  N   LYS A 158      52.889  12.519  23.470  1.00 93.81           N
ATOM   1216  CA  LYS A 158      52.802  11.608  24.582  1.00 93.81           C
ATOM   1217  CB  LYS A 158      53.273  10.188  24.226  1.00 93.81           C
ATOM   1218  CG  LYS A 158      52.370   9.484  23.211  1.00 93.81           C
ATOM   1219  CD  LYS A 158      52.984   8.214  22.620  1.00 93.81           C
ATOM   1220  CE  LYS A 158      54.176   8.478  21.698  1.00 93.81           C
ATOM   1221  NZ  LYS A 158      53.719   9.129  20.450  1.00 93.81           N
ATOM   1222  C   LYS A 158      53.666  12.102  25.702  1.00 93.81           C
ATOM   1223  O   LYS A 158      53.312  11.975  26.873  1.00 93.81           O
ATOM   1224  N   THR A 159      54.851  12.639  25.361  1.00 47.13           N
ATOM   1225  CA  THR A 159      55.782  13.157  26.322  1.00 47.13           C
ATOM   1226  CB  THR A 159      57.143  13.411  25.741  1.00 47.13           C
ATOM   1227  OG1 THR A 159      57.079  14.426  24.750  1.00 47.13           O
ATOM   1228  CG2 THR A 159      57.660  12.100  25.124  1.00 47.13           C
ATOM   1229  C   THR A 159      55.290  14.448  26.915  1.00 47.13           C
ATOM   1230  O   THR A 159      55.589  14.751  28.069  1.00 47.13           O
ATOM   1231  N   GLY A 160      54.536  15.252  26.135  1.00 31.78           N
ATOM   1232  CA  GLY A 160      54.127  16.570  26.550  1.00 31.78           C
ATOM   1233  C   GLY A 160      53.082  16.517  27.623  1.00 31.78           C
ATOM   1234  O   GLY A 160      52.492  15.477  27.903  1.00 31.78           O
ATOM   1235  N   VAL A 161      52.824  17.698  28.227  1.00103.50           N
ATOM   1236  CA  VAL A 161      51.926  17.891  29.331  1.00103.50           C
ATOM   1237  CB  VAL A 161      51.885  19.324  29.766  1.00103.50           C
ATOM   1238  CG1 VAL A 161      51.561  20.198  28.543  1.00103.50           C
ATOM   1239  CG2 VAL A 161      50.845  19.457  30.885  1.00103.50           C
ATOM   1240  C   VAL A 161      50.526  17.497  28.971  1.00103.50           C
ATOM   1241  O   VAL A 161      49.843  16.841  29.756  1.00103.50           O
ATOM   1242  N   ASN A 162      50.060  17.906  27.778  1.00 68.74           N
ATOM   1243  CA  ASN A 162      48.716  17.665  27.330  1.00 68.74           C
ATOM   1244  CB  ASN A 162      48.356  18.438  26.049  1.00 68.74           C
ATOM   1245  CG  ASN A 162      48.234  19.910  26.406  1.00 68.74           C
ATOM   1246  OD1 ASN A 162      48.401  20.299  27.561  1.00 68.74           O
ATOM   1247  ND2 ASN A 162      47.917  20.754  25.389  1.00 68.74           N
ATOM   1248  C   ASN A 162      48.463  16.222  27.041  1.00 68.74           C
ATOM   1249  O   ASN A 162      47.334  15.752  27.166  1.00 68.74           O
ATOM   1250  N   GLY A 163      49.489  15.477  26.604  1.00 27.72           N
ATOM   1251  CA  GLY A 163      49.241  14.117  26.226  1.00 27.72           C
ATOM   1252  C   GLY A 163      49.001  14.135  24.752  1.00 27.72           C
ATOM   1253  O   GLY A 163      48.873  15.197  24.146  1.00 27.72           O
ATOM   1254  N   ASP A 164      48.915  12.948  24.126  1.00 66.73           N
ATOM   1255  CA  ASP A 164      48.753  12.933  22.703  1.00 66.73           C
ATOM   1256  CB  ASP A 164      48.844  11.515  22.104  1.00 66.73           C
ATOM   1257  CG  ASP A 164      49.042  11.616  20.598  1.00 66.73           C
ATOM   1258  OD1 ASP A 164      48.106  12.086  19.899  1.00 66.73           O
ATOM   1259  OD2 ASP A 164      50.137  11.209  20.124  1.00 66.73           O
ATOM   1260  C   ASP A 164      47.406  13.509  22.398  1.00 66.73           C
ATOM   1261  O   ASP A 164      46.465  13.371  23.178  1.00 66.73           O
ATOM   1262  N   SER A 165      47.291  14.188  21.240  1.00 50.28           N
ATOM   1263  CA  SER A 165      46.074  14.828  20.843  1.00 50.28           C
ATOM   1264  CB  SER A 165      46.219  15.610  19.524  1.00 50.28           C
ATOM   1265  OG  SER A 165      46.550  14.729  18.461  1.00 50.28           O
ATOM   1266  C   SER A 165      45.024  13.777  20.645  1.00 50.28           C
ATOM   1267  O   SER A 165      43.838  14.029  20.841  1.00 50.28           O
ATOM   1268  N   ARG A 166      45.442  12.549  20.290  1.00 80.27           N
ATOM   1269  CA  ARG A 166      44.533  11.476  20.012  1.00 80.27           C
ATOM   1270  CB  ARG A 166      45.246  10.179  19.600  1.00 80.27           C
ATOM   1271  CG  ARG A 166      45.976  10.292  18.262  1.00 80.27           C
ATOM   1272  CD  ARG A 166      46.643   8.988  17.821  1.00 80.27           C
ATOM   1273  NE  ARG A 166      47.309   9.245  16.514  1.00 80.27           N
ATOM   1274  CZ  ARG A 166      47.677   8.194  15.726  1.00 80.27           C
ATOM   1275  NH1 ARG A 166      47.419   6.916  16.131  1.00 80.27           N
ATOM   1276  NH2 ARG A 166      48.298   8.420  14.531  1.00 80.27           N
ATOM   1277  C   ARG A 166      43.731  11.177  21.239  1.00 80.27           C
ATOM   1278  O   ARG A 166      42.582  10.754  21.142  1.00 80.27           O
ATOM   1279  N   TYR A 167      44.319  11.374  22.432  1.00 60.78           N
ATOM   1280  CA  TYR A 167      43.637  11.040  23.648  1.00 60.78           C
ATOM   1281  CB  TYR A 167      44.473  11.294  24.915  1.00 60.78           C
ATOM   1282  CG  TYR A 167      45.693  10.443  24.837  1.00 60.78           C
ATOM   1283  CD1 TYR A 167      45.605   9.073  24.902  1.00 60.78           C
ATOM   1284  CD2 TYR A 167      46.934  11.023  24.722  1.00 60.78           C
ATOM   1285  CE1 TYR A 167      46.737   8.294  24.835  1.00 60.78           C
ATOM   1286  CE2 TYR A 167      48.070  10.252  24.656  1.00 60.78           C
ATOM   1287  CZ  TYR A 167      47.972   8.883  24.710  1.00 60.78           C
ATOM   1288  OH  TYR A 167      49.136   8.087  24.641  1.00 60.78           O
ATOM   1289  C   TYR A 167      42.380  11.853  23.777  1.00 60.78           C
ATOM   1290  O   TYR A 167      41.340  11.325  24.168  1.00 60.78           O
ATOM   1291  N   PHE A 168      42.433  13.164  23.469  1.00 98.00           N
ATOM   1292  CA  PHE A 168      41.268  13.991  23.631  1.00 98.00           C
ATOM   1293  CB  PHE A 168      41.521  15.519  23.667  1.00 98.00           C
ATOM   1294  CG  PHE A 168      41.991  16.098  22.375  1.00 98.00           C
ATOM   1295  CD1 PHE A 168      41.109  16.331  21.345  1.00 98.00           C
ATOM   1296  CD2 PHE A 168      43.309  16.459  22.209  1.00 98.00           C
ATOM   1297  CE1 PHE A 168      41.538  16.884  20.161  1.00 98.00           C
ATOM   1298  CE2 PHE A 168      43.745  17.012  21.028  1.00 98.00           C
ATOM   1299  CZ  PHE A 168      42.860  17.224  19.998  1.00 98.00           C
ATOM   1300  C   PHE A 168      40.212  13.663  22.615  1.00 98.00           C
ATOM   1301  O   PHE A 168      39.026  13.864  22.874  1.00 98.00           O
ATOM   1302  N   LEU A 169      40.609  13.183  21.420  1.00138.60           N
ATOM   1303  CA  LEU A 169      39.668  12.889  20.368  1.00138.60           C
ATOM   1304  CB  LEU A 169      40.252  12.518  18.992  1.00138.60           C
ATOM   1305  CG  LEU A 169      40.813  13.698  18.184  1.00138.60           C
ATOM   1306  CD1 LEU A 169      42.213  14.106  18.642  1.00138.60           C
ATOM   1307  CD2 LEU A 169      40.727  13.427  16.680  1.00138.60           C
ATOM   1308  C   LEU A 169      38.740  11.764  20.717  1.00138.60           C
ATOM   1309  O   LEU A 169      37.645  11.683  20.162  1.00138.60           O
ATOM   1310  N   TRP A 170      39.138  10.864  21.631  1.00 86.78           N
ATOM   1311  CA  TRP A 170      38.398   9.653  21.871  1.00 86.78           C
ATOM   1312  CB  TRP A 170      38.990   8.850  23.050  1.00 86.78           C
ATOM   1313  CG  TRP A 170      38.193   7.647  23.501  1.00 86.78           C
ATOM   1314  CD2 TRP A 170      38.221   6.351  22.882  1.00 86.78           C
ATOM   1315  CD1 TRP A 170      37.322   7.553  24.547  1.00 86.78           C
ATOM   1316  NE1 TRP A 170      36.814   6.279  24.625  1.00 86.78           N
ATOM   1317  CE2 TRP A 170      37.356   5.529  23.605  1.00 86.78           C
ATOM   1318  CE3 TRP A 170      38.911   5.882  21.801  1.00 86.78           C
ATOM   1319  CZ2 TRP A 170      37.167   4.222  23.257  1.00 86.78           C
ATOM   1320  CZ3 TRP A 170      38.716   4.563  21.452  1.00 86.78           C
ATOM   1321  CH2 TRP A 170      37.861   3.749  22.165  1.00 86.78           C
ATOM   1322  C   TRP A 170      36.941   9.906  22.142  1.00 86.78           C
ATOM   1323  O   TRP A 170      36.105   9.269  21.500  1.00 86.78           O
ATOM   1324  N   PRO A 171      36.544  10.774  23.024  1.00 76.72           N
ATOM   1325  CA  PRO A 171      35.130  10.915  23.238  1.00 76.72           C
ATOM   1326  CD  PRO A 171      37.312  11.087  24.217  1.00 76.72           C
ATOM   1327  CB  PRO A 171      34.992  11.798  24.475  1.00 76.72           C
ATOM   1328  CG  PRO A 171      36.268  11.481  25.279  1.00 76.72           C
ATOM   1329  C   PRO A 171      34.392  11.399  22.032  1.00 76.72           C
ATOM   1330  O   PRO A 171      33.259  10.971  21.823  1.00 76.72           O
ATOM   1331  N   LEU A 172      34.978  12.330  21.257  1.00 70.70           N
ATOM   1332  CA  LEU A 172      34.289  12.822  20.103  1.00 70.70           C
ATOM   1333  CB  LEU A 172      34.935  14.098  19.531  1.00 70.70           C
ATOM   1334  CG  LEU A 172      34.884  15.297  20.500  1.00 70.70           C
ATOM   1335  CD1 LEU A 172      35.537  16.546  19.886  1.00 70.70           C
ATOM   1336  CD2 LEU A 172      33.452  15.563  20.995  1.00 70.70           C
ATOM   1337  C   LEU A 172      34.260  11.798  19.015  1.00 70.70           C
ATOM   1338  O   LEU A 172      33.204  11.468  18.481  1.00 70.70           O
ATOM   1339  N   GLN A 173      35.440  11.264  18.663  1.00137.14           N
ATOM   1340  CA  GLN A 173      35.541  10.404  17.523  1.00137.14           C
ATOM   1341  CB  GLN A 173      37.024  10.270  17.146  1.00137.14           C
ATOM   1342  CG  GLN A 173      37.299   9.974  15.678  1.00137.14           C
ATOM   1343  CD  GLN A 173      38.751  10.372  15.428  1.00137.14           C
ATOM   1344  OE1 GLN A 173      39.025  11.445  14.891  1.00137.14           O
ATOM   1345  NE2 GLN A 173      39.707   9.500  15.845  1.00137.14           N
ATOM   1346  C   GLN A 173      34.910   9.066  17.775  1.00137.14           C
ATOM   1347  O   GLN A 173      34.076   8.614  16.992  1.00137.14           O
ATOM   1348  N   HIS A 174      35.314   8.376  18.863  1.00 65.86           N
ATOM   1349  CA  HIS A 174      34.755   7.084  19.155  1.00 65.86           C
ATOM   1350  ND1 HIS A 174      35.355   3.818  19.419  1.00 65.86           N
ATOM   1351  CG  HIS A 174      35.130   4.854  20.298  1.00 65.86           C
ATOM   1352  CB  HIS A 174      35.638   6.252  20.099  1.00 65.86           C
ATOM   1353  NE2 HIS A 174      34.145   2.982  21.086  1.00 65.86           N
ATOM   1354  CD2 HIS A 174      34.389   4.326  21.310  1.00 65.86           C
ATOM   1355  CE1 HIS A 174      34.744   2.723  19.938  1.00 65.86           C
ATOM   1356  C   HIS A 174      33.408   7.189  19.791  1.00 65.86           C
ATOM   1357  O   HIS A 174      32.434   6.593  19.334  1.00 65.86           O
ATOM   1358  N   GLY A 175      33.323   7.987  20.870  1.00 54.74           N
ATOM   1359  CA  GLY A 175      32.123   8.010  21.649  1.00 54.74           C
ATOM   1360  C   GLY A 175      30.977   8.548  20.859  1.00 54.74           C
ATOM   1361  O   GLY A 175      29.883   7.996  20.930  1.00 54.74           O
ATOM   1362  N   THR A 176      31.153   9.714  20.206  1.00 86.66           N
ATOM   1363  CA  THR A 176      30.074  10.283  19.446  1.00 86.66           C
ATOM   1364  CB  THR A 176      30.146  11.779  19.412  1.00 86.66           C
ATOM   1365  OG1 THR A 176      30.129  12.294  20.735  1.00 86.66           O
ATOM   1366  CG2 THR A 176      28.936  12.310  18.625  1.00 86.66           C
ATOM   1367  C   THR A 176      29.933   9.832  18.016  1.00 86.66           C
ATOM   1368  O   THR A 176      28.931   9.230  17.634  1.00 86.66           O
ATOM   1369  N   LEU A 177      30.968  10.099  17.187  1.00127.74           N
ATOM   1370  CA  LEU A 177      30.832   9.921  15.764  1.00127.74           C
ATOM   1371  CB  LEU A 177      31.994  10.522  14.951  1.00127.74           C
ATOM   1372  CG  LEU A 177      32.000  12.065  14.882  1.00127.74           C
ATOM   1373  CD1 LEU A 177      32.315  12.733  16.225  1.00127.74           C
ATOM   1374  CD2 LEU A 177      32.933  12.551  13.772  1.00127.74           C
ATOM   1375  C   LEU A 177      30.696   8.485  15.374  1.00127.74           C
ATOM   1376  O   LEU A 177      29.771   8.118  14.652  1.00127.74           O
ATOM   1377  N   HIS A 178      31.607   7.632  15.868  1.00 57.49           N
ATOM   1378  CA  HIS A 178      31.622   6.240  15.523  1.00 57.49           C
ATOM   1379  ND1 HIS A 178      33.969   3.219  16.058  1.00 57.49           N
ATOM   1380  CG  HIS A 178      32.928   4.047  15.700  1.00 57.49           C
ATOM   1381  CB  HIS A 178      32.823   5.486  16.126  1.00 57.49           C
ATOM   1382  NE2 HIS A 178      32.590   1.997  14.810  1.00 57.49           N
ATOM   1383  CD2 HIS A 178      32.096   3.284  14.936  1.00 57.49           C
ATOM   1384  CE1 HIS A 178      33.716   2.007  15.500  1.00 57.49           C
ATOM   1385  C   HIS A 178      30.381   5.612  16.062  1.00 57.49           C
ATOM   1386  O   HIS A 178      29.780   4.743  15.435  1.00 57.49           O
ATOM   1387  N   PHE A 179      29.948   6.060  17.250  1.00 60.49           N
ATOM   1388  CA  PHE A 179      28.809   5.473  17.890  1.00 60.49           C
ATOM   1389  CB  PHE A 179      28.496   6.145  19.238  1.00 60.49           C
ATOM   1390  CG  PHE A 179      27.416   5.377  19.915  1.00 60.49           C
ATOM   1391  CD1 PHE A 179      27.709   4.229  20.616  1.00 60.49           C
ATOM   1392  CD2 PHE A 179      26.111   5.810  19.861  1.00 60.49           C
ATOM   1393  CE1 PHE A 179      26.714   3.520  21.246  1.00 60.49           C
ATOM   1394  CE2 PHE A 179      25.112   5.104  20.489  1.00 60.49           C
ATOM   1395  CZ  PHE A 179      25.413   3.957  21.183  1.00 60.49           C
ATOM   1396  C   PHE A 179      27.626   5.637  16.975  1.00 60.49           C
ATOM   1397  O   PHE A 179      26.809   4.729  16.835  1.00 60.49           O
ATOM   1398  N   CYS A 180      27.506   6.817  16.338  1.00 78.06           N
ATOM   1399  CA  CYS A 180      26.449   7.170  15.427  1.00 78.06           C
ATOM   1400  CB  CYS A 180      26.448   8.666  15.072  1.00 78.06           C
ATOM   1401  SG  CYS A 180      26.118   9.709  16.523  1.00 78.06           S
ATOM   1402  C   CYS A 180      26.568   6.394  14.143  1.00 78.06           C
ATOM   1403  O   CYS A 180      25.619   6.336  13.362  1.00 78.06           O
ATOM   1404  N   GLY A 181      27.757   5.837  13.841  1.00 41.92           N
ATOM   1405  CA  GLY A 181      27.893   5.060  12.638  1.00 41.92           C
ATOM   1406  C   GLY A 181      28.674   5.810  11.596  1.00 41.92           C
ATOM   1407  O   GLY A 181      28.888   5.296  10.499  1.00 41.92           O
ATOM   1408  N   PHE A 182      29.129   7.042  11.896  1.00168.23           N
ATOM   1409  CA  PHE A 182      29.900   7.779  10.928  1.00168.23           C
ATOM   1410  CB  PHE A 182      30.321   9.201  11.353  1.00168.23           C
ATOM   1411  CG  PHE A 182      29.197  10.177  11.335  1.00168.23           C
ATOM   1412  CD1 PHE A 182      28.909  10.870  10.183  1.00168.23           C
ATOM   1413  CD2 PHE A 182      28.447  10.414  12.463  1.00168.23           C
ATOM   1414  CE1 PHE A 182      27.883  11.784  10.150  1.00168.23           C
ATOM   1415  CE2 PHE A 182      27.420  11.328  12.436  1.00168.23           C
ATOM   1416  CZ  PHE A 182      27.138  12.014  11.279  1.00168.23           C
ATOM   1417  C   PHE A 182      31.212   7.102  10.722  1.00168.23           C
ATOM   1418  O   PHE A 182      31.745   6.450  11.618  1.00168.23           O
ATOM   1419  N   LYS A 183      31.743   7.210   9.489  1.00167.09           N
ATOM   1420  CA  LYS A 183      33.084   6.775   9.259  1.00167.09           C
ATOM   1421  CB  LYS A 183      33.301   6.263   7.829  1.00167.09           C
ATOM   1422  CG  LYS A 183      34.366   5.174   7.768  1.00167.09           C
ATOM   1423  CD  LYS A 183      33.976   3.912   8.544  1.00167.09           C
ATOM   1424  CE  LYS A 183      32.842   3.111   7.901  1.00167.09           C
ATOM   1425  NZ  LYS A 183      32.540   1.915   8.722  1.00167.09           N
ATOM   1426  C   LYS A 183      33.862   8.035   9.507  1.00167.09           C
ATOM   1427  O   LYS A 183      33.443   9.110   9.078  1.00167.09           O
ATOM   1428  N   VAL A 184      35.003   7.950  10.219  1.00 58.46           N
ATOM   1429  CA  VAL A 184      35.672   9.153  10.633  1.00 58.46           C
ATOM   1430  CB  VAL A 184      36.114   9.103  12.070  1.00 58.46           C
ATOM   1431  CG1 VAL A 184      36.917  10.374  12.393  1.00 58.46           C
ATOM   1432  CG2 VAL A 184      34.871   8.906  12.956  1.00 58.46           C
ATOM   1433  C   VAL A 184      36.898   9.381   9.812  1.00 58.46           C
ATOM   1434  O   VAL A 184      37.725   8.490   9.635  1.00 58.46           O
ATOM   1435  N   LEU A 185      37.028  10.612   9.281  1.00 63.06           N
ATOM   1436  CA  LEU A 185      38.174  11.010   8.516  1.00 63.06           C
ATOM   1437  CB  LEU A 185      37.837  12.150   7.548  1.00 63.06           C
ATOM   1438  CG  LEU A 185      36.768  11.730   6.523  1.00 63.06           C
ATOM   1439  CD1 LEU A 185      36.431  12.872   5.562  1.00 63.06           C
ATOM   1440  CD2 LEU A 185      37.183  10.448   5.783  1.00 63.06           C
ATOM   1441  C   LEU A 185      39.198  11.495   9.499  1.00 63.06           C
ATOM   1442  O   LEU A 185      38.853  11.895  10.610  1.00 63.06           O
ATOM   1443  N   ALA A 186      40.492  11.480   9.119  1.00 39.00           N
ATOM   1444  CA  ALA A 186      41.508  11.903  10.044  1.00 39.00           C
ATOM   1445  CB  ALA A 186      42.932  11.842   9.468  1.00 39.00           C
ATOM   1446  C   ALA A 186      41.215  13.323  10.418  1.00 39.00           C
ATOM   1447  O   ALA A 186      40.738  14.112   9.605  1.00 39.00           O
ATOM   1448  N   PRO A 187      41.477  13.667  11.649  1.00 85.92           N
ATOM   1449  CA  PRO A 187      41.182  14.982  12.149  1.00 85.92           C
ATOM   1450  CD  PRO A 187      41.693  12.700  12.711  1.00 85.92           C
ATOM   1451  CB  PRO A 187      41.236  14.871  13.674  1.00 85.92           C
ATOM   1452  CG  PRO A 187      42.012  13.567  13.938  1.00 85.92           C
ATOM   1453  C   PRO A 187      42.124  16.005  11.606  1.00 85.92           C
ATOM   1454  O   PRO A 187      43.259  15.665  11.275  1.00 85.92           O
ATOM   1455  N   GLN A 188      41.660  17.265  11.489  1.00 52.65           N
ATOM   1456  CA  GLN A 188      42.518  18.333  11.064  1.00 52.65           C
ATOM   1457  CB  GLN A 188      41.851  19.261  10.033  1.00 52.65           C
ATOM   1458  CG  GLN A 188      42.747  20.403   9.550  1.00 52.65           C
ATOM   1459  CD  GLN A 188      43.752  19.830   8.559  1.00 52.65           C
ATOM   1460  OE1 GLN A 188      43.679  18.660   8.185  1.00 52.65           O
ATOM   1461  NE2 GLN A 188      44.718  20.678   8.114  1.00 52.65           N
ATOM   1462  C   GLN A 188      42.776  19.144  12.300  1.00 52.65           C
ATOM   1463  O   GLN A 188      41.860  19.754  12.848  1.00 52.65           O
ATOM   1464  N   ILE A 189      44.034  19.159  12.790  0.50102.44           N
ATOM   1465  CA  ILE A 189      44.313  19.922  13.977  0.50102.44           C
ATOM   1466  CB  ILE A 189      44.920  19.129  15.106  0.50102.44           C
ATOM   1467  CG2 ILE A 189      45.474  20.131  16.130  0.50102.44           C
ATOM   1468  CG1 ILE A 189      43.900  18.156  15.726  0.50102.44           C
ATOM   1469  CD1 ILE A 189      43.481  17.004  14.824  0.50102.44           C
ATOM   1470  C   ILE A 189      45.263  21.027  13.636  0.50102.44           C
ATOM   1471  O   ILE A 189      46.368  20.796  13.149  0.50102.44           O
ATOM   1472  N   SER A 190      44.834  22.276  13.903  1.00 63.33           N
ATOM   1473  CA  SER A 190      45.631  23.440  13.645  1.00 63.33           C
ATOM   1474  CB  SER A 190      44.783  24.564  13.025  1.00 63.33           C
ATOM   1475  OG  SER A 190      44.258  24.147  11.772  1.00 63.33           O
ATOM   1476  C   SER A 190      46.100  23.911  14.994  1.00 63.33           C
ATOM   1477  O   SER A 190      45.318  24.452  15.773  1.00 63.33           O
ATOM   1478  N   PHE A 191      47.409  23.765  15.292  1.00 78.60           N
ATOM   1479  CA  PHE A 191      47.885  24.032  16.626  1.00 78.60           C
ATOM   1480  CB  PHE A 191      49.124  23.197  17.016  1.00 78.60           C
ATOM   1481  CG  PHE A 191      48.775  21.748  17.100  1.00 78.60           C
ATOM   1482  CD1 PHE A 191      48.204  21.226  18.237  1.00 78.60           C
ATOM   1483  CD2 PHE A 191      49.036  20.904  16.044  1.00 78.60           C
ATOM   1484  CE1 PHE A 191      47.889  19.889  18.314  1.00 78.60           C
ATOM   1485  CE2 PHE A 191      48.723  19.566  16.116  1.00 78.60           C
ATOM   1486  CZ  PHE A 191      48.147  19.055  17.254  1.00 78.60           C
ATOM   1487  C   PHE A 191      48.319  25.463  16.793  1.00 78.60           C
ATOM   1488  O   PHE A 191      48.972  26.045  15.930  1.00 78.60           O
ATOM   1489  N   ALA A 192      47.924  26.046  17.946  1.00 76.32           N
ATOM   1490  CA  ALA A 192      48.326  27.333  18.461  1.00 76.32           C
ATOM   1491  CB  ALA A 192      49.689  27.311  19.170  1.00 76.32           C
ATOM   1492  C   ALA A 192      48.371  28.404  17.403  1.00 76.32           C
ATOM   1493  O   ALA A 192      49.444  28.956  17.164  1.00 76.32           O
ATOM   1494  N   PRO A 193      47.295  28.759  16.737  1.00 86.04           N
ATOM   1495  CA  PRO A 193      47.359  29.823  15.770  1.00 86.04           C
ATOM   1496  CD  PRO A 193      46.184  27.859  16.488  1.00 86.04           C
ATOM   1497  CB  PRO A 193      46.079  29.719  14.934  1.00 86.04           C
ATOM   1498  CG  PRO A 193      45.187  28.730  15.708  1.00 86.04           C
ATOM   1499  C   PRO A 193      47.586  31.168  16.402  1.00 86.04           C
ATOM   1500  O   PRO A 193      48.121  32.053  15.734  1.00 86.04           O
ATOM   1501  N   GLU A 194      47.203  31.341  17.682  1.00 53.36           N
ATOM   1502  CA  GLU A 194      47.333  32.624  18.319  1.00 53.36           C
ATOM   1503  CB  GLU A 194      46.709  32.674  19.731  1.00 53.36           C
ATOM   1504  CG  GLU A 194      45.184  32.522  19.741  1.00 53.36           C
ATOM   1505  CD  GLU A 194      44.692  32.677  21.176  1.00 53.36           C
ATOM   1506  OE1 GLU A 194      45.541  32.914  22.077  1.00 53.36           O
ATOM   1507  OE2 GLU A 194      43.455  32.565  21.388  1.00 53.36           O
ATOM   1508  C   GLU A 194      48.782  33.007  18.455  1.00 53.36           C
ATOM   1509  O   GLU A 194      49.146  34.164  18.247  1.00 53.36           O
ATOM   1510  N   ILE A 195      49.641  32.049  18.855  1.00190.43           N
ATOM   1511  CA  ILE A 195      51.058  32.250  19.035  1.00190.43           C
ATOM   1512  CB  ILE A 195      51.716  31.100  19.743  1.00190.43           C
ATOM   1513  CG2 ILE A 195      53.220  31.395  19.775  1.00190.43           C
ATOM   1514  CG1 ILE A 195      51.125  30.895  21.147  1.00190.43           C
ATOM   1515  CD1 ILE A 195      49.681  30.397  21.150  1.00190.43           C
ATOM   1516  C   ILE A 195      51.738  32.396  17.724  1.00190.43           C
ATOM   1517  O   ILE A 195      52.711  33.130  17.609  1.00190.43           O
ATOM   1518  N   ALA A 196      51.258  31.648  16.722  1.00 57.94           N
ATOM   1519  CA  ALA A 196      51.830  31.521  15.412  1.00 57.94           C
ATOM   1520  CB  ALA A 196      50.960  30.586  14.586  1.00 57.94           C
ATOM   1521  C   ALA A 196      51.860  32.844  14.702  1.00 57.94           C
ATOM   1522  O   ALA A 196      51.124  33.775  15.029  1.00 57.94           O
ATOM   1523  N   SER A 197      52.765  32.943  13.704  1.00 35.66           N
ATOM   1524  CA  SER A 197      52.940  34.116  12.899  1.00 35.66           C
ATOM   1525  CB  SER A 197      54.224  34.068  12.063  1.00 35.66           C
ATOM   1526  OG  SER A 197      54.183  32.945  11.195  1.00 35.66           O
ATOM   1527  C   SER A 197      51.787  34.188  11.940  1.00 35.66           C
ATOM   1528  O   SER A 197      51.086  33.202  11.714  1.00 35.66           O
ATOM   1529  N   GLU A 198      51.561  35.381  11.354  1.00 70.50           N
ATOM   1530  CA  GLU A 198      50.488  35.568  10.422  1.00 70.50           C
ATOM   1531  CB  GLU A 198      50.374  37.018   9.920  1.00 70.50           C
ATOM   1532  CG  GLU A 198      49.285  37.219   8.861  1.00 70.50           C
ATOM   1533  CD  GLU A 198      47.927  37.057   9.525  1.00 70.50           C
ATOM   1534  OE1 GLU A 198      47.897  36.616  10.704  1.00 70.50           O
ATOM   1535  OE2 GLU A 198      46.901  37.365   8.862  1.00 70.50           O
ATOM   1536  C   GLU A 198      50.746  34.709   9.235  1.00 70.50           C
ATOM   1537  O   GLU A 198      49.832  34.110   8.672  1.00 70.50           O
ATOM   1538  N   GLU A 199      52.019  34.622   8.823  1.00112.45           N
ATOM   1539  CA  GLU A 199      52.318  33.858   7.654  1.00112.45           C
ATOM   1540  CB  GLU A 199      53.808  33.924   7.282  1.00112.45           C
ATOM   1541  CG  GLU A 199      54.072  33.754   5.784  1.00112.45           C
ATOM   1542  CD  GLU A 199      53.259  32.579   5.270  1.00112.45           C
ATOM   1543  OE1 GLU A 199      53.504  31.434   5.734  1.00112.45           O
ATOM   1544  OE2 GLU A 199      52.374  32.816   4.406  1.00112.45           O
ATOM   1545  C   GLU A 199      51.976  32.427   7.938  1.00112.45           C
ATOM   1546  O   GLU A 199      51.388  31.745   7.101  1.00112.45           O
ATOM   1547  N   GLU A 200      52.327  31.932   9.141  1.00153.77           N
ATOM   1548  CA  GLU A 200      52.093  30.546   9.410  1.00153.77           C
ATOM   1549  CB  GLU A 200      52.875  29.986  10.609  1.00153.77           C
ATOM   1550  CG  GLU A 200      52.242  30.216  11.961  1.00153.77           C
ATOM   1551  CD  GLU A 200      51.261  29.068  12.118  1.00153.77           C
ATOM   1552  OE1 GLU A 200      51.718  27.904  12.265  1.00153.77           O
ATOM   1553  OE2 GLU A 200      50.035  29.356  12.106  1.00153.77           O
ATOM   1554  C   GLU A 200      50.618  30.280   9.518  1.00153.77           C
ATOM   1555  O   GLU A 200      50.156  29.199   9.157  1.00153.77           O
ATOM   1556  N   ARG A 201      49.835  31.253  10.028  1.00 67.57           N
ATOM   1557  CA  ARG A 201      48.408  31.092  10.101  1.00 67.57           C
ATOM   1558  CB  ARG A 201      47.713  32.311  10.732  1.00 67.57           C
ATOM   1559  CG  ARG A 201      47.897  32.363  12.251  1.00 67.57           C
ATOM   1560  CD  ARG A 201      47.453  33.674  12.902  1.00 67.57           C
ATOM   1561  NE  ARG A 201      48.519  34.683  12.645  1.00 67.57           N
ATOM   1562  CZ  ARG A 201      48.516  35.865  13.327  1.00 67.57           C
ATOM   1563  NH1 ARG A 201      47.519  36.131  14.220  1.00 67.57           N
ATOM   1564  NH2 ARG A 201      49.511  36.777  13.122  1.00 67.57           N
ATOM   1565  C   ARG A 201      47.943  30.923   8.690  1.00 67.57           C
ATOM   1566  O   ARG A 201      47.087  30.090   8.396  1.00 67.57           O
ATOM   1567  N   LYS A 202      48.544  31.690   7.763  1.00 61.14           N
ATOM   1568  CA  LYS A 202      48.160  31.621   6.383  1.00 61.14           C
ATOM   1569  CB  LYS A 202      48.999  32.538   5.481  1.00 61.14           C
ATOM   1570  CG  LYS A 202      48.913  34.021   5.840  1.00 61.14           C
ATOM   1571  CD  LYS A 202      49.968  34.867   5.124  1.00 61.14           C
ATOM   1572  CE  LYS A 202      50.085  36.288   5.674  1.00 61.14           C
ATOM   1573  NZ  LYS A 202      51.159  36.348   6.691  1.00 61.14           N
ATOM   1574  C   LYS A 202      48.401  30.229   5.881  1.00 61.14           C
ATOM   1575  O   LYS A 202      47.578  29.667   5.161  1.00 61.14           O
ATOM   1576  N   GLY A 203      49.550  29.634   6.251  1.00 20.97           N
ATOM   1577  CA  GLY A 203      49.920  28.339   5.755  1.00 20.97           C
ATOM   1578  C   GLY A 203      48.959  27.289   6.217  1.00 20.97           C
ATOM   1579  O   GLY A 203      48.606  26.382   5.465  1.00 20.97           O
ATOM   1580  N   MET A 204      48.531  27.387   7.483  1.00 85.76           N
ATOM   1581  CA  MET A 204      47.679  26.425   8.113  1.00 85.76           C
ATOM   1582  CB  MET A 204      47.475  26.818   9.580  1.00 85.76           C
ATOM   1583  CG  MET A 204      47.194  25.675  10.547  1.00 85.76           C
ATOM   1584  SD  MET A 204      47.249  26.215  12.283  1.00 85.76           S
ATOM   1585  CE  MET A 204      48.949  26.841  12.218  1.00 85.76           C
ATOM   1586  C   MET A 204      46.360  26.435   7.399  1.00 85.76           C
ATOM   1587  O   MET A 204      45.737  25.391   7.207  1.00 85.76           O
ATOM   1588  N   VAL A 205      45.891  27.637   7.003  1.00 32.85           N
ATOM   1589  CA  VAL A 205      44.646  27.762   6.298  1.00 32.85           C
ATOM   1590  CB  VAL A 205      44.259  29.185   6.036  1.00 32.85           C
ATOM   1591  CG1 VAL A 205      42.993  29.181   5.162  1.00 32.85           C
ATOM   1592  CG2 VAL A 205      44.083  29.895   7.388  1.00 32.85           C
ATOM   1593  C   VAL A 205      44.774  27.086   4.966  1.00 32.85           C
ATOM   1594  O   VAL A 205      43.888  26.346   4.539  1.00 32.85           O
ATOM   1595  N   ALA A 206      45.910  27.316   4.282  1.00 26.76           N
ATOM   1596  CA  ALA A 206      46.140  26.787   2.968  1.00 26.76           C
ATOM   1597  CB  ALA A 206      47.489  27.226   2.376  1.00 26.76           C
ATOM   1598  C   ALA A 206      46.148  25.296   3.032  1.00 26.76           C
ATOM   1599  O   ALA A 206      45.657  24.626   2.125  1.00 26.76           O
ATOM   1600  N   ALA A 207      46.722  24.730   4.107  1.00 21.43           N
ATOM   1601  CA  ALA A 207      46.817  23.305   4.203  1.00 21.43           C
ATOM   1602  CB  ALA A 207      47.517  22.841   5.491  1.00 21.43           C
ATOM   1603  C   ALA A 207      45.437  22.729   4.206  1.00 21.43           C
ATOM   1604  O   ALA A 207      45.166  21.741   3.526  1.00 21.43           O
ATOM   1605  N   TRP A 208      44.519  23.352   4.965  1.00 87.47           N
ATOM   1606  CA  TRP A 208      43.171  22.872   5.071  1.00 87.47           C
ATOM   1607  CB  TRP A 208      42.379  23.671   6.129  1.00 87.47           C
ATOM   1608  CG  TRP A 208      40.894  23.409   6.246  1.00 87.47           C
ATOM   1609  CD2 TRP A 208      40.290  22.161   6.625  1.00 87.47           C
ATOM   1610  CD1 TRP A 208      39.865  24.268   5.991  1.00 87.47           C
ATOM   1611  NE1 TRP A 208      38.662  23.645   6.216  1.00 87.47           N
ATOM   1612  CE2 TRP A 208      38.906  22.345   6.598  1.00 87.47           C
ATOM   1613  CE3 TRP A 208      40.840  20.959   6.962  1.00 87.47           C
ATOM   1614  CZ2 TRP A 208      38.048  21.328   6.911  1.00 87.47           C
ATOM   1615  CZ3 TRP A 208      39.972  19.937   7.279  1.00 87.47           C
ATOM   1616  CH2 TRP A 208      38.603  20.117   7.255  1.00 87.47           C
ATOM   1617  C   TRP A 208      42.502  22.934   3.732  1.00 87.47           C
ATOM   1618  O   TRP A 208      41.860  21.974   3.306  1.00 87.47           O
ATOM   1619  N   SER A 209      42.660  24.057   3.010  1.00 33.19           N
ATOM   1620  CA  SER A 209      42.006  24.193   1.742  1.00 33.19           C
ATOM   1621  CB  SER A 209      42.261  25.557   1.081  1.00 33.19           C
ATOM   1622  OG  SER A 209      41.586  25.623  -0.167  1.00 33.19           O
ATOM   1623  C   SER A 209      42.508  23.136   0.806  1.00 33.19           C
ATOM   1624  O   SER A 209      41.727  22.531   0.074  1.00 33.19           O
ATOM   1625  N   GLN A 210      43.829  22.876   0.813  1.00137.10           N
ATOM   1626  CA  GLN A 210      44.393  21.928  -0.105  1.00137.10           C
ATOM   1627  CB  GLN A 210      45.927  21.865  -0.063  1.00137.10           C
ATOM   1628  CG  GLN A 210      46.510  20.906  -1.103  1.00137.10           C
ATOM   1629  CD  GLN A 210      46.407  21.561  -2.475  1.00137.10           C
ATOM   1630  OE1 GLN A 210      46.482  20.408  -2.054  1.00137.10           O
ATOM   1631  NE2 GLN A 210      46.384  22.822  -1.965  1.00137.10           N
ATOM   1632  C   GLN A 210      43.876  20.555   0.195  1.00137.10           C
ATOM   1633  O   GLN A 210      43.564  19.794  -0.719  1.00137.10           O
ATOM   1634  N   ARG A 211      43.754  20.207   1.489  1.00 78.22           N
ATOM   1635  CA  ARG A 211      43.318  18.892   1.867  1.00 78.22           C
ATOM   1636  CB  ARG A 211      43.228  18.684   3.389  1.00 78.22           C
ATOM   1637  CG  ARG A 211      42.588  17.343   3.763  1.00 78.22           C
ATOM   1638  CD  ARG A 211      42.314  17.185   5.259  1.00 78.22           C
ATOM   1639  NE  ARG A 211      41.565  15.910   5.447  1.00 78.22           N
ATOM   1640  CZ  ARG A 211      41.399  15.404   6.703  1.00 78.22           C
ATOM   1641  NH1 ARG A 211      41.941  16.052   7.776  1.00 78.22           N
ATOM   1642  NH2 ARG A 211      40.690  14.252   6.887  1.00 78.22           N
ATOM   1643  C   ARG A 211      41.937  18.661   1.341  1.00 78.22           C
ATOM   1644  O   ARG A 211      41.614  17.571   0.874  1.00 78.22           O
ATOM   1645  N   LEU A 212      41.090  19.702   1.379  1.00 66.92           N
ATOM   1646  CA  LEU A 212      39.713  19.590   0.996  1.00 66.92           C
ATOM   1647  CB  LEU A 212      38.923  20.894   1.211  1.00 66.92           C
ATOM   1648  CG  LEU A 212      38.696  21.220   2.701  1.00 66.92           C
ATOM   1649  CD1 LEU A 212      37.909  22.527   2.880  1.00 66.92           C
ATOM   1650  CD2 LEU A 212      38.027  20.040   3.427  1.00 66.92           C
ATOM   1651  C   LEU A 212      39.596  19.188  -0.441  1.00 66.92           C
ATOM   1652  O   LEU A 212      38.632  18.527  -0.822  1.00 66.92           O
ATOM   1653  N   GLN A 213      40.568  19.572  -1.285  1.00106.11           N
ATOM   1654  CA  GLN A 213      40.460  19.282  -2.687  1.00106.11           C
ATOM   1655  CB  GLN A 213      41.741  19.673  -3.445  1.00106.11           C
ATOM   1656  CG  GLN A 213      42.175  21.127  -3.238  1.00106.11           C
ATOM   1657  CD  GLN A 213      41.286  22.035  -4.066  1.00106.11           C
ATOM   1658  OE1 GLN A 213      40.470  21.572  -4.862  1.00106.11           O
ATOM   1659  NE2 GLN A 213      41.449  23.372  -3.877  1.00106.11           N
ATOM   1660  C   GLN A 213      40.305  17.793  -2.869  1.00106.11           C
ATOM   1661  O   GLN A 213      39.495  17.335  -3.670  1.00106.11           O
ATOM   1662  N   THR A 214      41.132  17.017  -2.150  1.00153.93           N
ATOM   1663  CA  THR A 214      41.242  15.579  -2.151  1.00153.93           C
ATOM   1664  CB  THR A 214      42.620  15.113  -1.796  1.00153.93           C
ATOM   1665  OG1 THR A 214      42.721  13.712  -1.995  1.00153.93           O
ATOM   1666  CG2 THR A 214      42.903  15.466  -0.329  1.00153.93           C
ATOM   1667  C   THR A 214      40.282  14.846  -1.247  1.00153.93           C
ATOM   1668  O   THR A 214      40.197  13.622  -1.318  1.00153.93           O
ATOM   1669  N   ILE A 215      39.539  15.546  -0.375  1.00146.96           N
ATOM   1670  CA  ILE A 215      38.850  14.966   0.752  1.00146.96           C
ATOM   1671  CB  ILE A 215      37.980  16.008   1.410  1.00146.96           C
ATOM   1672  CG2 ILE A 215      36.726  16.204   0.542  1.00146.96           C
ATOM   1673  CG1 ILE A 215      37.682  15.669   2.878  1.00146.96           C
ATOM   1674  CD1 ILE A 215      36.935  14.363   3.078  1.00146.96           C
ATOM   1675  C   ILE A 215      38.018  13.760   0.380  1.00146.96           C
ATOM   1676  O   ILE A 215      38.003  12.774   1.118  1.00146.96           O
ATOM   1677  N   TRP A 216      37.320  13.768  -0.765  1.00 98.60           N
ATOM   1678  CA  TRP A 216      36.463  12.666  -1.108  1.00 98.60           C
ATOM   1679  CB  TRP A 216      35.615  12.964  -2.354  1.00 98.60           C
ATOM   1680  CG  TRP A 216      34.699  14.141  -2.106  1.00 98.60           C
ATOM   1681  CD2 TRP A 216      33.565  14.111  -1.223  1.00 98.60           C
ATOM   1682  CD1 TRP A 216      34.785  15.420  -2.576  1.00 98.60           C
ATOM   1683  NE1 TRP A 216      33.778  16.188  -2.042  1.00 98.60           N
ATOM   1684  CE2 TRP A 216      33.020  15.395  -1.206  1.00 98.60           C
ATOM   1685  CE3 TRP A 216      33.028  13.098  -0.480  1.00 98.60           C
ATOM   1686  CZ2 TRP A 216      31.925  15.687  -0.443  1.00 98.60           C
ATOM   1687  CZ3 TRP A 216      31.918  13.394   0.282  1.00 98.60           C
ATOM   1688  CH2 TRP A 216      31.378  14.664   0.300  1.00 98.60           C
ATOM   1689  C   TRP A 216      37.255  11.399  -1.292  1.00 98.60           C
ATOM   1690  O   TRP A 216      36.740  10.305  -1.068  1.00 98.60           O
ATOM   1691  N   LYS A 217      38.514  11.509  -1.751  1.00132.75           N
ATOM   1692  CA  LYS A 217      39.374  10.383  -2.003  1.00132.75           C
ATOM   1693  CB  LYS A 217      40.665  10.785  -2.735  1.00132.75           C
ATOM   1694  CG  LYS A 217      40.430  11.232  -4.180  1.00132.75           C
ATOM   1695  CD  LYS A 217      39.687  12.562  -4.318  1.00132.75           C
ATOM   1696  CE  LYS A 217      40.617  13.774  -4.397  1.00132.75           C
ATOM   1697  NZ  LYS A 217      41.330  13.783  -5.694  1.00132.75           N
ATOM   1698  C   LYS A 217      39.780   9.646  -0.749  1.00132.75           C
ATOM   1699  O   LYS A 217      39.905   8.423  -0.777  1.00132.75           O
ATOM   1700  N   GLU A 218      39.990  10.351   0.384  1.00108.97           N
ATOM   1701  CA  GLU A 218      40.576   9.774   1.571  1.00108.97           C
ATOM   1702  CB  GLU A 218      40.923  10.815   2.652  1.00108.97           C
ATOM   1703  CG  GLU A 218      39.747  11.679   3.107  1.00108.97           C
ATOM   1704  CD  GLU A 218      40.277  12.638   4.166  1.00108.97           C
ATOM   1705  OE1 GLU A 218      40.688  12.149   5.252  1.00108.97           O
ATOM   1706  OE2 GLU A 218      40.287  13.870   3.902  1.00108.97           O
ATOM   1707  C   GLU A 218      39.767   8.678   2.193  1.00108.97           C
ATOM   1708  O   GLU A 218      38.546   8.610   2.068  1.00108.97           O
ATOM   1709  N   GLU A 219      40.492   7.759   2.872  1.00 77.16           N
ATOM   1710  CA  GLU A 219      39.914   6.644   3.565  1.00 77.16           C
ATOM   1711  CB  GLU A 219      40.768   5.365   3.506  1.00 77.16           C
ATOM   1712  CG  GLU A 219      40.837   4.737   2.113  1.00 77.16           C
ATOM   1713  CD  GLU A 219      39.480   4.118   1.809  1.00 77.16           C
ATOM   1714  OE1 GLU A 219      38.999   3.306   2.644  1.00 77.16           O
ATOM   1715  OE2 GLU A 219      38.903   4.452   0.740  1.00 77.16           O
ATOM   1716  C   GLU A 219      39.793   7.030   5.006  1.00 77.16           C
ATOM   1717  O   GLU A 219      40.553   7.845   5.529  1.00 77.16           O
ATOM   1718  N   PRO A 220      38.814   6.456   5.643  1.00107.34           N
ATOM   1719  CA  PRO A 220      38.568   6.749   7.029  1.00107.34           C
ATOM   1720  CD  PRO A 220      37.587   6.151   4.927  1.00107.34           C
ATOM   1721  CB  PRO A 220      37.148   6.279   7.309  1.00107.34           C
ATOM   1722  CG  PRO A 220      36.456   6.377   5.938  1.00107.34           C
ATOM   1723  C   PRO A 220      39.595   6.108   7.906  1.00107.34           C
ATOM   1724  O   PRO A 220      40.318   5.224   7.453  1.00107.34           O
ATOM   1725  N   ILE A 221      39.666   6.572   9.164  1.00184.52           N
ATOM   1726  CA  ILE A 221      40.579   6.152  10.187  1.00184.52           C
ATOM   1727  CB  ILE A 221      40.764   7.275  11.162  1.00184.52           C
ATOM   1728  CG2 ILE A 221      39.381   7.696  11.669  1.00184.52           C
ATOM   1729  CG1 ILE A 221      41.718   6.944  12.298  1.00184.52           C
ATOM   1730  CD1 ILE A 221      41.834   8.146  13.230  1.00184.52           C
ATOM   1731  C   ILE A 221      39.955   5.027  10.953  1.00184.52           C
ATOM   1732  O   ILE A 221      38.757   5.062  11.227  1.00184.52           O
ATOM   1733  N   PRO A 222      40.695   3.987  11.245  1.00107.41           N
ATOM   1734  CA  PRO A 222      40.183   2.947  12.094  1.00107.41           C
ATOM   1735  CD  PRO A 222      42.148   4.018  11.227  1.00107.41           C
ATOM   1736  CB  PRO A 222      41.342   1.970  12.266  1.00107.41           C
ATOM   1737  CG  PRO A 222      42.575   2.894  12.191  1.00107.41           C
ATOM   1738  C   PRO A 222      39.873   3.630  13.388  1.00107.41           C
ATOM   1739  O   PRO A 222      40.807   4.083  14.051  1.00107.41           O
ATOM   1740  N   CYS A 223      38.598   3.663  13.814  0.50 59.33           N
ATOM   1741  CA  CYS A 223      38.315   4.380  15.020  0.50 59.33           C
ATOM   1742  CB  CYS A 223      37.005   5.178  14.921  0.50 59.33           C
ATOM   1743  SG  CYS A 223      36.627   6.096  16.444  0.50 59.33           S
ATOM   1744  C   CYS A 223      38.238   3.383  16.130  0.50 59.33           C
ATOM   1745  O   CYS A 223      37.162   2.911  16.495  0.50 59.33           O
ATOM   1746  N   THR A 224      39.411   3.059  16.714  1.00 36.23           N
ATOM   1747  CA  THR A 224      39.478   2.057  17.736  1.00 36.23           C
ATOM   1748  CB  THR A 224      40.101   0.780  17.257  1.00 36.23           C
ATOM   1749  OG1 THR A 224      41.442   1.015  16.853  1.00 36.23           O
ATOM   1750  CG2 THR A 224      39.280   0.245  16.071  1.00 36.23           C
ATOM   1751  C   THR A 224      40.329   2.560  18.855  1.00 36.23           C
ATOM   1752  O   THR A 224      41.006   3.580  18.742  1.00 36.23           O
ATOM   1753  N   ALA A 225      40.309   1.821  19.979  1.00 23.68           N
ATOM   1754  CA  ALA A 225      41.068   2.167  21.142  1.00 23.68           C
ATOM   1755  CB  ALA A 225      40.891   1.160  22.291  1.00 23.68           C
ATOM   1756  C   ALA A 225      42.506   2.152  20.747  1.00 23.68           C
ATOM   1757  O   ALA A 225      43.297   2.981  21.193  1.00 23.68           O
ATOM   1758  N   HIS A 226      42.878   1.194  19.882  1.00 27.37           N
ATOM   1759  CA  HIS A 226      44.241   1.053  19.471  1.00 27.37           C
ATOM   1760  ND1 HIS A 226      46.770  -1.073  18.987  1.00 27.37           N
ATOM   1761  CG  HIS A 226      45.898  -0.371  18.185  1.00 27.37           C
ATOM   1762  CB  HIS A 226      44.454  -0.136  18.518  1.00 27.37           C
ATOM   1763  NE2 HIS A 226      47.930  -0.419  17.207  1.00 27.37           N
ATOM   1764  CD2 HIS A 226      46.623   0.022  17.103  1.00 27.37           C
ATOM   1765  CE1 HIS A 226      47.971  -1.071  18.354  1.00 27.37           C
ATOM   1766  C   HIS A 226      44.680   2.289  18.755  1.00 27.37           C
ATOM   1767  O   HIS A 226      45.783   2.779  18.980  1.00 27.37           O
ATOM   1768  N   TRP A 227      43.839   2.846  17.867  1.00 78.38           N
ATOM   1769  CA  TRP A 227      44.305   3.988  17.137  1.00 78.38           C
ATOM   1770  CB  TRP A 227      43.327   4.490  16.062  1.00 78.38           C
ATOM   1771  CG  TRP A 227      43.915   5.589  15.207  1.00 78.38           C
ATOM   1772  CD2 TRP A 227      43.762   6.995  15.461  1.00 78.38           C
ATOM   1773  CD1 TRP A 227      44.677   5.482  14.081  1.00 78.38           C
ATOM   1774  NE1 TRP A 227      45.018   6.731  13.621  1.00 78.38           N
ATOM   1775  CE2 TRP A 227      44.459   7.672  14.460  1.00 78.38           C
ATOM   1776  CE3 TRP A 227      43.092   7.667  16.443  1.00 78.38           C
ATOM   1777  CZ2 TRP A 227      44.493   9.038  14.426  1.00 78.38           C
ATOM   1778  CZ3 TRP A 227      43.134   9.044  16.410  1.00 78.38           C
ATOM   1779  CH2 TRP A 227      43.821   9.716  15.421  1.00 78.38           C
ATOM   1780  C   TRP A 227      44.556   5.118  18.089  1.00 78.38           C
ATOM   1781  O   TRP A 227      45.580   5.793  18.008  1.00 78.38           O
ATOM   1782  N   HIS A 228      43.609   5.373  19.010  1.00 66.65           N
ATOM   1783  CA  HIS A 228      43.752   6.493  19.894  1.00 66.65           C
ATOM   1784  ND1 HIS A 228      40.549   6.348  19.091  1.00 66.65           N
ATOM   1785  CG  HIS A 228      41.333   7.209  19.827  1.00 66.65           C
ATOM   1786  CB  HIS A 228      42.472   6.771  20.699  1.00 66.65           C
ATOM   1787  NE2 HIS A 228      39.786   8.399  18.695  1.00 66.65           N
ATOM   1788  CD2 HIS A 228      40.853   8.457  19.573  1.00 66.65           C
ATOM   1789  CE1 HIS A 228      39.640   7.112  18.434  1.00 66.65           C
ATOM   1790  C   HIS A 228      44.879   6.326  20.875  1.00 66.65           C
ATOM   1791  O   HIS A 228      45.735   7.203  20.989  1.00 66.65           O
ATOM   1792  N   PHE A 229      44.855   5.226  21.657  1.00 92.86           N
ATOM   1793  CA  PHE A 229      45.814   4.948  22.697  1.00 92.86           C
ATOM   1794  CB  PHE A 229      45.198   4.052  23.777  1.00 92.86           C
ATOM   1795  CG  PHE A 229      43.986   4.811  24.200  1.00 92.86           C
ATOM   1796  CD1 PHE A 229      44.091   5.917  25.012  1.00 92.86           C
ATOM   1797  CD2 PHE A 229      42.738   4.421  23.771  1.00 92.86           C
ATOM   1798  CE1 PHE A 229      42.968   6.616  25.390  1.00 92.86           C
ATOM   1799  CE2 PHE A 229      41.612   5.116  24.146  1.00 92.86           C
ATOM   1800  CZ  PHE A 229      41.726   6.217  24.959  1.00 92.86           C
ATOM   1801  C   PHE A 229      47.087   4.330  22.190  1.00 92.86           C
ATOM   1802  O   PHE A 229      48.177   4.622  22.680  1.00 92.86           O
ATOM   1803  N   GLY A 230      46.984   3.418  21.208  1.00 16.82           N
ATOM   1804  CA  GLY A 230      48.151   2.745  20.713  1.00 16.82           C
ATOM   1805  C   GLY A 230      48.747   3.611  19.612  1.00 16.82           C
ATOM   1806  O   GLY A 230      49.973   3.889  19.682  1.00 16.82           O
ATOM   1807  OXT GLY A 230      47.989   4.004  18.686  1.00 16.82           O
TER    1808      GLY A 230
END
