# Supplementary material for: Proteome-wide prediction of targets for aspirin: new insight into the molecular mechanism of aspirin
Source: PeerJ. 2016 Mar 10;4:e1791. doi: 10.7717/peerj.1791 (PMC4793309; doi:10.7717/peerj.1791)
Supplement: File S1 — The raw data contains all strucures of the identified 79 proteins. The Protocols show how to prepare protein strucure and run CDOCKER. [file peerj-04-1791-s004.zip › 79_protein_strucures/NP_001070731.1_236-561_39.879.pdb]

EXPDTA    THEORETICAL MODEL, MODELLER 9v7 2009/09/19 11:46:04
REMARK   6 MODELLER OBJECTIVE FUNCTION:      3380.4675
REMARK   6 MODELLER BEST TEMPLATE % SEQ ID:  39.879
REMARK   6 MODELLER BLK RESIDUE  327:
REMARK   6 MODELLER BLK RESIDUE  331:
ATOM      1  N   LEU A 236      14.903   6.439   2.538  1.00 87.38           N
ATOM      2  CA  LEU A 236      15.493   5.132   2.900  1.00 87.38           C
ATOM      3  CB  LEU A 236      14.684   4.444   4.017  1.00 87.38           C
ATOM      4  CG  LEU A 236      14.666   5.174   5.377  1.00 87.38           C
ATOM      5  CD1 LEU A 236      16.069   5.253   5.995  1.00 87.38           C
ATOM      6  CD2 LEU A 236      13.964   6.537   5.286  1.00 87.38           C
ATOM      7  C   LEU A 236      15.451   4.224   1.721  1.00 87.38           C
ATOM      8  O   LEU A 236      14.469   4.213   0.980  1.00 87.38           O
ATOM      9  N   LYS A 237      16.535   3.450   1.511  1.00 71.07           N
ATOM     10  CA  LYS A 237      16.557   2.525   0.418  1.00 71.07           C
ATOM     11  CB  LYS A 237      17.578   2.867  -0.681  1.00 71.07           C
ATOM     12  CG  LYS A 237      17.239   4.124  -1.483  1.00 71.07           C
ATOM     13  CD  LYS A 237      18.376   4.574  -2.405  1.00 71.07           C
ATOM     14  CE  LYS A 237      19.612   5.070  -1.653  1.00 71.07           C
ATOM     15  NZ  LYS A 237      20.720   5.307  -2.606  1.00 71.07           N
ATOM     16  C   LYS A 237      16.942   1.188   0.960  1.00 71.07           C
ATOM     17  O   LYS A 237      17.850   1.072   1.782  1.00 71.07           O
ATOM     18  N   ILE A 238      16.241   0.133   0.501  1.00124.20           N
ATOM     19  CA  ILE A 238      16.528  -1.197   0.944  1.00124.20           C
ATOM     20  CB  ILE A 238      15.377  -1.873   1.633  1.00124.20           C
ATOM     21  CG2 ILE A 238      14.264  -2.100   0.598  1.00124.20           C
ATOM     22  CG1 ILE A 238      15.851  -3.158   2.333  1.00124.20           C
ATOM     23  CD1 ILE A 238      16.783  -2.895   3.516  1.00124.20           C
ATOM     24  C   ILE A 238      16.866  -2.004  -0.264  1.00124.20           C
ATOM     25  O   ILE A 238      16.229  -1.881  -1.308  1.00124.20           O
ATOM     26  N   TYR A 239      17.897  -2.859  -0.132  1.00 75.24           N
ATOM     27  CA  TYR A 239      18.402  -3.645  -1.215  1.00 75.24           C
ATOM     28  CB  TYR A 239      19.850  -4.095  -0.932  1.00 75.24           C
ATOM     29  CG  TYR A 239      20.413  -4.881  -2.066  1.00 75.24           C
ATOM     30  CD1 TYR A 239      20.874  -4.248  -3.197  1.00 75.24           C
ATOM     31  CD2 TYR A 239      20.508  -6.251  -1.984  1.00 75.24           C
ATOM     32  CE1 TYR A 239      21.406  -4.971  -4.239  1.00 75.24           C
ATOM     33  CE2 TYR A 239      21.039  -6.979  -3.022  1.00 75.24           C
ATOM     34  CZ  TYR A 239      21.488  -6.339  -4.153  1.00 75.24           C
ATOM     35  OH  TYR A 239      22.034  -7.084  -5.220  1.00 75.24           O
ATOM     36  C   TYR A 239      17.529  -4.850  -1.377  1.00 75.24           C
ATOM     37  O   TYR A 239      17.144  -5.491  -0.401  1.00 75.24           O
ATOM     38  N   SER A 240      17.149  -5.153  -2.636  1.00 87.38           N
ATOM     39  CA  SER A 240      16.369  -6.326  -2.904  1.00 87.38           C
ATOM     40  CB  SER A 240      15.197  -6.082  -3.871  1.00 87.38           C
ATOM     41  OG  SER A 240      14.480  -7.289  -4.085  1.00 87.38           O
ATOM     42  C   SER A 240      17.307  -7.276  -3.574  1.00 87.38           C
ATOM     43  O   SER A 240      17.759  -7.036  -4.690  1.00 87.38           O
ATOM     44  N   GLY A 241      17.615  -8.396  -2.900  1.00 24.34           N
ATOM     45  CA  GLY A 241      18.575  -9.334  -3.405  1.00 24.34           C
ATOM     46  C   GLY A 241      18.090  -9.948  -4.678  1.00 24.34           C
ATOM     47  O   GLY A 241      18.872 -10.213  -5.590  1.00 24.34           O
ATOM     48  N   SER A 242      16.778 -10.227  -4.753  1.00 78.97           N
ATOM     49  CA  SER A 242      16.229 -10.892  -5.897  1.00 78.97           C
ATOM     50  CB  SER A 242      14.715 -11.105  -5.756  1.00 78.97           C
ATOM     51  OG  SER A 242      14.443 -11.829  -4.567  1.00 78.97           O
ATOM     52  C   SER A 242      16.437 -10.049  -7.115  1.00 78.97           C
ATOM     53  O   SER A 242      17.049 -10.486  -8.089  1.00 78.97           O
ATOM     54  N   SER A 243      15.909  -8.811  -7.071  1.00 83.64           N
ATOM     55  CA  SER A 243      15.936  -7.876  -8.163  1.00 83.64           C
ATOM     56  CB  SER A 243      14.968  -6.701  -7.939  1.00 83.64           C
ATOM     57  OG  SER A 243      15.024  -5.803  -9.038  1.00 83.64           O
ATOM     58  C   SER A 243      17.302  -7.298  -8.345  1.00 83.64           C
ATOM     59  O   SER A 243      17.659  -6.886  -9.448  1.00 83.64           O
ATOM     60  N   HIS A 244      18.120  -7.284  -7.276  1.00 94.20           N
ATOM     61  CA  HIS A 244      19.414  -6.667  -7.351  1.00 94.20           C
ATOM     62  ND1 HIS A 244      22.153  -5.703  -9.229  1.00 94.20           N
ATOM     63  CG  HIS A 244      21.674  -6.818  -8.577  1.00 94.20           C
ATOM     64  CB  HIS A 244      20.228  -7.222  -8.538  1.00 94.20           C
ATOM     65  NE2 HIS A 244      23.918  -6.726  -8.345  1.00 94.20           N
ATOM     66  CD2 HIS A 244      22.767  -7.431  -8.042  1.00 94.20           C
ATOM     67  CE1 HIS A 244      23.500  -5.697  -9.059  1.00 94.20           C
ATOM     68  C   HIS A 244      19.209  -5.192  -7.545  1.00 94.20           C
ATOM     69  O   HIS A 244      20.039  -4.508  -8.139  1.00 94.20           O
ATOM     70  N   GLN A 245      18.100  -4.647  -7.003  1.00 39.79           N
ATOM     71  CA  GLN A 245      17.856  -3.238  -7.127  1.00 39.79           C
ATOM     72  CB  GLN A 245      16.629  -2.878  -7.983  1.00 39.79           C
ATOM     73  CG  GLN A 245      16.785  -3.251  -9.459  1.00 39.79           C
ATOM     74  CD  GLN A 245      15.536  -2.785 -10.194  1.00 39.79           C
ATOM     75  OE1 GLN A 245      15.208  -1.599 -10.184  1.00 39.79           O
ATOM     76  NE2 GLN A 245      14.819  -3.739 -10.846  1.00 39.79           N
ATOM     77  C   GLN A 245      17.630  -2.678  -5.758  1.00 39.79           C
ATOM     78  O   GLN A 245      17.665  -3.401  -4.764  1.00 39.79           O
ATOM     79  N   TRP A 246      17.430  -1.346  -5.678  1.00 62.95           N
ATOM     80  CA  TRP A 246      17.201  -0.703  -4.413  1.00 62.95           C
ATOM     81  CB  TRP A 246      18.073   0.546  -4.221  1.00 62.95           C
ATOM     82  CG  TRP A 246      19.554   0.255  -4.220  1.00 62.95           C
ATOM     83  CD2 TRP A 246      20.341   0.041  -3.039  1.00 62.95           C
ATOM     84  CD1 TRP A 246      20.408   0.148  -5.279  1.00 62.95           C
ATOM     85  NE1 TRP A 246      21.679  -0.120  -4.832  1.00 62.95           N
ATOM     86  CE2 TRP A 246      21.653  -0.186  -3.455  1.00 62.95           C
ATOM     87  CE3 TRP A 246      19.999   0.039  -1.717  1.00 62.95           C
ATOM     88  CZ2 TRP A 246      22.647  -0.422  -2.549  1.00 62.95           C
ATOM     89  CZ3 TRP A 246      21.004  -0.201  -0.807  1.00 62.95           C
ATOM     90  CH2 TRP A 246      22.302  -0.426  -1.215  1.00 62.95           C
ATOM     91  C   TRP A 246      15.774  -0.238  -4.431  1.00 62.95           C
ATOM     92  O   TRP A 246      15.300   0.269  -5.447  1.00 62.95           O
ATOM     93  N   LEU A 247      15.040  -0.419  -3.310  1.00105.62           N
ATOM     94  CA  LEU A 247      13.665   0.002  -3.277  1.00105.62           C
ATOM     95  CB  LEU A 247      12.660  -1.158  -3.279  1.00105.62           C
ATOM     96  CG  LEU A 247      12.689  -1.996  -4.572  1.00105.62           C
ATOM     97  CD1 LEU A 247      12.243  -1.167  -5.788  1.00105.62           C
ATOM     98  CD2 LEU A 247      14.056  -2.668  -4.774  1.00105.62           C
ATOM     99  C   LEU A 247      13.411   0.830  -2.045  1.00105.62           C
ATOM    100  O   LEU A 247      14.074   0.713  -1.015  1.00105.62           O
ATOM    101  N   PRO A 248      12.474   1.726  -2.191  1.00177.89           N
ATOM    102  CA  PRO A 248      12.106   2.561  -1.070  1.00177.89           C
ATOM    103  CD  PRO A 248      12.540   2.502  -3.418  1.00177.89           C
ATOM    104  CB  PRO A 248      11.602   3.876  -1.660  1.00177.89           C
ATOM    105  CG  PRO A 248      12.324   3.968  -3.012  1.00177.89           C
ATOM    106  C   PRO A 248      11.123   1.934  -0.130  1.00177.89           C
ATOM    107  O   PRO A 248      10.633   0.836  -0.385  1.00177.89           O
ATOM    108  N   ILE A 249      10.809   2.625   0.978  1.00170.12           N
ATOM    109  CA  ILE A 249       9.858   2.072   1.896  1.00170.12           C
ATOM    110  CB  ILE A 249      10.338   2.049   3.323  1.00170.12           C
ATOM    111  CG2 ILE A 249      11.569   1.128   3.379  1.00170.12           C
ATOM    112  CG1 ILE A 249      10.605   3.470   3.855  1.00170.12           C
ATOM    113  CD1 ILE A 249      11.728   4.210   3.127  1.00170.12           C
ATOM    114  C   ILE A 249       8.604   2.897   1.840  1.00170.12           C
ATOM    115  O   ILE A 249       8.625   4.105   2.065  1.00170.12           O
ATOM    116  N   CYS A 250       7.457   2.245   1.550  1.00127.26           N
ATOM    117  CA  CYS A 250       6.199   2.935   1.416  1.00127.26           C
ATOM    118  CB  CYS A 250       5.052   2.045   0.895  1.00127.26           C
ATOM    119  SG  CYS A 250       5.475   1.248  -0.686  1.00127.26           S
ATOM    120  C   CYS A 250       5.806   3.500   2.739  1.00127.26           C
ATOM    121  O   CYS A 250       5.993   2.873   3.780  1.00127.26           O
ATOM    122  N   SER A 251       5.242   4.725   2.713  1.00 52.95           N
ATOM    123  CA  SER A 251       4.868   5.421   3.910  1.00 52.95           C
ATOM    124  CB  SER A 251       4.374   6.854   3.642  1.00 52.95           C
ATOM    125  OG  SER A 251       4.019   7.488   4.861  1.00 52.95           O
ATOM    126  C   SER A 251       3.768   4.668   4.581  1.00 52.95           C
ATOM    127  O   SER A 251       2.909   4.078   3.929  1.00 52.95           O
ATOM    128  N   SER A 252       3.781   4.668   5.928  1.00 47.99           N
ATOM    129  CA  SER A 252       2.779   3.963   6.666  1.00 47.99           C
ATOM    130  CB  SER A 252       3.148   2.500   6.973  1.00 47.99           C
ATOM    131  OG  SER A 252       4.263   2.445   7.850  1.00 47.99           O
ATOM    132  C   SER A 252       2.607   4.654   7.973  1.00 47.99           C
ATOM    133  O   SER A 252       3.276   5.643   8.271  1.00 47.99           O
ATOM    134  N   ASN A 253       1.674   4.128   8.784  1.00 49.91           N
ATOM    135  CA  ASN A 253       1.368   4.679  10.065  1.00 49.91           C
ATOM    136  CB  ASN A 253       0.233   3.923  10.774  1.00 49.91           C
ATOM    137  CG  ASN A 253      -1.043   4.136   9.973  1.00 49.91           C
ATOM    138  OD1 ASN A 253      -1.438   5.268   9.700  1.00 49.91           O
ATOM    139  ND2 ASN A 253      -1.703   3.015   9.576  1.00 49.91           N
ATOM    140  C   ASN A 253       2.584   4.566  10.921  1.00 49.91           C
ATOM    141  O   ASN A 253       2.836   5.441  11.747  1.00 49.91           O
ATOM    142  N   TRP A 254       3.366   3.476  10.765  1.00182.22           N
ATOM    143  CA  TRP A 254       4.510   3.332  11.622  1.00182.22           C
ATOM    144  CB  TRP A 254       4.748   1.886  12.095  1.00182.22           C
ATOM    145  CG  TRP A 254       3.893   1.476  13.275  1.00182.22           C
ATOM    146  CD2 TRP A 254       2.508   1.098  13.212  1.00182.22           C
ATOM    147  CD1 TRP A 254       4.249   1.411  14.591  1.00182.22           C
ATOM    148  NE1 TRP A 254       3.178   1.006  15.350  1.00182.22           N
ATOM    149  CE2 TRP A 254       2.098   0.812  14.515  1.00182.22           C
ATOM    150  CE3 TRP A 254       1.646   1.000  12.158  1.00182.22           C
ATOM    151  CZ2 TRP A 254       0.818   0.422  14.783  1.00182.22           C
ATOM    152  CZ3 TRP A 254       0.355   0.602  12.433  1.00182.22           C
ATOM    153  CH2 TRP A 254      -0.051   0.319  13.721  1.00182.22           C
ATOM    154  C   TRP A 254       5.765   3.816  10.965  1.00182.22           C
ATOM    155  O   TRP A 254       6.791   3.138  11.000  1.00182.22           O
ATOM    156  N   ASN A 255       5.737   5.047  10.419  1.00 54.00           N
ATOM    157  CA  ASN A 255       6.894   5.625   9.794  1.00 54.00           C
ATOM    158  CB  ASN A 255       6.604   6.979   9.119  1.00 54.00           C
ATOM    159  CG  ASN A 255       5.762   6.739   7.873  1.00 54.00           C
ATOM    160  OD1 ASN A 255       5.909   5.722   7.196  1.00 54.00           O
ATOM    161  ND2 ASN A 255       4.856   7.703   7.557  1.00 54.00           N
ATOM    162  C   ASN A 255       7.933   5.869  10.847  1.00 54.00           C
ATOM    163  O   ASN A 255       9.128   5.689  10.614  1.00 54.00           O
ATOM    164  N   ASP A 256       7.498   6.289  12.050  1.00 42.02           N
ATOM    165  CA  ASP A 256       8.420   6.638  13.093  1.00 42.02           C
ATOM    166  CB  ASP A 256       7.704   7.084  14.380  1.00 42.02           C
ATOM    167  CG  ASP A 256       7.014   8.412  14.104  1.00 42.02           C
ATOM    168  OD1 ASP A 256       7.597   9.234  13.348  1.00 42.02           O
ATOM    169  OD2 ASP A 256       5.892   8.619  14.640  1.00 42.02           O
ATOM    170  C   ASP A 256       9.259   5.451  13.455  1.00 42.02           C
ATOM    171  O   ASP A 256      10.482   5.559  13.539  1.00 42.02           O
ATOM    172  N   SER A 257       8.620   4.285  13.678  1.00 41.90           N
ATOM    173  CA  SER A 257       9.318   3.097  14.095  1.00 41.90           C
ATOM    174  CB  SER A 257       8.365   1.958  14.498  1.00 41.90           C
ATOM    175  OG  SER A 257       7.609   2.328  15.642  1.00 41.90           O
ATOM    176  C   SER A 257      10.158   2.570  12.978  1.00 41.90           C
ATOM    177  O   SER A 257      11.261   2.069  13.198  1.00 41.90           O
ATOM    178  N   TYR A 258       9.650   2.655  11.738  1.00148.05           N
ATOM    179  CA  TYR A 258      10.402   2.136  10.636  1.00148.05           C
ATOM    180  CB  TYR A 258       9.683   2.262   9.283  1.00148.05           C
ATOM    181  CG  TYR A 258      10.697   1.925   8.245  1.00148.05           C
ATOM    182  CD1 TYR A 258      10.981   0.616   7.931  1.00148.05           C
ATOM    183  CD2 TYR A 258      11.374   2.928   7.587  1.00148.05           C
ATOM    184  CE1 TYR A 258      11.922   0.313   6.974  1.00148.05           C
ATOM    185  CE2 TYR A 258      12.315   2.632   6.630  1.00148.05           C
ATOM    186  CZ  TYR A 258      12.591   1.322   6.323  1.00148.05           C
ATOM    187  OH  TYR A 258      13.557   1.013   5.342  1.00148.05           O
ATOM    188  C   TYR A 258      11.666   2.920  10.541  1.00148.05           C
ATOM    189  O   TYR A 258      12.738   2.361  10.321  1.00148.05           O
ATOM    190  N   SER A 259      11.572   4.251  10.695  1.00 90.54           N
ATOM    191  CA  SER A 259      12.744   5.066  10.601  1.00 90.54           C
ATOM    192  CB  SER A 259      12.426   6.566  10.674  1.00 90.54           C
ATOM    193  OG  SER A 259      11.638   6.930   9.550  1.00 90.54           O
ATOM    194  C   SER A 259      13.665   4.706  11.730  1.00 90.54           C
ATOM    195  O   SER A 259      14.861   4.511  11.540  1.00 90.54           O
ATOM    196  N   GLU A 260      13.138   4.556  12.953  1.00 86.59           N
ATOM    197  CA  GLU A 260      14.041   4.294  14.038  1.00 86.59           C
ATOM    198  CB  GLU A 260      13.340   4.190  15.405  1.00 86.59           C
ATOM    199  CG  GLU A 260      12.386   3.000  15.518  1.00 86.59           C
ATOM    200  CD  GLU A 260      11.769   2.999  16.911  1.00 86.59           C
ATOM    201  OE1 GLU A 260      12.056   3.946  17.690  1.00 86.59           O
ATOM    202  OE2 GLU A 260      11.001   2.046  17.215  1.00 86.59           O
ATOM    203  C   GLU A 260      14.756   2.993  13.808  1.00 86.59           C
ATOM    204  O   GLU A 260      15.973   2.915  13.965  1.00 86.59           O
ATOM    205  N   LYS A 261      14.020   1.944  13.394  1.00 67.80           N
ATOM    206  CA  LYS A 261      14.611   0.648  13.204  1.00 67.80           C
ATOM    207  CB  LYS A 261      13.598  -0.439  12.807  1.00 67.80           C
ATOM    208  CG  LYS A 261      12.581  -0.791  13.893  1.00 67.80           C
ATOM    209  CD  LYS A 261      11.498  -1.755  13.404  1.00 67.80           C
ATOM    210  CE  LYS A 261      12.044  -3.143  13.057  1.00 67.80           C
ATOM    211  NZ  LYS A 261      10.946  -4.020  12.593  1.00 67.80           N
ATOM    212  C   LYS A 261      15.624   0.702  12.104  1.00 67.80           C
ATOM    213  O   LYS A 261      16.686   0.091  12.207  1.00 67.80           O
ATOM    214  N   THR A 262      15.318   1.425  11.011  1.00105.00           N
ATOM    215  CA  THR A 262      16.220   1.458   9.896  1.00105.00           C
ATOM    216  CB  THR A 262      15.666   2.168   8.695  1.00105.00           C
ATOM    217  OG1 THR A 262      16.530   1.991   7.583  1.00105.00           O
ATOM    218  CG2 THR A 262      15.514   3.658   9.018  1.00105.00           C
ATOM    219  C   THR A 262      17.511   2.108  10.294  1.00105.00           C
ATOM    220  O   THR A 262      18.581   1.619   9.934  1.00105.00           O
ATOM    221  N   CYS A 263      17.457   3.219  11.057  1.00 37.06           N
ATOM    222  CA  CYS A 263      18.673   3.882  11.447  1.00 37.06           C
ATOM    223  CB  CYS A 263      18.473   5.117  12.347  1.00 37.06           C
ATOM    224  SG  CYS A 263      17.757   6.534  11.482  1.00 37.06           S
ATOM    225  C   CYS A 263      19.483   2.940  12.271  1.00 37.06           C
ATOM    226  O   CYS A 263      20.695   2.834  12.094  1.00 37.06           O
ATOM    227  N   GLN A 264      18.820   2.228  13.199  1.00 38.69           N
ATOM    228  CA  GLN A 264      19.512   1.347  14.091  1.00 38.69           C
ATOM    229  CB  GLN A 264      18.585   0.648  15.102  1.00 38.69           C
ATOM    230  CG  GLN A 264      17.916   1.595  16.099  1.00 38.69           C
ATOM    231  CD  GLN A 264      17.041   0.757  17.023  1.00 38.69           C
ATOM    232  OE1 GLN A 264      16.945  -0.459  16.872  1.00 38.69           O
ATOM    233  NE2 GLN A 264      16.387   1.425  18.010  1.00 38.69           N
ATOM    234  C   GLN A 264      20.175   0.263  13.296  1.00 38.69           C
ATOM    235  O   GLN A 264      21.325  -0.085  13.557  1.00 38.69           O
ATOM    236  N   GLN A 265      19.479  -0.289  12.284  1.00 71.72           N
ATOM    237  CA  GLN A 265      20.043  -1.376  11.536  1.00 71.72           C
ATOM    238  CB  GLN A 265      19.129  -1.969  10.460  1.00 71.72           C
ATOM    239  CG  GLN A 265      18.035  -2.871  11.016  1.00 71.72           C
ATOM    240  CD  GLN A 265      17.614  -3.760   9.862  1.00 71.72           C
ATOM    241  OE1 GLN A 265      16.981  -4.794  10.060  1.00 71.72           O
ATOM    242  NE2 GLN A 265      18.007  -3.366   8.621  1.00 71.72           N
ATOM    243  C   GLN A 265      21.281  -0.939  10.824  1.00 71.72           C
ATOM    244  O   GLN A 265      22.237  -1.703  10.705  1.00 71.72           O
ATOM    245  N   LEU A 266      21.280   0.303  10.315  1.00 69.69           N
ATOM    246  CA  LEU A 266      22.356   0.878   9.560  1.00 69.69           C
ATOM    247  CB  LEU A 266      21.993   2.254   8.976  1.00 69.69           C
ATOM    248  CG  LEU A 266      20.844   2.202   7.950  1.00 69.69           C
ATOM    249  CD1 LEU A 266      20.523   3.598   7.395  1.00 69.69           C
ATOM    250  CD2 LEU A 266      21.137   1.179   6.839  1.00 69.69           C
ATOM    251  C   LEU A 266      23.566   1.052  10.423  1.00 69.69           C
ATOM    252  O   LEU A 266      24.687   1.099   9.914  1.00 69.69           O
ATOM    253  N   GLY A 267      23.383   1.188  11.751  1.00 45.25           N
ATOM    254  CA  GLY A 267      24.519   1.411  12.598  1.00 45.25           C
ATOM    255  C   GLY A 267      24.484   2.812  13.131  1.00 45.25           C
ATOM    256  O   GLY A 267      25.400   3.235  13.835  1.00 45.25           O
ATOM    257  N   PHE A 268      23.435   3.581  12.785  1.00 61.41           N
ATOM    258  CA  PHE A 268      23.277   4.903  13.325  1.00 61.41           C
ATOM    259  CB  PHE A 268      22.343   5.806  12.499  1.00 61.41           C
ATOM    260  CG  PHE A 268      22.954   6.052  11.161  1.00 61.41           C
ATOM    261  CD1 PHE A 268      23.914   7.025  10.996  1.00 61.41           C
ATOM    262  CD2 PHE A 268      22.558   5.319  10.066  1.00 61.41           C
ATOM    263  CE1 PHE A 268      24.474   7.257   9.761  1.00 61.41           C
ATOM    264  CE2 PHE A 268      23.115   5.546   8.829  1.00 61.41           C
ATOM    265  CZ  PHE A 268      24.076   6.516   8.674  1.00 61.41           C
ATOM    266  C   PHE A 268      22.634   4.726  14.671  1.00 61.41           C
ATOM    267  O   PHE A 268      22.023   3.693  14.943  1.00 61.41           O
ATOM    268  N   GLU A 269      22.793   5.721  15.569  1.00 47.68           N
ATOM    269  CA  GLU A 269      22.248   5.641  16.898  1.00 47.68           C
ATOM    270  CB  GLU A 269      22.658   6.838  17.775  1.00 47.68           C
ATOM    271  CG  GLU A 269      22.094   6.781  19.197  1.00 47.68           C
ATOM    272  CD  GLU A 269      22.328   8.136  19.851  1.00 47.68           C
ATOM    273  OE1 GLU A 269      22.635   9.106  19.108  1.00 47.68           O
ATOM    274  OE2 GLU A 269      22.193   8.222  21.101  1.00 47.68           O
ATOM    275  C   GLU A 269      20.751   5.648  16.858  1.00 47.68           C
ATOM    276  O   GLU A 269      20.103   4.861  17.549  1.00 47.68           O
ATOM    277  N   SER A 270      20.158   6.555  16.054  1.00 80.14           N
ATOM    278  CA  SER A 270      18.725   6.635  16.008  1.00 80.14           C
ATOM    279  CB  SER A 270      18.099   7.174  17.306  1.00 80.14           C
ATOM    280  OG  SER A 270      18.509   8.515  17.528  1.00 80.14           O
ATOM    281  C   SER A 270      18.343   7.571  14.907  1.00 80.14           C
ATOM    282  O   SER A 270      19.196   8.100  14.195  1.00 80.14           O
ATOM    283  N   ALA A 271      17.021   7.782  14.733  1.00 38.48           N
ATOM    284  CA  ALA A 271      16.529   8.663  13.715  1.00 38.48           C
ATOM    285  CB  ALA A 271      15.254   8.130  13.045  1.00 38.48           C
ATOM    286  C   ALA A 271      16.155   9.944  14.382  1.00 38.48           C
ATOM    287  O   ALA A 271      15.365   9.954  15.324  1.00 38.48           O
ATOM    288  N   HIS A 272      16.753  11.065  13.936  1.00 47.34           N
ATOM    289  CA  HIS A 272      16.393  12.328  14.510  1.00 47.34           C
ATOM    290  ND1 HIS A 272      18.771  13.846  16.207  1.00 47.34           N
ATOM    291  CG  HIS A 272      18.635  13.393  14.913  1.00 47.34           C
ATOM    292  CB  HIS A 272      17.353  13.470  14.139  1.00 47.34           C
ATOM    293  NE2 HIS A 272      20.751  13.030  15.609  1.00 47.34           N
ATOM    294  CD2 HIS A 272      19.854  12.897  14.564  1.00 47.34           C
ATOM    295  CE1 HIS A 272      20.055  13.604  16.574  1.00 47.34           C
ATOM    296  C   HIS A 272      15.007  12.702  14.078  1.00 47.34           C
ATOM    297  O   HIS A 272      14.189  13.112  14.900  1.00 47.34           O
ATOM    298  N   ARG A 273      14.699  12.556  12.770  1.00 69.66           N
ATOM    299  CA  ARG A 273      13.401  12.943  12.282  1.00 69.66           C
ATOM    300  CB  ARG A 273      13.325  14.425  11.879  1.00 69.66           C
ATOM    301  CG  ARG A 273      13.628  15.376  13.039  1.00 69.66           C
ATOM    302  CD  ARG A 273      13.552  16.854  12.655  1.00 69.66           C
ATOM    303  NE  ARG A 273      13.921  17.652  13.857  1.00 69.66           N
ATOM    304  CZ  ARG A 273      14.383  18.928  13.706  1.00 69.66           C
ATOM    305  NH1 ARG A 273      14.486  19.471  12.457  1.00 69.66           N
ATOM    306  NH2 ARG A 273      14.741  19.659  14.801  1.00 69.66           N
ATOM    307  C   ARG A 273      13.106  12.128  11.057  1.00 69.66           C
ATOM    308  O   ARG A 273      13.963  11.374  10.597  1.00 69.66           O
ATOM    309  N   THR A 274      11.866  12.236  10.519  1.00122.60           N
ATOM    310  CA  THR A 274      11.492  11.492   9.340  1.00122.60           C
ATOM    311  CB  THR A 274      10.731  10.247   9.669  1.00122.60           C
ATOM    312  OG1 THR A 274       9.468  10.579  10.226  1.00122.60           O
ATOM    313  CG2 THR A 274      11.553   9.459  10.701  1.00122.60           C
ATOM    314  C   THR A 274      10.574  12.346   8.496  1.00122.60           C
ATOM    315  O   THR A 274      10.015  13.322   8.993  1.00122.60           O
ATOM    316  N   THR A 275      10.402  12.003   7.189  1.00122.19           N
ATOM    317  CA  THR A 275       9.548  12.760   6.292  1.00122.19           C
ATOM    318  CB  THR A 275      10.245  13.932   5.666  1.00122.19           C
ATOM    319  OG1 THR A 275       9.309  14.773   5.008  1.00122.19           O
ATOM    320  CG2 THR A 275      11.279  13.398   4.661  1.00122.19           C
ATOM    321  C   THR A 275       9.080  11.870   5.156  1.00122.19           C
ATOM    322  O   THR A 275       9.332  10.668   5.171  1.00122.19           O
ATOM    323  N   GLU A 276       8.371  12.438   4.137  1.00 79.17           N
ATOM    324  CA  GLU A 276       7.859  11.644   3.032  1.00 79.17           C
ATOM    325  CB  GLU A 276       6.324  11.531   3.023  1.00 79.17           C
ATOM    326  CG  GLU A 276       5.769  10.753   4.220  1.00 79.17           C
ATOM    327  CD  GLU A 276       4.253  10.705   4.101  1.00 79.17           C
ATOM    328  OE1 GLU A 276       3.758  10.528   2.957  1.00 79.17           O
ATOM    329  OE2 GLU A 276       3.569  10.833   5.152  1.00 79.17           O
ATOM    330  C   GLU A 276       8.283  12.217   1.685  1.00 79.17           C
ATOM    331  O   GLU A 276       8.568  13.408   1.571  1.00 79.17           O
ATOM    332  N   VAL A 277       8.337  11.366   0.616  1.00 81.41           N
ATOM    333  CA  VAL A 277       8.761  11.791  -0.712  1.00 81.41           C
ATOM    334  CB  VAL A 277      10.256  11.639  -0.880  1.00 81.41           C
ATOM    335  CG1 VAL A 277      10.714  12.108  -2.273  1.00 81.41           C
ATOM    336  CG2 VAL A 277      10.932  12.400   0.272  1.00 81.41           C
ATOM    337  C   VAL A 277       8.004  10.948  -1.753  1.00 81.41           C
ATOM    338  O   VAL A 277       7.157  10.149  -1.363  1.00 81.41           O
ATOM    339  N   ALA A 278       8.230  11.111  -3.100  1.00113.29           N
ATOM    340  CA  ALA A 278       7.477  10.355  -4.104  1.00113.29           C
ATOM    341  CB  ALA A 278       6.565  11.234  -4.977  1.00113.29           C
ATOM    342  C   ALA A 278       8.368   9.551  -5.055  1.00113.29           C
ATOM    343  O   ALA A 278       9.419  10.035  -5.474  1.00113.29           O
ATOM    344  N   HIS A 279       7.966   8.297  -5.450  1.00326.06           N
ATOM    345  CA  HIS A 279       8.819   7.517  -6.347  1.00326.06           C
ATOM    346  ND1 HIS A 279      11.793   7.388  -7.759  1.00326.06           N
ATOM    347  CG  HIS A 279      11.185   6.678  -6.748  1.00326.06           C
ATOM    348  CB  HIS A 279      10.225   7.281  -5.766  1.00326.06           C
ATOM    349  NE2 HIS A 279      12.537   5.300  -7.916  1.00326.06           N
ATOM    350  CD2 HIS A 279      11.651   5.403  -6.859  1.00326.06           C
ATOM    351  CE1 HIS A 279      12.590   6.516  -8.427  1.00326.06           C
ATOM    352  C   HIS A 279       8.262   6.120  -6.720  1.00326.06           C
ATOM    353  O   HIS A 279       7.359   6.023  -7.551  1.00326.06           O
ATOM    354  N   ARG A 280       8.885   4.991  -6.221  1.00350.44           N
ATOM    355  CA  ARG A 280       8.491   3.582  -6.454  1.00350.44           C
ATOM    356  CB  ARG A 280       9.006   3.031  -7.795  1.00350.44           C
ATOM    357  CG  ARG A 280       8.319   3.678  -9.000  1.00350.44           C
ATOM    358  CD  ARG A 280       8.884   3.257 -10.359  1.00350.44           C
ATOM    359  NE  ARG A 280       8.654   1.795 -10.522  1.00350.44           N
ATOM    360  CZ  ARG A 280       9.668   0.916 -10.272  1.00350.44           C
ATOM    361  NH1 ARG A 280      10.896   1.381  -9.900  1.00350.44           N
ATOM    362  NH2 ARG A 280       9.459  -0.426 -10.407  1.00350.44           N
ATOM    363  C   ARG A 280       9.070   2.683  -5.313  1.00350.44           C
ATOM    364  O   ARG A 280      10.230   2.900  -4.969  1.00350.44           O
ATOM    365  N   ASP A 281       8.357   1.649  -4.692  1.00354.69           N
ATOM    366  CA  ASP A 281       9.006   0.929  -3.559  1.00354.69           C
ATOM    367  CB  ASP A 281       9.414   1.969  -2.521  1.00354.69           C
ATOM    368  CG  ASP A 281       8.175   2.656  -1.960  1.00354.69           C
ATOM    369  OD1 ASP A 281       7.090   2.566  -2.593  1.00354.69           O
ATOM    370  OD2 ASP A 281       8.309   3.292  -0.881  1.00354.69           O
ATOM    371  C   ASP A 281       8.238  -0.232  -2.802  1.00354.69           C
ATOM    372  O   ASP A 281       7.139  -0.601  -3.212  1.00354.69           O
ATOM    373  N   PHE A 282       8.837  -0.828  -1.670  1.00159.09           N
ATOM    374  CA  PHE A 282       8.473  -1.951  -0.743  1.00159.09           C
ATOM    375  CB  PHE A 282       9.663  -2.642  -0.046  1.00159.09           C
ATOM    376  CG  PHE A 282      10.350  -3.591  -0.962  1.00159.09           C
ATOM    377  CD1 PHE A 282       9.811  -4.832  -1.209  1.00159.09           C
ATOM    378  CD2 PHE A 282      11.548  -3.260  -1.545  1.00159.09           C
ATOM    379  CE1 PHE A 282      10.449  -5.716  -2.047  1.00159.09           C
ATOM    380  CE2 PHE A 282      12.191  -4.139  -2.383  1.00159.09           C
ATOM    381  CZ  PHE A 282      11.640  -5.371  -2.638  1.00159.09           C
ATOM    382  C   PHE A 282       7.575  -1.547   0.420  1.00159.09           C
ATOM    383  O   PHE A 282       7.503  -0.377   0.778  1.00159.09           O
ATOM    384  N   ALA A 283       6.885  -2.530   1.079  1.00 57.37           N
ATOM    385  CA  ALA A 283       5.956  -2.229   2.157  1.00 57.37           C
ATOM    386  CB  ALA A 283       4.496  -2.569   1.813  1.00 57.37           C
ATOM    387  C   ALA A 283       6.295  -2.977   3.425  1.00 57.37           C
ATOM    388  O   ALA A 283       6.889  -4.054   3.392  1.00 57.37           O
ATOM    389  N   ASN A 284       5.893  -2.413   4.594  1.00 61.21           N
ATOM    390  CA  ASN A 284       6.220  -2.995   5.873  1.00 61.21           C
ATOM    391  CB  ASN A 284       6.710  -1.961   6.900  1.00 61.21           C
ATOM    392  CG  ASN A 284       8.029  -1.395   6.395  1.00 61.21           C
ATOM    393  OD1 ASN A 284       8.090  -0.794   5.324  1.00 61.21           O
ATOM    394  ND2 ASN A 284       9.117  -1.588   7.188  1.00 61.21           N
ATOM    395  C   ASN A 284       5.010  -3.651   6.459  1.00 61.21           C
ATOM    396  O   ASN A 284       3.918  -3.083   6.486  1.00 61.21           O
ATOM    397  N   SER A 285       5.187  -4.891   6.958  1.00 84.83           N
ATOM    398  CA  SER A 285       4.084  -5.558   7.578  1.00 84.83           C
ATOM    399  CB  SER A 285       4.277  -7.077   7.724  1.00 84.83           C
ATOM    400  OG  SER A 285       3.139  -7.653   8.349  1.00 84.83           O
ATOM    401  C   SER A 285       3.971  -4.968   8.941  1.00 84.83           C
ATOM    402  O   SER A 285       4.846  -5.139   9.790  1.00 84.83           O
ATOM    403  N   PHE A 286       2.851  -4.267   9.169  1.00156.98           N
ATOM    404  CA  PHE A 286       2.563  -3.559  10.381  1.00156.98           C
ATOM    405  CB  PHE A 286       1.209  -2.832  10.324  1.00156.98           C
ATOM    406  CG  PHE A 286       1.265  -1.782   9.269  1.00156.98           C
ATOM    407  CD1 PHE A 286       1.062  -2.102   7.945  1.00156.98           C
ATOM    408  CD2 PHE A 286       1.507  -0.472   9.609  1.00156.98           C
ATOM    409  CE1 PHE A 286       1.111  -1.126   6.975  1.00156.98           C
ATOM    410  CE2 PHE A 286       1.557   0.506   8.645  1.00156.98           C
ATOM    411  CZ  PHE A 286       1.360   0.180   7.325  1.00156.98           C
ATOM    412  C   PHE A 286       2.440  -4.545  11.495  1.00156.98           C
ATOM    413  O   PHE A 286       2.804  -4.254  12.633  1.00156.98           O
ATOM    414  N   SER A 287       1.849  -5.717  11.204  1.00 76.97           N
ATOM    415  CA  SER A 287       1.644  -6.715  12.214  1.00 76.97           C
ATOM    416  CB  SER A 287       0.849  -7.926  11.694  1.00 76.97           C
ATOM    417  OG  SER A 287      -0.446  -7.521  11.277  1.00 76.97           O
ATOM    418  C   SER A 287       2.962  -7.240  12.701  1.00 76.97           C
ATOM    419  O   SER A 287       3.194  -7.332  13.905  1.00 76.97           O
ATOM    420  N   ILE A 288       3.847  -7.608  11.754  1.00 94.24           N
ATOM    421  CA  ILE A 288       5.128  -8.221  11.996  1.00 94.24           C
ATOM    422  CB  ILE A 288       5.770  -8.730  10.735  1.00 94.24           C
ATOM    423  CG2 ILE A 288       6.224  -7.518   9.906  1.00 94.24           C
ATOM    424  CG1 ILE A 288       6.909  -9.709  11.062  1.00 94.24           C
ATOM    425  CD1 ILE A 288       7.408 -10.490   9.847  1.00 94.24           C
ATOM    426  C   ILE A 288       6.111  -7.290  12.648  1.00 94.24           C
ATOM    427  O   ILE A 288       6.910  -7.710  13.485  1.00 94.24           O
ATOM    428  N   LEU A 289       6.074  -5.994  12.286  1.00169.81           N
ATOM    429  CA  LEU A 289       7.076  -5.036  12.683  1.00169.81           C
ATOM    430  CB  LEU A 289       6.699  -3.596  12.288  1.00169.81           C
ATOM    431  CG  LEU A 289       6.654  -3.326  10.776  1.00169.81           C
ATOM    432  CD1 LEU A 289       6.268  -1.866  10.494  1.00169.81           C
ATOM    433  CD2 LEU A 289       7.978  -3.710  10.102  1.00169.81           C
ATOM    434  C   LEU A 289       7.250  -4.998  14.168  1.00169.81           C
ATOM    435  O   LEU A 289       8.377  -4.935  14.657  1.00169.81           O
ATOM    436  N   ARG A 290       6.147  -5.061  14.927  1.00140.42           N
ATOM    437  CA  ARG A 290       6.213  -4.883  16.346  1.00140.42           C
ATOM    438  CB  ARG A 290       4.839  -5.066  17.014  1.00140.42           C
ATOM    439  CG  ARG A 290       3.793  -4.065  16.516  1.00140.42           C
ATOM    440  CD  ARG A 290       2.420  -4.233  17.171  1.00140.42           C
ATOM    441  NE  ARG A 290       2.495  -3.614  18.523  1.00140.42           N
ATOM    442  CZ  ARG A 290       2.229  -2.284  18.676  1.00140.42           C
ATOM    443  NH1 ARG A 290       1.871  -1.530  17.597  1.00140.42           N
ATOM    444  NH2 ARG A 290       2.321  -1.708  19.910  1.00140.42           N
ATOM    445  C   ARG A 290       7.150  -5.882  16.946  1.00140.42           C
ATOM    446  O   ARG A 290       7.970  -5.526  17.792  1.00140.42           O
ATOM    447  N   TYR A 291       7.066  -7.168  16.556  1.00159.95           N
ATOM    448  CA  TYR A 291       8.011  -8.050  17.171  1.00159.95           C
ATOM    449  CB  TYR A 291       7.370  -9.253  17.881  1.00159.95           C
ATOM    450  CG  TYR A 291       6.717  -8.729  19.115  1.00159.95           C
ATOM    451  CD1 TYR A 291       7.468  -8.500  20.246  1.00159.95           C
ATOM    452  CD2 TYR A 291       5.366  -8.466  19.150  1.00159.95           C
ATOM    453  CE1 TYR A 291       6.884  -8.016  21.393  1.00159.95           C
ATOM    454  CE2 TYR A 291       4.776  -7.982  20.295  1.00159.95           C
ATOM    455  CZ  TYR A 291       5.536  -7.757  21.418  1.00159.95           C
ATOM    456  OH  TYR A 291       4.937  -7.261  22.596  1.00159.95           O
ATOM    457  C   TYR A 291       8.968  -8.561  16.147  1.00159.95           C
ATOM    458  O   TYR A 291       8.911  -9.725  15.753  1.00159.95           O
ATOM    459  N   ASN A 292       9.904  -7.694  15.715  1.00 97.08           N
ATOM    460  CA  ASN A 292      10.911  -8.113  14.790  1.00 97.08           C
ATOM    461  CB  ASN A 292      10.510  -7.911  13.318  1.00 97.08           C
ATOM    462  CG  ASN A 292      11.422  -8.763  12.445  1.00 97.08           C
ATOM    463  OD1 ASN A 292      12.600  -8.954  12.742  1.00 97.08           O
ATOM    464  ND2 ASN A 292      10.854  -9.299  11.331  1.00 97.08           N
ATOM    465  C   ASN A 292      12.112  -7.259  15.052  1.00 97.08           C
ATOM    466  O   ASN A 292      11.983  -6.076  15.368  1.00 97.08           O
ATOM    467  N   SER A 293      13.308  -7.877  15.037  1.00 58.28           N
ATOM    468  CA  SER A 293      14.553  -7.178  15.191  1.00 58.28           C
ATOM    469  CB  SER A 293      15.665  -8.075  15.756  1.00 58.28           C
ATOM    470  OG  SER A 293      15.956  -9.122  14.842  1.00 58.28           O
ATOM    471  C   SER A 293      15.040  -6.673  13.866  1.00 58.28           C
ATOM    472  O   SER A 293      15.722  -5.649  13.800  1.00 58.28           O
ATOM    473  N   THR A 294      14.711  -7.395  12.774  1.00 51.07           N
ATOM    474  CA  THR A 294      15.260  -7.075  11.486  1.00 51.07           C
ATOM    475  CB  THR A 294      15.870  -8.268  10.809  1.00 51.07           C
ATOM    476  OG1 THR A 294      16.923  -8.802  11.599  1.00 51.07           O
ATOM    477  CG2 THR A 294      16.396  -7.830   9.433  1.00 51.07           C
ATOM    478  C   THR A 294      14.183  -6.583  10.573  1.00 51.07           C
ATOM    479  O   THR A 294      13.135  -7.207  10.433  1.00 51.07           O
ATOM    480  N   ILE A 295      14.452  -5.443   9.906  1.00134.41           N
ATOM    481  CA  ILE A 295      13.547  -4.801   8.996  1.00134.41           C
ATOM    482  CB  ILE A 295      14.044  -3.469   8.505  1.00134.41           C
ATOM    483  CG2 ILE A 295      15.321  -3.706   7.681  1.00134.41           C
ATOM    484  CG1 ILE A 295      12.933  -2.734   7.731  1.00134.41           C
ATOM    485  CD1 ILE A 295      11.750  -2.313   8.600  1.00134.41           C
ATOM    486  C   ILE A 295      13.318  -5.660   7.787  1.00134.41           C
ATOM    487  O   ILE A 295      12.200  -5.745   7.283  1.00134.41           O
ATOM    488  N   GLN A 296      14.375  -6.338   7.301  1.00 64.44           N
ATOM    489  CA  GLN A 296      14.324  -7.080   6.071  1.00 64.44           C
ATOM    490  CB  GLN A 296      15.647  -7.789   5.740  1.00 64.44           C
ATOM    491  CG  GLN A 296      16.805  -6.839   5.434  1.00 64.44           C
ATOM    492  CD  GLN A 296      18.025  -7.697   5.128  1.00 64.44           C
ATOM    493  OE1 GLN A 296      18.291  -8.678   5.819  1.00 64.44           O
ATOM    494  NE2 GLN A 296      18.783  -7.323   4.063  1.00 64.44           N
ATOM    495  C   GLN A 296      13.272  -8.138   6.143  1.00 64.44           C
ATOM    496  O   GLN A 296      12.644  -8.465   5.138  1.00 64.44           O
ATOM    497  N   GLU A 297      13.077  -8.728   7.328  1.00 92.94           N
ATOM    498  CA  GLU A 297      12.142  -9.801   7.488  1.00 92.94           C
ATOM    499  CB  GLU A 297      12.218 -10.400   8.899  1.00 92.94           C
ATOM    500  CG  GLU A 297      11.427 -11.692   9.062  1.00 92.94           C
ATOM    501  CD  GLU A 297      11.618 -12.156  10.497  1.00 92.94           C
ATOM    502  OE1 GLU A 297      12.438 -11.526  11.216  1.00 92.94           O
ATOM    503  OE2 GLU A 297      10.950 -13.148  10.894  1.00 92.94           O
ATOM    504  C   GLU A 297      10.729  -9.340   7.246  1.00 92.94           C
ATOM    505  O   GLU A 297       9.907 -10.101   6.743  1.00 92.94           O
ATOM    506  N   SER A 298      10.397  -8.103   7.655  1.00126.34           N
ATOM    507  CA  SER A 298       9.061  -7.561   7.609  1.00126.34           C
ATOM    508  CB  SER A 298       8.827  -6.509   8.706  1.00126.34           C
ATOM    509  OG  SER A 298       8.977  -7.102   9.988  1.00126.34           O
ATOM    510  C   SER A 298       8.655  -6.919   6.305  1.00126.34           C
ATOM    511  O   SER A 298       7.551  -6.379   6.243  1.00126.34           O
ATOM    512  N   LEU A 299       9.495  -6.903   5.246  1.00168.77           N
ATOM    513  CA  LEU A 299       9.098  -6.150   4.077  1.00168.77           C
ATOM    514  CB  LEU A 299      10.153  -5.115   3.632  1.00168.77           C
ATOM    515  CG  LEU A 299      11.566  -5.693   3.392  1.00168.77           C
ATOM    516  CD1 LEU A 299      11.620  -6.612   2.159  1.00168.77           C
ATOM    517  CD2 LEU A 299      12.624  -4.577   3.348  1.00168.77           C
ATOM    518  C   LEU A 299       8.801  -7.026   2.897  1.00168.77           C
ATOM    519  O   LEU A 299       9.329  -8.128   2.765  1.00168.77           O
ATOM    520  N   HIS A 300       7.919  -6.530   1.997  1.00 78.67           N
ATOM    521  CA  HIS A 300       7.561  -7.238   0.800  1.00 78.67           C
ATOM    522  ND1 HIS A 300       5.390  -8.704  -1.330  1.00 78.67           N
ATOM    523  CG  HIS A 300       6.032  -9.035  -0.158  1.00 78.67           C
ATOM    524  CB  HIS A 300       6.281  -8.077   0.969  1.00 78.67           C
ATOM    525  NE2 HIS A 300       5.922 -10.859  -1.482  1.00 78.67           N
ATOM    526  CD2 HIS A 300       6.350 -10.354  -0.268  1.00 78.67           C
ATOM    527  CE1 HIS A 300       5.352  -9.831  -2.085  1.00 78.67           C
ATOM    528  C   HIS A 300       7.306  -6.214  -0.273  1.00 78.67           C
ATOM    529  O   HIS A 300       7.050  -5.047   0.019  1.00 78.67           O
ATOM    530  N   ARG A 301       7.379  -6.626  -1.557  1.00101.73           N
ATOM    531  CA  ARG A 301       7.151  -5.710  -2.643  1.00101.73           C
ATOM    532  CB  ARG A 301       7.472  -6.300  -4.026  1.00101.73           C
ATOM    533  CG  ARG A 301       7.184  -5.331  -5.173  1.00101.73           C
ATOM    534  CD  ARG A 301       7.498  -5.899  -6.558  1.00101.73           C
ATOM    535  NE  ARG A 301       6.981  -4.924  -7.559  1.00101.73           N
ATOM    536  CZ  ARG A 301       7.558  -4.833  -8.792  1.00101.73           C
ATOM    537  NH1 ARG A 301       8.629  -5.618  -9.107  1.00101.73           N
ATOM    538  NH2 ARG A 301       7.061  -3.956  -9.711  1.00101.73           N
ATOM    539  C   ARG A 301       5.699  -5.339  -2.651  1.00101.73           C
ATOM    540  O   ARG A 301       4.838  -6.182  -2.405  1.00101.73           O
ATOM    541  N   SER A 302       5.386  -4.053  -2.932  1.00 44.85           N
ATOM    542  CA  SER A 302       4.006  -3.652  -2.930  1.00 44.85           C
ATOM    543  CB  SER A 302       3.497  -3.226  -1.542  1.00 44.85           C
ATOM    544  OG  SER A 302       4.184  -2.063  -1.108  1.00 44.85           O
ATOM    545  C   SER A 302       3.815  -2.480  -3.842  1.00 44.85           C
ATOM    546  O   SER A 302       4.768  -1.803  -4.227  1.00 44.85           O
ATOM    547  N   GLU A 303       2.546  -2.260  -4.247  1.00 98.97           N
ATOM    548  CA  GLU A 303       2.154  -1.200  -5.133  1.00 98.97           C
ATOM    549  CB  GLU A 303       0.715  -1.382  -5.642  1.00 98.97           C
ATOM    550  CG  GLU A 303       0.511  -2.672  -6.441  0.50 98.97           C
ATOM    551  CD  GLU A 303       1.228  -2.537  -7.777  1.00 98.97           C
ATOM    552  OE1 GLU A 303       1.245  -1.404  -8.327  1.00 98.97           O
ATOM    553  OE2 GLU A 303       1.768  -3.567  -8.264  1.00 98.97           O
ATOM    554  C   GLU A 303       2.224   0.153  -4.469  1.00 98.97           C
ATOM    555  O   GLU A 303       2.770   1.090  -5.048  1.00 98.97           O
ATOM    556  N   CYS A 304       1.676   0.283  -3.236  1.00186.95           N
ATOM    557  CA  CYS A 304       1.546   1.529  -2.513  1.00186.95           C
ATOM    558  CB  CYS A 304       2.657   1.892  -1.493  1.00186.95           C
ATOM    559  SG  CYS A 304       4.336   2.162  -2.109  1.00186.95           S
ATOM    560  C   CYS A 304       1.178   2.649  -3.448  1.00186.95           C
ATOM    561  O   CYS A 304       1.999   3.462  -3.864  1.00186.95           O
ATOM    562  N   PRO A 305      -0.085   2.672  -3.784  1.00 80.70           N
ATOM    563  CA  PRO A 305      -0.666   3.569  -4.760  1.00 80.70           C
ATOM    564  CD  PRO A 305      -1.091   2.100  -2.905  1.00 80.70           C
ATOM    565  CB  PRO A 305      -2.162   3.266  -4.737  1.00 80.70           C
ATOM    566  CG  PRO A 305      -2.405   2.795  -3.293  1.00 80.70           C
ATOM    567  C   PRO A 305      -0.423   5.048  -4.586  1.00 80.70           C
ATOM    568  O   PRO A 305      -0.327   5.734  -5.601  1.00 80.70           O
ATOM    569  N   SER A 306      -0.357   5.584  -3.351  1.00111.09           N
ATOM    570  CA  SER A 306      -0.181   7.006  -3.160  1.00111.09           C
ATOM    571  CB  SER A 306      -0.325   7.434  -1.688  1.00111.09           C
ATOM    572  OG  SER A 306      -1.644   7.173  -1.232  1.00111.09           O
ATOM    573  C   SER A 306       1.194   7.402  -3.613  1.00111.09           C
ATOM    574  O   SER A 306       1.455   8.544  -3.985  1.00111.09           O
ATOM    575  N   GLN A 307       2.121   6.444  -3.619  1.00204.35           N
ATOM    576  CA  GLN A 307       3.471   6.701  -4.044  1.00204.35           C
ATOM    577  CB  GLN A 307       3.608   7.322  -5.450  1.00204.35           C
ATOM    578  CG  GLN A 307       3.436   6.335  -6.609  1.00204.35           C
ATOM    579  CD  GLN A 307       1.970   6.273  -6.996  1.00204.35           C
ATOM    580  OE1 GLN A 307       1.448   5.217  -7.349  1.00204.35           O
ATOM    581  NE2 GLN A 307       1.281   7.443  -6.941  1.00204.35           N
ATOM    582  C   GLN A 307       4.248   7.579  -3.103  1.00204.35           C
ATOM    583  O   GLN A 307       5.245   8.171  -3.515  1.00204.35           O
ATOM    584  N   ARG A 308       3.860   7.668  -1.812  1.00200.38           N
ATOM    585  CA  ARG A 308       4.670   8.425  -0.894  1.00200.38           C
ATOM    586  CB  ARG A 308       3.858   9.369   0.010  1.00200.38           C
ATOM    587  CG  ARG A 308       3.790  10.796  -0.545  1.00200.38           C
ATOM    588  CD  ARG A 308       3.439  10.884  -2.032  1.00200.38           C
ATOM    589  NE  ARG A 308       1.965  11.005  -2.186  1.00200.38           N
ATOM    590  CZ  ARG A 308       1.464  11.460  -3.372  1.00200.38           C
ATOM    591  NH1 ARG A 308       2.310  11.870  -4.362  1.00200.38           N
ATOM    592  NH2 ARG A 308       0.116  11.489  -3.577  1.00200.38           N
ATOM    593  C   ARG A 308       5.470   7.469  -0.054  1.00200.38           C
ATOM    594  O   ARG A 308       4.974   6.419   0.355  1.00200.38           O
ATOM    595  N   TYR A 309       6.751   7.817   0.217  1.00130.98           N
ATOM    596  CA  TYR A 309       7.621   6.922   0.931  1.00130.98           C
ATOM    597  CB  TYR A 309       8.595   6.149   0.019  1.00130.98           C
ATOM    598  CG  TYR A 309       9.480   7.087  -0.726  1.00130.98           C
ATOM    599  CD1 TYR A 309       9.076   7.626  -1.925  1.00130.98           C
ATOM    600  CD2 TYR A 309      10.716   7.425  -0.225  1.00130.98           C
ATOM    601  CE1 TYR A 309       9.899   8.486  -2.613  1.00130.98           C
ATOM    602  CE2 TYR A 309      11.544   8.283  -0.908  1.00130.98           C
ATOM    603  CZ  TYR A 309      11.135   8.813  -2.106  1.00130.98           C
ATOM    604  OH  TYR A 309      11.987   9.693  -2.808  1.00130.98           O
ATOM    605  C   TYR A 309       8.375   7.635   2.015  1.00130.98           C
ATOM    606  O   TYR A 309       8.298   8.856   2.143  1.00130.98           O
ATOM    607  N   ILE A 310       9.141   6.858   2.820  1.00 93.96           N
ATOM    608  CA  ILE A 310       9.746   7.356   4.032  1.00 93.96           C
ATOM    609  CB  ILE A 310       9.756   6.333   5.132  1.00 93.96           C
ATOM    610  CG2 ILE A 310      10.507   6.935   6.332  1.00 93.96           C
ATOM    611  CG1 ILE A 310       8.323   5.881   5.462  1.00 93.96           C
ATOM    612  CD1 ILE A 310       8.266   4.621   6.324  1.00 93.96           C
ATOM    613  C   ILE A 310      11.174   7.792   3.852  1.00 93.96           C
ATOM    614  O   ILE A 310      12.005   7.106   3.257  1.00 93.96           O
ATOM    615  N   SER A 311      11.474   8.991   4.393  1.00 89.50           N
ATOM    616  CA  SER A 311      12.794   9.551   4.403  1.00 89.50           C
ATOM    617  CB  SER A 311      12.869  10.953   3.776  1.00 89.50           C
ATOM    618  OG  SER A 311      12.521  10.891   2.401  1.00 89.50           O
ATOM    619  C   SER A 311      13.146   9.685   5.847  1.00 89.50           C
ATOM    620  O   SER A 311      12.274   9.911   6.685  1.00 89.50           O
ATOM    621  N   LEU A 312      14.436   9.522   6.192  1.00136.48           N
ATOM    622  CA  LEU A 312      14.753   9.568   7.586  1.00136.48           C
ATOM    623  CB  LEU A 312      14.849   8.158   8.127  1.00136.48           C
ATOM    624  CG  LEU A 312      15.018   7.970   9.630  1.00136.48           C
ATOM    625  CD1 LEU A 312      15.266   6.492   9.776  1.00136.48           C
ATOM    626  CD2 LEU A 312      16.118   8.795  10.316  1.00136.48           C
ATOM    627  C   LEU A 312      16.098  10.190   7.761  1.00136.48           C
ATOM    628  O   LEU A 312      17.069   9.801   7.114  1.00136.48           O
ATOM    629  N   GLN A 313      16.203  11.143   8.706  1.00 99.28           N
ATOM    630  CA  GLN A 313      17.502  11.689   8.948  1.00 99.28           C
ATOM    631  CB  GLN A 313      17.526  13.215   9.196  1.00 99.28           C
ATOM    632  CG  GLN A 313      16.775  13.691  10.444  1.00 99.28           C
ATOM    633  CD  GLN A 313      17.052  15.177  10.629  1.00 99.28           C
ATOM    634  OE1 GLN A 313      16.847  15.977   9.717  1.00 99.28           O
ATOM    635  NE2 GLN A 313      17.535  15.560  11.841  1.00 99.28           N
ATOM    636  C   GLN A 313      18.068  10.998  10.148  1.00 99.28           C
ATOM    637  O   GLN A 313      17.684  11.258  11.288  1.00 99.28           O
ATOM    638  N   CYS A 314      18.991  10.049   9.912  1.00 44.32           N
ATOM    639  CA  CYS A 314      19.626   9.380  11.009  1.00 44.32           C
ATOM    640  CB  CYS A 314      20.254   8.027  10.626  1.00 44.32           C
ATOM    641  SG  CYS A 314      19.032   6.871   9.939  1.00 44.32           S
ATOM    642  C   CYS A 314      20.732  10.285  11.454  1.00 44.32           C
ATOM    643  O   CYS A 314      21.182  11.140  10.693  1.00 44.32           O
ATOM    644  N   SER A 315      21.190  10.146  12.712  1.00 89.93           N
ATOM    645  CA  SER A 315      22.255  11.006  13.153  1.00 89.93           C
ATOM    646  CB  SER A 315      22.526  10.927  14.666  1.00 89.93           C
ATOM    647  OG  SER A 315      22.987   9.629  15.010  1.00 89.93           O
ATOM    648  C   SER A 315      23.518  10.593  12.452  1.00 89.93           C
ATOM    649  O   SER A 315      23.925   9.434  12.516  1.00 89.93           O
ATOM    650  N   HIS A 316      24.203  11.553  11.796  1.00108.06           N
ATOM    651  CA  HIS A 316      25.406  11.248  11.061  1.00108.06           C
ATOM    652  ND1 HIS A 316      25.226  12.128   7.795  1.00108.06           N
ATOM    653  CG  HIS A 316      25.067  12.730   9.024  1.00108.06           C
ATOM    654  CB  HIS A 316      25.928  12.426  10.216  1.00108.06           C
ATOM    655  NE2 HIS A 316      23.517  13.536   7.595  1.00108.06           N
ATOM    656  CD2 HIS A 316      24.018  13.588   8.884  1.00108.06           C
ATOM    657  CE1 HIS A 316      24.274  12.647   6.978  1.00108.06           C
ATOM    658  C   HIS A 316      26.486  10.847  12.018  1.00108.06           C
ATOM    659  O   HIS A 316      26.547  11.333  13.147  1.00108.06           O
ATOM    660  N   CYS A 317      27.361   9.909  11.587  1.00 71.63           N
ATOM    661  CA  CYS A 317      28.409   9.453  12.457  1.00 71.63           C
ATOM    662  CB  CYS A 317      27.928   8.385  13.460  1.00 71.63           C
ATOM    663  SG  CYS A 317      27.082   6.986  12.652  1.00 71.63           S
ATOM    664  C   CYS A 317      29.505   8.825  11.652  1.00 71.63           C
ATOM    665  O   CYS A 317      29.324   8.466  10.490  1.00 71.63           O
ATOM    666  N   GLY A 318      30.704   8.725  12.264  1.00 55.23           N
ATOM    667  CA  GLY A 318      31.789   7.968  11.712  1.00 55.23           C
ATOM    668  C   GLY A 318      32.513   8.717  10.639  1.00 55.23           C
ATOM    669  O   GLY A 318      33.446   8.173  10.050  1.00 55.23           O
ATOM    670  N   LEU A 319      32.129   9.978  10.360  1.00114.04           N
ATOM    671  CA  LEU A 319      32.802  10.708   9.320  1.00114.04           C
ATOM    672  CB  LEU A 319      31.931  11.760   8.608  1.00114.04           C
ATOM    673  CG  LEU A 319      30.805  11.167   7.737  1.00114.04           C
ATOM    674  CD1 LEU A 319      29.796  10.379   8.585  1.00114.04           C
ATOM    675  CD2 LEU A 319      30.143  12.253   6.870  1.00114.04           C
ATOM    676  C   LEU A 319      33.935  11.421   9.949  1.00114.04           C
ATOM    677  O   LEU A 319      33.786  12.102  10.961  1.00114.04           O
ATOM    678  N   ARG A 320      35.115  11.301   9.330  1.00272.34           N
ATOM    679  CA  ARG A 320      36.264  11.820   9.968  1.00272.34           C
ATOM    680  CB  ARG A 320      37.418  10.808  10.018  1.00272.34           C
ATOM    681  CG  ARG A 320      37.787  10.338   8.606  1.00272.34           C
ATOM    682  CD  ARG A 320      38.974   9.376   8.514  1.00272.34           C
ATOM    683  NE  ARG A 320      40.221  10.166   8.306  1.00272.34           N
ATOM    684  CZ  ARG A 320      41.418   9.593   8.622  1.00272.34           C
ATOM    685  NH1 ARG A 320      41.420   8.374   9.228  1.00272.34           N
ATOM    686  NH2 ARG A 320      42.592  10.243   8.376  1.00272.34           N
ATOM    687  C   ARG A 320      36.803  12.935   9.217  1.00272.34           C
ATOM    688  O   ARG A 320      36.758  13.008   7.990  1.00272.34           O
ATOM    689  N   ALA A 321      37.212  13.902  10.021  1.00159.76           N
ATOM    690  CA  ALA A 321      38.163  14.799   9.539  1.00159.76           C
ATOM    691  CB  ALA A 321      38.493  15.913  10.545  1.00159.76           C
ATOM    692  C   ALA A 321      39.415  13.910   9.399  1.00159.76           C
ATOM    693  O   ALA A 321      40.129  14.170   8.437  1.00159.76           O
ATOM    694  N   MET A 322      39.696  12.874  10.316  1.00253.85           N
ATOM    695  CA  MET A 322      40.926  11.995  10.389  1.00253.85           C
ATOM    696  CB  MET A 322      42.186  12.813  10.684  1.00253.85           C
ATOM    697  CG  MET A 322      42.609  13.714   9.522  1.00253.85           C
ATOM    698  SD  MET A 322      44.097  14.711   9.837  1.00253.85           S
ATOM    699  CE  MET A 322      44.107  15.497   8.199  1.00253.85           C
ATOM    700  C   MET A 322      40.957  10.624  11.322  1.00253.85           C
ATOM    701  O   MET A 322      39.982   9.877  11.212  1.00253.85           O
ATOM    702  N   THR A 323      42.037  10.217  12.225  1.00309.05           N
ATOM    703  CA  THR A 323      42.414   8.927  13.053  1.00309.05           C
ATOM    704  CB  THR A 323      43.564   8.174  12.442  1.00309.05           C
ATOM    705  OG1 THR A 323      44.610   9.075  12.111  1.00309.05           O
ATOM    706  CG2 THR A 323      43.128   7.333  11.243  1.00309.05           C
ATOM    707  C   THR A 323      42.814   8.833  14.656  1.00309.05           C
ATOM    708  O   THR A 323      42.458   9.690  15.450  1.00309.05           O
ATOM    709  N   GLY A 324      43.504   7.728  15.263  1.00192.16           N
ATOM    710  CA  GLY A 324      43.841   7.614  16.761  1.00192.16           C
ATOM    711  C   GLY A 324      44.252   6.225  17.511  1.00192.16           C
ATOM    712  O   GLY A 324      44.024   5.183  16.905  1.00192.16           O
ATOM    713  N   ARG A 325      44.898   6.299  18.806  1.00391.57           N
ATOM    714  CA  ARG A 325      45.706   5.866  20.088  1.00391.57           C
ATOM    715  CB  ARG A 325      45.652   7.265  20.741  1.00391.57           C
ATOM    716  CG  ARG A 325      45.534   8.414  19.702  1.00391.57           C
ATOM    717  CD  ARG A 325      44.143   8.936  19.334  1.00391.57           C
ATOM    718  NE  ARG A 325      44.323  10.122  18.453  1.00391.57           N
ATOM    719  CZ  ARG A 325      43.239  10.796  17.972  1.00391.57           C
ATOM    720  NH1 ARG A 325      41.979  10.396  18.316  1.00391.57           N
ATOM    721  NH2 ARG A 325      43.414  11.867  17.144  1.00391.57           N
ATOM    722  C   ARG A 325      46.020   4.566  21.240  1.00391.57           C
ATOM    723  O   ARG A 325      45.105   3.765  21.417  1.00391.57           O
ATOM    724  N   ILE A 326      47.330   4.284  22.000  1.00483.08           N
ATOM    725  CA  ILE A 326      47.994   3.325  23.030  1.00483.08           C
ATOM    726  CB  ILE A 326      47.113   2.241  23.451  1.00483.08           C
ATOM    727  CG2 ILE A 326      46.548   1.503  22.235  1.00483.08           C
ATOM    728  CG1 ILE A 326      47.837   1.560  24.592  1.00483.08           C
ATOM    729  CD1 ILE A 326      47.865   2.424  25.844  1.00483.08           C
ATOM    730  C   ILE A 326      49.427   2.918  22.540  1.00483.08           C
ATOM    731  O   ILE A 326      50.154   3.776  22.055  1.00483.08           O
ATOM    732  N   VAL A 327      50.048   1.741  22.881  1.00300.75           N
ATOM    733  CA  VAL A 327      50.768   1.196  21.752  1.00300.75           C
ATOM    734  CB  VAL A 327      50.176   1.554  20.415  1.00300.75           C
ATOM    735  CG1 VAL A 327      50.967   0.789  19.347  1.00300.75           C
ATOM    736  CG2 VAL A 327      48.730   1.087  20.355  1.00300.75           C
ATOM    737  C   VAL A 327      52.168   0.961  21.417  1.00300.75           C
ATOM    738  O   VAL A 327      52.542  -0.200  21.364  1.00300.75           O
ATOM    739  N   GLY A 328      52.921   1.994  21.023  1.00100.93           N
ATOM    740  CA  GLY A 328      54.008   1.710  20.138  1.00100.93           C
ATOM    741  C   GLY A 328      53.438   2.285  18.876  1.00100.93           C
ATOM    742  O   GLY A 328      53.788   1.923  17.755  1.00100.93           O
ATOM    743  N   GLY A 329      52.435   3.169  19.096  1.00 41.76           N
ATOM    744  CA  GLY A 329      51.681   3.873  18.100  1.00 41.76           C
ATOM    745  C   GLY A 329      52.379   5.172  17.869  1.00 41.76           C
ATOM    746  O   GLY A 329      53.567   5.304  18.158  1.00 41.76           O
ATOM    747  N   ALA A 330      51.653   6.172  17.330  1.00 43.58           N
ATOM    748  CA  ALA A 330      52.279   7.434  17.064  1.00 43.58           C
ATOM    749  CB  ALA A 330      52.571   7.673  15.572  1.00 43.58           C
ATOM    750  C   ALA A 330      51.369   8.533  17.517  1.00 43.58           C
ATOM    751  O   ALA A 330      50.177   8.326  17.736  1.00 43.58           O
ATOM    752  N   LEU A 331      51.942   9.743  17.688  1.00116.95           N
ATOM    753  CA  LEU A 331      51.210  10.900  18.118  1.00116.95           C
ATOM    754  CB  LEU A 331      52.176  12.064  18.440  1.00116.95           C
ATOM    755  CG  LEU A 331      51.568  13.443  18.755  1.00116.95           C
ATOM    756  CD1 LEU A 331      52.632  14.377  19.353  1.00116.95           C
ATOM    757  CD2 LEU A 331      50.977  14.076  17.488  1.00116.95           C
ATOM    758  C   LEU A 331      50.230  11.258  17.046  1.00116.95           C
ATOM    759  O   LEU A 331      50.577  11.343  15.869  1.00116.95           O
ATOM    760  N   ALA A 332      48.952  11.437  17.448  1.00 77.93           N
ATOM    761  CA  ALA A 332      47.883  11.734  16.532  1.00 77.93           C
ATOM    762  CB  ALA A 332      46.533  11.105  16.930  1.00 77.93           C
ATOM    763  C   ALA A 332      47.686  13.210  16.436  1.00 77.93           C
ATOM    764  O   ALA A 332      48.267  13.990  17.188  1.00 77.93           O
ATOM    765  N   SER A 333      46.846  13.636  15.476  1.00 61.37           N
ATOM    766  CA  SER A 333      46.586  15.035  15.295  1.00 61.37           C
ATOM    767  CB  SER A 333      46.856  15.523  13.858  1.00 61.37           C
ATOM    768  OG  SER A 333      46.034  14.823  12.937  1.00 61.37           O
ATOM    769  C   SER A 333      45.144  15.281  15.615  1.00 61.37           C
ATOM    770  O   SER A 333      44.353  14.352  15.770  1.00 61.37           O
ATOM    771  N   ASP A 334      44.765  16.566  15.748  1.00 87.45           N
ATOM    772  CA  ASP A 334      43.416  16.880  16.106  1.00 87.45           C
ATOM    773  CB  ASP A 334      43.182  18.364  16.435  1.00 87.45           C
ATOM    774  CG  ASP A 334      43.736  18.606  17.832  1.00 87.45           C
ATOM    775  OD1 ASP A 334      43.932  17.601  18.566  1.00 87.45           O
ATOM    776  OD2 ASP A 334      43.961  19.794  18.189  1.00 87.45           O
ATOM    777  C   ASP A 334      42.495  16.486  15.009  1.00 87.45           C
ATOM    778  O   ASP A 334      42.866  16.445  13.837  1.00 87.45           O
ATOM    779  N   SER A 335      41.245  16.184  15.406  1.00247.05           N
ATOM    780  CA  SER A 335      40.188  15.788  14.518  1.00247.05           C
ATOM    781  CB  SER A 335      40.083  16.695  13.280  1.00247.05           C
ATOM    782  OG  SER A 335      39.783  18.028  13.669  1.00247.05           O
ATOM    783  C   SER A 335      40.408  14.392  14.042  1.00247.05           C
ATOM    784  O   SER A 335      39.571  13.842  13.326  1.00247.05           O
ATOM    785  N   LYS A 336      41.518  13.749  14.442  1.00265.20           N
ATOM    786  CA  LYS A 336      41.686  12.423  13.940  1.00265.20           C
ATOM    787  CB  LYS A 336      43.138  11.934  14.130  1.00265.20           C
ATOM    788  CG  LYS A 336      43.996  12.156  12.887  1.00265.20           C
ATOM    789  CD  LYS A 336      45.421  11.618  12.970  1.00265.20           C
ATOM    790  CE  LYS A 336      46.052  11.463  11.586  1.00265.20           C
ATOM    791  NZ  LYS A 336      47.239  10.589  11.655  1.00265.20           N
ATOM    792  C   LYS A 336      40.645  11.475  14.509  1.00265.20           C
ATOM    793  O   LYS A 336      39.928  10.789  13.788  1.00265.20           O
ATOM    794  N   TRP A 337      40.491  11.344  15.831  1.00296.98           N
ATOM    795  CA  TRP A 337      39.335  10.550  16.126  1.00296.98           C
ATOM    796  CB  TRP A 337      39.466   9.248  16.937  1.00296.98           C
ATOM    797  CG  TRP A 337      40.154   8.055  16.314  1.00296.98           C
ATOM    798  CD2 TRP A 337      40.156   7.616  14.937  1.00296.98           C
ATOM    799  CD1 TRP A 337      40.968   7.200  16.979  1.00296.98           C
ATOM    800  NE1 TRP A 337      41.492   6.269  16.119  1.00296.98           N
ATOM    801  CE2 TRP A 337      41.008   6.514  14.858  1.00296.98           C
ATOM    802  CE3 TRP A 337      39.526   8.091  13.826  1.00296.98           C
ATOM    803  CZ2 TRP A 337      41.256   5.885  13.673  1.00296.98           C
ATOM    804  CZ3 TRP A 337      39.759   7.439  12.634  1.00296.98           C
ATOM    805  CH2 TRP A 337      40.611   6.359  12.557  1.00296.98           C
ATOM    806  C   TRP A 337      38.514  11.441  16.981  1.00296.98           C
ATOM    807  O   TRP A 337      38.693  11.515  18.193  1.00296.98           O
ATOM    808  N   PRO A 338      37.618  12.110  16.335  1.00136.33           N
ATOM    809  CA  PRO A 338      36.748  13.105  16.911  1.00136.33           C
ATOM    810  CD  PRO A 338      37.257  11.777  14.967  1.00136.33           C
ATOM    811  CB  PRO A 338      35.951  13.666  15.734  1.00136.33           C
ATOM    812  CG  PRO A 338      35.923  12.502  14.727  1.00136.33           C
ATOM    813  C   PRO A 338      35.843  12.549  17.968  1.00136.33           C
ATOM    814  O   PRO A 338      35.295  13.327  18.745  1.00136.33           O
ATOM    815  N   TRP A 339      35.580  11.234  17.938  1.00145.33           N
ATOM    816  CA  TRP A 339      34.756  10.559  18.899  1.00145.33           C
ATOM    817  CB  TRP A 339      34.169   9.243  18.370  1.00145.33           C
ATOM    818  CG  TRP A 339      35.126   8.472  17.508  1.00145.33           C
ATOM    819  CD2 TRP A 339      35.171   8.649  16.086  1.00145.33           C
ATOM    820  CD1 TRP A 339      36.069   7.541  17.819  1.00145.33           C
ATOM    821  NE1 TRP A 339      36.703   7.122  16.671  1.00145.33           N
ATOM    822  CE2 TRP A 339      36.158   7.798  15.598  1.00145.33           C
ATOM    823  CE3 TRP A 339      34.444   9.455  15.258  1.00145.33           C
ATOM    824  CZ2 TRP A 339      36.435   7.741  14.263  1.00145.33           C
ATOM    825  CZ3 TRP A 339      34.726   9.397  13.913  1.00145.33           C
ATOM    826  CH2 TRP A 339      35.703   8.555  13.427  1.00145.33           C
ATOM    827  C   TRP A 339      35.476  10.334  20.197  1.00145.33           C
ATOM    828  O   TRP A 339      34.821  10.124  21.218  1.00145.33           O
ATOM    829  N   GLN A 340      36.830  10.305  20.189  1.00201.02           N
ATOM    830  CA  GLN A 340      37.581  10.041  21.383  1.00201.02           C
ATOM    831  CB  GLN A 340      39.106   9.986  21.209  1.00201.02           C
ATOM    832  CG  GLN A 340      39.661   8.598  20.924  1.00201.02           C
ATOM    833  CD  GLN A 340      39.865   7.920  22.274  1.00201.02           C
ATOM    834  OE1 GLN A 340      40.491   6.866  22.367  1.00201.02           O
ATOM    835  NE2 GLN A 340      39.332   8.547  23.357  1.00201.02           N
ATOM    836  C   GLN A 340      37.368  11.077  22.433  1.00201.02           C
ATOM    837  O   GLN A 340      37.460  12.281  22.202  1.00201.02           O
ATOM    838  N   VAL A 341      37.115  10.594  23.661  1.00 89.12           N
ATOM    839  CA  VAL A 341      36.946  11.470  24.773  1.00 89.12           C
ATOM    840  CB  VAL A 341      35.532  11.605  25.274  1.00 89.12           C
ATOM    841  CG1 VAL A 341      34.686  12.282  24.183  1.00 89.12           C
ATOM    842  CG2 VAL A 341      35.012  10.222  25.700  1.00 89.12           C
ATOM    843  C   VAL A 341      37.771  10.924  25.883  1.00 89.12           C
ATOM    844  O   VAL A 341      38.150   9.752  25.875  1.00 89.12           O
ATOM    845  N   SER A 342      38.096  11.796  26.855  1.00 73.13           N
ATOM    846  CA  SER A 342      38.875  11.406  27.988  1.00 73.13           C
ATOM    847  CB  SER A 342      40.030  12.386  28.231  1.00 73.13           C
ATOM    848  OG  SER A 342      40.604  12.156  29.505  1.00 73.13           O
ATOM    849  C   SER A 342      37.970  11.475  29.176  1.00 73.13           C
ATOM    850  O   SER A 342      37.283  12.474  29.388  1.00 73.13           O
ATOM    851  N   LEU A 343      37.942  10.391  29.975  1.00 62.48           N
ATOM    852  CA  LEU A 343      37.136  10.362  31.157  1.00 62.48           C
ATOM    853  CB  LEU A 343      36.431   9.012  31.372  1.00 62.48           C
ATOM    854  CG  LEU A 343      35.463   8.652  30.226  1.00 62.48           C
ATOM    855  CD1 LEU A 343      34.775   7.300  30.475  1.00 62.48           C
ATOM    856  CD2 LEU A 343      34.472   9.796  29.950  1.00 62.48           C
ATOM    857  C   LEU A 343      38.085  10.574  32.293  1.00 62.48           C
ATOM    858  O   LEU A 343      39.003   9.782  32.501  1.00 62.48           O
ATOM    859  N   HIS A 344      37.889  11.671  33.051  1.00 93.31           N
ATOM    860  CA  HIS A 344      38.763  12.000  34.144  1.00 93.31           C
ATOM    861  ND1 HIS A 344      40.637  13.528  31.845  1.00 93.31           N
ATOM    862  CG  HIS A 344      40.607  13.563  33.221  1.00 93.31           C
ATOM    863  CB  HIS A 344      39.376  13.414  34.065  1.00 93.31           C
ATOM    864  NE2 HIS A 344      42.730  13.879  32.519  1.00 93.31           N
ATOM    865  CD2 HIS A 344      41.893  13.783  33.612  1.00 93.31           C
ATOM    866  CE1 HIS A 344      41.932  13.723  31.481  1.00 93.31           C
ATOM    867  C   HIS A 344      37.990  12.004  35.423  1.00 93.31           C
ATOM    868  O   HIS A 344      36.858  12.482  35.483  1.00 93.31           O
ATOM    869  N   PHE A 345      38.609  11.460  36.492  1.00 68.28           N
ATOM    870  CA  PHE A 345      37.990  11.484  37.783  1.00 68.28           C
ATOM    871  CB  PHE A 345      37.741  10.064  38.328  1.00 68.28           C
ATOM    872  CG  PHE A 345      36.870  10.120  39.537  1.00 68.28           C
ATOM    873  CD1 PHE A 345      35.500  10.154  39.404  1.00 68.28           C
ATOM    874  CD2 PHE A 345      37.416  10.122  40.800  1.00 68.28           C
ATOM    875  CE1 PHE A 345      34.689  10.200  40.513  1.00 68.28           C
ATOM    876  CE2 PHE A 345      36.608  10.168  41.913  1.00 68.28           C
ATOM    877  CZ  PHE A 345      35.242  10.208  41.770  1.00 68.28           C
ATOM    878  C   PHE A 345      38.970  12.169  38.688  1.00 68.28           C
ATOM    879  O   PHE A 345      40.114  11.740  38.825  1.00 68.28           O
ATOM    880  N   GLY A 346      38.559  13.284  39.318  1.00 50.23           N
ATOM    881  CA  GLY A 346      39.446  13.936  40.238  1.00 50.23           C
ATOM    882  C   GLY A 346      40.648  14.453  39.498  1.00 50.23           C
ATOM    883  O   GLY A 346      41.755  14.438  40.035  1.00 50.23           O
ATOM    884  N   THR A 347      40.435  14.924  38.251  1.00212.58           N
ATOM    885  CA  THR A 347      41.393  15.513  37.344  1.00212.58           C
ATOM    886  CB  THR A 347      42.095  16.741  37.871  1.00212.58           C
ATOM    887  OG1 THR A 347      42.967  16.423  38.945  1.00212.58           O
ATOM    888  CG2 THR A 347      41.028  17.745  38.339  1.00212.58           C
ATOM    889  C   THR A 347      42.431  14.531  36.886  1.00212.58           C
ATOM    890  O   THR A 347      43.479  14.938  36.384  1.00212.58           O
ATOM    891  N   THR A 348      42.160  13.213  36.990  1.00117.78           N
ATOM    892  CA  THR A 348      43.122  12.261  36.502  1.00117.78           C
ATOM    893  CB  THR A 348      43.583  11.279  37.538  1.00117.78           C
ATOM    894  OG1 THR A 348      44.641  10.488  37.017  1.00117.78           O
ATOM    895  CG2 THR A 348      42.397  10.388  37.941  1.00117.78           C
ATOM    896  C   THR A 348      42.472  11.482  35.402  1.00117.78           C
ATOM    897  O   THR A 348      41.320  11.067  35.515  1.00117.78           O
ATOM    898  N   HIS A 349      43.199  11.294  34.280  1.00 91.83           N
ATOM    899  CA  HIS A 349      42.679  10.573  33.150  1.00 91.83           C
ATOM    900  ND1 HIS A 349      42.180  10.007  29.856  1.00 91.83           N
ATOM    901  CG  HIS A 349      43.155   9.788  30.800  1.00 91.83           C
ATOM    902  CB  HIS A 349      43.536  10.747  31.887  1.00 91.83           C
ATOM    903  NE2 HIS A 349      43.017   7.992  29.441  1.00 91.83           N
ATOM    904  CD2 HIS A 349      43.657   8.552  30.532  1.00 91.83           C
ATOM    905  CE1 HIS A 349      42.138   8.904  29.069  1.00 91.83           C
ATOM    906  C   HIS A 349      42.693   9.113  33.465  1.00 91.83           C
ATOM    907  O   HIS A 349      43.758   8.524  33.630  1.00 91.83           O
ATOM    908  N   ILE A 350      41.499   8.540  33.709  1.00107.02           N
ATOM    909  CA  ILE A 350      41.275   7.136  33.943  1.00107.02           C
ATOM    910  CB  ILE A 350      40.093   6.917  34.837  1.00107.02           C
ATOM    911  CG2 ILE A 350      39.869   5.402  34.971  1.00107.02           C
ATOM    912  CG1 ILE A 350      40.310   7.630  36.181  1.00107.02           C
ATOM    913  CD1 ILE A 350      39.036   7.761  37.013  1.00107.02           C
ATOM    914  C   ILE A 350      41.030   6.324  32.704  1.00107.02           C
ATOM    915  O   ILE A 350      41.590   5.241  32.536  1.00107.02           O
ATOM    916  N   CYS A 351      40.140   6.813  31.808  1.00 93.16           N
ATOM    917  CA  CYS A 351      39.744   5.951  30.725  1.00 93.16           C
ATOM    918  CB  CYS A 351      38.447   5.171  30.961  1.00 93.16           C
ATOM    919  SG  CYS A 351      38.304   4.377  32.578  1.00 93.16           S
ATOM    920  C   CYS A 351      39.385   6.758  29.524  1.00 93.16           C
ATOM    921  O   CYS A 351      39.223   7.975  29.588  1.00 93.16           O
ATOM    922  N   GLY A 352      39.264   6.056  28.377  1.00 49.87           N
ATOM    923  CA  GLY A 352      38.787   6.650  27.167  1.00 49.87           C
ATOM    924  C   GLY A 352      37.309   6.394  27.057  1.00 49.87           C
ATOM    925  O   GLY A 352      36.703   5.727  27.898  1.00 49.87           O
ATOM    926  N   GLY A 353      36.700   6.924  25.977  1.00 37.64           N
ATOM    927  CA  GLY A 353      35.300   6.738  25.717  1.00 37.64           C
ATOM    928  C   GLY A 353      35.055   7.152  24.299  1.00 37.64           C
ATOM    929  O   GLY A 353      35.889   7.831  23.704  1.00 37.64           O
ATOM    930  N   THR A 354      33.904   6.742  23.719  1.00118.58           N
ATOM    931  CA  THR A 354      33.599   7.102  22.358  1.00118.58           C
ATOM    932  CB  THR A 354      33.618   5.933  21.416  1.00118.58           C
ATOM    933  OG1 THR A 354      33.441   6.379  20.080  1.00118.58           O
ATOM    934  CG2 THR A 354      32.505   4.946  21.810  1.00118.58           C
ATOM    935  C   THR A 354      32.231   7.714  22.297  1.00118.58           C
ATOM    936  O   THR A 354      31.268   7.172  22.837  1.00118.58           O
ATOM    937  N   LEU A 355      32.118   8.874  21.615  1.00 80.89           N
ATOM    938  CA  LEU A 355      30.865   9.578  21.509  1.00 80.89           C
ATOM    939  CB  LEU A 355      31.036  11.032  21.028  1.00 80.89           C
ATOM    940  CG  LEU A 355      31.742  11.967  22.031  1.00 80.89           C
ATOM    941  CD1 LEU A 355      31.896  13.388  21.463  1.00 80.89           C
ATOM    942  CD2 LEU A 355      31.015  11.972  23.385  1.00 80.89           C
ATOM    943  C   LEU A 355      29.963   8.902  20.511  1.00 80.89           C
ATOM    944  O   LEU A 355      30.355   8.641  19.376  1.00 80.89           O
ATOM    945  N   ILE A 356      28.756   8.511  20.967  1.00 89.10           N
ATOM    946  CA  ILE A 356      27.655   8.002  20.189  1.00 89.10           C
ATOM    947  CB  ILE A 356      26.690   7.205  21.020  1.00 89.10           C
ATOM    948  CG2 ILE A 356      25.494   6.819  20.133  1.00 89.10           C
ATOM    949  CG1 ILE A 356      27.406   5.996  21.647  1.00 89.10           C
ATOM    950  CD1 ILE A 356      26.596   5.310  22.746  1.00 89.10           C
ATOM    951  C   ILE A 356      26.896   9.149  19.589  1.00 89.10           C
ATOM    952  O   ILE A 356      26.253   9.023  18.548  1.00 89.10           O
ATOM    953  N   ASP A 357      26.837  10.262  20.345  1.00 74.28           N
ATOM    954  CA  ASP A 357      26.154  11.464  19.959  1.00 74.28           C
ATOM    955  CB  ASP A 357      24.650  11.451  20.276  1.00 74.28           C
ATOM    956  CG  ASP A 357      24.479  11.249  21.771  1.00 74.28           C
ATOM    957  OD1 ASP A 357      24.957  10.201  22.278  1.00 74.28           O
ATOM    958  OD2 ASP A 357      23.855  12.129  22.421  1.00 74.28           O
ATOM    959  C   ASP A 357      26.791  12.581  20.730  1.00 74.28           C
ATOM    960  O   ASP A 357      27.831  12.402  21.359  1.00 74.28           O
ATOM    961  N   ALA A 358      26.195  13.785  20.678  1.00 55.98           N
ATOM    962  CA  ALA A 358      26.750  14.899  21.391  1.00 55.98           C
ATOM    963  CB  ALA A 358      25.969  16.202  21.155  1.00 55.98           C
ATOM    964  C   ALA A 358      26.719  14.628  22.874  1.00 55.98           C
ATOM    965  O   ALA A 358      27.593  15.094  23.604  1.00 55.98           O
ATOM    966  N   GLN A 359      25.619  14.008  23.356  1.00114.40           N
ATOM    967  CA  GLN A 359      25.326  13.670  24.735  1.00114.40           C
ATOM    968  CB  GLN A 359      23.812  13.680  25.000  1.00114.40           C
ATOM    969  CG  GLN A 359      23.149  15.039  24.761  1.00114.40           C
ATOM    970  CD  GLN A 359      21.657  14.884  25.025  1.00114.40           C
ATOM    971  OE1 GLN A 359      21.171  15.162  26.120  1.00114.40           O
ATOM    972  NE2 GLN A 359      20.904  14.420  23.991  1.00114.40           N
ATOM    973  C   GLN A 359      25.827  12.351  25.288  1.00114.40           C
ATOM    974  O   GLN A 359      26.084  12.255  26.489  1.00114.40           O
ATOM    975  N   TRP A 360      25.906  11.270  24.478  1.00 80.40           N
ATOM    976  CA  TRP A 360      26.161   9.973  25.066  1.00 80.40           C
ATOM    977  CB  TRP A 360      25.097   8.927  24.700  1.00 80.40           C
ATOM    978  CG  TRP A 360      23.766   9.145  25.376  1.00 80.40           C
ATOM    979  CD2 TRP A 360      23.376   8.471  26.581  1.00 80.40           C
ATOM    980  CD1 TRP A 360      22.721   9.948  25.025  1.00 80.40           C
ATOM    981  NE1 TRP A 360      21.704   9.821  25.942  1.00 80.40           N
ATOM    982  CE2 TRP A 360      22.094   8.913  26.905  1.00 80.40           C
ATOM    983  CE3 TRP A 360      24.032   7.558  27.355  1.00 80.40           C
ATOM    984  CZ2 TRP A 360      21.447   8.445  28.014  1.00 80.40           C
ATOM    985  CZ3 TRP A 360      23.378   7.088  28.472  1.00 80.40           C
ATOM    986  CH2 TRP A 360      22.110   7.524  28.796  1.00 80.40           C
ATOM    987  C   TRP A 360      27.492   9.419  24.656  1.00 80.40           C
ATOM    988  O   TRP A 360      27.925   9.578  23.516  1.00 80.40           O
ATOM    989  N   VAL A 361      28.168   8.726  25.606  1.00 47.78           N
ATOM    990  CA  VAL A 361      29.465   8.152  25.364  1.00 47.78           C
ATOM    991  CB  VAL A 361      30.561   8.790  26.173  1.00 47.78           C
ATOM    992  CG1 VAL A 361      31.865   8.012  25.927  1.00 47.78           C
ATOM    993  CG2 VAL A 361      30.652  10.284  25.817  1.00 47.78           C
ATOM    994  C   VAL A 361      29.451   6.697  25.753  1.00 47.78           C
ATOM    995  O   VAL A 361      28.868   6.316  26.767  1.00 47.78           O
ATOM    996  N   LEU A 362      30.115   5.840  24.945  1.00 58.34           N
ATOM    997  CA  LEU A 362      30.195   4.436  25.244  1.00 58.34           C
ATOM    998  CB  LEU A 362      30.000   3.551  24.000  1.00 58.34           C
ATOM    999  CG  LEU A 362      30.023   2.042  24.294  1.00 58.34           C
ATOM   1000  CD1 LEU A 362      28.856   1.649  25.212  1.00 58.34           C
ATOM   1001  CD2 LEU A 362      30.055   1.220  22.995  1.00 58.34           C
ATOM   1002  C   LEU A 362      31.576   4.189  25.785  1.00 58.34           C
ATOM   1003  O   LEU A 362      32.561   4.664  25.221  1.00 58.34           O
ATOM   1004  N   THR A 363      31.680   3.449  26.915  1.00120.76           N
ATOM   1005  CA  THR A 363      32.956   3.204  27.539  1.00120.76           C
ATOM   1006  CB  THR A 363      33.298   4.248  28.566  1.00120.76           C
ATOM   1007  OG1 THR A 363      34.650   4.121  28.984  1.00120.76           O
ATOM   1008  CG2 THR A 363      32.339   4.110  29.759  1.00120.76           C
ATOM   1009  C   THR A 363      32.930   1.846  28.195  1.00120.76           C
ATOM   1010  O   THR A 363      32.081   1.013  27.882  1.00120.76           O
ATOM   1011  N   ALA A 364      33.891   1.576  29.109  1.00 45.30           N
ATOM   1012  CA  ALA A 364      33.979   0.297  29.765  1.00 45.30           C
ATOM   1013  CB  ALA A 364      35.413  -0.250  29.853  1.00 45.30           C
ATOM   1014  C   ALA A 364      33.464   0.428  31.168  1.00 45.30           C
ATOM   1015  O   ALA A 364      33.663   1.439  31.839  1.00 45.30           O
ATOM   1016  N   ALA A 365      32.774  -0.627  31.638  1.00 48.09           N
ATOM   1017  CA  ALA A 365      32.169  -0.695  32.937  1.00 48.09           C
ATOM   1018  CB  ALA A 365      31.360  -1.985  33.152  1.00 48.09           C
ATOM   1019  C   ALA A 365      33.214  -0.639  34.000  1.00 48.09           C
ATOM   1020  O   ALA A 365      32.993  -0.093  35.072  1.00 48.09           O
ATOM   1021  N   HIS A 366      34.388  -1.229  33.761  1.00122.85           N
ATOM   1022  CA  HIS A 366      35.385  -1.251  34.784  1.00122.85           C
ATOM   1023  ND1 HIS A 366      37.205  -1.860  32.228  1.00122.85           N
ATOM   1024  CG  HIS A 366      37.458  -2.060  33.565  1.00122.85           C
ATOM   1025  CB  HIS A 366      36.442  -2.349  34.600  1.00122.85           C
ATOM   1026  NE2 HIS A 366      39.403  -1.652  32.507  1.00122.85           N
ATOM   1027  CD2 HIS A 366      38.796  -1.941  33.720  1.00122.85           C
ATOM   1028  CE1 HIS A 366      38.401  -1.620  31.638  1.00122.85           C
ATOM   1029  C   HIS A 366      35.958   0.125  34.987  1.00122.85           C
ATOM   1030  O   HIS A 366      36.740   0.334  35.912  1.00122.85           O
ATOM   1031  N   CYS A 367      35.575   1.096  34.123  1.00231.99           N
ATOM   1032  CA  CYS A 367      36.243   2.370  34.034  1.00231.99           C
ATOM   1033  CB  CYS A 367      35.513   3.377  33.138  1.00231.99           C
ATOM   1034  SG  CYS A 367      36.423   4.943  33.082  1.00231.99           S
ATOM   1035  C   CYS A 367      36.522   3.063  35.295  1.00231.99           C
ATOM   1036  O   CYS A 367      37.469   2.763  36.000  1.00231.99           O
ATOM   1037  N   PHE A 368      35.748   4.023  35.750  1.00251.11           N
ATOM   1038  CA  PHE A 368      36.315   4.107  37.040  1.00251.11           C
ATOM   1039  CB  PHE A 368      36.928   5.419  37.510  1.00251.11           C
ATOM   1040  CG  PHE A 368      37.986   4.891  38.425  1.00251.11           C
ATOM   1041  CD1 PHE A 368      37.675   4.172  39.558  1.00251.11           C
ATOM   1042  CD2 PHE A 368      39.312   5.030  38.090  1.00251.11           C
ATOM   1043  CE1 PHE A 368      38.665   3.670  40.373  1.00251.11           C
ATOM   1044  CE2 PHE A 368      40.309   4.535  38.896  1.00251.11           C
ATOM   1045  CZ  PHE A 368      39.987   3.857  40.047  1.00251.11           C
ATOM   1046  C   PHE A 368      35.093   3.812  37.745  1.00251.11           C
ATOM   1047  O   PHE A 368      34.753   4.337  38.802  1.00251.11           O
ATOM   1048  N   PHE A 369      34.392   2.880  37.096  1.00177.00           N
ATOM   1049  CA  PHE A 369      33.140   2.581  37.620  1.00177.00           C
ATOM   1050  CB  PHE A 369      32.150   1.914  36.680  1.00177.00           C
ATOM   1051  CG  PHE A 369      32.055   2.932  35.598  1.00177.00           C
ATOM   1052  CD1 PHE A 369      31.466   4.154  35.833  1.00177.00           C
ATOM   1053  CD2 PHE A 369      32.566   2.677  34.348  1.00177.00           C
ATOM   1054  CE1 PHE A 369      31.381   5.103  34.841  1.00177.00           C
ATOM   1055  CE2 PHE A 369      32.484   3.621  33.351  1.00177.00           C
ATOM   1056  CZ  PHE A 369      31.892   4.836  33.594  1.00177.00           C
ATOM   1057  C   PHE A 369      33.340   1.864  38.899  1.00177.00           C
ATOM   1058  O   PHE A 369      32.393   1.668  39.658  1.00177.00           O
ATOM   1059  N   VAL A 370      34.586   1.397  39.128  1.00 58.31           N
ATOM   1060  CA  VAL A 370      34.965   0.807  40.380  1.00 58.31           C
ATOM   1061  CB  VAL A 370      36.453   0.667  40.542  1.00 58.31           C
ATOM   1062  CG1 VAL A 370      36.755   0.077  41.930  1.00 58.31           C
ATOM   1063  CG2 VAL A 370      36.991  -0.187  39.381  1.00 58.31           C
ATOM   1064  C   VAL A 370      34.445   1.718  41.465  1.00 58.31           C
ATOM   1065  O   VAL A 370      34.229   2.910  41.256  1.00 58.31           O
ATOM   1066  N   THR A 371      34.262   1.170  42.680  1.00116.48           N
ATOM   1067  CA  THR A 371      33.544   1.812  43.747  1.00116.48           C
ATOM   1068  CB  THR A 371      33.576   1.015  45.017  1.00116.48           C
ATOM   1069  OG1 THR A 371      32.703   1.590  45.978  1.00116.48           O
ATOM   1070  CG2 THR A 371      35.017   0.990  45.552  1.00116.48           C
ATOM   1071  C   THR A 371      34.056   3.185  44.075  1.00116.48           C
ATOM   1072  O   THR A 371      33.258   4.093  44.300  1.00116.48           O
ATOM   1073  N   ARG A 372      35.380   3.398  44.111  1.00177.24           N
ATOM   1074  CA  ARG A 372      35.887   4.669  44.557  1.00177.24           C
ATOM   1075  CB  ARG A 372      37.423   4.714  44.564  1.00177.24           C
ATOM   1076  CG  ARG A 372      38.042   3.677  45.501  1.00177.24           C
ATOM   1077  CD  ARG A 372      39.571   3.703  45.532  1.00177.24           C
ATOM   1078  NE  ARG A 372      40.059   3.426  44.152  1.00177.24           N
ATOM   1079  CZ  ARG A 372      41.400   3.386  43.904  1.00177.24           C
ATOM   1080  NH1 ARG A 372      42.288   3.576  44.924  1.00177.24           N
ATOM   1081  NH2 ARG A 372      41.851   3.155  42.637  1.00177.24           N
ATOM   1082  C   ARG A 372      35.416   5.795  43.677  1.00177.24           C
ATOM   1083  O   ARG A 372      35.069   6.869  44.164  1.00177.24           O
ATOM   1084  N   GLU A 373      35.435   5.584  42.351  1.00189.47           N
ATOM   1085  CA  GLU A 373      35.109   6.557  41.337  1.00189.47           C
ATOM   1086  CB  GLU A 373      35.919   6.469  40.050  1.00189.47           C
ATOM   1087  CG  GLU A 373      37.253   7.225  40.108  1.00189.47           C
ATOM   1088  CD  GLU A 373      38.022   6.835  41.363  1.00189.47           C
ATOM   1089  OE1 GLU A 373      37.535   7.147  42.482  1.00189.47           O
ATOM   1090  OE2 GLU A 373      39.122   6.238  41.221  1.00189.47           O
ATOM   1091  C   GLU A 373      33.656   6.778  41.025  1.00189.47           C
ATOM   1092  O   GLU A 373      33.346   7.381  40.007  1.00189.47           O
ATOM   1093  N   LYS A 374      32.717   6.185  41.761  1.00168.99           N
ATOM   1094  CA  LYS A 374      31.319   6.312  41.442  1.00168.99           C
ATOM   1095  CB  LYS A 374      30.449   5.308  42.209  1.00168.99           C
ATOM   1096  CG  LYS A 374      30.681   5.313  43.714  1.00168.99           C
ATOM   1097  CD  LYS A 374      29.730   4.374  44.449  1.00168.99           C
ATOM   1098  CE  LYS A 374      29.942   4.357  45.960  1.00168.99           C
ATOM   1099  NZ  LYS A 374      29.174   5.452  46.589  1.00168.99           N
ATOM   1100  C   LYS A 374      30.734   7.703  41.563  1.00168.99           C
ATOM   1101  O   LYS A 374      29.682   7.947  40.977  1.00168.99           O
ATOM   1102  N   VAL A 375      31.315   8.638  42.345  1.00 67.42           N
ATOM   1103  CA  VAL A 375      30.713   9.946  42.485  1.00 67.42           C
ATOM   1104  CB  VAL A 375      31.467  10.804  43.461  1.00 67.42           C
ATOM   1105  CG1 VAL A 375      30.861  12.213  43.482  1.00 67.42           C
ATOM   1106  CG2 VAL A 375      31.457  10.096  44.826  1.00 67.42           C
ATOM   1107  C   VAL A 375      30.716  10.644  41.147  1.00 67.42           C
ATOM   1108  O   VAL A 375      31.768  10.955  40.593  1.00 67.42           O
ATOM   1109  N   LEU A 376      29.507  10.940  40.615  1.00 66.67           N
ATOM   1110  CA  LEU A 376      29.317  11.507  39.304  1.00 66.67           C
ATOM   1111  CB  LEU A 376      27.847  11.524  38.853  1.00 66.67           C
ATOM   1112  CG  LEU A 376      27.267  10.112  38.645  1.00 66.67           C
ATOM   1113  CD1 LEU A 376      25.875  10.163  37.996  1.00 66.67           C
ATOM   1114  CD2 LEU A 376      28.252   9.212  37.880  1.00 66.67           C
ATOM   1115  C   LEU A 376      29.848  12.903  39.189  1.00 66.67           C
ATOM   1116  O   LEU A 376      30.401  13.271  38.155  1.00 66.67           O
ATOM   1117  N   GLU A 377      29.697  13.727  40.239  1.00118.07           N
ATOM   1118  CA  GLU A 377      30.138  15.091  40.170  1.00118.07           C
ATOM   1119  CB  GLU A 377      29.773  15.907  41.422  1.00118.07           C
ATOM   1120  CG  GLU A 377      29.918  15.134  42.731  1.00118.07           C
ATOM   1121  CD  GLU A 377      28.531  14.581  43.048  1.00118.07           C
ATOM   1122  OE1 GLU A 377      27.591  15.409  43.183  1.00118.07           O
ATOM   1123  OE2 GLU A 377      28.383  13.334  43.147  1.00118.07           O
ATOM   1124  C   GLU A 377      31.620  15.138  39.945  1.00118.07           C
ATOM   1125  O   GLU A 377      32.136  16.098  39.376  1.00118.07           O
ATOM   1126  N   GLY A 378      32.341  14.115  40.431  1.00 53.67           N
ATOM   1127  CA  GLY A 378      33.771  13.979  40.327  1.00 53.67           C
ATOM   1128  C   GLY A 378      34.243  13.781  38.907  1.00 53.67           C
ATOM   1129  O   GLY A 378      35.383  14.117  38.587  1.00 53.67           O
ATOM   1130  N   TRP A 379      33.420  13.158  38.038  1.00103.70           N
ATOM   1131  CA  TRP A 379      33.812  12.828  36.690  1.00103.70           C
ATOM   1132  CB  TRP A 379      32.960  11.720  36.054  1.00103.70           C
ATOM   1133  CG  TRP A 379      33.141  10.326  36.596  1.00103.70           C
ATOM   1134  CD2 TRP A 379      34.135   9.416  36.108  1.00103.70           C
ATOM   1135  CD1 TRP A 379      32.429   9.652  37.546  1.00103.70           C
ATOM   1136  NE1 TRP A 379      32.908   8.370  37.664  1.00103.70           N
ATOM   1137  CE2 TRP A 379      33.959   8.212  36.787  1.00103.70           C
ATOM   1138  CE3 TRP A 379      35.106   9.570  35.160  1.00103.70           C
ATOM   1139  CZ2 TRP A 379      34.753   7.138  36.525  1.00103.70           C
ATOM   1140  CZ3 TRP A 379      35.916   8.487  34.906  1.00103.70           C
ATOM   1141  CH2 TRP A 379      35.739   7.296  35.576  1.00103.70           C
ATOM   1142  C   TRP A 379      33.654  13.991  35.756  1.00103.70           C
ATOM   1143  O   TRP A 379      32.803  14.855  35.955  1.00103.70           O
ATOM   1144  N   LYS A 380      34.502  14.026  34.698  1.00132.31           N
ATOM   1145  CA  LYS A 380      34.416  15.034  33.675  1.00132.31           C
ATOM   1146  CB  LYS A 380      35.437  16.175  33.841  1.00132.31           C
ATOM   1147  CG  LYS A 380      35.169  17.098  35.033  1.00132.31           C
ATOM   1148  CD  LYS A 380      33.827  17.831  34.957  1.00132.31           C
ATOM   1149  CE  LYS A 380      33.636  18.872  36.063  1.00132.31           C
ATOM   1150  NZ  LYS A 380      33.618  18.214  37.388  1.00132.31           N
ATOM   1151  C   LYS A 380      34.731  14.370  32.367  1.00132.31           C
ATOM   1152  O   LYS A 380      35.514  13.421  32.323  1.00132.31           O
ATOM   1153  N   VAL A 381      34.113  14.837  31.257  1.00130.12           N
ATOM   1154  CA  VAL A 381      34.453  14.255  29.990  1.00130.12           C
ATOM   1155  CB  VAL A 381      33.310  13.628  29.233  1.00130.12           C
ATOM   1156  CG1 VAL A 381      32.496  14.697  28.495  1.00130.12           C
ATOM   1157  CG2 VAL A 381      33.888  12.541  28.316  1.00130.12           C
ATOM   1158  C   VAL A 381      35.092  15.337  29.170  1.00130.12           C
ATOM   1159  O   VAL A 381      34.554  16.428  28.989  1.00130.12           O
ATOM   1160  N   TYR A 382      36.279  15.017  28.634  1.00105.88           N
ATOM   1161  CA  TYR A 382      37.164  15.916  27.951  1.00105.88           C
ATOM   1162  CB  TYR A 382      38.582  15.542  28.414  1.00105.88           C
ATOM   1163  CG  TYR A 382      39.648  16.531  28.130  1.00105.88           C
ATOM   1164  CD1 TYR A 382      39.842  17.577  28.999  1.00105.88           C
ATOM   1165  CD2 TYR A 382      40.473  16.390  27.039  1.00105.88           C
ATOM   1166  CE1 TYR A 382      40.841  18.489  28.777  1.00105.88           C
ATOM   1167  CE2 TYR A 382      41.476  17.301  26.810  1.00105.88           C
ATOM   1168  CZ  TYR A 382      41.655  18.346  27.684  1.00105.88           C
ATOM   1169  OH  TYR A 382      42.677  19.289  27.468  1.00105.88           O
ATOM   1170  C   TYR A 382      37.055  15.578  26.496  1.00105.88           C
ATOM   1171  O   TYR A 382      37.259  14.426  26.119  1.00105.88           O
ATOM   1172  N   ALA A 383      36.724  16.564  25.635  1.00 63.70           N
ATOM   1173  CA  ALA A 383      36.577  16.238  24.244  1.00 63.70           C
ATOM   1174  CB  ALA A 383      35.115  15.993  23.833  1.00 63.70           C
ATOM   1175  C   ALA A 383      37.078  17.370  23.402  1.00 63.70           C
ATOM   1176  O   ALA A 383      37.227  18.496  23.868  1.00 63.70           O
ATOM   1177  N   GLY A 384      37.412  17.059  22.131  1.00 62.73           N
ATOM   1178  CA  GLY A 384      37.705  18.068  21.152  1.00 62.73           C
ATOM   1179  C   GLY A 384      39.162  18.403  21.052  1.00 62.73           C
ATOM   1180  O   GLY A 384      39.540  19.124  20.129  1.00 62.73           O
ATOM   1181  N   THR A 385      40.019  17.946  21.989  1.00126.07           N
ATOM   1182  CA  THR A 385      41.425  18.253  21.836  1.00126.07           C
ATOM   1183  CB  THR A 385      41.841  19.693  22.137  1.00126.07           C
ATOM   1184  OG1 THR A 385      40.950  20.651  21.591  1.00126.07           O
ATOM   1185  CG2 THR A 385      43.192  19.950  21.425  1.00126.07           C
ATOM   1186  C   THR A 385      42.125  17.439  22.891  1.00126.07           C
ATOM   1187  O   THR A 385      41.800  16.263  23.084  1.00126.07           O
ATOM   1188  N   SER A 386      43.161  18.087  23.498  1.00218.16           N
ATOM   1189  CA  SER A 386      43.986  17.797  24.636  1.00218.16           C
ATOM   1190  CB  SER A 386      44.937  16.619  24.405  1.00218.16           C
ATOM   1191  OG  SER A 386      45.717  16.387  25.568  1.00218.16           O
ATOM   1192  C   SER A 386      44.818  19.029  24.809  1.00218.16           C
ATOM   1193  O   SER A 386      45.958  19.091  24.351  1.00218.16           O
ATOM   1194  N   ASN A 387      44.251  20.052  25.476  1.00119.00           N
ATOM   1195  CA  ASN A 387      44.920  21.303  25.677  1.00119.00           C
ATOM   1196  CB  ASN A 387      45.632  21.817  24.410  1.00119.00           C
ATOM   1197  CG  ASN A 387      44.633  21.901  23.263  1.00119.00           C
ATOM   1198  OD1 ASN A 387      43.418  21.842  23.437  1.00119.00           O
ATOM   1199  ND2 ASN A 387      45.176  22.025  22.023  1.00119.00           N
ATOM   1200  C   ASN A 387      43.871  22.281  26.103  1.00119.00           C
ATOM   1201  O   ASN A 387      42.798  21.898  26.563  1.00119.00           O
ATOM   1202  N   LEU A 388      44.184  23.582  25.987  1.00 53.51           N
ATOM   1203  CA  LEU A 388      43.264  24.626  26.328  1.00 53.51           C
ATOM   1204  CB  LEU A 388      43.910  26.016  26.208  1.00 53.51           C
ATOM   1205  CG  LEU A 388      45.159  26.191  27.090  1.00 53.51           C
ATOM   1206  CD1 LEU A 388      45.758  27.598  26.938  1.00 53.51           C
ATOM   1207  CD2 LEU A 388      44.877  25.804  28.548  1.00 53.51           C
ATOM   1208  C   LEU A 388      42.116  24.601  25.359  1.00 53.51           C
ATOM   1209  O   LEU A 388      40.965  24.822  25.732  1.00 53.51           O
ATOM   1210  N   HIS A 389      42.421  24.309  24.081  1.00 61.22           N
ATOM   1211  CA  HIS A 389      41.495  24.383  22.985  1.00 61.22           C
ATOM   1212  ND1 HIS A 389      43.146  26.382  21.087  1.00 61.22           N
ATOM   1213  CG  HIS A 389      43.300  25.038  21.350  1.00 61.22           C
ATOM   1214  CB  HIS A 389      42.165  24.096  21.630  1.00 61.22           C
ATOM   1215  NE2 HIS A 389      45.329  25.960  21.004  1.00 61.22           N
ATOM   1216  CD2 HIS A 389      44.638  24.798  21.297  1.00 61.22           C
ATOM   1217  CE1 HIS A 389      44.391  26.884  20.888  1.00 61.22           C
ATOM   1218  C   HIS A 389      40.363  23.418  23.162  1.00 61.22           C
ATOM   1219  O   HIS A 389      39.236  23.708  22.762  1.00 61.22           O
ATOM   1220  N   GLN A 390      40.624  22.246  23.771  1.00152.32           N
ATOM   1221  CA  GLN A 390      39.621  21.227  23.954  1.00152.32           C
ATOM   1222  CB  GLN A 390      40.101  20.089  24.859  1.00152.32           C
ATOM   1223  CG  GLN A 390      40.409  20.588  26.269  1.00152.32           C
ATOM   1224  CD  GLN A 390      39.153  20.499  27.123  1.00152.32           C
ATOM   1225  OE1 GLN A 390      38.785  21.465  27.790  1.00152.32           O
ATOM   1226  NE2 GLN A 390      38.495  19.308  27.125  1.00152.32           N
ATOM   1227  C   GLN A 390      38.432  21.827  24.591  1.00152.32           C
ATOM   1228  O   GLN A 390      38.520  22.931  25.117  1.00152.32           O
ATOM   1229  N   LEU A 391      37.291  21.103  24.523  1.00169.26           N
ATOM   1230  CA  LEU A 391      36.059  21.574  25.081  1.00169.26           C
ATOM   1231  CB  LEU A 391      34.873  20.626  24.842  1.00169.26           C
ATOM   1232  CG  LEU A 391      34.440  20.595  23.367  1.00169.26           C
ATOM   1233  CD1 LEU A 391      33.819  21.936  22.946  1.00169.26           C
ATOM   1234  CD2 LEU A 391      35.603  20.179  22.455  1.00169.26           C
ATOM   1235  C   LEU A 391      36.297  21.722  26.523  1.00169.26           C
ATOM   1236  O   LEU A 391      36.256  20.760  27.300  1.00169.26           O
ATOM   1237  N   PRO A 392      36.569  23.000  26.762  1.00160.64           N
ATOM   1238  CA  PRO A 392      36.928  23.559  28.034  1.00160.64           C
ATOM   1239  CD  PRO A 392      36.050  24.027  25.860  1.00160.64           C
ATOM   1240  CB  PRO A 392      37.048  25.062  27.807  1.00160.64           C
ATOM   1241  CG  PRO A 392      36.022  25.321  26.689  1.00160.64           C
ATOM   1242  C   PRO A 392      35.762  23.256  28.866  1.00160.64           C
ATOM   1243  O   PRO A 392      35.905  23.047  30.070  1.00160.64           O
ATOM   1244  N   GLU A 393      34.582  23.258  28.230  1.00154.65           N
ATOM   1245  CA  GLU A 393      33.445  22.828  28.943  1.00154.65           C
ATOM   1246  CB  GLU A 393      32.113  23.303  28.342  1.00154.65           C
ATOM   1247  CG  GLU A 393      31.860  24.806  28.485  1.00154.65           C
ATOM   1248  CD  GLU A 393      30.512  25.107  27.842  1.00154.65           C
ATOM   1249  OE1 GLU A 393      29.891  24.152  27.303  1.00154.65           O
ATOM   1250  OE2 GLU A 393      30.089  26.293  27.874  1.00154.65           O
ATOM   1251  C   GLU A 393      33.505  21.358  28.780  1.00154.65           C
ATOM   1252  O   GLU A 393      32.654  20.764  28.117  1.00154.65           O
ATOM   1253  N   ALA A 394      34.578  20.760  29.344  1.00 97.22           N
ATOM   1254  CA  ALA A 394      34.610  19.351  29.435  1.00 97.22           C
ATOM   1255  CB  ALA A 394      35.793  18.804  30.251  1.00 97.22           C
ATOM   1256  C   ALA A 394      33.383  19.226  30.243  1.00 97.22           C
ATOM   1257  O   ALA A 394      33.180  19.991  31.184  1.00 97.22           O
ATOM   1258  N   ALA A 395      32.500  18.311  29.857  1.00 64.77           N
ATOM   1259  CA  ALA A 395      31.219  18.363  30.477  1.00 64.77           C
ATOM   1260  CB  ALA A 395      30.068  18.009  29.520  1.00 64.77           C
ATOM   1261  C   ALA A 395      31.144  17.422  31.623  1.00 64.77           C
ATOM   1262  O   ALA A 395      31.958  16.512  31.770  1.00 64.77           O
ATOM   1263  N   SER A 396      30.148  17.678  32.493  1.00 34.68           N
ATOM   1264  CA  SER A 396      29.890  16.860  33.636  1.00 34.68           C
ATOM   1265  CB  SER A 396      29.062  17.560  34.727  1.00 34.68           C
ATOM   1266  OG  SER A 396      29.796  18.646  35.273  1.00 34.68           O
ATOM   1267  C   SER A 396      29.111  15.674  33.172  1.00 34.68           C
ATOM   1268  O   SER A 396      28.767  15.565  31.994  1.00 34.68           O
ATOM   1269  N   ILE A 397      28.837  14.733  34.098  1.00104.02           N
ATOM   1270  CA  ILE A 397      28.128  13.548  33.720  1.00104.02           C
ATOM   1271  CB  ILE A 397      28.904  12.286  33.966  1.00104.02           C
ATOM   1272  CG2 ILE A 397      30.168  12.332  33.091  1.00104.02           C
ATOM   1273  CG1 ILE A 397      29.187  12.109  35.467  1.00104.02           C
ATOM   1274  CD1 ILE A 397      29.732  10.725  35.821  1.00104.02           C
ATOM   1275  C   ILE A 397      26.847  13.445  34.488  1.00104.02           C
ATOM   1276  O   ILE A 397      26.834  13.511  35.717  1.00104.02           O
ATOM   1277  N   ALA A 398      25.721  13.363  33.748  1.00 47.39           N
ATOM   1278  CA  ALA A 398      24.414  13.189  34.316  1.00 47.39           C
ATOM   1279  CB  ALA A 398      23.292  13.417  33.289  1.00 47.39           C
ATOM   1280  C   ALA A 398      24.234  11.802  34.865  1.00 47.39           C
ATOM   1281  O   ALA A 398      23.758  11.634  35.988  1.00 47.39           O
ATOM   1282  N   GLU A 399      24.616  10.758  34.092  1.00 85.27           N
ATOM   1283  CA  GLU A 399      24.362   9.424  34.569  1.00 85.27           C
ATOM   1284  CB  GLU A 399      22.930   8.949  34.279  1.00 85.27           C
ATOM   1285  CG  GLU A 399      21.863   9.762  35.013  1.00 85.27           C
ATOM   1286  CD  GLU A 399      21.945   9.410  36.490  1.00 85.27           C
ATOM   1287  OE1 GLU A 399      22.003   8.191  36.801  1.00 85.27           O
ATOM   1288  OE2 GLU A 399      21.956  10.353  37.326  1.00 85.27           O
ATOM   1289  C   GLU A 399      25.274   8.449  33.890  1.00 85.27           C
ATOM   1290  O   GLU A 399      25.805   8.713  32.813  1.00 85.27           O
ATOM   1291  N   ILE A 400      25.491   7.286  34.543  1.00132.07           N
ATOM   1292  CA  ILE A 400      26.278   6.232  33.974  1.00132.07           C
ATOM   1293  CB  ILE A 400      27.563   5.972  34.716  1.00132.07           C
ATOM   1294  CG2 ILE A 400      27.238   5.594  36.170  1.00132.07           C
ATOM   1295  CG1 ILE A 400      28.410   4.925  33.972  1.00132.07           C
ATOM   1296  CD1 ILE A 400      28.972   5.419  32.641  1.00132.07           C
ATOM   1297  C   ILE A 400      25.446   4.987  34.010  1.00132.07           C
ATOM   1298  O   ILE A 400      24.948   4.581  35.060  1.00132.07           O
ATOM   1299  N   ILE A 401      25.258   4.347  32.842  1.00 45.40           N
ATOM   1300  CA  ILE A 401      24.501   3.131  32.801  1.00 45.40           C
ATOM   1301  CB  ILE A 401      23.510   3.081  31.674  1.00 45.40           C
ATOM   1302  CG2 ILE A 401      22.914   1.664  31.621  1.00 45.40           C
ATOM   1303  CG1 ILE A 401      22.459   4.190  31.832  1.00 45.40           C
ATOM   1304  CD1 ILE A 401      21.603   4.393  30.583  1.00 45.40           C
ATOM   1305  C   ILE A 401      25.499   2.049  32.548  1.00 45.40           C
ATOM   1306  O   ILE A 401      26.133   2.015  31.495  1.00 45.40           O
ATOM   1307  N   ILE A 402      25.651   1.117  33.507  1.00 40.49           N
ATOM   1308  CA  ILE A 402      26.651   0.097  33.377  1.00 40.49           C
ATOM   1309  CB  ILE A 402      27.559   0.014  34.570  1.00 40.49           C
ATOM   1310  CG2 ILE A 402      28.489  -1.197  34.391  1.00 40.49           C
ATOM   1311  CG1 ILE A 402      28.308   1.344  34.761  1.00 40.49           C
ATOM   1312  CD1 ILE A 402      28.998   1.472  36.118  1.00 40.49           C
ATOM   1313  C   ILE A 402      25.961  -1.221  33.248  1.00 40.49           C
ATOM   1314  O   ILE A 402      24.859  -1.414  33.759  1.00 40.49           O
ATOM   1315  N   ASN A 403      26.600  -2.160  32.521  1.00 47.13           N
ATOM   1316  CA  ASN A 403      26.028  -3.455  32.296  1.00 47.13           C
ATOM   1317  CB  ASN A 403      26.869  -4.330  31.348  1.00 47.13           C
ATOM   1318  CG  ASN A 403      26.012  -5.491  30.867  1.00 47.13           C
ATOM   1319  OD1 ASN A 403      25.484  -6.271  31.658  1.00 47.13           O
ATOM   1320  ND2 ASN A 403      25.860  -5.602  29.520  1.00 47.13           N
ATOM   1321  C   ASN A 403      25.930  -4.155  33.611  1.00 47.13           C
ATOM   1322  O   ASN A 403      26.870  -4.176  34.404  1.00 47.13           O
ATOM   1323  N   SER A 404      24.754  -4.755  33.861  1.00 43.53           N
ATOM   1324  CA  SER A 404      24.478  -5.425  35.095  1.00 43.53           C
ATOM   1325  CB  SER A 404      23.007  -5.854  35.214  1.00 43.53           C
ATOM   1326  OG  SER A 404      22.699  -6.810  34.211  1.00 43.53           O
ATOM   1327  C   SER A 404      25.315  -6.658  35.209  1.00 43.53           C
ATOM   1328  O   SER A 404      25.623  -7.093  36.319  1.00 43.53           O
ATOM   1329  N   ASN A 405      25.710  -7.266  34.072  1.00162.22           N
ATOM   1330  CA  ASN A 405      26.411  -8.509  34.208  1.00162.22           C
ATOM   1331  CB  ASN A 405      25.966  -9.554  33.166  1.00162.22           C
ATOM   1332  CG  ASN A 405      26.335 -10.945  33.669  1.00162.22           C
ATOM   1333  OD1 ASN A 405      25.519 -11.612  34.303  1.00162.22           O
ATOM   1334  ND2 ASN A 405      27.580 -11.407  33.379  1.00162.22           N
ATOM   1335  C   ASN A 405      27.890  -8.312  34.056  1.00162.22           C
ATOM   1336  O   ASN A 405      28.506  -8.924  33.186  1.00162.22           O
ATOM   1337  N   TYR A 406      28.510  -7.483  34.921  1.00 99.59           N
ATOM   1338  CA  TYR A 406      29.943  -7.335  34.914  1.00 99.59           C
ATOM   1339  CB  TYR A 406      30.423  -5.892  34.682  1.00 99.59           C
ATOM   1340  CG  TYR A 406      31.913  -5.917  34.703  1.00 99.59           C
ATOM   1341  CD1 TYR A 406      32.625  -6.327  33.598  1.00 99.59           C
ATOM   1342  CD2 TYR A 406      32.602  -5.526  35.827  1.00 99.59           C
ATOM   1343  CE1 TYR A 406      34.000  -6.352  33.614  1.00 99.59           C
ATOM   1344  CE2 TYR A 406      33.977  -5.548  35.849  1.00 99.59           C
ATOM   1345  CZ  TYR A 406      34.678  -5.962  34.742  1.00 99.59           C
ATOM   1346  OH  TYR A 406      36.089  -5.984  34.769  1.00 99.59           O
ATOM   1347  C   TYR A 406      30.377  -7.744  36.298  1.00 99.59           C
ATOM   1348  O   TYR A 406      29.861  -7.202  37.273  1.00 99.59           O
ATOM   1349  N   THR A 407      31.336  -8.697  36.424  1.00241.99           N
ATOM   1350  CA  THR A 407      31.704  -9.252  37.711  1.00241.99           C
ATOM   1351  CB  THR A 407      31.507 -10.738  37.788  1.00241.99           C
ATOM   1352  OG1 THR A 407      32.358 -11.392  36.856  1.00241.99           O
ATOM   1353  CG2 THR A 407      30.036 -11.062  37.479  1.00241.99           C
ATOM   1354  C   THR A 407      33.156  -9.012  38.044  1.00241.99           C
ATOM   1355  O   THR A 407      33.776  -8.058  37.577  1.00241.99           O
ATOM   1356  N   ASP A 408      33.707  -9.901  38.913  1.00 98.01           N
ATOM   1357  CA  ASP A 408      35.056  -9.871  39.427  1.00 98.01           C
ATOM   1358  CB  ASP A 408      35.289 -10.879  40.564  1.00 98.01           C
ATOM   1359  CG  ASP A 408      34.490 -10.408  41.771  1.00 98.01           C
ATOM   1360  OD1 ASP A 408      33.886  -9.305  41.681  1.00 98.01           O
ATOM   1361  OD2 ASP A 408      34.466 -11.142  42.795  1.00 98.01           O
ATOM   1362  C   ASP A 408      36.019 -10.193  38.315  1.00 98.01           C
ATOM   1363  O   ASP A 408      36.182  -9.407  37.385  1.00 98.01           O
ATOM   1364  N   GLU A 409      36.707 -11.354  38.406  1.00112.49           N
ATOM   1365  CA  GLU A 409      37.678 -11.785  37.426  1.00112.49           C
ATOM   1366  CB  GLU A 409      38.358 -13.109  37.803  1.00112.49           C
ATOM   1367  CG  GLU A 409      39.294 -12.976  39.004  1.00112.49           C
ATOM   1368  CD  GLU A 409      38.441 -12.675  40.227  1.00112.49           C
ATOM   1369  OE1 GLU A 409      37.729 -13.603  40.695  1.00112.49           O
ATOM   1370  OE2 GLU A 409      38.485 -11.509  40.705  1.00112.49           O
ATOM   1371  C   GLU A 409      36.948 -11.993  36.138  1.00112.49           C
ATOM   1372  O   GLU A 409      37.510 -11.798  35.062  1.00112.49           O
ATOM   1373  N   GLU A 410      35.673 -12.422  36.208  1.00 76.83           N
ATOM   1374  CA  GLU A 410      34.929 -12.629  34.999  1.00 76.83           C
ATOM   1375  CB  GLU A 410      33.601 -13.356  35.239  1.00 76.83           C
ATOM   1376  CG  GLU A 410      33.819 -14.799  35.691  1.00 76.83           C
ATOM   1377  CD  GLU A 410      32.507 -15.309  36.250  1.00 76.83           C
ATOM   1378  OE1 GLU A 410      31.633 -14.459  36.568  1.00 76.83           O
ATOM   1379  OE2 GLU A 410      32.363 -16.554  36.372  1.00 76.83           O
ATOM   1380  C   GLU A 410      34.644 -11.280  34.416  1.00 76.83           C
ATOM   1381  O   GLU A 410      33.827 -10.512  34.921  1.00 76.83           O
ATOM   1382  N   ASP A 411      35.369 -10.980  33.326  1.00121.42           N
ATOM   1383  CA  ASP A 411      35.425  -9.751  32.582  1.00121.42           C
ATOM   1384  CB  ASP A 411      36.715  -9.642  31.757  1.00121.42           C
ATOM   1385  CG  ASP A 411      37.868  -9.489  32.737  1.00121.42           C
ATOM   1386  OD1 ASP A 411      37.754  -8.634  33.654  1.00121.42           O
ATOM   1387  OD2 ASP A 411      38.872 -10.235  32.594  1.00121.42           O
ATOM   1388  C   ASP A 411      34.284  -9.504  31.631  1.00121.42           C
ATOM   1389  O   ASP A 411      34.181  -8.402  31.095  1.00121.42           O
ATOM   1390  N   ASP A 412      33.445 -10.508  31.320  1.00 96.69           N
ATOM   1391  CA  ASP A 412      32.441 -10.335  30.301  1.00 96.69           C
ATOM   1392  CB  ASP A 412      31.513 -11.560  30.177  1.00 96.69           C
ATOM   1393  CG  ASP A 412      30.725 -11.467  28.877  1.00 96.69           C
ATOM   1394  OD1 ASP A 412      31.124 -10.668  27.988  1.00 96.69           O
ATOM   1395  OD2 ASP A 412      29.716 -12.210  28.751  1.00 96.69           O
ATOM   1396  C   ASP A 412      31.581  -9.136  30.603  1.00 96.69           C
ATOM   1397  O   ASP A 412      31.446  -8.715  31.751  1.00 96.69           O
ATOM   1398  N   TYR A 413      30.979  -8.559  29.535  1.00 76.86           N
ATOM   1399  CA  TYR A 413      30.100  -7.418  29.587  1.00 76.86           C
ATOM   1400  CB  TYR A 413      28.794  -7.680  30.357  1.00 76.86           C
ATOM   1401  CG  TYR A 413      27.973  -8.588  29.510  1.00 76.86           C
ATOM   1402  CD1 TYR A 413      28.135  -9.953  29.566  1.00 76.86           C
ATOM   1403  CD2 TYR A 413      27.039  -8.066  28.645  1.00 76.86           C
ATOM   1404  CE1 TYR A 413      27.372 -10.782  28.777  1.00 76.86           C
ATOM   1405  CE2 TYR A 413      26.275  -8.889  27.854  1.00 76.86           C
ATOM   1406  CZ  TYR A 413      26.440 -10.250  27.919  1.00 76.86           C
ATOM   1407  OH  TYR A 413      25.656 -11.096  27.106  1.00 76.86           O
ATOM   1408  C   TYR A 413      30.765  -6.196  30.151  1.00 76.86           C
ATOM   1409  O   TYR A 413      30.174  -5.463  30.944  1.00 76.86           O
ATOM   1410  N   ASP A 414      32.009  -5.917  29.718  1.00 73.56           N
ATOM   1411  CA  ASP A 414      32.713  -4.754  30.184  1.00 73.56           C
ATOM   1412  CB  ASP A 414      34.233  -4.917  30.022  1.00 73.56           C
ATOM   1413  CG  ASP A 414      34.955  -3.840  30.811  1.00 73.56           C
ATOM   1414  OD1 ASP A 414      34.279  -3.074  31.548  1.00 73.56           O
ATOM   1415  OD2 ASP A 414      36.206  -3.778  30.681  1.00 73.56           O
ATOM   1416  C   ASP A 414      32.280  -3.611  29.318  1.00 73.56           C
ATOM   1417  O   ASP A 414      32.974  -3.251  28.368  1.00 73.56           O
ATOM   1418  N   ILE A 415      31.099  -3.022  29.612  1.00 75.14           N
ATOM   1419  CA  ILE A 415      30.604  -1.944  28.805  1.00 75.14           C
ATOM   1420  CB  ILE A 415      29.799  -2.459  27.647  1.00 75.14           C
ATOM   1421  CG2 ILE A 415      28.588  -3.213  28.217  1.00 75.14           C
ATOM   1422  CG1 ILE A 415      29.467  -1.343  26.646  1.00 75.14           C
ATOM   1423  CD1 ILE A 415      28.943  -1.873  25.310  1.00 75.14           C
ATOM   1424  C   ILE A 415      29.743  -1.044  29.654  1.00 75.14           C
ATOM   1425  O   ILE A 415      29.132  -1.491  30.625  1.00 75.14           O
ATOM   1426  N   ALA A 416      29.687   0.267  29.314  1.00 49.22           N
ATOM   1427  CA  ALA A 416      28.872   1.194  30.054  1.00 49.22           C
ATOM   1428  CB  ALA A 416      29.531   1.683  31.355  1.00 49.22           C
ATOM   1429  C   ALA A 416      28.617   2.407  29.205  1.00 49.22           C
ATOM   1430  O   ALA A 416      29.357   2.692  28.266  1.00 49.22           O
ATOM   1431  N   LEU A 417      27.535   3.154  29.522  1.00 68.67           N
ATOM   1432  CA  LEU A 417      27.176   4.346  28.800  1.00 68.67           C
ATOM   1433  CB  LEU A 417      25.754   4.313  28.205  1.00 68.67           C
ATOM   1434  CG  LEU A 417      25.607   3.437  26.950  1.00 68.67           C
ATOM   1435  CD1 LEU A 417      24.168   3.457  26.418  1.00 68.67           C
ATOM   1436  CD2 LEU A 417      26.612   3.866  25.871  1.00 68.67           C
ATOM   1437  C   LEU A 417      27.233   5.520  29.729  1.00 68.67           C
ATOM   1438  O   LEU A 417      26.849   5.429  30.895  1.00 68.67           O
ATOM   1439  N   MET A 418      27.740   6.663  29.223  1.00 75.81           N
ATOM   1440  CA  MET A 418      27.803   7.858  30.016  1.00 75.81           C
ATOM   1441  CB  MET A 418      29.213   8.463  30.116  1.00 75.81           C
ATOM   1442  CG  MET A 418      30.213   7.668  30.955  1.00 75.81           C
ATOM   1443  SD  MET A 418      31.865   8.429  30.987  1.00 75.81           S
ATOM   1444  CE  MET A 418      32.501   7.451  32.380  1.00 75.81           C
ATOM   1445  C   MET A 418      26.953   8.910  29.362  1.00 75.81           C
ATOM   1446  O   MET A 418      27.115   9.214  28.181  1.00 75.81           O
ATOM   1447  N   ARG A 419      26.019   9.508  30.132  1.00 83.39           N
ATOM   1448  CA  ARG A 419      25.186  10.562  29.617  1.00 83.39           C
ATOM   1449  CB  ARG A 419      23.725  10.499  30.092  1.00 83.39           C
ATOM   1450  CG  ARG A 419      22.917  11.736  29.685  1.00 83.39           C
ATOM   1451  CD  ARG A 419      21.587  11.884  30.427  1.00 83.39           C
ATOM   1452  NE  ARG A 419      20.665  10.829  29.924  1.00 83.39           N
ATOM   1453  CZ  ARG A 419      19.825  11.108  28.885  1.00 83.39           C
ATOM   1454  NH1 ARG A 419      19.835  12.348  28.315  1.00 83.39           N
ATOM   1455  NH2 ARG A 419      18.976  10.147  28.417  1.00 83.39           N
ATOM   1456  C   ARG A 419      25.730  11.852  30.148  1.00 83.39           C
ATOM   1457  O   ARG A 419      25.802  12.054  31.358  1.00 83.39           O
ATOM   1458  N   LEU A 420      26.109  12.771  29.239  1.00 55.24           N
ATOM   1459  CA  LEU A 420      26.685  14.030  29.616  1.00 55.24           C
ATOM   1460  CB  LEU A 420      27.393  14.736  28.447  1.00 55.24           C
ATOM   1461  CG  LEU A 420      28.524  13.894  27.823  1.00 55.24           C
ATOM   1462  CD1 LEU A 420      29.221  14.655  26.683  1.00 55.24           C
ATOM   1463  CD2 LEU A 420      29.502  13.376  28.891  1.00 55.24           C
ATOM   1464  C   LEU A 420      25.596  14.934  30.106  1.00 55.24           C
ATOM   1465  O   LEU A 420      24.430  14.793  29.740  1.00 55.24           O
ATOM   1466  N   SER A 421      25.968  15.891  30.979  1.00 79.05           N
ATOM   1467  CA  SER A 421      25.039  16.830  31.540  1.00 79.05           C
ATOM   1468  CB  SER A 421      25.706  17.783  32.545  1.00 79.05           C
ATOM   1469  OG  SER A 421      26.276  17.041  33.611  1.00 79.05           O
ATOM   1470  C   SER A 421      24.490  17.687  30.437  1.00 79.05           C
ATOM   1471  O   SER A 421      23.325  18.083  30.480  1.00 79.05           O
ATOM   1472  N   LYS A 422      25.328  18.012  29.428  1.00126.08           N
ATOM   1473  CA  LYS A 422      24.904  18.851  28.336  1.00126.08           C
ATOM   1474  CB  LYS A 422      25.408  20.299  28.463  1.00126.08           C
ATOM   1475  CG  LYS A 422      25.001  20.978  29.772  1.00126.08           C
ATOM   1476  CD  LYS A 422      23.490  21.104  29.975  1.00126.08           C
ATOM   1477  CE  LYS A 422      22.880  22.319  29.274  1.00126.08           C
ATOM   1478  NZ  LYS A 422      21.421  22.367  29.519  1.00126.08           N
ATOM   1479  C   LYS A 422      25.522  18.295  27.085  1.00126.08           C
ATOM   1480  O   LYS A 422      26.482  17.531  27.154  1.00126.08           O
ATOM   1481  N   PRO A 423      24.976  18.620  25.939  1.00 83.52           N
ATOM   1482  CA  PRO A 423      25.535  18.133  24.700  1.00 83.52           C
ATOM   1483  CD  PRO A 423      23.541  18.821  25.838  1.00 83.52           C
ATOM   1484  CB  PRO A 423      24.385  18.106  23.690  1.00 83.52           C
ATOM   1485  CG  PRO A 423      23.284  18.967  24.331  1.00 83.52           C
ATOM   1486  C   PRO A 423      26.728  18.901  24.210  1.00 83.52           C
ATOM   1487  O   PRO A 423      26.785  20.116  24.396  1.00 83.52           O
ATOM   1488  N   LEU A 424      27.689  18.202  23.569  1.00 77.71           N
ATOM   1489  CA  LEU A 424      28.855  18.810  22.985  1.00 77.71           C
ATOM   1490  CB  LEU A 424      30.055  17.846  22.902  1.00 77.71           C
ATOM   1491  CG  LEU A 424      30.630  17.429  24.269  1.00 77.71           C
ATOM   1492  CD1 LEU A 424      31.817  16.466  24.103  1.00 77.71           C
ATOM   1493  CD2 LEU A 424      30.995  18.663  25.111  1.00 77.71           C
ATOM   1494  C   LEU A 424      28.519  19.194  21.567  1.00 77.71           C
ATOM   1495  O   LEU A 424      27.704  18.543  20.917  1.00 77.71           O
ATOM   1496  N   THR A 425      29.150  20.265  21.036  1.00121.39           N
ATOM   1497  CA  THR A 425      28.879  20.666  19.676  1.00121.39           C
ATOM   1498  CB  THR A 425      29.267  22.085  19.384  1.00121.39           C
ATOM   1499  OG1 THR A 425      30.670  22.247  19.532  1.00121.39           O
ATOM   1500  CG2 THR A 425      28.522  23.007  20.364  1.00121.39           C
ATOM   1501  C   THR A 425      29.690  19.784  18.770  1.00121.39           C
ATOM   1502  O   THR A 425      30.710  19.241  19.186  1.00121.39           O
ATOM   1503  N   LEU A 426      29.260  19.619  17.497  1.00124.89           N
ATOM   1504  CA  LEU A 426      29.961  18.722  16.606  1.00124.89           C
ATOM   1505  CB  LEU A 426      29.016  17.764  15.866  1.00124.89           C
ATOM   1506  CG  LEU A 426      28.272  16.816  16.825  1.00124.89           C
ATOM   1507  CD1 LEU A 426      27.317  17.578  17.757  1.00124.89           C
ATOM   1508  CD2 LEU A 426      27.568  15.696  16.058  1.00124.89           C
ATOM   1509  C   LEU A 426      30.767  19.484  15.581  1.00124.89           C
ATOM   1510  O   LEU A 426      30.279  20.424  14.958  1.00124.89           O
ATOM   1511  N   SER A 427      32.040  19.073  15.361  1.00 92.20           N
ATOM   1512  CA  SER A 427      32.920  19.762  14.447  1.00 92.20           C
ATOM   1513  CB  SER A 427      33.745  20.862  15.138  1.00 92.20           C
ATOM   1514  OG  SER A 427      34.580  20.291  16.134  1.00 92.20           O
ATOM   1515  C   SER A 427      33.897  18.770  13.868  1.00 92.20           C
ATOM   1516  O   SER A 427      33.704  17.562  13.959  1.00 92.20           O
ATOM   1517  N   ALA A 428      34.964  19.268  13.206  1.00 86.47           N
ATOM   1518  CA  ALA A 428      36.002  18.435  12.671  1.00 86.47           C
ATOM   1519  CB  ALA A 428      37.109  19.238  11.968  1.00 86.47           C
ATOM   1520  C   ALA A 428      36.616  17.749  13.852  1.00 86.47           C
ATOM   1521  O   ALA A 428      37.132  16.643  13.726  1.00 86.47           O
ATOM   1522  N   HIS A 429      36.657  18.465  14.998  1.00 94.77           N
ATOM   1523  CA  HIS A 429      37.184  18.043  16.275  1.00 94.77           C
ATOM   1524  ND1 HIS A 429      39.757  20.158  16.919  1.00 94.77           N
ATOM   1525  CG  HIS A 429      38.392  20.252  16.761  1.00 94.77           C
ATOM   1526  CB  HIS A 429      37.410  19.222  17.242  1.00 94.77           C
ATOM   1527  NE2 HIS A 429      39.369  22.090  15.888  1.00 94.77           N
ATOM   1528  CD2 HIS A 429      38.173  21.438  16.129  1.00 94.77           C
ATOM   1529  CE1 HIS A 429      40.292  21.283  16.380  1.00 94.77           C
ATOM   1530  C   HIS A 429      36.305  17.075  17.034  1.00 94.77           C
ATOM   1531  O   HIS A 429      36.819  16.225  17.762  1.00 94.77           O
ATOM   1532  N   ILE A 430      34.962  17.224  16.976  1.00 89.01           N
ATOM   1533  CA  ILE A 430      34.120  16.347  17.760  1.00 89.01           C
ATOM   1534  CB  ILE A 430      33.389  17.057  18.858  1.00 89.01           C
ATOM   1535  CG2 ILE A 430      32.440  16.055  19.537  1.00 89.01           C
ATOM   1536  CG1 ILE A 430      34.380  17.713  19.825  1.00 89.01           C
ATOM   1537  CD1 ILE A 430      33.698  18.704  20.761  1.00 89.01           C
ATOM   1538  C   ILE A 430      33.050  15.758  16.887  1.00 89.01           C
ATOM   1539  O   ILE A 430      32.278  16.489  16.270  1.00 89.01           O
ATOM   1540  N   HIS A 431      32.956  14.411  16.825  1.00100.97           N
ATOM   1541  CA  HIS A 431      31.902  13.807  16.052  1.00100.97           C
ATOM   1542  ND1 HIS A 431      30.226  14.301  13.216  1.00100.97           N
ATOM   1543  CG  HIS A 431      31.051  13.323  13.725  1.00100.97           C
ATOM   1544  CB  HIS A 431      32.257  13.611  14.569  1.00100.97           C
ATOM   1545  NE2 HIS A 431      29.390  12.354  12.544  1.00100.97           N
ATOM   1546  CD2 HIS A 431      30.526  12.140  13.305  1.00100.97           C
ATOM   1547  CE1 HIS A 431      29.250  13.667  12.519  1.00100.97           C
ATOM   1548  C   HIS A 431      31.607  12.449  16.635  1.00100.97           C
ATOM   1549  O   HIS A 431      32.471  11.832  17.257  1.00100.97           O
ATOM   1550  N   PRO A 432      30.385  11.985  16.479  1.00171.90           N
ATOM   1551  CA  PRO A 432      30.040  10.681  16.997  1.00171.90           C
ATOM   1552  CD  PRO A 432      29.261  12.905  16.569  1.00171.90           C
ATOM   1553  CB  PRO A 432      28.524  10.672  17.167  1.00171.90           C
ATOM   1554  CG  PRO A 432      28.170  12.154  17.351  1.00171.90           C
ATOM   1555  C   PRO A 432      30.518   9.575  16.106  1.00171.90           C
ATOM   1556  O   PRO A 432      30.661   9.795  14.905  1.00171.90           O
ATOM   1557  N   ALA A 433      30.790   8.383  16.674  1.00 57.56           N
ATOM   1558  CA  ALA A 433      31.191   7.252  15.889  1.00 57.56           C
ATOM   1559  CB  ALA A 433      32.243   6.367  16.580  1.00 57.56           C
ATOM   1560  C   ALA A 433      29.977   6.411  15.629  1.00 57.56           C
ATOM   1561  O   ALA A 433      28.998   6.469  16.371  1.00 57.56           O
ATOM   1562  N   CYS A 434      30.009   5.605  14.550  1.00 55.23           N
ATOM   1563  CA  CYS A 434      28.890   4.766  14.225  1.00 55.23           C
ATOM   1564  CB  CYS A 434      28.772   4.458  12.723  1.00 55.23           C
ATOM   1565  SG  CYS A 434      28.555   5.950  11.707  1.00 55.23           S
ATOM   1566  C   CYS A 434      29.041   3.456  14.939  1.00 55.23           C
ATOM   1567  O   CYS A 434      30.090   3.155  15.504  1.00 55.23           O
ATOM   1568  N   LEU A 435      27.959   2.648  14.944  1.00 63.20           N
ATOM   1569  CA  LEU A 435      27.971   1.349  15.549  1.00 63.20           C
ATOM   1570  CB  LEU A 435      26.742   1.056  16.436  1.00 63.20           C
ATOM   1571  CG  LEU A 435      26.660   1.905  17.721  1.00 63.20           C
ATOM   1572  CD1 LEU A 435      25.410   1.553  18.544  1.00 63.20           C
ATOM   1573  CD2 LEU A 435      27.949   1.793  18.552  1.00 63.20           C
ATOM   1574  C   LEU A 435      27.949   0.358  14.430  1.00 63.20           C
ATOM   1575  O   LEU A 435      27.627   0.697  13.292  1.00 63.20           O
ATOM   1576  N   PRO A 436      28.301  -0.861  14.708  1.00 81.07           N
ATOM   1577  CA  PRO A 436      28.288  -1.824  13.647  1.00 81.07           C
ATOM   1578  CD  PRO A 436      29.333  -1.134  15.696  1.00 81.07           C
ATOM   1579  CB  PRO A 436      29.059  -3.016  14.200  1.00 81.07           C
ATOM   1580  CG  PRO A 436      30.048  -2.398  15.201  1.00 81.07           C
ATOM   1581  C   PRO A 436      26.869  -2.058  13.212  1.00 81.07           C
ATOM   1582  O   PRO A 436      25.962  -1.920  14.032  1.00 81.07           O
ATOM   1583  N   MET A 437      26.647  -2.373  11.918  1.00152.48           N
ATOM   1584  CA  MET A 437      25.307  -2.533  11.413  1.00152.48           C
ATOM   1585  CB  MET A 437      25.195  -2.387   9.886  1.00152.48           C
ATOM   1586  CG  MET A 437      25.860  -3.529   9.114  1.00152.48           C
ATOM   1587  SD  MET A 437      27.677  -3.529   9.178  1.00152.48           S
ATOM   1588  CE  MET A 437      27.866  -2.219   7.935  1.00152.48           C
ATOM   1589  C   MET A 437      24.824  -3.901  11.750  1.00152.48           C
ATOM   1590  O   MET A 437      25.611  -4.823  11.925  1.00152.48           O
ATOM   1591  N   HIS A 438      23.494  -4.080  11.817  1.00 43.78           N
ATOM   1592  CA  HIS A 438      22.955  -5.347  12.213  1.00 43.78           C
ATOM   1593  ND1 HIS A 438      20.655  -7.814  12.131  1.00 43.78           N
ATOM   1594  CG  HIS A 438      20.829  -6.619  12.792  1.00 43.78           C
ATOM   1595  CB  HIS A 438      21.417  -5.385  12.172  1.00 43.78           C
ATOM   1596  NE2 HIS A 438      19.885  -8.113  14.195  1.00 43.78           N
ATOM   1597  CD2 HIS A 438      20.354  -6.820  14.052  1.00 43.78           C
ATOM   1598  CE1 HIS A 438      20.088  -8.672  13.016  1.00 43.78           C
ATOM   1599  C   HIS A 438      23.468  -6.424  11.303  1.00 43.78           C
ATOM   1600  O   HIS A 438      23.470  -6.288  10.080  1.00 43.78           O
ATOM   1601  N   GLY A 439      23.942  -7.534  11.909  1.00 20.00           N
ATOM   1602  CA  GLY A 439      24.412  -8.670  11.169  1.00 20.00           C
ATOM   1603  C   GLY A 439      25.799  -8.403  10.696  1.00 20.00           C
ATOM   1604  O   GLY A 439      26.345  -9.145   9.880  1.00 20.00           O
ATOM   1605  N   GLN A 440      26.414  -7.332  11.216  1.00160.17           N
ATOM   1606  CA  GLN A 440      27.734  -6.997  10.786  1.00160.17           C
ATOM   1607  CB  GLN A 440      28.226  -5.644  11.341  1.00160.17           C
ATOM   1608  CG  GLN A 440      28.599  -5.657  12.838  1.00160.17           C
ATOM   1609  CD  GLN A 440      27.393  -5.724  13.786  1.00160.17           C
ATOM   1610  OE1 GLN A 440      26.806  -4.704  14.145  1.00160.17           O
ATOM   1611  NE2 GLN A 440      27.018  -6.950  14.238  1.00160.17           N
ATOM   1612  C   GLN A 440      28.637  -8.017  11.393  1.00160.17           C
ATOM   1613  O   GLN A 440      28.513  -8.357  12.567  1.00160.17           O
ATOM   1614  N   THR A 441      29.589  -8.543  10.610  1.00 43.48           N
ATOM   1615  CA  THR A 441      30.452  -9.516  11.200  1.00 43.48           C
ATOM   1616  CB  THR A 441      30.667 -10.730  10.342  1.00 43.48           C
ATOM   1617  OG1 THR A 441      29.432 -11.383  10.087  1.00 43.48           O
ATOM   1618  CG2 THR A 441      31.640 -11.678  11.065  1.00 43.48           C
ATOM   1619  C   THR A 441      31.786  -8.880  11.390  1.00 43.48           C
ATOM   1620  O   THR A 441      32.164  -7.976  10.648  1.00 43.48           O
ATOM   1621  N   PHE A 442      32.518  -9.312  12.436  1.00 98.05           N
ATOM   1622  CA  PHE A 442      33.858  -8.839  12.605  1.00 98.05           C
ATOM   1623  CB  PHE A 442      34.438  -9.047  14.018  1.00 98.05           C
ATOM   1624  CG  PHE A 442      33.872  -8.033  14.953  1.00 98.05           C
ATOM   1625  CD1 PHE A 442      32.623  -8.189  15.506  1.00 98.05           C
ATOM   1626  CD2 PHE A 442      34.615  -6.923  15.287  1.00 98.05           C
ATOM   1627  CE1 PHE A 442      32.122  -7.245  16.372  1.00 98.05           C
ATOM   1628  CE2 PHE A 442      34.119  -5.977  16.151  1.00 98.05           C
ATOM   1629  CZ  PHE A 442      32.868  -6.136  16.695  1.00 98.05           C
ATOM   1630  C   PHE A 442      34.673  -9.680  11.679  1.00 98.05           C
ATOM   1631  O   PHE A 442      34.554 -10.905  11.683  1.00 98.05           O
ATOM   1632  N   SER A 443      35.528  -9.049  10.853  1.00 77.29           N
ATOM   1633  CA  SER A 443      36.276  -9.826   9.907  1.00 77.29           C
ATOM   1634  CB  SER A 443      36.491  -9.112   8.560  1.00 77.29           C
ATOM   1635  OG  SER A 443      35.246  -8.891   7.913  1.00 77.29           O
ATOM   1636  C   SER A 443      37.625 -10.092  10.480  1.00 77.29           C
ATOM   1637  O   SER A 443      38.292  -9.189  10.982  1.00 77.29           O
ATOM   1638  N   LEU A 444      38.064 -11.362  10.406  1.00 78.33           N
ATOM   1639  CA  LEU A 444      39.340 -11.733  10.936  1.00 78.33           C
ATOM   1640  CB  LEU A 444      39.584 -13.252  10.933  1.00 78.33           C
ATOM   1641  CG  LEU A 444      38.588 -14.047  11.795  1.00 78.33           C
ATOM   1642  CD1 LEU A 444      37.150 -13.895  11.268  1.00 78.33           C
ATOM   1643  CD2 LEU A 444      39.020 -15.516  11.923  1.00 78.33           C
ATOM   1644  C   LEU A 444      40.386 -11.133  10.054  1.00 78.33           C
ATOM   1645  O   LEU A 444      40.230 -11.067   8.836  1.00 78.33           O
ATOM   1646  N   ASN A 445      41.490 -10.689  10.681  1.00 72.53           N
ATOM   1647  CA  ASN A 445      42.639 -10.129  10.028  1.00 72.53           C
ATOM   1648  CB  ASN A 445      43.146 -10.990   8.857  1.00 72.53           C
ATOM   1649  CG  ASN A 445      43.756 -12.258   9.437  1.00 72.53           C
ATOM   1650  OD1 ASN A 445      43.058 -13.238   9.695  1.00 72.53           O
ATOM   1651  ND2 ASN A 445      45.100 -12.244   9.647  1.00 72.53           N
ATOM   1652  C   ASN A 445      42.375  -8.750   9.502  1.00 72.53           C
ATOM   1653  O   ASN A 445      43.276  -8.139   8.931  1.00 72.53           O
ATOM   1654  N   GLU A 446      41.178  -8.172   9.716  1.00 39.69           N
ATOM   1655  CA  GLU A 446      41.022  -6.834   9.218  1.00 39.69           C
ATOM   1656  CB  GLU A 446      39.569  -6.325   9.164  1.00 39.69           C
ATOM   1657  CG  GLU A 446      38.735  -6.984   8.063  1.00 39.69           C
ATOM   1658  CD  GLU A 446      37.407  -6.245   7.965  1.00 39.69           C
ATOM   1659  OE1 GLU A 446      36.776  -6.021   9.032  1.00 39.69           O
ATOM   1660  OE2 GLU A 446      37.010  -5.888   6.823  1.00 39.69           O
ATOM   1661  C   GLU A 446      41.797  -5.932  10.125  1.00 39.69           C
ATOM   1662  O   GLU A 446      41.888  -6.176  11.326  1.00 39.69           O
ATOM   1663  N   THR A 447      42.382  -4.854   9.565  1.00105.75           N
ATOM   1664  CA  THR A 447      43.182  -3.977  10.371  1.00105.75           C
ATOM   1665  CB  THR A 447      44.380  -3.427   9.652  1.00105.75           C
ATOM   1666  OG1 THR A 447      43.971  -2.579   8.589  1.00105.75           O
ATOM   1667  CG2 THR A 447      45.202  -4.600   9.092  1.00105.75           C
ATOM   1668  C   THR A 447      42.340  -2.802  10.747  1.00105.75           C
ATOM   1669  O   THR A 447      41.788  -2.118   9.887  1.00105.75           O
ATOM   1670  N   CYS A 448      42.222  -2.542  12.064  1.00 52.64           N
ATOM   1671  CA  CYS A 448      41.438  -1.430  12.512  1.00 52.64           C
ATOM   1672  CB  CYS A 448      40.199  -1.852  13.321  1.00 52.64           C
ATOM   1673  SG  CYS A 448      39.181  -3.021  12.366  1.00 52.64           S
ATOM   1674  C   CYS A 448      42.333  -0.569  13.354  1.00 52.64           C
ATOM   1675  O   CYS A 448      43.528  -0.837  13.470  1.00 52.64           O
ATOM   1676  N   TRP A 449      41.784   0.511  13.949  1.00110.57           N
ATOM   1677  CA  TRP A 449      42.616   1.426  14.670  1.00110.57           C
ATOM   1678  CB  TRP A 449      42.602   2.824  14.035  1.00110.57           C
ATOM   1679  CG  TRP A 449      43.172   2.814  12.638  1.00110.57           C
ATOM   1680  CD2 TRP A 449      42.485   2.245  11.513  1.00110.57           C
ATOM   1681  CD1 TRP A 449      44.380   3.248  12.174  1.00110.57           C
ATOM   1682  NE1 TRP A 449      44.482   2.994  10.826  1.00110.57           N
ATOM   1683  CE2 TRP A 449      43.324   2.372  10.407  1.00110.57           C
ATOM   1684  CE3 TRP A 449      41.258   1.653  11.414  1.00110.57           C
ATOM   1685  CZ2 TRP A 449      42.946   1.910   9.179  1.00110.57           C
ATOM   1686  CZ3 TRP A 449      40.875   1.198  10.173  1.00110.57           C
ATOM   1687  CH2 TRP A 449      41.702   1.324   9.076  1.00110.57           C
ATOM   1688  C   TRP A 449      42.123   1.554  16.080  1.00110.57           C
ATOM   1689  O   TRP A 449      40.920   1.578  16.335  1.00110.57           O
ATOM   1690  N   ILE A 450      43.064   1.635  17.046  1.00146.32           N
ATOM   1691  CA  ILE A 450      42.671   1.806  18.413  1.00146.32           C
ATOM   1692  CB  ILE A 450      43.114   0.702  19.334  1.00146.32           C
ATOM   1693  CG2 ILE A 450      44.630   0.787  19.513  1.00146.32           C
ATOM   1694  CG1 ILE A 450      42.371   0.777  20.671  1.00146.32           C
ATOM   1695  CD1 ILE A 450      42.649  -0.446  21.539  1.00146.32           C
ATOM   1696  C   ILE A 450      43.337   3.052  18.872  1.00146.32           C
ATOM   1697  O   ILE A 450      44.468   3.317  18.471  1.00146.32           O
ATOM   1698  N   THR A 451      42.625   3.820  19.722  1.00219.78           N
ATOM   1699  CA  THR A 451      42.947   5.128  20.192  1.00219.78           C
ATOM   1700  CB  THR A 451      42.059   6.131  19.526  1.00219.78           C
ATOM   1701  OG1 THR A 451      42.058   7.353  20.237  1.00219.78           O
ATOM   1702  CG2 THR A 451      40.643   5.551  19.406  1.00219.78           C
ATOM   1703  C   THR A 451      42.874   5.309  21.681  1.00219.78           C
ATOM   1704  O   THR A 451      42.030   4.718  22.336  1.00219.78           O
ATOM   1705  N   GLY A 452      43.801   6.121  22.255  1.00115.97           N
ATOM   1706  CA  GLY A 452      43.803   6.498  23.640  1.00115.97           C
ATOM   1707  C   GLY A 452      45.025   7.263  24.112  1.00115.97           C
ATOM   1708  O   GLY A 452      46.029   7.464  23.433  1.00115.97           O
ATOM   1709  N   PHE A 453      44.863   7.827  25.322  1.00139.95           N
ATOM   1710  CA  PHE A 453      45.796   8.550  26.147  1.00139.95           C
ATOM   1711  CB  PHE A 453      45.130   9.513  27.150  1.00139.95           C
ATOM   1712  CG  PHE A 453      44.623  10.724  26.440  1.00139.95           C
ATOM   1713  CD1 PHE A 453      45.495  11.725  26.079  1.00139.95           C
ATOM   1714  CD2 PHE A 453      43.283  10.885  26.167  1.00139.95           C
ATOM   1715  CE1 PHE A 453      45.047  12.850  25.427  1.00139.95           C
ATOM   1716  CE2 PHE A 453      42.829  12.009  25.515  1.00139.95           C
ATOM   1717  CZ  PHE A 453      43.711  12.994  25.139  1.00139.95           C
ATOM   1718  C   PHE A 453      46.622   7.621  26.966  1.00139.95           C
ATOM   1719  O   PHE A 453      47.528   8.073  27.655  1.00139.95           O
ATOM   1720  N   GLY A 454      46.271   6.326  27.020  1.00 78.03           N
ATOM   1721  CA  GLY A 454      46.887   5.427  27.957  1.00 78.03           C
ATOM   1722  C   GLY A 454      48.362   5.331  27.761  1.00 78.03           C
ATOM   1723  O   GLY A 454      48.942   5.909  26.841  1.00 78.03           O
ATOM   1724  N   LYS A 455      48.988   4.556  28.672  1.00104.86           N
ATOM   1725  CA  LYS A 455      50.408   4.389  28.758  1.00104.86           C
ATOM   1726  CB  LYS A 455      50.829   3.281  29.740  1.00104.86           C
ATOM   1727  CG  LYS A 455      50.409   3.538  31.187  1.00104.86           C
ATOM   1728  CD  LYS A 455      50.543   2.299  32.074  1.00104.86           C
ATOM   1729  CE  LYS A 455      50.128   2.535  33.528  1.00104.86           C
ATOM   1730  NZ  LYS A 455      50.993   3.571  34.137  1.00104.86           N
ATOM   1731  C   LYS A 455      50.942   4.014  27.411  1.00104.86           C
ATOM   1732  O   LYS A 455      50.356   3.217  26.678  1.00104.86           O
ATOM   1733  N   THR A 456      52.066   4.658  27.042  1.00 77.57           N
ATOM   1734  CA  THR A 456      52.761   4.408  25.814  1.00 77.57           C
ATOM   1735  CB  THR A 456      53.803   5.446  25.523  1.00 77.57           C
ATOM   1736  OG1 THR A 456      54.812   5.428  26.522  1.00 77.57           O
ATOM   1737  CG2 THR A 456      53.113   6.823  25.496  1.00 77.57           C
ATOM   1738  C   THR A 456      53.431   3.081  25.917  1.00 77.57           C
ATOM   1739  O   THR A 456      53.616   2.383  24.924  1.00 77.57           O
ATOM   1740  N   ARG A 457      53.882   2.743  27.136  1.00 99.64           N
ATOM   1741  CA  ARG A 457      54.453   1.465  27.435  1.00 99.64           C
ATOM   1742  CB  ARG A 457      55.968   1.464  27.699  1.00 99.64           C
ATOM   1743  CG  ARG A 457      56.843   1.552  26.450  1.00 99.64           C
ATOM   1744  CD  ARG A 457      56.910   2.938  25.812  1.00 99.64           C
ATOM   1745  NE  ARG A 457      57.912   2.847  24.714  1.00 99.64           N
ATOM   1746  CZ  ARG A 457      59.245   2.872  25.013  1.00 99.64           C
ATOM   1747  NH1 ARG A 457      59.652   2.942  26.315  1.00 99.64           N
ATOM   1748  NH2 ARG A 457      60.169   2.822  24.010  1.00 99.64           N
ATOM   1749  C   ARG A 457      53.816   1.088  28.724  1.00 99.64           C
ATOM   1750  O   ARG A 457      53.265   1.944  29.413  1.00 99.64           O
ATOM   1751  N   GLU A 458      53.864  -0.204  29.088  1.00 47.92           N
ATOM   1752  CA  GLU A 458      53.225  -0.584  30.308  1.00 47.92           C
ATOM   1753  CB  GLU A 458      53.352  -2.090  30.594  1.00 47.92           C
ATOM   1754  CG  GLU A 458      52.568  -2.551  31.822  1.00 47.92           C
ATOM   1755  CD  GLU A 458      52.668  -4.069  31.890  1.00 47.92           C
ATOM   1756  OE1 GLU A 458      53.037  -4.683  30.854  1.00 47.92           O
ATOM   1757  OE2 GLU A 458      52.373  -4.634  32.977  1.00 47.92           O
ATOM   1758  C   GLU A 458      53.896   0.170  31.407  1.00 47.92           C
ATOM   1759  O   GLU A 458      53.235   0.740  32.273  1.00 47.92           O
ATOM   1760  N   THR A 459      55.240   0.206  31.362  1.00107.94           N
ATOM   1761  CA  THR A 459      56.072   0.860  32.329  1.00107.94           C
ATOM   1762  CB  THR A 459      57.527   0.557  32.127  1.00107.94           C
ATOM   1763  OG1 THR A 459      58.295   1.095  33.193  1.00107.94           O
ATOM   1764  CG2 THR A 459      57.974   1.168  30.788  1.00107.94           C
ATOM   1765  C   THR A 459      55.926   2.347  32.241  1.00107.94           C
ATOM   1766  O   THR A 459      55.988   3.036  33.259  1.00107.94           O
ATOM   1767  N   ASP A 460      55.729   2.881  31.019  1.00 48.47           N
ATOM   1768  CA  ASP A 460      55.753   4.303  30.823  1.00 48.47           C
ATOM   1769  CB  ASP A 460      55.954   4.731  29.360  1.00 48.47           C
ATOM   1770  CG  ASP A 460      57.412   4.472  29.008  1.00 48.47           C
ATOM   1771  OD1 ASP A 460      58.190   4.121  29.934  1.00 48.47           O
ATOM   1772  OD2 ASP A 460      57.767   4.620  27.809  1.00 48.47           O
ATOM   1773  C   ASP A 460      54.514   4.962  31.329  1.00 48.47           C
ATOM   1774  O   ASP A 460      53.617   4.331  31.883  1.00 48.47           O
ATOM   1775  N   ASP A 461      54.497   6.304  31.199  1.00 85.99           N
ATOM   1776  CA  ASP A 461      53.404   7.119  31.632  1.00 85.99           C
ATOM   1777  CB  ASP A 461      53.825   8.537  32.063  1.00 85.99           C
ATOM   1778  CG  ASP A 461      54.442   9.249  30.865  1.00 85.99           C
ATOM   1779  OD1 ASP A 461      54.832   8.552  29.891  1.00 85.99           O
ATOM   1780  OD2 ASP A 461      54.537  10.505  30.913  1.00 85.99           O
ATOM   1781  C   ASP A 461      52.421   7.242  30.515  1.00 85.99           C
ATOM   1782  O   ASP A 461      52.607   6.695  29.429  1.00 85.99           O
ATOM   1783  N   LYS A 462      51.324   7.973  30.782  1.00 64.08           N
ATOM   1784  CA  LYS A 462      50.282   8.161  29.821  1.00 64.08           C
ATOM   1785  CB  LYS A 462      48.975   8.686  30.439  1.00 64.08           C
ATOM   1786  CG  LYS A 462      48.301   7.658  31.348  1.00 64.08           C
ATOM   1787  CD  LYS A 462      47.231   8.246  32.268  1.00 64.08           C
ATOM   1788  CE  LYS A 462      47.809   8.979  33.480  1.00 64.08           C
ATOM   1789  NZ  LYS A 462      46.712   9.493  34.328  1.00 64.08           N
ATOM   1790  C   LYS A 462      50.746   9.143  28.802  1.00 64.08           C
ATOM   1791  O   LYS A 462      51.659   9.933  29.041  1.00 64.08           O
ATOM   1792  N   THR A 463      50.129   9.090  27.608  1.00123.70           N
ATOM   1793  CA  THR A 463      50.484  10.007  26.578  1.00123.70           C
ATOM   1794  CB  THR A 463      49.737   9.787  25.296  1.00123.70           C
ATOM   1795  OG1 THR A 463      48.345   9.975  25.501  1.00123.70           O
ATOM   1796  CG2 THR A 463      50.010   8.355  24.808  1.00123.70           C
ATOM   1797  C   THR A 463      50.125  11.351  27.094  1.00123.70           C
ATOM   1798  O   THR A 463      49.094  11.530  27.740  1.00123.70           O
ATOM   1799  N   SER A 464      50.990  12.328  26.780  1.00156.03           N
ATOM   1800  CA  SER A 464      50.911  13.687  27.214  1.00156.03           C
ATOM   1801  CB  SER A 464      52.222  14.420  26.860  1.00156.03           C
ATOM   1802  OG  SER A 464      53.305  13.855  27.585  1.00156.03           O
ATOM   1803  C   SER A 464      49.728  14.295  26.529  1.00156.03           C
ATOM   1804  O   SER A 464      48.749  13.588  26.307  1.00156.03           O
ATOM   1805  N   PRO A 465      49.695  15.549  26.177  1.00209.67           N
ATOM   1806  CA  PRO A 465      48.509  15.977  25.499  1.00209.67           C
ATOM   1807  CD  PRO A 465      50.195  16.617  27.039  1.00209.67           C
ATOM   1808  CB  PRO A 465      48.603  17.497  25.419  1.00209.67           C
ATOM   1809  CG  PRO A 465      49.336  17.854  26.724  1.00209.67           C
ATOM   1810  C   PRO A 465      48.315  15.270  24.199  1.00209.67           C
ATOM   1811  O   PRO A 465      47.277  15.467  23.570  1.00209.67           O
ATOM   1812  N   PHE A 466      49.285  14.445  23.763  1.00158.94           N
ATOM   1813  CA  PHE A 466      49.059  13.807  22.513  1.00158.94           C
ATOM   1814  CB  PHE A 466      50.242  13.910  21.523  1.00158.94           C
ATOM   1815  CG  PHE A 466      51.519  13.633  22.237  1.00158.94           C
ATOM   1816  CD1 PHE A 466      51.931  12.353  22.524  1.00158.94           C
ATOM   1817  CD2 PHE A 466      52.317  14.691  22.609  1.00158.94           C
ATOM   1818  CE1 PHE A 466      53.119  12.140  23.186  1.00158.94           C
ATOM   1819  CE2 PHE A 466      53.504  14.484  23.269  1.00158.94           C
ATOM   1820  CZ  PHE A 466      53.905  13.203  23.560  1.00158.94           C
ATOM   1821  C   PHE A 466      48.562  12.406  22.646  1.00158.94           C
ATOM   1822  O   PHE A 466      49.212  11.515  23.190  1.00158.94           O
ATOM   1823  N   LEU A 467      47.338  12.213  22.122  1.00124.56           N
ATOM   1824  CA  LEU A 467      46.664  10.954  22.070  1.00124.56           C
ATOM   1825  CB  LEU A 467      45.201  11.228  21.662  1.00124.56           C
ATOM   1826  CG  LEU A 467      44.142  10.162  21.978  1.00124.56           C
ATOM   1827  CD1 LEU A 467      43.998   9.938  23.480  1.00124.56           C
ATOM   1828  CD2 LEU A 467      42.789  10.564  21.363  1.00124.56           C
ATOM   1829  C   LEU A 467      47.452  10.229  21.001  1.00124.56           C
ATOM   1830  O   LEU A 467      47.800  10.842  19.996  1.00124.56           O
ATOM   1831  N   ARG A 468      47.823   8.933  21.160  1.00305.01           N
ATOM   1832  CA  ARG A 468      48.632   8.399  20.075  1.00305.01           C
ATOM   1833  CB  ARG A 468      50.081   8.122  20.516  1.00305.01           C
ATOM   1834  CG  ARG A 468      50.836   9.353  21.020  1.00305.01           C
ATOM   1835  CD  ARG A 468      52.159   9.005  21.708  1.00305.01           C
ATOM   1836  NE  ARG A 468      53.172   8.738  20.649  1.00305.01           N
ATOM   1837  CZ  ARG A 468      53.916   9.766  20.146  1.00305.01           C
ATOM   1838  NH1 ARG A 468      53.732  11.033  20.617  1.00305.01           N
ATOM   1839  NH2 ARG A 468      54.849   9.531  19.177  1.00305.01           N
ATOM   1840  C   ARG A 468      48.190   7.129  19.429  1.00305.01           C
ATOM   1841  O   ARG A 468      48.164   6.155  20.158  1.00305.01           O
ATOM   1842  N   GLU A 469      47.835   7.081  18.101  1.00171.92           N
ATOM   1843  CA  GLU A 469      47.175   6.033  17.308  1.00171.92           C
ATOM   1844  CB  GLU A 469      46.615   6.541  15.954  1.00171.92           C
ATOM   1845  CG  GLU A 469      47.491   7.312  14.990  1.00171.92           C
ATOM   1846  CD  GLU A 469      46.476   7.884  14.010  1.00171.92           C
ATOM   1847  OE1 GLU A 469      45.729   8.811  14.422  1.00171.92           O
ATOM   1848  OE2 GLU A 469      46.414   7.390  12.854  1.00171.92           O
ATOM   1849  C   GLU A 469      47.941   4.799  16.970  1.00171.92           C
ATOM   1850  O   GLU A 469      49.163   4.819  16.878  1.00171.92           O
ATOM   1851  N   VAL A 470      47.199   3.667  16.775  1.00126.21           N
ATOM   1852  CA  VAL A 470      47.840   2.453  16.335  1.00126.21           C
ATOM   1853  CB  VAL A 470      48.320   1.549  17.419  1.00126.21           C
ATOM   1854  CG1 VAL A 470      47.100   0.779  17.929  1.00126.21           C
ATOM   1855  CG2 VAL A 470      49.415   0.633  16.844  1.00126.21           C
ATOM   1856  C   VAL A 470      46.893   1.605  15.528  1.00126.21           C
ATOM   1857  O   VAL A 470      45.678   1.616  15.727  1.00126.21           O
ATOM   1858  N   GLN A 471      47.465   0.803  14.602  1.00 57.99           N
ATOM   1859  CA  GLN A 471      46.710  -0.065  13.738  1.00 57.99           C
ATOM   1860  CB  GLN A 471      47.227  -0.047  12.291  1.00 57.99           C
ATOM   1861  CG  GLN A 471      47.168   1.330  11.630  1.00 57.99           C
ATOM   1862  CD  GLN A 471      47.951   1.243  10.328  1.00 57.99           C
ATOM   1863  OE1 GLN A 471      48.620   0.245  10.067  1.00 57.99           O
ATOM   1864  NE2 GLN A 471      47.873   2.313   9.492  1.00 57.99           N
ATOM   1865  C   GLN A 471      46.923  -1.460  14.238  1.00 57.99           C
ATOM   1866  O   GLN A 471      48.050  -1.855  14.529  1.00 57.99           O
ATOM   1867  N   VAL A 472      45.836  -2.248  14.342  1.00140.93           N
ATOM   1868  CA  VAL A 472      45.922  -3.565  14.901  1.00140.93           C
ATOM   1869  CB  VAL A 472      45.573  -3.442  16.352  1.00140.93           C
ATOM   1870  CG1 VAL A 472      44.153  -2.868  16.456  1.00140.93           C
ATOM   1871  CG2 VAL A 472      45.755  -4.773  17.051  1.00140.93           C
ATOM   1872  C   VAL A 472      44.926  -4.452  14.195  1.00140.93           C
ATOM   1873  O   VAL A 472      43.800  -4.040  13.932  1.00140.93           O
ATOM   1874  N   ASN A 473      45.314  -5.710  13.873  1.00 55.86           N
ATOM   1875  CA  ASN A 473      44.459  -6.609  13.133  1.00 55.86           C
ATOM   1876  CB  ASN A 473      45.253  -7.605  12.271  1.00 55.86           C
ATOM   1877  CG  ASN A 473      46.166  -6.814  11.345  1.00 55.86           C
ATOM   1878  OD1 ASN A 473      46.248  -5.590  11.426  1.00 55.86           O
ATOM   1879  ND2 ASN A 473      46.886  -7.536  10.445  1.00 55.86           N
ATOM   1880  C   ASN A 473      43.628  -7.437  14.078  1.00 55.86           C
ATOM   1881  O   ASN A 473      44.045  -7.739  15.195  1.00 55.86           O
ATOM   1882  N   LEU A 474      42.414  -7.840  13.637  1.00 81.56           N
ATOM   1883  CA  LEU A 474      41.564  -8.667  14.451  1.00 81.56           C
ATOM   1884  CB  LEU A 474      40.092  -8.704  13.996  1.00 81.56           C
ATOM   1885  CG  LEU A 474      39.352  -7.361  14.164  1.00 81.56           C
ATOM   1886  CD1 LEU A 474      39.261  -6.953  15.644  1.00 81.56           C
ATOM   1887  CD2 LEU A 474      39.954  -6.266  13.272  1.00 81.56           C
ATOM   1888  C   LEU A 474      42.092 -10.070  14.418  1.00 81.56           C
ATOM   1889  O   LEU A 474      42.561 -10.549  13.386  1.00 81.56           O
ATOM   1890  N   ILE A 475      42.014 -10.769  15.570  1.00 39.65           N
ATOM   1891  CA  ILE A 475      42.517 -12.112  15.689  1.00 39.65           C
ATOM   1892  CB  ILE A 475      43.506 -12.270  16.810  1.00 39.65           C
ATOM   1893  CG2 ILE A 475      43.839 -13.764  16.955  1.00 39.65           C
ATOM   1894  CG1 ILE A 475      44.738 -11.383  16.560  1.00 39.65           C
ATOM   1895  CD1 ILE A 475      45.650 -11.243  17.777  1.00 39.65           C
ATOM   1896  C   ILE A 475      41.355 -13.015  15.973  1.00 39.65           C
ATOM   1897  O   ILE A 475      40.451 -12.667  16.730  1.00 39.65           O
ATOM   1898  N   ASP A 476      41.355 -14.213  15.354  1.00 71.97           N
ATOM   1899  CA  ASP A 476      40.259 -15.131  15.485  1.00 71.97           C
ATOM   1900  CB  ASP A 476      40.328 -16.308  14.496  1.00 71.97           C
ATOM   1901  CG  ASP A 476      38.967 -16.992  14.476  1.00 71.97           C
ATOM   1902  OD1 ASP A 476      37.971 -16.343  14.893  1.00 71.97           O
ATOM   1903  OD2 ASP A 476      38.906 -18.174  14.044  1.00 71.97           O
ATOM   1904  C   ASP A 476      40.235 -15.703  16.870  1.00 71.97           C
ATOM   1905  O   ASP A 476      41.242 -15.736  17.575  1.00 71.97           O
ATOM   1906  N   PHE A 477      39.043 -16.179  17.278  1.00 44.23           N
ATOM   1907  CA  PHE A 477      38.789 -16.740  18.574  1.00 44.23           C
ATOM   1908  CB  PHE A 477      37.336 -17.220  18.730  1.00 44.23           C
ATOM   1909  CG  PHE A 477      36.411 -16.074  18.510  1.00 44.23           C
ATOM   1910  CD1 PHE A 477      36.093 -15.685  17.230  1.00 44.23           C
ATOM   1911  CD2 PHE A 477      35.852 -15.400  19.570  1.00 44.23           C
ATOM   1912  CE1 PHE A 477      35.236 -14.634  17.008  1.00 44.23           C
ATOM   1913  CE2 PHE A 477      34.993 -14.348  19.354  1.00 44.23           C
ATOM   1914  CZ  PHE A 477      34.685 -13.962  18.072  1.00 44.23           C
ATOM   1915  C   PHE A 477      39.618 -17.973  18.715  1.00 44.23           C
ATOM   1916  O   PHE A 477      40.184 -18.239  19.774  1.00 44.23           O
ATOM   1917  N   LYS A 478      39.705 -18.766  17.633  1.00 52.20           N
ATOM   1918  CA  LYS A 478      40.388 -20.020  17.722  1.00 52.20           C
ATOM   1919  CB  LYS A 478      40.463 -20.765  16.376  1.00 52.20           C
ATOM   1920  CG  LYS A 478      39.112 -21.229  15.824  1.00 52.20           C
ATOM   1921  CD  LYS A 478      39.197 -21.747  14.384  1.00 52.20           C
ATOM   1922  CE  LYS A 478      37.866 -22.247  13.811  1.00 52.20           C
ATOM   1923  NZ  LYS A 478      37.215 -21.178  13.019  1.00 52.20           N
ATOM   1924  C   LYS A 478      41.797 -19.772  18.150  1.00 52.20           C
ATOM   1925  O   LYS A 478      42.299 -20.442  19.051  1.00 52.20           O
ATOM   1926  N   LYS A 479      42.480 -18.808  17.506  1.00 95.87           N
ATOM   1927  CA  LYS A 479      43.851 -18.557  17.842  1.00 95.87           C
ATOM   1928  CB  LYS A 479      44.560 -17.615  16.853  1.00 95.87           C
ATOM   1929  CG  LYS A 479      44.749 -18.222  15.461  1.00 95.87           C
ATOM   1930  CD  LYS A 479      45.314 -17.239  14.435  1.00 95.87           C
ATOM   1931  CE  LYS A 479      44.503 -15.948  14.306  1.00 95.87           C
ATOM   1932  NZ  LYS A 479      43.158 -16.243  13.765  1.00 95.87           N
ATOM   1933  C   LYS A 479      43.983 -17.952  19.208  1.00 95.87           C
ATOM   1934  O   LYS A 479      44.811 -18.387  20.006  1.00 95.87           O
ATOM   1935  N   CYS A 480      43.152 -16.942  19.525  1.00 63.87           N
ATOM   1936  CA  CYS A 480      43.296 -16.209  20.755  1.00 63.87           C
ATOM   1937  CB  CYS A 480      42.439 -14.925  20.818  1.00 63.87           C
ATOM   1938  SG  CYS A 480      42.999 -13.826  22.157  1.00 63.87           S
ATOM   1939  C   CYS A 480      42.977 -17.072  21.946  1.00 63.87           C
ATOM   1940  O   CYS A 480      43.456 -16.827  23.052  1.00 63.87           O
ATOM   1941  N   ASN A 481      42.089 -18.060  21.772  1.00 59.39           N
ATOM   1942  CA  ASN A 481      41.700 -18.960  22.821  1.00 59.39           C
ATOM   1943  CB  ASN A 481      40.418 -19.742  22.493  1.00 59.39           C
ATOM   1944  CG  ASN A 481      39.257 -18.760  22.574  1.00 59.39           C
ATOM   1945  OD1 ASN A 481      39.194 -17.932  23.482  1.00 59.39           O
ATOM   1946  ND2 ASN A 481      38.315 -18.846  21.597  1.00 59.39           N
ATOM   1947  C   ASN A 481      42.788 -19.947  23.126  1.00 59.39           C
ATOM   1948  O   ASN A 481      42.825 -20.503  24.222  1.00 59.39           O
ATOM   1949  N   ASP A 482      43.697 -20.223  22.169  1.00103.24           N
ATOM   1950  CA  ASP A 482      44.640 -21.283  22.398  1.00103.24           C
ATOM   1951  CB  ASP A 482      45.460 -21.706  21.156  1.00103.24           C
ATOM   1952  CG  ASP A 482      46.378 -20.592  20.669  1.00103.24           C
ATOM   1953  OD1 ASP A 482      46.564 -19.586  21.401  1.00103.24           O
ATOM   1954  OD2 ASP A 482      46.914 -20.741  19.539  1.00103.24           O
ATOM   1955  C   ASP A 482      45.560 -20.968  23.539  1.00103.24           C
ATOM   1956  O   ASP A 482      45.634 -19.839  24.022  1.00103.24           O
ATOM   1957  N   TYR A 483      46.286 -22.010  23.995  1.00100.95           N
ATOM   1958  CA  TYR A 483      47.159 -21.973  25.134  1.00100.95           C
ATOM   1959  CB  TYR A 483      47.735 -23.352  25.516  1.00100.95           C
ATOM   1960  CG  TYR A 483      48.383 -23.974  24.328  1.00100.95           C
ATOM   1961  CD1 TYR A 483      49.666 -23.643  23.958  1.00100.95           C
ATOM   1962  CD2 TYR A 483      47.695 -24.908  23.589  1.00100.95           C
ATOM   1963  CE1 TYR A 483      50.247 -24.234  22.859  1.00100.95           C
ATOM   1964  CE2 TYR A 483      48.271 -25.501  22.491  1.00100.95           C
ATOM   1965  CZ  TYR A 483      49.550 -25.163  22.124  1.00100.95           C
ATOM   1966  OH  TYR A 483      50.145 -25.771  20.997  1.00100.95           O
ATOM   1967  C   TYR A 483      48.277 -21.004  24.928  1.00100.95           C
ATOM   1968  O   TYR A 483      48.729 -20.366  25.877  1.00100.95           O
ATOM   1969  N   LEU A 484      48.760 -20.869  23.685  1.00140.25           N
ATOM   1970  CA  LEU A 484      49.854 -19.987  23.406  1.00140.25           C
ATOM   1971  CB  LEU A 484      50.221 -19.959  21.913  1.00140.25           C
ATOM   1972  CG  LEU A 484      51.399 -19.024  21.583  1.00140.25           C
ATOM   1973  CD1 LEU A 484      52.705 -19.520  22.222  1.00140.25           C
ATOM   1974  CD2 LEU A 484      51.522 -18.794  20.069  1.00140.25           C
ATOM   1975  C   LEU A 484      49.459 -18.597  23.802  1.00140.25           C
ATOM   1976  O   LEU A 484      50.299 -17.801  24.221  1.00140.25           O
ATOM   1977  N   VAL A 485      48.165 -18.253  23.672  1.00203.00           N
ATOM   1978  CA  VAL A 485      47.769 -16.914  23.997  1.00203.00           C
ATOM   1979  CB  VAL A 485      47.140 -16.175  22.846  1.00203.00           C
ATOM   1980  CG1 VAL A 485      46.038 -17.035  22.234  1.00203.00           C
ATOM   1981  CG2 VAL A 485      46.696 -14.777  23.314  1.00203.00           C
ATOM   1982  C   VAL A 485      46.937 -16.893  25.257  1.00203.00           C
ATOM   1983  O   VAL A 485      47.486 -17.013  26.350  1.00203.00           O
ATOM   1984  N   TYR A 486      45.621 -16.626  25.150  1.00143.80           N
ATOM   1985  CA  TYR A 486      44.695 -16.492  26.248  1.00143.80           C
ATOM   1986  CB  TYR A 486      43.516 -15.560  25.942  1.00143.80           C
ATOM   1987  CG  TYR A 486      44.184 -14.229  26.003  1.00143.80           C
ATOM   1988  CD1 TYR A 486      44.559 -13.728  27.228  1.00143.80           C
ATOM   1989  CD2 TYR A 486      44.451 -13.493  24.871  1.00143.80           C
ATOM   1990  CE1 TYR A 486      45.188 -12.512  27.333  1.00143.80           C
ATOM   1991  CE2 TYR A 486      45.080 -12.272  24.968  1.00143.80           C
ATOM   1992  CZ  TYR A 486      45.448 -11.783  26.200  1.00143.80           C
ATOM   1993  OH  TYR A 486      46.093 -10.534  26.311  1.00143.80           O
ATOM   1994  C   TYR A 486      44.251 -17.757  26.932  1.00143.80           C
ATOM   1995  O   TYR A 486      43.789 -17.688  28.066  1.00143.80           O
ATOM   1996  N   ASP A 487      44.280 -18.936  26.285  1.00100.57           N
ATOM   1997  CA  ASP A 487      43.879 -20.121  27.009  1.00100.57           C
ATOM   1998  CB  ASP A 487      44.749 -20.404  28.247  1.00100.57           C
ATOM   1999  CG  ASP A 487      46.003 -21.148  27.829  1.00100.57           C
ATOM   2000  OD1 ASP A 487      45.878 -22.363  27.521  1.00100.57           O
ATOM   2001  OD2 ASP A 487      47.096 -20.522  27.815  1.00100.57           O
ATOM   2002  C   ASP A 487      42.460 -20.083  27.508  1.00100.57           C
ATOM   2003  O   ASP A 487      42.212 -20.230  28.704  1.00100.57           O
ATOM   2004  N   SER A 488      41.491 -19.903  26.589  1.00206.64           N
ATOM   2005  CA  SER A 488      40.081 -20.004  26.873  1.00206.64           C
ATOM   2006  CB  SER A 488      39.723 -21.338  27.561  1.00206.64           C
ATOM   2007  OG  SER A 488      38.322 -21.443  27.765  1.00206.64           O
ATOM   2008  C   SER A 488      39.585 -18.871  27.726  1.00206.64           C
ATOM   2009  O   SER A 488      38.465 -18.915  28.234  1.00206.64           O
ATOM   2010  N   TYR A 489      40.397 -17.818  27.911  1.00144.06           N
ATOM   2011  CA  TYR A 489      39.965 -16.644  28.615  1.00144.06           C
ATOM   2012  CB  TYR A 489      41.113 -15.749  29.108  1.00144.06           C
ATOM   2013  CG  TYR A 489      41.596 -16.374  30.375  1.00144.06           C
ATOM   2014  CD1 TYR A 489      42.321 -17.542  30.369  1.00144.06           C
ATOM   2015  CD2 TYR A 489      41.314 -15.780  31.584  1.00144.06           C
ATOM   2016  CE1 TYR A 489      42.758 -18.110  31.542  1.00144.06           C
ATOM   2017  CE2 TYR A 489      41.747 -16.340  32.762  1.00144.06           C
ATOM   2018  CZ  TYR A 489      42.471 -17.508  32.743  1.00144.06           C
ATOM   2019  OH  TYR A 489      42.918 -18.085  33.951  1.00144.06           O
ATOM   2020  C   TYR A 489      38.997 -15.838  27.794  1.00144.06           C
ATOM   2021  O   TYR A 489      38.156 -15.129  28.342  1.00144.06           O
ATOM   2022  N   LEU A 490      39.125 -15.878  26.452  1.00149.53           N
ATOM   2023  CA  LEU A 490      38.286 -15.085  25.587  1.00149.53           C
ATOM   2024  CB  LEU A 490      38.775 -15.086  24.126  1.00149.53           C
ATOM   2025  CG  LEU A 490      37.904 -14.251  23.168  1.00149.53           C
ATOM   2026  CD1 LEU A 490      37.950 -12.756  23.525  1.00149.53           C
ATOM   2027  CD2 LEU A 490      38.272 -14.529  21.702  1.00149.53           C
ATOM   2028  C   LEU A 490      36.898 -15.650  25.580  1.00149.53           C
ATOM   2029  O   LEU A 490      36.621 -16.643  24.909  1.00149.53           O
ATOM   2030  N   THR A 491      35.975 -14.984  26.304  1.00106.80           N
ATOM   2031  CA  THR A 491      34.614 -15.430  26.405  1.00106.80           C
ATOM   2032  CB  THR A 491      33.945 -15.023  27.686  1.00106.80           C
ATOM   2033  OG1 THR A 491      33.855 -13.608  27.768  1.00106.80           O
ATOM   2034  CG2 THR A 491      34.766 -15.576  28.864  1.00106.80           C
ATOM   2035  C   THR A 491      33.829 -14.823  25.289  1.00106.80           C
ATOM   2036  O   THR A 491      34.349 -14.088  24.451  1.00106.80           O
ATOM   2037  N   PRO A 492      32.563 -15.131  25.270  1.00 63.69           N
ATOM   2038  CA  PRO A 492      31.727 -14.600  24.237  1.00 63.69           C
ATOM   2039  CD  PRO A 492      32.092 -16.425  25.738  1.00 63.69           C
ATOM   2040  CB  PRO A 492      30.414 -15.371  24.326  1.00 63.69           C
ATOM   2041  CG  PRO A 492      30.842 -16.736  24.896  1.00 63.69           C
ATOM   2042  C   PRO A 492      31.594 -13.128  24.429  1.00 63.69           C
ATOM   2043  O   PRO A 492      31.706 -12.656  25.559  1.00 63.69           O
ATOM   2044  N   ARG A 493      31.347 -12.394  23.330  1.00127.42           N
ATOM   2045  CA  ARG A 493      31.199 -10.971  23.367  1.00127.42           C
ATOM   2046  CB  ARG A 493      30.190 -10.533  24.441  1.00127.42           C
ATOM   2047  CG  ARG A 493      28.858 -11.274  24.297  1.00127.42           C
ATOM   2048  CD  ARG A 493      27.723 -10.739  25.169  1.00127.42           C
ATOM   2049  NE  ARG A 493      26.730 -10.107  24.255  1.00127.42           N
ATOM   2050  CZ  ARG A 493      25.796 -10.891  23.641  1.00127.42           C
ATOM   2051  NH1 ARG A 493      25.792 -12.239  23.860  1.00127.42           N
ATOM   2052  NH2 ARG A 493      24.871 -10.334  22.807  1.00127.42           N
ATOM   2053  C   ARG A 493      32.526 -10.328  23.651  1.00127.42           C
ATOM   2054  O   ARG A 493      32.583  -9.163  24.040  1.00127.42           O
ATOM   2055  N   MET A 494      33.632 -11.068  23.433  1.00 48.69           N
ATOM   2056  CA  MET A 494      34.956 -10.527  23.600  1.00 48.69           C
ATOM   2057  CB  MET A 494      35.732 -11.098  24.800  1.00 48.69           C
ATOM   2058  CG  MET A 494      35.181 -10.697  26.169  1.00 48.69           C
ATOM   2059  SD  MET A 494      36.113 -11.386  27.570  1.00 48.69           S
ATOM   2060  CE  MET A 494      35.062 -10.637  28.846  1.00 48.69           C
ATOM   2061  C   MET A 494      35.736 -10.929  22.383  1.00 48.69           C
ATOM   2062  O   MET A 494      35.415 -11.928  21.744  1.00 48.69           O
ATOM   2063  N   MET A 495      36.774 -10.146  22.012  1.00 79.37           N
ATOM   2064  CA  MET A 495      37.565 -10.499  20.862  1.00 79.37           C
ATOM   2065  CB  MET A 495      37.012  -9.941  19.540  1.00 79.37           C
ATOM   2066  CG  MET A 495      37.806 -10.386  18.310  1.00 79.37           C
ATOM   2067  SD  MET A 495      37.157  -9.759  16.732  1.00 79.37           S
ATOM   2068  CE  MET A 495      38.398 -10.586  15.697  1.00 79.37           C
ATOM   2069  C   MET A 495      38.943  -9.941  21.042  1.00 79.37           C
ATOM   2070  O   MET A 495      39.158  -9.029  21.839  1.00 79.37           O
ATOM   2071  N   CYS A 496      39.921 -10.486  20.288  1.00 52.18           N
ATOM   2072  CA  CYS A 496      41.287 -10.067  20.423  1.00 52.18           C
ATOM   2073  CB  CYS A 496      42.234 -11.265  20.648  1.00 52.18           C
ATOM   2074  SG  CYS A 496      41.741 -12.228  22.112  1.00 52.18           S
ATOM   2075  C   CYS A 496      41.719  -9.347  19.179  1.00 52.18           C
ATOM   2076  O   CYS A 496      41.210  -9.593  18.086  1.00 52.18           O
ATOM   2077  N   ALA A 497      42.653  -8.384  19.340  1.00 46.47           N
ATOM   2078  CA  ALA A 497      43.217  -7.678  18.225  1.00 46.47           C
ATOM   2079  CB  ALA A 497      42.518  -6.343  17.924  1.00 46.47           C
ATOM   2080  C   ALA A 497      44.633  -7.369  18.607  1.00 46.47           C
ATOM   2081  O   ALA A 497      44.897  -6.982  19.745  1.00 46.47           O
ATOM   2082  N   GLY A 498      45.582  -7.517  17.658  1.00 34.08           N
ATOM   2083  CA  GLY A 498      46.962  -7.284  17.976  1.00 34.08           C
ATOM   2084  C   GLY A 498      47.802  -8.110  17.055  1.00 34.08           C
ATOM   2085  O   GLY A 498      47.308  -8.666  16.075  1.00 34.08           O
ATOM   2086  N   ASP A 499      49.117  -8.189  17.350  1.00 42.71           N
ATOM   2087  CA  ASP A 499      50.024  -8.960  16.549  1.00 42.71           C
ATOM   2088  CB  ASP A 499      51.218  -8.144  16.027  1.00 42.71           C
ATOM   2089  CG  ASP A 499      50.694  -7.110  15.040  1.00 42.71           C
ATOM   2090  OD1 ASP A 499      49.480  -7.167  14.706  1.00 42.71           O
ATOM   2091  OD2 ASP A 499      51.502  -6.243  14.612  1.00 42.71           O
ATOM   2092  C   ASP A 499      50.576 -10.058  17.406  1.00 42.71           C
ATOM   2093  O   ASP A 499      50.765  -9.896  18.610  1.00 42.71           O
ATOM   2094  N   LEU A 500      50.863 -11.221  16.791  1.00 89.11           N
ATOM   2095  CA  LEU A 500      51.382 -12.330  17.538  1.00 89.11           C
ATOM   2096  CB  LEU A 500      51.645 -13.580  16.677  1.00 89.11           C
ATOM   2097  CG  LEU A 500      52.787 -13.416  15.650  1.00 89.11           C
ATOM   2098  CD1 LEU A 500      52.977 -14.701  14.827  1.00 89.11           C
ATOM   2099  CD2 LEU A 500      52.595 -12.169  14.771  1.00 89.11           C
ATOM   2100  C   LEU A 500      52.691 -11.893  18.111  1.00 89.11           C
ATOM   2101  O   LEU A 500      53.065 -12.273  19.219  1.00 89.11           O
ATOM   2102  N   ARG A 501      53.433 -11.088  17.333  1.00128.69           N
ATOM   2103  CA  ARG A 501      54.716 -10.582  17.718  1.00128.69           C
ATOM   2104  CB  ARG A 501      55.457  -9.880  16.568  1.00128.69           C
ATOM   2105  CG  ARG A 501      56.858  -9.403  16.957  1.00128.69           C
ATOM   2106  CD  ARG A 501      57.700  -8.949  15.763  1.00128.69           C
ATOM   2107  NE  ARG A 501      57.067  -7.723  15.202  1.00128.69           N
ATOM   2108  CZ  ARG A 501      57.485  -7.237  13.997  1.00128.69           C
ATOM   2109  NH1 ARG A 501      58.481  -7.872  13.313  1.00128.69           N
ATOM   2110  NH2 ARG A 501      56.904  -6.119  13.474  1.00128.69           N
ATOM   2111  C   ARG A 501      54.571  -9.617  18.855  1.00128.69           C
ATOM   2112  O   ARG A 501      55.478  -9.491  19.676  1.00128.69           O
ATOM   2113  N   GLY A 502      53.434  -8.896  18.926  1.00 35.28           N
ATOM   2114  CA  GLY A 502      53.254  -7.903  19.951  1.00 35.28           C
ATOM   2115  C   GLY A 502      53.823  -6.623  19.419  1.00 35.28           C
ATOM   2116  O   GLY A 502      53.925  -6.434  18.210  1.00 35.28           O
ATOM   2117  N   GLY A 503      54.153  -5.676  20.315  1.00 38.03           N
ATOM   2118  CA  GLY A 503      54.791  -4.455  19.904  1.00 38.03           C
ATOM   2119  C   GLY A 503      53.781  -3.356  19.772  1.00 38.03           C
ATOM   2120  O   GLY A 503      54.074  -2.204  20.092  1.00 38.03           O
ATOM   2121  N   ARG A 504      52.564  -3.672  19.289  1.00193.32           N
ATOM   2122  CA  ARG A 504      51.575  -2.632  19.208  1.00193.32           C
ATOM   2123  CB  ARG A 504      51.152  -2.233  17.773  1.00193.32           C
ATOM   2124  CG  ARG A 504      50.559  -3.331  16.875  1.00193.32           C
ATOM   2125  CD  ARG A 504      49.114  -3.739  17.191  1.00193.32           C
ATOM   2126  NE  ARG A 504      48.415  -2.567  17.791  1.00193.32           N
ATOM   2127  CZ  ARG A 504      47.542  -2.753  18.827  1.00193.32           C
ATOM   2128  NH1 ARG A 504      47.317  -4.004  19.324  1.00193.32           N
ATOM   2129  NH2 ARG A 504      46.896  -1.685  19.377  1.00193.32           N
ATOM   2130  C   ARG A 504      50.366  -3.122  19.942  1.00193.32           C
ATOM   2131  O   ARG A 504      49.931  -4.253  19.743  1.00193.32           O
ATOM   2132  N   ASP A 505      49.807  -2.296  20.850  1.00103.19           N
ATOM   2133  CA  ASP A 505      48.639  -2.729  21.570  1.00103.19           C
ATOM   2134  CB  ASP A 505      48.915  -3.919  22.505  1.00103.19           C
ATOM   2135  CG  ASP A 505      47.588  -4.543  22.918  1.00103.19           C
ATOM   2136  OD1 ASP A 505      46.593  -4.387  22.162  1.00103.19           O
ATOM   2137  OD2 ASP A 505      47.554  -5.190  23.997  1.00103.19           O
ATOM   2138  C   ASP A 505      48.117  -1.602  22.418  1.00103.19           C
ATOM   2139  O   ASP A 505      48.737  -0.545  22.531  1.00103.19           O
ATOM   2140  N   SER A 506      46.923  -1.804  23.017  1.00125.12           N
ATOM   2141  CA  SER A 506      46.311  -0.862  23.913  1.00125.12           C
ATOM   2142  CB  SER A 506      44.799  -1.084  24.064  1.00125.12           C
ATOM   2143  OG  SER A 506      44.251  -0.131  24.959  1.00125.12           O
ATOM   2144  C   SER A 506      46.937  -1.112  25.248  1.00125.12           C
ATOM   2145  O   SER A 506      47.807  -1.969  25.365  1.00125.12           O
ATOM   2146  N   CYS A 507      46.578  -0.305  26.271  1.00 94.74           N
ATOM   2147  CA  CYS A 507      47.240  -0.457  27.530  1.00 94.74           C
ATOM   2148  CB  CYS A 507      48.665   0.122  27.498  1.00 94.74           C
ATOM   2149  SG  CYS A 507      49.687  -0.509  28.855  1.00 94.74           S
ATOM   2150  C   CYS A 507      46.417   0.265  28.546  1.00 94.74           C
ATOM   2151  O   CYS A 507      45.374   0.825  28.212  1.00 94.74           O
ATOM   2152  N   GLN A 508      46.866   0.260  29.819  1.00127.86           N
ATOM   2153  CA  GLN A 508      46.141   0.919  30.865  1.00127.86           C
ATOM   2154  CB  GLN A 508      46.827   0.852  32.241  1.00127.86           C
ATOM   2155  CG  GLN A 508      46.667  -0.504  32.937  1.00127.86           C
ATOM   2156  CD  GLN A 508      47.192  -1.597  32.019  1.00127.86           C
ATOM   2157  OE1 GLN A 508      48.280  -1.492  31.456  1.00127.86           O
ATOM   2158  NE2 GLN A 508      46.386  -2.681  31.857  1.00127.86           N
ATOM   2159  C   GLN A 508      45.962   2.348  30.471  1.00127.86           C
ATOM   2160  O   GLN A 508      46.805   2.948  29.800  1.00127.86           O
ATOM   2161  N   GLY A 509      44.793   2.897  30.848  1.00 56.14           N
ATOM   2162  CA  GLY A 509      44.450   4.262  30.587  1.00 56.14           C
ATOM   2163  C   GLY A 509      43.677   4.325  29.303  1.00 56.14           C
ATOM   2164  O   GLY A 509      43.086   5.351  28.976  1.00 56.14           O
ATOM   2165  N   ASP A 510      43.753   3.260  28.488  1.00132.14           N
ATOM   2166  CA  ASP A 510      43.016   3.162  27.261  1.00132.14           C
ATOM   2167  CB  ASP A 510      43.682   2.286  26.205  1.00132.14           C
ATOM   2168  CG  ASP A 510      44.717   3.146  25.523  1.00132.14           C
ATOM   2169  OD1 ASP A 510      45.523   3.807  26.227  1.00132.14           O
ATOM   2170  OD2 ASP A 510      44.683   3.182  24.269  1.00132.14           O
ATOM   2171  C   ASP A 510      41.630   2.627  27.419  1.00132.14           C
ATOM   2172  O   ASP A 510      40.824   2.821  26.512  1.00132.14           O
ATOM   2173  N   SER A 511      41.310   1.894  28.512  1.00103.97           N
ATOM   2174  CA  SER A 511      40.035   1.218  28.502  1.00103.97           C
ATOM   2175  CB  SER A 511      39.605   0.406  29.693  1.00103.97           C
ATOM   2176  OG  SER A 511      40.637  -0.544  29.930  1.00103.97           O
ATOM   2177  C   SER A 511      38.887   2.131  28.304  1.00103.97           C
ATOM   2178  O   SER A 511      38.886   3.290  28.715  1.00103.97           O
ATOM   2179  N   GLY A 512      37.861   1.573  27.635  1.00 37.22           N
ATOM   2180  CA  GLY A 512      36.652   2.279  27.377  1.00 37.22           C
ATOM   2181  C   GLY A 512      36.803   3.005  26.074  1.00 37.22           C
ATOM   2182  O   GLY A 512      35.817   3.491  25.522  1.00 37.22           O
ATOM   2183  N   GLY A 513      38.043   3.066  25.538  1.00 47.28           N
ATOM   2184  CA  GLY A 513      38.343   3.786  24.326  1.00 47.28           C
ATOM   2185  C   GLY A 513      37.937   2.995  23.112  1.00 47.28           C
ATOM   2186  O   GLY A 513      37.564   1.825  23.188  1.00 47.28           O
ATOM   2187  N   PRO A 514      37.996   3.660  21.978  1.00122.61           N
ATOM   2188  CA  PRO A 514      37.576   3.077  20.721  1.00122.61           C
ATOM   2189  CD  PRO A 514      37.879   5.109  21.972  1.00122.61           C
ATOM   2190  CB  PRO A 514      37.130   4.251  19.847  1.00122.61           C
ATOM   2191  CG  PRO A 514      37.787   5.485  20.487  1.00122.61           C
ATOM   2192  C   PRO A 514      38.520   2.174  19.979  1.00122.61           C
ATOM   2193  O   PRO A 514      39.724   2.424  19.924  1.00122.61           O
ATOM   2194  N   LEU A 515      37.951   1.122  19.366  1.00128.61           N
ATOM   2195  CA  LEU A 515      38.608   0.249  18.439  1.00128.61           C
ATOM   2196  CB  LEU A 515      38.565  -1.233  18.869  1.00128.61           C
ATOM   2197  CG  LEU A 515      39.364  -2.217  17.982  1.00128.61           C
ATOM   2198  CD1 LEU A 515      39.234  -3.655  18.512  1.00128.61           C
ATOM   2199  CD2 LEU A 515      38.996  -2.107  16.491  1.00128.61           C
ATOM   2200  C   LEU A 515      37.693   0.413  17.265  1.00128.61           C
ATOM   2201  O   LEU A 515      36.569  -0.091  17.290  1.00128.61           O
ATOM   2202  N   VAL A 516      38.136   1.137  16.216  1.00 51.35           N
ATOM   2203  CA  VAL A 516      37.226   1.420  15.139  1.00 51.35           C
ATOM   2204  CB  VAL A 516      37.002   2.888  14.929  1.00 51.35           C
ATOM   2205  CG1 VAL A 516      36.334   3.458  16.191  1.00 51.35           C
ATOM   2206  CG2 VAL A 516      38.350   3.546  14.588  1.00 51.35           C
ATOM   2207  C   VAL A 516      37.731   0.864  13.845  1.00 51.35           C
ATOM   2208  O   VAL A 516      38.935   0.772  13.615  1.00 51.35           O
ATOM   2209  N   CYS A 517      36.784   0.467  12.966  1.00 49.43           N
ATOM   2210  CA  CYS A 517      37.096  -0.087  11.676  1.00 49.43           C
ATOM   2211  CB  CYS A 517      36.642  -1.549  11.549  1.00 49.43           C
ATOM   2212  SG  CYS A 517      37.266  -2.605  12.894  1.00 49.43           S
ATOM   2213  C   CYS A 517      36.314   0.712  10.666  1.00 49.43           C
ATOM   2214  O   CYS A 517      35.233   1.207  10.979  1.00 49.43           O
ATOM   2215  N   GLU A 518      36.821   0.860   9.419  1.00 92.98           N
ATOM   2216  CA  GLU A 518      36.120   1.701   8.480  1.00 92.98           C
ATOM   2217  CB  GLU A 518      36.933   2.943   8.073  1.00 92.98           C
ATOM   2218  CG  GLU A 518      36.157   3.948   7.219  1.00 92.98           C
ATOM   2219  CD  GLU A 518      37.095   5.102   6.899  1.00 92.98           C
ATOM   2220  OE1 GLU A 518      38.271   4.822   6.544  1.00 92.98           O
ATOM   2221  OE2 GLU A 518      36.651   6.276   7.011  1.00 92.98           O
ATOM   2222  C   GLU A 518      35.773   0.965   7.208  1.00 92.98           C
ATOM   2223  O   GLU A 518      36.468   0.032   6.805  1.00 92.98           O
ATOM   2224  N   GLN A 519      34.638   1.368   6.576  1.00335.78           N
ATOM   2225  CA  GLN A 519      34.154   0.919   5.288  1.00335.78           C
ATOM   2226  CB  GLN A 519      33.234  -0.311   5.335  1.00335.78           C
ATOM   2227  CG  GLN A 519      32.754  -0.738   3.944  1.00335.78           C
ATOM   2228  CD  GLN A 519      31.655  -1.779   4.105  1.00335.78           C
ATOM   2229  OE1 GLN A 519      30.474  -1.438   4.134  1.00335.78           O
ATOM   2230  NE2 GLN A 519      32.049  -3.076   4.213  1.00335.78           N
ATOM   2231  C   GLN A 519      33.299   2.037   4.776  1.00335.78           C
ATOM   2232  O   GLN A 519      32.680   2.738   5.574  1.00335.78           O
ATOM   2233  N   ASN A 520      33.268   2.239   3.438  1.00182.99           N
ATOM   2234  CA  ASN A 520      32.471   3.255   2.796  1.00182.99           C
ATOM   2235  CB  ASN A 520      30.967   2.923   2.687  1.00182.99           C
ATOM   2236  CG  ASN A 520      30.387   2.715   4.079  1.00182.99           C
ATOM   2237  OD1 ASN A 520      30.569   1.656   4.677  1.00182.99           O
ATOM   2238  ND2 ASN A 520      29.678   3.744   4.615  1.00182.99           N
ATOM   2239  C   ASN A 520      32.650   4.545   3.521  1.00182.99           C
ATOM   2240  O   ASN A 520      31.694   5.277   3.775  1.00182.99           O
ATOM   2241  N   ASN A 521      33.910   4.845   3.871  1.00115.35           N
ATOM   2242  CA  ASN A 521      34.259   6.059   4.537  1.00115.35           C
ATOM   2243  CB  ASN A 521      34.205   7.297   3.623  1.00115.35           C
ATOM   2244  CG  ASN A 521      35.363   7.182   2.638  1.00115.35           C
ATOM   2245  OD1 ASN A 521      35.417   7.885   1.630  1.00115.35           O
ATOM   2246  ND2 ASN A 521      36.319   6.263   2.938  1.00115.35           N
ATOM   2247  C   ASN A 521      33.405   6.288   5.745  1.00115.35           C
ATOM   2248  O   ASN A 521      32.895   7.390   5.943  1.00115.35           O
ATOM   2249  N   ARG A 522      33.215   5.246   6.580  1.00 72.14           N
ATOM   2250  CA  ARG A 522      32.526   5.421   7.827  1.00 72.14           C
ATOM   2251  CB  ARG A 522      31.076   4.903   7.835  1.00 72.14           C
ATOM   2252  CG  ARG A 522      30.104   5.780   7.043  1.00 72.14           C
ATOM   2253  CD  ARG A 522      28.636   5.396   7.248  1.00 72.14           C
ATOM   2254  NE  ARG A 522      27.797   6.385   6.512  1.00 72.14           N
ATOM   2255  CZ  ARG A 522      27.397   7.537   7.125  1.00 72.14           C
ATOM   2256  NH1 ARG A 522      27.781   7.797   8.409  1.00 72.14           N
ATOM   2257  NH2 ARG A 522      26.608   8.427   6.457  1.00 72.14           N
ATOM   2258  C   ARG A 522      33.284   4.617   8.833  1.00 72.14           C
ATOM   2259  O   ARG A 522      33.675   3.483   8.564  1.00 72.14           O
ATOM   2260  N   TRP A 523      33.512   5.186  10.031  1.00 91.32           N
ATOM   2261  CA  TRP A 523      34.241   4.479  11.043  1.00 91.32           C
ATOM   2262  CB  TRP A 523      35.206   5.390  11.817  1.00 91.32           C
ATOM   2263  CG  TRP A 523      36.308   5.945  10.946  1.00 91.32           C
ATOM   2264  CD2 TRP A 523      37.531   5.249  10.663  1.00 91.32           C
ATOM   2265  CD1 TRP A 523      36.371   7.127  10.267  1.00 91.32           C
ATOM   2266  NE1 TRP A 523      37.557   7.210   9.577  1.00 91.32           N
ATOM   2267  CE2 TRP A 523      38.281   6.061   9.812  1.00 91.32           C
ATOM   2268  CE3 TRP A 523      37.989   4.032  11.077  1.00 91.32           C
ATOM   2269  CZ2 TRP A 523      39.507   5.664   9.360  1.00 91.32           C
ATOM   2270  CZ3 TRP A 523      39.226   3.637  10.621  1.00 91.32           C
ATOM   2271  CH2 TRP A 523      39.970   4.436   9.779  1.00 91.32           C
ATOM   2272  C   TRP A 523      33.227   3.946  12.003  1.00 91.32           C
ATOM   2273  O   TRP A 523      32.288   4.648  12.374  1.00 91.32           O
ATOM   2274  N   TYR A 524      33.385   2.674  12.423  1.00 56.96           N
ATOM   2275  CA  TYR A 524      32.410   2.074  13.289  1.00 56.96           C
ATOM   2276  CB  TYR A 524      31.705   0.871  12.639  1.00 56.96           C
ATOM   2277  CG  TYR A 524      31.031   1.360  11.403  1.00 56.96           C
ATOM   2278  CD1 TYR A 524      31.735   1.484  10.226  1.00 56.96           C
ATOM   2279  CD2 TYR A 524      29.696   1.693  11.415  1.00 56.96           C
ATOM   2280  CE1 TYR A 524      31.119   1.933   9.081  1.00 56.96           C
ATOM   2281  CE2 TYR A 524      29.074   2.143  10.274  1.00 56.96           C
ATOM   2282  CZ  TYR A 524      29.786   2.264   9.105  1.00 56.96           C
ATOM   2283  OH  TYR A 524      29.150   2.724   7.933  1.00 56.96           O
ATOM   2284  C   TYR A 524      33.107   1.568  14.511  1.00 56.96           C
ATOM   2285  O   TYR A 524      34.228   1.066  14.440  1.00 56.96           O
ATOM   2286  N   LEU A 525      32.433   1.683  15.674  1.00 75.23           N
ATOM   2287  CA  LEU A 525      33.009   1.276  16.922  1.00 75.23           C
ATOM   2288  CB  LEU A 525      32.368   2.011  18.115  1.00 75.23           C
ATOM   2289  CG  LEU A 525      32.979   1.679  19.488  1.00 75.23           C
ATOM   2290  CD1 LEU A 525      34.442   2.148  19.568  1.00 75.23           C
ATOM   2291  CD2 LEU A 525      32.116   2.241  20.629  1.00 75.23           C
ATOM   2292  C   LEU A 525      32.754  -0.197  17.085  1.00 75.23           C
ATOM   2293  O   LEU A 525      31.683  -0.615  17.524  1.00 75.23           O
ATOM   2294  N   ALA A 526      33.727  -1.013  16.628  1.00 72.85           N
ATOM   2295  CA  ALA A 526      33.744  -2.448  16.708  1.00 72.85           C
ATOM   2296  CB  ALA A 526      34.763  -3.076  15.742  1.00 72.85           C
ATOM   2297  C   ALA A 526      34.069  -2.958  18.081  1.00 72.85           C
ATOM   2298  O   ALA A 526      33.552  -3.992  18.499  1.00 72.85           O
ATOM   2299  N   GLY A 527      34.987  -2.291  18.809  1.00 42.64           N
ATOM   2300  CA  GLY A 527      35.358  -2.845  20.080  1.00 42.64           C
ATOM   2301  C   GLY A 527      35.620  -1.756  21.070  1.00 42.64           C
ATOM   2302  O   GLY A 527      35.790  -0.592  20.712  1.00 42.64           O
ATOM   2303  N   VAL A 528      35.630  -2.129  22.368  1.00101.71           N
ATOM   2304  CA  VAL A 528      35.955  -1.207  23.415  1.00101.71           C
ATOM   2305  CB  VAL A 528      34.841  -0.971  24.394  1.00101.71           C
ATOM   2306  CG1 VAL A 528      34.530  -2.282  25.126  1.00101.71           C
ATOM   2307  CG2 VAL A 528      35.254   0.174  25.334  1.00101.71           C
ATOM   2308  C   VAL A 528      37.106  -1.821  24.144  1.00101.71           C
ATOM   2309  O   VAL A 528      37.090  -3.007  24.463  1.00101.71           O
ATOM   2310  N   THR A 529      38.149  -1.021  24.423  1.00136.57           N
ATOM   2311  CA  THR A 529      39.317  -1.532  25.077  1.00136.57           C
ATOM   2312  CB  THR A 529      40.331  -0.465  25.229  1.00136.57           C
ATOM   2313  OG1 THR A 529      39.682   0.639  25.824  1.00136.57           O
ATOM   2314  CG2 THR A 529      40.864  -0.062  23.848  1.00136.57           C
ATOM   2315  C   THR A 529      38.920  -2.047  26.429  1.00136.57           C
ATOM   2316  O   THR A 529      38.287  -1.343  27.216  1.00136.57           O
ATOM   2317  N   SER A 530      39.317  -3.302  26.738  1.00109.15           N
ATOM   2318  CA  SER A 530      38.881  -3.922  27.958  1.00109.15           C
ATOM   2319  CB  SER A 530      37.968  -5.138  27.716  1.00109.15           C
ATOM   2320  OG  SER A 530      37.569  -5.704  28.956  1.00109.15           O
ATOM   2321  C   SER A 530      40.047  -4.395  28.779  1.00109.15           C
ATOM   2322  O   SER A 530      40.246  -3.900  29.888  1.00109.15           O
ATOM   2323  N   TRP A 531      40.817  -5.403  28.299  1.00100.97           N
ATOM   2324  CA  TRP A 531      41.884  -5.907  29.128  1.00100.97           C
ATOM   2325  CB  TRP A 531      41.373  -6.901  30.185  1.00100.97           C
ATOM   2326  CG  TRP A 531      40.599  -8.063  29.608  1.00100.97           C
ATOM   2327  CD2 TRP A 531      41.160  -9.351  29.312  1.00100.97           C
ATOM   2328  CD1 TRP A 531      39.275  -8.138  29.290  1.00100.97           C
ATOM   2329  NE1 TRP A 531      38.975  -9.389  28.809  1.00100.97           N
ATOM   2330  CE2 TRP A 531      40.126 -10.148  28.820  1.00100.97           C
ATOM   2331  CE3 TRP A 531      42.432  -9.833  29.444  1.00100.97           C
ATOM   2332  CZ2 TRP A 531      40.348 -11.443  28.450  1.00100.97           C
ATOM   2333  CZ3 TRP A 531      42.654 -11.139  29.068  1.00100.97           C
ATOM   2334  CH2 TRP A 531      41.632 -11.928  28.582  1.00100.97           C
ATOM   2335  C   TRP A 531      42.940  -6.601  28.317  1.00100.97           C
ATOM   2336  O   TRP A 531      42.843  -6.713  27.096  1.00100.97           O
ATOM   2337  N   GLY A 532      44.010  -7.056  29.011  1.00 34.96           N
ATOM   2338  CA  GLY A 532      45.080  -7.794  28.393  1.00 34.96           C
ATOM   2339  C   GLY A 532      46.076  -8.156  29.453  1.00 34.96           C
ATOM   2340  O   GLY A 532      46.002  -7.681  30.585  1.00 34.96           O
ATOM   2341  N   THR A 533      47.044  -9.030  29.101  1.00126.26           N
ATOM   2342  CA  THR A 533      48.081  -9.394  30.026  1.00126.26           C
ATOM   2343  CB  THR A 533      48.473 -10.838  29.938  1.00126.26           C
ATOM   2344  OG1 THR A 533      48.879 -11.145  28.615  1.00126.26           O
ATOM   2345  CG2 THR A 533      47.270 -11.706  30.341  1.00126.26           C
ATOM   2346  C   THR A 533      49.257  -8.551  29.658  1.00126.26           C
ATOM   2347  O   THR A 533      49.885  -8.757  28.620  1.00126.26           O
ATOM   2348  N   GLY A 534      49.574  -7.553  30.506  1.00 39.15           N
ATOM   2349  CA  GLY A 534      50.653  -6.658  30.202  1.00 39.15           C
ATOM   2350  C   GLY A 534      50.206  -5.814  29.040  1.00 39.15           C
ATOM   2351  O   GLY A 534      49.009  -5.630  28.816  1.00 39.15           O
ATOM   2352  N   CYS A 535      51.166  -5.244  28.280  1.00 81.02           N
ATOM   2353  CA  CYS A 535      50.799  -4.483  27.111  1.00 81.02           C
ATOM   2354  CB  CYS A 535      50.707  -2.958  27.342  1.00 81.02           C
ATOM   2355  SG  CYS A 535      49.524  -2.526  28.652  1.00 81.02           S
ATOM   2356  C   CYS A 535      51.827  -4.685  26.040  1.00 81.02           C
ATOM   2357  O   CYS A 535      53.018  -4.476  26.253  1.00 81.02           O
ATOM   2358  N   GLY A 536      51.380  -5.103  24.843  1.00 37.40           N
ATOM   2359  CA  GLY A 536      52.262  -5.219  23.714  1.00 37.40           C
ATOM   2360  C   GLY A 536      53.130  -6.436  23.827  1.00 37.40           C
ATOM   2361  O   GLY A 536      54.141  -6.529  23.132  1.00 37.40           O
ATOM   2362  N   GLN A 537      52.780  -7.407  24.696  1.00101.22           N
ATOM   2363  CA  GLN A 537      53.635  -8.557  24.780  1.00101.22           C
ATOM   2364  CB  GLN A 537      53.629  -9.265  26.148  1.00101.22           C
ATOM   2365  CG  GLN A 537      52.299  -9.888  26.564  1.00101.22           C
ATOM   2366  CD  GLN A 537      52.534 -10.523  27.928  1.00101.22           C
ATOM   2367  OE1 GLN A 537      51.632 -11.095  28.537  1.00101.22           O
ATOM   2368  NE2 GLN A 537      53.798 -10.425  28.423  1.00101.22           N
ATOM   2369  C   GLN A 537      53.263  -9.522  23.704  1.00101.22           C
ATOM   2370  O   GLN A 537      52.154  -9.490  23.171  1.00101.22           O
ATOM   2371  N   ARG A 538      54.210 -10.409  23.338  1.00173.97           N
ATOM   2372  CA  ARG A 538      53.961 -11.325  22.267  1.00173.97           C
ATOM   2373  CB  ARG A 538      55.169 -12.195  21.873  1.00173.97           C
ATOM   2374  CG  ARG A 538      55.580 -13.190  22.965  1.00173.97           C
ATOM   2375  CD  ARG A 538      56.524 -14.289  22.465  1.00173.97           C
ATOM   2376  NE  ARG A 538      57.838 -14.135  23.151  1.00173.97           N
ATOM   2377  CZ  ARG A 538      58.115 -14.879  24.264  1.00173.97           C
ATOM   2378  NH1 ARG A 538      57.205 -15.788  24.722  1.00173.97           N
ATOM   2379  NH2 ARG A 538      59.305 -14.726  24.913  1.00173.97           N
ATOM   2380  C   ARG A 538      52.933 -12.301  22.737  1.00173.97           C
ATOM   2381  O   ARG A 538      52.925 -12.705  23.898  1.00173.97           O
ATOM   2382  N   ASN A 539      52.028 -12.689  21.823  1.00 61.08           N
ATOM   2383  CA  ASN A 539      51.026 -13.684  22.066  1.00 61.08           C
ATOM   2384  CB  ASN A 539      51.617 -15.044  22.476  1.00 61.08           C
ATOM   2385  CG  ASN A 539      52.414 -15.595  21.304  1.00 61.08           C
ATOM   2386  OD1 ASN A 539      51.981 -15.538  20.155  1.00 61.08           O
ATOM   2387  ND2 ASN A 539      53.622 -16.144  21.604  1.00 61.08           N
ATOM   2388  C   ASN A 539      50.093 -13.257  23.154  1.00 61.08           C
ATOM   2389  O   ASN A 539      49.387 -14.092  23.716  1.00 61.08           O
ATOM   2390  N   LYS A 540      50.055 -11.952  23.484  1.00150.39           N
ATOM   2391  CA  LYS A 540      49.087 -11.487  24.435  1.00150.39           C
ATOM   2392  CB  LYS A 540      49.694 -11.161  25.808  1.00150.39           C
ATOM   2393  CG  LYS A 540      50.212 -12.410  26.525  1.00150.39           C
ATOM   2394  CD  LYS A 540      49.122 -13.458  26.769  1.00150.39           C
ATOM   2395  CE  LYS A 540      49.631 -14.722  27.467  1.00150.39           C
ATOM   2396  NZ  LYS A 540      50.475 -15.509  26.537  1.00150.39           N
ATOM   2397  C   LYS A 540      48.518 -10.224  23.860  1.00150.39           C
ATOM   2398  O   LYS A 540      48.900  -9.118  24.240  1.00150.39           O
ATOM   2399  N   PRO A 541      47.573 -10.383  22.972  1.00178.53           N
ATOM   2400  CA  PRO A 541      46.981  -9.265  22.274  1.00178.53           C
ATOM   2401  CD  PRO A 541      47.465 -11.617  22.211  1.00178.53           C
ATOM   2402  CB  PRO A 541      46.263  -9.853  21.062  1.00178.53           C
ATOM   2403  CG  PRO A 541      46.959 -11.199  20.823  1.00178.53           C
ATOM   2404  C   PRO A 541      46.007  -8.559  23.153  1.00178.53           C
ATOM   2405  O   PRO A 541      45.714  -9.046  24.242  1.00178.53           O
ATOM   2406  N   GLY A 542      45.503  -7.395  22.709  1.00 37.85           N
ATOM   2407  CA  GLY A 542      44.522  -6.704  23.489  1.00 37.85           C
ATOM   2408  C   GLY A 542      43.209  -7.414  23.360  1.00 37.85           C
ATOM   2409  O   GLY A 542      42.901  -8.003  22.323  1.00 37.85           O
ATOM   2410  N   VAL A 543      42.386  -7.345  24.429  1.00 48.43           N
ATOM   2411  CA  VAL A 543      41.086  -7.954  24.420  1.00 48.43           C
ATOM   2412  CB  VAL A 543      40.838  -8.829  25.613  1.00 48.43           C
ATOM   2413  CG1 VAL A 543      39.398  -9.365  25.551  1.00 48.43           C
ATOM   2414  CG2 VAL A 543      41.911  -9.931  25.621  1.00 48.43           C
ATOM   2415  C   VAL A 543      40.082  -6.842  24.438  1.00 48.43           C
ATOM   2416  O   VAL A 543      40.232  -5.872  25.181  1.00 48.43           O
ATOM   2417  N   TYR A 544      39.022  -6.962  23.609  1.00 70.38           N
ATOM   2418  CA  TYR A 544      38.065  -5.895  23.477  1.00 70.38           C
ATOM   2419  CB  TYR A 544      38.083  -5.251  22.080  1.00 70.38           C
ATOM   2420  CG  TYR A 544      39.435  -4.688  21.810  1.00 70.38           C
ATOM   2421  CD1 TYR A 544      40.484  -5.518  21.484  1.00 70.38           C
ATOM   2422  CD2 TYR A 544      39.647  -3.331  21.856  1.00 70.38           C
ATOM   2423  CE1 TYR A 544      41.733  -5.007  21.225  1.00 70.38           C
ATOM   2424  CE2 TYR A 544      40.895  -2.816  21.597  1.00 70.38           C
ATOM   2425  CZ  TYR A 544      41.940  -3.651  21.283  1.00 70.38           C
ATOM   2426  OH  TYR A 544      43.222  -3.123  21.018  1.00 70.38           O
ATOM   2427  C   TYR A 544      36.675  -6.433  23.628  1.00 70.38           C
ATOM   2428  O   TYR A 544      36.406  -7.594  23.327  1.00 70.38           O
ATOM   2429  N   THR A 545      35.748  -5.579  24.114  1.00 45.14           N
ATOM   2430  CA  THR A 545      34.370  -5.967  24.208  1.00 45.14           C
ATOM   2431  CB  THR A 545      33.553  -5.053  25.074  1.00 45.14           C
ATOM   2432  OG1 THR A 545      34.096  -5.014  26.385  1.00 45.14           O
ATOM   2433  CG2 THR A 545      32.097  -5.544  25.116  1.00 45.14           C
ATOM   2434  C   THR A 545      33.830  -5.888  22.814  1.00 45.14           C
ATOM   2435  O   THR A 545      34.082  -4.918  22.099  1.00 45.14           O
ATOM   2436  N   LYS A 546      33.069  -6.917  22.390  1.00 57.13           N
ATOM   2437  CA  LYS A 546      32.545  -6.939  21.053  1.00 57.13           C
ATOM   2438  CB  LYS A 546      32.188  -8.361  20.587  1.00 57.13           C
ATOM   2439  CG  LYS A 546      31.662  -8.460  19.154  1.00 57.13           C
ATOM   2440  CD  LYS A 546      31.570  -9.903  18.651  1.00 57.13           C
ATOM   2441  CE  LYS A 546      30.979 -10.034  17.246  1.00 57.13           C
ATOM   2442  NZ  LYS A 546      30.927 -11.459  16.850  1.00 57.13           N
ATOM   2443  C   LYS A 546      31.288  -6.123  21.061  1.00 57.13           C
ATOM   2444  O   LYS A 546      30.250  -6.549  21.563  1.00 57.13           O
ATOM   2445  N   VAL A 547      31.356  -4.925  20.455  1.00 54.20           N
ATOM   2446  CA  VAL A 547      30.282  -3.971  20.452  1.00 54.20           C
ATOM   2447  CB  VAL A 547      30.646  -2.674  19.790  1.00 54.20           C
ATOM   2448  CG1 VAL A 547      29.415  -1.750  19.821  1.00 54.20           C
ATOM   2449  CG2 VAL A 547      31.875  -2.090  20.508  1.00 54.20           C
ATOM   2450  C   VAL A 547      29.071  -4.514  19.748  1.00 54.20           C
ATOM   2451  O   VAL A 547      27.943  -4.247  20.156  1.00 54.20           O
ATOM   2452  N   THR A 548      29.259  -5.311  18.683  1.00117.71           N
ATOM   2453  CA  THR A 548      28.145  -5.787  17.910  1.00117.71           C
ATOM   2454  CB  THR A 548      28.561  -6.689  16.786  1.00117.71           C
ATOM   2455  OG1 THR A 548      29.187  -7.855  17.300  1.00117.71           O
ATOM   2456  CG2 THR A 548      29.535  -5.920  15.879  1.00117.71           C
ATOM   2457  C   THR A 548      27.211  -6.561  18.792  1.00117.71           C
ATOM   2458  O   THR A 548      25.995  -6.518  18.610  1.00117.71           O
ATOM   2459  N   GLU A 549      27.755  -7.303  19.770  1.00 97.63           N
ATOM   2460  CA  GLU A 549      26.965  -8.130  20.642  1.00 97.63           C
ATOM   2461  CB  GLU A 549      27.827  -8.954  21.615  1.00 97.63           C
ATOM   2462  CG  GLU A 549      28.679 -10.025  20.929  1.00 97.63           C
ATOM   2463  CD  GLU A 549      27.753 -11.137  20.459  1.00 97.63           C
ATOM   2464  OE1 GLU A 549      26.666 -10.808  19.913  1.00 97.63           O
ATOM   2465  OE2 GLU A 549      28.117 -12.329  20.645  1.00 97.63           O
ATOM   2466  C   GLU A 549      26.029  -7.298  21.476  1.00 97.63           C
ATOM   2467  O   GLU A 549      24.988  -7.795  21.897  1.00 97.63           O
ATOM   2468  N   VAL A 550      26.443  -6.065  21.832  1.00151.28           N
ATOM   2469  CA  VAL A 550      25.773  -5.098  22.673  1.00151.28           C
ATOM   2470  CB  VAL A 550      26.718  -4.199  23.425  1.00151.28           C
ATOM   2471  CG1 VAL A 550      27.204  -3.066  22.507  1.00151.28           C
ATOM   2472  CG2 VAL A 550      26.006  -3.705  24.694  1.00151.28           C
ATOM   2473  C   VAL A 550      24.757  -4.210  22.002  1.00151.28           C
ATOM   2474  O   VAL A 550      24.149  -3.401  22.699  1.00151.28           O
ATOM   2475  N   LEU A 551      24.581  -4.246  20.664  1.00119.36           N
ATOM   2476  CA  LEU A 551      23.768  -3.239  20.018  1.00119.36           C
ATOM   2477  CB  LEU A 551      23.575  -3.457  18.506  1.00119.36           C
ATOM   2478  CG  LEU A 551      24.774  -3.004  17.658  1.00119.36           C
ATOM   2479  CD1 LEU A 551      26.057  -3.724  18.080  1.00119.36           C
ATOM   2480  CD2 LEU A 551      24.477  -3.136  16.156  1.00119.36           C
ATOM   2481  C   LEU A 551      22.398  -3.098  20.619  1.00119.36           C
ATOM   2482  O   LEU A 551      21.989  -1.966  20.875  1.00119.36           O
ATOM   2483  N   PRO A 552      21.652  -4.133  20.867  1.00 99.21           N
ATOM   2484  CA  PRO A 552      20.352  -3.921  21.447  1.00 99.21           C
ATOM   2485  CD  PRO A 552      21.682  -5.302  20.004  1.00 99.21           C
ATOM   2486  CB  PRO A 552      19.629  -5.259  21.323  1.00 99.21           C
ATOM   2487  CG  PRO A 552      20.259  -5.885  20.062  1.00 99.21           C
ATOM   2488  C   PRO A 552      20.406  -3.362  22.835  1.00 99.21           C
ATOM   2489  O   PRO A 552      19.493  -2.635  23.223  1.00 99.21           O
ATOM   2490  N   TRP A 553      21.461  -3.695  23.596  1.00 67.34           N
ATOM   2491  CA  TRP A 553      21.633  -3.245  24.945  1.00 67.34           C
ATOM   2492  CB  TRP A 553      22.885  -3.877  25.575  1.00 67.34           C
ATOM   2493  CG  TRP A 553      23.129  -3.604  27.038  1.00 67.34           C
ATOM   2494  CD2 TRP A 553      24.038  -2.611  27.535  1.00 67.34           C
ATOM   2495  CD1 TRP A 553      22.633  -4.257  28.128  1.00 67.34           C
ATOM   2496  NE1 TRP A 553      23.186  -3.742  29.275  1.00 67.34           N
ATOM   2497  CE2 TRP A 553      24.052  -2.729  28.926  1.00 67.34           C
ATOM   2498  CE3 TRP A 553      24.810  -1.691  26.885  1.00 67.34           C
ATOM   2499  CZ2 TRP A 553      24.848  -1.928  29.693  1.00 67.34           C
ATOM   2500  CZ3 TRP A 553      25.594  -0.869  27.663  1.00 67.34           C
ATOM   2501  CH2 TRP A 553      25.611  -0.988  29.038  1.00 67.34           C
ATOM   2502  C   TRP A 553      21.805  -1.758  24.910  1.00 67.34           C
ATOM   2503  O   TRP A 553      21.243  -1.039  25.735  1.00 67.34           O
ATOM   2504  N   ILE A 554      22.599  -1.265  23.938  1.00106.51           N
ATOM   2505  CA  ILE A 554      22.892   0.136  23.801  1.00106.51           C
ATOM   2506  CB  ILE A 554      23.830   0.411  22.656  1.00106.51           C
ATOM   2507  CG2 ILE A 554      23.981   1.937  22.540  1.00106.51           C
ATOM   2508  CG1 ILE A 554      25.174  -0.320  22.821  1.00106.51           C
ATOM   2509  CD1 ILE A 554      26.013   0.177  23.993  1.00106.51           C
ATOM   2510  C   ILE A 554      21.641   0.893  23.467  1.00106.51           C
ATOM   2511  O   ILE A 554      21.316   1.885  24.117  1.00106.51           O
ATOM   2512  N   TYR A 555      20.882   0.428  22.456  1.00 51.19           N
ATOM   2513  CA  TYR A 555      19.729   1.163  22.019  1.00 51.19           C
ATOM   2514  CB  TYR A 555      19.022   0.543  20.801  1.00 51.19           C
ATOM   2515  CG  TYR A 555      19.931   0.692  19.628  1.00 51.19           C
ATOM   2516  CD1 TYR A 555      20.150   1.935  19.080  1.00 51.19           C
ATOM   2517  CD2 TYR A 555      20.545  -0.401  19.064  1.00 51.19           C
ATOM   2518  CE1 TYR A 555      20.980   2.091  17.996  1.00 51.19           C
ATOM   2519  CE2 TYR A 555      21.377  -0.251  17.979  1.00 51.19           C
ATOM   2520  CZ  TYR A 555      21.596   0.995  17.444  1.00 51.19           C
ATOM   2521  OH  TYR A 555      22.448   1.152  16.330  1.00 51.19           O
ATOM   2522  C   TYR A 555      18.731   1.245  23.127  1.00 51.19           C
ATOM   2523  O   TYR A 555      18.159   2.306  23.373  1.00 51.19           O
ATOM   2524  N   SER A 556      18.495   0.120  23.825  1.00 30.45           N
ATOM   2525  CA  SER A 556      17.509   0.078  24.865  1.00 30.45           C
ATOM   2526  CB  SER A 556      17.274  -1.342  25.407  1.00 30.45           C
ATOM   2527  OG  SER A 556      18.442  -1.818  26.058  1.00 30.45           O
ATOM   2528  C   SER A 556      17.909   0.935  26.025  1.00 30.45           C
ATOM   2529  O   SER A 556      17.080   1.661  26.573  1.00 30.45           O
ATOM   2530  N   LYS A 557      19.195   0.899  26.427  1.00 97.72           N
ATOM   2531  CA  LYS A 557      19.564   1.620  27.613  1.00 97.72           C
ATOM   2532  CB  LYS A 557      21.026   1.481  28.041  1.00 97.72           C
ATOM   2533  CG  LYS A 557      21.429   0.100  28.534  1.00 97.72           C
ATOM   2534  CD  LYS A 557      22.878   0.137  28.994  1.00 97.72           C
ATOM   2535  CE  LYS A 557      23.656   1.256  28.305  1.00 97.72           C
ATOM   2536  NZ  LYS A 557      24.725   1.771  29.189  1.00 97.72           N
ATOM   2537  C   LYS A 557      19.340   3.084  27.432  1.00 97.72           C
ATOM   2538  O   LYS A 557      18.881   3.762  28.350  1.00 97.72           O
ATOM   2539  N   MET A 558      19.676   3.621  26.248  1.00128.28           N
ATOM   2540  CA  MET A 558      19.523   5.031  26.054  1.00128.28           C
ATOM   2541  CB  MET A 558      20.006   5.493  24.666  1.00128.28           C
ATOM   2542  CG  MET A 558      20.123   7.014  24.511  1.00128.28           C
ATOM   2543  SD  MET A 558      18.544   7.916  24.509  1.00128.28           S
ATOM   2544  CE  MET A 558      19.297   9.554  24.295  1.00128.28           C
ATOM   2545  C   MET A 558      18.071   5.373  26.178  1.00128.28           C
ATOM   2546  O   MET A 558      17.709   6.360  26.815  1.00128.28           O
ATOM   2547  N   GLU A 559      17.190   4.557  25.572  1.00 69.60           N
ATOM   2548  CA  GLU A 559      15.792   4.872  25.621  1.00 69.60           C
ATOM   2549  CB  GLU A 559      14.938   3.965  24.719  1.00 69.60           C
ATOM   2550  CG  GLU A 559      13.475   4.405  24.641  1.00 69.60           C
ATOM   2551  CD  GLU A 559      12.800   3.617  23.528  1.00 69.60           C
ATOM   2552  OE1 GLU A 559      13.523   2.902  22.784  1.00 69.60           O
ATOM   2553  OE2 GLU A 559      11.551   3.724  23.404  1.00 69.60           O
ATOM   2554  C   GLU A 559      15.280   4.750  27.022  1.00 69.60           C
ATOM   2555  O   GLU A 559      14.564   5.626  27.506  1.00 69.60           O
ATOM   2556  N   SER A 560      15.649   3.660  27.720  1.00 65.19           N
ATOM   2557  CA  SER A 560      15.139   3.432  29.040  1.00 65.19           C
ATOM   2558  CB  SER A 560      15.669   2.127  29.658  1.00 65.19           C
ATOM   2559  OG  SER A 560      15.131   1.947  30.959  1.00 65.19           O
ATOM   2560  C   SER A 560      15.566   4.559  29.922  1.00 65.19           C
ATOM   2561  O   SER A 560      14.734   5.248  30.510  1.00 65.19           O
ATOM   2562  N   GLU A 561      16.887   4.792  30.020  1.00 50.83           N
ATOM   2563  CA  GLU A 561      17.362   5.838  30.875  1.00 50.83           C
ATOM   2564  CB  GLU A 561      18.731   5.541  31.513  1.00 50.83           C
ATOM   2565  CG  GLU A 561      18.689   4.485  32.619  1.00 50.83           C
ATOM   2566  CD  GLU A 561      18.101   5.140  33.863  1.00 50.83           C
ATOM   2567  OE1 GLU A 561      17.613   6.296  33.747  1.00 50.83           O
ATOM   2568  OE2 GLU A 561      18.136   4.496  34.946  1.00 50.83           O
ATOM   2569  C   GLU A 561      17.524   7.098  30.039  1.00 50.83           C
ATOM   2570  O   GLU A 561      18.621   7.713  30.121  1.00 50.83           O
ATOM   2571  OXT GLU A 561      16.559   7.469  29.319  1.00 50.83           O
TER    2572      GLU A 561
ATOM   2576  N   LYS A 328      45.835 -11.224  32.869  1.00127.80           N
ATOM   2577  CA  LYS A 328      44.512 -10.641  32.697  1.00127.80           C
ATOM   2578  CB  LYS A 328      43.423 -11.683  33.008  1.00127.80           C
ATOM   2579  CG  LYS A 328      42.024 -11.235  32.578  1.00127.80           C
ATOM   2580  CD  LYS A 328      41.001 -12.370  32.497  1.00127.80           C
ATOM   2581  CE  LYS A 328      40.101 -12.481  33.728  1.00127.80           C
ATOM   2582  NZ  LYS A 328      40.886 -12.958  34.889  1.00127.80           N
ATOM   2583  C   LYS A 328      44.253  -9.402  33.496  1.00127.80           C
ATOM   2584  O   LYS A 328      43.517  -9.427  34.482  1.00127.80           O
ATOM   2585  N   GLN A 329      44.903  -8.284  33.104  1.00 90.17           N
ATOM   2586  CA  GLN A 329      44.704  -7.039  33.792  1.00 90.17           C
ATOM   2587  CB  GLN A 329      46.002  -6.257  34.045  1.00 90.17           C
ATOM   2588  CG  GLN A 329      46.682  -5.784  32.760  1.00 90.17           C
ATOM   2589  CD  GLN A 329      47.946  -5.031  33.148  1.00 90.17           C
ATOM   2590  OE1 GLN A 329      48.073  -4.543  34.271  1.00 90.17           O
ATOM   2591  NE2 GLN A 329      48.909  -4.932  32.192  1.00 90.17           N
ATOM   2592  C   GLN A 329      43.812  -6.153  32.957  1.00 90.17           C
ATOM   2593  O   GLN A 329      44.014  -5.972  31.759  1.00 90.17           O
ATOM   2594  N   LEU A 330      42.789  -5.581  33.619  1.00121.88           N
ATOM   2595  CA  LEU A 330      41.744  -4.702  33.144  1.00121.88           C
ATOM   2596  CB  LEU A 330      40.819  -4.534  34.354  1.00121.88           C
ATOM   2597  CG  LEU A 330      40.062  -5.826  34.711  1.00121.88           C
ATOM   2598  CD1 LEU A 330      39.144  -5.625  35.926  1.00121.88           C
ATOM   2599  CD2 LEU A 330      39.308  -6.377  33.489  1.00121.88           C
ATOM   2600  C   LEU A 330      42.338  -3.368  32.899  1.00121.88           C
ATOM   2601  O   LEU A 330      43.057  -2.827  33.733  1.00121.88           O
TER    2602      LEU A 330
END
