# Supplementary material for: Proteome-wide prediction of targets for aspirin: new insight into the molecular mechanism of aspirin
Source: PeerJ. 2016 Mar 10;4:e1791. doi: 10.7717/peerj.1791 (PMC4793309; doi:10.7717/peerj.1791)
Supplement: File S1 — The raw data contains all strucures of the identified 79 proteins. The Protocols show how to prepare protein strucure and run CDOCKER. [file peerj-04-1791-s004.zip › 79_protein_strucures/NP_001098662.1_331-769_94.985.pdb]

EXPDTA    THEORETICAL MODEL, MODELLER 9v7 2010/04/04 03:13:37
REMARK   6 MODELLER OBJECTIVE FUNCTION:      1927.2073
REMARK   6 MODELLER BEST TEMPLATE % SEQ ID:  94.985
ATOM      1  N   GLY A 440       0.118  -7.245  57.091  1.00  9.34           N
ATOM      2  CA  GLY A 440       1.146  -8.257  56.774  1.00  9.34           C
ATOM      3  C   GLY A 440       1.830  -7.919  55.494  1.00  9.34           C
ATOM      4  O   GLY A 440       2.039  -6.749  55.179  1.00  9.34           O
ATOM      5  N   GLY A 441       2.205  -8.952  54.719  1.00 12.85           N
ATOM      6  CA  GLY A 441       2.858  -8.696  53.474  1.00 12.85           C
ATOM      7  C   GLY A 441       2.519  -9.822  52.559  1.00 12.85           C
ATOM      8  O   GLY A 441       2.182 -10.918  53.002  1.00 12.85           O
ATOM      9  N   LYS A 442       2.599  -9.562  51.241  1.00 76.23           N
ATOM     10  CA  LYS A 442       2.308 -10.563  50.259  1.00 76.23           C
ATOM     11  CB  LYS A 442       1.002 -10.327  49.485  1.00 76.23           C
ATOM     12  CG  LYS A 442      -0.267 -10.285  50.333  1.00 76.23           C
ATOM     13  CD  LYS A 442      -1.469  -9.754  49.548  1.00 76.23           C
ATOM     14  CE  LYS A 442      -2.712  -9.509  50.403  1.00 76.23           C
ATOM     15  NZ  LYS A 442      -2.561  -8.248  51.155  1.00 76.23           N
ATOM     16  C   LYS A 442       3.359 -10.439  49.212  1.00 76.23           C
ATOM     17  O   LYS A 442       4.227  -9.570  49.270  1.00 76.23           O
ATOM     18  N   PRO A 443       3.298 -11.319  48.253  1.00 68.18           N
ATOM     19  CA  PRO A 443       4.174 -11.191  47.130  1.00 68.18           C
ATOM     20  CD  PRO A 443       2.931 -12.703  48.510  1.00 68.18           C
ATOM     21  CB  PRO A 443       4.041 -12.497  46.351  1.00 68.18           C
ATOM     22  CG  PRO A 443       3.678 -13.524  47.443  1.00 68.18           C
ATOM     23  C   PRO A 443       3.645  -9.973  46.443  1.00 68.18           C
ATOM     24  O   PRO A 443       2.467  -9.672  46.630  1.00 68.18           O
ATOM     25  N   ALA A 444       4.472  -9.249  45.665  1.00 60.60           N
ATOM     26  CA  ALA A 444       4.009  -7.998  45.132  1.00 60.60           C
ATOM     27  CB  ALA A 444       5.052  -7.278  44.263  1.00 60.60           C
ATOM     28  C   ALA A 444       2.778  -8.194  44.300  1.00 60.60           C
ATOM     29  O   ALA A 444       2.774  -8.957  43.334  1.00 60.60           O
ATOM     30  N   TYR A 445       1.667  -7.577  44.762  1.00124.26           N
ATOM     31  CA  TYR A 445       0.379  -7.505  44.125  1.00124.26           C
ATOM     32  CB  TYR A 445      -0.807  -7.541  45.113  1.00124.26           C
ATOM     33  CG  TYR A 445      -0.716  -6.427  46.098  1.00124.26           C
ATOM     34  CD1 TYR A 445      -1.245  -5.187  45.818  1.00124.26           C
ATOM     35  CD2 TYR A 445      -0.111  -6.634  47.316  1.00124.26           C
ATOM     36  CE1 TYR A 445      -1.163  -4.166  46.735  1.00124.26           C
ATOM     37  CE2 TYR A 445      -0.026  -5.618  48.236  1.00124.26           C
ATOM     38  CZ  TYR A 445      -0.549  -4.382  47.945  1.00124.26           C
ATOM     39  OH  TYR A 445      -0.457  -3.343  48.894  1.00124.26           O
ATOM     40  C   TYR A 445       0.201  -6.350  43.171  1.00124.26           C
ATOM     41  O   TYR A 445      -0.551  -6.464  42.202  1.00124.26           O
ATOM     42  N   SER A 446       0.822  -5.178  43.447  1.00108.78           N
ATOM     43  CA  SER A 446       0.526  -4.031  42.623  1.00108.78           C
ATOM     44  CB  SER A 446       0.115  -2.773  43.408  1.00108.78           C
ATOM     45  OG  SER A 446       1.239  -2.221  44.075  1.00108.78           O
ATOM     46  C   SER A 446       1.713  -3.652  41.794  1.00108.78           C
ATOM     47  O   SER A 446       2.843  -3.615  42.281  1.00108.78           O
ATOM     48  N   PHE A 447       1.466  -3.328  40.504  1.00 61.85           N
ATOM     49  CA  PHE A 447       2.545  -3.011  39.610  1.00 61.85           C
ATOM     50  CB  PHE A 447       2.778  -4.087  38.535  1.00 61.85           C
ATOM     51  CG  PHE A 447       3.179  -5.350  39.215  1.00 61.85           C
ATOM     52  CD1 PHE A 447       2.230  -6.141  39.822  1.00 61.85           C
ATOM     53  CD2 PHE A 447       4.495  -5.750  39.238  1.00 61.85           C
ATOM     54  CE1 PHE A 447       2.589  -7.311  40.450  1.00 61.85           C
ATOM     55  CE2 PHE A 447       4.860  -6.919  39.863  1.00 61.85           C
ATOM     56  CZ  PHE A 447       3.907  -7.700  40.474  1.00 61.85           C
ATOM     57  C   PHE A 447       2.227  -1.754  38.862  1.00 61.85           C
ATOM     58  O   PHE A 447       1.070  -1.421  38.613  1.00 61.85           O
ATOM     59  N   HIS A 448       3.286  -1.018  38.478  1.00 53.81           N
ATOM     60  CA  HIS A 448       3.120   0.176  37.712  1.00 53.81           C
ATOM     61  ND1 HIS A 448       4.578   3.137  36.563  1.00 53.81           N
ATOM     62  CG  HIS A 448       3.730   2.633  37.522  1.00 53.81           C
ATOM     63  CB  HIS A 448       3.959   1.345  38.251  1.00 53.81           C
ATOM     64  NE2 HIS A 448       2.899   4.582  36.749  1.00 53.81           N
ATOM     65  CD2 HIS A 448       2.710   3.527  37.624  1.00 53.81           C
ATOM     66  CE1 HIS A 448       4.033   4.303  36.134  1.00 53.81           C
ATOM     67  C   HIS A 448       3.578  -0.144  36.327  1.00 53.81           C
ATOM     68  O   HIS A 448       4.673  -0.672  36.136  1.00 53.81           O
ATOM     69  N   VAL A 449       2.727   0.148  35.324  1.00 52.53           N
ATOM     70  CA  VAL A 449       3.092  -0.141  33.968  1.00 52.53           C
ATOM     71  CB  VAL A 449       2.011  -0.871  33.219  1.00 52.53           C
ATOM     72  CG1 VAL A 449       2.488  -1.125  31.779  1.00 52.53           C
ATOM     73  CG2 VAL A 449       1.655  -2.142  34.003  1.00 52.53           C
ATOM     74  C   VAL A 449       3.311   1.182  33.296  1.00 52.53           C
ATOM     75  O   VAL A 449       2.425   2.036  33.275  1.00 52.53           O
ATOM     76  N   SER A 450       4.517   1.385  32.728  1.00 58.54           N
ATOM     77  CA  SER A 450       4.851   2.619  32.078  1.00 58.54           C
ATOM     78  CB  SER A 450       6.336   2.998  32.229  1.00 58.54           C
ATOM     79  OG  SER A 450       7.162   1.885  31.930  1.00 58.54           O
ATOM     80  C   SER A 450       4.445   2.553  30.640  1.00 58.54           C
ATOM     81  O   SER A 450       3.822   1.588  30.206  1.00 58.54           O
ATOM     82  N   ALA A 451       4.793   3.590  29.853  1.00 36.77           N
ATOM     83  CA  ALA A 451       4.356   3.663  28.487  1.00 36.77           C
ATOM     84  CB  ALA A 451       4.921   4.891  27.753  1.00 36.77           C
ATOM     85  C   ALA A 451       4.823   2.438  27.763  1.00 36.77           C
ATOM     86  O   ALA A 451       4.076   1.863  26.974  1.00 36.77           O
ATOM     87  N   ASP A 452       6.069   1.994  28.009  1.00 56.13           N
ATOM     88  CA  ASP A 452       6.521   0.797  27.358  1.00 56.13           C
ATOM     89  CB  ASP A 452       8.055   0.648  27.279  1.00 56.13           C
ATOM     90  CG  ASP A 452       8.637   0.590  28.683  1.00 56.13           C
ATOM     91  OD1 ASP A 452       7.962   1.078  29.625  1.00 56.13           O
ATOM     92  OD2 ASP A 452       9.768   0.057  28.830  1.00 56.13           O
ATOM     93  C   ASP A 452       5.942  -0.366  28.112  1.00 56.13           C
ATOM     94  O   ASP A 452       5.059  -0.207  28.945  1.00 56.13           O
ATOM     95  N   GLY A 453       6.401  -1.587  27.811  1.00 59.72           N
ATOM     96  CA  GLY A 453       5.897  -2.811  28.379  1.00 59.72           C
ATOM     97  C   GLY A 453       6.166  -2.933  29.853  1.00 59.72           C
ATOM     98  O   GLY A 453       5.510  -3.715  30.538  1.00 59.72           O
ATOM     99  N   GLN A 454       7.175  -2.212  30.364  1.00 96.85           N
ATOM    100  CA  GLN A 454       7.708  -2.430  31.680  1.00 96.85           C
ATOM    101  CB  GLN A 454       8.847  -1.464  32.022  1.00 96.85           C
ATOM    102  CG  GLN A 454       9.697  -2.000  33.169  1.00 96.85           C
ATOM    103  CD  GLN A 454      10.292  -3.311  32.671  1.00 96.85           C
ATOM    104  OE1 GLN A 454      10.497  -3.476  31.469  1.00 96.85           O
ATOM    105  NE2 GLN A 454      10.565  -4.260  33.608  1.00 96.85           N
ATOM    106  C   GLN A 454       6.699  -2.372  32.788  1.00 96.85           C
ATOM    107  O   GLN A 454       5.804  -1.528  32.815  1.00 96.85           O
ATOM    108  N   MET A 455       6.839  -3.321  33.745  1.00 97.11           N
ATOM    109  CA  MET A 455       5.997  -3.377  34.906  1.00 97.11           C
ATOM    110  CB  MET A 455       5.018  -4.563  34.896  1.00 97.11           C
ATOM    111  CG  MET A 455       3.878  -4.407  33.890  1.00 97.11           C
ATOM    112  SD  MET A 455       2.851  -5.890  33.672  1.00 97.11           S
ATOM    113  CE  MET A 455       4.038  -6.719  32.577  1.00 97.11           C
ATOM    114  C   MET A 455       6.867  -3.543  36.113  1.00 97.11           C
ATOM    115  O   MET A 455       7.631  -4.503  36.214  1.00 97.11           O
ATOM    116  N   GLN A 456       6.771  -2.603  37.077  1.00104.79           N
ATOM    117  CA  GLN A 456       7.552  -2.750  38.272  1.00104.79           C
ATOM    118  CB  GLN A 456       8.623  -1.670  38.506  1.00104.79           C
ATOM    119  CG  GLN A 456       9.889  -1.849  37.674  1.00104.79           C
ATOM    120  CD  GLN A 456       9.699  -1.164  36.336  1.00104.79           C
ATOM    121  OE1 GLN A 456      10.654  -1.071  35.568  1.00104.79           O
ATOM    122  NE2 GLN A 456       8.464  -0.666  36.056  1.00104.79           N
ATOM    123  C   GLN A 456       6.649  -2.680  39.458  1.00104.79           C
ATOM    124  O   GLN A 456       5.652  -1.959  39.484  1.00104.79           O
ATOM    125  N   PRO A 457       6.998  -3.454  40.448  1.00 71.33           N
ATOM    126  CA  PRO A 457       6.274  -3.480  41.686  1.00 71.33           C
ATOM    127  CD  PRO A 457       8.336  -4.005  40.578  1.00 71.33           C
ATOM    128  CB  PRO A 457       7.038  -4.453  42.580  1.00 71.33           C
ATOM    129  CG  PRO A 457       8.488  -4.314  42.079  1.00 71.33           C
ATOM    130  C   PRO A 457       6.326  -2.087  42.227  1.00 71.33           C
ATOM    131  O   PRO A 457       7.368  -1.447  42.101  1.00 71.33           O
ATOM    132  N   VAL A 458       5.230  -1.597  42.840  1.00 67.96           N
ATOM    133  CA  VAL A 458       5.211  -0.239  43.306  1.00 67.96           C
ATOM    134  CB  VAL A 458       3.815   0.302  43.443  1.00 67.96           C
ATOM    135  CG1 VAL A 458       3.886   1.712  44.051  1.00 67.96           C
ATOM    136  CG2 VAL A 458       3.123   0.243  42.071  1.00 67.96           C
ATOM    137  C   VAL A 458       5.848  -0.139  44.659  1.00 67.96           C
ATOM    138  O   VAL A 458       5.520  -0.902  45.566  1.00 67.96           O
ATOM    139  N   PRO A 459       6.792   0.760  44.812  1.00148.40           N
ATOM    140  CA  PRO A 459       7.293   1.020  46.135  1.00148.40           C
ATOM    141  CD  PRO A 459       7.826   0.923  43.802  1.00148.40           C
ATOM    142  CB  PRO A 459       8.653   1.689  45.956  1.00148.40           C
ATOM    143  CG  PRO A 459       9.128   1.186  44.581  1.00148.40           C
ATOM    144  C   PRO A 459       6.267   1.898  46.779  1.00148.40           C
ATOM    145  O   PRO A 459       5.948   2.933  46.196  1.00148.40           O
ATOM    146  N   PHE A 460       5.778   1.559  47.986  1.00 90.59           N
ATOM    147  CA  PHE A 460       4.734   2.353  48.573  1.00 90.59           C
ATOM    148  CB  PHE A 460       3.818   1.549  49.512  1.00 90.59           C
ATOM    149  CG  PHE A 460       3.023   0.625  48.651  1.00 90.59           C
ATOM    150  CD1 PHE A 460       3.505  -0.623  48.334  1.00 90.59           C
ATOM    151  CD2 PHE A 460       1.803   1.015  48.148  1.00 90.59           C
ATOM    152  CE1 PHE A 460       2.771  -1.470  47.539  1.00 90.59           C
ATOM    153  CE2 PHE A 460       1.067   0.170  47.354  1.00 90.59           C
ATOM    154  CZ  PHE A 460       1.553  -1.075  47.047  1.00 90.59           C
ATOM    155  C   PHE A 460       5.319   3.498  49.336  1.00 90.59           C
ATOM    156  O   PHE A 460       6.379   3.407  49.950  1.00 90.59           O
ATOM    157  N   PRO A 461       4.617   4.594  49.270  1.00115.23           N
ATOM    158  CA  PRO A 461       4.998   5.782  49.986  1.00115.23           C
ATOM    159  CD  PRO A 461       3.833   4.901  48.086  1.00115.23           C
ATOM    160  CB  PRO A 461       4.310   6.950  49.272  1.00115.23           C
ATOM    161  CG  PRO A 461       3.250   6.292  48.371  1.00115.23           C
ATOM    162  C   PRO A 461       4.576   5.620  51.413  1.00115.23           C
ATOM    163  O   PRO A 461       3.873   4.660  51.721  1.00115.23           O
ATOM    164  N   HIS A 462       4.981   6.551  52.296  1.00 75.35           N
ATOM    165  CA  HIS A 462       4.680   6.470  53.699  1.00 75.35           C
ATOM    166  ND1 HIS A 462       7.439   8.291  53.417  1.00 75.35           N
ATOM    167  CG  HIS A 462       6.713   7.795  54.475  1.00 75.35           C
ATOM    168  CB  HIS A 462       5.217   7.678  54.487  1.00 75.35           C
ATOM    169  NE2 HIS A 462       8.907   7.764  54.999  1.00 75.35           N
ATOM    170  CD2 HIS A 462       7.625   7.477  55.433  1.00 75.35           C
ATOM    171  CE1 HIS A 462       8.745   8.250  53.783  1.00 75.35           C
ATOM    172  C   HIS A 462       3.185   6.469  53.884  1.00 75.35           C
ATOM    173  O   HIS A 462       2.665   5.771  54.752  1.00 75.35           O
ATOM    174  N   ASP A 463       2.471   7.268  53.064  1.00174.15           N
ATOM    175  CA  ASP A 463       1.046   7.516  53.091  1.00174.15           C
ATOM    176  CB  ASP A 463       0.574   8.558  52.064  1.00174.15           C
ATOM    177  CG  ASP A 463       1.194   9.896  52.367  1.00174.15           C
ATOM    178  OD1 ASP A 463       2.377   9.901  52.793  1.00174.15           O
ATOM    179  OD2 ASP A 463       0.497  10.929  52.182  1.00174.15           O
ATOM    180  C   ASP A 463       0.243   6.319  52.676  1.00174.15           C
ATOM    181  O   ASP A 463      -0.965   6.290  52.893  1.00174.15           O
ATOM    182  N   ALA A 464       0.843   5.324  52.008  1.00 81.79           N
ATOM    183  CA  ALA A 464       0.017   4.336  51.365  1.00 81.79           C
ATOM    184  CB  ALA A 464       0.848   3.269  50.631  1.00 81.79           C
ATOM    185  C   ALA A 464      -0.932   3.596  52.272  1.00 81.79           C
ATOM    186  O   ALA A 464      -2.109   3.460  51.938  1.00 81.79           O
ATOM    187  N   LEU A 465      -0.439   3.024  53.385  1.00148.43           N
ATOM    188  CA  LEU A 465      -1.241   2.269  54.309  1.00148.43           C
ATOM    189  CB  LEU A 465      -0.468   1.128  54.976  1.00148.43           C
ATOM    190  CG  LEU A 465      -0.029   0.089  53.928  1.00148.43           C
ATOM    191  CD1 LEU A 465       1.143   0.593  53.070  1.00148.43           C
ATOM    192  CD2 LEU A 465       0.204  -1.284  54.559  1.00148.43           C
ATOM    193  C   LEU A 465      -1.951   3.080  55.350  1.00148.43           C
ATOM    194  O   LEU A 465      -2.961   2.631  55.889  1.00148.43           O
ATOM    195  N   ALA A 466      -1.404   4.249  55.739  1.00 42.47           N
ATOM    196  CA  ALA A 466      -2.018   4.997  56.802  1.00 42.47           C
ATOM    197  CB  ALA A 466      -1.348   4.774  58.168  1.00 42.47           C
ATOM    198  C   ALA A 466      -1.928   6.461  56.505  1.00 42.47           C
ATOM    199  O   ALA A 466      -1.038   6.910  55.784  1.00 42.47           O
ATOM    200  N   GLY A 467      -2.874   7.246  57.066  1.00 20.52           N
ATOM    201  CA  GLY A 467      -2.868   8.665  56.857  1.00 20.52           C
ATOM    202  C   GLY A 467      -4.251   9.159  57.119  1.00 20.52           C
ATOM    203  O   GLY A 467      -5.162   8.378  57.389  1.00 20.52           O
ATOM    204  N   PRO A 468      -4.431  10.450  57.043  1.00 61.52           N
ATOM    205  CA  PRO A 468      -5.738  10.987  57.282  1.00 61.52           C
ATOM    206  CD  PRO A 468      -3.382  11.378  57.435  1.00 61.52           C
ATOM    207  CB  PRO A 468      -5.546  12.493  57.435  1.00 61.52           C
ATOM    208  CG  PRO A 468      -4.113  12.614  57.988  1.00 61.52           C
ATOM    209  C   PRO A 468      -6.670  10.579  56.189  1.00 61.52           C
ATOM    210  O   PRO A 468      -6.267  10.581  55.026  1.00 61.52           O
ATOM    211  N   GLY A 469      -7.916  10.212  56.543  1.00 25.09           N
ATOM    212  CA  GLY A 469      -8.890   9.846  55.558  1.00 25.09           C
ATOM    213  C   GLY A 469      -8.614   8.453  55.077  1.00 25.09           C
ATOM    214  O   GLY A 469      -9.259   7.976  54.145  1.00 25.09           O
ATOM    215  N   ILE A 470      -7.654   7.745  55.701  1.00100.25           N
ATOM    216  CA  ILE A 470      -7.363   6.407  55.258  1.00100.25           C
ATOM    217  CB  ILE A 470      -5.894   6.144  55.065  1.00100.25           C
ATOM    218  CG2 ILE A 470      -5.722   4.658  54.708  1.00100.25           C
ATOM    219  CG1 ILE A 470      -5.308   7.096  54.006  1.00100.25           C
ATOM    220  CD1 ILE A 470      -5.952   6.960  52.628  1.00100.25           C
ATOM    221  C   ILE A 470      -7.849   5.482  56.334  1.00100.25           C
ATOM    222  O   ILE A 470      -7.482   5.638  57.497  1.00100.25           O
ATOM    223  N   PRO A 471      -8.673   4.523  55.979  1.00 89.72           N
ATOM    224  CA  PRO A 471      -9.225   3.636  56.972  1.00 89.72           C
ATOM    225  CD  PRO A 471      -9.579   4.696  54.852  1.00 89.72           C
ATOM    226  CB  PRO A 471     -10.376   2.903  56.287  1.00 89.72           C
ATOM    227  CG  PRO A 471     -10.842   3.889  55.203  1.00 89.72           C
ATOM    228  C   PRO A 471      -8.239   2.705  57.603  1.00 89.72           C
ATOM    229  O   PRO A 471      -7.304   2.265  56.932  1.00 89.72           O
ATOM    230  N   ARG A 472      -8.383   2.489  58.927  1.00108.01           N
ATOM    231  CA  ARG A 472      -7.621   1.528  59.667  1.00108.01           C
ATOM    232  CB  ARG A 472      -7.647   1.845  61.171  1.00108.01           C
ATOM    233  CG  ARG A 472      -7.026   3.217  61.451  1.00108.01           C
ATOM    234  CD  ARG A 472      -7.207   3.738  62.878  1.00108.01           C
ATOM    235  NE  ARG A 472      -6.086   3.217  63.708  1.00108.01           N
ATOM    236  CZ  ARG A 472      -6.279   2.128  64.507  1.00108.01           C
ATOM    237  NH1 ARG A 472      -7.505   1.531  64.562  1.00108.01           N
ATOM    238  NH2 ARG A 472      -5.248   1.646  65.260  1.00108.01           N
ATOM    239  C   ARG A 472      -8.176   0.151  59.424  1.00108.01           C
ATOM    240  O   ARG A 472      -7.428  -0.802  59.211  1.00108.01           O
ATOM    241  N   HIS A 473      -9.522   0.015  59.441  1.00 51.84           N
ATOM    242  CA  HIS A 473     -10.133  -1.276  59.266  1.00 51.84           C
ATOM    243  ND1 HIS A 473     -11.605  -1.963  62.304  1.00 51.84           N
ATOM    244  CG  HIS A 473     -10.370  -1.685  61.762  1.00 51.84           C
ATOM    245  CB  HIS A 473      -9.886  -2.228  60.450  1.00 51.84           C
ATOM    246  NE2 HIS A 473     -10.573  -0.610  63.736  1.00 51.84           N
ATOM    247  CD2 HIS A 473      -9.753  -0.857  62.649  1.00 51.84           C
ATOM    248  CE1 HIS A 473     -11.673  -1.297  63.484  1.00 51.84           C
ATOM    249  C   HIS A 473     -11.616  -1.095  59.115  1.00 51.84           C
ATOM    250  O   HIS A 473     -12.128   0.022  59.183  1.00 51.84           O
ATOM    251  N   ALA A 474     -12.345  -2.211  58.877  1.00 35.13           N
ATOM    252  CA  ALA A 474     -13.771  -2.148  58.707  1.00 35.13           C
ATOM    253  CB  ALA A 474     -14.219  -2.450  57.266  1.00 35.13           C
ATOM    254  C   ALA A 474     -14.391  -3.187  59.595  1.00 35.13           C
ATOM    255  O   ALA A 474     -13.871  -4.294  59.726  1.00 35.13           O
ATOM    256  N   ARG A 475     -15.537  -2.845  60.225  1.00 63.19           N
ATOM    257  CA  ARG A 475     -16.211  -3.742  61.125  1.00 63.19           C
ATOM    258  CB  ARG A 475     -16.378  -3.169  62.544  1.00 63.19           C
ATOM    259  CG  ARG A 475     -17.172  -4.077  63.485  1.00 63.19           C
ATOM    260  CD  ARG A 475     -17.640  -3.370  64.758  1.00 63.19           C
ATOM    261  NE  ARG A 475     -18.576  -4.286  65.468  1.00 63.19           N
ATOM    262  CZ  ARG A 475     -19.608  -3.769  66.198  1.00 63.19           C
ATOM    263  NH1 ARG A 475     -19.771  -2.417  66.294  1.00 63.19           N
ATOM    264  NH2 ARG A 475     -20.488  -4.607  66.820  1.00 63.19           N
ATOM    265  C   ARG A 475     -17.592  -3.991  60.600  1.00 63.19           C
ATOM    266  O   ARG A 475     -18.269  -3.071  60.145  1.00 63.19           O
ATOM    267  N   GLN A 476     -18.049  -5.259  60.660  1.00 69.91           N
ATOM    268  CA  GLN A 476     -19.355  -5.600  60.165  1.00 69.91           C
ATOM    269  CB  GLN A 476     -19.476  -7.081  59.773  1.00 69.91           C
ATOM    270  CG  GLN A 476     -20.854  -7.476  59.241  1.00 69.91           C
ATOM    271  CD  GLN A 476     -20.803  -8.958  58.897  1.00 69.91           C
ATOM    272  OE1 GLN A 476     -19.844  -9.422  58.281  1.00 69.91           O
ATOM    273  NE2 GLN A 476     -21.848  -9.725  59.305  1.00 69.91           N
ATOM    274  C   GLN A 476     -20.371  -5.344  61.240  1.00 69.91           C
ATOM    275  O   GLN A 476     -20.356  -5.990  62.285  1.00 69.91           O
ATOM    276  N   ILE A 477     -21.205  -4.302  61.042  1.00102.10           N
ATOM    277  CA  ILE A 477     -22.284  -3.906  61.908  1.00102.10           C
ATOM    278  CB  ILE A 477     -22.512  -2.423  61.878  1.00102.10           C
ATOM    279  CG2 ILE A 477     -21.222  -1.766  62.399  1.00102.10           C
ATOM    280  CG1 ILE A 477     -22.927  -1.939  60.481  1.00102.10           C
ATOM    281  CD1 ILE A 477     -23.398  -0.486  60.465  1.00102.10           C
ATOM    282  C   ILE A 477     -23.592  -4.635  61.696  1.00102.10           C
ATOM    283  O   ILE A 477     -24.289  -4.948  62.661  1.00102.10           O
ATOM    284  N   ASN A 478     -24.000  -4.883  60.429  1.00 70.45           N
ATOM    285  CA  ASN A 478     -25.309  -5.457  60.210  1.00 70.45           C
ATOM    286  CB  ASN A 478     -26.358  -4.419  59.769  1.00 70.45           C
ATOM    287  CG  ASN A 478     -26.651  -3.462  60.913  1.00 70.45           C
ATOM    288  OD1 ASN A 478     -27.504  -3.730  61.756  1.00 70.45           O
ATOM    289  ND2 ASN A 478     -25.927  -2.311  60.945  1.00 70.45           N
ATOM    290  C   ASN A 478     -25.266  -6.436  59.076  1.00 70.45           C
ATOM    291  O   ASN A 478     -24.351  -6.423  58.253  1.00 70.45           O
ATOM    292  N   THR A 479     -26.281  -7.330  59.040  1.00 48.64           N
ATOM    293  CA  THR A 479     -26.506  -8.269  57.979  1.00 48.64           C
ATOM    294  CB  THR A 479     -26.353  -9.699  58.409  1.00 48.64           C
ATOM    295  OG1 THR A 479     -25.056  -9.912  58.947  1.00 48.64           O
ATOM    296  CG2 THR A 479     -26.570 -10.609  57.191  1.00 48.64           C
ATOM    297  C   THR A 479     -27.943  -8.070  57.592  1.00 48.64           C
ATOM    298  O   THR A 479     -28.814  -8.022  58.460  1.00 48.64           O
ATOM    299  N   LEU A 480     -28.233  -7.933  56.280  1.00 74.61           N
ATOM    300  CA  LEU A 480     -29.591  -7.700  55.863  1.00 74.61           C
ATOM    301  CB  LEU A 480     -29.706  -6.502  54.906  1.00 74.61           C
ATOM    302  CG  LEU A 480     -29.080  -5.207  55.468  1.00 74.61           C
ATOM    303  CD1 LEU A 480     -29.252  -4.035  54.489  1.00 74.61           C
ATOM    304  CD2 LEU A 480     -29.580  -4.889  56.887  1.00 74.61           C
ATOM    305  C   LEU A 480     -30.007  -8.927  55.107  1.00 74.61           C
ATOM    306  O   LEU A 480     -29.511  -9.179  54.011  1.00 74.61           O
ATOM    307  N   SER A 481     -30.965  -9.709  55.649  1.00 59.02           N
ATOM    308  CA  SER A 481     -31.270 -10.960  55.009  1.00 59.02           C
ATOM    309  CB  SER A 481     -31.778 -12.034  55.986  1.00 59.02           C
ATOM    310  OG  SER A 481     -30.748 -12.396  56.894  1.00 59.02           O
ATOM    311  C   SER A 481     -32.327 -10.763  53.970  1.00 59.02           C
ATOM    312  O   SER A 481     -33.514 -10.946  54.232  1.00 59.02           O
ATOM    313  N   HIS A 482     -31.898 -10.420  52.739  1.00 50.72           N
ATOM    314  CA  HIS A 482     -32.793 -10.206  51.637  1.00 50.72           C
ATOM    315  ND1 HIS A 482     -33.786  -9.948  48.516  1.00 50.72           N
ATOM    316  CG  HIS A 482     -33.034  -9.152  49.351  1.00 50.72           C
ATOM    317  CB  HIS A 482     -32.079  -9.669  50.386  1.00 50.72           C
ATOM    318  NE2 HIS A 482     -34.287  -7.843  48.004  1.00 50.72           N
ATOM    319  CD2 HIS A 482     -33.353  -7.869  49.023  1.00 50.72           C
ATOM    320  CE1 HIS A 482     -34.517  -9.115  47.733  1.00 50.72           C
ATOM    321  C   HIS A 482     -33.442 -11.508  51.270  1.00 50.72           C
ATOM    322  O   HIS A 482     -34.656 -11.571  51.085  1.00 50.72           O
ATOM    323  N   GLY A 483     -32.647 -12.596  51.176  1.00 30.99           N
ATOM    324  CA  GLY A 483     -33.197 -13.884  50.844  1.00 30.99           C
ATOM    325  C   GLY A 483     -32.950 -14.215  49.398  1.00 30.99           C
ATOM    326  O   GLY A 483     -33.198 -15.344  48.973  1.00 30.99           O
ATOM    327  N   GLU A 484     -32.482 -13.236  48.597  1.00 91.52           N
ATOM    328  CA  GLU A 484     -32.137 -13.496  47.223  1.00 91.52           C
ATOM    329  CB  GLU A 484     -33.127 -12.902  46.210  1.00 91.52           C
ATOM    330  CG  GLU A 484     -34.504 -13.565  46.282  1.00 91.52           C
ATOM    331  CD  GLU A 484     -34.339 -15.030  45.901  1.00 91.52           C
ATOM    332  OE1 GLU A 484     -33.243 -15.390  45.396  1.00 91.52           O
ATOM    333  OE2 GLU A 484     -35.308 -15.808  46.109  1.00 91.52           O
ATOM    334  C   GLU A 484     -30.793 -12.858  47.006  1.00 91.52           C
ATOM    335  O   GLU A 484     -30.387 -12.002  47.789  1.00 91.52           O
ATOM    336  N   VAL A 485     -30.054 -13.265  45.948  1.00126.81           N
ATOM    337  CA  VAL A 485     -28.749 -12.697  45.723  1.00126.81           C
ATOM    338  CB  VAL A 485     -28.024 -13.202  44.505  1.00126.81           C
ATOM    339  CG1 VAL A 485     -27.548 -14.633  44.759  1.00126.81           C
ATOM    340  CG2 VAL A 485     -28.960 -13.082  43.292  1.00126.81           C
ATOM    341  C   VAL A 485     -28.889 -11.218  45.557  1.00126.81           C
ATOM    342  O   VAL A 485     -29.768 -10.743  44.839  1.00126.81           O
ATOM    343  N   VAL A 486     -27.999 -10.449  46.228  1.00 71.02           N
ATOM    344  CA  VAL A 486     -28.071  -9.013  46.170  1.00 71.02           C
ATOM    345  CB  VAL A 486     -27.719  -8.356  47.476  1.00 71.02           C
ATOM    346  CG1 VAL A 486     -27.691  -6.829  47.286  1.00 71.02           C
ATOM    347  CG2 VAL A 486     -28.732  -8.830  48.533  1.00 71.02           C
ATOM    348  C   VAL A 486     -27.124  -8.505  45.121  1.00 71.02           C
ATOM    349  O   VAL A 486     -25.918  -8.374  45.335  1.00 71.02           O
ATOM    350  N   CYS A 487     -27.693  -8.232  43.934  1.00 79.45           N
ATOM    351  CA  CYS A 487     -27.053  -7.726  42.752  1.00 79.45           C
ATOM    352  CB  CYS A 487     -27.905  -7.978  41.497  1.00 79.45           C
ATOM    353  SG  CYS A 487     -28.207  -9.753  41.237  1.00 79.45           S
ATOM    354  C   CYS A 487     -26.772  -6.251  42.844  1.00 79.45           C
ATOM    355  O   CYS A 487     -25.925  -5.738  42.113  1.00 79.45           O
ATOM    356  N   ALA A 488     -27.536  -5.504  43.671  1.00 50.14           N
ATOM    357  CA  ALA A 488     -27.314  -4.083  43.739  1.00 50.14           C
ATOM    358  CB  ALA A 488     -28.250  -3.277  42.821  1.00 50.14           C
ATOM    359  C   ALA A 488     -27.572  -3.621  45.144  1.00 50.14           C
ATOM    360  O   ALA A 488     -28.409  -4.188  45.845  1.00 50.14           O
ATOM    361  N   VAL A 489     -26.838  -2.581  45.605  1.00126.70           N
ATOM    362  CA  VAL A 489     -27.068  -2.063  46.926  1.00126.70           C
ATOM    363  CB  VAL A 489     -26.267  -2.781  47.977  1.00126.70           C
ATOM    364  CG1 VAL A 489     -24.782  -2.723  47.607  1.00126.70           C
ATOM    365  CG2 VAL A 489     -26.596  -2.175  49.347  1.00126.70           C
ATOM    366  C   VAL A 489     -26.768  -0.587  46.946  1.00126.70           C
ATOM    367  O   VAL A 489     -25.897  -0.108  46.220  1.00126.70           O
ATOM    368  N   THR A 490     -27.532   0.188  47.755  1.00 56.26           N
ATOM    369  CA  THR A 490     -27.283   1.599  47.867  1.00 56.26           C
ATOM    370  CB  THR A 490     -28.106   2.433  46.929  1.00 56.26           C
ATOM    371  OG1 THR A 490     -27.902   2.010  45.589  1.00 56.26           O
ATOM    372  CG2 THR A 490     -27.664   3.899  47.075  1.00 56.26           C
ATOM    373  C   THR A 490     -27.633   2.018  49.260  1.00 56.26           C
ATOM    374  O   THR A 490     -28.453   1.391  49.928  1.00 56.26           O
ATOM    375  N   ILE A 491     -27.017   3.122  49.722  1.00 58.25           N
ATOM    376  CA  ILE A 491     -27.219   3.601  51.060  1.00 58.25           C
ATOM    377  CB  ILE A 491     -25.922   3.628  51.819  1.00 58.25           C
ATOM    378  CG2 ILE A 491     -25.028   4.708  51.188  1.00 58.25           C
ATOM    379  CG1 ILE A 491     -26.136   3.782  53.329  1.00 58.25           C
ATOM    380  CD1 ILE A 491     -24.880   3.426  54.123  1.00 58.25           C
ATOM    381  C   ILE A 491     -27.770   4.994  50.953  1.00 58.25           C
ATOM    382  O   ILE A 491     -27.383   5.764  50.075  1.00 58.25           O
ATOM    383  N   SER A 492     -28.719   5.343  51.845  1.00 91.84           N
ATOM    384  CA  SER A 492     -29.394   6.615  51.809  1.00 91.84           C
ATOM    385  CB  SER A 492     -30.698   6.585  52.627  1.00 91.84           C
ATOM    386  OG  SER A 492     -31.355   7.842  52.587  1.00 91.84           O
ATOM    387  C   SER A 492     -28.512   7.690  52.385  1.00 91.84           C
ATOM    388  O   SER A 492     -27.494   7.414  53.018  1.00 91.84           O
ATOM    389  N   ASN A 493     -28.868   8.965  52.109  1.00 66.46           N
ATOM    390  CA  ASN A 493     -28.182  10.093  52.675  1.00 66.46           C
ATOM    391  CB  ASN A 493     -27.428  10.931  51.625  1.00 66.46           C
ATOM    392  CG  ASN A 493     -26.554  11.951  52.342  1.00 66.46           C
ATOM    393  OD1 ASN A 493     -26.681  12.172  53.545  1.00 66.46           O
ATOM    394  ND2 ASN A 493     -25.639  12.602  51.575  1.00 66.46           N
ATOM    395  C   ASN A 493     -29.240  10.971  53.270  1.00 66.46           C
ATOM    396  O   ASN A 493     -30.063  11.510  52.530  1.00 66.46           O
ATOM    397  N   PRO A 494     -29.273  11.168  54.566  1.00 78.72           N
ATOM    398  CA  PRO A 494     -28.358  10.622  55.533  1.00 78.72           C
ATOM    399  CD  PRO A 494     -30.414  11.817  55.191  1.00 78.72           C
ATOM    400  CB  PRO A 494     -28.782  11.217  56.874  1.00 78.72           C
ATOM    401  CG  PRO A 494     -30.286  11.487  56.687  1.00 78.72           C
ATOM    402  C   PRO A 494     -28.461   9.129  55.546  1.00 78.72           C
ATOM    403  O   PRO A 494     -29.449   8.591  55.048  1.00 78.72           O
ATOM    404  N   THR A 495     -27.440   8.450  56.111  1.00161.24           N
ATOM    405  CA  THR A 495     -27.376   7.018  56.094  1.00161.24           C
ATOM    406  CB  THR A 495     -25.983   6.530  56.352  1.00161.24           C
ATOM    407  OG1 THR A 495     -25.097   7.025  55.360  1.00161.24           O
ATOM    408  CG2 THR A 495     -25.984   4.999  56.354  1.00161.24           C
ATOM    409  C   THR A 495     -28.241   6.410  57.157  1.00161.24           C
ATOM    410  O   THR A 495     -27.751   6.088  58.240  1.00161.24           O
ATOM    411  N   ARG A 496     -29.575   6.408  56.943  1.00236.17           N
ATOM    412  CA  ARG A 496     -30.530   5.663  57.725  1.00236.17           C
ATOM    413  CB  ARG A 496     -31.879   6.391  57.821  1.00236.17           C
ATOM    414  CG  ARG A 496     -31.832   7.730  58.554  1.00236.17           C
ATOM    415  CD  ARG A 496     -32.376   7.641  59.980  1.00236.17           C
ATOM    416  NE  ARG A 496     -33.751   7.077  59.875  1.00236.17           N
ATOM    417  CZ  ARG A 496     -34.462   6.770  60.998  1.00236.17           C
ATOM    418  NH1 ARG A 496     -33.940   7.033  62.231  1.00236.17           N
ATOM    419  NH2 ARG A 496     -35.694   6.192  60.885  1.00236.17           N
ATOM    420  C   ARG A 496     -30.867   4.318  57.141  1.00236.17           C
ATOM    421  O   ARG A 496     -31.011   3.325  57.854  1.00236.17           O
ATOM    422  N   HIS A 497     -31.034   4.274  55.798  1.00 65.54           N
ATOM    423  CA  HIS A 497     -31.609   3.108  55.181  1.00 65.54           C
ATOM    424  ND1 HIS A 497     -34.278   5.174  55.703  1.00 65.54           N
ATOM    425  CG  HIS A 497     -34.032   3.849  55.424  1.00 65.54           C
ATOM    426  CB  HIS A 497     -32.959   3.376  54.489  1.00 65.54           C
ATOM    427  NE2 HIS A 497     -35.742   3.995  56.890  1.00 65.54           N
ATOM    428  CD2 HIS A 497     -34.936   3.142  56.158  1.00 65.54           C
ATOM    429  CE1 HIS A 497     -35.309   5.205  56.584  1.00 65.54           C
ATOM    430  C   HIS A 497     -30.708   2.581  54.118  1.00 65.54           C
ATOM    431  O   HIS A 497     -29.878   3.300  53.562  1.00 65.54           O
ATOM    432  N   VAL A 498     -30.866   1.272  53.829  1.00 42.68           N
ATOM    433  CA  VAL A 498     -30.115   0.632  52.794  1.00 42.68           C
ATOM    434  CB  VAL A 498     -29.193  -0.441  53.300  1.00 42.68           C
ATOM    435  CG1 VAL A 498     -28.532  -1.137  52.098  1.00 42.68           C
ATOM    436  CG2 VAL A 498     -28.186   0.202  54.269  1.00 42.68           C
ATOM    437  C   VAL A 498     -31.103  -0.010  51.865  1.00 42.68           C
ATOM    438  O   VAL A 498     -32.134  -0.524  52.300  1.00 42.68           O
ATOM    439  N   TYR A 499     -30.807   0.013  50.548  1.00 59.40           N
ATOM    440  CA  TYR A 499     -31.690  -0.549  49.566  1.00 59.40           C
ATOM    441  CB  TYR A 499     -32.003   0.422  48.412  1.00 59.40           C
ATOM    442  CG  TYR A 499     -32.670   1.624  48.990  1.00 59.40           C
ATOM    443  CD1 TYR A 499     -31.922   2.589  49.627  1.00 59.40           C
ATOM    444  CD2 TYR A 499     -34.032   1.799  48.889  1.00 59.40           C
ATOM    445  CE1 TYR A 499     -32.521   3.705  50.163  1.00 59.40           C
ATOM    446  CE2 TYR A 499     -34.636   2.914  49.424  1.00 59.40           C
ATOM    447  CZ  TYR A 499     -33.880   3.869  50.061  1.00 59.40           C
ATOM    448  OH  TYR A 499     -34.496   5.014  50.610  1.00 59.40           O
ATOM    449  C   TYR A 499     -30.961  -1.710  48.960  1.00 59.40           C
ATOM    450  O   TYR A 499     -29.835  -1.566  48.485  1.00 59.40           O
ATOM    451  N   THR A 500     -31.582  -2.906  48.980  1.00 52.49           N
ATOM    452  CA  THR A 500     -30.947  -4.056  48.401  1.00 52.49           C
ATOM    453  CB  THR A 500     -30.748  -5.183  49.375  1.00 52.49           C
ATOM    454  OG1 THR A 500     -31.992  -5.569  49.941  1.00 52.49           O
ATOM    455  CG2 THR A 500     -29.778  -4.725  50.476  1.00 52.49           C
ATOM    456  C   THR A 500     -31.790  -4.554  47.265  1.00 52.49           C
ATOM    457  O   THR A 500     -32.991  -4.767  47.415  1.00 52.49           O
ATOM    458  N   GLY A 501     -31.167  -4.760  46.083  1.00 33.88           N
ATOM    459  CA  GLY A 501     -31.902  -5.229  44.939  1.00 33.88           C
ATOM    460  C   GLY A 501     -31.660  -6.701  44.799  1.00 33.88           C
ATOM    461  O   GLY A 501     -30.520  -7.153  44.708  1.00 33.88           O
ATOM    462  N   GLY A 502     -32.753  -7.490  44.795  1.00 40.15           N
ATOM    463  CA  GLY A 502     -32.657  -8.916  44.641  1.00 40.15           C
ATOM    464  C   GLY A 502     -33.385  -9.331  43.406  1.00 40.15           C
ATOM    465  O   GLY A 502     -33.169  -8.799  42.317  1.00 40.15           O
ATOM    466  N   LYS A 503     -34.262 -10.344  43.564  1.00120.02           N
ATOM    467  CA  LYS A 503     -35.036 -10.821  42.459  1.00120.02           C
ATOM    468  CB  LYS A 503     -35.239 -12.345  42.446  1.00120.02           C
ATOM    469  CG  LYS A 503     -33.976 -13.118  42.092  1.00120.02           C
ATOM    470  CD  LYS A 503     -34.057 -14.611  42.400  1.00120.02           C
ATOM    471  CE  LYS A 503     -35.151 -15.343  41.623  1.00120.02           C
ATOM    472  NZ  LYS A 503     -35.134 -16.784  41.962  1.00120.02           N
ATOM    473  C   LYS A 503     -36.397 -10.216  42.560  1.00120.02           C
ATOM    474  O   LYS A 503     -37.162 -10.533  43.470  1.00120.02           O
ATOM    475  N   GLY A 504     -36.701  -9.284  41.638  1.00 42.71           N
ATOM    476  CA  GLY A 504     -38.023  -8.747  41.496  1.00 42.71           C
ATOM    477  C   GLY A 504     -38.256  -7.565  42.389  1.00 42.71           C
ATOM    478  O   GLY A 504     -39.108  -6.733  42.081  1.00 42.71           O
ATOM    479  N   CYS A 505     -37.522  -7.423  43.511  1.00 53.09           N
ATOM    480  CA  CYS A 505     -37.884  -6.307  44.338  1.00 53.09           C
ATOM    481  CB  CYS A 505     -38.884  -6.660  45.453  1.00 53.09           C
ATOM    482  SG  CYS A 505     -38.205  -7.836  46.662  1.00 53.09           S
ATOM    483  C   CYS A 505     -36.681  -5.717  44.996  1.00 53.09           C
ATOM    484  O   CYS A 505     -35.599  -6.306  45.025  1.00 53.09           O
ATOM    485  N   VAL A 506     -36.869  -4.485  45.513  1.00 47.61           N
ATOM    486  CA  VAL A 506     -35.867  -3.802  46.272  1.00 47.61           C
ATOM    487  CB  VAL A 506     -35.637  -2.388  45.816  1.00 47.61           C
ATOM    488  CG1 VAL A 506     -34.677  -1.695  46.797  1.00 47.61           C
ATOM    489  CG2 VAL A 506     -35.123  -2.420  44.366  1.00 47.61           C
ATOM    490  C   VAL A 506     -36.394  -3.743  47.673  1.00 47.61           C
ATOM    491  O   VAL A 506     -37.539  -3.353  47.901  1.00 47.61           O
ATOM    492  N   LYS A 507     -35.575  -4.156  48.659  1.00 78.93           N
ATOM    493  CA  LYS A 507     -36.026  -4.104  50.021  1.00 78.93           C
ATOM    494  CB  LYS A 507     -35.725  -5.373  50.837  1.00 78.93           C
ATOM    495  CG  LYS A 507     -36.670  -6.535  50.523  1.00 78.93           C
ATOM    496  CD  LYS A 507     -36.220  -7.874  51.110  1.00 78.93           C
ATOM    497  CE  LYS A 507     -37.304  -8.953  51.058  1.00 78.93           C
ATOM    498  NZ  LYS A 507     -37.631  -9.278  49.653  1.00 78.93           N
ATOM    499  C   LYS A 507     -35.355  -2.944  50.691  1.00 78.93           C
ATOM    500  O   LYS A 507     -34.197  -2.636  50.410  1.00 78.93           O
ATOM    501  N   ILE A 508     -36.086  -2.264  51.601  1.00 84.55           N
ATOM    502  CA  ILE A 508     -35.562  -1.111  52.278  1.00 84.55           C
ATOM    503  CB  ILE A 508     -36.471   0.084  52.228  1.00 84.55           C
ATOM    504  CG2 ILE A 508     -35.827   1.191  53.079  1.00 84.55           C
ATOM    505  CG1 ILE A 508     -36.732   0.511  50.772  1.00 84.55           C
ATOM    506  CD1 ILE A 508     -37.573  -0.490  49.979  1.00 84.55           C
ATOM    507  C   ILE A 508     -35.394  -1.470  53.716  1.00 84.55           C
ATOM    508  O   ILE A 508     -36.308  -2.009  54.339  1.00 84.55           O
ATOM    509  N   TRP A 509     -34.204  -1.159  54.275  1.00 78.14           N
ATOM    510  CA  TRP A 509     -33.892  -1.575  55.613  1.00 78.14           C
ATOM    511  CB  TRP A 509     -32.658  -2.488  55.635  1.00 78.14           C
ATOM    512  CG  TRP A 509     -32.791  -3.683  54.720  1.00 78.14           C
ATOM    513  CD2 TRP A 509     -33.129  -5.016  55.134  1.00 78.14           C
ATOM    514  CD1 TRP A 509     -32.607  -3.733  53.369  1.00 78.14           C
ATOM    515  NE1 TRP A 509     -32.816  -5.011  52.912  1.00 78.14           N
ATOM    516  CE2 TRP A 509     -33.135  -5.812  53.987  1.00 78.14           C
ATOM    517  CE3 TRP A 509     -33.409  -5.535  56.365  1.00 78.14           C
ATOM    518  CZ2 TRP A 509     -33.423  -7.146  54.057  1.00 78.14           C
ATOM    519  CZ3 TRP A 509     -33.699  -6.879  56.431  1.00 78.14           C
ATOM    520  CH2 TRP A 509     -33.706  -7.668  55.299  1.00 78.14           C
ATOM    521  C   TRP A 509     -33.533  -0.362  56.419  1.00 78.14           C
ATOM    522  O   TRP A 509     -32.842   0.536  55.938  1.00 78.14           O
ATOM    523  N   ASP A 510     -33.999  -0.317  57.685  1.00 50.61           N
ATOM    524  CA  ASP A 510     -33.696   0.771  58.574  1.00 50.61           C
ATOM    525  CB  ASP A 510     -34.882   1.144  59.486  1.00 50.61           C
ATOM    526  CG  ASP A 510     -34.551   2.409  60.267  1.00 50.61           C
ATOM    527  OD1 ASP A 510     -33.370   2.844  60.228  1.00 50.61           O
ATOM    528  OD2 ASP A 510     -35.483   2.957  60.915  1.00 50.61           O
ATOM    529  C   ASP A 510     -32.562   0.337  59.460  1.00 50.61           C
ATOM    530  O   ASP A 510     -32.761  -0.349  60.460  1.00 50.61           O
ATOM    531  N   ILE A 511     -31.330   0.722  59.082  1.00 87.71           N
ATOM    532  CA  ILE A 511     -30.111   0.426  59.784  1.00 87.71           C
ATOM    533  CB  ILE A 511     -28.860   0.617  58.965  1.00 87.71           C
ATOM    534  CG2 ILE A 511     -28.921  -0.392  57.807  1.00 87.71           C
ATOM    535  CG1 ILE A 511     -28.663   2.073  58.516  1.00 87.71           C
ATOM    536  CD1 ILE A 511     -27.293   2.325  57.886  1.00 87.71           C
ATOM    537  C   ILE A 511     -30.011   1.187  61.070  1.00 87.71           C
ATOM    538  O   ILE A 511     -29.274   0.785  61.967  1.00 87.71           O
ATOM    539  N   SER A 512     -30.669   2.356  61.172  1.00 49.14           N
ATOM    540  CA  SER A 512     -30.563   3.133  62.374  1.00 49.14           C
ATOM    541  CB  SER A 512     -31.364   4.447  62.333  1.00 49.14           C
ATOM    542  OG  SER A 512     -32.759   4.181  62.348  1.00 49.14           O
ATOM    543  C   SER A 512     -31.073   2.315  63.522  1.00 49.14           C
ATOM    544  O   SER A 512     -30.598   2.480  64.645  1.00 49.14           O
ATOM    545  N   GLN A 513     -32.053   1.417  63.279  1.00 96.34           N
ATOM    546  CA  GLN A 513     -32.570   0.594  64.339  1.00 96.34           C
ATOM    547  CB  GLN A 513     -34.086   0.360  64.219  1.00 96.34           C
ATOM    548  CG  GLN A 513     -34.914   1.643  64.116  1.00 96.34           C
ATOM    549  CD  GLN A 513     -34.826   2.403  65.430  1.00 96.34           C
ATOM    550  OE1 GLN A 513     -34.116   2.012  66.354  1.00 96.34           O
ATOM    551  NE2 GLN A 513     -35.577   3.533  65.514  1.00 96.34           N
ATOM    552  C   GLN A 513     -31.926  -0.757  64.190  1.00 96.34           C
ATOM    553  O   GLN A 513     -32.404  -1.609  63.444  1.00 96.34           O
ATOM    554  N   PRO A 514     -30.876  -0.983  64.928  1.00154.39           N
ATOM    555  CA  PRO A 514     -30.068  -2.173  64.833  1.00154.39           C
ATOM    556  CD  PRO A 514     -30.615  -0.221  66.138  1.00154.39           C
ATOM    557  CB  PRO A 514     -28.986  -1.998  65.899  1.00154.39           C
ATOM    558  CG  PRO A 514     -29.659  -1.101  66.956  1.00154.39           C
ATOM    559  C   PRO A 514     -30.830  -3.456  65.026  1.00154.39           C
ATOM    560  O   PRO A 514     -30.419  -4.470  64.465  1.00154.39           O
ATOM    561  N   GLY A 515     -31.909  -3.442  65.832  1.00 41.66           N
ATOM    562  CA  GLY A 515     -32.688  -4.603  66.172  1.00 41.66           C
ATOM    563  C   GLY A 515     -33.419  -5.190  64.996  1.00 41.66           C
ATOM    564  O   GLY A 515     -33.627  -6.402  64.946  1.00 41.66           O
ATOM    565  N   SER A 516     -33.859  -4.346  64.042  1.00 94.24           N
ATOM    566  CA  SER A 516     -34.718  -4.776  62.969  1.00 94.24           C
ATOM    567  CB  SER A 516     -35.028  -3.656  61.962  1.00 94.24           C
ATOM    568  OG  SER A 516     -35.875  -4.144  60.933  1.00 94.24           O
ATOM    569  C   SER A 516     -34.143  -5.928  62.198  1.00 94.24           C
ATOM    570  O   SER A 516     -33.003  -5.901  61.739  1.00 94.24           O
ATOM    571  N   LYS A 517     -34.930  -7.024  62.137  1.00111.06           N
ATOM    572  CA  LYS A 517     -34.662  -8.214  61.376  1.00111.06           C
ATOM    573  CB  LYS A 517     -35.337  -9.463  61.961  1.00111.06           C
ATOM    574  CG  LYS A 517     -34.807  -9.847  63.344  1.00111.06           C
ATOM    575  CD  LYS A 517     -35.607 -10.973  64.001  1.00111.06           C
ATOM    576  CE  LYS A 517     -37.093 -10.653  64.168  1.00111.06           C
ATOM    577  NZ  LYS A 517     -37.820 -11.853  64.641  1.00111.06           N
ATOM    578  C   LYS A 517     -35.097  -8.112  59.938  1.00111.06           C
ATOM    579  O   LYS A 517     -34.496  -8.743  59.069  1.00111.06           O
ATOM    580  N   SER A 518     -36.184  -7.359  59.647  1.00 47.73           N
ATOM    581  CA  SER A 518     -36.739  -7.372  58.314  1.00 47.73           C
ATOM    582  CB  SER A 518     -38.156  -7.970  58.253  1.00 47.73           C
ATOM    583  OG  SER A 518     -39.059  -7.157  58.987  1.00 47.73           O
ATOM    584  C   SER A 518     -36.827  -5.978  57.761  1.00 47.73           C
ATOM    585  O   SER A 518     -36.574  -4.995  58.454  1.00 47.73           O
ATOM    586  N   PRO A 519     -37.163  -5.888  56.493  1.00153.33           N
ATOM    587  CA  PRO A 519     -37.252  -4.616  55.819  1.00153.33           C
ATOM    588  CD  PRO A 519     -36.877  -6.968  55.566  1.00153.33           C
ATOM    589  CB  PRO A 519     -37.205  -4.919  54.320  1.00153.33           C
ATOM    590  CG  PRO A 519     -37.394  -6.443  54.219  1.00153.33           C
ATOM    591  C   PRO A 519     -38.443  -3.805  56.228  1.00153.33           C
ATOM    592  O   PRO A 519     -39.451  -4.379  56.638  1.00153.33           O
ATOM    593  N   ILE A 520     -38.293  -2.464  56.195  1.00179.94           N
ATOM    594  CA  ILE A 520     -39.328  -1.506  56.462  1.00179.94           C
ATOM    595  CB  ILE A 520     -38.788  -0.116  56.638  1.00179.94           C
ATOM    596  CG2 ILE A 520     -39.984   0.839  56.779  1.00179.94           C
ATOM    597  CG1 ILE A 520     -37.815  -0.064  57.829  1.00179.94           C
ATOM    598  CD1 ILE A 520     -38.457  -0.452  59.160  1.00179.94           C
ATOM    599  C   ILE A 520     -40.273  -1.468  55.301  1.00179.94           C
ATOM    600  O   ILE A 520     -41.487  -1.334  55.468  1.00179.94           O
ATOM    601  N   SER A 521     -39.724  -1.534  54.072  1.00 84.74           N
ATOM    602  CA  SER A 521     -40.574  -1.447  52.920  1.00 84.74           C
ATOM    603  CB  SER A 521     -40.645  -0.025  52.343  1.00 84.74           C
ATOM    604  OG  SER A 521     -41.508  -0.001  51.219  1.00 84.74           O
ATOM    605  C   SER A 521     -40.030  -2.341  51.852  1.00 84.74           C
ATOM    606  O   SER A 521     -38.877  -2.764  51.912  1.00 84.74           O
ATOM    607  N   GLN A 522     -40.876  -2.678  50.855  1.00 50.43           N
ATOM    608  CA  GLN A 522     -40.463  -3.497  49.755  1.00 50.43           C
ATOM    609  CB  GLN A 522     -41.025  -4.927  49.832  1.00 50.43           C
ATOM    610  CG  GLN A 522     -40.598  -5.830  48.675  1.00 50.43           C
ATOM    611  CD  GLN A 522     -41.231  -7.196  48.897  1.00 50.43           C
ATOM    612  OE1 GLN A 522     -41.073  -7.804  49.955  1.00 50.43           O
ATOM    613  NE2 GLN A 522     -41.976  -7.691  47.874  1.00 50.43           N
ATOM    614  C   GLN A 522     -41.003  -2.867  48.510  1.00 50.43           C
ATOM    615  O   GLN A 522     -42.168  -2.477  48.462  1.00 50.43           O
ATOM    616  N   LEU A 523     -40.160  -2.755  47.462  1.00 69.01           N
ATOM    617  CA  LEU A 523     -40.579  -2.133  46.233  1.00 69.01           C
ATOM    618  CB  LEU A 523     -39.574  -1.063  45.777  1.00 69.01           C
ATOM    619  CG  LEU A 523     -39.288  -0.010  46.863  1.00 69.01           C
ATOM    620  CD1 LEU A 523     -38.282   1.042  46.375  1.00 69.01           C
ATOM    621  CD2 LEU A 523     -40.583   0.603  47.415  1.00 69.01           C
ATOM    622  C   LEU A 523     -40.606  -3.207  45.181  1.00 69.01           C
ATOM    623  O   LEU A 523     -39.560  -3.751  44.834  1.00 69.01           O
ATOM    624  N   ASP A 524     -41.800  -3.525  44.625  1.00 63.67           N
ATOM    625  CA  ASP A 524     -41.906  -4.589  43.651  1.00 63.67           C
ATOM    626  CB  ASP A 524     -43.289  -5.268  43.625  1.00 63.67           C
ATOM    627  CG  ASP A 524     -43.491  -6.056  44.913  1.00 63.67           C
ATOM    628  OD1 ASP A 524     -42.677  -5.880  45.857  1.00 63.67           O
ATOM    629  OD2 ASP A 524     -44.465  -6.853  44.964  1.00 63.67           O
ATOM    630  C   ASP A 524     -41.678  -4.025  42.274  1.00 63.67           C
ATOM    631  O   ASP A 524     -42.592  -3.484  41.652  1.00 63.67           O
ATOM    632  N   CYS A 525     -40.409  -4.063  41.814  1.00 87.69           N
ATOM    633  CA  CYS A 525     -39.965  -3.541  40.543  1.00 87.69           C
ATOM    634  CB  CYS A 525     -38.472  -3.181  40.570  1.00 87.69           C
ATOM    635  SG  CYS A 525     -38.128  -1.853  41.760  1.00 87.69           S
ATOM    636  C   CYS A 525     -40.191  -4.375  39.310  1.00 87.69           C
ATOM    637  O   CYS A 525     -40.713  -3.878  38.313  1.00 87.69           O
ATOM    638  N   LEU A 526     -39.796  -5.667  39.333  1.00 72.34           N
ATOM    639  CA  LEU A 526     -39.790  -6.452  38.124  1.00 72.34           C
ATOM    640  CB  LEU A 526     -38.368  -6.806  37.658  1.00 72.34           C
ATOM    641  CG  LEU A 526     -37.490  -5.580  37.353  1.00 72.34           C
ATOM    642  CD1 LEU A 526     -36.088  -6.002  36.888  1.00 72.34           C
ATOM    643  CD2 LEU A 526     -38.186  -4.631  36.368  1.00 72.34           C
ATOM    644  C   LEU A 526     -40.474  -7.756  38.378  1.00 72.34           C
ATOM    645  O   LEU A 526     -40.997  -8.003  39.463  1.00 72.34           O
ATOM    646  N   ASN A 527     -40.496  -8.624  37.344  1.00 55.30           N
ATOM    647  CA  ASN A 527     -41.045  -9.938  37.485  1.00 55.30           C
ATOM    648  CB  ASN A 527     -40.932 -10.774  36.197  1.00 55.30           C
ATOM    649  CG  ASN A 527     -41.575 -12.131  36.437  1.00 55.30           C
ATOM    650  OD1 ASN A 527     -40.903 -13.087  36.815  1.00 55.30           O
ATOM    651  ND2 ASN A 527     -42.915 -12.217  36.219  1.00 55.30           N
ATOM    652  C   ASN A 527     -40.235 -10.600  38.555  1.00 55.30           C
ATOM    653  O   ASN A 527     -39.043 -10.334  38.696  1.00 55.30           O
ATOM    654  N   ARG A 528     -40.863 -11.508  39.323  1.00160.28           N
ATOM    655  CA  ARG A 528     -40.234 -12.105  40.466  1.00160.28           C
ATOM    656  CB  ARG A 528     -41.150 -13.074  41.237  1.00160.28           C
ATOM    657  CG  ARG A 528     -41.688 -14.237  40.403  1.00160.28           C
ATOM    658  CD  ARG A 528     -42.461 -15.268  41.231  1.00160.28           C
ATOM    659  NE  ARG A 528     -43.414 -14.526  42.104  1.00160.28           N
ATOM    660  CZ  ARG A 528     -44.360 -15.205  42.816  1.00160.28           C
ATOM    661  NH1 ARG A 528     -44.459 -16.561  42.697  1.00160.28           N
ATOM    662  NH2 ARG A 528     -45.206 -14.530  43.647  1.00160.28           N
ATOM    663  C   ARG A 528     -39.001 -12.844  40.049  1.00160.28           C
ATOM    664  O   ARG A 528     -38.062 -12.990  40.828  1.00160.28           O
ATOM    665  N   ASP A 529     -39.002 -13.394  38.828  1.00 71.28           N
ATOM    666  CA  ASP A 529     -37.897 -14.144  38.302  1.00 71.28           C
ATOM    667  CB  ASP A 529     -38.287 -14.998  37.088  1.00 71.28           C
ATOM    668  CG  ASP A 529     -39.105 -16.158  37.627  1.00 71.28           C
ATOM    669  OD1 ASP A 529     -38.754 -16.664  38.727  1.00 71.28           O
ATOM    670  OD2 ASP A 529     -40.097 -16.548  36.957  1.00 71.28           O
ATOM    671  C   ASP A 529     -36.721 -13.287  37.915  1.00 71.28           C
ATOM    672  O   ASP A 529     -35.603 -13.799  37.857  1.00 71.28           O
ATOM    673  N   ASN A 530     -36.929 -11.987  37.599  1.00 55.83           N
ATOM    674  CA  ASN A 530     -35.852 -11.182  37.072  1.00 55.83           C
ATOM    675  CB  ASN A 530     -36.326 -10.164  36.023  1.00 55.83           C
ATOM    676  CG  ASN A 530     -36.886 -10.938  34.836  1.00 55.83           C
ATOM    677  OD1 ASN A 530     -36.294 -11.911  34.371  1.00 55.83           O
ATOM    678  ND2 ASN A 530     -38.072 -10.498  34.336  1.00 55.83           N
ATOM    679  C   ASN A 530     -35.134 -10.412  38.149  1.00 55.83           C
ATOM    680  O   ASN A 530     -35.744  -9.854  39.061  1.00 55.83           O
ATOM    681  N   TYR A 531     -33.787 -10.345  38.024  1.00 90.64           N
ATOM    682  CA  TYR A 531     -32.905  -9.707  38.967  1.00 90.64           C
ATOM    683  CB  TYR A 531     -31.447 -10.212  38.906  1.00 90.64           C
ATOM    684  CG  TYR A 531     -31.366 -11.632  39.351  1.00 90.64           C
ATOM    685  CD1 TYR A 531     -31.280 -11.937  40.690  1.00 90.64           C
ATOM    686  CD2 TYR A 531     -31.361 -12.657  38.432  1.00 90.64           C
ATOM    687  CE1 TYR A 531     -31.195 -13.246  41.105  1.00 90.64           C
ATOM    688  CE2 TYR A 531     -31.277 -13.968  38.842  1.00 90.64           C
ATOM    689  CZ  TYR A 531     -31.197 -14.263  40.182  1.00 90.64           C
ATOM    690  OH  TYR A 531     -31.111 -15.605  40.612  1.00 90.64           O
ATOM    691  C   TYR A 531     -32.794  -8.234  38.711  1.00 90.64           C
ATOM    692  O   TYR A 531     -32.735  -7.787  37.566  1.00 90.64           O
ATOM    693  N   ILE A 532     -32.789  -7.446  39.811  1.00135.38           N
ATOM    694  CA  ILE A 532     -32.495  -6.041  39.752  1.00135.38           C
ATOM    695  CB  ILE A 532     -32.924  -5.273  40.971  1.00135.38           C
ATOM    696  CG2 ILE A 532     -32.216  -3.909  40.942  1.00135.38           C
ATOM    697  CG1 ILE A 532     -34.457  -5.165  41.037  1.00135.38           C
ATOM    698  CD1 ILE A 532     -35.177  -6.495  41.235  1.00135.38           C
ATOM    699  C   ILE A 532     -30.996  -5.951  39.652  1.00135.38           C
ATOM    700  O   ILE A 532     -30.276  -6.667  40.343  1.00135.38           O
ATOM    701  N   ARG A 533     -30.508  -5.220  38.632  1.00249.68           N
ATOM    702  CA  ARG A 533     -29.118  -4.952  38.356  1.00249.68           C
ATOM    703  CB  ARG A 533     -28.856  -4.779  36.856  1.00249.68           C
ATOM    704  CG  ARG A 533     -28.996  -6.094  36.101  1.00249.68           C
ATOM    705  CD  ARG A 533     -28.399  -7.251  36.895  1.00249.68           C
ATOM    706  NE  ARG A 533     -28.101  -8.343  35.936  1.00249.68           N
ATOM    707  CZ  ARG A 533     -26.865  -8.437  35.370  1.00249.68           C
ATOM    708  NH1 ARG A 533     -25.918  -7.483  35.609  1.00249.68           N
ATOM    709  NH2 ARG A 533     -26.569  -9.511  34.586  1.00249.68           N
ATOM    710  C   ARG A 533     -28.539  -3.735  39.021  1.00249.68           C
ATOM    711  O   ARG A 533     -27.339  -3.694  39.299  1.00249.68           O
ATOM    712  N   SER A 534     -29.351  -2.670  39.198  1.00 63.60           N
ATOM    713  CA  SER A 534     -28.788  -1.443  39.694  1.00 63.60           C
ATOM    714  CB  SER A 534     -28.184  -0.570  38.581  1.00 63.60           C
ATOM    715  OG  SER A 534     -27.649   0.627  39.125  1.00 63.60           O
ATOM    716  C   SER A 534     -29.870  -0.636  40.345  1.00 63.60           C
ATOM    717  O   SER A 534     -31.042  -0.730  39.981  1.00 63.60           O
ATOM    718  N   CYS A 535     -29.498   0.171  41.361  1.00 61.07           N
ATOM    719  CA  CYS A 535     -30.465   1.039  41.960  1.00 61.07           C
ATOM    720  CB  CYS A 535     -31.177   0.425  43.179  1.00 61.07           C
ATOM    721  SG  CYS A 535     -30.026  -0.099  44.484  1.00 61.07           S
ATOM    722  C   CYS A 535     -29.756   2.280  42.387  1.00 61.07           C
ATOM    723  O   CYS A 535     -28.727   2.216  43.059  1.00 61.07           O
ATOM    724  N   LYS A 536     -30.288   3.456  41.993  1.00108.56           N
ATOM    725  CA  LYS A 536     -29.602   4.648  42.380  1.00108.56           C
ATOM    726  CB  LYS A 536     -28.700   5.234  41.289  1.00108.56           C
ATOM    727  CG  LYS A 536     -27.460   4.351  41.165  1.00108.56           C
ATOM    728  CD  LYS A 536     -26.488   4.713  40.056  1.00108.56           C
ATOM    729  CE  LYS A 536     -25.229   3.853  40.119  1.00108.56           C
ATOM    730  NZ  LYS A 536     -24.524   4.080  41.399  1.00108.56           N
ATOM    731  C   LYS A 536     -30.551   5.667  42.907  1.00108.56           C
ATOM    732  O   LYS A 536     -31.688   5.803  42.457  1.00108.56           O
ATOM    733  N   LEU A 537     -30.080   6.402  43.931  1.00 55.50           N
ATOM    734  CA  LEU A 537     -30.864   7.423  44.547  1.00 55.50           C
ATOM    735  CB  LEU A 537     -30.655   7.545  46.067  1.00 55.50           C
ATOM    736  CG  LEU A 537     -31.211   6.364  46.886  1.00 55.50           C
ATOM    737  CD1 LEU A 537     -30.957   6.563  48.389  1.00 55.50           C
ATOM    738  CD2 LEU A 537     -32.696   6.123  46.583  1.00 55.50           C
ATOM    739  C   LEU A 537     -30.445   8.720  43.946  1.00 55.50           C
ATOM    740  O   LEU A 537     -29.276   8.924  43.626  1.00 55.50           O
ATOM    741  N   LEU A 538     -31.421   9.623  43.743  1.00106.49           N
ATOM    742  CA  LEU A 538     -31.110  10.937  43.264  1.00106.49           C
ATOM    743  CB  LEU A 538     -32.341  11.717  42.776  1.00106.49           C
ATOM    744  CG  LEU A 538     -32.809  11.285  41.373  1.00106.49           C
ATOM    745  CD1 LEU A 538     -31.918  11.899  40.283  1.00106.49           C
ATOM    746  CD2 LEU A 538     -32.859   9.755  41.246  1.00106.49           C
ATOM    747  C   LEU A 538     -30.455  11.657  44.400  1.00106.49           C
ATOM    748  O   LEU A 538     -30.613  11.285  45.562  1.00106.49           O
ATOM    749  N   PRO A 539     -29.714  12.686  44.090  1.00 72.11           N
ATOM    750  CA  PRO A 539     -28.945  13.382  45.081  1.00 72.11           C
ATOM    751  CD  PRO A 539     -29.215  12.906  42.743  1.00 72.11           C
ATOM    752  CB  PRO A 539     -28.173  14.452  44.313  1.00 72.11           C
ATOM    753  CG  PRO A 539     -27.998  13.833  42.911  1.00 72.11           C
ATOM    754  C   PRO A 539     -29.778  13.891  46.218  1.00 72.11           C
ATOM    755  O   PRO A 539     -29.257  13.978  47.329  1.00 72.11           O
ATOM    756  N   ASP A 540     -31.049  14.256  45.966  1.00 66.74           N
ATOM    757  CA  ASP A 540     -31.927  14.758  46.989  1.00 66.74           C
ATOM    758  CB  ASP A 540     -33.168  15.497  46.437  1.00 66.74           C
ATOM    759  CG  ASP A 540     -34.038  14.582  45.583  1.00 66.74           C
ATOM    760  OD1 ASP A 540     -33.637  13.412  45.342  1.00 66.74           O
ATOM    761  OD2 ASP A 540     -35.122  15.057  45.150  1.00 66.74           O
ATOM    762  C   ASP A 540     -32.356  13.674  47.940  1.00 66.74           C
ATOM    763  O   ASP A 540     -32.619  13.953  49.108  1.00 66.74           O
ATOM    764  N   GLY A 541     -32.475  12.413  47.471  1.00 32.36           N
ATOM    765  CA  GLY A 541     -32.847  11.327  48.342  1.00 32.36           C
ATOM    766  C   GLY A 541     -34.318  11.052  48.228  1.00 32.36           C
ATOM    767  O   GLY A 541     -34.831  10.103  48.822  1.00 32.36           O
ATOM    768  N   ARG A 542     -35.045  11.908  47.489  1.00 90.95           N
ATOM    769  CA  ARG A 542     -36.459  11.752  47.302  1.00 90.95           C
ATOM    770  CB  ARG A 542     -37.135  13.025  46.761  1.00 90.95           C
ATOM    771  CG  ARG A 542     -37.129  14.169  47.779  1.00 90.95           C
ATOM    772  CD  ARG A 542     -37.798  15.454  47.284  1.00 90.95           C
ATOM    773  NE  ARG A 542     -37.707  16.459  48.384  1.00 90.95           N
ATOM    774  CZ  ARG A 542     -38.700  16.533  49.320  1.00 90.95           C
ATOM    775  NH1 ARG A 542     -39.786  15.710  49.227  1.00 90.95           N
ATOM    776  NH2 ARG A 542     -38.606  17.425  50.351  1.00 90.95           N
ATOM    777  C   ARG A 542     -36.784  10.600  46.389  1.00 90.95           C
ATOM    778  O   ARG A 542     -37.805   9.939  46.581  1.00 90.95           O
ATOM    779  N   THR A 543     -35.948  10.327  45.360  1.00133.40           N
ATOM    780  CA  THR A 543     -36.353   9.314  44.419  1.00133.40           C
ATOM    781  CB  THR A 543     -36.763   9.880  43.088  1.00133.40           C
ATOM    782  OG1 THR A 543     -37.428   8.891  42.320  1.00133.40           O
ATOM    783  CG2 THR A 543     -35.522  10.369  42.337  1.00133.40           C
ATOM    784  C   THR A 543     -35.290   8.275  44.197  1.00133.40           C
ATOM    785  O   THR A 543     -34.096   8.529  44.355  1.00133.40           O
ATOM    786  N   LEU A 544     -35.736   7.047  43.835  1.00 64.61           N
ATOM    787  CA  LEU A 544     -34.882   5.923  43.559  1.00 64.61           C
ATOM    788  CB  LEU A 544     -35.127   4.750  44.525  1.00 64.61           C
ATOM    789  CG  LEU A 544     -34.229   3.525  44.281  1.00 64.61           C
ATOM    790  CD1 LEU A 544     -32.758   3.835  44.599  1.00 64.61           C
ATOM    791  CD2 LEU A 544     -34.752   2.299  45.041  1.00 64.61           C
ATOM    792  C   LEU A 544     -35.196   5.430  42.168  1.00 64.61           C
ATOM    793  O   LEU A 544     -36.359   5.306  41.788  1.00 64.61           O
ATOM    794  N   ILE A 545     -34.152   5.140  41.360  1.00 55.80           N
ATOM    795  CA  ILE A 545     -34.345   4.631  40.025  1.00 55.80           C
ATOM    796  CB  ILE A 545     -33.588   5.407  38.984  1.00 55.80           C
ATOM    797  CG2 ILE A 545     -33.740   4.686  37.636  1.00 55.80           C
ATOM    798  CG1 ILE A 545     -34.070   6.869  38.958  1.00 55.80           C
ATOM    799  CD1 ILE A 545     -33.178   7.792  38.128  1.00 55.80           C
ATOM    800  C   ILE A 545     -33.828   3.219  40.030  1.00 55.80           C
ATOM    801  O   ILE A 545     -32.736   2.965  40.539  1.00 55.80           O
ATOM    802  N   VAL A 546     -34.613   2.256  39.488  1.00 52.30           N
ATOM    803  CA  VAL A 546     -34.196   0.875  39.520  1.00 52.30           C
ATOM    804  CB  VAL A 546     -35.061   0.028  40.406  1.00 52.30           C
ATOM    805  CG1 VAL A 546     -34.548  -1.420  40.368  1.00 52.30           C
ATOM    806  CG2 VAL A 546     -35.074   0.645  41.816  1.00 52.30           C
ATOM    807  C   VAL A 546     -34.245   0.272  38.143  1.00 52.30           C
ATOM    808  O   VAL A 546     -35.172   0.503  37.370  1.00 52.30           O
ATOM    809  N   GLY A 547     -33.231  -0.549  37.797  1.00 26.18           N
ATOM    810  CA  GLY A 547     -33.200  -1.183  36.506  1.00 26.18           C
ATOM    811  C   GLY A 547     -32.647  -2.559  36.693  1.00 26.18           C
ATOM    812  O   GLY A 547     -31.950  -2.831  37.669  1.00 26.18           O
ATOM    813  N   GLY A 548     -32.934  -3.471  35.742  1.00 35.53           N
ATOM    814  CA  GLY A 548     -32.425  -4.800  35.891  1.00 35.53           C
ATOM    815  C   GLY A 548     -32.736  -5.586  34.664  1.00 35.53           C
ATOM    816  O   GLY A 548     -32.789  -5.054  33.556  1.00 35.53           O
ATOM    817  N   GLU A 549     -32.943  -6.904  34.842  1.00101.40           N
ATOM    818  CA  GLU A 549     -33.141  -7.722  33.688  1.00101.40           C
ATOM    819  CB  GLU A 549     -32.689  -9.170  33.930  1.00101.40           C
ATOM    820  CG  GLU A 549     -31.166  -9.215  34.111  1.00101.40           C
ATOM    821  CD  GLU A 549     -30.727 -10.585  34.595  1.00101.40           C
ATOM    822  OE1 GLU A 549     -31.242 -11.040  35.649  1.00101.40           O
ATOM    823  OE2 GLU A 549     -29.856 -11.194  33.921  1.00101.40           O
ATOM    824  C   GLU A 549     -34.569  -7.647  33.256  1.00101.40           C
ATOM    825  O   GLU A 549     -35.343  -8.596  33.385  1.00101.40           O
ATOM    826  N   ALA A 550     -34.924  -6.478  32.685  1.00 45.15           N
ATOM    827  CA  ALA A 550     -36.230  -6.205  32.160  1.00 45.15           C
ATOM    828  CB  ALA A 550     -37.301  -5.996  33.243  1.00 45.15           C
ATOM    829  C   ALA A 550     -36.117  -4.927  31.385  1.00 45.15           C
ATOM    830  O   ALA A 550     -35.140  -4.192  31.514  1.00 45.15           O
ATOM    831  N   SER A 551     -37.118  -4.655  30.528  1.00 93.83           N
ATOM    832  CA  SER A 551     -37.146  -3.499  29.671  1.00 93.83           C
ATOM    833  CB  SER A 551     -38.140  -3.652  28.507  1.00 93.83           C
ATOM    834  OG  SER A 551     -39.465  -3.775  29.003  1.00 93.83           O
ATOM    835  C   SER A 551     -37.503  -2.237  30.408  1.00 93.83           C
ATOM    836  O   SER A 551     -37.320  -1.148  29.866  1.00 93.83           O
ATOM    837  N   THR A 552     -38.029  -2.308  31.648  1.00 50.82           N
ATOM    838  CA  THR A 552     -38.468  -1.066  32.224  1.00 50.82           C
ATOM    839  CB  THR A 552     -39.896  -1.100  32.693  1.00 50.82           C
ATOM    840  OG1 THR A 552     -40.060  -2.086  33.702  1.00 50.82           O
ATOM    841  CG2 THR A 552     -40.807  -1.411  31.494  1.00 50.82           C
ATOM    842  C   THR A 552     -37.632  -0.674  33.404  1.00 50.82           C
ATOM    843  O   THR A 552     -37.156  -1.510  34.173  1.00 50.82           O
ATOM    844  N   LEU A 553     -37.431   0.654  33.540  1.00 53.80           N
ATOM    845  CA  LEU A 553     -36.749   1.255  34.647  1.00 53.80           C
ATOM    846  CB  LEU A 553     -35.816   2.408  34.234  1.00 53.80           C
ATOM    847  CG  LEU A 553     -34.685   1.987  33.275  1.00 53.80           C
ATOM    848  CD1 LEU A 553     -33.793   3.183  32.902  1.00 53.80           C
ATOM    849  CD2 LEU A 553     -33.886   0.800  33.836  1.00 53.80           C
ATOM    850  C   LEU A 553     -37.854   1.862  35.456  1.00 53.80           C
ATOM    851  O   LEU A 553     -38.752   2.491  34.898  1.00 53.80           O
ATOM    852  N   THR A 554     -37.832   1.678  36.790  1.00109.91           N
ATOM    853  CA  THR A 554     -38.900   2.204  37.595  1.00109.91           C
ATOM    854  CB  THR A 554     -39.455   1.190  38.551  1.00109.91           C
ATOM    855  OG1 THR A 554     -40.541   1.740  39.281  1.00109.91           O
ATOM    856  CG2 THR A 554     -38.331   0.753  39.505  1.00109.91           C
ATOM    857  C   THR A 554     -38.378   3.349  38.410  1.00109.91           C
ATOM    858  O   THR A 554     -37.260   3.304  38.921  1.00109.91           O
ATOM    859  N   ILE A 555     -39.189   4.424  38.535  1.00 51.09           N
ATOM    860  CA  ILE A 555     -38.807   5.574  39.310  1.00 51.09           C
ATOM    861  CB  ILE A 555     -38.943   6.875  38.567  1.00 51.09           C
ATOM    862  CG2 ILE A 555     -38.628   8.021  39.543  1.00 51.09           C
ATOM    863  CG1 ILE A 555     -38.035   6.871  37.326  1.00 51.09           C
ATOM    864  CD1 ILE A 555     -38.327   8.008  36.346  1.00 51.09           C
ATOM    865  C   ILE A 555     -39.725   5.614  40.497  1.00 51.09           C
ATOM    866  O   ILE A 555     -40.946   5.637  40.341  1.00 51.09           O
ATOM    867  N   TRP A 556     -39.150   5.633  41.723  1.00 77.80           N
ATOM    868  CA  TRP A 556     -39.949   5.546  42.919  1.00 77.80           C
ATOM    869  CB  TRP A 556     -39.518   4.385  43.826  1.00 77.80           C
ATOM    870  CG  TRP A 556     -39.746   3.032  43.198  1.00 77.80           C
ATOM    871  CD2 TRP A 556     -40.852   2.170  43.504  1.00 77.80           C
ATOM    872  CD1 TRP A 556     -38.991   2.380  42.269  1.00 77.80           C
ATOM    873  NE1 TRP A 556     -39.562   1.168  41.967  1.00 77.80           N
ATOM    874  CE2 TRP A 556     -40.707   1.023  42.723  1.00 77.80           C
ATOM    875  CE3 TRP A 556     -41.902   2.320  44.365  1.00 77.80           C
ATOM    876  CZ2 TRP A 556     -41.614   0.004  42.790  1.00 77.80           C
ATOM    877  CZ3 TRP A 556     -42.812   1.289  44.429  1.00 77.80           C
ATOM    878  CH2 TRP A 556     -42.672   0.154  43.657  1.00 77.80           C
ATOM    879  C   TRP A 556     -39.863   6.799  43.735  1.00 77.80           C
ATOM    880  O   TRP A 556     -38.796   7.386  43.912  1.00 77.80           O
ATOM    881  N   ASP A 557     -41.032   7.223  44.261  1.00 72.68           N
ATOM    882  CA  ASP A 557     -41.177   8.380  45.105  1.00 72.68           C
ATOM    883  CB  ASP A 557     -42.592   8.980  45.013  1.00 72.68           C
ATOM    884  CG  ASP A 557     -42.659  10.270  45.811  1.00 72.68           C
ATOM    885  OD1 ASP A 557     -41.646  10.621  46.472  1.00 72.68           O
ATOM    886  OD2 ASP A 557     -43.737  10.922  45.773  1.00 72.68           O
ATOM    887  C   ASP A 557     -40.978   7.919  46.520  1.00 72.68           C
ATOM    888  O   ASP A 557     -41.747   7.107  47.029  1.00 72.68           O
ATOM    889  N   LEU A 558     -39.886   8.383  47.160  1.00 88.15           N
ATOM    890  CA  LEU A 558     -39.502   8.052  48.508  1.00 88.15           C
ATOM    891  CB  LEU A 558     -38.008   8.290  48.763  1.00 88.15           C
ATOM    892  CG  LEU A 558     -37.132   7.410  47.851  1.00 88.15           C
ATOM    893  CD1 LEU A 558     -35.642   7.539  48.201  1.00 88.15           C
ATOM    894  CD2 LEU A 558     -37.621   5.952  47.842  1.00 88.15           C
ATOM    895  C   LEU A 558     -40.302   8.751  49.573  1.00 88.15           C
ATOM    896  O   LEU A 558     -40.403   8.240  50.687  1.00 88.15           O
ATOM    897  N   ALA A 559     -40.840   9.961  49.302  1.00 48.46           N
ATOM    898  CA  ALA A 559     -41.561  10.684  50.322  1.00 48.46           C
ATOM    899  CB  ALA A 559     -42.204  11.988  49.820  1.00 48.46           C
ATOM    900  C   ALA A 559     -42.652   9.796  50.850  1.00 48.46           C
ATOM    901  O   ALA A 559     -43.277   9.052  50.099  1.00 48.46           O
ATOM    902  N   SER A 560     -42.918   9.879  52.172  1.00 94.79           N
ATOM    903  CA  SER A 560     -43.822   9.002  52.877  1.00 94.79           C
ATOM    904  CB  SER A 560     -43.820   9.276  54.393  1.00 94.79           C
ATOM    905  OG  SER A 560     -42.532   9.014  54.933  1.00 94.79           O
ATOM    906  C   SER A 560     -45.219   9.179  52.370  1.00 94.79           C
ATOM    907  O   SER A 560     -45.474  10.074  51.564  1.00 94.79           O
ATOM    908  N   PRO A 561     -46.166   8.375  52.825  1.00116.16           N
ATOM    909  CA  PRO A 561     -45.953   7.296  53.764  1.00116.16           C
ATOM    910  CD  PRO A 561     -47.532   8.866  52.879  1.00116.16           C
ATOM    911  CB  PRO A 561     -47.334   6.876  54.250  1.00116.16           C
ATOM    912  CG  PRO A 561     -48.188   8.137  54.062  1.00116.16           C
ATOM    913  C   PRO A 561     -45.160   6.122  53.324  1.00116.16           C
ATOM    914  O   PRO A 561     -44.133   5.823  53.929  1.00116.16           O
ATOM    915  N   THR A 562     -45.631   5.471  52.249  1.00230.97           N
ATOM    916  CA  THR A 562     -45.025   4.327  51.682  1.00230.97           C
ATOM    917  CB  THR A 562     -46.004   3.227  51.426  1.00230.97           C
ATOM    918  OG1 THR A 562     -45.335   2.035  51.044  1.00230.97           O
ATOM    919  CG2 THR A 562     -46.973   3.680  50.328  1.00230.97           C
ATOM    920  C   THR A 562     -44.449   4.769  50.381  1.00230.97           C
ATOM    921  O   THR A 562     -44.915   5.738  49.779  1.00230.97           O
ATOM    922  N   PRO A 563     -43.408   4.101  49.969  1.00 99.97           N
ATOM    923  CA  PRO A 563     -42.804   4.442  48.715  1.00 99.97           C
ATOM    924  CD  PRO A 563     -42.426   3.625  50.926  1.00 99.97           C
ATOM    925  CB  PRO A 563     -41.426   3.780  48.715  1.00 99.97           C
ATOM    926  CG  PRO A 563     -41.069   3.718  50.209  1.00 99.97           C
ATOM    927  C   PRO A 563     -43.703   4.022  47.592  1.00 99.97           C
ATOM    928  O   PRO A 563     -44.217   2.904  47.633  1.00 99.97           O
ATOM    929  N   ARG A 564     -43.862   4.885  46.565  1.00229.31           N
ATOM    930  CA  ARG A 564     -44.763   4.633  45.473  1.00229.31           C
ATOM    931  CB  ARG A 564     -45.803   5.735  45.217  1.00229.31           C
ATOM    932  CG  ARG A 564     -46.691   6.160  46.375  1.00229.31           C
ATOM    933  CD  ARG A 564     -47.672   7.260  45.961  1.00229.31           C
ATOM    934  NE  ARG A 564     -46.883   8.430  45.471  1.00229.31           N
ATOM    935  CZ  ARG A 564     -46.606   8.583  44.142  1.00229.31           C
ATOM    936  NH1 ARG A 564     -47.052   7.669  43.233  1.00229.31           N
ATOM    937  NH2 ARG A 564     -45.897   9.671  43.721  1.00229.31           N
ATOM    938  C   ARG A 564     -43.983   4.732  44.204  1.00229.31           C
ATOM    939  O   ARG A 564     -42.934   5.373  44.160  1.00229.31           O
ATOM    940  N   ILE A 565     -44.521   4.122  43.125  1.00 72.41           N
ATOM    941  CA  ILE A 565     -43.895   4.208  41.840  1.00 72.41           C
ATOM    942  CB  ILE A 565     -44.150   3.001  40.974  1.00 72.41           C
ATOM    943  CG2 ILE A 565     -45.663   2.860  40.743  1.00 72.41           C
ATOM    944  CG1 ILE A 565     -43.314   3.067  39.687  1.00 72.41           C
ATOM    945  CD1 ILE A 565     -43.301   1.747  38.918  1.00 72.41           C
ATOM    946  C   ILE A 565     -44.435   5.429  41.153  1.00 72.41           C
ATOM    947  O   ILE A 565     -45.643   5.588  40.975  1.00 72.41           O
ATOM    948  N   LYS A 566     -43.521   6.377  40.857  1.00152.10           N
ATOM    949  CA  LYS A 566     -43.803   7.620  40.193  1.00152.10           C
ATOM    950  CB  LYS A 566     -42.654   8.622  40.372  1.00152.10           C
ATOM    951  CG  LYS A 566     -42.368   8.971  41.832  1.00152.10           C
ATOM    952  CD  LYS A 566     -40.997   9.617  42.050  1.00152.10           C
ATOM    953  CE  LYS A 566     -40.952  11.109  41.719  1.00152.10           C
ATOM    954  NZ  LYS A 566     -41.521  11.890  42.839  1.00152.10           N
ATOM    955  C   LYS A 566     -43.988   7.439  38.714  1.00152.10           C
ATOM    956  O   LYS A 566     -44.960   7.927  38.137  1.00152.10           O
ATOM    957  N   ALA A 567     -43.047   6.724  38.056  1.00 48.39           N
ATOM    958  CA  ALA A 567     -43.108   6.611  36.622  1.00 48.39           C
ATOM    959  CB  ALA A 567     -42.612   7.869  35.888  1.00 48.39           C
ATOM    960  C   ALA A 567     -42.236   5.476  36.179  1.00 48.39           C
ATOM    961  O   ALA A 567     -41.477   4.910  36.964  1.00 48.39           O
ATOM    962  N   GLU A 568     -42.362   5.089  34.890  1.00 42.79           N
ATOM    963  CA  GLU A 568     -41.545   4.043  34.351  1.00 42.79           C
ATOM    964  CB  GLU A 568     -42.306   2.739  34.062  1.00 42.79           C
ATOM    965  CG  GLU A 568     -42.776   2.009  35.321  1.00 42.79           C
ATOM    966  CD  GLU A 568     -43.503   0.750  34.877  1.00 42.79           C
ATOM    967  OE1 GLU A 568     -44.232   0.824  33.851  1.00 42.79           O
ATOM    968  OE2 GLU A 568     -43.337  -0.300  35.550  1.00 42.79           O
ATOM    969  C   GLU A 568     -40.969   4.508  33.050  1.00 42.79           C
ATOM    970  O   GLU A 568     -41.581   5.285  32.320  1.00 42.79           O
ATOM    971  N   LEU A 569     -39.741   4.046  32.752  1.00 56.18           N
ATOM    972  CA  LEU A 569     -39.097   4.355  31.511  1.00 56.18           C
ATOM    973  CB  LEU A 569     -37.668   4.884  31.713  1.00 56.18           C
ATOM    974  CG  LEU A 569     -37.622   6.177  32.548  1.00 56.18           C
ATOM    975  CD1 LEU A 569     -36.183   6.679  32.731  1.00 56.18           C
ATOM    976  CD2 LEU A 569     -38.558   7.248  31.970  1.00 56.18           C
ATOM    977  C   LEU A 569     -39.001   3.040  30.804  1.00 56.18           C
ATOM    978  O   LEU A 569     -38.449   2.087  31.353  1.00 56.18           O
ATOM    979  N   THR A 570     -39.546   2.942  29.573  1.00 37.03           N
ATOM    980  CA  THR A 570     -39.518   1.673  28.901  1.00 37.03           C
ATOM    981  CB  THR A 570     -40.844   1.270  28.322  1.00 37.03           C
ATOM    982  OG1 THR A 570     -41.833   1.226  29.339  1.00 37.03           O
ATOM    983  CG2 THR A 570     -40.694  -0.119  27.680  1.00 37.03           C
ATOM    984  C   THR A 570     -38.558   1.754  27.759  1.00 37.03           C
ATOM    985  O   THR A 570     -38.699   2.588  26.866  1.00 37.03           O
ATOM    986  N   SER A 571     -37.534   0.878  27.772  1.00 44.95           N
ATOM    987  CA  SER A 571     -36.569   0.865  26.713  1.00 44.95           C
ATOM    988  CB  SER A 571     -35.117   0.751  27.208  1.00 44.95           C
ATOM    989  OG  SER A 571     -34.903  -0.517  27.809  1.00 44.95           O
ATOM    990  C   SER A 571     -36.832  -0.319  25.832  1.00 44.95           C
ATOM    991  O   SER A 571     -37.633  -1.194  26.163  1.00 44.95           O
ATOM    992  N   SER A 572     -36.205  -0.316  24.638  1.00 90.18           N
ATOM    993  CA  SER A 572     -36.267  -1.398  23.696  1.00 90.18           C
ATOM    994  CB  SER A 572     -35.887  -0.965  22.271  1.00 90.18           C
ATOM    995  OG  SER A 572     -36.816  -0.006  21.790  1.00 90.18           O
ATOM    996  C   SER A 572     -35.301  -2.477  24.095  1.00 90.18           C
ATOM    997  O   SER A 572     -35.492  -3.643  23.751  1.00 90.18           O
ATOM    998  N   ALA A 573     -34.217  -2.111  24.812  1.00 34.23           N
ATOM    999  CA  ALA A 573     -33.211  -3.071  25.184  1.00 34.23           C
ATOM   1000  CB  ALA A 573     -31.949  -2.438  25.797  1.00 34.23           C
ATOM   1001  C   ALA A 573     -33.788  -4.015  26.193  1.00 34.23           C
ATOM   1002  O   ALA A 573     -34.613  -3.645  27.026  1.00 34.23           O
ATOM   1003  N   PRO A 574     -33.369  -5.251  26.108  1.00 72.43           N
ATOM   1004  CA  PRO A 574     -33.868  -6.263  27.001  1.00 72.43           C
ATOM   1005  CD  PRO A 574     -32.990  -5.806  24.818  1.00 72.43           C
ATOM   1006  CB  PRO A 574     -33.425  -7.597  26.402  1.00 72.43           C
ATOM   1007  CG  PRO A 574     -33.336  -7.303  24.893  1.00 72.43           C
ATOM   1008  C   PRO A 574     -33.493  -6.097  28.445  1.00 72.43           C
ATOM   1009  O   PRO A 574     -34.267  -6.545  29.291  1.00 72.43           O
ATOM   1010  N   ALA A 575     -32.334  -5.484  28.774  1.00 46.64           N
ATOM   1011  CA  ALA A 575     -31.993  -5.413  30.171  1.00 46.64           C
ATOM   1012  CB  ALA A 575     -31.231  -6.650  30.675  1.00 46.64           C
ATOM   1013  C   ALA A 575     -31.116  -4.230  30.450  1.00 46.64           C
ATOM   1014  O   ALA A 575     -30.480  -3.683  29.549  1.00 46.64           O
ATOM   1015  N   CYS A 576     -31.093  -3.801  31.736  1.00 63.03           N
ATOM   1016  CA  CYS A 576     -30.256  -2.723  32.196  1.00 63.03           C
ATOM   1017  CB  CYS A 576     -31.032  -1.636  32.956  1.00 63.03           C
ATOM   1018  SG  CYS A 576     -29.943  -0.336  33.609  1.00 63.03           S
ATOM   1019  C   CYS A 576     -29.254  -3.292  33.169  1.00 63.03           C
ATOM   1020  O   CYS A 576     -29.624  -3.930  34.152  1.00 63.03           O
ATOM   1021  N   TYR A 577     -27.948  -3.177  32.847  1.00181.35           N
ATOM   1022  CA  TYR A 577     -26.854  -3.608  33.685  1.00181.35           C
ATOM   1023  CB  TYR A 577     -25.587  -4.010  32.914  1.00181.35           C
ATOM   1024  CG  TYR A 577     -25.934  -5.157  32.028  1.00181.35           C
ATOM   1025  CD1 TYR A 577     -26.334  -6.362  32.557  1.00181.35           C
ATOM   1026  CD2 TYR A 577     -25.909  -5.012  30.662  1.00181.35           C
ATOM   1027  CE1 TYR A 577     -26.663  -7.417  31.737  1.00181.35           C
ATOM   1028  CE2 TYR A 577     -26.234  -6.064  29.840  1.00181.35           C
ATOM   1029  CZ  TYR A 577     -26.608  -7.273  30.373  1.00181.35           C
ATOM   1030  OH  TYR A 577     -26.943  -8.353  29.527  1.00181.35           O
ATOM   1031  C   TYR A 577     -26.422  -2.609  34.734  1.00181.35           C
ATOM   1032  O   TYR A 577     -25.921  -3.004  35.787  1.00181.35           O
ATOM   1033  N   ALA A 578     -26.485  -1.287  34.442  1.00 55.63           N
ATOM   1034  CA  ALA A 578     -25.991  -0.307  35.385  1.00 55.63           C
ATOM   1035  CB  ALA A 578     -24.467  -0.099  35.307  1.00 55.63           C
ATOM   1036  C   ALA A 578     -26.635   1.028  35.111  1.00 55.63           C
ATOM   1037  O   ALA A 578     -27.095   1.284  34.000  1.00 55.63           O
ATOM   1038  N   LEU A 579     -26.675   1.918  36.134  1.00 68.58           N
ATOM   1039  CA  LEU A 579     -27.300   3.217  36.023  1.00 68.58           C
ATOM   1040  CB  LEU A 579     -28.571   3.350  36.877  1.00 68.58           C
ATOM   1041  CG  LEU A 579     -29.749   2.453  36.462  1.00 68.58           C
ATOM   1042  CD1 LEU A 579     -30.951   2.668  37.397  1.00 68.58           C
ATOM   1043  CD2 LEU A 579     -30.123   2.665  34.987  1.00 68.58           C
ATOM   1044  C   LEU A 579     -26.377   4.268  36.571  1.00 68.58           C
ATOM   1045  O   LEU A 579     -25.511   3.980  37.394  1.00 68.58           O
ATOM   1046  N   ALA A 580     -26.542   5.529  36.102  1.00 44.86           N
ATOM   1047  CA  ALA A 580     -25.806   6.658  36.610  1.00 44.86           C
ATOM   1048  CB  ALA A 580     -24.535   6.975  35.803  1.00 44.86           C
ATOM   1049  C   ALA A 580     -26.714   7.848  36.490  1.00 44.86           C
ATOM   1050  O   ALA A 580     -27.489   7.955  35.541  1.00 44.86           O
ATOM   1051  N   ILE A 581     -26.634   8.788  37.453  1.00 88.79           N
ATOM   1052  CA  ILE A 581     -27.469   9.958  37.414  1.00 88.79           C
ATOM   1053  CB  ILE A 581     -28.270  10.182  38.669  1.00 88.79           C
ATOM   1054  CG2 ILE A 581     -28.862  11.598  38.603  1.00 88.79           C
ATOM   1055  CG1 ILE A 581     -29.337   9.087  38.854  1.00 88.79           C
ATOM   1056  CD1 ILE A 581     -28.778   7.702  39.165  1.00 88.79           C
ATOM   1057  C   ILE A 581     -26.562  11.138  37.248  1.00 88.79           C
ATOM   1058  O   ILE A 581     -25.469  11.181  37.811  1.00 88.79           O
ATOM   1059  N   SER A 582     -26.991  12.124  36.436  1.00 44.45           N
ATOM   1060  CA  SER A 582     -26.195  13.296  36.202  1.00 44.45           C
ATOM   1061  CB  SER A 582     -26.757  14.170  35.069  1.00 44.45           C
ATOM   1062  OG  SER A 582     -28.123  14.464  35.317  1.00 44.45           O
ATOM   1063  C   SER A 582     -26.144  14.082  37.479  1.00 44.45           C
ATOM   1064  O   SER A 582     -27.014  13.954  38.337  1.00 44.45           O
ATOM   1065  N   PRO A 583     -25.120  14.877  37.646  1.00156.86           N
ATOM   1066  CA  PRO A 583     -24.977  15.633  38.861  1.00156.86           C
ATOM   1067  CD  PRO A 583     -23.837  14.615  37.014  1.00156.86           C
ATOM   1068  CB  PRO A 583     -23.582  16.249  38.803  1.00156.86           C
ATOM   1069  CG  PRO A 583     -22.787  15.247  37.944  1.00156.86           C
ATOM   1070  C   PRO A 583     -26.092  16.614  39.058  1.00156.86           C
ATOM   1071  O   PRO A 583     -26.421  16.911  40.206  1.00156.86           O
ATOM   1072  N   ASP A 584     -26.658  17.153  37.961  1.00 86.86           N
ATOM   1073  CA  ASP A 584     -27.761  18.072  38.014  1.00 86.86           C
ATOM   1074  CB  ASP A 584     -27.911  18.967  36.761  1.00 86.86           C
ATOM   1075  CG  ASP A 584     -28.169  18.149  35.511  1.00 86.86           C
ATOM   1076  OD1 ASP A 584     -28.599  16.975  35.645  1.00 86.86           O
ATOM   1077  OD2 ASP A 584     -27.937  18.691  34.398  1.00 86.86           O
ATOM   1078  C   ASP A 584     -29.031  17.330  38.340  1.00 86.86           C
ATOM   1079  O   ASP A 584     -30.035  17.936  38.708  1.00 86.86           O
ATOM   1080  N   ALA A 585     -29.021  15.988  38.201  1.00 67.58           N
ATOM   1081  CA  ALA A 585     -30.145  15.136  38.502  1.00 67.58           C
ATOM   1082  CB  ALA A 585     -30.823  15.499  39.834  1.00 67.58           C
ATOM   1083  C   ALA A 585     -31.203  15.179  37.431  1.00 67.58           C
ATOM   1084  O   ALA A 585     -32.285  14.622  37.608  1.00 67.58           O
ATOM   1085  N   LYS A 586     -30.938  15.842  36.290  1.00129.78           N
ATOM   1086  CA  LYS A 586     -31.890  15.868  35.209  1.00129.78           C
ATOM   1087  CB  LYS A 586     -31.608  16.960  34.161  1.00129.78           C
ATOM   1088  CG  LYS A 586     -32.119  18.352  34.536  1.00129.78           C
ATOM   1089  CD  LYS A 586     -31.378  19.036  35.682  1.00129.78           C
ATOM   1090  CE  LYS A 586     -31.910  20.438  35.988  1.00129.78           C
ATOM   1091  NZ  LYS A 586     -31.710  21.320  34.816  1.00129.78           N
ATOM   1092  C   LYS A 586     -31.967  14.563  34.459  1.00129.78           C
ATOM   1093  O   LYS A 586     -33.053  14.141  34.058  1.00129.78           O
ATOM   1094  N   VAL A 587     -30.818  13.886  34.243  1.00 55.65           N
ATOM   1095  CA  VAL A 587     -30.806  12.756  33.350  1.00 55.65           C
ATOM   1096  CB  VAL A 587     -29.885  12.991  32.179  1.00 55.65           C
ATOM   1097  CG1 VAL A 587     -29.765  11.718  31.326  1.00 55.65           C
ATOM   1098  CG2 VAL A 587     -30.404  14.209  31.398  1.00 55.65           C
ATOM   1099  C   VAL A 587     -30.340  11.510  34.042  1.00 55.65           C
ATOM   1100  O   VAL A 587     -29.582  11.553  35.010  1.00 55.65           O
ATOM   1101  N   CYS A 588     -30.829  10.352  33.547  1.00 41.36           N
ATOM   1102  CA  CYS A 588     -30.412   9.064  34.019  1.00 41.36           C
ATOM   1103  CB  CYS A 588     -31.578   8.191  34.520  1.00 41.36           C
ATOM   1104  SG  CYS A 588     -31.034   6.562  35.115  1.00 41.36           S
ATOM   1105  C   CYS A 588     -29.791   8.360  32.843  1.00 41.36           C
ATOM   1106  O   CYS A 588     -30.348   8.366  31.745  1.00 41.36           O
ATOM   1107  N   PHE A 589     -28.603   7.744  33.047  1.00 67.70           N
ATOM   1108  CA  PHE A 589     -27.909   7.037  31.998  1.00 67.70           C
ATOM   1109  CB  PHE A 589     -26.383   7.271  31.994  1.00 67.70           C
ATOM   1110  CG  PHE A 589     -26.079   8.713  31.745  1.00 67.70           C
ATOM   1111  CD1 PHE A 589     -26.057   9.612  32.788  1.00 67.70           C
ATOM   1112  CD2 PHE A 589     -25.802   9.166  30.475  1.00 67.70           C
ATOM   1113  CE1 PHE A 589     -25.768  10.939  32.569  1.00 67.70           C
ATOM   1114  CE2 PHE A 589     -25.512  10.492  30.251  1.00 67.70           C
ATOM   1115  CZ  PHE A 589     -25.500  11.382  31.297  1.00 67.70           C
ATOM   1116  C   PHE A 589     -28.089   5.572  32.275  1.00 67.70           C
ATOM   1117  O   PHE A 589     -27.878   5.120  33.398  1.00 67.70           O
ATOM   1118  N   SER A 590     -28.485   4.782  31.252  1.00 48.45           N
ATOM   1119  CA  SER A 590     -28.699   3.375  31.475  1.00 48.45           C
ATOM   1120  CB  SER A 590     -30.154   2.953  31.206  1.00 48.45           C
ATOM   1121  OG  SER A 590     -30.315   1.562  31.437  1.00 48.45           O
ATOM   1122  C   SER A 590     -27.830   2.582  30.540  1.00 48.45           C
ATOM   1123  O   SER A 590     -27.831   2.810  29.331  1.00 48.45           O
ATOM   1124  N   CYS A 591     -27.075   1.600  31.087  1.00 50.05           N
ATOM   1125  CA  CYS A 591     -26.235   0.754  30.281  1.00 50.05           C
ATOM   1126  CB  CYS A 591     -24.984   0.237  31.016  1.00 50.05           C
ATOM   1127  SG  CYS A 591     -23.822   1.577  31.421  1.00 50.05           S
ATOM   1128  C   CYS A 591     -27.073  -0.423  29.879  1.00 50.05           C
ATOM   1129  O   CYS A 591     -27.528  -1.193  30.724  1.00 50.05           O
ATOM   1130  N   CYS A 592     -27.303  -0.571  28.557  1.00 48.94           N
ATOM   1131  CA  CYS A 592     -28.165  -1.592  28.025  1.00 48.94           C
ATOM   1132  CB  CYS A 592     -28.922  -1.138  26.765  1.00 48.94           C
ATOM   1133  SG  CYS A 592     -30.007   0.285  27.087  1.00 48.94           S
ATOM   1134  C   CYS A 592     -27.389  -2.829  27.674  1.00 48.94           C
ATOM   1135  O   CYS A 592     -26.183  -2.788  27.429  1.00 48.94           O
ATOM   1136  N   SER A 593     -28.105  -3.975  27.630  1.00 52.19           N
ATOM   1137  CA  SER A 593     -27.548  -5.268  27.327  1.00 52.19           C
ATOM   1138  CB  SER A 593     -28.561  -6.410  27.527  1.00 52.19           C
ATOM   1139  OG  SER A 593     -29.661  -6.257  26.641  1.00 52.19           O
ATOM   1140  C   SER A 593     -27.090  -5.307  25.897  1.00 52.19           C
ATOM   1141  O   SER A 593     -26.256  -6.134  25.529  1.00 52.19           O
ATOM   1142  N   ASP A 594     -27.675  -4.450  25.040  1.00 92.50           N
ATOM   1143  CA  ASP A 594     -27.309  -4.344  23.652  1.00 92.50           C
ATOM   1144  CB  ASP A 594     -28.396  -3.694  22.763  1.00 92.50           C
ATOM   1145  CG  ASP A 594     -28.717  -2.281  23.222  1.00 92.50           C
ATOM   1146  OD1 ASP A 594     -27.999  -1.762  24.115  1.00 92.50           O
ATOM   1147  OD2 ASP A 594     -29.700  -1.702  22.686  1.00 92.50           O
ATOM   1148  C   ASP A 594     -25.999  -3.627  23.505  1.00 92.50           C
ATOM   1149  O   ASP A 594     -25.384  -3.681  22.440  1.00 92.50           O
ATOM   1150  N   GLY A 595     -25.559  -2.890  24.547  1.00 41.96           N
ATOM   1151  CA  GLY A 595     -24.297  -2.201  24.471  1.00 41.96           C
ATOM   1152  C   GLY A 595     -24.532  -0.722  24.352  1.00 41.96           C
ATOM   1153  O   GLY A 595     -23.592   0.066  24.456  1.00 41.96           O
ATOM   1154  N   ASN A 596     -25.791  -0.297  24.130  1.00 74.17           N
ATOM   1155  CA  ASN A 596     -26.069   1.106  23.994  1.00 74.17           C
ATOM   1156  CB  ASN A 596     -27.385   1.400  23.257  1.00 74.17           C
ATOM   1157  CG  ASN A 596     -27.250   0.912  21.823  1.00 74.17           C
ATOM   1158  OD1 ASN A 596     -26.497  -0.012  21.533  1.00 74.17           O
ATOM   1159  ND2 ASN A 596     -27.997   1.554  20.888  1.00 74.17           N
ATOM   1160  C   ASN A 596     -26.187   1.722  25.356  1.00 74.17           C
ATOM   1161  O   ASN A 596     -26.453   1.040  26.344  1.00 74.17           O
ATOM   1162  N   ILE A 597     -25.958   3.051  25.436  1.00 71.06           N
ATOM   1163  CA  ILE A 597     -26.109   3.767  26.670  1.00 71.06           C
ATOM   1164  CB  ILE A 597     -24.869   4.517  27.047  1.00 71.06           C
ATOM   1165  CG2 ILE A 597     -25.154   5.337  28.317  1.00 71.06           C
ATOM   1166  CG1 ILE A 597     -23.719   3.509  27.206  1.00 71.06           C
ATOM   1167  CD1 ILE A 597     -22.334   4.139  27.245  1.00 71.06           C
ATOM   1168  C   ILE A 597     -27.233   4.739  26.469  1.00 71.06           C
ATOM   1169  O   ILE A 597     -27.105   5.709  25.721  1.00 71.06           O
ATOM   1170  N   ALA A 598     -28.383   4.479  27.130  1.00 43.24           N
ATOM   1171  CA  ALA A 598     -29.541   5.319  26.984  1.00 43.24           C
ATOM   1172  CB  ALA A 598     -30.862   4.601  27.313  1.00 43.24           C
ATOM   1173  C   ALA A 598     -29.434   6.508  27.889  1.00 43.24           C
ATOM   1174  O   ALA A 598     -28.980   6.409  29.028  1.00 43.24           O
ATOM   1175  N   VAL A 599     -29.874   7.679  27.389  1.00 51.42           N
ATOM   1176  CA  VAL A 599     -29.891   8.871  28.186  1.00 51.42           C
ATOM   1177  CB  VAL A 599     -29.197  10.030  27.530  1.00 51.42           C
ATOM   1178  CG1 VAL A 599     -29.350  11.272  28.423  1.00 51.42           C
ATOM   1179  CG2 VAL A 599     -27.734   9.637  27.262  1.00 51.42           C
ATOM   1180  C   VAL A 599     -31.337   9.230  28.335  1.00 51.42           C
ATOM   1181  O   VAL A 599     -32.025   9.466  27.343  1.00 51.42           O
ATOM   1182  N   TRP A 600     -31.838   9.289  29.587  1.00 66.06           N
ATOM   1183  CA  TRP A 600     -33.237   9.549  29.780  1.00 66.06           C
ATOM   1184  CB  TRP A 600     -33.939   8.502  30.664  1.00 66.06           C
ATOM   1185  CG  TRP A 600     -34.025   7.123  30.054  1.00 66.06           C
ATOM   1186  CD2 TRP A 600     -35.079   6.688  29.180  1.00 66.06           C
ATOM   1187  CD1 TRP A 600     -33.174   6.066  30.190  1.00 66.06           C
ATOM   1188  NE1 TRP A 600     -33.630   4.998  29.454  1.00 66.06           N
ATOM   1189  CE2 TRP A 600     -34.801   5.368  28.827  1.00 66.06           C
ATOM   1190  CE3 TRP A 600     -36.185   7.337  28.709  1.00 66.06           C
ATOM   1191  CZ2 TRP A 600     -35.631   4.673  27.992  1.00 66.06           C
ATOM   1192  CZ3 TRP A 600     -37.018   6.632  27.869  1.00 66.06           C
ATOM   1193  CH2 TRP A 600     -36.746   5.327  27.517  1.00 66.06           C
ATOM   1194  C   TRP A 600     -33.420  10.866  30.467  1.00 66.06           C
ATOM   1195  O   TRP A 600     -32.752  11.172  31.453  1.00 66.06           O
ATOM   1196  N   ASP A 601     -34.348  11.690  29.935  1.00 72.19           N
ATOM   1197  CA  ASP A 601     -34.708  12.923  30.573  1.00 72.19           C
ATOM   1198  CB  ASP A 601     -35.313  13.960  29.611  1.00 72.19           C
ATOM   1199  CG  ASP A 601     -35.545  15.275  30.353  1.00 72.19           C
ATOM   1200  OD1 ASP A 601     -36.039  15.240  31.511  1.00 72.19           O
ATOM   1201  OD2 ASP A 601     -35.245  16.341  29.752  1.00 72.19           O
ATOM   1202  C   ASP A 601     -35.755  12.512  31.558  1.00 72.19           C
ATOM   1203  O   ASP A 601     -36.801  11.983  31.187  1.00 72.19           O
ATOM   1204  N   LEU A 602     -35.465  12.712  32.854  1.00 62.90           N
ATOM   1205  CA  LEU A 602     -36.315  12.244  33.908  1.00 62.90           C
ATOM   1206  CB  LEU A 602     -35.657  12.393  35.290  1.00 62.90           C
ATOM   1207  CG  LEU A 602     -34.385  11.535  35.438  1.00 62.90           C
ATOM   1208  CD1 LEU A 602     -33.751  11.702  36.828  1.00 62.90           C
ATOM   1209  CD2 LEU A 602     -34.657  10.065  35.082  1.00 62.90           C
ATOM   1210  C   LEU A 602     -37.646  12.936  33.946  1.00 62.90           C
ATOM   1211  O   LEU A 602     -38.671  12.284  34.140  1.00 62.90           O
ATOM   1212  N   HIS A 603     -37.689  14.270  33.763  1.00 94.39           N
ATOM   1213  CA  HIS A 603     -38.957  14.932  33.927  1.00 94.39           C
ATOM   1214  ND1 HIS A 603     -40.615  17.157  35.557  1.00 94.39           N
ATOM   1215  CG  HIS A 603     -40.176  17.099  34.253  1.00 94.39           C
ATOM   1216  CB  HIS A 603     -38.878  16.465  33.846  1.00 94.39           C
ATOM   1217  NE2 HIS A 603     -42.176  18.141  34.317  1.00 94.39           N
ATOM   1218  CD2 HIS A 603     -41.142  17.704  33.509  1.00 94.39           C
ATOM   1219  CE1 HIS A 603     -41.814  17.789  35.538  1.00 94.39           C
ATOM   1220  C   HIS A 603     -39.958  14.476  32.902  1.00 94.39           C
ATOM   1221  O   HIS A 603     -41.099  14.158  33.237  1.00 94.39           O
ATOM   1222  N   ASN A 604     -39.559  14.480  31.617  1.00100.70           N
ATOM   1223  CA  ASN A 604     -40.377  14.106  30.491  1.00100.70           C
ATOM   1224  CB  ASN A 604     -39.993  14.850  29.197  1.00100.70           C
ATOM   1225  CG  ASN A 604     -38.530  14.604  28.890  1.00100.70           C
ATOM   1226  OD1 ASN A 604     -37.991  13.541  29.190  1.00100.70           O
ATOM   1227  ND2 ASN A 604     -37.862  15.629  28.293  1.00100.70           N
ATOM   1228  C   ASN A 604     -40.461  12.617  30.255  1.00100.70           C
ATOM   1229  O   ASN A 604     -41.345  12.160  29.531  1.00100.70           O
ATOM   1230  N   GLN A 605     -39.537  11.815  30.825  1.00 95.30           N
ATOM   1231  CA  GLN A 605     -39.501  10.389  30.598  1.00 95.30           C
ATOM   1232  CB  GLN A 605     -40.775   9.629  31.020  1.00 95.30           C
ATOM   1233  CG  GLN A 605     -41.071   9.632  32.523  1.00 95.30           C
ATOM   1234  CD  GLN A 605     -42.208  10.608  32.803  1.00 95.30           C
ATOM   1235  OE1 GLN A 605     -43.321  10.455  32.299  1.00 95.30           O
ATOM   1236  NE2 GLN A 605     -41.916  11.646  33.631  1.00 95.30           N
ATOM   1237  C   GLN A 605     -39.292  10.092  29.143  1.00 95.30           C
ATOM   1238  O   GLN A 605     -39.963   9.231  28.574  1.00 95.30           O
ATOM   1239  N   THR A 606     -38.343  10.797  28.497  1.00 35.61           N
ATOM   1240  CA  THR A 606     -38.080  10.542  27.110  1.00 35.61           C
ATOM   1241  CB  THR A 606     -38.358  11.728  26.238  1.00 35.61           C
ATOM   1242  OG1 THR A 606     -39.709  12.139  26.388  1.00 35.61           O
ATOM   1243  CG2 THR A 606     -38.084  11.343  24.776  1.00 35.61           C
ATOM   1244  C   THR A 606     -36.623  10.221  26.965  1.00 35.61           C
ATOM   1245  O   THR A 606     -35.787  10.745  27.699  1.00 35.61           O
ATOM   1246  N   LEU A 607     -36.286   9.333  26.005  1.00 62.73           N
ATOM   1247  CA  LEU A 607     -34.914   8.976  25.770  1.00 62.73           C
ATOM   1248  CB  LEU A 607     -34.767   7.590  25.110  1.00 62.73           C
ATOM   1249  CG  LEU A 607     -33.318   7.153  24.835  1.00 62.73           C
ATOM   1250  CD1 LEU A 607     -32.509   7.021  26.134  1.00 62.73           C
ATOM   1251  CD2 LEU A 607     -33.285   5.871  23.994  1.00 62.73           C
ATOM   1252  C   LEU A 607     -34.366  10.007  24.832  1.00 62.73           C
ATOM   1253  O   LEU A 607     -34.684  10.022  23.644  1.00 62.73           O
ATOM   1254  N   VAL A 608     -33.564  10.941  25.386  1.00 61.15           N
ATOM   1255  CA  VAL A 608     -32.990  12.031  24.648  1.00 61.15           C
ATOM   1256  CB  VAL A 608     -32.477  13.116  25.549  1.00 61.15           C
ATOM   1257  CG1 VAL A 608     -33.675  13.683  26.330  1.00 61.15           C
ATOM   1258  CG2 VAL A 608     -31.367  12.545  26.443  1.00 61.15           C
ATOM   1259  C   VAL A 608     -31.876  11.602  23.736  1.00 61.15           C
ATOM   1260  O   VAL A 608     -31.814  12.040  22.588  1.00 61.15           O
ATOM   1261  N   ARG A 609     -30.952  10.740  24.211  1.00106.46           N
ATOM   1262  CA  ARG A 609     -29.826  10.419  23.373  1.00106.46           C
ATOM   1263  CB  ARG A 609     -28.595  11.303  23.654  1.00106.46           C
ATOM   1264  CG  ARG A 609     -27.444  11.093  22.669  1.00106.46           C
ATOM   1265  CD  ARG A 609     -26.146  11.812  23.047  1.00106.46           C
ATOM   1266  NE  ARG A 609     -26.445  13.264  23.204  1.00106.46           N
ATOM   1267  CZ  ARG A 609     -26.729  13.757  24.445  1.00106.46           C
ATOM   1268  NH1 ARG A 609     -26.715  12.920  25.524  1.00106.46           N
ATOM   1269  NH2 ARG A 609     -27.008  15.083  24.612  1.00106.46           N
ATOM   1270  C   ARG A 609     -29.408   9.010  23.633  1.00106.46           C
ATOM   1271  O   ARG A 609     -29.761   8.426  24.655  1.00106.46           O
ATOM   1272  N   GLN A 610     -28.663   8.412  22.679  1.00 72.24           N
ATOM   1273  CA  GLN A 610     -28.169   7.086  22.892  1.00 72.24           C
ATOM   1274  CB  GLN A 610     -28.989   6.008  22.163  1.00 72.24           C
ATOM   1275  CG  GLN A 610     -28.603   4.578  22.543  1.00 72.24           C
ATOM   1276  CD  GLN A 610     -29.703   3.655  22.042  1.00 72.24           C
ATOM   1277  OE1 GLN A 610     -30.380   2.992  22.824  1.00 72.24           O
ATOM   1278  NE2 GLN A 610     -29.908   3.611  20.702  1.00 72.24           N
ATOM   1279  C   GLN A 610     -26.753   7.047  22.403  1.00 72.24           C
ATOM   1280  O   GLN A 610     -26.455   7.494  21.296  1.00 72.24           O
ATOM   1281  N   PHE A 611     -25.834   6.517  23.239  1.00135.56           N
ATOM   1282  CA  PHE A 611     -24.455   6.435  22.854  1.00135.56           C
ATOM   1283  CB  PHE A 611     -23.463   6.590  24.023  1.00135.56           C
ATOM   1284  CG  PHE A 611     -23.621   7.959  24.598  1.00135.56           C
ATOM   1285  CD1 PHE A 611     -23.007   9.042  24.011  1.00135.56           C
ATOM   1286  CD2 PHE A 611     -24.394   8.163  25.717  1.00135.56           C
ATOM   1287  CE1 PHE A 611     -23.155  10.304  24.539  1.00135.56           C
ATOM   1288  CE2 PHE A 611     -24.545   9.421  26.250  1.00135.56           C
ATOM   1289  CZ  PHE A 611     -23.924  10.496  25.661  1.00135.56           C
ATOM   1290  C   PHE A 611     -24.260   5.067  22.285  1.00135.56           C
ATOM   1291  O   PHE A 611     -24.463   4.058  22.959  1.00135.56           O
ATOM   1292  N   GLN A 612     -23.846   5.006  21.008  1.00 94.55           N
ATOM   1293  CA  GLN A 612     -23.688   3.749  20.344  1.00 94.55           C
ATOM   1294  CB  GLN A 612     -24.194   3.801  18.892  1.00 94.55           C
ATOM   1295  CG  GLN A 612     -25.642   4.291  18.750  1.00 94.55           C
ATOM   1296  CD  GLN A 612     -26.594   3.112  18.829  1.00 94.55           C
ATOM   1297  OE1 GLN A 612     -26.187   1.955  18.913  1.00 94.55           O
ATOM   1298  NE2 GLN A 612     -27.916   3.413  18.774  1.00 94.55           N
ATOM   1299  C   GLN A 612     -22.218   3.482  20.287  1.00 94.55           C
ATOM   1300  O   GLN A 612     -21.415   4.413  20.276  1.00 94.55           O
ATOM   1301  N   GLY A 613     -21.829   2.196  20.179  1.00 53.24           N
ATOM   1302  CA  GLY A 613     -20.430   1.876  20.138  1.00 53.24           C
ATOM   1303  C   GLY A 613     -20.155   0.531  20.752  1.00 53.24           C
ATOM   1304  O   GLY A 613     -19.592  -0.324  20.071  1.00 53.24           O
ATOM   1305  N   HIS A 614     -20.552   0.259  22.012  1.00 65.98           N
ATOM   1306  CA  HIS A 614     -20.226  -1.036  22.553  1.00 65.98           C
ATOM   1307  ND1 HIS A 614     -18.490  -0.917  25.387  1.00 65.98           N
ATOM   1308  CG  HIS A 614     -19.710  -0.451  24.951  1.00 65.98           C
ATOM   1309  CB  HIS A 614     -20.612  -1.217  24.030  1.00 65.98           C
ATOM   1310  NE2 HIS A 614     -18.765   1.091  26.299  1.00 65.98           N
ATOM   1311  CD2 HIS A 614     -19.863   0.776  25.518  1.00 65.98           C
ATOM   1312  CE1 HIS A 614     -17.968   0.044  26.189  1.00 65.98           C
ATOM   1313  C   HIS A 614     -20.904  -2.101  21.738  1.00 65.98           C
ATOM   1314  O   HIS A 614     -22.084  -2.003  21.406  1.00 65.98           O
ATOM   1315  N   THR A 615     -20.114  -3.123  21.343  1.00 69.56           N
ATOM   1316  CA  THR A 615     -20.528  -4.261  20.563  1.00 69.56           C
ATOM   1317  CB  THR A 615     -19.363  -4.983  19.957  1.00 69.56           C
ATOM   1318  OG1 THR A 615     -18.515  -5.490  20.975  1.00 69.56           O
ATOM   1319  CG2 THR A 615     -18.587  -3.988  19.078  1.00 69.56           C
ATOM   1320  C   THR A 615     -21.298  -5.243  21.393  1.00 69.56           C
ATOM   1321  O   THR A 615     -22.143  -5.967  20.869  1.00 69.56           O
ATOM   1322  N   ASP A 616     -20.946  -5.356  22.690  1.00112.95           N
ATOM   1323  CA  ASP A 616     -21.609  -6.218  23.633  1.00112.95           C
ATOM   1324  CB  ASP A 616     -20.679  -7.176  24.396  1.00112.95           C
ATOM   1325  CG  ASP A 616     -20.524  -8.458  23.608  1.00112.95           C
ATOM   1326  OD1 ASP A 616     -21.571  -9.128  23.402  1.00112.95           O
ATOM   1327  OD2 ASP A 616     -19.376  -8.791  23.210  1.00112.95           O
ATOM   1328  C   ASP A 616     -22.211  -5.347  24.683  1.00112.95           C
ATOM   1329  O   ASP A 616     -22.143  -4.124  24.601  1.00112.95           O
ATOM   1330  N   GLY A 617     -22.782  -5.979  25.728  1.00 43.47           N
ATOM   1331  CA  GLY A 617     -23.500  -5.256  26.739  1.00 43.47           C
ATOM   1332  C   GLY A 617     -22.597  -4.314  27.475  1.00 43.47           C
ATOM   1333  O   GLY A 617     -21.412  -4.580  27.666  1.00 43.47           O
ATOM   1334  N   ALA A 618     -23.166  -3.166  27.912  1.00 56.74           N
ATOM   1335  CA  ALA A 618     -22.437  -2.211  28.699  1.00 56.74           C
ATOM   1336  CB  ALA A 618     -22.883  -0.754  28.476  1.00 56.74           C
ATOM   1337  C   ALA A 618     -22.727  -2.573  30.127  1.00 56.74           C
ATOM   1338  O   ALA A 618     -23.878  -2.584  30.562  1.00 56.74           O
ATOM   1339  N   SER A 619     -21.664  -2.966  30.852  1.00133.89           N
ATOM   1340  CA  SER A 619     -21.694  -3.459  32.202  1.00133.89           C
ATOM   1341  CB  SER A 619     -20.532  -4.434  32.446  1.00133.89           C
ATOM   1342  OG  SER A 619     -20.485  -4.807  33.812  1.00133.89           O
ATOM   1343  C   SER A 619     -21.617  -2.415  33.288  1.00133.89           C
ATOM   1344  O   SER A 619     -22.138  -2.633  34.381  1.00133.89           O
ATOM   1345  N   CYS A 620     -20.918  -1.285  33.060  1.00118.23           N
ATOM   1346  CA  CYS A 620     -20.749  -0.327  34.126  1.00118.23           C
ATOM   1347  CB  CYS A 620     -19.534  -0.555  35.033  1.00118.23           C
ATOM   1348  SG  CYS A 620     -19.909  -1.634  36.434  1.00118.23           S
ATOM   1349  C   CYS A 620     -20.571   1.041  33.572  1.00118.23           C
ATOM   1350  O   CYS A 620     -20.358   1.217  32.374  1.00118.23           O
ATOM   1351  N   ILE A 621     -20.675   2.057  34.460  1.00 82.45           N
ATOM   1352  CA  ILE A 621     -20.597   3.410  33.996  1.00 82.45           C
ATOM   1353  CB  ILE A 621     -21.910   3.874  33.429  1.00 82.45           C
ATOM   1354  CG2 ILE A 621     -22.949   3.826  34.560  1.00 82.45           C
ATOM   1355  CG1 ILE A 621     -21.780   5.242  32.744  1.00 82.45           C
ATOM   1356  CD1 ILE A 621     -23.028   5.636  31.956  1.00 82.45           C
ATOM   1357  C   ILE A 621     -20.250   4.331  35.125  1.00 82.45           C
ATOM   1358  O   ILE A 621     -20.530   4.047  36.289  1.00 82.45           O
ATOM   1359  N   ASP A 622     -19.613   5.474  34.791  1.00 76.78           N
ATOM   1360  CA  ASP A 622     -19.304   6.469  35.777  1.00 76.78           C
ATOM   1361  CB  ASP A 622     -17.960   6.207  36.485  1.00 76.78           C
ATOM   1362  CG  ASP A 622     -17.978   6.840  37.873  1.00 76.78           C
ATOM   1363  OD1 ASP A 622     -18.746   7.812  38.094  1.00 76.78           O
ATOM   1364  OD2 ASP A 622     -17.229   6.331  38.748  1.00 76.78           O
ATOM   1365  C   ASP A 622     -19.210   7.772  35.035  1.00 76.78           C
ATOM   1366  O   ASP A 622     -19.162   7.789  33.806  1.00 76.78           O
ATOM   1367  N   ILE A 623     -19.211   8.904  35.766  1.00 51.03           N
ATOM   1368  CA  ILE A 623     -19.098  10.205  35.162  1.00 51.03           C
ATOM   1369  CB  ILE A 623     -20.243  11.115  35.507  1.00 51.03           C
ATOM   1370  CG2 ILE A 623     -19.932  12.518  34.963  1.00 51.03           C
ATOM   1371  CG1 ILE A 623     -21.562  10.532  34.969  1.00 51.03           C
ATOM   1372  CD1 ILE A 623     -22.805  11.227  35.521  1.00 51.03           C
ATOM   1373  C   ILE A 623     -17.835  10.819  35.691  1.00 51.03           C
ATOM   1374  O   ILE A 623     -17.436  10.564  36.825  1.00 51.03           O
ATOM   1375  N   SER A 624     -17.151  11.636  34.863  1.00 47.65           N
ATOM   1376  CA  SER A 624     -15.903  12.228  35.264  1.00 47.65           C
ATOM   1377  CB  SER A 624     -15.164  12.926  34.108  1.00 47.65           C
ATOM   1378  OG  SER A 624     -15.964  13.972  33.577  1.00 47.65           O
ATOM   1379  C   SER A 624     -16.156  13.230  36.351  1.00 47.65           C
ATOM   1380  O   SER A 624     -17.288  13.654  36.578  1.00 47.65           O
ATOM   1381  N   HIS A 625     -15.081  13.626  37.063  1.00 86.86           N
ATOM   1382  CA  HIS A 625     -15.169  14.547  38.165  1.00 86.86           C
ATOM   1383  ND1 HIS A 625     -14.699  15.941  40.923  1.00 86.86           N
ATOM   1384  CG  HIS A 625     -13.856  15.929  39.834  1.00 86.86           C
ATOM   1385  CB  HIS A 625     -13.802  14.833  38.810  1.00 86.86           C
ATOM   1386  NE2 HIS A 625     -13.495  17.807  41.032  1.00 86.86           N
ATOM   1387  CD2 HIS A 625     -13.129  17.077  39.916  1.00 86.86           C
ATOM   1388  CE1 HIS A 625     -14.442  17.086  41.605  1.00 86.86           C
ATOM   1389  C   HIS A 625     -15.713  15.860  37.688  1.00 86.86           C
ATOM   1390  O   HIS A 625     -16.508  16.491  38.385  1.00 86.86           O
ATOM   1391  N   ASP A 626     -15.265  16.317  36.502  1.00105.65           N
ATOM   1392  CA  ASP A 626     -15.694  17.556  35.913  1.00105.65           C
ATOM   1393  CB  ASP A 626     -14.767  18.035  34.770  1.00105.65           C
ATOM   1394  CG  ASP A 626     -14.597  16.951  33.716  1.00105.65           C
ATOM   1395  OD1 ASP A 626     -15.608  16.579  33.071  1.00105.65           O
ATOM   1396  OD2 ASP A 626     -13.441  16.486  33.534  1.00105.65           O
ATOM   1397  C   ASP A 626     -17.137  17.467  35.483  1.00105.65           C
ATOM   1398  O   ASP A 626     -17.822  18.485  35.401  1.00105.65           O
ATOM   1399  N   GLY A 627     -17.638  16.258  35.161  1.00 47.11           N
ATOM   1400  CA  GLY A 627     -19.035  16.099  34.849  1.00 47.11           C
ATOM   1401  C   GLY A 627     -19.253  16.174  33.368  1.00 47.11           C
ATOM   1402  O   GLY A 627     -20.374  16.022  32.887  1.00 47.11           O
ATOM   1403  N   THR A 628     -18.178  16.468  32.622  1.00148.76           N
ATOM   1404  CA  THR A 628     -18.155  16.599  31.193  1.00148.76           C
ATOM   1405  CB  THR A 628     -16.894  17.260  30.724  1.00148.76           C
ATOM   1406  OG1 THR A 628     -16.760  18.545  31.308  1.00148.76           O
ATOM   1407  CG2 THR A 628     -16.945  17.379  29.202  1.00148.76           C
ATOM   1408  C   THR A 628     -18.227  15.280  30.477  1.00148.76           C
ATOM   1409  O   THR A 628     -18.889  15.172  29.443  1.00148.76           O
ATOM   1410  N   LYS A 629     -17.525  14.243  30.987  1.00101.22           N
ATOM   1411  CA  LYS A 629     -17.430  13.023  30.229  1.00101.22           C
ATOM   1412  CB  LYS A 629     -15.988  12.587  29.908  1.00101.22           C
ATOM   1413  CG  LYS A 629     -15.299  13.396  28.808  1.00101.22           C
ATOM   1414  CD  LYS A 629     -14.939  14.828  29.203  1.00101.22           C
ATOM   1415  CE  LYS A 629     -14.221  15.604  28.097  1.00101.22           C
ATOM   1416  NZ  LYS A 629     -14.124  17.034  28.464  1.00101.22           N
ATOM   1417  C   LYS A 629     -18.051  11.865  30.937  1.00101.22           C
ATOM   1418  O   LYS A 629     -18.182  11.836  32.160  1.00101.22           O
ATOM   1419  N   LEU A 630     -18.453  10.861  30.130  1.00 66.95           N
ATOM   1420  CA  LEU A 630     -19.041   9.653  30.624  1.00 66.95           C
ATOM   1421  CB  LEU A 630     -20.355   9.311  29.900  1.00 66.95           C
ATOM   1422  CG  LEU A 630     -21.132   8.128  30.500  1.00 66.95           C
ATOM   1423  CD1 LEU A 630     -21.664   8.472  31.902  1.00 66.95           C
ATOM   1424  CD2 LEU A 630     -22.241   7.654  29.545  1.00 66.95           C
ATOM   1425  C   LEU A 630     -18.050   8.559  30.348  1.00 66.95           C
ATOM   1426  O   LEU A 630     -17.374   8.580  29.321  1.00 66.95           O
ATOM   1427  N   TRP A 631     -17.906   7.592  31.280  1.00 71.65           N
ATOM   1428  CA  TRP A 631     -16.987   6.502  31.075  1.00 71.65           C
ATOM   1429  CB  TRP A 631     -15.833   6.500  32.092  1.00 71.65           C
ATOM   1430  CG  TRP A 631     -14.905   7.678  31.917  1.00 71.65           C
ATOM   1431  CD2 TRP A 631     -13.679   7.634  31.174  1.00 71.65           C
ATOM   1432  CD1 TRP A 631     -15.030   8.956  32.381  1.00 71.65           C
ATOM   1433  NE1 TRP A 631     -13.961   9.713  31.964  1.00 71.65           N
ATOM   1434  CE2 TRP A 631     -13.120   8.910  31.221  1.00 71.65           C
ATOM   1435  CE3 TRP A 631     -13.070   6.611  30.504  1.00 71.65           C
ATOM   1436  CZ2 TRP A 631     -11.938   9.186  30.595  1.00 71.65           C
ATOM   1437  CZ3 TRP A 631     -11.878   6.892  29.875  1.00 71.65           C
ATOM   1438  CH2 TRP A 631     -11.323   8.155  29.919  1.00 71.65           C
ATOM   1439  C   TRP A 631     -17.763   5.231  31.236  1.00 71.65           C
ATOM   1440  O   TRP A 631     -18.506   5.071  32.204  1.00 71.65           O
ATOM   1441  N   THR A 632     -17.611   4.288  30.282  1.00 46.80           N
ATOM   1442  CA  THR A 632     -18.376   3.070  30.339  1.00 46.80           C
ATOM   1443  CB  THR A 632     -19.479   3.017  29.321  1.00 46.80           C
ATOM   1444  OG1 THR A 632     -18.941   3.119  28.012  1.00 46.80           O
ATOM   1445  CG2 THR A 632     -20.457   4.174  29.578  1.00 46.80           C
ATOM   1446  C   THR A 632     -17.482   1.897  30.077  1.00 46.80           C
ATOM   1447  O   THR A 632     -16.449   2.016  29.421  1.00 46.80           O
ATOM   1448  N   GLY A 633     -17.877   0.711  30.587  1.00 30.37           N
ATOM   1449  CA  GLY A 633     -17.092  -0.476  30.401  1.00 30.37           C
ATOM   1450  C   GLY A 633     -17.962  -1.489  29.735  1.00 30.37           C
ATOM   1451  O   GLY A 633     -19.184  -1.463  29.887  1.00 30.37           O
ATOM   1452  N   GLY A 634     -17.351  -2.444  29.001  1.00 43.07           N
ATOM   1453  CA  GLY A 634     -18.211  -3.332  28.281  1.00 43.07           C
ATOM   1454  C   GLY A 634     -17.704  -4.737  28.239  1.00 43.07           C
ATOM   1455  O   GLY A 634     -16.543  -5.040  28.511  1.00 43.07           O
ATOM   1456  N   LEU A 635     -18.647  -5.626  27.875  1.00103.25           N
ATOM   1457  CA  LEU A 635     -18.500  -7.037  27.675  1.00103.25           C
ATOM   1458  CB  LEU A 635     -19.849  -7.764  27.525  1.00103.25           C
ATOM   1459  CG  LEU A 635     -20.725  -7.664  28.794  1.00103.25           C
ATOM   1460  CD1 LEU A 635     -22.044  -8.439  28.637  1.00103.25           C
ATOM   1461  CD2 LEU A 635     -19.942  -8.065  30.057  1.00103.25           C
ATOM   1462  C   LEU A 635     -17.683  -7.227  26.434  1.00103.25           C
ATOM   1463  O   LEU A 635     -17.209  -8.327  26.155  1.00103.25           O
ATOM   1464  N   ASP A 636     -17.616  -6.171  25.599  1.00104.80           N
ATOM   1465  CA  ASP A 636     -16.827  -6.107  24.398  1.00104.80           C
ATOM   1466  CB  ASP A 636     -17.252  -5.001  23.407  1.00104.80           C
ATOM   1467  CG  ASP A 636     -17.131  -3.607  23.998  1.00104.80           C
ATOM   1468  OD1 ASP A 636     -16.830  -3.491  25.215  1.00104.80           O
ATOM   1469  OD2 ASP A 636     -17.355  -2.632  23.231  1.00104.80           O
ATOM   1470  C   ASP A 636     -15.358  -5.987  24.721  1.00104.80           C
ATOM   1471  O   ASP A 636     -14.528  -5.954  23.814  1.00104.80           O
ATOM   1472  N   ASN A 637     -14.999  -5.866  26.018  1.00 83.66           N
ATOM   1473  CA  ASN A 637     -13.627  -5.745  26.453  1.00 83.66           C
ATOM   1474  CB  ASN A 637     -12.661  -6.734  25.770  1.00 83.66           C
ATOM   1475  CG  ASN A 637     -12.956  -8.141  26.274  1.00 83.66           C
ATOM   1476  OD1 ASN A 637     -13.817  -8.337  27.128  1.00 83.66           O
ATOM   1477  ND2 ASN A 637     -12.216  -9.150  25.740  1.00 83.66           N
ATOM   1478  C   ASN A 637     -13.096  -4.370  26.197  1.00 83.66           C
ATOM   1479  O   ASN A 637     -11.889  -4.187  26.036  1.00 83.66           O
ATOM   1480  N   THR A 638     -13.972  -3.348  26.181  1.00 60.16           N
ATOM   1481  CA  THR A 638     -13.447  -2.031  25.984  1.00 60.16           C
ATOM   1482  CB  THR A 638     -13.862  -1.396  24.687  1.00 60.16           C
ATOM   1483  OG1 THR A 638     -15.268  -1.210  24.661  1.00 60.16           O
ATOM   1484  CG2 THR A 638     -13.427  -2.303  23.523  1.00 60.16           C
ATOM   1485  C   THR A 638     -13.941  -1.128  27.069  1.00 60.16           C
ATOM   1486  O   THR A 638     -14.929  -1.410  27.748  1.00 60.16           O
ATOM   1487  N   VAL A 639     -13.188  -0.031  27.289  1.00 57.63           N
ATOM   1488  CA  VAL A 639     -13.617   1.042  28.135  1.00 57.63           C
ATOM   1489  CB  VAL A 639     -12.653   1.400  29.230  1.00 57.63           C
ATOM   1490  CG1 VAL A 639     -13.151   2.685  29.914  1.00 57.63           C
ATOM   1491  CG2 VAL A 639     -12.532   0.205  30.192  1.00 57.63           C
ATOM   1492  C   VAL A 639     -13.697   2.208  27.204  1.00 57.63           C
ATOM   1493  O   VAL A 639     -12.786   2.432  26.407  1.00 57.63           O
ATOM   1494  N   ARG A 640     -14.804   2.973  27.253  1.00 94.15           N
ATOM   1495  CA  ARG A 640     -14.939   4.056  26.321  1.00 94.15           C
ATOM   1496  CB  ARG A 640     -15.999   3.762  25.247  1.00 94.15           C
ATOM   1497  CG  ARG A 640     -15.596   2.512  24.461  1.00 94.15           C
ATOM   1498  CD  ARG A 640     -16.612   1.962  23.463  1.00 94.15           C
ATOM   1499  NE  ARG A 640     -15.954   0.768  22.861  1.00 94.15           N
ATOM   1500  CZ  ARG A 640     -16.301   0.325  21.620  1.00 94.15           C
ATOM   1501  NH1 ARG A 640     -17.321   0.921  20.947  1.00 94.15           N
ATOM   1502  NH2 ARG A 640     -15.618  -0.704  21.043  1.00 94.15           N
ATOM   1503  C   ARG A 640     -15.314   5.297  27.066  1.00 94.15           C
ATOM   1504  O   ARG A 640     -16.013   5.245  28.077  1.00 94.15           O
ATOM   1505  N   SER A 641     -14.813   6.451  26.577  1.00 45.19           N
ATOM   1506  CA  SER A 641     -15.117   7.734  27.142  1.00 45.19           C
ATOM   1507  CB  SER A 641     -13.879   8.616  27.382  1.00 45.19           C
ATOM   1508  OG  SER A 641     -13.247   8.912  26.145  1.00 45.19           O
ATOM   1509  C   SER A 641     -15.991   8.428  26.146  1.00 45.19           C
ATOM   1510  O   SER A 641     -15.857   8.220  24.940  1.00 45.19           O
ATOM   1511  N   TRP A 642     -16.928   9.269  26.634  1.00 81.82           N
ATOM   1512  CA  TRP A 642     -17.872   9.877  25.742  1.00 81.82           C
ATOM   1513  CB  TRP A 642     -19.276   9.272  25.921  1.00 81.82           C
ATOM   1514  CG  TRP A 642     -19.310   7.762  25.833  1.00 81.82           C
ATOM   1515  CD2 TRP A 642     -19.602   6.996  24.652  1.00 81.82           C
ATOM   1516  CD1 TRP A 642     -19.087   6.857  26.830  1.00 81.82           C
ATOM   1517  NE1 TRP A 642     -19.217   5.578  26.347  1.00 81.82           N
ATOM   1518  CE2 TRP A 642     -19.535   5.648  25.008  1.00 81.82           C
ATOM   1519  CE3 TRP A 642     -19.899   7.382  23.378  1.00 81.82           C
ATOM   1520  CZ2 TRP A 642     -19.765   4.663  24.090  1.00 81.82           C
ATOM   1521  CZ3 TRP A 642     -20.131   6.386  22.455  1.00 81.82           C
ATOM   1522  CH2 TRP A 642     -20.066   5.053  22.805  1.00 81.82           C
ATOM   1523  C   TRP A 642     -17.991  11.318  26.133  1.00 81.82           C
ATOM   1524  O   TRP A 642     -17.883  11.666  27.308  1.00 81.82           O
ATOM   1525  N   ASP A 643     -18.231  12.196  25.142  1.00 75.25           N
ATOM   1526  CA  ASP A 643     -18.401  13.600  25.380  1.00 75.25           C
ATOM   1527  CB  ASP A 643     -18.014  14.440  24.146  1.00 75.25           C
ATOM   1528  CG  ASP A 643     -18.083  15.915  24.499  1.00 75.25           C
ATOM   1529  OD1 ASP A 643     -17.528  16.302  25.561  1.00 75.25           O
ATOM   1530  OD2 ASP A 643     -18.678  16.681  23.697  1.00 75.25           O
ATOM   1531  C   ASP A 643     -19.862  13.819  25.641  1.00 75.25           C
ATOM   1532  O   ASP A 643     -20.701  13.567  24.780  1.00 75.25           O
ATOM   1533  N   LEU A 644     -20.210  14.291  26.855  1.00 61.21           N
ATOM   1534  CA  LEU A 644     -21.594  14.477  27.198  1.00 61.21           C
ATOM   1535  CB  LEU A 644     -21.805  14.839  28.677  1.00 61.21           C
ATOM   1536  CG  LEU A 644     -21.476  13.672  29.629  1.00 61.21           C
ATOM   1537  CD1 LEU A 644     -21.700  14.068  31.096  1.00 61.21           C
ATOM   1538  CD2 LEU A 644     -22.249  12.399  29.245  1.00 61.21           C
ATOM   1539  C   LEU A 644     -22.222  15.541  26.343  1.00 61.21           C
ATOM   1540  O   LEU A 644     -23.368  15.396  25.921  1.00 61.21           O
ATOM   1541  N   ARG A 645     -21.521  16.664  26.092  1.00 75.76           N
ATOM   1542  CA  ARG A 645     -22.123  17.694  25.288  1.00 75.76           C
ATOM   1543  CB  ARG A 645     -21.318  19.007  25.321  1.00 75.76           C
ATOM   1544  CG  ARG A 645     -19.853  18.835  24.921  1.00 75.76           C
ATOM   1545  CD  ARG A 645     -19.018  20.105  25.080  1.00 75.76           C
ATOM   1546  NE  ARG A 645     -17.588  19.692  25.028  1.00 75.76           N
ATOM   1547  CZ  ARG A 645     -16.937  19.401  26.192  1.00 75.76           C
ATOM   1548  NH1 ARG A 645     -17.594  19.521  27.384  1.00 75.76           N
ATOM   1549  NH2 ARG A 645     -15.635  18.992  26.166  1.00 75.76           N
ATOM   1550  C   ARG A 645     -22.315  17.268  23.853  1.00 75.76           C
ATOM   1551  O   ARG A 645     -23.425  17.363  23.329  1.00 75.76           O
ATOM   1552  N   GLU A 646     -21.245  16.792  23.175  1.00 64.74           N
ATOM   1553  CA  GLU A 646     -21.324  16.415  21.783  1.00 64.74           C
ATOM   1554  CB  GLU A 646     -19.952  16.257  21.105  1.00 64.74           C
ATOM   1555  CG  GLU A 646     -19.179  17.566  20.942  1.00 64.74           C
ATOM   1556  CD  GLU A 646     -17.924  17.260  20.137  1.00 64.74           C
ATOM   1557  OE1 GLU A 646     -18.048  17.091  18.895  1.00 64.74           O
ATOM   1558  OE2 GLU A 646     -16.826  17.192  20.752  1.00 64.74           O
ATOM   1559  C   GLU A 646     -22.052  15.116  21.594  1.00 64.74           C
ATOM   1560  O   GLU A 646     -22.886  14.998  20.698  1.00 64.74           O
ATOM   1561  N   GLY A 647     -21.763  14.106  22.441  1.00 37.83           N
ATOM   1562  CA  GLY A 647     -22.395  12.819  22.326  1.00 37.83           C
ATOM   1563  C   GLY A 647     -21.497  11.827  21.621  1.00 37.83           C
ATOM   1564  O   GLY A 647     -21.914  10.695  21.381  1.00 37.83           O
ATOM   1565  N   ARG A 648     -20.246  12.210  21.272  1.00226.28           N
ATOM   1566  CA  ARG A 648     -19.352  11.350  20.526  1.00226.28           C
ATOM   1567  CB  ARG A 648     -18.377  12.128  19.634  1.00226.28           C
ATOM   1568  CG  ARG A 648     -19.055  13.127  18.708  1.00226.28           C
ATOM   1569  CD  ARG A 648     -18.069  13.890  17.829  1.00226.28           C
ATOM   1570  NE  ARG A 648     -17.026  14.456  18.727  1.00226.28           N
ATOM   1571  CZ  ARG A 648     -15.911  13.719  18.998  1.00226.28           C
ATOM   1572  NH1 ARG A 648     -15.759  12.487  18.431  1.00226.28           N
ATOM   1573  NH2 ARG A 648     -14.944  14.217  19.821  1.00226.28           N
ATOM   1574  C   ARG A 648     -18.456  10.554  21.436  1.00226.28           C
ATOM   1575  O   ARG A 648     -18.190  10.950  22.569  1.00226.28           O
ATOM   1576  N   GLN A 649     -17.951   9.400  20.933  1.00 76.70           N
ATOM   1577  CA  GLN A 649     -17.016   8.590  21.673  1.00 76.70           C
ATOM   1578  CB  GLN A 649     -16.930   7.134  21.180  1.00 76.70           C
ATOM   1579  CG  GLN A 649     -15.934   6.283  21.974  1.00 76.70           C
ATOM   1580  CD  GLN A 649     -15.904   4.875  21.388  1.00 76.70           C
ATOM   1581  OE1 GLN A 649     -14.842   4.267  21.269  1.00 76.70           O
ATOM   1582  NE2 GLN A 649     -17.096   4.336  21.016  1.00 76.70           N
ATOM   1583  C   GLN A 649     -15.653   9.196  21.490  1.00 76.70           C
ATOM   1584  O   GLN A 649     -15.210   9.398  20.360  1.00 76.70           O
ATOM   1585  N   LEU A 650     -15.006   9.613  22.601  1.00 88.54           N
ATOM   1586  CA  LEU A 650     -13.680  10.180  22.584  1.00 88.54           C
ATOM   1587  CB  LEU A 650     -13.447  11.118  23.777  1.00 88.54           C
ATOM   1588  CG  LEU A 650     -14.421  12.313  23.778  1.00 88.54           C
ATOM   1589  CD1 LEU A 650     -14.151  13.254  24.962  1.00 88.54           C
ATOM   1590  CD2 LEU A 650     -14.432  13.036  22.420  1.00 88.54           C
ATOM   1591  C   LEU A 650     -12.538   9.192  22.534  1.00 88.54           C
ATOM   1592  O   LEU A 650     -11.662   9.300  21.677  1.00 88.54           O
ATOM   1593  N   GLN A 651     -12.520   8.187  23.442  1.00 70.06           N
ATOM   1594  CA  GLN A 651     -11.381   7.306  23.548  1.00 70.06           C
ATOM   1595  CB  GLN A 651     -10.577   7.502  24.844  1.00 70.06           C
ATOM   1596  CG  GLN A 651      -9.889   8.862  24.974  1.00 70.06           C
ATOM   1597  CD  GLN A 651      -9.274   8.919  26.365  1.00 70.06           C
ATOM   1598  OE1 GLN A 651      -9.988   8.981  27.364  1.00 70.06           O
ATOM   1599  NE2 GLN A 651      -7.918   8.889  26.439  1.00 70.06           N
ATOM   1600  C   GLN A 651     -11.872   5.898  23.604  1.00 70.06           C
ATOM   1601  O   GLN A 651     -13.064   5.648  23.774  1.00 70.06           O
ATOM   1602  N   GLN A 652     -10.946   4.934  23.425  1.00 56.16           N
ATOM   1603  CA  GLN A 652     -11.311   3.553  23.533  1.00 56.16           C
ATOM   1604  CB  GLN A 652     -11.721   2.927  22.191  1.00 56.16           C
ATOM   1605  CG  GLN A 652     -12.116   1.453  22.295  1.00 56.16           C
ATOM   1606  CD  GLN A 652     -12.617   1.024  20.924  1.00 56.16           C
ATOM   1607  OE1 GLN A 652     -13.623   1.539  20.440  1.00 56.16           O
ATOM   1608  NE2 GLN A 652     -11.897   0.070  20.276  1.00 56.16           N
ATOM   1609  C   GLN A 652     -10.118   2.816  24.046  1.00 56.16           C
ATOM   1610  O   GLN A 652      -9.005   2.990  23.552  1.00 56.16           O
ATOM   1611  N   HIS A 653     -10.332   1.974  25.075  1.00 53.28           N
ATOM   1612  CA  HIS A 653      -9.270   1.201  25.645  1.00 53.28           C
ATOM   1613  ND1 HIS A 653      -7.614   3.436  27.631  1.00 53.28           N
ATOM   1614  CG  HIS A 653      -8.865   2.876  27.496  1.00 53.28           C
ATOM   1615  CB  HIS A 653      -9.120   1.434  27.158  1.00 53.28           C
ATOM   1616  NE2 HIS A 653      -9.080   5.070  27.987  1.00 53.28           N
ATOM   1617  CD2 HIS A 653      -9.749   3.890  27.716  1.00 53.28           C
ATOM   1618  CE1 HIS A 653      -7.801   4.748  27.925  1.00 53.28           C
ATOM   1619  C   HIS A 653      -9.665  -0.224  25.436  1.00 53.28           C
ATOM   1620  O   HIS A 653     -10.765  -0.635  25.807  1.00 53.28           O
ATOM   1621  N   ASP A 654      -8.769  -1.009  24.809  1.00 42.30           N
ATOM   1622  CA  ASP A 654      -9.053  -2.382  24.519  1.00 42.30           C
ATOM   1623  CB  ASP A 654      -8.588  -2.796  23.114  1.00 42.30           C
ATOM   1624  CG  ASP A 654      -9.425  -2.009  22.116  1.00 42.30           C
ATOM   1625  OD1 ASP A 654     -10.632  -1.785  22.398  1.00 42.30           O
ATOM   1626  OD2 ASP A 654      -8.863  -1.605  21.064  1.00 42.30           O
ATOM   1627  C   ASP A 654      -8.307  -3.208  25.514  1.00 42.30           C
ATOM   1628  O   ASP A 654      -7.138  -2.952  25.797  1.00 42.30           O
ATOM   1629  N   PHE A 655      -8.985  -4.223  26.084  1.00 58.61           N
ATOM   1630  CA  PHE A 655      -8.366  -5.068  27.063  1.00 58.61           C
ATOM   1631  CB  PHE A 655      -9.022  -5.019  28.456  1.00 58.61           C
ATOM   1632  CG  PHE A 655      -8.806  -3.677  29.068  1.00 58.61           C
ATOM   1633  CD1 PHE A 655      -9.652  -2.634  28.773  1.00 58.61           C
ATOM   1634  CD2 PHE A 655      -7.769  -3.465  29.951  1.00 58.61           C
ATOM   1635  CE1 PHE A 655      -9.463  -1.397  29.341  1.00 58.61           C
ATOM   1636  CE2 PHE A 655      -7.576  -2.228  30.522  1.00 58.61           C
ATOM   1637  CZ  PHE A 655      -8.424  -1.191  30.217  1.00 58.61           C
ATOM   1638  C   PHE A 655      -8.512  -6.483  26.602  1.00 58.61           C
ATOM   1639  O   PHE A 655      -9.222  -6.780  25.642  1.00 58.61           O
ATOM   1640  N   THR A 656      -7.779  -7.382  27.282  1.00 52.75           N
ATOM   1641  CA  THR A 656      -7.761  -8.795  27.045  1.00 52.75           C
ATOM   1642  CB  THR A 656      -6.636  -9.483  27.762  1.00 52.75           C
ATOM   1643  OG1 THR A 656      -6.789  -9.347  29.168  1.00 52.75           O
ATOM   1644  CG2 THR A 656      -5.310  -8.845  27.314  1.00 52.75           C
ATOM   1645  C   THR A 656      -9.047  -9.427  27.498  1.00 52.75           C
ATOM   1646  O   THR A 656      -9.445 -10.458  26.959  1.00 52.75           O
ATOM   1647  N   SER A 657      -9.715  -8.866  28.530  1.00 45.87           N
ATOM   1648  CA  SER A 657     -10.902  -9.514  29.030  1.00 45.87           C
ATOM   1649  CB  SER A 657     -10.701 -10.211  30.387  1.00 45.87           C
ATOM   1650  OG  SER A 657     -10.401  -9.250  31.388  1.00 45.87           O
ATOM   1651  C   SER A 657     -12.012  -8.517  29.202  1.00 45.87           C
ATOM   1652  O   SER A 657     -11.848  -7.328  28.936  1.00 45.87           O
ATOM   1653  N   GLN A 658     -13.189  -9.015  29.647  1.00 52.73           N
ATOM   1654  CA  GLN A 658     -14.395  -8.241  29.804  1.00 52.73           C
ATOM   1655  CB  GLN A 658     -15.652  -9.113  29.986  1.00 52.73           C
ATOM   1656  CG  GLN A 658     -15.995  -9.990  28.779  1.00 52.73           C
ATOM   1657  CD  GLN A 658     -17.244 -10.786  29.133  1.00 52.73           C
ATOM   1658  OE1 GLN A 658     -17.460 -11.124  30.295  1.00 52.73           O
ATOM   1659  NE2 GLN A 658     -18.087 -11.097  28.112  1.00 52.73           N
ATOM   1660  C   GLN A 658     -14.298  -7.363  31.014  1.00 52.73           C
ATOM   1661  O   GLN A 658     -13.608  -7.690  31.979  1.00 52.73           O
ATOM   1662  N   ILE A 659     -15.006  -6.209  30.977  1.00133.23           N
ATOM   1663  CA  ILE A 659     -14.996  -5.284  32.078  1.00133.23           C
ATOM   1664  CB  ILE A 659     -14.837  -3.855  31.655  1.00133.23           C
ATOM   1665  CG2 ILE A 659     -14.969  -2.975  32.909  1.00133.23           C
ATOM   1666  CG1 ILE A 659     -13.521  -3.668  30.877  1.00133.23           C
ATOM   1667  CD1 ILE A 659     -12.276  -4.100  31.647  1.00133.23           C
ATOM   1668  C   ILE A 659     -16.320  -5.371  32.783  1.00133.23           C
ATOM   1669  O   ILE A 659     -17.371  -5.230  32.163  1.00133.23           O
ATOM   1670  N   PHE A 660     -16.300  -5.757  34.077  1.00196.28           N
ATOM   1671  CA  PHE A 660     -17.468  -5.805  34.920  1.00196.28           C
ATOM   1672  CB  PHE A 660     -17.473  -6.972  35.922  1.00196.28           C
ATOM   1673  CG  PHE A 660     -17.508  -8.217  35.102  1.00196.28           C
ATOM   1674  CD1 PHE A 660     -18.611  -8.512  34.333  1.00196.28           C
ATOM   1675  CD2 PHE A 660     -16.422  -9.062  35.060  1.00196.28           C
ATOM   1676  CE1 PHE A 660     -18.648  -9.651  33.564  1.00196.28           C
ATOM   1677  CE2 PHE A 660     -16.455 -10.204  34.295  1.00196.28           C
ATOM   1678  CZ  PHE A 660     -17.571 -10.502  33.549  1.00196.28           C
ATOM   1679  C   PHE A 660     -17.776  -4.538  35.673  1.00196.28           C
ATOM   1680  O   PHE A 660     -18.943  -4.273  35.955  1.00196.28           O
ATOM   1681  N   SER A 661     -16.756  -3.755  36.093  1.00 58.94           N
ATOM   1682  CA  SER A 661     -17.039  -2.609  36.927  1.00 58.94           C
ATOM   1683  CB  SER A 661     -16.986  -2.927  38.431  1.00 58.94           C
ATOM   1684  OG  SER A 661     -15.683  -3.361  38.789  1.00 58.94           O
ATOM   1685  C   SER A 661     -16.038  -1.519  36.674  1.00 58.94           C
ATOM   1686  O   SER A 661     -14.952  -1.764  36.152  1.00 58.94           O
ATOM   1687  N   LEU A 662     -16.402  -0.260  37.017  1.00135.50           N
ATOM   1688  CA  LEU A 662     -15.487   0.836  36.839  1.00135.50           C
ATOM   1689  CB  LEU A 662     -15.395   1.347  35.381  1.00135.50           C
ATOM   1690  CG  LEU A 662     -16.661   2.000  34.785  1.00135.50           C
ATOM   1691  CD1 LEU A 662     -16.949   3.380  35.398  1.00135.50           C
ATOM   1692  CD2 LEU A 662     -16.568   2.056  33.251  1.00135.50           C
ATOM   1693  C   LEU A 662     -15.871   1.968  37.742  1.00135.50           C
ATOM   1694  O   LEU A 662     -17.015   2.062  38.189  1.00135.50           O
ATOM   1695  N   GLY A 663     -14.897   2.858  38.037  1.00 30.90           N
ATOM   1696  CA  GLY A 663     -15.152   3.993  38.879  1.00 30.90           C
ATOM   1697  C   GLY A 663     -14.188   5.074  38.492  1.00 30.90           C
ATOM   1698  O   GLY A 663     -13.050   4.796  38.120  1.00 30.90           O
ATOM   1699  N   TYR A 664     -14.615   6.350  38.610  1.00 69.10           N
ATOM   1700  CA  TYR A 664     -13.787   7.469  38.245  1.00 69.10           C
ATOM   1701  CB  TYR A 664     -14.539   8.485  37.362  1.00 69.10           C
ATOM   1702  CG  TYR A 664     -13.583   9.424  36.703  1.00 69.10           C
ATOM   1703  CD1 TYR A 664     -13.006   9.076  35.501  1.00 69.10           C
ATOM   1704  CD2 TYR A 664     -13.270  10.644  37.259  1.00 69.10           C
ATOM   1705  CE1 TYR A 664     -12.129   9.922  34.865  1.00 69.10           C
ATOM   1706  CE2 TYR A 664     -12.393  11.496  36.627  1.00 69.10           C
ATOM   1707  CZ  TYR A 664     -11.821  11.136  35.429  1.00 69.10           C
ATOM   1708  OH  TYR A 664     -10.923  12.010  34.781  1.00 69.10           O
ATOM   1709  C   TYR A 664     -13.439   8.153  39.534  1.00 69.10           C
ATOM   1710  O   TYR A 664     -14.319   8.455  40.340  1.00 69.10           O
ATOM   1711  N   CYS A 665     -12.136   8.410  39.776  1.00 64.75           N
ATOM   1712  CA  CYS A 665     -11.760   9.001  41.031  1.00 64.75           C
ATOM   1713  CB  CYS A 665     -10.239   9.086  41.247  1.00 64.75           C
ATOM   1714  SG  CYS A 665      -9.816   9.632  42.928  1.00 64.75           S
ATOM   1715  C   CYS A 665     -12.330  10.388  41.097  1.00 64.75           C
ATOM   1716  O   CYS A 665     -12.187  11.179  40.169  1.00 64.75           O
ATOM   1717  N   PRO A 666     -12.972  10.710  42.189  1.00 98.48           N
ATOM   1718  CA  PRO A 666     -13.607  11.990  42.372  1.00 98.48           C
ATOM   1719  CD  PRO A 666     -13.410   9.726  43.162  1.00 98.48           C
ATOM   1720  CB  PRO A 666     -14.435  11.867  43.655  1.00 98.48           C
ATOM   1721  CG  PRO A 666     -13.928  10.577  44.332  1.00 98.48           C
ATOM   1722  C   PRO A 666     -12.627  13.122  42.373  1.00 98.48           C
ATOM   1723  O   PRO A 666     -13.033  14.255  42.123  1.00 98.48           O
ATOM   1724  N   THR A 667     -11.360  12.861  42.728  1.00124.08           N
ATOM   1725  CA  THR A 667     -10.324  13.855  42.693  1.00124.08           C
ATOM   1726  CB  THR A 667      -9.096  13.453  43.451  1.00124.08           C
ATOM   1727  OG1 THR A 667      -8.231  14.567  43.580  1.00124.08           O
ATOM   1728  CG2 THR A 667      -8.377  12.330  42.688  1.00124.08           C
ATOM   1729  C   THR A 667      -9.926  14.068  41.269  1.00124.08           C
ATOM   1730  O   THR A 667      -9.426  15.132  40.911  1.00124.08           O
ATOM   1731  N   GLY A 668     -10.101  13.027  40.429  1.00 48.14           N
ATOM   1732  CA  GLY A 668      -9.749  13.111  39.042  1.00 48.14           C
ATOM   1733  C   GLY A 668      -8.495  12.326  38.791  1.00 48.14           C
ATOM   1734  O   GLY A 668      -7.902  11.741  39.695  1.00 48.14           O
ATOM   1735  N   GLU A 669      -8.122  12.257  37.497  1.00 93.30           N
ATOM   1736  CA  GLU A 669      -6.894  11.722  36.977  1.00 93.30           C
ATOM   1737  CB  GLU A 669      -5.685  12.294  37.737  1.00 93.30           C
ATOM   1738  CG  GLU A 669      -4.331  11.859  37.186  1.00 93.30           C
ATOM   1739  CD  GLU A 669      -3.256  12.504  38.048  1.00 93.30           C
ATOM   1740  OE1 GLU A 669      -3.365  13.732  38.309  1.00 93.30           O
ATOM   1741  OE2 GLU A 669      -2.317  11.775  38.465  1.00 93.30           O
ATOM   1742  C   GLU A 669      -6.784  10.221  37.011  1.00 93.30           C
ATOM   1743  O   GLU A 669      -5.839   9.692  36.426  1.00 93.30           O
ATOM   1744  N   TRP A 670      -7.748   9.472  37.589  1.00 85.05           N
ATOM   1745  CA  TRP A 670      -7.538   8.045  37.611  1.00 85.05           C
ATOM   1746  CB  TRP A 670      -6.948   7.556  38.946  1.00 85.05           C
ATOM   1747  CG  TRP A 670      -5.602   8.169  39.261  1.00 85.05           C
ATOM   1748  CD2 TRP A 670      -4.352   7.751  38.684  1.00 85.05           C
ATOM   1749  CD1 TRP A 670      -5.315   9.214  40.088  1.00 85.05           C
ATOM   1750  NE1 TRP A 670      -3.966   9.477  40.063  1.00 85.05           N
ATOM   1751  CE2 TRP A 670      -3.362   8.585  39.204  1.00 85.05           C
ATOM   1752  CE3 TRP A 670      -4.054   6.760  37.794  1.00 85.05           C
ATOM   1753  CZ2 TRP A 670      -2.053   8.440  38.838  1.00 85.05           C
ATOM   1754  CZ3 TRP A 670      -2.731   6.613  37.431  1.00 85.05           C
ATOM   1755  CH2 TRP A 670      -1.750   7.438  37.943  1.00 85.05           C
ATOM   1756  C   TRP A 670      -8.856   7.353  37.425  1.00 85.05           C
ATOM   1757  O   TRP A 670      -9.880   7.797  37.945  1.00 85.05           O
ATOM   1758  N   LEU A 671      -8.857   6.238  36.659  1.00 64.42           N
ATOM   1759  CA  LEU A 671     -10.052   5.467  36.436  1.00 64.42           C
ATOM   1760  CB  LEU A 671     -10.491   5.445  34.961  1.00 64.42           C
ATOM   1761  CG  LEU A 671     -11.773   4.631  34.689  1.00 64.42           C
ATOM   1762  CD1 LEU A 671     -13.021   5.326  35.256  1.00 64.42           C
ATOM   1763  CD2 LEU A 671     -11.905   4.282  33.199  1.00 64.42           C
ATOM   1764  C   LEU A 671      -9.744   4.045  36.805  1.00 64.42           C
ATOM   1765  O   LEU A 671      -8.824   3.446  36.251  1.00 64.42           O
ATOM   1766  N   ALA A 672     -10.515   3.453  37.740  1.00 43.75           N
ATOM   1767  CA  ALA A 672     -10.267   2.086  38.124  1.00 43.75           C
ATOM   1768  CB  ALA A 672     -10.443   1.828  39.631  1.00 43.75           C
ATOM   1769  C   ALA A 672     -11.248   1.211  37.398  1.00 43.75           C
ATOM   1770  O   ALA A 672     -12.430   1.542  37.288  1.00 43.75           O
ATOM   1771  N   VAL A 673     -10.767   0.066  36.868  1.00 57.85           N
ATOM   1772  CA  VAL A 673     -11.610  -0.821  36.117  1.00 57.85           C
ATOM   1773  CB  VAL A 673     -11.240  -0.843  34.659  1.00 57.85           C
ATOM   1774  CG1 VAL A 673     -12.143  -1.844  33.920  1.00 57.85           C
ATOM   1775  CG2 VAL A 673     -11.311   0.596  34.120  1.00 57.85           C
ATOM   1776  C   VAL A 673     -11.432  -2.211  36.662  1.00 57.85           C
ATOM   1777  O   VAL A 673     -10.307  -2.668  36.861  1.00 57.85           O
ATOM   1778  N   GLY A 674     -12.551  -2.930  36.899  1.00 46.16           N
ATOM   1779  CA  GLY A 674     -12.494  -4.266  37.433  1.00 46.16           C
ATOM   1780  C   GLY A 674     -12.699  -5.198  36.288  1.00 46.16           C
ATOM   1781  O   GLY A 674     -13.658  -5.063  35.529  1.00 46.16           O
ATOM   1782  N   MET A 675     -11.828  -6.219  36.169  1.00152.15           N
ATOM   1783  CA  MET A 675     -11.896  -7.037  35.000  1.00152.15           C
ATOM   1784  CB  MET A 675     -10.607  -6.965  34.179  1.00152.15           C
ATOM   1785  CG  MET A 675     -10.348  -5.509  33.790  1.00152.15           C
ATOM   1786  SD  MET A 675      -8.900  -5.215  32.757  1.00152.15           S
ATOM   1787  CE  MET A 675      -9.682  -5.947  31.292  1.00152.15           C
ATOM   1788  C   MET A 675     -12.203  -8.456  35.343  1.00152.15           C
ATOM   1789  O   MET A 675     -12.039  -8.912  36.474  1.00152.15           O
ATOM   1790  N   GLU A 676     -12.695  -9.179  34.320  1.00 92.98           N
ATOM   1791  CA  GLU A 676     -13.050 -10.563  34.421  1.00 92.98           C
ATOM   1792  CB  GLU A 676     -13.663 -11.109  33.119  1.00 92.98           C
ATOM   1793  CG  GLU A 676     -14.255 -12.515  33.248  1.00 92.98           C
ATOM   1794  CD  GLU A 676     -13.123 -13.523  33.124  1.00 92.98           C
ATOM   1795  OE1 GLU A 676     -12.204 -13.276  32.299  1.00 92.98           O
ATOM   1796  OE2 GLU A 676     -13.164 -14.554  33.847  1.00 92.98           O
ATOM   1797  C   GLU A 676     -11.791 -11.326  34.720  1.00 92.98           C
ATOM   1798  O   GLU A 676     -11.828 -12.366  35.376  1.00 92.98           O
ATOM   1799  N   SER A 677     -10.641 -10.812  34.239  1.00 61.92           N
ATOM   1800  CA  SER A 677      -9.353 -11.442  34.388  1.00 61.92           C
ATOM   1801  CB  SER A 677      -8.246 -10.723  33.596  1.00 61.92           C
ATOM   1802  OG  SER A 677      -8.035  -9.421  34.122  1.00 61.92           O
ATOM   1803  C   SER A 677      -8.928 -11.471  35.832  1.00 61.92           C
ATOM   1804  O   SER A 677      -7.953 -12.144  36.167  1.00 61.92           O
ATOM   1805  N   SER A 678      -9.696 -10.803  36.720  1.00 87.71           N
ATOM   1806  CA  SER A 678      -9.464 -10.640  38.141  1.00 87.71           C
ATOM   1807  CB  SER A 678      -8.942 -11.900  38.867  1.00 87.71           C
ATOM   1808  OG  SER A 678      -7.539 -12.047  38.700  1.00 87.71           O
ATOM   1809  C   SER A 678      -8.513  -9.515  38.446  1.00 87.71           C
ATOM   1810  O   SER A 678      -8.220  -9.262  39.615  1.00 87.71           O
ATOM   1811  N   ASN A 679      -8.044  -8.769  37.425  1.00 85.62           N
ATOM   1812  CA  ASN A 679      -7.193  -7.639  37.689  1.00 85.62           C
ATOM   1813  CB  ASN A 679      -6.319  -7.201  36.497  1.00 85.62           C
ATOM   1814  CG  ASN A 679      -5.195  -8.193  36.248  1.00 85.62           C
ATOM   1815  OD1 ASN A 679      -4.372  -7.974  35.360  1.00 85.62           O
ATOM   1816  ND2 ASN A 679      -5.152  -9.299  37.038  1.00 85.62           N
ATOM   1817  C   ASN A 679      -8.050  -6.441  37.955  1.00 85.62           C
ATOM   1818  O   ASN A 679      -9.223  -6.390  37.590  1.00 85.62           O
ATOM   1819  N   VAL A 680      -7.461  -5.460  38.663  1.00 64.64           N
ATOM   1820  CA  VAL A 680      -8.020  -4.148  38.797  1.00 64.64           C
ATOM   1821  CB  VAL A 680      -8.108  -3.675  40.219  1.00 64.64           C
ATOM   1822  CG1 VAL A 680      -8.528  -2.195  40.227  1.00 64.64           C
ATOM   1823  CG2 VAL A 680      -9.083  -4.599  40.970  1.00 64.64           C
ATOM   1824  C   VAL A 680      -7.015  -3.298  38.086  1.00 64.64           C
ATOM   1825  O   VAL A 680      -5.825  -3.355  38.395  1.00 64.64           O
ATOM   1826  N   GLU A 681      -7.458  -2.514  37.083  1.00 98.14           N
ATOM   1827  CA  GLU A 681      -6.546  -1.708  36.322  1.00 98.14           C
ATOM   1828  CB  GLU A 681      -6.791  -1.828  34.807  1.00 98.14           C
ATOM   1829  CG  GLU A 681      -6.736  -3.266  34.276  1.00 98.14           C
ATOM   1830  CD  GLU A 681      -5.295  -3.662  33.989  1.00 98.14           C
ATOM   1831  OE1 GLU A 681      -4.465  -2.749  33.737  1.00 98.14           O
ATOM   1832  OE2 GLU A 681      -5.010  -4.889  34.005  1.00 98.14           O
ATOM   1833  C   GLU A 681      -6.850  -0.293  36.687  1.00 98.14           C
ATOM   1834  O   GLU A 681      -8.003   0.134  36.615  1.00 98.14           O
ATOM   1835  N   VAL A 682      -5.828   0.471  37.120  1.00 57.14           N
ATOM   1836  CA  VAL A 682      -6.064   1.852  37.420  1.00 57.14           C
ATOM   1837  CB  VAL A 682      -5.477   2.296  38.732  1.00 57.14           C
ATOM   1838  CG1 VAL A 682      -5.787   3.791  38.927  1.00 57.14           C
ATOM   1839  CG2 VAL A 682      -6.033   1.393  39.854  1.00 57.14           C
ATOM   1840  C   VAL A 682      -5.426   2.627  36.319  1.00 57.14           C
ATOM   1841  O   VAL A 682      -4.203   2.730  36.248  1.00 57.14           O
ATOM   1842  N   LEU A 683      -6.264   3.219  35.448  1.00 56.45           N
ATOM   1843  CA  LEU A 683      -5.781   3.888  34.277  1.00 56.45           C
ATOM   1844  CB  LEU A 683      -6.783   3.861  33.108  1.00 56.45           C
ATOM   1845  CG  LEU A 683      -7.156   2.446  32.626  1.00 56.45           C
ATOM   1846  CD1 LEU A 683      -8.133   2.502  31.441  1.00 56.45           C
ATOM   1847  CD2 LEU A 683      -5.908   1.602  32.330  1.00 56.45           C
ATOM   1848  C   LEU A 683      -5.541   5.324  34.594  1.00 56.45           C
ATOM   1849  O   LEU A 683      -6.305   5.962  35.316  1.00 56.45           O
ATOM   1850  N   HIS A 684      -4.440   5.861  34.040  1.00 94.84           N
ATOM   1851  CA  HIS A 684      -4.103   7.240  34.214  1.00 94.84           C
ATOM   1852  ND1 HIS A 684      -2.687   9.508  35.624  1.00 94.84           N
ATOM   1853  CG  HIS A 684      -2.106   8.800  34.597  1.00 94.84           C
ATOM   1854  CB  HIS A 684      -2.584   7.465  34.116  1.00 94.84           C
ATOM   1855  NE2 HIS A 684      -0.912  10.676  34.974  1.00 94.84           N
ATOM   1856  CD2 HIS A 684      -1.024   9.529  34.210  1.00 94.84           C
ATOM   1857  CE1 HIS A 684      -1.932  10.620  35.809  1.00 94.84           C
ATOM   1858  C   HIS A 684      -4.811   7.946  33.101  1.00 94.84           C
ATOM   1859  O   HIS A 684      -4.522   7.729  31.925  1.00 94.84           O
ATOM   1860  N   HIS A 685      -5.782   8.810  33.457  1.00100.48           N
ATOM   1861  CA  HIS A 685      -6.609   9.458  32.479  1.00100.48           C
ATOM   1862  ND1 HIS A 685      -9.477  10.760  31.432  1.00100.48           N
ATOM   1863  CG  HIS A 685      -8.407  11.252  32.144  1.00100.48           C
ATOM   1864  CB  HIS A 685      -7.588  10.461  33.121  1.00100.48           C
ATOM   1865  NE2 HIS A 685      -9.267  12.900  30.863  1.00100.48           N
ATOM   1866  CD2 HIS A 685      -8.292  12.560  31.783  1.00100.48           C
ATOM   1867  CE1 HIS A 685      -9.954  11.787  30.684  1.00100.48           C
ATOM   1868  C   HIS A 685      -5.759  10.203  31.493  1.00100.48           C
ATOM   1869  O   HIS A 685      -4.936  11.042  31.857  1.00100.48           O
ATOM   1870  N   THR A 686      -5.979   9.888  30.197  1.00 70.23           N
ATOM   1871  CA  THR A 686      -5.383  10.510  29.045  1.00 70.23           C
ATOM   1872  CB  THR A 686      -5.661  11.993  29.028  1.00 70.23           C
ATOM   1873  OG1 THR A 686      -7.055  12.211  29.183  1.00 70.23           O
ATOM   1874  CG2 THR A 686      -5.235  12.597  27.677  1.00 70.23           C
ATOM   1875  C   THR A 686      -3.894  10.267  29.013  1.00 70.23           C
ATOM   1876  O   THR A 686      -3.168  10.923  28.267  1.00 70.23           O
ATOM   1877  N   LYS A 687      -3.382   9.280  29.774  1.00 62.76           N
ATOM   1878  CA  LYS A 687      -1.960   9.059  29.726  1.00 62.76           C
ATOM   1879  CB  LYS A 687      -1.204   9.598  30.955  1.00 62.76           C
ATOM   1880  CG  LYS A 687      -1.187  11.130  30.979  1.00 62.76           C
ATOM   1881  CD  LYS A 687      -0.602  11.750  32.249  1.00 62.76           C
ATOM   1882  CE  LYS A 687      -0.529  13.277  32.184  1.00 62.76           C
ATOM   1883  NZ  LYS A 687       0.171  13.809  33.374  1.00 62.76           N
ATOM   1884  C   LYS A 687      -1.686   7.590  29.572  1.00 62.76           C
ATOM   1885  O   LYS A 687      -2.533   6.737  29.828  1.00 62.76           O
ATOM   1886  N   PRO A 688      -0.506   7.298  29.094  1.00163.81           N
ATOM   1887  CA  PRO A 688      -0.113   5.934  28.832  1.00163.81           C
ATOM   1888  CD  PRO A 688       0.149   8.232  28.190  1.00163.81           C
ATOM   1889  CB  PRO A 688       1.107   6.023  27.916  1.00163.81           C
ATOM   1890  CG  PRO A 688       0.928   7.366  27.190  1.00163.81           C
ATOM   1891  C   PRO A 688       0.124   5.014  30.003  1.00163.81           C
ATOM   1892  O   PRO A 688       0.091   3.804  29.786  1.00163.81           O
ATOM   1893  N   ASP A 689       0.405   5.518  31.225  1.00 54.68           N
ATOM   1894  CA  ASP A 689       0.735   4.614  32.304  1.00 54.68           C
ATOM   1895  CB  ASP A 689       1.711   5.207  33.337  1.00 54.68           C
ATOM   1896  CG  ASP A 689       1.030   6.377  34.028  1.00 54.68           C
ATOM   1897  OD1 ASP A 689       0.319   7.146  33.329  1.00 54.68           O
ATOM   1898  OD2 ASP A 689       1.202   6.511  35.268  1.00 54.68           O
ATOM   1899  C   ASP A 689      -0.492   4.165  33.051  1.00 54.68           C
ATOM   1900  O   ASP A 689      -1.571   4.737  32.907  1.00 54.68           O
ATOM   1901  N   LYS A 690      -0.340   3.102  33.880  1.00 88.97           N
ATOM   1902  CA  LYS A 690      -1.430   2.574  34.661  1.00 88.97           C
ATOM   1903  CB  LYS A 690      -2.393   1.700  33.839  1.00 88.97           C
ATOM   1904  CG  LYS A 690      -1.721   0.467  33.228  1.00 88.97           C
ATOM   1905  CD  LYS A 690      -2.703  -0.521  32.592  1.00 88.97           C
ATOM   1906  CE  LYS A 690      -2.023  -1.751  31.986  1.00 88.97           C
ATOM   1907  NZ  LYS A 690      -3.039  -2.673  31.433  1.00 88.97           N
ATOM   1908  C   LYS A 690      -0.873   1.711  35.756  1.00 88.97           C
ATOM   1909  O   LYS A 690       0.331   1.461  35.820  1.00 88.97           O
ATOM   1910  N   TYR A 691      -1.761   1.252  36.666  1.00 67.02           N
ATOM   1911  CA  TYR A 691      -1.386   0.367  37.734  1.00 67.02           C
ATOM   1912  CB  TYR A 691      -1.744   0.864  39.148  1.00 67.02           C
ATOM   1913  CG  TYR A 691      -0.913   2.040  39.532  1.00 67.02           C
ATOM   1914  CD1 TYR A 691      -1.313   3.320  39.227  1.00 67.02           C
ATOM   1915  CD2 TYR A 691       0.269   1.855  40.211  1.00 67.02           C
ATOM   1916  CE1 TYR A 691      -0.542   4.399  39.592  1.00 67.02           C
ATOM   1917  CE2 TYR A 691       1.044   2.929  40.578  1.00 67.02           C
ATOM   1918  CZ  TYR A 691       0.638   4.204  40.270  1.00 67.02           C
ATOM   1919  OH  TYR A 691       1.430   5.310  40.646  1.00 67.02           O
ATOM   1920  C   TYR A 691      -2.195  -0.882  37.557  1.00 67.02           C
ATOM   1921  O   TYR A 691      -3.353  -0.820  37.149  1.00 67.02           O
ATOM   1922  N   GLN A 692      -1.584  -2.054  37.832  1.00 59.67           N
ATOM   1923  CA  GLN A 692      -2.285  -3.307  37.764  1.00 59.67           C
ATOM   1924  CB  GLN A 692      -1.645  -4.317  36.798  1.00 59.67           C
ATOM   1925  CG  GLN A 692      -1.709  -3.876  35.335  1.00 59.67           C
ATOM   1926  CD  GLN A 692      -1.034  -4.946  34.493  1.00 59.67           C
ATOM   1927  OE1 GLN A 692       0.107  -5.323  34.751  1.00 59.67           O
ATOM   1928  NE2 GLN A 692      -1.754  -5.449  33.456  1.00 59.67           N
ATOM   1929  C   GLN A 692      -2.229  -3.903  39.142  1.00 59.67           C
ATOM   1930  O   GLN A 692      -1.151  -4.037  39.721  1.00 59.67           O
ATOM   1931  N   LEU A 693      -3.407  -4.279  39.690  1.00126.92           N
ATOM   1932  CA  LEU A 693      -3.547  -4.779  41.037  1.00126.92           C
ATOM   1933  CB  LEU A 693      -4.682  -4.071  41.809  1.00126.92           C
ATOM   1934  CG  LEU A 693      -4.528  -2.554  42.055  1.00126.92           C
ATOM   1935  CD1 LEU A 693      -3.529  -2.245  43.173  1.00126.92           C
ATOM   1936  CD2 LEU A 693      -4.213  -1.794  40.762  1.00126.92           C
ATOM   1937  C   LEU A 693      -3.999  -6.214  40.953  1.00126.92           C
ATOM   1938  O   LEU A 693      -4.921  -6.518  40.196  1.00126.92           O
ATOM   1939  N   HIS A 694      -3.390  -7.133  41.748  1.00 99.41           N
ATOM   1940  CA  HIS A 694      -3.772  -8.523  41.634  1.00 99.41           C
ATOM   1941  ND1 HIS A 694      -2.752  -9.370  38.470  1.00 99.41           N
ATOM   1942  CG  HIS A 694      -2.240  -8.892  39.655  1.00 99.41           C
ATOM   1943  CB  HIS A 694      -2.654  -9.377  41.012  1.00 99.41           C
ATOM   1944  NE2 HIS A 694      -1.268  -7.803  37.933  1.00 99.41           N
ATOM   1945  CD2 HIS A 694      -1.336  -7.935  39.308  1.00 99.41           C
ATOM   1946  CE1 HIS A 694      -2.136  -8.685  37.472  1.00 99.41           C
ATOM   1947  C   HIS A 694      -4.072  -9.143  42.982  1.00 99.41           C
ATOM   1948  O   HIS A 694      -3.293  -9.960  43.470  1.00 99.41           O
ATOM   1949  N   LEU A 695      -5.141  -8.683  43.667  1.00154.53           N
ATOM   1950  CA  LEU A 695      -5.686  -9.212  44.899  1.00154.53           C
ATOM   1951  CB  LEU A 695      -6.036  -8.128  45.930  1.00154.53           C
ATOM   1952  CG  LEU A 695      -4.748  -7.487  46.490  1.00154.53           C
ATOM   1953  CD1 LEU A 695      -5.038  -6.482  47.613  1.00154.53           C
ATOM   1954  CD2 LEU A 695      -3.737  -8.566  46.913  1.00154.53           C
ATOM   1955  C   LEU A 695      -6.813 -10.207  44.748  1.00154.53           C
ATOM   1956  O   LEU A 695      -7.281 -10.752  45.750  1.00154.53           O
ATOM   1957  N   HIS A 696      -7.398 -10.357  43.539  1.00 72.11           N
ATOM   1958  CA  HIS A 696      -8.542 -11.229  43.401  1.00 72.11           C
ATOM   1959  ND1 HIS A 696     -11.337  -9.744  44.467  1.00 72.11           N
ATOM   1960  CG  HIS A 696     -10.378  -9.494  43.511  1.00 72.11           C
ATOM   1961  CB  HIS A 696      -9.729 -10.564  42.688  1.00 72.11           C
ATOM   1962  NE2 HIS A 696     -11.024  -7.542  44.440  1.00 72.11           N
ATOM   1963  CD2 HIS A 696     -10.198  -8.144  43.507  1.00 72.11           C
ATOM   1964  CE1 HIS A 696     -11.688  -8.543  44.991  1.00 72.11           C
ATOM   1965  C   HIS A 696      -8.202 -12.455  42.606  1.00 72.11           C
ATOM   1966  O   HIS A 696      -7.355 -12.438  41.715  1.00 72.11           O
ATOM   1967  N   GLU A 697      -8.821 -13.585  43.009  1.00 69.26           N
ATOM   1968  CA  GLU A 697      -8.740 -14.867  42.369  1.00 69.26           C
ATOM   1969  CB  GLU A 697      -9.114 -16.010  43.324  1.00 69.26           C
ATOM   1970  CG  GLU A 697      -8.099 -16.166  44.458  1.00 69.26           C
ATOM   1971  CD  GLU A 697      -8.627 -17.198  45.444  1.00 69.26           C
ATOM   1972  OE1 GLU A 697      -9.002 -18.314  44.995  1.00 69.26           O
ATOM   1973  OE2 GLU A 697      -8.662 -16.880  46.662  1.00 69.26           O
ATOM   1974  C   GLU A 697      -9.647 -14.936  41.172  1.00 69.26           C
ATOM   1975  O   GLU A 697      -9.358 -15.662  40.222  1.00 69.26           O
ATOM   1976  N   SER A 698     -10.791 -14.211  41.203  1.00101.67           N
ATOM   1977  CA  SER A 698     -11.777 -14.305  40.156  1.00101.67           C
ATOM   1978  CB  SER A 698     -13.095 -14.963  40.601  1.00101.67           C
ATOM   1979  OG  SER A 698     -12.892 -16.332  40.909  1.00101.67           O
ATOM   1980  C   SER A 698     -12.154 -12.935  39.672  1.00101.67           C
ATOM   1981  O   SER A 698     -11.499 -11.941  39.981  1.00101.67           O
ATOM   1982  N   CYS A 699     -13.251 -12.869  38.881  1.00116.93           N
ATOM   1983  CA  CYS A 699     -13.694 -11.650  38.261  1.00116.93           C
ATOM   1984  CB  CYS A 699     -14.890 -11.834  37.304  1.00116.93           C
ATOM   1985  SG  CYS A 699     -16.361 -12.539  38.100  1.00116.93           S
ATOM   1986  C   CYS A 699     -14.042 -10.613  39.287  1.00116.93           C
ATOM   1987  O   CYS A 699     -14.558 -10.920  40.360  1.00116.93           O
ATOM   1988  N   VAL A 700     -13.729  -9.334  38.964  1.00 57.61           N
ATOM   1989  CA  VAL A 700     -14.010  -8.222  39.832  1.00 57.61           C
ATOM   1990  CB  VAL A 700     -13.004  -7.117  39.700  1.00 57.61           C
ATOM   1991  CG1 VAL A 700     -13.429  -5.945  40.599  1.00 57.61           C
ATOM   1992  CG2 VAL A 700     -11.615  -7.686  40.033  1.00 57.61           C
ATOM   1993  C   VAL A 700     -15.355  -7.671  39.446  1.00 57.61           C
ATOM   1994  O   VAL A 700     -15.499  -6.935  38.470  1.00 57.61           O
ATOM   1995  N   LEU A 701     -16.379  -8.033  40.240  1.00 83.29           N
ATOM   1996  CA  LEU A 701     -17.768  -7.726  40.014  1.00 83.29           C
ATOM   1997  CB  LEU A 701     -18.691  -8.603  40.875  1.00 83.29           C
ATOM   1998  CG  LEU A 701     -18.521 -10.103  40.565  1.00 83.29           C
ATOM   1999  CD1 LEU A 701     -19.478 -10.967  41.401  1.00 83.29           C
ATOM   2000  CD2 LEU A 701     -18.615 -10.379  39.055  1.00 83.29           C
ATOM   2001  C   LEU A 701     -18.148  -6.287  40.236  1.00 83.29           C
ATOM   2002  O   LEU A 701     -19.039  -5.776  39.557  1.00 83.29           O
ATOM   2003  N   SER A 702     -17.541  -5.602  41.225  1.00102.58           N
ATOM   2004  CA  SER A 702     -17.975  -4.258  41.501  1.00102.58           C
ATOM   2005  CB  SER A 702     -19.165  -4.213  42.478  1.00102.58           C
ATOM   2006  OG  SER A 702     -19.565  -2.876  42.730  1.00102.58           O
ATOM   2007  C   SER A 702     -16.844  -3.464  42.093  1.00102.58           C
ATOM   2008  O   SER A 702     -15.877  -4.013  42.617  1.00102.58           O
ATOM   2009  N   LEU A 703     -16.942  -2.121  41.999  1.00 99.65           N
ATOM   2010  CA  LEU A 703     -15.892  -1.263  42.471  1.00 99.65           C
ATOM   2011  CB  LEU A 703     -14.896  -1.019  41.324  1.00 99.65           C
ATOM   2012  CG  LEU A 703     -13.790   0.023  41.545  1.00 99.65           C
ATOM   2013  CD1 LEU A 703     -12.776  -0.408  42.610  1.00 99.65           C
ATOM   2014  CD2 LEU A 703     -13.127   0.375  40.206  1.00 99.65           C
ATOM   2015  C   LEU A 703     -16.491   0.056  42.851  1.00 99.65           C
ATOM   2016  O   LEU A 703     -17.478   0.484  42.252  1.00 99.65           O
ATOM   2017  N   LYS A 704     -15.920   0.733  43.873  1.00 94.32           N
ATOM   2018  CA  LYS A 704     -16.447   2.022  44.219  1.00 94.32           C
ATOM   2019  CB  LYS A 704     -17.668   1.946  45.146  1.00 94.32           C
ATOM   2020  CG  LYS A 704     -18.224   3.320  45.513  1.00 94.32           C
ATOM   2021  CD  LYS A 704     -19.616   3.262  46.134  1.00 94.32           C
ATOM   2022  CE  LYS A 704     -20.071   4.589  46.741  1.00 94.32           C
ATOM   2023  NZ  LYS A 704     -20.130   5.638  45.698  1.00 94.32           N
ATOM   2024  C   LYS A 704     -15.402   2.835  44.925  1.00 94.32           C
ATOM   2025  O   LYS A 704     -14.748   2.369  45.858  1.00 94.32           O
ATOM   2026  N   PHE A 705     -15.227   4.099  44.482  1.00 76.01           N
ATOM   2027  CA  PHE A 705     -14.300   5.012  45.097  1.00 76.01           C
ATOM   2028  CB  PHE A 705     -13.851   6.177  44.192  1.00 76.01           C
ATOM   2029  CG  PHE A 705     -12.808   5.733  43.226  1.00 76.01           C
ATOM   2030  CD1 PHE A 705     -13.134   5.109  42.045  1.00 76.01           C
ATOM   2031  CD2 PHE A 705     -11.482   5.968  43.509  1.00 76.01           C
ATOM   2032  CE1 PHE A 705     -12.148   4.717  41.169  1.00 76.01           C
ATOM   2033  CE2 PHE A 705     -10.491   5.580  42.640  1.00 76.01           C
ATOM   2034  CZ  PHE A 705     -10.824   4.951  41.465  1.00 76.01           C
ATOM   2035  C   PHE A 705     -14.946   5.661  46.274  1.00 76.01           C
ATOM   2036  O   PHE A 705     -16.150   5.917  46.289  1.00 76.01           O
ATOM   2037  N   ALA A 706     -14.132   5.943  47.308  1.00 44.59           N
ATOM   2038  CA  ALA A 706     -14.612   6.687  48.434  1.00 44.59           C
ATOM   2039  CB  ALA A 706     -13.609   6.769  49.598  1.00 44.59           C
ATOM   2040  C   ALA A 706     -14.813   8.076  47.912  1.00 44.59           C
ATOM   2041  O   ALA A 706     -14.212   8.463  46.911  1.00 44.59           O
ATOM   2042  N   TYR A 707     -15.680   8.859  48.576  1.00 60.37           N
ATOM   2043  CA  TYR A 707     -15.993  10.198  48.160  1.00 60.37           C
ATOM   2044  CB  TYR A 707     -17.080  10.876  49.013  1.00 60.37           C
ATOM   2045  CG  TYR A 707     -18.384  10.291  48.589  1.00 60.37           C
ATOM   2046  CD1 TYR A 707     -18.807   9.070  49.064  1.00 60.37           C
ATOM   2047  CD2 TYR A 707     -19.189  10.975  47.707  1.00 60.37           C
ATOM   2048  CE1 TYR A 707     -20.011   8.541  48.660  1.00 60.37           C
ATOM   2049  CE2 TYR A 707     -20.392  10.451  47.300  1.00 60.37           C
ATOM   2050  CZ  TYR A 707     -20.807   9.232  47.778  1.00 60.37           C
ATOM   2051  OH  TYR A 707     -22.044   8.696  47.360  1.00 60.37           O
ATOM   2052  C   TYR A 707     -14.756  11.036  48.200  1.00 60.37           C
ATOM   2053  O   TYR A 707     -14.582  11.937  47.384  1.00 60.37           O
ATOM   2054  N   CYS A 708     -13.883  10.777  49.184  1.00 96.04           N
ATOM   2055  CA  CYS A 708     -12.644  11.475  49.357  1.00 96.04           C
ATOM   2056  CB  CYS A 708     -11.904  10.942  50.589  1.00 96.04           C
ATOM   2057  SG  CYS A 708     -10.199  11.537  50.689  1.00 96.04           S
ATOM   2058  C   CYS A 708     -11.771  11.235  48.158  1.00 96.04           C
ATOM   2059  O   CYS A 708     -11.030  12.126  47.747  1.00 96.04           O
ATOM   2060  N   GLY A 709     -11.806  10.011  47.591  1.00 31.82           N
ATOM   2061  CA  GLY A 709     -11.060   9.697  46.403  1.00 31.82           C
ATOM   2062  C   GLY A 709      -9.733   9.088  46.755  1.00 31.82           C
ATOM   2063  O   GLY A 709      -9.041   8.553  45.890  1.00 31.82           O
ATOM   2064  N   LYS A 710      -9.344   9.147  48.038  1.00 79.22           N
ATOM   2065  CA  LYS A 710      -8.076   8.646  48.489  1.00 79.22           C
ATOM   2066  CB  LYS A 710      -7.708   9.101  49.910  1.00 79.22           C
ATOM   2067  CG  LYS A 710      -7.345  10.588  49.955  1.00 79.22           C
ATOM   2068  CD  LYS A 710      -7.116  11.139  51.363  1.00 79.22           C
ATOM   2069  CE  LYS A 710      -6.603  12.581  51.369  1.00 79.22           C
ATOM   2070  NZ  LYS A 710      -6.268  12.994  52.751  1.00 79.22           N
ATOM   2071  C   LYS A 710      -8.006   7.149  48.427  1.00 79.22           C
ATOM   2072  O   LYS A 710      -6.911   6.588  48.380  1.00 79.22           O
ATOM   2073  N   TRP A 711      -9.159   6.456  48.509  1.00 88.98           N
ATOM   2074  CA  TRP A 711      -9.144   5.017  48.490  1.00 88.98           C
ATOM   2075  CB  TRP A 711      -9.084   4.428  49.913  1.00 88.98           C
ATOM   2076  CG  TRP A 711     -10.132   4.965  50.865  1.00 88.98           C
ATOM   2077  CD2 TRP A 711     -11.307   4.255  51.290  1.00 88.98           C
ATOM   2078  CD1 TRP A 711     -10.141   6.156  51.535  1.00 88.98           C
ATOM   2079  NE1 TRP A 711     -11.254   6.239  52.337  1.00 88.98           N
ATOM   2080  CE2 TRP A 711     -11.978   5.073  52.201  1.00 88.98           C
ATOM   2081  CE3 TRP A 711     -11.785   3.019  50.957  1.00 88.98           C
ATOM   2082  CZ2 TRP A 711     -13.140   4.666  52.793  1.00 88.98           C
ATOM   2083  CZ3 TRP A 711     -12.960   2.617  51.551  1.00 88.98           C
ATOM   2084  CH2 TRP A 711     -13.624   3.424  52.451  1.00 88.98           C
ATOM   2085  C   TRP A 711     -10.384   4.531  47.795  1.00 88.98           C
ATOM   2086  O   TRP A 711     -11.295   5.310  47.516  1.00 88.98           O
ATOM   2087  N   PHE A 712     -10.417   3.223  47.444  1.00 75.31           N
ATOM   2088  CA  PHE A 712     -11.563   2.629  46.808  1.00 75.31           C
ATOM   2089  CB  PHE A 712     -11.581   2.778  45.270  1.00 75.31           C
ATOM   2090  CG  PHE A 712     -10.382   2.129  44.656  1.00 75.31           C
ATOM   2091  CD1 PHE A 712     -10.405   0.803  44.288  1.00 75.31           C
ATOM   2092  CD2 PHE A 712      -9.229   2.849  44.439  1.00 75.31           C
ATOM   2093  CE1 PHE A 712      -9.302   0.210  43.715  1.00 75.31           C
ATOM   2094  CE2 PHE A 712      -8.123   2.260  43.867  1.00 75.31           C
ATOM   2095  CZ  PHE A 712      -8.155   0.936  43.506  1.00 75.31           C
ATOM   2096  C   PHE A 712     -11.609   1.174  47.171  1.00 75.31           C
ATOM   2097  O   PHE A 712     -10.653   0.636  47.729  1.00 75.31           O
ATOM   2098  N   VAL A 713     -12.750   0.508  46.884  1.00 42.50           N
ATOM   2099  CA  VAL A 713     -12.906  -0.884  47.205  1.00 42.50           C
ATOM   2100  CB  VAL A 713     -13.987  -1.153  48.212  1.00 42.50           C
ATOM   2101  CG1 VAL A 713     -13.607  -0.469  49.536  1.00 42.50           C
ATOM   2102  CG2 VAL A 713     -15.329  -0.680  47.624  1.00 42.50           C
ATOM   2103  C   VAL A 713     -13.291  -1.612  45.958  1.00 42.50           C
ATOM   2104  O   VAL A 713     -13.867  -1.031  45.039  1.00 42.50           O
ATOM   2105  N   SER A 714     -12.947  -2.914  45.912  1.00107.58           N
ATOM   2106  CA  SER A 714     -13.231  -3.793  44.816  1.00107.58           C
ATOM   2107  CB  SER A 714     -11.929  -4.222  44.114  1.00107.58           C
ATOM   2108  OG  SER A 714     -12.184  -5.113  43.043  1.00107.58           O
ATOM   2109  C   SER A 714     -13.848  -5.010  45.433  1.00107.58           C
ATOM   2110  O   SER A 714     -13.577  -5.342  46.586  1.00107.58           O
ATOM   2111  N   THR A 715     -14.703  -5.712  44.670  1.00143.17           N
ATOM   2112  CA  THR A 715     -15.443  -6.817  45.198  1.00143.17           C
ATOM   2113  CB  THR A 715     -16.862  -6.342  45.371  1.00143.17           C
ATOM   2114  OG1 THR A 715     -17.688  -7.267  46.037  1.00143.17           O
ATOM   2115  CG2 THR A 715     -17.437  -6.046  44.000  1.00143.17           C
ATOM   2116  C   THR A 715     -15.331  -7.922  44.193  1.00143.17           C
ATOM   2117  O   THR A 715     -15.325  -7.666  42.989  1.00143.17           O
ATOM   2118  N   GLY A 716     -15.231  -9.190  44.647  1.00 44.38           N
ATOM   2119  CA  GLY A 716     -15.021 -10.210  43.667  1.00 44.38           C
ATOM   2120  C   GLY A 716     -15.846 -11.429  43.917  1.00 44.38           C
ATOM   2121  O   GLY A 716     -16.432 -11.642  44.979  1.00 44.38           O
ATOM   2122  N   LYS A 717     -15.857 -12.273  42.870  1.00 68.22           N
ATOM   2123  CA  LYS A 717     -16.479 -13.559  42.800  1.00 68.22           C
ATOM   2124  CB  LYS A 717     -16.267 -14.199  41.419  1.00 68.22           C
ATOM   2125  CG  LYS A 717     -17.016 -15.511  41.202  1.00 68.22           C
ATOM   2126  CD  LYS A 717     -16.994 -15.962  39.743  1.00 68.22           C
ATOM   2127  CE  LYS A 717     -17.731 -17.277  39.497  1.00 68.22           C
ATOM   2128  NZ  LYS A 717     -17.667 -17.624  38.060  1.00 68.22           N
ATOM   2129  C   LYS A 717     -15.786 -14.421  43.816  1.00 68.22           C
ATOM   2130  O   LYS A 717     -16.349 -15.395  44.314  1.00 68.22           O
ATOM   2131  N   ASP A 718     -14.512 -14.087  44.107  1.00 93.44           N
ATOM   2132  CA  ASP A 718     -13.658 -14.783  45.033  1.00 93.44           C
ATOM   2133  CB  ASP A 718     -12.157 -14.446  44.898  1.00 93.44           C
ATOM   2134  CG  ASP A 718     -11.888 -12.988  45.224  1.00 93.44           C
ATOM   2135  OD1 ASP A 718     -12.863 -12.197  45.322  1.00 93.44           O
ATOM   2136  OD2 ASP A 718     -10.684 -12.647  45.375  1.00 93.44           O
ATOM   2137  C   ASP A 718     -14.113 -14.595  46.455  1.00 93.44           C
ATOM   2138  O   ASP A 718     -13.568 -15.233  47.352  1.00 93.44           O
ATOM   2139  N   ASN A 719     -15.101 -13.704  46.701  1.00111.39           N
ATOM   2140  CA  ASN A 719     -15.665 -13.437  48.009  1.00111.39           C
ATOM   2141  CB  ASN A 719     -15.703 -14.655  48.958  1.00111.39           C
ATOM   2142  CG  ASN A 719     -16.559 -15.782  48.393  1.00111.39           C
ATOM   2143  OD1 ASN A 719     -16.878 -16.721  49.119  1.00111.39           O
ATOM   2144  ND2 ASN A 719     -16.918 -15.719  47.083  1.00111.39           N
ATOM   2145  C   ASN A 719     -14.889 -12.404  48.773  1.00111.39           C
ATOM   2146  O   ASN A 719     -15.155 -12.209  49.958  1.00111.39           O
ATOM   2147  N   LEU A 720     -13.960 -11.670  48.129  1.00 81.54           N
ATOM   2148  CA  LEU A 720     -13.217 -10.685  48.865  1.00 81.54           C
ATOM   2149  CB  LEU A 720     -11.715 -10.651  48.524  1.00 81.54           C
ATOM   2150  CG  LEU A 720     -10.872 -11.770  49.153  1.00 81.54           C
ATOM   2151  CD1 LEU A 720      -9.403 -11.669  48.712  1.00 81.54           C
ATOM   2152  CD2 LEU A 720     -11.006 -11.748  50.683  1.00 81.54           C
ATOM   2153  C   LEU A 720     -13.707  -9.307  48.579  1.00 81.54           C
ATOM   2154  O   LEU A 720     -14.149  -8.984  47.479  1.00 81.54           O
ATOM   2155  N   LEU A 721     -13.659  -8.466  49.628  1.00 75.42           N
ATOM   2156  CA  LEU A 721     -13.874  -7.053  49.529  1.00 75.42           C
ATOM   2157  CB  LEU A 721     -14.813  -6.512  50.622  1.00 75.42           C
ATOM   2158  CG  LEU A 721     -15.061  -4.993  50.568  1.00 75.42           C
ATOM   2159  CD1 LEU A 721     -15.779  -4.574  49.274  1.00 75.42           C
ATOM   2160  CD2 LEU A 721     -15.793  -4.521  51.836  1.00 75.42           C
ATOM   2161  C   LEU A 721     -12.503  -6.496  49.774  1.00 75.42           C
ATOM   2162  O   LEU A 721     -11.951  -6.679  50.857  1.00 75.42           O
ATOM   2163  N   ASN A 722     -11.899  -5.829  48.768  1.00 56.33           N
ATOM   2164  CA  ASN A 722     -10.565  -5.323  48.946  1.00 56.33           C
ATOM   2165  CB  ASN A 722      -9.600  -5.738  47.820  1.00 56.33           C
ATOM   2166  CG  ASN A 722      -9.357  -7.238  47.913  1.00 56.33           C
ATOM   2167  OD1 ASN A 722      -9.142  -7.785  48.993  1.00 56.33           O
ATOM   2168  ND2 ASN A 722      -9.397  -7.930  46.744  1.00 56.33           N
ATOM   2169  C   ASN A 722     -10.605  -3.827  48.962  1.00 56.33           C
ATOM   2170  O   ASN A 722     -11.314  -3.207  48.172  1.00 56.33           O
ATOM   2171  N   ALA A 723      -9.839  -3.212  49.889  1.00 45.04           N
ATOM   2172  CA  ALA A 723      -9.751  -1.774  49.966  1.00 45.04           C
ATOM   2173  CB  ALA A 723      -9.867  -1.216  51.394  1.00 45.04           C
ATOM   2174  C   ALA A 723      -8.397  -1.393  49.441  1.00 45.04           C
ATOM   2175  O   ALA A 723      -7.388  -1.978  49.834  1.00 45.04           O
ATOM   2176  N   TRP A 724      -8.339  -0.377  48.551  1.00 95.96           N
ATOM   2177  CA  TRP A 724      -7.099  -0.062  47.893  1.00 95.96           C
ATOM   2178  CB  TRP A 724      -7.189  -0.273  46.372  1.00 95.96           C
ATOM   2179  CG  TRP A 724      -7.692  -1.626  45.923  1.00 95.96           C
ATOM   2180  CD2 TRP A 724      -6.870  -2.764  45.626  1.00 95.96           C
ATOM   2181  CD1 TRP A 724      -8.980  -2.013  45.689  1.00 95.96           C
ATOM   2182  NE1 TRP A 724      -9.012  -3.315  45.256  1.00 95.96           N
ATOM   2183  CE2 TRP A 724      -7.722  -3.791  45.214  1.00 95.96           C
ATOM   2184  CE3 TRP A 724      -5.518  -2.935  45.684  1.00 95.96           C
ATOM   2185  CZ2 TRP A 724      -7.230  -5.012  44.854  1.00 95.96           C
ATOM   2186  CZ3 TRP A 724      -5.025  -4.171  45.326  1.00 95.96           C
ATOM   2187  CH2 TRP A 724      -5.866  -5.188  44.919  1.00 95.96           C
ATOM   2188  C   TRP A 724      -6.819   1.405  48.034  1.00 95.96           C
ATOM   2189  O   TRP A 724      -7.738   2.224  48.060  1.00 95.96           O
ATOM   2190  N   ARG A 725      -5.521   1.776  48.119  1.00113.20           N
ATOM   2191  CA  ARG A 725      -5.171   3.169  48.181  1.00113.20           C
ATOM   2192  CB  ARG A 725      -3.818   3.456  48.862  1.00113.20           C
ATOM   2193  CG  ARG A 725      -3.490   4.951  48.939  1.00113.20           C
ATOM   2194  CD  ARG A 725      -4.261   5.712  50.023  1.00113.20           C
ATOM   2195  NE  ARG A 725      -4.220   7.160  49.664  1.00113.20           N
ATOM   2196  CZ  ARG A 725      -3.213   7.983  50.079  1.00113.20           C
ATOM   2197  NH1 ARG A 725      -2.220   7.523  50.895  1.00113.20           N
ATOM   2198  NH2 ARG A 725      -3.209   9.281  49.660  1.00113.20           N
ATOM   2199  C   ARG A 725      -5.093   3.681  46.771  1.00113.20           C
ATOM   2200  O   ARG A 725      -4.655   2.974  45.865  1.00113.20           O
ATOM   2201  N   THR A 726      -5.541   4.929  46.529  1.00 77.82           N
ATOM   2202  CA  THR A 726      -5.464   5.449  45.192  1.00 77.82           C
ATOM   2203  CB  THR A 726      -6.572   6.413  44.867  1.00 77.82           C
ATOM   2204  OG1 THR A 726      -7.832   5.780  45.033  1.00 77.82           O
ATOM   2205  CG2 THR A 726      -6.419   6.900  43.415  1.00 77.82           C
ATOM   2206  C   THR A 726      -4.172   6.196  45.056  1.00 77.82           C
ATOM   2207  O   THR A 726      -3.709   6.785  46.031  1.00 77.82           O
ATOM   2208  N   PRO A 727      -3.552   6.227  43.897  1.00112.43           N
ATOM   2209  CA  PRO A 727      -3.903   5.426  42.741  1.00112.43           C
ATOM   2210  CD  PRO A 727      -2.873   7.452  43.510  1.00112.43           C
ATOM   2211  CB  PRO A 727      -3.564   6.280  41.522  1.00112.43           C
ATOM   2212  CG  PRO A 727      -2.497   7.257  42.036  1.00112.43           C
ATOM   2213  C   PRO A 727      -3.203   4.088  42.666  1.00112.43           C
ATOM   2214  O   PRO A 727      -3.659   3.221  41.922  1.00112.43           O
ATOM   2215  N   TYR A 728      -2.087   3.919  43.404  1.00139.61           N
ATOM   2216  CA  TYR A 728      -1.166   2.810  43.313  1.00139.61           C
ATOM   2217  CB  TYR A 728       0.231   3.098  43.904  1.00139.61           C
ATOM   2218  CG  TYR A 728       0.125   3.749  45.239  1.00139.61           C
ATOM   2219  CD1 TYR A 728      -0.017   3.013  46.392  1.00139.61           C
ATOM   2220  CD2 TYR A 728       0.192   5.121  45.329  1.00139.61           C
ATOM   2221  CE1 TYR A 728      -0.107   3.643  47.612  1.00139.61           C
ATOM   2222  CE2 TYR A 728       0.104   5.756  46.543  1.00139.61           C
ATOM   2223  CZ  TYR A 728      -0.047   5.016  47.687  1.00139.61           C
ATOM   2224  OH  TYR A 728      -0.136   5.673  48.932  1.00139.61           O
ATOM   2225  C   TYR A 728      -1.695   1.488  43.787  1.00139.61           C
ATOM   2226  O   TYR A 728      -1.154   0.452  43.404  1.00139.61           O
ATOM   2227  N   GLY A 729      -2.675   1.464  44.710  1.00 54.52           N
ATOM   2228  CA  GLY A 729      -3.281   0.200  45.036  1.00 54.52           C
ATOM   2229  C   GLY A 729      -2.637  -0.531  46.183  1.00 54.52           C
ATOM   2230  O   GLY A 729      -2.550  -1.758  46.150  1.00 54.52           O
ATOM   2231  N   ALA A 730      -2.145   0.177  47.218  1.00 54.15           N
ATOM   2232  CA  ALA A 730      -1.671  -0.522  48.386  1.00 54.15           C
ATOM   2233  CB  ALA A 730      -1.014   0.391  49.438  1.00 54.15           C
ATOM   2234  C   ALA A 730      -2.895  -1.105  49.030  1.00 54.15           C
ATOM   2235  O   ALA A 730      -3.955  -0.479  48.999  1.00 54.15           O
ATOM   2236  N   SER A 731      -2.790  -2.306  49.651  1.00114.52           N
ATOM   2237  CA  SER A 731      -3.984  -2.902  50.193  1.00114.52           C
ATOM   2238  CB  SER A 731      -4.025  -4.446  50.136  1.00114.52           C
ATOM   2239  OG  SER A 731      -3.213  -5.023  51.148  1.00114.52           O
ATOM   2240  C   SER A 731      -4.169  -2.481  51.620  1.00114.52           C
ATOM   2241  O   SER A 731      -3.402  -2.843  52.512  1.00114.52           O
ATOM   2242  N   ILE A 732      -5.211  -1.655  51.840  1.00 72.08           N
ATOM   2243  CA  ILE A 732      -5.564  -1.099  53.119  1.00 72.08           C
ATOM   2244  CB  ILE A 732      -6.498   0.063  52.972  1.00 72.08           C
ATOM   2245  CG2 ILE A 732      -6.933   0.533  54.371  1.00 72.08           C
ATOM   2246  CG1 ILE A 732      -5.800   1.158  52.148  1.00 72.08           C
ATOM   2247  CD1 ILE A 732      -6.741   2.256  51.654  1.00 72.08           C
ATOM   2248  C   ILE A 732      -6.178  -2.119  54.033  1.00 72.08           C
ATOM   2249  O   ILE A 732      -5.849  -2.168  55.217  1.00 72.08           O
ATOM   2250  N   PHE A 733      -7.132  -2.926  53.523  1.00 69.53           N
ATOM   2251  CA  PHE A 733      -7.725  -3.949  54.339  1.00 69.53           C
ATOM   2252  CB  PHE A 733      -8.729  -3.435  55.397  1.00 69.53           C
ATOM   2253  CG  PHE A 733      -9.899  -2.778  54.744  1.00 69.53           C
ATOM   2254  CD1 PHE A 733     -10.934  -3.530  54.235  1.00 69.53           C
ATOM   2255  CD2 PHE A 733      -9.975  -1.406  54.657  1.00 69.53           C
ATOM   2256  CE1 PHE A 733     -12.019  -2.927  53.641  1.00 69.53           C
ATOM   2257  CE2 PHE A 733     -11.058  -0.796  54.065  1.00 69.53           C
ATOM   2258  CZ  PHE A 733     -12.080  -1.557  53.549  1.00 69.53           C
ATOM   2259  C   PHE A 733      -8.431  -4.887  53.417  1.00 69.53           C
ATOM   2260  O   PHE A 733      -8.712  -4.546  52.269  1.00 69.53           O
ATOM   2261  N   GLN A 734      -8.700  -6.118  53.894  1.00 51.36           N
ATOM   2262  CA  GLN A 734      -9.415  -7.056  53.087  1.00 51.36           C
ATOM   2263  CB  GLN A 734      -8.518  -8.135  52.453  1.00 51.36           C
ATOM   2264  CG  GLN A 734      -7.541  -7.565  51.420  1.00 51.36           C
ATOM   2265  CD  GLN A 734      -6.700  -8.709  50.855  1.00 51.36           C
ATOM   2266  OE1 GLN A 734      -7.209  -9.649  50.250  1.00 51.36           O
ATOM   2267  NE2 GLN A 734      -5.360  -8.618  51.060  1.00 51.36           N
ATOM   2268  C   GLN A 734     -10.393  -7.732  53.985  1.00 51.36           C
ATOM   2269  O   GLN A 734     -10.108  -7.963  55.159  1.00 51.36           O
ATOM   2270  N   SER A 735     -11.592  -8.036  53.453  1.00 38.53           N
ATOM   2271  CA  SER A 735     -12.584  -8.729  54.221  1.00 38.53           C
ATOM   2272  CB  SER A 735     -13.843  -7.888  54.505  1.00 38.53           C
ATOM   2273  OG  SER A 735     -14.778  -8.640  55.267  1.00 38.53           O
ATOM   2274  C   SER A 735     -13.021  -9.895  53.400  1.00 38.53           C
ATOM   2275  O   SER A 735     -13.381  -9.741  52.235  1.00 38.53           O
ATOM   2276  N   LYS A 736     -13.011 -11.098  54.002  1.00 85.09           N
ATOM   2277  CA  LYS A 736     -13.400 -12.284  53.295  1.00 85.09           C
ATOM   2278  CB  LYS A 736     -12.534 -13.501  53.665  1.00 85.09           C
ATOM   2279  CG  LYS A 736     -12.802 -14.744  52.816  1.00 85.09           C
ATOM   2280  CD  LYS A 736     -12.323 -14.600  51.370  1.00 85.09           C
ATOM   2281  CE  LYS A 736     -12.350 -15.906  50.573  1.00 85.09           C
ATOM   2282  NZ  LYS A 736     -11.711 -15.704  49.252  1.00 85.09           N
ATOM   2283  C   LYS A 736     -14.799 -12.601  53.718  1.00 85.09           C
ATOM   2284  O   LYS A 736     -15.067 -12.803  54.901  1.00 85.09           O
ATOM   2285  N   GLU A 737     -15.732 -12.640  52.748  1.00 62.23           N
ATOM   2286  CA  GLU A 737     -17.111 -12.908  53.039  1.00 62.23           C
ATOM   2287  CB  GLU A 737     -18.089 -12.021  52.252  1.00 62.23           C
ATOM   2288  CG  GLU A 737     -17.979 -10.554  52.671  1.00 62.23           C
ATOM   2289  CD  GLU A 737     -19.130  -9.775  52.056  1.00 62.23           C
ATOM   2290  OE1 GLU A 737     -19.898 -10.365  51.249  1.00 62.23           O
ATOM   2291  OE2 GLU A 737     -19.254  -8.570  52.398  1.00 62.23           O
ATOM   2292  C   GLU A 737     -17.404 -14.349  52.744  1.00 62.23           C
ATOM   2293  O   GLU A 737     -16.541 -15.091  52.277  1.00 62.23           O
ATOM   2294  N   SER A 738     -18.641 -14.784  53.062  1.00 94.96           N
ATOM   2295  CA  SER A 738     -19.078 -16.146  52.908  1.00 94.96           C
ATOM   2296  CB  SER A 738     -20.470 -16.390  53.517  1.00 94.96           C
ATOM   2297  OG  SER A 738     -20.485 -16.025  54.887  1.00 94.96           O
ATOM   2298  C   SER A 738     -19.199 -16.529  51.460  1.00 94.96           C
ATOM   2299  O   SER A 738     -19.004 -17.695  51.118  1.00 94.96           O
ATOM   2300  N   SER A 739     -19.548 -15.577  50.567  1.00101.38           N
ATOM   2301  CA  SER A 739     -19.765 -15.936  49.188  1.00101.38           C
ATOM   2302  CB  SER A 739     -21.232 -16.217  48.821  1.00101.38           C
ATOM   2303  OG  SER A 739     -21.618 -17.507  49.263  1.00101.38           O
ATOM   2304  C   SER A 739     -19.349 -14.810  48.297  1.00101.38           C
ATOM   2305  O   SER A 739     -18.782 -13.815  48.743  1.00101.38           O
ATOM   2306  N   SER A 740     -19.629 -14.967  46.985  1.00 48.25           N
ATOM   2307  CA  SER A 740     -19.237 -13.990  46.011  1.00 48.25           C
ATOM   2308  CB  SER A 740     -19.681 -14.325  44.576  1.00 48.25           C
ATOM   2309  OG  SER A 740     -19.029 -15.505  44.131  1.00 48.25           O
ATOM   2310  C   SER A 740     -19.861 -12.692  46.382  1.00 48.25           C
ATOM   2311  O   SER A 740     -20.978 -12.648  46.892  1.00 48.25           O
ATOM   2312  N   VAL A 741     -19.126 -11.586  46.161  1.00177.48           N
ATOM   2313  CA  VAL A 741     -19.688 -10.316  46.494  1.00177.48           C
ATOM   2314  CB  VAL A 741     -18.903  -9.651  47.590  1.00177.48           C
ATOM   2315  CG1 VAL A 741     -17.413  -9.710  47.253  1.00177.48           C
ATOM   2316  CG2 VAL A 741     -19.498  -8.275  47.894  1.00177.48           C
ATOM   2317  C   VAL A 741     -19.889  -9.540  45.219  1.00177.48           C
ATOM   2318  O   VAL A 741     -18.952  -9.106  44.551  1.00177.48           O
ATOM   2319  N   LEU A 742     -21.183  -9.448  44.835  1.00142.15           N
ATOM   2320  CA  LEU A 742     -21.713  -8.901  43.612  1.00142.15           C
ATOM   2321  CB  LEU A 742     -23.132  -9.416  43.289  1.00142.15           C
ATOM   2322  CG  LEU A 742     -23.215 -10.944  43.064  1.00142.15           C
ATOM   2323  CD1 LEU A 742     -23.032 -11.721  44.377  1.00142.15           C
ATOM   2324  CD2 LEU A 742     -24.491 -11.344  42.304  1.00142.15           C
ATOM   2325  C   LEU A 742     -21.748  -7.405  43.508  1.00142.15           C
ATOM   2326  O   LEU A 742     -21.674  -6.868  42.402  1.00142.15           O
ATOM   2327  N   SER A 743     -21.938  -6.679  44.624  1.00105.65           N
ATOM   2328  CA  SER A 743     -22.142  -5.265  44.473  1.00105.65           C
ATOM   2329  CB  SER A 743     -23.631  -4.916  44.292  1.00105.65           C
ATOM   2330  OG  SER A 743     -23.803  -3.516  44.145  1.00105.65           O
ATOM   2331  C   SER A 743     -21.673  -4.574  45.716  1.00105.65           C
ATOM   2332  O   SER A 743     -21.425  -5.210  46.739  1.00105.65           O
ATOM   2333  N   CYS A 744     -21.521  -3.233  45.649  1.00 51.53           N
ATOM   2334  CA  CYS A 744     -21.098  -2.514  46.818  1.00 51.53           C
ATOM   2335  CB  CYS A 744     -19.573  -2.524  47.014  1.00 51.53           C
ATOM   2336  SG  CYS A 744     -18.688  -1.693  45.662  1.00 51.53           S
ATOM   2337  C   CYS A 744     -21.520  -1.078  46.706  1.00 51.53           C
ATOM   2338  O   CYS A 744     -21.930  -0.616  45.643  1.00 51.53           O
ATOM   2339  N   ASP A 745     -21.468  -0.350  47.845  1.00 70.79           N
ATOM   2340  CA  ASP A 745     -21.763   1.057  47.875  1.00 70.79           C
ATOM   2341  CB  ASP A 745     -23.256   1.358  48.114  1.00 70.79           C
ATOM   2342  CG  ASP A 745     -23.521   2.823  47.791  1.00 70.79           C
ATOM   2343  OD1 ASP A 745     -22.616   3.470  47.201  1.00 70.79           O
ATOM   2344  OD2 ASP A 745     -24.631   3.315  48.129  1.00 70.79           O
ATOM   2345  C   ASP A 745     -21.001   1.636  49.032  1.00 70.79           C
ATOM   2346  O   ASP A 745     -20.637   0.915  49.959  1.00 70.79           O
ATOM   2347  N   ILE A 746     -20.699   2.953  48.986  1.00 50.64           N
ATOM   2348  CA  ILE A 746     -20.050   3.612  50.091  1.00 50.64           C
ATOM   2349  CB  ILE A 746     -18.666   4.099  49.773  1.00 50.64           C
ATOM   2350  CG2 ILE A 746     -18.155   4.900  50.982  1.00 50.64           C
ATOM   2351  CG1 ILE A 746     -17.756   2.917  49.399  1.00 50.64           C
ATOM   2352  CD1 ILE A 746     -16.415   3.343  48.805  1.00 50.64           C
ATOM   2353  C   ILE A 746     -20.886   4.819  50.412  1.00 50.64           C
ATOM   2354  O   ILE A 746     -21.402   5.481  49.514  1.00 50.64           O
ATOM   2355  N   SER A 747     -21.043   5.145  51.711  1.00 46.35           N
ATOM   2356  CA  SER A 747     -21.880   6.248  52.103  1.00 46.35           C
ATOM   2357  CB  SER A 747     -22.195   6.253  53.609  1.00 46.35           C
ATOM   2358  OG  SER A 747     -20.988   6.229  54.355  1.00 46.35           O
ATOM   2359  C   SER A 747     -21.208   7.543  51.734  1.00 46.35           C
ATOM   2360  O   SER A 747     -20.014   7.581  51.446  1.00 46.35           O
ATOM   2361  N   ALA A 748     -21.981   8.650  51.743  1.00 46.79           N
ATOM   2362  CA  ALA A 748     -21.529   9.949  51.314  1.00 46.79           C
ATOM   2363  CB  ALA A 748     -22.632  11.017  51.409  1.00 46.79           C
ATOM   2364  C   ALA A 748     -20.376  10.426  52.154  1.00 46.79           C
ATOM   2365  O   ALA A 748     -19.468  11.082  51.646  1.00 46.79           O
ATOM   2366  N   ASP A 749     -20.429  10.172  53.475  1.00 92.29           N
ATOM   2367  CA  ASP A 749     -19.428  10.540  54.444  1.00 92.29           C
ATOM   2368  CB  ASP A 749     -19.979  10.700  55.877  1.00 92.29           C
ATOM   2369  CG  ASP A 749     -20.601   9.399  56.348  1.00 92.29           C
ATOM   2370  OD1 ASP A 749     -20.914   8.544  55.480  1.00 92.29           O
ATOM   2371  OD2 ASP A 749     -20.784   9.249  57.586  1.00 92.29           O
ATOM   2372  C   ASP A 749     -18.246   9.610  54.432  1.00 92.29           C
ATOM   2373  O   ASP A 749     -17.246   9.884  55.093  1.00 92.29           O
ATOM   2374  N   ASP A 750     -18.345   8.464  53.726  1.00 74.89           N
ATOM   2375  CA  ASP A 750     -17.306   7.463  53.666  1.00 74.89           C
ATOM   2376  CB  ASP A 750     -15.902   8.045  53.412  1.00 74.89           C
ATOM   2377  CG  ASP A 750     -15.795   8.465  51.952  1.00 74.89           C
ATOM   2378  OD1 ASP A 750     -16.641   8.002  51.141  1.00 74.89           O
ATOM   2379  OD2 ASP A 750     -14.862   9.247  51.627  1.00 74.89           O
ATOM   2380  C   ASP A 750     -17.239   6.711  54.961  1.00 74.89           C
ATOM   2381  O   ASP A 750     -16.251   6.038  55.251  1.00 74.89           O
ATOM   2382  N   LYS A 751     -18.296   6.824  55.781  1.00107.19           N
ATOM   2383  CA  LYS A 751     -18.406   6.133  57.035  1.00107.19           C
ATOM   2384  CB  LYS A 751     -19.498   6.738  57.934  1.00107.19           C
ATOM   2385  CG  LYS A 751     -19.450   6.237  59.377  1.00107.19           C
ATOM   2386  CD  LYS A 751     -18.218   6.723  60.140  1.00107.19           C
ATOM   2387  CE  LYS A 751     -18.178   6.261  61.598  1.00107.19           C
ATOM   2388  NZ  LYS A 751     -16.944   6.757  62.249  1.00107.19           N
ATOM   2389  C   LYS A 751     -18.736   4.669  56.865  1.00107.19           C
ATOM   2390  O   LYS A 751     -18.239   3.839  57.624  1.00107.19           O
ATOM   2391  N   TYR A 752     -19.594   4.301  55.882  1.00 75.17           N
ATOM   2392  CA  TYR A 752     -20.077   2.940  55.832  1.00 75.17           C
ATOM   2393  CB  TYR A 752     -21.590   2.824  56.099  1.00 75.17           C
ATOM   2394  CG  TYR A 752     -21.927   3.526  57.371  1.00 75.17           C
ATOM   2395  CD1 TYR A 752     -22.205   4.873  57.349  1.00 75.17           C
ATOM   2396  CD2 TYR A 752     -21.975   2.859  58.574  1.00 75.17           C
ATOM   2397  CE1 TYR A 752     -22.522   5.550  58.501  1.00 75.17           C
ATOM   2398  CE2 TYR A 752     -22.292   3.531  59.734  1.00 75.17           C
ATOM   2399  CZ  TYR A 752     -22.566   4.878  59.698  1.00 75.17           C
ATOM   2400  OH  TYR A 752     -22.892   5.573  60.881  1.00 75.17           O
ATOM   2401  C   TYR A 752     -19.901   2.374  54.454  1.00 75.17           C
ATOM   2402  O   TYR A 752     -19.878   3.105  53.465  1.00 75.17           O
ATOM   2403  N   ILE A 753     -19.770   1.028  54.376  1.00 52.43           N
ATOM   2404  CA  ILE A 753     -19.661   0.309  53.134  1.00 52.43           C
ATOM   2405  CB  ILE A 753     -18.325  -0.360  52.967  1.00 52.43           C
ATOM   2406  CG2 ILE A 753     -18.368  -1.203  51.681  1.00 52.43           C
ATOM   2407  CG1 ILE A 753     -17.190   0.680  52.983  1.00 52.43           C
ATOM   2408  CD1 ILE A 753     -15.797   0.068  53.139  1.00 52.43           C
ATOM   2409  C   ILE A 753     -20.697  -0.778  53.178  1.00 52.43           C
ATOM   2410  O   ILE A 753     -20.867  -1.435  54.204  1.00 52.43           O
ATOM   2411  N   VAL A 754     -21.445  -0.984  52.073  1.00 42.98           N
ATOM   2412  CA  VAL A 754     -22.413  -2.047  52.058  1.00 42.98           C
ATOM   2413  CB  VAL A 754     -23.823  -1.587  51.837  1.00 42.98           C
ATOM   2414  CG1 VAL A 754     -24.730  -2.828  51.770  1.00 42.98           C
ATOM   2415  CG2 VAL A 754     -24.203  -0.603  52.956  1.00 42.98           C
ATOM   2416  C   VAL A 754     -22.060  -2.940  50.909  1.00 42.98           C
ATOM   2417  O   VAL A 754     -21.660  -2.465  49.848  1.00 42.98           O
ATOM   2418  N   THR A 755     -22.174  -4.271  51.098  1.00 54.43           N
ATOM   2419  CA  THR A 755     -21.887  -5.166  50.009  1.00 54.43           C
ATOM   2420  CB  THR A 755     -20.672  -6.024  50.217  1.00 54.43           C
ATOM   2421  OG1 THR A 755     -20.826  -6.792  51.400  1.00 54.43           O
ATOM   2422  CG2 THR A 755     -19.420  -5.136  50.302  1.00 54.43           C
ATOM   2423  C   THR A 755     -23.047  -6.107  49.841  1.00 54.43           C
ATOM   2424  O   THR A 755     -23.745  -6.415  50.804  1.00 54.43           O
ATOM   2425  N   GLY A 756     -23.275  -6.592  48.597  1.00 40.53           N
ATOM   2426  CA  GLY A 756     -24.349  -7.513  48.308  1.00 40.53           C
ATOM   2427  C   GLY A 756     -23.733  -8.858  48.045  1.00 40.53           C
ATOM   2428  O   GLY A 756     -22.713  -8.944  47.360  1.00 40.53           O
ATOM   2429  N   SER A 757     -24.368  -9.954  48.536  1.00112.53           N
ATOM   2430  CA  SER A 757     -23.707 -11.229  48.433  1.00112.53           C
ATOM   2431  CB  SER A 757     -23.299 -11.830  49.791  1.00112.53           C
ATOM   2432  OG  SER A 757     -24.443 -12.299  50.486  1.00112.53           O
ATOM   2433  C   SER A 757     -24.516 -12.283  47.734  1.00112.53           C
ATOM   2434  O   SER A 757     -25.735 -12.205  47.596  1.00112.53           O
ATOM   2435  N   GLY A 758     -23.781 -13.314  47.261  1.00 59.04           N
ATOM   2436  CA  GLY A 758     -24.263 -14.512  46.625  1.00 59.04           C
ATOM   2437  C   GLY A 758     -25.022 -15.292  47.659  1.00 59.04           C
ATOM   2438  O   GLY A 758     -25.802 -16.187  47.339  1.00 59.04           O
ATOM   2439  N   ASP A 759     -24.696 -15.013  48.937  1.00105.12           N
ATOM   2440  CA  ASP A 759     -25.248 -15.574  50.141  1.00105.12           C
ATOM   2441  CB  ASP A 759     -24.478 -15.165  51.409  1.00105.12           C
ATOM   2442  CG  ASP A 759     -23.172 -15.938  51.429  1.00105.12           C
ATOM   2443  OD1 ASP A 759     -23.227 -17.185  51.255  1.00105.12           O
ATOM   2444  OD2 ASP A 759     -22.105 -15.293  51.607  1.00105.12           O
ATOM   2445  C   ASP A 759     -26.671 -15.127  50.318  1.00105.12           C
ATOM   2446  O   ASP A 759     -27.331 -15.542  51.268  1.00105.12           O
ATOM   2447  N   LYS A 760     -27.160 -14.215  49.455  1.00 84.15           N
ATOM   2448  CA  LYS A 760     -28.519 -13.742  49.528  1.00 84.15           C
ATOM   2449  CB  LYS A 760     -29.559 -14.877  49.488  1.00 84.15           C
ATOM   2450  CG  LYS A 760     -29.593 -15.563  48.120  1.00 84.15           C
ATOM   2451  CD  LYS A 760     -30.357 -16.885  48.086  1.00 84.15           C
ATOM   2452  CE  LYS A 760     -30.383 -17.522  46.697  1.00 84.15           C
ATOM   2453  NZ  LYS A 760     -31.008 -18.863  46.758  1.00 84.15           N
ATOM   2454  C   LYS A 760     -28.729 -12.885  50.735  1.00 84.15           C
ATOM   2455  O   LYS A 760     -29.735 -12.994  51.436  1.00 84.15           O
ATOM   2456  N   LYS A 761     -27.752 -11.989  50.983  1.00 97.91           N
ATOM   2457  CA  LYS A 761     -27.813 -11.046  52.060  1.00 97.91           C
ATOM   2458  CB  LYS A 761     -27.257 -11.634  53.367  1.00 97.91           C
ATOM   2459  CG  LYS A 761     -25.835 -12.180  53.202  1.00 97.91           C
ATOM   2460  CD  LYS A 761     -25.162 -12.599  54.510  1.00 97.91           C
ATOM   2461  CE  LYS A 761     -23.775 -13.213  54.305  1.00 97.91           C
ATOM   2462  NZ  LYS A 761     -23.184 -13.590  55.607  1.00 97.91           N
ATOM   2463  C   LYS A 761     -26.953  -9.870  51.687  1.00 97.91           C
ATOM   2464  O   LYS A 761     -26.255  -9.882  50.673  1.00 97.91           O
ATOM   2465  N   ALA A 762     -27.027  -8.791  52.492  1.00 44.56           N
ATOM   2466  CA  ALA A 762     -26.177  -7.650  52.312  1.00 44.56           C
ATOM   2467  CB  ALA A 762     -26.938  -6.346  52.017  1.00 44.56           C
ATOM   2468  C   ALA A 762     -25.479  -7.472  53.624  1.00 44.56           C
ATOM   2469  O   ALA A 762     -26.009  -7.850  54.668  1.00 44.56           O
ATOM   2470  N   THR A 763     -24.245  -6.929  53.600  1.00 43.37           N
ATOM   2471  CA  THR A 763     -23.516  -6.721  54.819  1.00 43.37           C
ATOM   2472  CB  THR A 763     -22.201  -7.445  54.839  1.00 43.37           C
ATOM   2473  OG1 THR A 763     -22.410  -8.841  54.685  1.00 43.37           O
ATOM   2474  CG2 THR A 763     -21.490  -7.156  56.171  1.00 43.37           C
ATOM   2475  C   THR A 763     -23.227  -5.256  54.942  1.00 43.37           C
ATOM   2476  O   THR A 763     -22.871  -4.597  53.966  1.00 43.37           O
ATOM   2477  N   VAL A 764     -23.393  -4.704  56.164  1.00 41.09           N
ATOM   2478  CA  VAL A 764     -23.104  -3.317  56.394  1.00 41.09           C
ATOM   2479  CB  VAL A 764     -24.175  -2.600  57.166  1.00 41.09           C
ATOM   2480  CG1 VAL A 764     -23.726  -1.147  57.401  1.00 41.09           C
ATOM   2481  CG2 VAL A 764     -25.501  -2.716  56.392  1.00 41.09           C
ATOM   2482  C   VAL A 764     -21.844  -3.268  57.203  1.00 41.09           C
ATOM   2483  O   VAL A 764     -21.704  -3.978  58.198  1.00 41.09           O
ATOM   2484  N   TYR A 765     -20.883  -2.423  56.779  1.00 66.64           N
ATOM   2485  CA  TYR A 765     -19.621  -2.317  57.456  1.00 66.64           C
ATOM   2486  CB  TYR A 765     -18.386  -2.563  56.562  1.00 66.64           C
ATOM   2487  CG  TYR A 765     -18.298  -3.961  56.046  1.00 66.64           C
ATOM   2488  CD1 TYR A 765     -19.004  -4.351  54.931  1.00 66.64           C
ATOM   2489  CD2 TYR A 765     -17.477  -4.880  56.660  1.00 66.64           C
ATOM   2490  CE1 TYR A 765     -18.907  -5.637  54.450  1.00 66.64           C
ATOM   2491  CE2 TYR A 765     -17.375  -6.168  56.185  1.00 66.64           C
ATOM   2492  CZ  TYR A 765     -18.091  -6.550  55.076  1.00 66.64           C
ATOM   2493  OH  TYR A 765     -17.988  -7.868  54.583  1.00 66.64           O
ATOM   2494  C   TYR A 765     -19.449  -0.890  57.867  1.00 66.64           C
ATOM   2495  O   TYR A 765     -19.850   0.029  57.155  1.00 66.64           O
ATOM   2496  N   GLU A 766     -18.846  -0.676  59.051  1.00 50.05           N
ATOM   2497  CA  GLU A 766     -18.533   0.655  59.483  1.00 50.05           C
ATOM   2498  CB  GLU A 766     -18.756   0.877  60.988  1.00 50.05           C
ATOM   2499  CG  GLU A 766     -18.425   2.297  61.451  1.00 50.05           C
ATOM   2500  CD  GLU A 766     -18.601   2.345  62.962  1.00 50.05           C
ATOM   2501  OE1 GLU A 766     -19.396   1.525  63.495  1.00 50.05           O
ATOM   2502  OE2 GLU A 766     -17.931   3.198  63.603  1.00 50.05           O
ATOM   2503  C   GLU A 766     -17.067   0.828  59.220  1.00 50.05           C
ATOM   2504  O   GLU A 766     -16.269  -0.050  59.549  1.00 50.05           O
ATOM   2505  N   VAL A 767     -16.663   1.959  58.605  1.00117.02           N
ATOM   2506  CA  VAL A 767     -15.259   2.100  58.337  1.00117.02           C
ATOM   2507  CB  VAL A 767     -14.935   2.777  57.029  1.00117.02           C
ATOM   2508  CG1 VAL A 767     -15.054   4.303  57.165  1.00117.02           C
ATOM   2509  CG2 VAL A 767     -13.562   2.276  56.562  1.00117.02           C
ATOM   2510  C   VAL A 767     -14.657   2.855  59.484  1.00117.02           C
ATOM   2511  O   VAL A 767     -15.134   3.920  59.875  1.00117.02           O
ATOM   2512  N   ILE A 768     -13.576   2.297  60.067  1.00 95.58           N
ATOM   2513  CA  ILE A 768     -12.982   2.896  61.226  1.00 95.58           C
ATOM   2514  CB  ILE A 768     -12.623   1.907  62.301  1.00 95.58           C
ATOM   2515  CG2 ILE A 768     -11.743   2.628  63.338  1.00 95.58           C
ATOM   2516  CG1 ILE A 768     -13.891   1.278  62.902  1.00 95.58           C
ATOM   2517  CD1 ILE A 768     -14.672   0.408  61.923  1.00 95.58           C
ATOM   2518  C   ILE A 768     -11.721   3.572  60.810  1.00 95.58           C
ATOM   2519  O   ILE A 768     -10.866   2.986  60.147  1.00 95.58           O
ATOM   2520  N   TYR A 769     -11.595   4.857  61.192  1.00 37.43           N
ATOM   2521  CA  TYR A 769     -10.440   5.628  60.845  1.00 37.43           C
ATOM   2522  CB  TYR A 769     -10.778   7.088  60.496  1.00 37.43           C
ATOM   2523  CG  TYR A 769     -11.563   7.062  59.230  1.00 37.43           C
ATOM   2524  CD1 TYR A 769     -12.916   6.808  59.245  1.00 37.43           C
ATOM   2525  CD2 TYR A 769     -10.942   7.293  58.024  1.00 37.43           C
ATOM   2526  CE1 TYR A 769     -13.635   6.786  58.072  1.00 37.43           C
ATOM   2527  CE2 TYR A 769     -11.657   7.272  56.850  1.00 37.43           C
ATOM   2528  CZ  TYR A 769     -13.005   7.015  56.872  1.00 37.43           C
ATOM   2529  OH  TYR A 769     -13.737   6.993  55.666  1.00 37.43           O
ATOM   2530  C   TYR A 769      -9.491   5.648  62.034  1.00 37.43           C
ATOM   2531  O   TYR A 769      -8.436   6.330  61.929  1.00 37.43           O
ATOM   2532  OXT TYR A 769      -9.805   4.988  63.060  1.00 37.43           O
TER    2533      TYR A 769
ATOM   2534  N   MET A 331     -22.766 -10.964  26.805  1.00 58.69           N
ATOM   2535  CA  MET A 331     -24.026 -10.772  27.562  1.00 58.69           C
ATOM   2536  CB  MET A 331     -25.236 -11.037  26.652  1.00 58.69           C
ATOM   2537  CG  MET A 331     -25.350 -10.017  25.515  1.00 58.69           C
ATOM   2538  SD  MET A 331     -26.730 -10.303  24.367  1.00 58.69           S
ATOM   2539  CE  MET A 331     -28.029  -9.910  25.574  1.00 58.69           C
ATOM   2540  C   MET A 331     -24.071 -11.689  28.740  1.00 58.69           C
ATOM   2541  O   MET A 331     -23.843 -12.892  28.616  1.00 58.69           O
ATOM   2542  N   PHE A 332     -24.357 -11.129  29.933  1.00151.35           N
ATOM   2543  CA  PHE A 332     -24.318 -11.944  31.108  1.00151.35           C
ATOM   2544  CB  PHE A 332     -23.021 -11.705  31.912  1.00151.35           C
ATOM   2545  CG  PHE A 332     -22.993 -10.314  32.469  1.00151.35           C
ATOM   2546  CD1 PHE A 332     -23.255  -9.214  31.683  1.00151.35           C
ATOM   2547  CD2 PHE A 332     -22.636 -10.103  33.780  1.00151.35           C
ATOM   2548  CE1 PHE A 332     -23.210  -7.941  32.198  1.00151.35           C
ATOM   2549  CE2 PHE A 332     -22.585  -8.832  34.303  1.00151.35           C
ATOM   2550  CZ  PHE A 332     -22.880  -7.747  33.515  1.00151.35           C
ATOM   2551  C   PHE A 332     -25.498 -11.658  31.982  1.00151.35           C
ATOM   2552  O   PHE A 332     -25.839 -10.508  32.242  1.00151.35           O
ATOM   2553  N   SER A 333     -26.179 -12.732  32.420  1.00 53.80           N
ATOM   2554  CA  SER A 333     -27.253 -12.685  33.366  1.00 53.80           C
ATOM   2555  CB  SER A 333     -28.324 -13.760  33.109  1.00 53.80           C
ATOM   2556  OG  SER A 333     -29.322 -13.712  34.118  1.00 53.80           O
ATOM   2557  C   SER A 333     -26.627 -12.992  34.695  1.00 53.80           C
ATOM   2558  O   SER A 333     -25.467 -13.398  34.759  1.00 53.80           O
ATOM   2559  N   ILE A 334     -27.380 -12.794  35.798  1.00 98.09           N
ATOM   2560  CA  ILE A 334     -26.869 -13.102  37.106  1.00 98.09           C
ATOM   2561  CB  ILE A 334     -27.799 -12.770  38.236  1.00 98.09           C
ATOM   2562  CG2 ILE A 334     -27.201 -13.356  39.527  1.00 98.09           C
ATOM   2563  CG1 ILE A 334     -28.057 -11.260  38.300  1.00 98.09           C
ATOM   2564  CD1 ILE A 334     -28.943 -10.779  37.162  1.00 98.09           C
ATOM   2565  C   ILE A 334     -26.635 -14.574  37.193  1.00 98.09           C
ATOM   2566  O   ILE A 334     -25.652 -15.021  37.781  1.00 98.09           O
ATOM   2567  N   ASP A 335     -27.546 -15.369  36.603  1.00 52.35           N
ATOM   2568  CA  ASP A 335     -27.456 -16.796  36.703  1.00 52.35           C
ATOM   2569  CB  ASP A 335     -28.547 -17.510  35.885  1.00 52.35           C
ATOM   2570  CG  ASP A 335     -29.892 -17.238  36.542  1.00 52.35           C
ATOM   2571  OD1 ASP A 335     -30.524 -16.207  36.188  1.00 52.35           O
ATOM   2572  OD2 ASP A 335     -30.310 -18.063  37.398  1.00 52.35           O
ATOM   2573  C   ASP A 335     -26.136 -17.242  36.159  1.00 52.35           C
ATOM   2574  O   ASP A 335     -25.464 -18.066  36.777  1.00 52.35           O
ATOM   2575  N   ASN A 336     -25.710 -16.712  34.996  1.00107.65           N
ATOM   2576  CA  ASN A 336     -24.463 -17.189  34.471  1.00107.65           C
ATOM   2577  CB  ASN A 336     -24.156 -16.795  33.006  1.00107.65           C
ATOM   2578  CG  ASN A 336     -24.044 -15.294  32.789  1.00107.65           C
ATOM   2579  OD1 ASN A 336     -23.455 -14.535  33.555  1.00107.65           O
ATOM   2580  ND2 ASN A 336     -24.629 -14.850  31.646  1.00107.65           N
ATOM   2581  C   ASN A 336     -23.341 -16.777  35.370  1.00107.65           C
ATOM   2582  O   ASN A 336     -22.389 -17.531  35.568  1.00107.65           O
ATOM   2583  N   ILE A 337     -23.428 -15.568  35.953  1.00 43.76           N
ATOM   2584  CA  ILE A 337     -22.367 -15.081  36.784  1.00 43.76           C
ATOM   2585  CB  ILE A 337     -22.637 -13.691  37.285  1.00 43.76           C
ATOM   2586  CG2 ILE A 337     -21.525 -13.316  38.280  1.00 43.76           C
ATOM   2587  CG1 ILE A 337     -22.763 -12.716  36.102  1.00 43.76           C
ATOM   2588  CD1 ILE A 337     -23.358 -11.360  36.483  1.00 43.76           C
ATOM   2589  C   ILE A 337     -22.246 -15.973  37.981  1.00 43.76           C
ATOM   2590  O   ILE A 337     -21.147 -16.362  38.379  1.00 43.76           O
ATOM   2591  N   LEU A 338     -23.396 -16.292  38.599  1.00141.65           N
ATOM   2592  CA  LEU A 338     -23.456 -17.090  39.789  1.00141.65           C
ATOM   2593  CB  LEU A 338     -24.865 -17.022  40.413  1.00141.65           C
ATOM   2594  CG  LEU A 338     -24.976 -17.543  41.855  1.00141.65           C
ATOM   2595  CD1 LEU A 338     -24.106 -16.704  42.809  1.00141.65           C
ATOM   2596  CD2 LEU A 338     -26.446 -17.584  42.306  1.00141.65           C
ATOM   2597  C   LEU A 338     -23.098 -18.510  39.480  1.00141.65           C
ATOM   2598  O   LEU A 338     -22.354 -19.145  40.227  1.00141.65           O
ATOM   2599  N   ALA A 339     -23.618 -19.042  38.357  1.00 16.05           N
ATOM   2600  CA  ALA A 339     -23.363 -20.404  37.983  1.00 16.05           C
ATOM   2601  CB  ALA A 339     -24.205 -20.871  36.783  1.00 16.05           C
ATOM   2602  C   ALA A 339     -21.899 -20.516  37.571  1.00 16.05           C
ATOM   2603  O   ALA A 339     -21.650 -20.793  36.368  1.00 16.05           O
ATOM   2604  OXT ALA A 339     -21.008 -20.338  38.445  1.00 16.05           O
TER    2605      ALA A 339
END
