# Supplementary material for: Proteome-wide prediction of targets for aspirin: new insight into the molecular mechanism of aspirin
Source: PeerJ. 2016 Mar 10;4:e1791. doi: 10.7717/peerj.1791 (PMC4793309; doi:10.7717/peerj.1791)
Supplement: File S1 — The raw data contains all strucures of the identified 79 proteins. The Protocols show how to prepare protein strucure and run CDOCKER. [file peerj-04-1791-s004.zip › 79_protein_strucures/NP_001099047.1_1-168_52.071.pdb]

EXPDTA    THEORETICAL MODEL, MODELLER 9v7 2009/10/27 04:16:09
REMARK   6 MODELLER OBJECTIVE FUNCTION:       544.1892
REMARK   6 MODELLER BEST TEMPLATE % SEQ ID:  52.071
REMARK   6 MODELLER BLK RESIDUE  169:
ATOM      1  N   MET A   1      26.340  52.855  -4.393  1.00 21.65           N
ATOM      2  CA  MET A   1      27.048  52.835  -5.693  1.00 21.65           C
ATOM      3  CB  MET A   1      28.460  52.239  -5.535  1.00 21.65           C
ATOM      4  CG  MET A   1      29.266  52.179  -6.835  1.00 21.65           C
ATOM      5  SD  MET A   1      30.961  51.549  -6.634  1.00 21.65           S
ATOM      6  CE  MET A   1      30.476  49.830  -6.300  1.00 21.65           C
ATOM      7  C   MET A   1      26.298  52.012  -6.680  1.00 21.65           C
ATOM      8  O   MET A   1      25.774  50.948  -6.354  1.00 21.65           O
ATOM      9  N   ASP A   2      26.227  52.506  -7.928  1.00 31.72           N
ATOM     10  CA  ASP A   2      25.513  51.799  -8.944  1.00 31.72           C
ATOM     11  CB  ASP A   2      24.973  52.717 -10.052  1.00 31.72           C
ATOM     12  CG  ASP A   2      24.006  51.925 -10.919  1.00 31.72           C
ATOM     13  OD1 ASP A   2      23.749  50.732 -10.608  1.00 31.72           O
ATOM     14  OD2 ASP A   2      23.507  52.517 -11.913  1.00 31.72           O
ATOM     15  C   ASP A   2      26.474  50.853  -9.581  1.00 31.72           C
ATOM     16  O   ASP A   2      27.512  51.255 -10.105  1.00 31.72           O
ATOM     17  N   ILE A   3      26.141  49.553  -9.529  1.00 74.51           N
ATOM     18  CA  ILE A   3      26.952  48.515 -10.092  1.00 74.51           C
ATOM     19  CB  ILE A   3      26.421  47.147  -9.780  1.00 74.51           C
ATOM     20  CG2 ILE A   3      25.036  47.006 -10.431  1.00 74.51           C
ATOM     21  CG1 ILE A   3      27.438  46.076 -10.205  1.00 74.51           C
ATOM     22  CD1 ILE A   3      28.741  46.137  -9.410  1.00 74.51           C
ATOM     23  C   ILE A   3      26.988  48.688 -11.578  1.00 74.51           C
ATOM     24  O   ILE A   3      28.016  48.458 -12.214  1.00 74.51           O
ATOM     25  N   GLU A   4      25.845  49.081 -12.174  1.00 60.24           N
ATOM     26  CA  GLU A   4      25.755  49.233 -13.597  1.00 60.24           C
ATOM     27  CB  GLU A   4      24.352  49.650 -14.070  1.00 60.24           C
ATOM     28  CG  GLU A   4      23.297  48.559 -13.887  1.00 60.24           C
ATOM     29  CD  GLU A   4      23.592  47.454 -14.890  1.00 60.24           C
ATOM     30  OE1 GLU A   4      24.255  47.749 -15.920  1.00 60.24           O
ATOM     31  OE2 GLU A   4      23.157  46.298 -14.640  1.00 60.24           O
ATOM     32  C   GLU A   4      26.703  50.299 -14.047  1.00 60.24           C
ATOM     33  O   GLU A   4      27.388  50.135 -15.054  1.00 60.24           O
ATOM     34  N   LYS A   5      26.777  51.425 -13.312  1.00110.62           N
ATOM     35  CA  LYS A   5      27.650  52.476 -13.746  1.00110.62           C
ATOM     36  CB  LYS A   5      27.599  53.748 -12.884  1.00110.62           C
ATOM     37  CG  LYS A   5      28.151  53.567 -11.470  1.00110.62           C
ATOM     38  CD  LYS A   5      28.596  54.885 -10.830  1.00110.62           C
ATOM     39  CE  LYS A   5      27.478  55.670 -10.140  1.00110.62           C
ATOM     40  NZ  LYS A   5      27.550  55.478  -8.673  1.00110.62           N
ATOM     41  C   LYS A   5      29.057  51.974 -13.701  1.00110.62           C
ATOM     42  O   LYS A   5      29.859  52.270 -14.586  1.00110.62           O
ATOM     43  N   VAL A   6      29.392  51.192 -12.660  1.00 39.51           N
ATOM     44  CA  VAL A   6      30.727  50.687 -12.506  1.00 39.51           C
ATOM     45  CB  VAL A   6      30.895  49.865 -11.264  1.00 39.51           C
ATOM     46  CG1 VAL A   6      32.317  49.283 -11.252  1.00 39.51           C
ATOM     47  CG2 VAL A   6      30.573  50.747 -10.046  1.00 39.51           C
ATOM     48  C   VAL A   6      31.052  49.813 -13.680  1.00 39.51           C
ATOM     49  O   VAL A   6      32.149  49.877 -14.232  1.00 39.51           O
ATOM     50  N   ASN A   7      30.084  48.984 -14.110  1.00 52.38           N
ATOM     51  CA  ASN A   7      30.290  48.046 -15.178  1.00 52.38           C
ATOM     52  CB  ASN A   7      29.062  47.156 -15.435  1.00 52.38           C
ATOM     53  CG  ASN A   7      28.883  46.220 -14.246  1.00 52.38           C
ATOM     54  OD1 ASN A   7      29.829  45.935 -13.514  1.00 52.38           O
ATOM     55  ND2 ASN A   7      27.634  45.717 -14.055  1.00 52.38           N
ATOM     56  C   ASN A   7      30.596  48.766 -16.460  1.00 52.38           C
ATOM     57  O   ASN A   7      31.332  48.249 -17.297  1.00 52.38           O
ATOM     58  N   SER A   8      29.991  49.950 -16.672  1.00 45.86           N
ATOM     59  CA  SER A   8      30.152  50.710 -17.887  1.00 45.86           C
ATOM     60  CB  SER A   8      29.058  51.777 -18.065  1.00 45.86           C
ATOM     61  OG  SER A   8      29.200  52.795 -17.084  1.00 45.86           O
ATOM     62  C   SER A   8      31.478  51.423 -17.971  1.00 45.86           C
ATOM     63  O   SER A   8      31.879  51.829 -19.060  1.00 45.86           O
ATOM     64  N   MET A   9      32.200  51.597 -16.845  1.00108.20           N
ATOM     65  CA  MET A   9      33.384  52.422 -16.834  1.00108.20           C
ATOM     66  CB  MET A   9      33.968  52.630 -15.424  1.00108.20           C
ATOM     67  CG  MET A   9      33.041  53.410 -14.485  1.00108.20           C
ATOM     68  SD  MET A   9      32.792  55.165 -14.909  1.00108.20           S
ATOM     69  CE  MET A   9      31.803  54.882 -16.407  1.00108.20           C
ATOM     70  C   MET A   9      34.470  51.875 -17.707  1.00108.20           C
ATOM     71  O   MET A   9      34.665  50.667 -17.837  1.00108.20           O
ATOM     72  N   ASP A  10      35.216  52.802 -18.344  1.00 71.24           N
ATOM     73  CA  ASP A  10      36.323  52.426 -19.167  1.00 71.24           C
ATOM     74  CB  ASP A  10      36.843  53.562 -20.064  1.00 71.24           C
ATOM     75  CG  ASP A  10      37.667  52.927 -21.174  1.00 71.24           C
ATOM     76  OD1 ASP A  10      37.674  51.670 -21.253  1.00 71.24           O
ATOM     77  OD2 ASP A  10      38.291  53.686 -21.963  1.00 71.24           O
ATOM     78  C   ASP A  10      37.401  52.039 -18.202  1.00 71.24           C
ATOM     79  O   ASP A  10      37.308  52.330 -17.011  1.00 71.24           O
ATOM     80  N   LEU A  11      38.463  51.374 -18.688  1.00 49.30           N
ATOM     81  CA  LEU A  11      39.485  50.864 -17.818  1.00 49.30           C
ATOM     82  CB  LEU A  11      40.558  50.089 -18.623  1.00 49.30           C
ATOM     83  CG  LEU A  11      41.724  49.416 -17.851  1.00 49.30           C
ATOM     84  CD1 LEU A  11      42.605  48.615 -18.823  1.00 49.30           C
ATOM     85  CD2 LEU A  11      42.583  50.405 -17.041  1.00 49.30           C
ATOM     86  C   LEU A  11      40.130  52.001 -17.081  1.00 49.30           C
ATOM     87  O   LEU A  11      40.397  51.892 -15.885  1.00 49.30           O
ATOM     88  N   GLY A  12      40.392  53.127 -17.768  1.00 18.33           N
ATOM     89  CA  GLY A  12      41.106  54.205 -17.139  1.00 18.33           C
ATOM     90  C   GLY A  12      40.336  54.716 -15.962  1.00 18.33           C
ATOM     91  O   GLY A  12      40.908  54.982 -14.905  1.00 18.33           O
ATOM     92  N   GLU A  13      39.014  54.881 -16.129  1.00 41.34           N
ATOM     93  CA  GLU A  13      38.152  55.393 -15.102  1.00 41.34           C
ATOM     94  CB  GLU A  13      36.718  55.547 -15.620  1.00 41.34           C
ATOM     95  CG  GLU A  13      36.597  56.528 -16.785  1.00 41.34           C
ATOM     96  CD  GLU A  13      35.331  56.157 -17.540  1.00 41.34           C
ATOM     97  OE1 GLU A  13      34.651  55.196 -17.091  1.00 41.34           O
ATOM     98  OE2 GLU A  13      35.031  56.809 -18.575  1.00 41.34           O
ATOM     99  C   GLU A  13      38.101  54.409 -13.975  1.00 41.34           C
ATOM    100  O   GLU A  13      38.108  54.782 -12.803  1.00 41.34           O
ATOM    101  N   PHE A  14      38.041  53.109 -14.316  1.00 80.40           N
ATOM    102  CA  PHE A  14      37.920  52.062 -13.343  1.00 80.40           C
ATOM    103  CB  PHE A  14      37.788  50.688 -14.034  1.00 80.40           C
ATOM    104  CG  PHE A  14      37.466  49.650 -13.018  1.00 80.40           C
ATOM    105  CD1 PHE A  14      36.156  49.398 -12.682  1.00 80.40           C
ATOM    106  CD2 PHE A  14      38.464  48.931 -12.403  1.00 80.40           C
ATOM    107  CE1 PHE A  14      35.843  48.442 -11.746  1.00 80.40           C
ATOM    108  CE2 PHE A  14      38.157  47.974 -11.466  1.00 80.40           C
ATOM    109  CZ  PHE A  14      36.846  47.727 -11.136  1.00 80.40           C
ATOM    110  C   PHE A  14      39.136  52.071 -12.460  1.00 80.40           C
ATOM    111  O   PHE A  14      39.026  52.012 -11.234  1.00 80.40           O
ATOM    112  N   VAL A  15      40.336  52.163 -13.066  1.00 34.45           N
ATOM    113  CA  VAL A  15      41.564  52.172 -12.322  1.00 34.45           C
ATOM    114  CB  VAL A  15      42.787  52.161 -13.197  1.00 34.45           C
ATOM    115  CG1 VAL A  15      44.031  52.247 -12.294  1.00 34.45           C
ATOM    116  CG2 VAL A  15      42.749  50.907 -14.088  1.00 34.45           C
ATOM    117  C   VAL A  15      41.610  53.412 -11.490  1.00 34.45           C
ATOM    118  O   VAL A  15      42.090  53.399 -10.358  1.00 34.45           O
ATOM    119  N   ASP A  16      41.108  54.530 -12.033  1.00 71.12           N
ATOM    120  CA  ASP A  16      41.177  55.767 -11.319  1.00 71.12           C
ATOM    121  CB  ASP A  16      40.515  56.902 -12.120  1.00 71.12           C
ATOM    122  CG  ASP A  16      40.991  58.240 -11.586  1.00 71.12           C
ATOM    123  OD1 ASP A  16      41.899  58.247 -10.711  1.00 71.12           O
ATOM    124  OD2 ASP A  16      40.454  59.279 -12.056  1.00 71.12           O
ATOM    125  C   ASP A  16      40.427  55.611 -10.030  1.00 71.12           C
ATOM    126  O   ASP A  16      40.935  55.957  -8.964  1.00 71.12           O
ATOM    127  N   VAL A  17      39.193  55.077 -10.096  1.00 58.75           N
ATOM    128  CA  VAL A  17      38.382  54.969  -8.916  1.00 58.75           C
ATOM    129  CB  VAL A  17      36.969  54.576  -9.229  1.00 58.75           C
ATOM    130  CG1 VAL A  17      36.212  54.389  -7.903  1.00 58.75           C
ATOM    131  CG2 VAL A  17      36.358  55.646 -10.151  1.00 58.75           C
ATOM    132  C   VAL A  17      38.917  53.968  -7.919  1.00 58.75           C
ATOM    133  O   VAL A  17      39.085  54.276  -6.740  1.00 58.75           O
ATOM    134  N   PHE A  18      39.153  52.729  -8.388  1.00115.04           N
ATOM    135  CA  PHE A  18      39.549  51.544  -7.660  1.00115.04           C
ATOM    136  CB  PHE A  18      39.017  50.261  -8.312  1.00115.04           C
ATOM    137  CG  PHE A  18      37.536  50.324  -8.154  1.00115.04           C
ATOM    138  CD1 PHE A  18      36.945  49.936  -6.975  1.00115.04           C
ATOM    139  CD2 PHE A  18      36.738  50.778  -9.180  1.00115.04           C
ATOM    140  CE1 PHE A  18      35.580  49.994  -6.822  1.00115.04           C
ATOM    141  CE2 PHE A  18      35.373  50.838  -9.033  1.00115.04           C
ATOM    142  CZ  PHE A  18      34.790  50.446  -7.851  1.00115.04           C
ATOM    143  C   PHE A  18      41.021  51.380  -7.413  1.00115.04           C
ATOM    144  O   PHE A  18      41.426  50.464  -6.701  1.00115.04           O
ATOM    145  N   GLY A  19      41.869  52.202  -8.044  1.00 67.74           N
ATOM    146  CA  GLY A  19      43.289  51.976  -8.093  1.00 67.74           C
ATOM    147  C   GLY A  19      43.930  51.786  -6.745  1.00 67.74           C
ATOM    148  O   GLY A  19      44.930  51.073  -6.665  1.00 67.74           O
ATOM    149  N   ASN A  20      43.453  52.436  -5.661  1.00130.44           N
ATOM    150  CA  ASN A  20      44.187  52.286  -4.425  1.00130.44           C
ATOM    151  CB  ASN A  20      44.523  53.660  -3.803  1.00130.44           C
ATOM    152  CG  ASN A  20      45.606  53.513  -2.739  1.00130.44           C
ATOM    153  OD1 ASN A  20      45.589  54.177  -1.703  1.00130.44           O
ATOM    154  ND2 ASN A  20      46.592  52.617  -3.008  1.00130.44           N
ATOM    155  C   ASN A  20      43.431  51.487  -3.379  1.00130.44           C
ATOM    156  O   ASN A  20      43.665  51.667  -2.183  1.00130.44           O
ATOM    157  N   ALA A  21      42.545  50.553  -3.775  1.00 67.05           N
ATOM    158  CA  ALA A  21      41.836  49.720  -2.834  1.00 67.05           C
ATOM    159  CB  ALA A  21      40.784  48.809  -3.501  1.00 67.05           C
ATOM    160  C   ALA A  21      42.847  48.849  -2.154  1.00 67.05           C
ATOM    161  O   ALA A  21      42.665  48.441  -1.006  1.00 67.05           O
ATOM    162  N   THR A  22      43.901  48.463  -2.900  1.00125.53           N
ATOM    163  CA  THR A  22      45.021  47.771  -2.335  1.00125.53           C
ATOM    164  CB  THR A  22      45.386  46.511  -3.075  1.00125.53           C
ATOM    165  OG1 THR A  22      46.453  45.848  -2.417  1.00125.53           O
ATOM    166  CG2 THR A  22      45.751  46.831  -4.537  1.00125.53           C
ATOM    167  C   THR A  22      46.131  48.775  -2.426  1.00125.53           C
ATOM    168  O   THR A  22      46.452  49.266  -3.508  1.00125.53           O
ATOM    169  N   GLU A  23      46.746  49.108  -1.274  1.00102.66           N
ATOM    170  CA  GLU A  23      47.690  50.188  -1.198  1.00102.66           C
ATOM    171  CB  GLU A  23      48.371  50.303   0.184  1.00102.66           C
ATOM    172  CG  GLU A  23      49.435  51.404   0.284  1.00102.66           C
ATOM    173  CD  GLU A  23      48.771  52.759   0.500  1.00102.66           C
ATOM    174  OE1 GLU A  23      47.525  52.797   0.674  1.00102.66           O
ATOM    175  OE2 GLU A  23      49.512  53.778   0.499  1.00102.66           O
ATOM    176  C   GLU A  23      48.764  50.054  -2.231  1.00102.66           C
ATOM    177  O   GLU A  23      49.501  49.071  -2.272  1.00102.66           O
ATOM    178  N   ARG A  24      48.866  51.095  -3.083  1.00107.90           N
ATOM    179  CA  ARG A  24      49.853  51.262  -4.111  1.00107.90           C
ATOM    180  CB  ARG A  24      51.275  51.382  -3.536  1.00107.90           C
ATOM    181  CG  ARG A  24      51.431  52.558  -2.568  1.00107.90           C
ATOM    182  CD  ARG A  24      52.841  52.701  -1.991  1.00107.90           C
ATOM    183  NE  ARG A  24      53.547  53.721  -2.812  1.00107.90           N
ATOM    184  CZ  ARG A  24      54.910  53.793  -2.793  1.00107.90           C
ATOM    185  NH1 ARG A  24      55.627  52.883  -2.073  1.00107.90           N
ATOM    186  NH2 ARG A  24      55.550  54.775  -3.492  1.00107.90           N
ATOM    187  C   ARG A  24      49.823  50.126  -5.091  1.00107.90           C
ATOM    188  O   ARG A  24      50.834  49.853  -5.738  1.00107.90           O
ATOM    189  N   CYS A  25      48.672  49.441  -5.263  1.00 65.33           N
ATOM    190  CA  CYS A  25      48.670  48.366  -6.222  1.00 65.33           C
ATOM    191  CB  CYS A  25      48.531  46.981  -5.572  1.00 65.33           C
ATOM    192  SG  CYS A  25      49.967  46.559  -4.539  1.00 65.33           S
ATOM    193  C   CYS A  25      47.525  48.515  -7.192  1.00 65.33           C
ATOM    194  O   CYS A  25      46.569  47.743  -7.167  1.00 65.33           O
ATOM    195  N   PRO A  26      47.617  49.467  -8.079  1.00 69.20           N
ATOM    196  CA  PRO A  26      46.613  49.714  -9.083  1.00 69.20           C
ATOM    197  CD  PRO A  26      48.870  50.142  -8.367  1.00 69.20           C
ATOM    198  CB  PRO A  26      47.122  50.926  -9.859  1.00 69.20           C
ATOM    199  CG  PRO A  26      48.653  50.803  -9.739  1.00 69.20           C
ATOM    200  C   PRO A  26      46.475  48.525  -9.988  1.00 69.20           C
ATOM    201  O   PRO A  26      45.427  48.375 -10.616  1.00 69.20           O
ATOM    202  N   LEU A  27      47.511  47.669 -10.066  1.00 45.45           N
ATOM    203  CA  LEU A  27      47.526  46.561 -10.979  1.00 45.45           C
ATOM    204  CB  LEU A  27      48.799  45.702 -10.864  1.00 45.45           C
ATOM    205  CG  LEU A  27      48.797  44.478 -11.803  1.00 45.45           C
ATOM    206  CD1 LEU A  27      48.795  44.896 -13.282  1.00 45.45           C
ATOM    207  CD2 LEU A  27      49.933  43.503 -11.454  1.00 45.45           C
ATOM    208  C   LEU A  27      46.374  45.657 -10.688  1.00 45.45           C
ATOM    209  O   LEU A  27      45.772  45.101 -11.606  1.00 45.45           O
ATOM    210  N   ILE A  28      46.038  45.472  -9.400  1.00 40.19           N
ATOM    211  CA  ILE A  28      44.987  44.555  -9.078  1.00 40.19           C
ATOM    212  CB  ILE A  28      44.788  44.377  -7.600  1.00 40.19           C
ATOM    213  CG2 ILE A  28      43.534  43.511  -7.391  1.00 40.19           C
ATOM    214  CG1 ILE A  28      46.054  43.770  -6.969  1.00 40.19           C
ATOM    215  CD1 ILE A  28      46.056  43.773  -5.440  1.00 40.19           C
ATOM    216  C   ILE A  28      43.701  45.037  -9.672  1.00 40.19           C
ATOM    217  O   ILE A  28      42.975  44.270 -10.303  1.00 40.19           O
ATOM    218  N   ALA A  29      43.392  46.335  -9.507  1.00 31.52           N
ATOM    219  CA  ALA A  29      42.165  46.869 -10.027  1.00 31.52           C
ATOM    220  CB  ALA A  29      41.980  48.359  -9.688  1.00 31.52           C
ATOM    221  C   ALA A  29      42.166  46.746 -11.519  1.00 31.52           C
ATOM    222  O   ALA A  29      41.156  46.394 -12.129  1.00 31.52           O
ATOM    223  N   ALA A  30      43.319  47.030 -12.151  1.00 27.61           N
ATOM    224  CA  ALA A  30      43.395  47.015 -13.583  1.00 27.61           C
ATOM    225  CB  ALA A  30      44.778  47.423 -14.119  1.00 27.61           C
ATOM    226  C   ALA A  30      43.099  45.636 -14.091  1.00 27.61           C
ATOM    227  O   ALA A  30      42.396  45.478 -15.088  1.00 27.61           O
ATOM    228  N   ALA A  31      43.640  44.601 -13.422  1.00 36.74           N
ATOM    229  CA  ALA A  31      43.472  43.241 -13.855  1.00 36.74           C
ATOM    230  CB  ALA A  31      44.301  42.252 -13.017  1.00 36.74           C
ATOM    231  C   ALA A  31      42.038  42.794 -13.765  1.00 36.74           C
ATOM    232  O   ALA A  31      41.518  42.172 -14.690  1.00 36.74           O
ATOM    233  N   VAL A  32      41.348  43.135 -12.659  1.00110.62           N
ATOM    234  CA  VAL A  32      40.020  42.651 -12.380  1.00110.62           C
ATOM    235  CB  VAL A  32      39.491  43.099 -11.048  1.00110.62           C
ATOM    236  CG1 VAL A  32      40.413  42.559  -9.940  1.00110.62           C
ATOM    237  CG2 VAL A  32      39.341  44.628 -11.068  1.00110.62           C
ATOM    238  C   VAL A  32      39.054  43.128 -13.417  1.00110.62           C
ATOM    239  O   VAL A  32      38.034  42.490 -13.675  1.00110.62           O
ATOM    240  N   TRP A  33      39.357  44.271 -14.044  1.00 81.13           N
ATOM    241  CA  TRP A  33      38.480  44.898 -14.987  1.00 81.13           C
ATOM    242  CB  TRP A  33      39.108  46.177 -15.560  1.00 81.13           C
ATOM    243  CG  TRP A  33      38.214  46.965 -16.477  1.00 81.13           C
ATOM    244  CD2 TRP A  33      38.354  46.989 -17.903  1.00 81.13           C
ATOM    245  CD1 TRP A  33      37.180  47.800 -16.173  1.00 81.13           C
ATOM    246  NE1 TRP A  33      36.665  48.345 -17.324  1.00 81.13           N
ATOM    247  CE2 TRP A  33      37.381  47.857 -18.397  1.00 81.13           C
ATOM    248  CE3 TRP A  33      39.228  46.346 -18.731  1.00 81.13           C
ATOM    249  CZ2 TRP A  33      37.266  48.095 -19.735  1.00 81.13           C
ATOM    250  CZ3 TRP A  33      39.108  46.586 -20.081  1.00 81.13           C
ATOM    251  CH2 TRP A  33      38.145  47.444 -20.572  1.00 81.13           C
ATOM    252  C   TRP A  33      38.176  43.938 -16.106  1.00 81.13           C
ATOM    253  O   TRP A  33      37.094  43.992 -16.686  1.00 81.13           O
ATOM    254  N   SER A  34      39.113  43.033 -16.453  1.00 84.78           N
ATOM    255  CA  SER A  34      38.890  42.117 -17.543  1.00 84.78           C
ATOM    256  CB  SER A  34      40.101  41.204 -17.809  1.00 84.78           C
ATOM    257  OG  SER A  34      40.349  40.372 -16.684  1.00 84.78           O
ATOM    258  C   SER A  34      37.695  41.232 -17.271  1.00 84.78           C
ATOM    259  O   SER A  34      37.038  40.766 -18.201  1.00 84.78           O
ATOM    260  N   GLN A  35      37.400  40.979 -15.982  1.00108.78           N
ATOM    261  CA  GLN A  35      36.353  40.131 -15.460  1.00108.78           C
ATOM    262  CB  GLN A  35      36.488  39.886 -13.947  1.00108.78           C
ATOM    263  CG  GLN A  35      37.694  39.037 -13.549  1.00108.78           C
ATOM    264  CD  GLN A  35      37.347  37.581 -13.827  1.00108.78           C
ATOM    265  OE1 GLN A  35      38.068  36.669 -13.427  1.00108.78           O
ATOM    266  NE2 GLN A  35      36.207  37.353 -14.533  1.00108.78           N
ATOM    267  C   GLN A  35      34.965  40.682 -15.661  1.00108.78           C
ATOM    268  O   GLN A  35      34.002  39.918 -15.607  1.00108.78           O
ATOM    269  N   ARG A  36      34.808  42.012 -15.818  1.00 78.76           N
ATOM    270  CA  ARG A  36      33.517  42.661 -15.883  1.00 78.76           C
ATOM    271  CB  ARG A  36      33.604  44.114 -16.381  1.00 78.76           C
ATOM    272  CG  ARG A  36      34.108  44.207 -17.823  1.00 78.76           C
ATOM    273  CD  ARG A  36      34.546  45.607 -18.254  1.00 78.76           C
ATOM    274  NE  ARG A  36      34.750  45.566 -19.730  1.00 78.76           N
ATOM    275  CZ  ARG A  36      35.896  45.039 -20.252  1.00 78.76           C
ATOM    276  NH1 ARG A  36      36.849  44.525 -19.423  1.00 78.76           N
ATOM    277  NH2 ARG A  36      36.082  45.017 -21.605  1.00 78.76           N
ATOM    278  C   ARG A  36      32.627  41.930 -16.840  1.00 78.76           C
ATOM    279  O   ARG A  36      33.107  41.243 -17.737  1.00 78.76           O
ATOM    280  N   PRO A  37      31.324  42.028 -16.678  1.00158.15           N
ATOM    281  CA  PRO A  37      30.730  42.813 -15.621  1.00158.15           C
ATOM    282  CD  PRO A  37      30.495  42.036 -17.873  1.00158.15           C
ATOM    283  CB  PRO A  37      29.308  43.137 -16.076  1.00158.15           C
ATOM    284  CG  PRO A  37      29.387  43.065 -17.608  1.00158.15           C
ATOM    285  C   PRO A  37      30.754  42.133 -14.289  1.00158.15           C
ATOM    286  O   PRO A  37      30.967  40.923 -14.228  1.00158.15           O
ATOM    287  N   PHE A  38      30.528  42.908 -13.207  1.00135.29           N
ATOM    288  CA  PHE A  38      30.516  42.378 -11.878  1.00135.29           C
ATOM    289  CB  PHE A  38      31.195  43.309 -10.860  1.00135.29           C
ATOM    290  CG  PHE A  38      32.562  43.649 -11.350  1.00135.29           C
ATOM    291  CD1 PHE A  38      33.635  42.826 -11.101  1.00135.29           C
ATOM    292  CD2 PHE A  38      32.770  44.803 -12.073  1.00135.29           C
ATOM    293  CE1 PHE A  38      34.892  43.152 -11.557  1.00135.29           C
ATOM    294  CE2 PHE A  38      34.024  45.133 -12.531  1.00135.29           C
ATOM    295  CZ  PHE A  38      35.090  44.307 -12.274  1.00135.29           C
ATOM    296  C   PHE A  38      29.078  42.300 -11.471  1.00135.29           C
ATOM    297  O   PHE A  38      28.283  43.185 -11.786  1.00135.29           O
ATOM    298  N   SER A  39      28.704  41.209 -10.775  1.00 70.12           N
ATOM    299  CA  SER A  39      27.350  41.051 -10.331  1.00 70.12           C
ATOM    300  CB  SER A  39      27.098  39.692  -9.653  1.00 70.12           C
ATOM    301  OG  SER A  39      25.743  39.598  -9.239  1.00 70.12           O
ATOM    302  C   SER A  39      27.060  42.115  -9.326  1.00 70.12           C
ATOM    303  O   SER A  39      26.025  42.776  -9.389  1.00 70.12           O
ATOM    304  N   ASP A  40      27.976  42.304  -8.356  1.00 70.45           N
ATOM    305  CA  ASP A  40      27.771  43.294  -7.340  1.00 70.45           C
ATOM    306  CB  ASP A  40      26.738  42.877  -6.276  1.00 70.45           C
ATOM    307  CG  ASP A  40      27.155  41.565  -5.621  1.00 70.45           C
ATOM    308  OD1 ASP A  40      28.297  41.089  -5.863  1.00 70.45           O
ATOM    309  OD2 ASP A  40      26.309  41.008  -4.873  1.00 70.45           O
ATOM    310  C   ASP A  40      29.088  43.576  -6.692  1.00 70.45           C
ATOM    311  O   ASP A  40      30.132  43.136  -7.167  1.00 70.45           O
ATOM    312  N   LEU A  41      29.054  44.324  -5.575  1.00 60.05           N
ATOM    313  CA  LEU A  41      30.228  44.762  -4.878  1.00 60.05           C
ATOM    314  CB  LEU A  41      29.862  45.654  -3.687  1.00 60.05           C
ATOM    315  CG  LEU A  41      31.061  46.464  -3.208  1.00 60.05           C
ATOM    316  CD1 LEU A  41      31.521  47.363  -4.369  1.00 60.05           C
ATOM    317  CD2 LEU A  41      30.746  47.238  -1.917  1.00 60.05           C
ATOM    318  C   LEU A  41      30.976  43.569  -4.358  1.00 60.05           C
ATOM    319  O   LEU A  41      32.205  43.523  -4.407  1.00 60.05           O
ATOM    320  N   GLU A  42      30.247  42.555  -3.858  1.00 74.95           N
ATOM    321  CA  GLU A  42      30.875  41.389  -3.305  1.00 74.95           C
ATOM    322  CB  GLU A  42      29.867  40.332  -2.819  1.00 74.95           C
ATOM    323  CG  GLU A  42      30.541  39.091  -2.228  1.00 74.95           C
ATOM    324  CD  GLU A  42      29.494  37.996  -2.075  1.00 74.95           C
ATOM    325  OE1 GLU A  42      28.415  38.271  -1.484  1.00 74.95           O
ATOM    326  OE2 GLU A  42      29.761  36.865  -2.561  1.00 74.95           O
ATOM    327  C   GLU A  42      31.686  40.753  -4.389  1.00 74.95           C
ATOM    328  O   GLU A  42      32.768  40.224  -4.139  1.00 74.95           O
ATOM    329  N   ASP A  43      31.172  40.795  -5.631  1.00 35.54           N
ATOM    330  CA  ASP A  43      31.818  40.181  -6.754  1.00 35.54           C
ATOM    331  CB  ASP A  43      31.007  40.356  -8.050  1.00 35.54           C
ATOM    332  CG  ASP A  43      31.562  39.409  -9.101  1.00 35.54           C
ATOM    333  OD1 ASP A  43      32.431  38.568  -8.749  1.00 35.54           O
ATOM    334  OD2 ASP A  43      31.114  39.514 -10.273  1.00 35.54           O
ATOM    335  C   ASP A  43      33.156  40.823  -6.965  1.00 35.54           C
ATOM    336  O   ASP A  43      34.145  40.139  -7.227  1.00 35.54           O
ATOM    337  N   LEU A  44      33.231  42.162  -6.843  1.00 78.77           N
ATOM    338  CA  LEU A  44      34.490  42.823  -7.042  1.00 78.77           C
ATOM    339  CB  LEU A  44      34.422  44.354  -6.874  1.00 78.77           C
ATOM    340  CG  LEU A  44      33.673  45.098  -7.999  1.00 78.77           C
ATOM    341  CD1 LEU A  44      34.447  45.051  -9.325  1.00 78.77           C
ATOM    342  CD2 LEU A  44      32.232  44.595  -8.147  1.00 78.77           C
ATOM    343  C   LEU A  44      35.460  42.316  -6.017  1.00 78.77           C
ATOM    344  O   LEU A  44      36.607  42.013  -6.338  1.00 78.77           O
ATOM    345  N   GLU A  45      35.018  42.185  -4.753  1.00 75.81           N
ATOM    346  CA  GLU A  45      35.903  41.768  -3.701  1.00 75.81           C
ATOM    347  CB  GLU A  45      35.226  41.773  -2.318  1.00 75.81           C
ATOM    348  CG  GLU A  45      34.818  43.171  -1.834  1.00 75.81           C
ATOM    349  CD  GLU A  45      36.073  44.001  -1.581  1.00 75.81           C
ATOM    350  OE1 GLU A  45      37.186  43.509  -1.905  1.00 75.81           O
ATOM    351  OE2 GLU A  45      35.933  45.142  -1.066  1.00 75.81           O
ATOM    352  C   GLU A  45      36.393  40.381  -3.985  1.00 75.81           C
ATOM    353  O   GLU A  45      37.560  40.070  -3.754  1.00 75.81           O
ATOM    354  N   LYS A  46      35.511  39.508  -4.504  1.00 87.28           N
ATOM    355  CA  LYS A  46      35.863  38.142  -4.776  1.00 87.28           C
ATOM    356  CB  LYS A  46      34.666  37.355  -5.339  1.00 87.28           C
ATOM    357  CG  LYS A  46      34.950  35.887  -5.657  1.00 87.28           C
ATOM    358  CD  LYS A  46      33.671  35.082  -5.896  1.00 87.28           C
ATOM    359  CE  LYS A  46      33.918  33.673  -6.434  1.00 87.28           C
ATOM    360  NZ  LYS A  46      34.586  32.846  -5.405  1.00 87.28           N
ATOM    361  C   LYS A  46      36.950  38.117  -5.804  1.00 87.28           C
ATOM    362  O   LYS A  46      37.916  37.363  -5.686  1.00 87.28           O
ATOM    363  N   HIS A  47      36.825  38.962  -6.844  1.00 57.85           N
ATOM    364  CA  HIS A  47      37.791  38.975  -7.902  1.00 57.85           C
ATOM    365  ND1 HIS A  47      35.134  40.437  -9.990  1.00 57.85           N
ATOM    366  CG  HIS A  47      36.190  39.581  -9.764  1.00 57.85           C
ATOM    367  CB  HIS A  47      37.442  39.958  -9.034  1.00 57.85           C
ATOM    368  NE2 HIS A  47      34.573  38.482 -10.890  1.00 57.85           N
ATOM    369  CD2 HIS A  47      35.831  38.393 -10.321  1.00 57.85           C
ATOM    370  CE1 HIS A  47      34.197  39.729 -10.666  1.00 57.85           C
ATOM    371  C   HIS A  47      39.118  39.389  -7.350  1.00 57.85           C
ATOM    372  O   HIS A  47      40.150  38.835  -7.725  1.00 57.85           O
ATOM    373  N   PHE A  48      39.129  40.384  -6.441  1.00 43.84           N
ATOM    374  CA  PHE A  48      40.374  40.837  -5.891  1.00 43.84           C
ATOM    375  CB  PHE A  48      40.238  41.985  -4.875  1.00 43.84           C
ATOM    376  CG  PHE A  48      40.033  43.266  -5.606  1.00 43.84           C
ATOM    377  CD1 PHE A  48      38.791  43.640  -6.053  1.00 43.84           C
ATOM    378  CD2 PHE A  48      41.099  44.109  -5.833  1.00 43.84           C
ATOM    379  CE1 PHE A  48      38.607  44.827  -6.722  1.00 43.84           C
ATOM    380  CE2 PHE A  48      40.925  45.298  -6.500  1.00 43.84           C
ATOM    381  CZ  PHE A  48      39.677  45.659  -6.948  1.00 43.84           C
ATOM    382  C   PHE A  48      41.043  39.714  -5.165  1.00 43.84           C
ATOM    383  O   PHE A  48      42.239  39.489  -5.340  1.00 43.84           O
ATOM    384  N   PHE A  49      40.296  38.968  -4.330  1.00100.17           N
ATOM    385  CA  PHE A  49      40.920  37.910  -3.588  1.00100.17           C
ATOM    386  CB  PHE A  49      40.015  37.196  -2.578  1.00100.17           C
ATOM    387  CG  PHE A  49      40.811  36.005  -2.165  1.00100.17           C
ATOM    388  CD1 PHE A  49      42.000  36.160  -1.493  1.00100.17           C
ATOM    389  CD2 PHE A  49      40.369  34.732  -2.441  1.00100.17           C
ATOM    390  CE1 PHE A  49      42.742  35.066  -1.109  1.00100.17           C
ATOM    391  CE2 PHE A  49      41.106  33.634  -2.059  1.00100.17           C
ATOM    392  CZ  PHE A  49      42.295  33.798  -1.390  1.00100.17           C
ATOM    393  C   PHE A  49      41.457  36.863  -4.508  1.00100.17           C
ATOM    394  O   PHE A  49      42.549  36.344  -4.285  1.00100.17           O
ATOM    395  N   ALA A  50      40.701  36.508  -5.560  1.00 20.65           N
ATOM    396  CA  ALA A  50      41.140  35.478  -6.457  1.00 20.65           C
ATOM    397  CB  ALA A  50      40.128  35.202  -7.582  1.00 20.65           C
ATOM    398  C   ALA A  50      42.421  35.908  -7.102  1.00 20.65           C
ATOM    399  O   ALA A  50      43.343  35.109  -7.259  1.00 20.65           O
ATOM    400  N   PHE A  51      42.514  37.195  -7.484  1.00 39.99           N
ATOM    401  CA  PHE A  51      43.672  37.700  -8.168  1.00 39.99           C
ATOM    402  CB  PHE A  51      43.518  39.186  -8.551  1.00 39.99           C
ATOM    403  CG  PHE A  51      44.750  39.637  -9.259  1.00 39.99           C
ATOM    404  CD1 PHE A  51      44.936  39.349 -10.593  1.00 39.99           C
ATOM    405  CD2 PHE A  51      45.715  40.361  -8.597  1.00 39.99           C
ATOM    406  CE1 PHE A  51      46.067  39.764 -11.251  1.00 39.99           C
ATOM    407  CE2 PHE A  51      46.849  40.780  -9.250  1.00 39.99           C
ATOM    408  CZ  PHE A  51      47.028  40.481 -10.578  1.00 39.99           C
ATOM    409  C   PHE A  51      44.868  37.571  -7.276  1.00 39.99           C
ATOM    410  O   PHE A  51      45.926  37.111  -7.704  1.00 39.99           O
ATOM    411  N   ILE A  52      44.727  37.959  -5.995  1.00 36.01           N
ATOM    412  CA  ILE A  52      45.832  37.907  -5.078  1.00 36.01           C
ATOM    413  CB  ILE A  52      45.484  38.420  -3.710  1.00 36.01           C
ATOM    414  CG2 ILE A  52      46.660  38.111  -2.768  1.00 36.01           C
ATOM    415  CG1 ILE A  52      45.118  39.913  -3.771  1.00 36.01           C
ATOM    416  CD1 ILE A  52      44.513  40.441  -2.470  1.00 36.01           C
ATOM    417  C   ILE A  52      46.267  36.481  -4.922  1.00 36.01           C
ATOM    418  O   ILE A  52      47.462  36.188  -4.891  1.00 36.01           O
ATOM    419  N   ASP A  53      45.298  35.553  -4.833  1.00 44.84           N
ATOM    420  CA  ASP A  53      45.574  34.159  -4.622  1.00 44.84           C
ATOM    421  CB  ASP A  53      44.286  33.320  -4.523  1.00 44.84           C
ATOM    422  CG  ASP A  53      44.669  31.848  -4.500  1.00 44.84           C
ATOM    423  OD1 ASP A  53      44.815  31.264  -5.605  1.00 44.84           O
ATOM    424  OD2 ASP A  53      44.831  31.291  -3.380  1.00 44.84           O
ATOM    425  C   ASP A  53      46.396  33.615  -5.750  1.00 44.84           C
ATOM    426  O   ASP A  53      47.258  32.763  -5.542  1.00 44.84           O
ATOM    427  N   ALA A  54      46.149  34.097  -6.978  1.00 33.95           N
ATOM    428  CA  ALA A  54      46.823  33.618  -8.151  1.00 33.95           C
ATOM    429  CB  ALA A  54      46.309  34.289  -9.439  1.00 33.95           C
ATOM    430  C   ALA A  54      48.296  33.888  -8.058  1.00 33.95           C
ATOM    431  O   ALA A  54      49.105  33.085  -8.518  1.00 33.95           O
ATOM    432  N   LEU A  55      48.673  35.024  -7.445  1.00 58.02           N
ATOM    433  CA  LEU A  55      50.019  35.525  -7.401  1.00 58.02           C
ATOM    434  CB  LEU A  55      50.111  36.853  -6.633  1.00 58.02           C
ATOM    435  CG  LEU A  55      49.177  37.950  -7.178  1.00 58.02           C
ATOM    436  CD1 LEU A  55      49.315  39.249  -6.368  1.00 58.02           C
ATOM    437  CD2 LEU A  55      49.375  38.165  -8.686  1.00 58.02           C
ATOM    438  C   LEU A  55      50.945  34.578  -6.707  1.00 58.02           C
ATOM    439  O   LEU A  55      50.556  33.791  -5.845  1.00 58.02           O
ATOM    440  N   ALA A  56      52.231  34.648  -7.108  1.00 30.35           N
ATOM    441  CA  ALA A  56      53.261  33.870  -6.495  1.00 30.35           C
ATOM    442  CB  ALA A  56      54.625  33.992  -7.195  1.00 30.35           C
ATOM    443  C   ALA A  56      53.401  34.411  -5.112  1.00 30.35           C
ATOM    444  O   ALA A  56      52.934  35.507  -4.811  1.00 30.35           O
ATOM    445  N   GLN A  57      54.038  33.629  -4.226  1.00 75.55           N
ATOM    446  CA  GLN A  57      54.179  33.988  -2.847  1.00 75.55           C
ATOM    447  CB  GLN A  57      54.917  32.892  -2.062  1.00 75.55           C
ATOM    448  CG  GLN A  57      54.846  33.045  -0.547  1.00 75.55           C
ATOM    449  CD  GLN A  57      55.291  31.721   0.055  1.00 75.55           C
ATOM    450  OE1 GLN A  57      56.422  31.280  -0.140  1.00 75.55           O
ATOM    451  NE2 GLN A  57      54.363  31.059   0.796  1.00 75.55           N
ATOM    452  C   GLN A  57      54.954  35.266  -2.783  1.00 75.55           C
ATOM    453  O   GLN A  57      54.680  36.130  -1.952  1.00 75.55           O
ATOM    454  N   SER A  58      55.947  35.420  -3.676  1.00 22.59           N
ATOM    455  CA  SER A  58      56.739  36.612  -3.702  1.00 22.59           C
ATOM    456  CB  SER A  58      57.829  36.573  -4.786  1.00 22.59           C
ATOM    457  OG  SER A  58      57.232  36.519  -6.074  1.00 22.59           O
ATOM    458  C   SER A  58      55.845  37.773  -4.011  1.00 22.59           C
ATOM    459  O   SER A  58      56.035  38.868  -3.484  1.00 22.59           O
ATOM    460  N   GLY A  59      54.839  37.560  -4.880  1.00 19.37           N
ATOM    461  CA  GLY A  59      53.950  38.618  -5.271  1.00 19.37           C
ATOM    462  C   GLY A  59      53.188  39.093  -4.078  1.00 19.37           C
ATOM    463  O   GLY A  59      52.967  40.293  -3.911  1.00 19.37           O
ATOM    464  N   GLN A  60      52.740  38.155  -3.224  1.00 90.44           N
ATOM    465  CA  GLN A  60      51.990  38.557  -2.074  1.00 90.44           C
ATOM    466  CB  GLN A  60      51.303  37.389  -1.336  1.00 90.44           C
ATOM    467  CG  GLN A  60      52.218  36.311  -0.758  1.00 90.44           C
ATOM    468  CD  GLN A  60      51.313  35.268  -0.112  1.00 90.44           C
ATOM    469  OE1 GLN A  60      51.302  34.101  -0.501  1.00 90.44           O
ATOM    470  NE2 GLN A  60      50.527  35.703   0.910  1.00 90.44           N
ATOM    471  C   GLN A  60      52.876  39.356  -1.164  1.00 90.44           C
ATOM    472  O   GLN A  60      52.438  40.336  -0.566  1.00 90.44           O
ATOM    473  N   GLU A  61      54.161  38.972  -1.048  1.00 48.26           N
ATOM    474  CA  GLU A  61      55.090  39.704  -0.235  1.00 48.26           C
ATOM    475  CB  GLU A  61      56.486  39.055  -0.203  1.00 48.26           C
ATOM    476  CG  GLU A  61      56.500  37.700   0.511  1.00 48.26           C
ATOM    477  CD  GLU A  61      57.918  37.143   0.480  1.00 48.26           C
ATOM    478  OE1 GLU A  61      58.452  36.935  -0.642  1.00 48.26           O
ATOM    479  OE2 GLU A  61      58.485  36.917   1.581  1.00 48.26           O
ATOM    480  C   GLU A  61      55.234  41.073  -0.825  1.00 48.26           C
ATOM    481  O   GLU A  61      55.358  42.062  -0.103  1.00 48.26           O
ATOM    482  N   GLY A  62      55.209  41.161  -2.168  1.00 16.78           N
ATOM    483  CA  GLY A  62      55.375  42.414  -2.851  1.00 16.78           C
ATOM    484  C   GLY A  62      54.272  43.346  -2.450  1.00 16.78           C
ATOM    485  O   GLY A  62      54.504  44.536  -2.237  1.00 16.78           O
ATOM    486  N   ILE A  63      53.035  42.826  -2.337  1.00 36.63           N
ATOM    487  CA  ILE A  63      51.910  43.645  -1.981  1.00 36.63           C
ATOM    488  CB  ILE A  63      50.617  42.878  -1.937  1.00 36.63           C
ATOM    489  CG2 ILE A  63      49.529  43.811  -1.377  1.00 36.63           C
ATOM    490  CG1 ILE A  63      50.276  42.300  -3.320  1.00 36.63           C
ATOM    491  CD1 ILE A  63      49.130  41.289  -3.282  1.00 36.63           C
ATOM    492  C   ILE A  63      52.133  44.220  -0.614  1.00 36.63           C
ATOM    493  O   ILE A  63      51.890  45.403  -0.383  1.00 36.63           O
ATOM    494  N   LEU A  64      52.623  43.403   0.339  1.00 47.98           N
ATOM    495  CA  LEU A  64      52.823  43.869   1.685  1.00 47.98           C
ATOM    496  CB  LEU A  64      53.333  42.757   2.617  1.00 47.98           C
ATOM    497  CG  LEU A  64      52.326  41.603   2.785  1.00 47.98           C
ATOM    498  CD1 LEU A  64      52.866  40.512   3.723  1.00 47.98           C
ATOM    499  CD2 LEU A  64      50.949  42.130   3.220  1.00 47.98           C
ATOM    500  C   LEU A  64      53.840  44.975   1.680  1.00 47.98           C
ATOM    501  O   LEU A  64      53.713  45.956   2.411  1.00 47.98           O
ATOM    502  N   ARG A  65      54.867  44.844   0.823  1.00100.91           N
ATOM    503  CA  ARG A  65      55.969  45.763   0.735  1.00100.91           C
ATOM    504  CB  ARG A  65      57.077  45.259  -0.205  1.00100.91           C
ATOM    505  CG  ARG A  65      57.820  44.068   0.412  1.00100.91           C
ATOM    506  CD  ARG A  65      58.926  43.470  -0.459  1.00100.91           C
ATOM    507  NE  ARG A  65      59.649  42.466   0.376  1.00100.91           N
ATOM    508  CZ  ARG A  65      59.846  41.195  -0.084  1.00100.91           C
ATOM    509  NH1 ARG A  65      59.327  40.817  -1.287  1.00100.91           N
ATOM    510  NH2 ARG A  65      60.558  40.303   0.663  1.00100.91           N
ATOM    511  C   ARG A  65      55.491  47.117   0.299  1.00100.91           C
ATOM    512  O   ARG A  65      56.152  48.124   0.544  1.00100.91           O
ATOM    513  N   CYS A  66      54.356  47.166  -0.417  1.00 58.83           N
ATOM    514  CA  CYS A  66      53.766  48.391  -0.888  1.00 58.83           C
ATOM    515  CB  CYS A  66      52.600  48.152  -1.862  1.00 58.83           C
ATOM    516  SG  CYS A  66      53.148  47.431  -3.438  1.00 58.83           S
ATOM    517  C   CYS A  66      53.233  49.233   0.252  1.00 58.83           C
ATOM    518  O   CYS A  66      53.066  50.441   0.087  1.00 58.83           O
ATOM    519  N   HIS A  67      52.891  48.619   1.411  1.00 69.81           N
ATOM    520  CA  HIS A  67      52.257  49.312   2.515  1.00 69.81           C
ATOM    521  ND1 HIS A  67      50.465  46.703   1.797  1.00 69.81           N
ATOM    522  CG  HIS A  67      50.308  47.708   2.728  1.00 69.81           C
ATOM    523  CB  HIS A  67      51.451  48.375   3.432  1.00 69.81           C
ATOM    524  NE2 HIS A  67      48.278  47.056   1.990  1.00 69.81           N
ATOM    525  CD2 HIS A  67      48.968  47.910   2.832  1.00 69.81           C
ATOM    526  CE1 HIS A  67      49.221  46.351   1.389  1.00 69.81           C
ATOM    527  C   HIS A  67      53.238  50.046   3.398  1.00 69.81           C
ATOM    528  O   HIS A  67      54.367  49.608   3.616  1.00 69.81           O
ATOM    529  N   PRO A  68      52.816  51.190   3.906  1.00 84.65           N
ATOM    530  CA  PRO A  68      53.635  51.966   4.810  1.00 84.65           C
ATOM    531  CD  PRO A  68      51.862  52.023   3.190  1.00 84.65           C
ATOM    532  CB  PRO A  68      53.169  53.417   4.667  1.00 84.65           C
ATOM    533  CG  PRO A  68      51.779  53.314   4.019  1.00 84.65           C
ATOM    534  C   PRO A  68      53.553  51.472   6.228  1.00 84.65           C
ATOM    535  O   PRO A  68      52.519  50.935   6.619  1.00 84.65           O
ATOM    536  N   ASP A  69      54.614  51.687   7.032  1.00 44.01           N
ATOM    537  CA  ASP A  69      54.618  51.235   8.396  1.00 44.01           C
ATOM    538  CB  ASP A  69      55.979  51.398   9.100  1.00 44.01           C
ATOM    539  CG  ASP A  69      56.967  50.398   8.518  1.00 44.01           C
ATOM    540  OD1 ASP A  69      56.525  49.290   8.111  1.00 44.01           O
ATOM    541  OD2 ASP A  69      58.181  50.731   8.470  1.00 44.01           O
ATOM    542  C   ASP A  69      53.635  52.047   9.177  1.00 44.01           C
ATOM    543  O   ASP A  69      53.424  53.226   8.899  1.00 44.01           O
ATOM    544  N   LEU A  70      52.986  51.418  10.179  1.00 54.44           N
ATOM    545  CA  LEU A  70      52.100  52.162  11.023  1.00 54.44           C
ATOM    546  CB  LEU A  70      51.317  51.277  12.005  1.00 54.44           C
ATOM    547  CG  LEU A  70      50.364  50.282  11.319  1.00 54.44           C
ATOM    548  CD1 LEU A  70      49.617  49.434  12.356  1.00 54.44           C
ATOM    549  CD2 LEU A  70      49.399  50.991  10.356  1.00 54.44           C
ATOM    550  C   LEU A  70      52.985  53.072  11.831  1.00 54.44           C
ATOM    551  O   LEU A  70      54.008  52.648  12.366  1.00 54.44           O
ATOM    552  N   ALA A  71      52.600  54.361  11.923  1.00 57.75           N
ATOM    553  CA  ALA A  71      53.318  55.367  12.666  1.00 57.75           C
ATOM    554  CB  ALA A  71      53.407  55.055  14.170  1.00 57.75           C
ATOM    555  C   ALA A  71      54.716  55.535  12.141  1.00 57.75           C
ATOM    556  O   ALA A  71      55.583  56.033  12.855  1.00 57.75           O
ATOM    557  N   GLY A  72      54.962  55.191  10.860  1.00 34.79           N
ATOM    558  CA  GLY A  72      56.298  55.263  10.329  1.00 34.79           C
ATOM    559  C   GLY A  72      56.552  56.608   9.719  1.00 34.79           C
ATOM    560  O   GLY A  72      55.816  57.567   9.939  1.00 34.79           O
ATOM    561  N   SER A  73      57.616  56.678   8.893  1.00 36.64           N
ATOM    562  CA  SER A  73      58.130  57.892   8.325  1.00 36.64           C
ATOM    563  CB  SER A  73      59.343  57.652   7.411  1.00 36.64           C
ATOM    564  OG  SER A  73      60.420  57.105   8.158  1.00 36.64           O
ATOM    565  C   SER A  73      57.096  58.582   7.498  1.00 36.64           C
ATOM    566  O   SER A  73      56.952  59.801   7.573  1.00 36.64           O
ATOM    567  N   GLU A  74      56.344  57.817   6.692  1.00 46.73           N
ATOM    568  CA  GLU A  74      55.374  58.382   5.808  1.00 46.73           C
ATOM    569  CB  GLU A  74      54.705  57.281   4.970  1.00 46.73           C
ATOM    570  CG  GLU A  74      55.667  56.721   3.920  1.00 46.73           C
ATOM    571  CD  GLU A  74      54.879  55.835   2.972  1.00 46.73           C
ATOM    572  OE1 GLU A  74      54.005  56.375   2.243  1.00 46.73           O
ATOM    573  OE2 GLU A  74      55.141  54.602   2.965  1.00 46.73           O
ATOM    574  C   GLU A  74      54.339  59.102   6.616  1.00 46.73           C
ATOM    575  O   GLU A  74      53.933  60.210   6.267  1.00 46.73           O
ATOM    576  N   LEU A  75      53.892  58.495   7.732  1.00 50.54           N
ATOM    577  CA  LEU A  75      52.905  59.126   8.562  1.00 50.54           C
ATOM    578  CB  LEU A  75      52.478  58.256   9.755  1.00 50.54           C
ATOM    579  CG  LEU A  75      51.465  58.946  10.687  1.00 50.54           C
ATOM    580  CD1 LEU A  75      50.175  59.313   9.941  1.00 50.54           C
ATOM    581  CD2 LEU A  75      51.200  58.103  11.946  1.00 50.54           C
ATOM    582  C   LEU A  75      53.468  60.396   9.127  1.00 50.54           C
ATOM    583  O   LEU A  75      52.820  61.442   9.091  1.00 50.54           O
ATOM    584  N   GLN A  76      54.710  60.355   9.649  1.00 91.90           N
ATOM    585  CA  GLN A  76      55.235  61.553  10.245  1.00 91.90           C
ATOM    586  CB  GLN A  76      56.631  61.408  10.881  1.00 91.90           C
ATOM    587  CG  GLN A  76      56.623  60.838  12.301  1.00 91.90           C
ATOM    588  CD  GLN A  76      56.607  59.327  12.235  1.00 91.90           C
ATOM    589  OE1 GLN A  76      57.414  58.731  11.523  1.00 91.90           O
ATOM    590  NE2 GLN A  76      55.684  58.694  13.010  1.00 91.90           N
ATOM    591  C   GLN A  76      55.348  62.626   9.206  1.00 91.90           C
ATOM    592  O   GLN A  76      55.016  63.782   9.468  1.00 91.90           O
ATOM    593  N   ARG A  77      55.834  62.271   8.002  1.00130.01           N
ATOM    594  CA  ARG A  77      56.020  63.248   6.966  1.00130.01           C
ATOM    595  CB  ARG A  77      56.981  62.822   5.835  1.00130.01           C
ATOM    596  CG  ARG A  77      56.628  61.585   5.012  1.00130.01           C
ATOM    597  CD  ARG A  77      57.843  61.104   4.206  1.00130.01           C
ATOM    598  NE  ARG A  77      57.387  60.052   3.259  1.00130.01           N
ATOM    599  CZ  ARG A  77      58.246  59.107   2.779  1.00130.01           C
ATOM    600  NH1 ARG A  77      59.544  59.078   3.201  1.00130.01           N
ATOM    601  NH2 ARG A  77      57.800  58.193   1.868  1.00130.01           N
ATOM    602  C   ARG A  77      54.704  63.721   6.422  1.00130.01           C
ATOM    603  O   ARG A  77      54.608  64.845   5.936  1.00130.01           O
ATOM    604  N   GLY A  78      53.645  62.893   6.465  1.00 42.49           N
ATOM    605  CA  GLY A  78      52.385  63.368   5.952  1.00 42.49           C
ATOM    606  C   GLY A  78      52.294  63.014   4.500  1.00 42.49           C
ATOM    607  O   GLY A  78      51.539  63.617   3.740  1.00 42.49           O
ATOM    608  N   THR A  79      53.142  62.062   4.086  1.00166.41           N
ATOM    609  CA  THR A  79      53.260  61.523   2.762  1.00166.41           C
ATOM    610  CB  THR A  79      54.602  60.943   2.512  1.00166.41           C
ATOM    611  OG1 THR A  79      54.829  60.802   1.122  1.00166.41           O
ATOM    612  CG2 THR A  79      54.581  59.568   3.160  1.00166.41           C
ATOM    613  C   THR A  79      52.247  60.440   2.466  1.00166.41           C
ATOM    614  O   THR A  79      52.156  59.991   1.329  1.00166.41           O
ATOM    615  N   LEU A  80      51.530  59.909   3.478  1.00 70.13           N
ATOM    616  CA  LEU A  80      50.643  58.777   3.309  1.00 70.13           C
ATOM    617  CB  LEU A  80      49.925  58.377   4.612  1.00 70.13           C
ATOM    618  CG  LEU A  80      50.843  57.880   5.744  1.00 70.13           C
ATOM    619  CD1 LEU A  80      50.023  57.515   6.991  1.00 70.13           C
ATOM    620  CD2 LEU A  80      51.738  56.722   5.275  1.00 70.13           C
ATOM    621  C   LEU A  80      49.550  59.071   2.325  1.00 70.13           C
ATOM    622  O   LEU A  80      49.197  60.224   2.079  1.00 70.13           O
ATOM    623  N   THR A  81      48.999  57.997   1.714  1.00 42.65           N
ATOM    624  CA  THR A  81      47.899  58.132   0.803  1.00 42.65           C
ATOM    625  CB  THR A  81      47.547  56.853   0.102  1.00 42.65           C
ATOM    626  OG1 THR A  81      47.114  55.883   1.044  1.00 42.65           O
ATOM    627  CG2 THR A  81      48.798  56.341  -0.634  1.00 42.65           C
ATOM    628  C   THR A  81      46.735  58.543   1.644  1.00 42.65           C
ATOM    629  O   THR A  81      46.771  58.436   2.869  1.00 42.65           O
ATOM    630  N   ALA A  82      45.663  59.039   1.004  1.00 27.74           N
ATOM    631  CA  ALA A  82      44.547  59.540   1.747  1.00 27.74           C
ATOM    632  CB  ALA A  82      43.430  60.071   0.834  1.00 27.74           C
ATOM    633  C   ALA A  82      43.979  58.429   2.577  1.00 27.74           C
ATOM    634  O   ALA A  82      43.634  58.629   3.740  1.00 27.74           O
ATOM    635  N   GLU A  83      43.870  57.219   2.002  1.00 74.64           N
ATOM    636  CA  GLU A  83      43.284  56.117   2.712  1.00 74.64           C
ATOM    637  CB  GLU A  83      43.103  54.850   1.857  1.00 74.64           C
ATOM    638  CG  GLU A  83      42.044  54.975   0.760  1.00 74.64           C
ATOM    639  CD  GLU A  83      42.723  55.440  -0.521  1.00 74.64           C
ATOM    640  OE1 GLU A  83      43.592  56.347  -0.448  1.00 74.64           O
ATOM    641  OE2 GLU A  83      42.382  54.880  -1.596  1.00 74.64           O
ATOM    642  C   GLU A  83      44.126  55.721   3.889  1.00 74.64           C
ATOM    643  O   GLU A  83      43.606  55.523   4.987  1.00 74.64           O
ATOM    644  N   SER A  84      45.454  55.597   3.706  1.00 93.82           N
ATOM    645  CA  SER A  84      46.280  55.165   4.798  1.00 93.82           C
ATOM    646  CB  SER A  84      47.717  54.803   4.369  1.00 93.82           C
ATOM    647  OG  SER A  84      48.264  55.804   3.528  1.00 93.82           O
ATOM    648  C   SER A  84      46.266  56.197   5.887  1.00 93.82           C
ATOM    649  O   SER A  84      46.340  55.851   7.066  1.00 93.82           O
ATOM    650  N   GLN A  85      46.143  57.492   5.530  1.00 41.31           N
ATOM    651  CA  GLN A  85      46.135  58.529   6.524  1.00 41.31           C
ATOM    652  CB  GLN A  85      46.094  59.944   5.920  1.00 41.31           C
ATOM    653  CG  GLN A  85      46.082  61.052   6.977  1.00 41.31           C
ATOM    654  CD  GLN A  85      47.408  61.011   7.726  1.00 41.31           C
ATOM    655  OE1 GLN A  85      48.486  61.116   7.144  1.00 41.31           O
ATOM    656  NE2 GLN A  85      47.325  60.847   9.073  1.00 41.31           N
ATOM    657  C   GLN A  85      44.926  58.380   7.405  1.00 41.31           C
ATOM    658  O   GLN A  85      45.038  58.445   8.628  1.00 41.31           O
ATOM    659  N   ARG A  86      43.739  58.159   6.811  1.00121.94           N
ATOM    660  CA  ARG A  86      42.537  58.055   7.592  1.00121.94           C
ATOM    661  CB  ARG A  86      41.263  57.936   6.733  1.00121.94           C
ATOM    662  CG  ARG A  86      39.964  58.015   7.540  1.00121.94           C
ATOM    663  CD  ARG A  86      38.709  57.719   6.714  1.00121.94           C
ATOM    664  NE  ARG A  86      38.631  58.735   5.626  1.00121.94           N
ATOM    665  CZ  ARG A  86      37.564  58.737   4.774  1.00121.94           C
ATOM    666  NH1 ARG A  86      36.558  57.831   4.941  1.00121.94           N
ATOM    667  NH2 ARG A  86      37.505  59.640   3.751  1.00121.94           N
ATOM    668  C   ARG A  86      42.626  56.828   8.451  1.00121.94           C
ATOM    669  O   ARG A  86      42.246  56.848   9.621  1.00121.94           O
ATOM    670  N   GLU A  87      43.142  55.718   7.891  1.00 55.53           N
ATOM    671  CA  GLU A  87      43.179  54.478   8.613  1.00 55.53           C
ATOM    672  CB  GLU A  87      43.628  53.308   7.722  1.00 55.53           C
ATOM    673  CG  GLU A  87      42.585  52.997   6.642  1.00 55.53           C
ATOM    674  CD  GLU A  87      43.184  52.034   5.629  1.00 55.53           C
ATOM    675  OE1 GLU A  87      44.415  52.133   5.384  1.00 55.53           O
ATOM    676  OE2 GLU A  87      42.420  51.192   5.086  1.00 55.53           O
ATOM    677  C   GLU A  87      44.078  54.588   9.807  1.00 55.53           C
ATOM    678  O   GLU A  87      43.705  54.181  10.907  1.00 55.53           O
ATOM    679  N   GLN A  88      45.281  55.164   9.635  1.00 58.04           N
ATOM    680  CA  GLN A  88      46.209  55.261  10.724  1.00 58.04           C
ATOM    681  CB  GLN A  88      47.633  55.647  10.291  1.00 58.04           C
ATOM    682  CG  GLN A  88      48.296  54.540   9.465  1.00 58.04           C
ATOM    683  CD  GLN A  88      49.790  54.812   9.384  1.00 58.04           C
ATOM    684  OE1 GLN A  88      50.382  55.372  10.305  1.00 58.04           O
ATOM    685  NE2 GLN A  88      50.422  54.394   8.255  1.00 58.04           N
ATOM    686  C   GLN A  88      45.706  56.214  11.768  1.00 58.04           C
ATOM    687  O   GLN A  88      45.966  56.020  12.955  1.00 58.04           O
ATOM    688  N   SER A  89      45.003  57.291  11.365  1.00 29.46           N
ATOM    689  CA  SER A  89      44.491  58.229  12.331  1.00 29.46           C
ATOM    690  CB  SER A  89      43.816  59.457  11.686  1.00 29.46           C
ATOM    691  OG  SER A  89      42.675  59.064  10.941  1.00 29.46           O
ATOM    692  C   SER A  89      43.469  57.542  13.188  1.00 29.46           C
ATOM    693  O   SER A  89      43.437  57.728  14.404  1.00 29.46           O
ATOM    694  N   GLY A  90      42.613  56.704  12.577  1.00 24.17           N
ATOM    695  CA  GLY A  90      41.567  56.040  13.307  1.00 24.17           C
ATOM    696  C   GLY A  90      42.176  55.143  14.339  1.00 24.17           C
ATOM    697  O   GLY A  90      41.649  54.988  15.439  1.00 24.17           O
ATOM    698  N   ALA A  91      43.291  54.494  13.971  1.00 63.88           N
ATOM    699  CA  ALA A  91      44.018  53.567  14.789  1.00 63.88           C
ATOM    700  CB  ALA A  91      45.102  52.804  14.018  1.00 63.88           C
ATOM    701  C   ALA A  91      44.647  54.266  15.953  1.00 63.88           C
ATOM    702  O   ALA A  91      44.979  53.618  16.943  1.00 63.88           O
ATOM    703  N   GLY A  92      44.915  55.583  15.846  1.00 33.64           N
ATOM    704  CA  GLY A  92      45.485  56.271  16.971  1.00 33.64           C
ATOM    705  C   GLY A  92      46.942  56.525  16.722  1.00 33.64           C
ATOM    706  O   GLY A  92      47.674  56.936  17.621  1.00 33.64           O
ATOM    707  N   LEU A  93      47.401  56.283  15.482  1.00108.95           N
ATOM    708  CA  LEU A  93      48.778  56.478  15.107  1.00108.95           C
ATOM    709  CB  LEU A  93      49.118  56.008  13.677  1.00108.95           C
ATOM    710  CG  LEU A  93      49.180  54.484  13.484  1.00108.95           C
ATOM    711  CD1 LEU A  93      50.353  53.866  14.260  1.00108.95           C
ATOM    712  CD2 LEU A  93      47.844  53.831  13.830  1.00108.95           C
ATOM    713  C   LEU A  93      49.172  57.929  15.147  1.00108.95           C
ATOM    714  O   LEU A  93      50.348  58.248  15.306  1.00108.95           O
ATOM    715  N   ARG A  94      48.224  58.844  14.884  1.00126.71           N
ATOM    716  CA  ARG A  94      48.498  60.256  14.808  1.00126.71           C
ATOM    717  CB  ARG A  94      47.302  61.030  14.220  1.00126.71           C
ATOM    718  CG  ARG A  94      47.591  62.499  13.906  1.00126.71           C
ATOM    719  CD  ARG A  94      46.439  63.214  13.194  1.00126.71           C
ATOM    720  NE  ARG A  94      45.647  63.959  14.215  1.00126.71           N
ATOM    721  CZ  ARG A  94      44.361  63.599  14.506  1.00126.71           C
ATOM    722  NH1 ARG A  94      43.785  62.532  13.879  1.00126.71           N
ATOM    723  NH2 ARG A  94      43.643  64.322  15.414  1.00126.71           N
ATOM    724  C   ARG A  94      48.820  60.868  16.148  1.00126.71           C
ATOM    725  O   ARG A  94      49.628  61.792  16.234  1.00126.71           O
ATOM    726  N   SER A  95      48.132  60.415  17.213  1.00 70.40           N
ATOM    727  CA  SER A  95      48.208  60.987  18.535  1.00 70.40           C
ATOM    728  CB  SER A  95      46.899  60.788  19.318  1.00 70.40           C
ATOM    729  OG  SER A  95      46.959  61.464  20.565  1.00 70.40           O
ATOM    730  C   SER A  95      49.333  60.469  19.395  1.00 70.40           C
ATOM    731  O   SER A  95      49.478  60.924  20.527  1.00 70.40           O
ATOM    732  N   LEU A  96      50.167  59.527  18.920  1.00 56.97           N
ATOM    733  CA  LEU A  96      51.133  58.885  19.783  1.00 56.97           C
ATOM    734  CB  LEU A  96      51.971  57.812  19.063  1.00 56.97           C
ATOM    735  CG  LEU A  96      51.147  56.646  18.482  1.00 56.97           C
ATOM    736  CD1 LEU A  96      52.051  55.617  17.784  1.00 56.97           C
ATOM    737  CD2 LEU A  96      50.242  56.007  19.549  1.00 56.97           C
ATOM    738  C   LEU A  96      52.103  59.864  20.374  1.00 56.97           C
ATOM    739  O   LEU A  96      52.413  60.902  19.791  1.00 56.97           O
ATOM    740  N   GLY A  97      52.590  59.540  21.597  1.00 18.38           N
ATOM    741  CA  GLY A  97      53.550  60.346  22.301  1.00 18.38           C
ATOM    742  C   GLY A  97      54.915  59.946  21.830  1.00 18.38           C
ATOM    743  O   GLY A  97      55.057  59.060  20.991  1.00 18.38           O
ATOM    744  N   ALA A  98      55.965  60.588  22.384  1.00 25.34           N
ATOM    745  CA  ALA A  98      57.308  60.343  21.940  1.00 25.34           C
ATOM    746  CB  ALA A  98      58.346  61.209  22.675  1.00 25.34           C
ATOM    747  C   ALA A  98      57.694  58.920  22.187  1.00 25.34           C
ATOM    748  O   ALA A  98      58.264  58.267  21.314  1.00 25.34           O
ATOM    749  N   ASP A  99      57.388  58.394  23.386  1.00 61.20           N
ATOM    750  CA  ASP A  99      57.805  57.064  23.720  1.00 61.20           C
ATOM    751  CB  ASP A  99      57.497  56.699  25.181  1.00 61.20           C
ATOM    752  CG  ASP A  99      58.293  55.449  25.520  1.00 61.20           C
ATOM    753  OD1 ASP A  99      59.021  54.949  24.621  1.00 61.20           O
ATOM    754  OD2 ASP A  99      58.192  54.981  26.686  1.00 61.20           O
ATOM    755  C   ASP A  99      57.102  56.082  22.836  1.00 61.20           C
ATOM    756  O   ASP A  99      57.708  55.130  22.347  1.00 61.20           O
ATOM    757  N   GLU A 100      55.796  56.306  22.604  1.00 40.06           N
ATOM    758  CA  GLU A 100      54.985  55.415  21.823  1.00 40.06           C
ATOM    759  CB  GLU A 100      53.496  55.806  21.851  1.00 40.06           C
ATOM    760  CG  GLU A 100      52.851  55.590  23.226  1.00 40.06           C
ATOM    761  CD  GLU A 100      51.449  56.187  23.210  1.00 40.06           C
ATOM    762  OE1 GLU A 100      51.341  57.430  23.033  1.00 40.06           O
ATOM    763  OE2 GLU A 100      50.471  55.411  23.376  1.00 40.06           O
ATOM    764  C   GLU A 100      55.468  55.393  20.407  1.00 40.06           C
ATOM    765  O   GLU A 100      55.481  54.341  19.769  1.00 40.06           O
ATOM    766  N   ARG A 101      55.881  56.553  19.864  1.00133.93           N
ATOM    767  CA  ARG A 101      56.329  56.569  18.501  1.00133.93           C
ATOM    768  CB  ARG A 101      56.713  57.972  18.004  1.00133.93           C
ATOM    769  CG  ARG A 101      56.959  58.030  16.495  1.00133.93           C
ATOM    770  CD  ARG A 101      57.593  59.343  16.035  1.00133.93           C
ATOM    771  NE  ARG A 101      59.004  59.328  16.513  1.00133.93           N
ATOM    772  CZ  ARG A 101      60.032  59.280  15.617  1.00133.93           C
ATOM    773  NH1 ARG A 101      59.775  59.304  14.276  1.00133.93           N
ATOM    774  NH2 ARG A 101      61.319  59.210  16.064  1.00133.93           N
ATOM    775  C   ARG A 101      57.545  55.705  18.410  1.00133.93           C
ATOM    776  O   ARG A 101      57.698  54.920  17.476  1.00133.93           O
ATOM    777  N   LEU A 102      58.445  55.824  19.402  1.00131.99           N
ATOM    778  CA  LEU A 102      59.659  55.067  19.405  1.00131.99           C
ATOM    779  CB  LEU A 102      60.586  55.454  20.569  1.00131.99           C
ATOM    780  CG  LEU A 102      61.052  56.922  20.494  1.00131.99           C
ATOM    781  CD1 LEU A 102      62.078  57.238  21.593  1.00131.99           C
ATOM    782  CD2 LEU A 102      61.541  57.283  19.082  1.00131.99           C
ATOM    783  C   LEU A 102      59.313  53.616  19.527  1.00131.99           C
ATOM    784  O   LEU A 102      59.928  52.765  18.886  1.00131.99           O
ATOM    785  N   ARG A 103      58.297  53.302  20.352  1.00138.65           N
ATOM    786  CA  ARG A 103      57.915  51.940  20.583  1.00138.65           C
ATOM    787  CB  ARG A 103      56.733  51.822  21.557  1.00138.65           C
ATOM    788  CG  ARG A 103      56.357  50.378  21.881  1.00138.65           C
ATOM    789  CD  ARG A 103      57.447  49.637  22.655  1.00138.65           C
ATOM    790  NE  ARG A 103      57.746  50.438  23.876  1.00138.65           N
ATOM    791  CZ  ARG A 103      56.959  50.315  24.983  1.00138.65           C
ATOM    792  NH1 ARG A 103      55.872  49.488  24.961  1.00138.65           N
ATOM    793  NH2 ARG A 103      57.254  51.027  26.109  1.00138.65           N
ATOM    794  C   ARG A 103      57.485  51.322  19.290  1.00138.65           C
ATOM    795  O   ARG A 103      57.898  50.213  18.958  1.00138.65           O
ATOM    796  N   LEU A 104      56.652  52.034  18.508  1.00 47.37           N
ATOM    797  CA  LEU A 104      56.185  51.474  17.274  1.00 47.37           C
ATOM    798  CB  LEU A 104      55.106  52.317  16.579  1.00 47.37           C
ATOM    799  CG  LEU A 104      53.766  52.267  17.336  1.00 47.37           C
ATOM    800  CD1 LEU A 104      52.642  52.951  16.540  1.00 47.37           C
ATOM    801  CD2 LEU A 104      53.418  50.824  17.741  1.00 47.37           C
ATOM    802  C   LEU A 104      57.344  51.271  16.351  1.00 47.37           C
ATOM    803  O   LEU A 104      57.391  50.296  15.603  1.00 47.37           O
ATOM    804  N   ALA A 105      58.322  52.190  16.373  1.00 21.65           N
ATOM    805  CA  ALA A 105      59.448  52.038  15.502  1.00 21.65           C
ATOM    806  CB  ALA A 105      60.459  53.191  15.629  1.00 21.65           C
ATOM    807  C   ALA A 105      60.166  50.770  15.860  1.00 21.65           C
ATOM    808  O   ALA A 105      60.579  50.015  14.981  1.00 21.65           O
ATOM    809  N   GLU A 106      60.321  50.500  17.171  1.00 68.17           N
ATOM    810  CA  GLU A 106      61.057  49.359  17.638  1.00 68.17           C
ATOM    811  CB  GLU A 106      61.130  49.320  19.176  1.00 68.17           C
ATOM    812  CG  GLU A 106      61.868  50.510  19.795  1.00 68.17           C
ATOM    813  CD  GLU A 106      63.359  50.217  19.757  1.00 68.17           C
ATOM    814  OE1 GLU A 106      63.745  49.082  20.138  1.00 68.17           O
ATOM    815  OE2 GLU A 106      64.133  51.125  19.344  1.00 68.17           O
ATOM    816  C   GLU A 106      60.381  48.093  17.206  1.00 68.17           C
ATOM    817  O   GLU A 106      61.027  47.186  16.682  1.00 68.17           O
ATOM    818  N   LEU A 107      59.051  48.003  17.412  1.00 89.84           N
ATOM    819  CA  LEU A 107      58.316  46.816  17.079  1.00 89.84           C
ATOM    820  CB  LEU A 107      56.853  46.861  17.550  1.00 89.84           C
ATOM    821  CG  LEU A 107      56.651  46.637  19.061  1.00 89.84           C
ATOM    822  CD1 LEU A 107      57.011  45.200  19.464  1.00 89.84           C
ATOM    823  CD2 LEU A 107      57.392  47.685  19.900  1.00 89.84           C
ATOM    824  C   LEU A 107      58.345  46.586  15.598  1.00 89.84           C
ATOM    825  O   LEU A 107      58.571  45.463  15.149  1.00 89.84           O
ATOM    826  N   ASN A 108      58.143  47.647  14.792  1.00 43.85           N
ATOM    827  CA  ASN A 108      58.142  47.490  13.364  1.00 43.85           C
ATOM    828  CB  ASN A 108      57.907  48.798  12.582  1.00 43.85           C
ATOM    829  CG  ASN A 108      56.420  49.124  12.559  1.00 43.85           C
ATOM    830  OD1 ASN A 108      55.591  48.264  12.263  1.00 43.85           O
ATOM    831  ND2 ASN A 108      56.070  50.403  12.860  1.00 43.85           N
ATOM    832  C   ASN A 108      59.484  46.985  12.937  1.00 43.85           C
ATOM    833  O   ASN A 108      59.575  46.117  12.072  1.00 43.85           O
ATOM    834  N   ALA A 109      60.565  47.510  13.543  1.00 24.69           N
ATOM    835  CA  ALA A 109      61.889  47.140  13.128  1.00 24.69           C
ATOM    836  CB  ALA A 109      62.989  47.868  13.919  1.00 24.69           C
ATOM    837  C   ALA A 109      62.099  45.672  13.332  1.00 24.69           C
ATOM    838  O   ALA A 109      62.627  44.993  12.453  1.00 24.69           O
ATOM    839  N   GLN A 110      61.680  45.140  14.495  1.00 31.05           N
ATOM    840  CA  GLN A 110      61.899  43.746  14.769  1.00 31.05           C
ATOM    841  CB  GLN A 110      61.458  43.327  16.182  1.00 31.05           C
ATOM    842  CG  GLN A 110      62.301  43.937  17.301  1.00 31.05           C
ATOM    843  CD  GLN A 110      61.744  43.424  18.622  1.00 31.05           C
ATOM    844  OE1 GLN A 110      61.373  42.262  18.747  1.00 31.05           O
ATOM    845  NE2 GLN A 110      61.672  44.331  19.635  1.00 31.05           N
ATOM    846  C   GLN A 110      61.103  42.923  13.809  1.00 31.05           C
ATOM    847  O   GLN A 110      61.585  41.916  13.292  1.00 31.05           O
ATOM    848  N   TYR A 111      59.856  43.340  13.540  1.00 73.88           N
ATOM    849  CA  TYR A 111      58.975  42.590  12.691  1.00 73.88           C
ATOM    850  CB  TYR A 111      57.599  43.278  12.598  1.00 73.88           C
ATOM    851  CG  TYR A 111      56.685  42.540  11.679  1.00 73.88           C
ATOM    852  CD1 TYR A 111      55.916  41.494  12.138  1.00 73.88           C
ATOM    853  CD2 TYR A 111      56.588  42.904  10.355  1.00 73.88           C
ATOM    854  CE1 TYR A 111      55.067  40.824  11.288  1.00 73.88           C
ATOM    855  CE2 TYR A 111      55.740  42.236   9.500  1.00 73.88           C
ATOM    856  CZ  TYR A 111      54.976  41.192   9.968  1.00 73.88           C
ATOM    857  OH  TYR A 111      54.102  40.502   9.100  1.00 73.88           O
ATOM    858  C   TYR A 111      59.541  42.498  11.306  1.00 73.88           C
ATOM    859  O   TYR A 111      59.649  41.411  10.741  1.00 73.88           O
ATOM    860  N   ARG A 112      59.963  43.643  10.743  1.00112.75           N
ATOM    861  CA  ARG A 112      60.441  43.710   9.390  1.00112.75           C
ATOM    862  CB  ARG A 112      60.802  45.151   8.987  1.00112.75           C
ATOM    863  CG  ARG A 112      61.852  45.787   9.903  1.00112.75           C
ATOM    864  CD  ARG A 112      62.134  47.263   9.615  1.00112.75           C
ATOM    865  NE  ARG A 112      62.989  47.342   8.397  1.00112.75           N
ATOM    866  CZ  ARG A 112      62.420  47.366   7.156  1.00112.75           C
ATOM    867  NH1 ARG A 112      61.063  47.281   7.028  1.00112.75           N
ATOM    868  NH2 ARG A 112      63.206  47.483   6.047  1.00112.75           N
ATOM    869  C   ARG A 112      61.667  42.871   9.244  1.00112.75           C
ATOM    870  O   ARG A 112      61.836  42.179   8.240  1.00112.75           O
ATOM    871  N   ALA A 113      62.560  42.904  10.247  1.00 24.83           N
ATOM    872  CA  ALA A 113      63.780  42.169  10.114  1.00 24.83           C
ATOM    873  CB  ALA A 113      64.702  42.333  11.334  1.00 24.83           C
ATOM    874  C   ALA A 113      63.457  40.716   9.976  1.00 24.83           C
ATOM    875  O   ALA A 113      64.029  40.026   9.133  1.00 24.83           O
ATOM    876  N   ARG A 114      62.533  40.207  10.812  1.00141.65           N
ATOM    877  CA  ARG A 114      62.204  38.811  10.765  1.00141.65           C
ATOM    878  CB  ARG A 114      61.267  38.403  11.915  1.00141.65           C
ATOM    879  CG  ARG A 114      60.739  36.968  11.826  1.00141.65           C
ATOM    880  CD  ARG A 114      61.802  35.889  12.035  1.00141.65           C
ATOM    881  NE  ARG A 114      62.662  35.877  10.819  1.00141.65           N
ATOM    882  CZ  ARG A 114      63.646  34.939  10.680  1.00141.65           C
ATOM    883  NH1 ARG A 114      63.849  34.010  11.658  1.00141.65           N
ATOM    884  NH2 ARG A 114      64.425  34.925   9.559  1.00141.65           N
ATOM    885  C   ARG A 114      61.512  38.423   9.485  1.00141.65           C
ATOM    886  O   ARG A 114      61.911  37.469   8.819  1.00141.65           O
ATOM    887  N   PHE A 115      60.424  39.139   9.141  1.00105.21           N
ATOM    888  CA  PHE A 115      59.566  38.807   8.033  1.00105.21           C
ATOM    889  CB  PHE A 115      58.124  39.291   8.237  1.00105.21           C
ATOM    890  CG  PHE A 115      57.600  38.486   9.377  1.00105.21           C
ATOM    891  CD1 PHE A 115      57.266  37.162   9.199  1.00105.21           C
ATOM    892  CD2 PHE A 115      57.439  39.051  10.620  1.00105.21           C
ATOM    893  CE1 PHE A 115      56.783  36.412  10.245  1.00105.21           C
ATOM    894  CE2 PHE A 115      56.955  38.306  11.670  1.00105.21           C
ATOM    895  CZ  PHE A 115      56.627  36.985  11.483  1.00105.21           C
ATOM    896  C   PHE A 115      60.036  39.226   6.671  1.00105.21           C
ATOM    897  O   PHE A 115      59.771  38.530   5.690  1.00105.21           O
ATOM    898  N   GLY A 116      60.690  40.397   6.544  1.00 40.99           N
ATOM    899  CA  GLY A 116      61.133  40.809   5.240  1.00 40.99           C
ATOM    900  C   GLY A 116      60.061  41.622   4.564  1.00 40.99           C
ATOM    901  O   GLY A 116      60.162  41.928   3.375  1.00 40.99           O
ATOM    902  N   PHE A 117      58.979  41.956   5.294  1.00189.40           N
ATOM    903  CA  PHE A 117      57.951  42.823   4.783  1.00189.40           C
ATOM    904  CB  PHE A 117      56.892  42.127   3.904  1.00189.40           C
ATOM    905  CG  PHE A 117      56.415  40.877   4.556  1.00189.40           C
ATOM    906  CD1 PHE A 117      55.433  40.891   5.519  1.00189.40           C
ATOM    907  CD2 PHE A 117      56.972  39.675   4.189  1.00189.40           C
ATOM    908  CE1 PHE A 117      55.014  39.717   6.100  1.00189.40           C
ATOM    909  CE2 PHE A 117      56.556  38.499   4.765  1.00189.40           C
ATOM    910  CZ  PHE A 117      55.573  38.519   5.725  1.00189.40           C
ATOM    911  C   PHE A 117      57.323  43.544   5.947  1.00189.40           C
ATOM    912  O   PHE A 117      57.537  43.171   7.099  1.00189.40           O
ATOM    913  N   PRO A 118      56.572  44.589   5.687  1.00158.37           N
ATOM    914  CA  PRO A 118      56.010  45.391   6.748  1.00158.37           C
ATOM    915  CD  PRO A 118      56.756  45.361   4.472  1.00158.37           C
ATOM    916  CB  PRO A 118      55.623  46.731   6.111  1.00158.37           C
ATOM    917  CG  PRO A 118      55.726  46.493   4.593  1.00158.37           C
ATOM    918  C   PRO A 118      54.882  44.739   7.488  1.00158.37           C
ATOM    919  O   PRO A 118      54.215  43.867   6.935  1.00158.37           O
ATOM    920  N   PHE A 119      54.676  45.142   8.760  1.00 80.39           N
ATOM    921  CA  PHE A 119      53.593  44.652   9.561  1.00 80.39           C
ATOM    922  CB  PHE A 119      53.795  45.029  11.041  1.00 80.39           C
ATOM    923  CG  PHE A 119      52.611  44.660  11.864  1.00 80.39           C
ATOM    924  CD1 PHE A 119      52.371  43.355  12.228  1.00 80.39           C
ATOM    925  CD2 PHE A 119      51.748  45.640  12.299  1.00 80.39           C
ATOM    926  CE1 PHE A 119      51.281  43.035  13.001  1.00 80.39           C
ATOM    927  CE2 PHE A 119      50.657  45.325  13.071  1.00 80.39           C
ATOM    928  CZ  PHE A 119      50.421  44.019  13.424  1.00 80.39           C
ATOM    929  C   PHE A 119      52.336  45.297   9.058  1.00 80.39           C
ATOM    930  O   PHE A 119      52.225  46.522   9.038  1.00 80.39           O
ATOM    931  N   VAL A 120      51.345  44.475   8.644  1.00 46.33           N
ATOM    932  CA  VAL A 120      50.116  45.003   8.110  1.00 46.33           C
ATOM    933  CB  VAL A 120      49.887  44.634   6.672  1.00 46.33           C
ATOM    934  CG1 VAL A 120      48.506  45.150   6.239  1.00 46.33           C
ATOM    935  CG2 VAL A 120      51.041  45.193   5.826  1.00 46.33           C
ATOM    936  C   VAL A 120      48.976  44.420   8.887  1.00 46.33           C
ATOM    937  O   VAL A 120      48.927  43.215   9.134  1.00 46.33           O
ATOM    938  N   LEU A 121      48.023  45.282   9.300  1.00116.19           N
ATOM    939  CA  LEU A 121      46.876  44.861  10.054  1.00116.19           C
ATOM    940  CB  LEU A 121      47.161  44.982  11.571  1.00116.19           C
ATOM    941  CG  LEU A 121      46.130  44.426  12.582  1.00116.19           C
ATOM    942  CD1 LEU A 121      46.681  44.552  14.012  1.00116.19           C
ATOM    943  CD2 LEU A 121      44.748  45.086  12.482  1.00116.19           C
ATOM    944  C   LEU A 121      45.772  45.803   9.652  1.00116.19           C
ATOM    945  O   LEU A 121      46.043  46.936   9.257  1.00116.19           O
ATOM    946  N   ALA A 122      44.497  45.361   9.705  1.00 47.92           N
ATOM    947  CA  ALA A 122      43.438  46.265   9.350  1.00 47.92           C
ATOM    948  CB  ALA A 122      42.068  45.585   9.219  1.00 47.92           C
ATOM    949  C   ALA A 122      43.357  47.272  10.458  1.00 47.92           C
ATOM    950  O   ALA A 122      42.922  46.963  11.564  1.00 47.92           O
ATOM    951  N   ALA A 123      43.767  48.523  10.165  1.00 41.61           N
ATOM    952  CA  ALA A 123      43.856  49.596  11.125  1.00 41.61           C
ATOM    953  CB  ALA A 123      44.497  50.862  10.530  1.00 41.61           C
ATOM    954  C   ALA A 123      42.507  49.986  11.646  1.00 41.61           C
ATOM    955  O   ALA A 123      42.362  50.324  12.819  1.00 41.61           O
ATOM    956  N   ARG A 124      41.489  49.971  10.771  1.00124.24           N
ATOM    957  CA  ARG A 124      40.154  50.381  11.107  1.00124.24           C
ATOM    958  CB  ARG A 124      39.189  50.313   9.909  1.00124.24           C
ATOM    959  CG  ARG A 124      39.464  51.337   8.806  1.00124.24           C
ATOM    960  CD  ARG A 124      38.608  52.598   8.928  1.00124.24           C
ATOM    961  NE  ARG A 124      37.177  52.179   8.885  1.00124.24           N
ATOM    962  CZ  ARG A 124      36.467  52.254   7.720  1.00124.24           C
ATOM    963  NH1 ARG A 124      37.054  52.745   6.591  1.00124.24           N
ATOM    964  NH2 ARG A 124      35.165  51.842   7.690  1.00124.24           N
ATOM    965  C   ARG A 124      39.591  49.470  12.162  1.00124.24           C
ATOM    966  O   ARG A 124      38.708  49.866  12.920  1.00124.24           O
ATOM    967  N   PHE A 125      40.006  48.190  12.154  1.00 80.17           N
ATOM    968  CA  PHE A 125      39.593  47.179  13.096  1.00 80.17           C
ATOM    969  CB  PHE A 125      39.987  45.759  12.647  1.00 80.17           C
ATOM    970  CG  PHE A 125      39.125  45.324  11.513  1.00 80.17           C
ATOM    971  CD1 PHE A 125      39.316  45.816  10.242  1.00 80.17           C
ATOM    972  CD2 PHE A 125      38.132  44.395  11.721  1.00 80.17           C
ATOM    973  CE1 PHE A 125      38.521  45.402   9.202  1.00 80.17           C
ATOM    974  CE2 PHE A 125      37.333  43.974  10.686  1.00 80.17           C
ATOM    975  CZ  PHE A 125      37.527  44.479   9.423  1.00 80.17           C
ATOM    976  C   PHE A 125      40.220  47.357  14.453  1.00 80.17           C
ATOM    977  O   PHE A 125      39.580  47.057  15.457  1.00 80.17           O
ATOM    978  N   SER A 126      41.491  47.809  14.541  1.00 92.18           N
ATOM    979  CA  SER A 126      42.134  47.740  15.829  1.00 92.18           C
ATOM    980  CB  SER A 126      43.369  46.824  15.834  1.00 92.18           C
ATOM    981  OG  SER A 126      44.395  47.386  15.029  1.00 92.18           O
ATOM    982  C   SER A 126      42.589  49.072  16.345  1.00 92.18           C
ATOM    983  O   SER A 126      42.821  50.020  15.596  1.00 92.18           O
ATOM    984  N   ASP A 127      42.695  49.160  17.690  1.00 46.41           N
ATOM    985  CA  ASP A 127      43.169  50.338  18.356  1.00 46.41           C
ATOM    986  CB  ASP A 127      42.469  50.622  19.702  1.00 46.41           C
ATOM    987  CG  ASP A 127      42.679  49.466  20.675  1.00 46.41           C
ATOM    988  OD1 ASP A 127      43.390  48.490  20.318  1.00 46.41           O
ATOM    989  OD2 ASP A 127      42.111  49.546  21.797  1.00 46.41           O
ATOM    990  C   ASP A 127      44.644  50.196  18.579  1.00 46.41           C
ATOM    991  O   ASP A 127      45.255  49.208  18.175  1.00 46.41           O
ATOM    992  N   ARG A 128      45.252  51.197  19.247  1.00203.70           N
ATOM    993  CA  ARG A 128      46.666  51.194  19.477  1.00203.70           C
ATOM    994  CB  ARG A 128      47.155  52.375  20.337  1.00203.70           C
ATOM    995  CG  ARG A 128      46.863  53.765  19.780  1.00203.70           C
ATOM    996  CD  ARG A 128      47.558  54.882  20.566  1.00203.70           C
ATOM    997  NE  ARG A 128      47.167  54.748  21.999  1.00203.70           N
ATOM    998  CZ  ARG A 128      47.918  53.975  22.838  1.00203.70           C
ATOM    999  NH1 ARG A 128      49.025  53.333  22.364  1.00203.70           N
ATOM   1000  NH2 ARG A 128      47.570  53.850  24.153  1.00203.70           N
ATOM   1001  C   ARG A 128      47.006  49.997  20.293  1.00203.70           C
ATOM   1002  O   ARG A 128      47.974  49.312  20.004  1.00203.70           O
ATOM   1003  N   THR A 129      46.233  49.683  21.341  1.00100.73           N
ATOM   1004  CA  THR A 129      46.646  48.582  22.163  1.00100.73           C
ATOM   1005  CB  THR A 129      45.755  48.359  23.350  1.00100.73           C
ATOM   1006  OG1 THR A 129      46.281  47.316  24.158  1.00100.73           O
ATOM   1007  CG2 THR A 129      44.338  48.006  22.868  1.00100.73           C
ATOM   1008  C   THR A 129      46.655  47.330  21.352  1.00100.73           C
ATOM   1009  O   THR A 129      47.587  46.533  21.445  1.00100.73           O
ATOM   1010  N   ALA A 130      45.627  47.135  20.510  1.00 24.44           N
ATOM   1011  CA  ALA A 130      45.548  45.925  19.750  1.00 24.44           C
ATOM   1012  CB  ALA A 130      44.286  45.835  18.877  1.00 24.44           C
ATOM   1013  C   ALA A 130      46.732  45.829  18.841  1.00 24.44           C
ATOM   1014  O   ALA A 130      47.316  44.757  18.694  1.00 24.44           O
ATOM   1015  N   VAL A 131      47.129  46.947  18.203  1.00129.77           N
ATOM   1016  CA  VAL A 131      48.218  46.858  17.276  1.00129.77           C
ATOM   1017  CB  VAL A 131      48.386  48.107  16.443  1.00129.77           C
ATOM   1018  CG1 VAL A 131      48.005  49.353  17.261  1.00129.77           C
ATOM   1019  CG2 VAL A 131      49.814  48.125  15.877  1.00129.77           C
ATOM   1020  C   VAL A 131      49.483  46.398  17.964  1.00129.77           C
ATOM   1021  O   VAL A 131      50.076  45.423  17.500  1.00129.77           O
ATOM   1022  N   PRO A 132      49.952  46.983  19.034  1.00146.90           N
ATOM   1023  CA  PRO A 132      51.054  46.325  19.666  1.00146.90           C
ATOM   1024  CD  PRO A 132      50.331  48.381  18.904  1.00146.90           C
ATOM   1025  CB  PRO A 132      51.600  47.317  20.684  1.00146.90           C
ATOM   1026  CG  PRO A 132      51.479  48.633  19.901  1.00146.90           C
ATOM   1027  C   PRO A 132      50.861  44.914  20.124  1.00146.90           C
ATOM   1028  O   PRO A 132      51.845  44.177  20.118  1.00146.90           O
ATOM   1029  N   ARG A 133      49.645  44.499  20.519  1.00124.94           N
ATOM   1030  CA  ARG A 133      49.473  43.131  20.928  1.00124.94           C
ATOM   1031  CB  ARG A 133      48.028  42.802  21.338  1.00124.94           C
ATOM   1032  CG  ARG A 133      47.847  41.346  21.775  1.00124.94           C
ATOM   1033  CD  ARG A 133      46.430  40.801  21.585  1.00124.94           C
ATOM   1034  NE  ARG A 133      45.485  41.682  22.324  1.00124.94           N
ATOM   1035  CZ  ARG A 133      44.874  42.722  21.684  1.00124.94           C
ATOM   1036  NH1 ARG A 133      45.125  42.963  20.365  1.00124.94           N
ATOM   1037  NH2 ARG A 133      43.997  43.514  22.365  1.00124.94           N
ATOM   1038  C   ARG A 133      49.747  42.249  19.749  1.00124.94           C
ATOM   1039  O   ARG A 133      50.470  41.257  19.845  1.00124.94           O
ATOM   1040  N   GLU A 134      49.169  42.612  18.590  1.00 77.71           N
ATOM   1041  CA  GLU A 134      49.262  41.822  17.396  1.00 77.71           C
ATOM   1042  CB  GLU A 134      48.420  42.394  16.243  1.00 77.71           C
ATOM   1043  CG  GLU A 134      46.914  42.272  16.475  1.00 77.71           C
ATOM   1044  CD  GLU A 134      46.554  40.804  16.324  1.00 77.71           C
ATOM   1045  OE1 GLU A 134      47.025  40.184  15.333  1.00 77.71           O
ATOM   1046  OE2 GLU A 134      45.803  40.281  17.190  1.00 77.71           O
ATOM   1047  C   GLU A 134      50.673  41.776  16.915  1.00 77.71           C
ATOM   1048  O   GLU A 134      51.149  40.739  16.456  1.00 77.71           O
ATOM   1049  N   LEU A 135      51.384  42.909  17.004  1.00 75.12           N
ATOM   1050  CA  LEU A 135      52.708  42.959  16.477  1.00 75.12           C
ATOM   1051  CB  LEU A 135      53.271  44.386  16.486  1.00 75.12           C
ATOM   1052  CG  LEU A 135      54.563  44.532  15.669  1.00 75.12           C
ATOM   1053  CD1 LEU A 135      54.420  43.898  14.279  1.00 75.12           C
ATOM   1054  CD2 LEU A 135      54.920  46.013  15.512  1.00 75.12           C
ATOM   1055  C   LEU A 135      53.573  42.015  17.258  1.00 75.12           C
ATOM   1056  O   LEU A 135      54.460  41.370  16.698  1.00 75.12           O
ATOM   1057  N   ALA A 136      53.358  41.943  18.587  1.00 36.22           N
ATOM   1058  CA  ALA A 136      54.097  41.044  19.431  1.00 36.22           C
ATOM   1059  CB  ALA A 136      53.830  41.293  20.925  1.00 36.22           C
ATOM   1060  C   ALA A 136      53.744  39.608  19.142  1.00 36.22           C
ATOM   1061  O   ALA A 136      54.623  38.754  19.045  1.00 36.22           O
ATOM   1062  N   ARG A 137      52.436  39.306  19.005  1.00129.76           N
ATOM   1063  CA  ARG A 137      51.962  37.957  18.818  1.00129.76           C
ATOM   1064  CB  ARG A 137      50.425  37.867  18.824  1.00129.76           C
ATOM   1065  CG  ARG A 137      49.895  36.444  18.624  1.00129.76           C
ATOM   1066  CD  ARG A 137      48.380  36.370  18.418  1.00129.76           C
ATOM   1067  NE  ARG A 137      48.075  36.969  17.085  1.00129.76           N
ATOM   1068  CZ  ARG A 137      46.810  36.907  16.576  1.00129.76           C
ATOM   1069  NH1 ARG A 137      45.817  36.283  17.276  1.00129.76           N
ATOM   1070  NH2 ARG A 137      46.534  37.466  15.361  1.00129.76           N
ATOM   1071  C   ARG A 137      52.415  37.400  17.505  1.00129.76           C
ATOM   1072  O   ARG A 137      52.857  36.255  17.423  1.00129.76           O
ATOM   1073  N   ARG A 138      52.319  38.213  16.440  1.00121.16           N
ATOM   1074  CA  ARG A 138      52.615  37.786  15.101  1.00121.16           C
ATOM   1075  CB  ARG A 138      52.235  38.828  14.043  1.00121.16           C
ATOM   1076  CG  ARG A 138      50.729  39.076  13.998  1.00121.16           C
ATOM   1077  CD  ARG A 138      50.340  40.242  13.096  1.00121.16           C
ATOM   1078  NE  ARG A 138      49.730  39.702  11.852  1.00121.16           N
ATOM   1079  CZ  ARG A 138      49.748  40.457  10.715  1.00121.16           C
ATOM   1080  NH1 ARG A 138      50.524  41.574  10.646  1.00121.16           N
ATOM   1081  NH2 ARG A 138      48.965  40.104   9.655  1.00121.16           N
ATOM   1082  C   ARG A 138      54.069  37.481  14.951  1.00121.16           C
ATOM   1083  O   ARG A 138      54.453  36.679  14.103  1.00121.16           O
ATOM   1084  N   LEU A 139      54.925  38.128  15.758  1.00 55.62           N
ATOM   1085  CA  LEU A 139      56.340  37.928  15.653  1.00 55.62           C
ATOM   1086  CB  LEU A 139      57.136  38.717  16.708  1.00 55.62           C
ATOM   1087  CG  LEU A 139      58.666  38.590  16.569  1.00 55.62           C
ATOM   1088  CD1 LEU A 139      59.165  39.232  15.264  1.00 55.62           C
ATOM   1089  CD2 LEU A 139      59.386  39.144  17.808  1.00 55.62           C
ATOM   1090  C   LEU A 139      56.611  36.467  15.869  1.00 55.62           C
ATOM   1091  O   LEU A 139      57.564  35.922  15.318  1.00 55.62           O
ATOM   1092  N   LEU A 140      55.783  35.798  16.694  1.00 88.42           N
ATOM   1093  CA  LEU A 140      55.944  34.405  17.020  1.00 88.42           C
ATOM   1094  CB  LEU A 140      54.914  33.896  18.045  1.00 88.42           C
ATOM   1095  CG  LEU A 140      55.050  34.521  19.446  1.00 88.42           C
ATOM   1096  CD1 LEU A 140      54.793  36.035  19.412  1.00 88.42           C
ATOM   1097  CD2 LEU A 140      54.168  33.792  20.472  1.00 88.42           C
ATOM   1098  C   LEU A 140      55.790  33.522  15.811  1.00 88.42           C
ATOM   1099  O   LEU A 140      56.464  32.499  15.711  1.00 88.42           O
ATOM   1100  N   CYS A 141      54.898  33.883  14.866  1.00 53.65           N
ATOM   1101  CA  CYS A 141      54.558  33.025  13.757  1.00 53.65           C
ATOM   1102  CB  CYS A 141      53.431  33.587  12.874  1.00 53.65           C
ATOM   1103  SG  CYS A 141      51.839  33.708  13.739  1.00 53.65           S
ATOM   1104  C   CYS A 141      55.718  32.771  12.841  1.00 53.65           C
ATOM   1105  O   CYS A 141      56.682  33.527  12.752  1.00 53.65           O
ATOM   1106  N   PRO A 142      55.614  31.638  12.187  1.00125.59           N
ATOM   1107  CA  PRO A 142      56.563  31.289  11.165  1.00125.59           C
ATOM   1108  CD  PRO A 142      55.129  30.455  12.883  1.00125.59           C
ATOM   1109  CB  PRO A 142      56.399  29.792  10.925  1.00125.59           C
ATOM   1110  CG  PRO A 142      55.908  29.272  12.286  1.00125.59           C
ATOM   1111  C   PRO A 142      56.269  32.140   9.971  1.00125.59           C
ATOM   1112  O   PRO A 142      55.149  32.635   9.857  1.00125.59           O
ATOM   1113  N   SER A 143      57.254  32.319   9.071  1.00 72.88           N
ATOM   1114  CA  SER A 143      57.101  33.201   7.950  1.00 72.88           C
ATOM   1115  CB  SER A 143      58.365  33.281   7.077  1.00 72.88           C
ATOM   1116  OG  SER A 143      58.581  32.040   6.422  1.00 72.88           O
ATOM   1117  C   SER A 143      55.985  32.748   7.060  1.00 72.88           C
ATOM   1118  O   SER A 143      55.201  33.567   6.581  1.00 72.88           O
ATOM   1119  N   ALA A 144      55.866  31.431   6.816  1.00 25.50           N
ATOM   1120  CA  ALA A 144      54.864  30.985   5.891  1.00 25.50           C
ATOM   1121  CB  ALA A 144      54.874  29.459   5.698  1.00 25.50           C
ATOM   1122  C   ALA A 144      53.513  31.365   6.406  1.00 25.50           C
ATOM   1123  O   ALA A 144      52.682  31.897   5.673  1.00 25.50           O
ATOM   1124  N   GLN A 145      53.277  31.117   7.705  1.00 39.69           N
ATOM   1125  CA  GLN A 145      52.006  31.370   8.316  1.00 39.69           C
ATOM   1126  CB  GLN A 145      51.957  30.840   9.755  1.00 39.69           C
ATOM   1127  CG  GLN A 145      52.136  29.322   9.811  1.00 39.69           C
ATOM   1128  CD  GLN A 145      52.206  28.892  11.268  1.00 39.69           C
ATOM   1129  OE1 GLN A 145      53.257  28.467  11.744  1.00 39.69           O
ATOM   1130  NE2 GLN A 145      51.062  29.001  11.994  1.00 39.69           N
ATOM   1131  C   GLN A 145      51.735  32.844   8.343  1.00 39.69           C
ATOM   1132  O   GLN A 145      50.606  33.279   8.121  1.00 39.69           O
ATOM   1133  N   GLU A 146      52.771  33.655   8.617  1.00 80.02           N
ATOM   1134  CA  GLU A 146      52.596  35.075   8.740  1.00 80.02           C
ATOM   1135  CB  GLU A 146      53.870  35.803   9.199  1.00 80.02           C
ATOM   1136  CG  GLU A 146      53.704  37.323   9.292  1.00 80.02           C
ATOM   1137  CD  GLU A 146      52.736  37.667  10.419  1.00 80.02           C
ATOM   1138  OE1 GLU A 146      52.261  36.727  11.110  1.00 80.02           O
ATOM   1139  OE2 GLU A 146      52.463  38.883  10.602  1.00 80.02           O
ATOM   1140  C   GLU A 146      52.170  35.679   7.438  1.00 80.02           C
ATOM   1141  O   GLU A 146      51.353  36.599   7.411  1.00 80.02           O
ATOM   1142  N   LEU A 147      52.714  35.181   6.315  1.00 47.62           N
ATOM   1143  CA  LEU A 147      52.392  35.749   5.040  1.00 47.62           C
ATOM   1144  CB  LEU A 147      53.193  35.086   3.908  1.00 47.62           C
ATOM   1145  CG  LEU A 147      52.941  35.668   2.509  1.00 47.62           C
ATOM   1146  CD1 LEU A 147      53.218  37.179   2.470  1.00 47.62           C
ATOM   1147  CD2 LEU A 147      53.771  34.908   1.466  1.00 47.62           C
ATOM   1148  C   LEU A 147      50.922  35.575   4.809  1.00 47.62           C
ATOM   1149  O   LEU A 147      50.255  36.466   4.284  1.00 47.62           O
ATOM   1150  N   ARG A 148      50.377  34.410   5.204  1.00 84.22           N
ATOM   1151  CA  ARG A 148      48.977  34.134   5.037  1.00 84.22           C
ATOM   1152  CB  ARG A 148      48.603  32.729   5.543  1.00 84.22           C
ATOM   1153  CG  ARG A 148      49.273  31.581   4.781  1.00 84.22           C
ATOM   1154  CD  ARG A 148      48.891  30.194   5.308  1.00 84.22           C
ATOM   1155  NE  ARG A 148      47.444  29.989   5.019  1.00 84.22           N
ATOM   1156  CZ  ARG A 148      46.750  29.001   5.656  1.00 84.22           C
ATOM   1157  NH1 ARG A 148      47.383  28.188   6.551  1.00 84.22           N
ATOM   1158  NH2 ARG A 148      45.420  28.830   5.398  1.00 84.22           N
ATOM   1159  C   ARG A 148      48.178  35.110   5.853  1.00 84.22           C
ATOM   1160  O   ARG A 148      47.202  35.684   5.371  1.00 84.22           O
ATOM   1161  N   THR A 149      48.585  35.334   7.116  1.00 99.50           N
ATOM   1162  CA  THR A 149      47.837  36.184   8.000  1.00 99.50           C
ATOM   1163  CB  THR A 149      48.397  36.228   9.391  1.00 99.50           C
ATOM   1164  OG1 THR A 149      49.693  36.809   9.390  1.00 99.50           O
ATOM   1165  CG2 THR A 149      48.458  34.788   9.928  1.00 99.50           C
ATOM   1166  C   THR A 149      47.830  37.589   7.479  1.00 99.50           C
ATOM   1167  O   THR A 149      46.794  38.253   7.483  1.00 99.50           O
ATOM   1168  N   ALA A 150      48.993  38.077   7.008  1.00 29.98           N
ATOM   1169  CA  ALA A 150      49.106  39.436   6.551  1.00 29.98           C
ATOM   1170  CB  ALA A 150      50.542  39.821   6.153  1.00 29.98           C
ATOM   1171  C   ALA A 150      48.225  39.671   5.358  1.00 29.98           C
ATOM   1172  O   ALA A 150      47.589  40.718   5.247  1.00 29.98           O
ATOM   1173  N   LEU A 151      48.158  38.698   4.431  1.00122.28           N
ATOM   1174  CA  LEU A 151      47.377  38.846   3.231  1.00122.28           C
ATOM   1175  CB  LEU A 151      47.504  37.639   2.286  1.00122.28           C
ATOM   1176  CG  LEU A 151      46.674  37.774   0.995  1.00122.28           C
ATOM   1177  CD1 LEU A 151      47.157  38.959   0.143  1.00122.28           C
ATOM   1178  CD2 LEU A 151      46.642  36.449   0.213  1.00122.28           C
ATOM   1179  C   LEU A 151      45.933  38.976   3.601  1.00122.28           C
ATOM   1180  O   LEU A 151      45.179  39.695   2.946  1.00122.28           O
ATOM   1181  N   GLY A 152      45.497  38.255   4.648  1.00 16.50           N
ATOM   1182  CA  GLY A 152      44.127  38.340   5.056  1.00 16.50           C
ATOM   1183  C   GLY A 152      43.846  39.751   5.472  1.00 16.50           C
ATOM   1184  O   GLY A 152      42.778  40.291   5.186  1.00 16.50           O
ATOM   1185  N   GLU A 153      44.800  40.388   6.175  1.00 80.50           N
ATOM   1186  CA  GLU A 153      44.599  41.733   6.638  1.00 80.50           C
ATOM   1187  CB  GLU A 153      45.753  42.247   7.512  1.00 80.50           C
ATOM   1188  CG  GLU A 153      45.830  41.527   8.856  1.00 80.50           C
ATOM   1189  CD  GLU A 153      44.527  41.811   9.585  1.00 80.50           C
ATOM   1190  OE1 GLU A 153      43.891  42.851   9.262  1.00 80.50           O
ATOM   1191  OE2 GLU A 153      44.145  40.996  10.465  1.00 80.50           O
ATOM   1192  C   GLU A 153      44.473  42.648   5.461  1.00 80.50           C
ATOM   1193  O   GLU A 153      43.668  43.577   5.472  1.00 80.50           O
ATOM   1194  N   VAL A 154      45.263  42.408   4.401  1.00 33.76           N
ATOM   1195  CA  VAL A 154      45.217  43.260   3.246  1.00 33.76           C
ATOM   1196  CB  VAL A 154      46.171  42.820   2.169  1.00 33.76           C
ATOM   1197  CG1 VAL A 154      45.940  43.683   0.916  1.00 33.76           C
ATOM   1198  CG2 VAL A 154      47.605  42.898   2.723  1.00 33.76           C
ATOM   1199  C   VAL A 154      43.826  43.211   2.677  1.00 33.76           C
ATOM   1200  O   VAL A 154      43.283  44.235   2.263  1.00 33.76           O
ATOM   1201  N   LYS A 155      43.203  42.016   2.651  1.00 54.76           N
ATOM   1202  CA  LYS A 155      41.883  41.874   2.094  1.00 54.76           C
ATOM   1203  CB  LYS A 155      41.263  40.473   2.242  1.00 54.76           C
ATOM   1204  CG  LYS A 155      41.967  39.293   1.576  1.00 54.76           C
ATOM   1205  CD  LYS A 155      41.286  37.975   1.964  1.00 54.76           C
ATOM   1206  CE  LYS A 155      41.939  36.717   1.396  1.00 54.76           C
ATOM   1207  NZ  LYS A 155      41.078  35.540   1.661  1.00 54.76           N
ATOM   1208  C   LYS A 155      40.937  42.719   2.884  1.00 54.76           C
ATOM   1209  O   LYS A 155      40.037  43.343   2.324  1.00 54.76           O
ATOM   1210  N   LYS A 156      41.098  42.713   4.221  1.00 64.11           N
ATOM   1211  CA  LYS A 156      40.223  43.419   5.114  1.00 64.11           C
ATOM   1212  CB  LYS A 156      40.601  43.198   6.589  1.00 64.11           C
ATOM   1213  CG  LYS A 156      40.595  41.725   7.014  1.00 64.11           C
ATOM   1214  CD  LYS A 156      41.361  41.474   8.316  1.00 64.11           C
ATOM   1215  CE  LYS A 156      41.565  39.994   8.655  1.00 64.11           C
ATOM   1216  NZ  LYS A 156      40.304  39.403   9.149  1.00 64.11           N
ATOM   1217  C   LYS A 156      40.331  44.889   4.845  1.00 64.11           C
ATOM   1218  O   LYS A 156      39.321  45.587   4.766  1.00 64.11           O
ATOM   1219  N   ILE A 157      41.568  45.396   4.677  1.00 32.64           N
ATOM   1220  CA  ILE A 157      41.772  46.795   4.434  1.00 32.64           C
ATOM   1221  CB  ILE A 157      43.223  47.149   4.267  1.00 32.64           C
ATOM   1222  CG2 ILE A 157      43.307  48.621   3.833  1.00 32.64           C
ATOM   1223  CG1 ILE A 157      44.008  46.845   5.553  1.00 32.64           C
ATOM   1224  CD1 ILE A 157      45.523  46.875   5.358  1.00 32.64           C
ATOM   1225  C   ILE A 157      41.073  47.142   3.156  1.00 32.64           C
ATOM   1226  O   ILE A 157      40.401  48.169   3.065  1.00 32.64           O
ATOM   1227  N   GLY A 158      41.203  46.274   2.135  1.00 23.04           N
ATOM   1228  CA  GLY A 158      40.628  46.528   0.841  1.00 23.04           C
ATOM   1229  C   GLY A 158      39.136  46.621   0.944  1.00 23.04           C
ATOM   1230  O   GLY A 158      38.515  47.470   0.304  1.00 23.04           O
ATOM   1231  N   SER A 159      38.512  45.740   1.745  1.00 81.82           N
ATOM   1232  CA  SER A 159      37.080  45.735   1.840  1.00 81.82           C
ATOM   1233  CB  SER A 159      36.555  44.612   2.748  1.00 81.82           C
ATOM   1234  OG  SER A 159      36.890  43.348   2.192  1.00 81.82           O
ATOM   1235  C   SER A 159      36.605  47.047   2.390  1.00 81.82           C
ATOM   1236  O   SER A 159      35.639  47.619   1.887  1.00 81.82           O
ATOM   1237  N   LEU A 160      37.269  47.560   3.445  1.00 50.01           N
ATOM   1238  CA  LEU A 160      36.872  48.799   4.052  1.00 50.01           C
ATOM   1239  CB  LEU A 160      37.601  49.077   5.379  1.00 50.01           C
ATOM   1240  CG  LEU A 160      37.210  48.064   6.474  1.00 50.01           C
ATOM   1241  CD1 LEU A 160      37.911  48.365   7.808  1.00 50.01           C
ATOM   1242  CD2 LEU A 160      35.681  47.961   6.613  1.00 50.01           C
ATOM   1243  C   LEU A 160      37.109  49.939   3.111  1.00 50.01           C
ATOM   1244  O   LEU A 160      36.333  50.892   3.077  1.00 50.01           O
ATOM   1245  N   ARG A 161      38.207  49.892   2.336  1.00 72.95           N
ATOM   1246  CA  ARG A 161      38.479  50.949   1.402  1.00 72.95           C
ATOM   1247  CB  ARG A 161      39.841  50.788   0.703  1.00 72.95           C
ATOM   1248  CG  ARG A 161      41.009  50.983   1.676  1.00 72.95           C
ATOM   1249  CD  ARG A 161      42.392  51.043   1.023  1.00 72.95           C
ATOM   1250  NE  ARG A 161      43.382  51.342   2.099  1.00 72.95           N
ATOM   1251  CZ  ARG A 161      44.665  51.688   1.776  1.00 72.95           C
ATOM   1252  NH1 ARG A 161      45.040  51.751   0.467  1.00 72.95           N
ATOM   1253  NH2 ARG A 161      45.566  51.990   2.757  1.00 72.95           N
ATOM   1254  C   ARG A 161      37.390  50.976   0.380  1.00 72.95           C
ATOM   1255  O   ARG A 161      36.936  52.042  -0.029  1.00 72.95           O
ATOM   1256  N   LEU A 162      36.931  49.795  -0.058  1.00137.63           N
ATOM   1257  CA  LEU A 162      35.902  49.719  -1.049  1.00137.63           C
ATOM   1258  CB  LEU A 162      35.693  48.257  -1.481  1.00137.63           C
ATOM   1259  CG  LEU A 162      34.807  48.094  -2.714  1.00137.63           C
ATOM   1260  CD1 LEU A 162      33.367  48.489  -2.393  1.00137.63           C
ATOM   1261  CD2 LEU A 162      35.394  48.847  -3.919  1.00137.63           C
ATOM   1262  C   LEU A 162      34.642  50.303  -0.466  1.00137.63           C
ATOM   1263  O   LEU A 162      33.907  51.026  -1.140  1.00137.63           O
ATOM   1264  N   ALA A 163      34.363  50.019   0.821  1.00 24.14           N
ATOM   1265  CA  ALA A 163      33.166  50.501   1.451  1.00 24.14           C
ATOM   1266  CB  ALA A 163      33.025  50.023   2.906  1.00 24.14           C
ATOM   1267  C   ALA A 163      33.184  51.999   1.458  1.00 24.14           C
ATOM   1268  O   ALA A 163      32.166  52.640   1.205  1.00 24.14           O
ATOM   1269  N   ASP A 164      34.358  52.595   1.736  1.00 31.09           N
ATOM   1270  CA  ASP A 164      34.491  54.021   1.824  1.00 31.09           C
ATOM   1271  CB  ASP A 164      35.918  54.456   2.202  1.00 31.09           C
ATOM   1272  CG  ASP A 164      36.182  54.000   3.631  1.00 31.09           C
ATOM   1273  OD1 ASP A 164      35.221  54.016   4.446  1.00 31.09           O
ATOM   1274  OD2 ASP A 164      37.349  53.628   3.926  1.00 31.09           O
ATOM   1275  C   ASP A 164      34.163  54.632   0.494  1.00 31.09           C
ATOM   1276  O   ASP A 164      33.532  55.686   0.434  1.00 31.09           O
ATOM   1277  N   LEU A 165      34.576  53.990  -0.616  1.00 82.44           N
ATOM   1278  CA  LEU A 165      34.272  54.565  -1.896  1.00 82.44           C
ATOM   1279  CB  LEU A 165      34.810  53.781  -3.111  1.00 82.44           C
ATOM   1280  CG  LEU A 165      36.303  54.006  -3.425  1.00 82.44           C
ATOM   1281  CD1 LEU A 165      37.230  53.534  -2.300  1.00 82.44           C
ATOM   1282  CD2 LEU A 165      36.668  53.392  -4.784  1.00 82.44           C
ATOM   1283  C   LEU A 165      32.792  54.631  -2.050  1.00 82.44           C
ATOM   1284  O   LEU A 165      32.259  55.627  -2.539  1.00 82.44           O
ATOM   1285  N   LEU A 166      32.080  53.577  -1.617  1.00 85.86           N
ATOM   1286  CA  LEU A 166      30.663  53.578  -1.815  1.00 85.86           C
ATOM   1287  CB  LEU A 166      29.998  52.284  -1.295  1.00 85.86           C
ATOM   1288  CG  LEU A 166      28.515  52.070  -1.691  1.00 85.86           C
ATOM   1289  CD1 LEU A 166      27.987  50.746  -1.111  1.00 85.86           C
ATOM   1290  CD2 LEU A 166      27.606  53.255  -1.322  1.00 85.86           C
ATOM   1291  C   LEU A 166      30.112  54.755  -1.067  1.00 85.86           C
ATOM   1292  O   LEU A 166      29.284  55.499  -1.592  1.00 85.86           O
ATOM   1293  N   ARG A 167      30.571  54.967   0.179  1.00123.99           N
ATOM   1294  CA  ARG A 167      30.066  56.055   0.967  1.00123.99           C
ATOM   1295  CB  ARG A 167      30.641  56.085   2.393  1.00123.99           C
ATOM   1296  CG  ARG A 167      30.097  57.248   3.226  1.00123.99           C
ATOM   1297  CD  ARG A 167      30.727  57.363   4.614  1.00123.99           C
ATOM   1298  NE  ARG A 167      32.128  57.828   4.420  1.00123.99           N
ATOM   1299  CZ  ARG A 167      32.657  58.783   5.240  1.00123.99           C
ATOM   1300  NH1 ARG A 167      31.905  59.324   6.243  1.00123.99           N
ATOM   1301  NH2 ARG A 167      33.945  59.193   5.048  1.00123.99           N
ATOM   1302  C   ARG A 167      30.427  57.353   0.318  1.00123.99           C
ATOM   1303  O   ARG A 167      29.607  58.267   0.256  1.00123.99           O
ATOM   1304  N   ALA A 168      31.671  57.464  -0.189  1.00 15.61           N
ATOM   1305  CA  ALA A 168      32.120  58.693  -0.781  1.00 15.61           C
ATOM   1306  CB  ALA A 168      33.635  58.727  -1.060  1.00 15.61           C
ATOM   1307  C   ALA A 168      31.415  58.896  -2.117  1.00 15.61           C
ATOM   1308  O   ALA A 168      32.131  59.191  -3.114  1.00 15.61           O
ATOM   1309  OXT ALA A 168      30.165  58.775  -2.165  1.00 15.61           O
TER    1310      ALA A 168
END
