# Supplementary material for: Proteome-wide prediction of targets for aspirin: new insight into the molecular mechanism of aspirin
Source: PeerJ. 2016 Mar 10;4:e1791. doi: 10.7717/peerj.1791 (PMC4793309; doi:10.7717/peerj.1791)
Supplement: File S1 — The raw data contains all strucures of the identified 79 proteins. The Protocols show how to prepare protein strucure and run CDOCKER. [file peerj-04-1791-s004.zip › 79_protein_strucures/NP_001164.2_1244-1455_100.000.pdb]

EXPDTA    THEORETICAL MODEL, MODELLER 9v7 2010/03/31 03:42:33
REMARK   6 MODELLER OBJECTIVE FUNCTION:       981.2266
REMARK   6 MODELLER BEST TEMPLATE % SEQ ID: 100.000
ATOM      1  N   LYS A1244     -42.341 -26.751  10.000  1.00125.70           N
ATOM      2  CA  LYS A1244     -41.409 -26.653  11.145  1.00125.70           C
ATOM      3  CB  LYS A1244     -41.158 -28.038  11.779  1.00125.70           C
ATOM      4  CG  LYS A1244     -40.660 -29.135  10.831  1.00125.70           C
ATOM      5  CD  LYS A1244     -41.680 -29.567   9.775  1.00125.70           C
ATOM      6  CE  LYS A1244     -41.200 -30.723   8.895  1.00125.70           C
ATOM      7  NZ  LYS A1244     -41.223 -31.987   9.666  1.00125.70           N
ATOM      8  C   LYS A1244     -40.109 -26.024  10.762  1.00125.70           C
ATOM      9  O   LYS A1244     -39.916 -24.824  10.954  1.00125.70           O
ATOM     10  N   ASN A1245     -39.178 -26.812  10.195  1.00 34.15           N
ATOM     11  CA  ASN A1245     -37.914 -26.230   9.862  1.00 34.15           C
ATOM     12  CB  ASN A1245     -36.703 -27.060  10.323  1.00 34.15           C
ATOM     13  CG  ASN A1245     -36.611 -26.973  11.841  1.00 34.15           C
ATOM     14  OD1 ASN A1245     -36.702 -25.891  12.421  1.00 34.15           O
ATOM     15  ND2 ASN A1245     -36.425 -28.144  12.507  1.00 34.15           N
ATOM     16  C   ASN A1245     -37.812 -26.081   8.379  1.00 34.15           C
ATOM     17  O   ASN A1245     -38.233 -26.947   7.613  1.00 34.15           O
ATOM     18  N   PHE A1246     -37.260 -24.930   7.952  1.00 52.43           N
ATOM     19  CA  PHE A1246     -37.019 -24.633   6.571  1.00 52.43           C
ATOM     20  CB  PHE A1246     -38.006 -23.621   5.964  1.00 52.43           C
ATOM     21  CG  PHE A1246     -37.893 -22.353   6.733  1.00 52.43           C
ATOM     22  CD1 PHE A1246     -38.609 -22.184   7.894  1.00 52.43           C
ATOM     23  CD2 PHE A1246     -37.076 -21.337   6.296  1.00 52.43           C
ATOM     24  CE1 PHE A1246     -38.515 -21.016   8.612  1.00 52.43           C
ATOM     25  CE2 PHE A1246     -36.978 -20.166   7.009  1.00 52.43           C
ATOM     26  CZ  PHE A1246     -37.696 -20.005   8.169  1.00 52.43           C
ATOM     27  C   PHE A1246     -35.647 -24.044   6.531  1.00 52.43           C
ATOM     28  O   PHE A1246     -35.034 -23.837   7.577  1.00 52.43           O
ATOM     29  N   ASN A1247     -35.104 -23.775   5.327  1.00 90.69           N
ATOM     30  CA  ASN A1247     -33.758 -23.280   5.303  1.00 90.69           C
ATOM     31  CB  ASN A1247     -32.786 -24.198   4.541  1.00 90.69           C
ATOM     32  CG  ASN A1247     -33.244 -24.289   3.095  1.00 90.69           C
ATOM     33  OD1 ASN A1247     -34.341 -23.856   2.747  1.00 90.69           O
ATOM     34  ND2 ASN A1247     -32.379 -24.880   2.229  1.00 90.69           N
ATOM     35  C   ASN A1247     -33.700 -21.918   4.681  1.00 90.69           C
ATOM     36  O   ASN A1247     -34.482 -21.544   3.807  1.00 90.69           O
ATOM     37  N   PRO A1248     -32.760 -21.170   5.195  1.00156.77           N
ATOM     38  CA  PRO A1248     -32.514 -19.827   4.732  1.00156.77           C
ATOM     39  CD  PRO A1248     -32.487 -21.303   6.618  1.00156.77           C
ATOM     40  CB  PRO A1248     -31.797 -19.110   5.874  1.00156.77           C
ATOM     41  CG  PRO A1248     -32.232 -19.879   7.129  1.00156.77           C
ATOM     42  C   PRO A1248     -31.712 -19.814   3.467  1.00156.77           C
ATOM     43  O   PRO A1248     -31.266 -20.870   3.020  1.00156.77           O
ATOM     44  N   PRO A1249     -31.550 -18.644   2.902  1.00153.44           N
ATOM     45  CA  PRO A1249     -30.767 -18.475   1.704  1.00153.44           C
ATOM     46  CD  PRO A1249     -32.602 -17.645   3.001  1.00153.44           C
ATOM     47  CB  PRO A1249     -31.125 -17.098   1.155  1.00153.44           C
ATOM     48  CG  PRO A1249     -32.547 -16.856   1.682  1.00153.44           C
ATOM     49  C   PRO A1249     -29.312 -18.624   2.001  1.00153.44           C
ATOM     50  O   PRO A1249     -28.933 -18.573   3.170  1.00153.44           O
ATOM     51  N   THR A1250     -28.489 -18.829   0.952  1.00 98.21           N
ATOM     52  CA  THR A1250     -27.083 -19.033   1.128  1.00 98.21           C
ATOM     53  CB  THR A1250     -26.475 -19.858   0.031  1.00 98.21           C
ATOM     54  OG1 THR A1250     -25.147 -20.229   0.368  1.00 98.21           O
ATOM     55  CG2 THR A1250     -26.491 -19.036  -1.269  1.00 98.21           C
ATOM     56  C   THR A1250     -26.376 -17.717   1.156  1.00 98.21           C
ATOM     57  O   THR A1250     -26.844 -16.719   0.611  1.00 98.21           O
ATOM     58  N   ARG A1251     -25.211 -17.702   1.830  1.00 86.01           N
ATOM     59  CA  ARG A1251     -24.367 -16.550   1.916  1.00 86.01           C
ATOM     60  CB  ARG A1251     -24.195 -16.027   3.353  1.00 86.01           C
ATOM     61  CG  ARG A1251     -23.295 -14.794   3.458  1.00 86.01           C
ATOM     62  CD  ARG A1251     -23.987 -13.474   3.120  1.00 86.01           C
ATOM     63  NE  ARG A1251     -22.924 -12.438   2.979  1.00 86.01           N
ATOM     64  CZ  ARG A1251     -22.313 -11.911   4.081  1.00 86.01           C
ATOM     65  NH1 ARG A1251     -22.659 -12.341   5.329  1.00 86.01           N
ATOM     66  NH2 ARG A1251     -21.341 -10.966   3.930  1.00 86.01           N
ATOM     67  C   ARG A1251     -23.036 -17.031   1.456  1.00 86.01           C
ATOM     68  O   ARG A1251     -22.683 -18.196   1.627  1.00 86.01           O
ATOM     69  N   ARG A1252     -22.264 -16.132   0.837  1.00181.37           N
ATOM     70  CA  ARG A1252     -20.989 -16.494   0.314  1.00181.37           C
ATOM     71  CB  ARG A1252     -20.915 -16.204  -1.198  1.00181.37           C
ATOM     72  CG  ARG A1252     -19.587 -16.516  -1.882  1.00181.37           C
ATOM     73  CD  ARG A1252     -19.607 -16.197  -3.381  1.00181.37           C
ATOM     74  NE  ARG A1252     -18.234 -16.420  -3.918  1.00181.37           N
ATOM     75  CZ  ARG A1252     -17.329 -15.397  -3.923  1.00181.37           C
ATOM     76  NH1 ARG A1252     -17.670 -14.171  -3.433  1.00181.37           N
ATOM     77  NH2 ARG A1252     -16.076 -15.597  -4.418  1.00181.37           N
ATOM     78  C   ARG A1252     -20.016 -15.614   1.015  1.00181.37           C
ATOM     79  O   ARG A1252     -20.416 -14.721   1.759  1.00181.37           O
ATOM     80  N   ASN A1253     -18.709 -15.851   0.805  1.00 45.82           N
ATOM     81  CA  ASN A1253     -17.727 -15.033   1.446  1.00 45.82           C
ATOM     82  CB  ASN A1253     -16.287 -15.377   1.028  1.00 45.82           C
ATOM     83  CG  ASN A1253     -16.174 -15.200  -0.478  1.00 45.82           C
ATOM     84  OD1 ASN A1253     -16.933 -15.801  -1.236  1.00 45.82           O
ATOM     85  ND2 ASN A1253     -15.208 -14.355  -0.926  1.00 45.82           N
ATOM     86  C   ASN A1253     -18.029 -13.637   1.015  1.00 45.82           C
ATOM     87  O   ASN A1253     -17.864 -12.687   1.780  1.00 45.82           O
ATOM     88  N   TRP A1254     -18.492 -13.479  -0.237  1.00 88.02           N
ATOM     89  CA  TRP A1254     -18.851 -12.166  -0.675  1.00 88.02           C
ATOM     90  CB  TRP A1254     -17.629 -11.371  -1.169  1.00 88.02           C
ATOM     91  CG  TRP A1254     -17.890  -9.935  -1.554  1.00 88.02           C
ATOM     92  CD2 TRP A1254     -17.837  -8.838  -0.630  1.00 88.02           C
ATOM     93  CD1 TRP A1254     -18.188  -9.400  -2.772  1.00 88.02           C
ATOM     94  NE1 TRP A1254     -18.324  -8.035  -2.666  1.00 88.02           N
ATOM     95  CE2 TRP A1254     -18.109  -7.677  -1.352  1.00 88.02           C
ATOM     96  CE3 TRP A1254     -17.578  -8.801   0.710  1.00 88.02           C
ATOM     97  CZ2 TRP A1254     -18.127  -6.454  -0.743  1.00 88.02           C
ATOM     98  CZ3 TRP A1254     -17.599  -7.568   1.322  1.00 88.02           C
ATOM     99  CH2 TRP A1254     -17.869  -6.418   0.610  1.00 88.02           C
ATOM    100  C   TRP A1254     -19.805 -12.311  -1.818  1.00 88.02           C
ATOM    101  O   TRP A1254     -19.978 -13.404  -2.353  1.00 88.02           O
ATOM    102  N   GLU A1255     -20.495 -11.214  -2.193  1.00 76.65           N
ATOM    103  CA  GLU A1255     -21.357 -11.310  -3.334  1.00 76.65           C
ATOM    104  CB  GLU A1255     -22.829 -11.518  -2.949  1.00 76.65           C
ATOM    105  CG  GLU A1255     -23.037 -12.907  -2.333  1.00 76.65           C
ATOM    106  CD  GLU A1255     -24.455 -13.027  -1.798  1.00 76.65           C
ATOM    107  OE1 GLU A1255     -25.088 -11.969  -1.542  1.00 76.65           O
ATOM    108  OE2 GLU A1255     -24.920 -14.186  -1.628  1.00 76.65           O
ATOM    109  C   GLU A1255     -21.199 -10.066  -4.162  1.00 76.65           C
ATOM    110  O   GLU A1255     -21.583  -8.973  -3.743  1.00 76.65           O
ATOM    111  N   SER A1256     -20.606 -10.212  -5.369  1.00 53.04           N
ATOM    112  CA  SER A1256     -20.424  -9.084  -6.245  1.00 53.04           C
ATOM    113  CB  SER A1256     -19.320  -8.121  -5.776  1.00 53.04           C
ATOM    114  OG  SER A1256     -19.193  -7.039  -6.687  1.00 53.04           O
ATOM    115  C   SER A1256     -20.026  -9.579  -7.607  1.00 53.04           C
ATOM    116  O   SER A1256     -19.386 -10.617  -7.753  1.00 53.04           O
ATOM    117  N   ASN A1257     -20.435  -8.836  -8.654  1.00 77.27           N
ATOM    118  CA  ASN A1257     -20.116  -9.128 -10.025  1.00 77.27           C
ATOM    119  CB  ASN A1257     -21.020  -8.368 -11.013  1.00 77.27           C
ATOM    120  CG  ASN A1257     -20.899  -6.875 -10.739  1.00 77.27           C
ATOM    121  OD1 ASN A1257     -20.334  -6.117 -11.527  1.00 77.27           O
ATOM    122  ND2 ASN A1257     -21.460  -6.433  -9.580  1.00 77.27           N
ATOM    123  C   ASN A1257     -18.683  -8.790 -10.327  1.00 77.27           C
ATOM    124  O   ASN A1257     -18.072  -9.382 -11.215  1.00 77.27           O
ATOM    125  N   TYR A1258     -18.129  -7.785  -9.624  1.00 70.15           N
ATOM    126  CA  TYR A1258     -16.818  -7.246  -9.875  1.00 70.15           C
ATOM    127  CB  TYR A1258     -16.541  -5.994  -9.028  1.00 70.15           C
ATOM    128  CG  TYR A1258     -17.538  -4.954  -9.400  1.00 70.15           C
ATOM    129  CD1 TYR A1258     -18.812  -5.007  -8.887  1.00 70.15           C
ATOM    130  CD2 TYR A1258     -17.201  -3.924 -10.248  1.00 70.15           C
ATOM    131  CE1 TYR A1258     -19.743  -4.052  -9.218  1.00 70.15           C
ATOM    132  CE2 TYR A1258     -18.128  -2.966 -10.584  1.00 70.15           C
ATOM    133  CZ  TYR A1258     -19.401  -3.030 -10.069  1.00 70.15           C
ATOM    134  OH  TYR A1258     -20.355  -2.049 -10.411  1.00 70.15           O
ATOM    135  C   TYR A1258     -15.697  -8.200  -9.573  1.00 70.15           C
ATOM    136  O   TYR A1258     -14.761  -8.314 -10.362  1.00 70.15           O
ATOM    137  N   PHE A1259     -15.761  -8.927  -8.439  1.00 62.01           N
ATOM    138  CA  PHE A1259     -14.618  -9.688  -8.010  1.00 62.01           C
ATOM    139  CB  PHE A1259     -14.823 -10.470  -6.690  1.00 62.01           C
ATOM    140  CG  PHE A1259     -15.700 -11.661  -6.905  1.00 62.01           C
ATOM    141  CD1 PHE A1259     -15.154 -12.859  -7.314  1.00 62.01           C
ATOM    142  CD2 PHE A1259     -17.056 -11.601  -6.683  1.00 62.01           C
ATOM    143  CE1 PHE A1259     -15.940 -13.969  -7.514  1.00 62.01           C
ATOM    144  CE2 PHE A1259     -17.847 -12.710  -6.881  1.00 62.01           C
ATOM    145  CZ  PHE A1259     -17.294 -13.895  -7.299  1.00 62.01           C
ATOM    146  C   PHE A1259     -14.253 -10.676  -9.068  1.00 62.01           C
ATOM    147  O   PHE A1259     -13.075 -10.884  -9.352  1.00 62.01           O
ATOM    148  N   GLY A1260     -15.262 -11.317  -9.678  1.00 26.30           N
ATOM    149  CA  GLY A1260     -15.015 -12.305 -10.683  1.00 26.30           C
ATOM    150  C   GLY A1260     -14.309 -11.671 -11.840  1.00 26.30           C
ATOM    151  O   GLY A1260     -13.433 -12.287 -12.445  1.00 26.30           O
ATOM    152  N   MET A1261     -14.686 -10.429 -12.196  1.00 89.68           N
ATOM    153  CA  MET A1261     -14.104  -9.769 -13.332  1.00 89.68           C
ATOM    154  CB  MET A1261     -14.946  -8.592 -13.841  1.00 89.68           C
ATOM    155  CG  MET A1261     -16.345  -9.003 -14.288  1.00 89.68           C
ATOM    156  SD  MET A1261     -17.421  -7.607 -14.714  1.00 89.68           S
ATOM    157  CE  MET A1261     -18.940  -8.582 -14.527  1.00 89.68           C
ATOM    158  C   MET A1261     -12.776  -9.202 -12.944  1.00 89.68           C
ATOM    159  O   MET A1261     -12.529  -8.878 -11.784  1.00 89.68           O
ATOM    160  N   PRO A1262     -11.910  -9.084 -13.916  1.00 80.22           N
ATOM    161  CA  PRO A1262     -10.598  -8.530 -13.720  1.00 80.22           C
ATOM    162  CD  PRO A1262     -11.994  -9.881 -15.127  1.00 80.22           C
ATOM    163  CB  PRO A1262      -9.759  -8.989 -14.914  1.00 80.22           C
ATOM    164  CG  PRO A1262     -10.794  -9.417 -15.968  1.00 80.22           C
ATOM    165  C   PRO A1262     -10.690  -7.043 -13.609  1.00 80.22           C
ATOM    166  O   PRO A1262     -11.695  -6.466 -14.022  1.00 80.22           O
ATOM    167  N   LEU A1263      -9.632  -6.406 -13.080  1.00 49.04           N
ATOM    168  CA  LEU A1263      -9.616  -4.990 -12.860  1.00 49.04           C
ATOM    169  CB  LEU A1263      -8.282  -4.518 -12.260  1.00 49.04           C
ATOM    170  CG  LEU A1263      -8.217  -3.007 -11.987  1.00 49.04           C
ATOM    171  CD1 LEU A1263      -9.227  -2.598 -10.901  1.00 49.04           C
ATOM    172  CD2 LEU A1263      -6.784  -2.563 -11.657  1.00 49.04           C
ATOM    173  C   LEU A1263      -9.788  -4.323 -14.184  1.00 49.04           C
ATOM    174  O   LEU A1263     -10.462  -3.301 -14.297  1.00 49.04           O
ATOM    175  N   GLN A1264      -9.207  -4.923 -15.233  1.00128.34           N
ATOM    176  CA  GLN A1264      -9.231  -4.357 -16.549  1.00128.34           C
ATOM    177  CB  GLN A1264      -8.731  -5.370 -17.581  1.00128.34           C
ATOM    178  CG  GLN A1264      -7.416  -6.035 -17.185  1.00128.34           C
ATOM    179  CD  GLN A1264      -7.250  -7.259 -18.072  1.00128.34           C
ATOM    180  OE1 GLN A1264      -7.409  -7.193 -19.290  1.00128.34           O
ATOM    181  NE2 GLN A1264      -6.941  -8.421 -17.437  1.00128.34           N
ATOM    182  C   GLN A1264     -10.668  -4.144 -16.902  1.00128.34           C
ATOM    183  O   GLN A1264     -11.031  -3.126 -17.488  1.00128.34           O
ATOM    184  N   ASP A1265     -11.517  -5.139 -16.589  1.00 48.11           N
ATOM    185  CA  ASP A1265     -12.917  -5.064 -16.894  1.00 48.11           C
ATOM    186  CB  ASP A1265     -13.637  -6.405 -16.677  1.00 48.11           C
ATOM    187  CG  ASP A1265     -15.056  -6.286 -17.219  1.00 48.11           C
ATOM    188  OD1 ASP A1265     -15.399  -5.208 -17.773  1.00 48.11           O
ATOM    189  OD2 ASP A1265     -15.819  -7.278 -17.082  1.00 48.11           O
ATOM    190  C   ASP A1265     -13.607  -4.050 -16.031  1.00 48.11           C
ATOM    191  O   ASP A1265     -14.396  -3.242 -16.519  1.00 48.11           O
ATOM    192  N   LEU A1266     -13.312  -4.056 -14.716  1.00 52.01           N
ATOM    193  CA  LEU A1266     -14.009  -3.190 -13.806  1.00 52.01           C
ATOM    194  CB  LEU A1266     -13.560  -3.378 -12.349  1.00 52.01           C
ATOM    195  CG  LEU A1266     -13.798  -4.806 -11.829  1.00 52.01           C
ATOM    196  CD1 LEU A1266     -13.400  -4.939 -10.350  1.00 52.01           C
ATOM    197  CD2 LEU A1266     -15.235  -5.270 -12.115  1.00 52.01           C
ATOM    198  C   LEU A1266     -13.736  -1.764 -14.169  1.00 52.01           C
ATOM    199  O   LEU A1266     -14.651  -0.942 -14.208  1.00 52.01           O
ATOM    200  N   VAL A1267     -12.461  -1.443 -14.453  1.00 48.66           N
ATOM    201  CA  VAL A1267     -12.047  -0.103 -14.766  1.00 48.66           C
ATOM    202  CB  VAL A1267     -10.599   0.160 -14.471  1.00 48.66           C
ATOM    203  CG1 VAL A1267     -10.372  -0.013 -12.961  1.00 48.66           C
ATOM    204  CG2 VAL A1267      -9.736  -0.771 -15.341  1.00 48.66           C
ATOM    205  C   VAL A1267     -12.266   0.166 -16.221  1.00 48.66           C
ATOM    206  O   VAL A1267     -12.537  -0.743 -17.005  1.00 48.66           O
ATOM    207  N   THR A1268     -12.177   1.457 -16.604  1.00 98.20           N
ATOM    208  CA  THR A1268     -12.393   1.865 -17.962  1.00 98.20           C
ATOM    209  CB  THR A1268     -13.489   2.885 -18.080  1.00 98.20           C
ATOM    210  OG1 THR A1268     -14.671   2.402 -17.467  1.00 98.20           O
ATOM    211  CG2 THR A1268     -13.775   3.149 -19.566  1.00 98.20           C
ATOM    212  C   THR A1268     -11.128   2.524 -18.433  1.00 98.20           C
ATOM    213  O   THR A1268     -10.261   2.873 -17.634  1.00 98.20           O
ATOM    214  N   ALA A1269     -10.997   2.716 -19.760  1.00 28.22           N
ATOM    215  CA  ALA A1269      -9.829   3.314 -20.335  1.00 28.22           C
ATOM    216  CB  ALA A1269      -9.910   3.441 -21.866  1.00 28.22           C
ATOM    217  C   ALA A1269      -9.694   4.691 -19.773  1.00 28.22           C
ATOM    218  O   ALA A1269      -8.588   5.149 -19.492  1.00 28.22           O
ATOM    219  N   GLU A1270     -10.829   5.388 -19.588  1.00111.83           N
ATOM    220  CA  GLU A1270     -10.778   6.728 -19.088  1.00111.83           C
ATOM    221  CB  GLU A1270     -12.175   7.346 -18.913  1.00111.83           C
ATOM    222  CG  GLU A1270     -12.154   8.839 -18.583  1.00111.83           C
ATOM    223  CD  GLU A1270     -11.860   9.595 -19.872  1.00111.83           C
ATOM    224  OE1 GLU A1270     -12.808   9.767 -20.683  1.00111.83           O
ATOM    225  OE2 GLU A1270     -10.683  10.001 -20.067  1.00111.83           O
ATOM    226  C   GLU A1270     -10.132   6.703 -17.738  1.00111.83           C
ATOM    227  O   GLU A1270      -9.248   7.511 -17.456  1.00111.83           O
ATOM    228  N   LYS A1271     -10.541   5.767 -16.860  1.00105.19           N
ATOM    229  CA  LYS A1271      -9.928   5.743 -15.562  1.00105.19           C
ATOM    230  CB  LYS A1271     -10.897   6.165 -14.449  1.00105.19           C
ATOM    231  CG  LYS A1271     -11.378   7.608 -14.602  1.00105.19           C
ATOM    232  CD  LYS A1271     -12.611   7.927 -13.759  1.00105.19           C
ATOM    233  CE  LYS A1271     -12.304   8.091 -12.271  1.00105.19           C
ATOM    234  NZ  LYS A1271     -11.678   9.409 -12.028  1.00105.19           N
ATOM    235  C   LYS A1271      -9.493   4.340 -15.269  1.00105.19           C
ATOM    236  O   LYS A1271     -10.297   3.488 -14.893  1.00105.19           O
ATOM    237  N   PRO A1272      -8.226   4.085 -15.450  1.00160.05           N
ATOM    238  CA  PRO A1272      -7.688   2.778 -15.175  1.00160.05           C
ATOM    239  CD  PRO A1272      -7.473   4.776 -16.484  1.00160.05           C
ATOM    240  CB  PRO A1272      -6.315   2.740 -15.840  1.00160.05           C
ATOM    241  CG  PRO A1272      -6.432   3.760 -16.984  1.00160.05           C
ATOM    242  C   PRO A1272      -7.620   2.463 -13.713  1.00160.05           C
ATOM    243  O   PRO A1272      -7.645   1.284 -13.361  1.00160.05           O
ATOM    244  N   ILE A1273      -7.522   3.491 -12.848  1.00 58.85           N
ATOM    245  CA  ILE A1273      -7.353   3.269 -11.438  1.00 58.85           C
ATOM    246  CB  ILE A1273      -6.596   4.370 -10.747  1.00 58.85           C
ATOM    247  CG2 ILE A1273      -6.633   4.101  -9.234  1.00 58.85           C
ATOM    248  CG1 ILE A1273      -5.172   4.489 -11.314  1.00 58.85           C
ATOM    249  CD1 ILE A1273      -4.441   5.750 -10.856  1.00 58.85           C
ATOM    250  C   ILE A1273      -8.701   3.185 -10.789  1.00 58.85           C
ATOM    251  O   ILE A1273      -9.618   3.933 -11.122  1.00 58.85           O
ATOM    252  N   PRO A1274      -8.834   2.254  -9.877  1.00163.72           N
ATOM    253  CA  PRO A1274     -10.075   2.059  -9.176  1.00163.72           C
ATOM    254  CD  PRO A1274      -8.030   1.044  -9.913  1.00163.72           C
ATOM    255  CB  PRO A1274      -9.942   0.726  -8.444  1.00163.72           C
ATOM    256  CG  PRO A1274      -8.905  -0.047  -9.276  1.00163.72           C
ATOM    257  C   PRO A1274     -10.366   3.199  -8.252  1.00163.72           C
ATOM    258  O   PRO A1274      -9.458   3.665  -7.564  1.00163.72           O
ATOM    259  N   LEU A1275     -11.643   3.621  -8.189  1.00 48.59           N
ATOM    260  CA  LEU A1275     -12.051   4.730  -7.377  1.00 48.59           C
ATOM    261  CB  LEU A1275     -13.548   5.047  -7.530  1.00 48.59           C
ATOM    262  CG  LEU A1275     -14.026   6.235  -6.674  1.00 48.59           C
ATOM    263  CD1 LEU A1275     -13.391   7.553  -7.141  1.00 48.59           C
ATOM    264  CD2 LEU A1275     -15.560   6.297  -6.607  1.00 48.59           C
ATOM    265  C   LEU A1275     -11.820   4.411  -5.934  1.00 48.59           C
ATOM    266  O   LEU A1275     -11.311   5.244  -5.186  1.00 48.59           O
ATOM    267  N   PHE A1276     -12.129   3.165  -5.531  1.00 66.26           N
ATOM    268  CA  PHE A1276     -12.084   2.767  -4.152  1.00 66.26           C
ATOM    269  CB  PHE A1276     -12.347   1.258  -4.008  1.00 66.26           C
ATOM    270  CG  PHE A1276     -12.438   0.874  -2.571  1.00 66.26           C
ATOM    271  CD1 PHE A1276     -13.563   1.181  -1.841  1.00 66.26           C
ATOM    272  CD2 PHE A1276     -11.416   0.180  -1.962  1.00 66.26           C
ATOM    273  CE1 PHE A1276     -13.659   0.822  -0.517  1.00 66.26           C
ATOM    274  CE2 PHE A1276     -11.508  -0.181  -0.638  1.00 66.26           C
ATOM    275  CZ  PHE A1276     -12.630   0.141   0.086  1.00 66.26           C
ATOM    276  C   PHE A1276     -10.717   3.077  -3.626  1.00 66.26           C
ATOM    277  O   PHE A1276     -10.581   3.686  -2.566  1.00 66.26           O
ATOM    278  N   VAL A1277      -9.668   2.698  -4.377  1.00 48.28           N
ATOM    279  CA  VAL A1277      -8.318   2.926  -3.943  1.00 48.28           C
ATOM    280  CB  VAL A1277      -7.320   2.425  -4.947  1.00 48.28           C
ATOM    281  CG1 VAL A1277      -5.911   2.833  -4.488  1.00 48.28           C
ATOM    282  CG2 VAL A1277      -7.512   0.908  -5.124  1.00 48.28           C
ATOM    283  C   VAL A1277      -8.066   4.397  -3.775  1.00 48.28           C
ATOM    284  O   VAL A1277      -7.636   4.842  -2.711  1.00 48.28           O
ATOM    285  N   GLU A1278      -8.380   5.201  -4.809  1.00 41.18           N
ATOM    286  CA  GLU A1278      -8.066   6.603  -4.773  1.00 41.18           C
ATOM    287  CB  GLU A1278      -8.466   7.330  -6.068  1.00 41.18           C
ATOM    288  CG  GLU A1278      -7.657   6.880  -7.286  1.00 41.18           C
ATOM    289  CD  GLU A1278      -8.140   7.665  -8.497  1.00 41.18           C
ATOM    290  OE1 GLU A1278      -8.130   8.925  -8.428  1.00 41.18           O
ATOM    291  OE2 GLU A1278      -8.530   7.016  -9.503  1.00 41.18           O
ATOM    292  C   GLU A1278      -8.801   7.245  -3.642  1.00 41.18           C
ATOM    293  O   GLU A1278      -8.228   8.029  -2.887  1.00 41.18           O
ATOM    294  N   LYS A1279     -10.081   6.876  -3.464  1.00112.99           N
ATOM    295  CA  LYS A1279     -10.908   7.480  -2.459  1.00112.99           C
ATOM    296  CB  LYS A1279     -12.268   6.773  -2.322  1.00112.99           C
ATOM    297  CG  LYS A1279     -13.133   6.818  -3.582  1.00112.99           C
ATOM    298  CD  LYS A1279     -13.638   8.213  -3.951  1.00112.99           C
ATOM    299  CE  LYS A1279     -15.051   8.487  -3.434  1.00112.99           C
ATOM    300  NZ  LYS A1279     -15.512   9.818  -3.885  1.00112.99           N
ATOM    301  C   LYS A1279     -10.211   7.283  -1.155  1.00112.99           C
ATOM    302  O   LYS A1279     -10.207   8.171  -0.303  1.00112.99           O
ATOM    303  N   CYS A1280      -9.623   6.089  -0.961  1.00 45.75           N
ATOM    304  CA  CYS A1280      -8.931   5.804   0.260  1.00 45.75           C
ATOM    305  CB  CYS A1280      -8.529   4.326   0.396  1.00 45.75           C
ATOM    306  SG  CYS A1280      -9.972   3.237   0.580  1.00 45.75           S
ATOM    307  C   CYS A1280      -7.688   6.637   0.377  1.00 45.75           C
ATOM    308  O   CYS A1280      -7.387   7.145   1.455  1.00 45.75           O
ATOM    309  N   VAL A1281      -6.912   6.768  -0.720  1.00 44.70           N
ATOM    310  CA  VAL A1281      -5.672   7.502  -0.686  1.00 44.70           C
ATOM    311  CB  VAL A1281      -4.881   7.355  -1.953  1.00 44.70           C
ATOM    312  CG1 VAL A1281      -3.619   8.230  -1.848  1.00 44.70           C
ATOM    313  CG2 VAL A1281      -4.591   5.861  -2.178  1.00 44.70           C
ATOM    314  C   VAL A1281      -5.900   8.969  -0.487  1.00 44.70           C
ATOM    315  O   VAL A1281      -5.354   9.580   0.430  1.00 44.70           O
ATOM    316  N   GLU A1282      -6.765   9.564  -1.325  1.00 44.44           N
ATOM    317  CA  GLU A1282      -7.003  10.980  -1.323  1.00 44.44           C
ATOM    318  CB  GLU A1282      -8.034  11.379  -2.390  1.00 44.44           C
ATOM    319  CG  GLU A1282      -7.571  11.071  -3.816  1.00 44.44           C
ATOM    320  CD  GLU A1282      -8.748  11.298  -4.755  1.00 44.44           C
ATOM    321  OE1 GLU A1282      -9.784  11.842  -4.289  1.00 44.44           O
ATOM    322  OE2 GLU A1282      -8.628  10.928  -5.953  1.00 44.44           O
ATOM    323  C   GLU A1282      -7.558  11.347   0.014  1.00 44.44           C
ATOM    324  O   GLU A1282      -7.277  12.417   0.551  1.00 44.44           O
ATOM    325  N   PHE A1283      -8.377  10.446   0.578  1.00117.18           N
ATOM    326  CA  PHE A1283      -9.025  10.648   1.839  1.00117.18           C
ATOM    327  CB  PHE A1283      -9.902   9.431   2.194  1.00117.18           C
ATOM    328  CG  PHE A1283     -10.367   9.510   3.608  1.00117.18           C
ATOM    329  CD1 PHE A1283      -9.592   8.983   4.616  1.00117.18           C
ATOM    330  CD2 PHE A1283     -11.571  10.093   3.926  1.00117.18           C
ATOM    331  CE1 PHE A1283     -10.007   9.039   5.925  1.00117.18           C
ATOM    332  CE2 PHE A1283     -11.990  10.152   5.235  1.00117.18           C
ATOM    333  CZ  PHE A1283     -11.210   9.625   6.237  1.00117.18           C
ATOM    334  C   PHE A1283      -8.013  10.825   2.931  1.00117.18           C
ATOM    335  O   PHE A1283      -8.054  11.813   3.665  1.00117.18           O
ATOM    336  N   ILE A1284      -7.040   9.901   3.037  1.00 47.16           N
ATOM    337  CA  ILE A1284      -6.101   9.958   4.122  1.00 47.16           C
ATOM    338  CB  ILE A1284      -5.095   8.840   4.095  1.00 47.16           C
ATOM    339  CG2 ILE A1284      -4.008   9.150   5.138  1.00 47.16           C
ATOM    340  CG1 ILE A1284      -5.788   7.481   4.307  1.00 47.16           C
ATOM    341  CD1 ILE A1284      -4.880   6.283   4.033  1.00 47.16           C
ATOM    342  C   ILE A1284      -5.336  11.240   4.048  1.00 47.16           C
ATOM    343  O   ILE A1284      -5.183  11.936   5.049  1.00 47.16           O
ATOM    344  N   GLU A1285      -4.853  11.602   2.848  1.00 51.34           N
ATOM    345  CA  GLU A1285      -4.058  12.786   2.699  1.00 51.34           C
ATOM    346  CB  GLU A1285      -3.540  12.960   1.263  1.00 51.34           C
ATOM    347  CG  GLU A1285      -2.515  11.893   0.870  1.00 51.34           C
ATOM    348  CD  GLU A1285      -2.113  12.128  -0.577  1.00 51.34           C
ATOM    349  OE1 GLU A1285      -2.961  12.658  -1.344  1.00 51.34           O
ATOM    350  OE2 GLU A1285      -0.956  11.781  -0.935  1.00 51.34           O
ATOM    351  C   GLU A1285      -4.874  13.990   3.063  1.00 51.34           C
ATOM    352  O   GLU A1285      -4.384  14.888   3.746  1.00 51.34           O
ATOM    353  N   ASP A1286      -6.148  14.041   2.631  1.00 31.31           N
ATOM    354  CA  ASP A1286      -6.962  15.190   2.922  1.00 31.31           C
ATOM    355  CB  ASP A1286      -8.357  15.131   2.273  1.00 31.31           C
ATOM    356  CG  ASP A1286      -8.200  15.344   0.773  1.00 31.31           C
ATOM    357  OD1 ASP A1286      -7.033  15.393   0.299  1.00 31.31           O
ATOM    358  OD2 ASP A1286      -9.246  15.470   0.082  1.00 31.31           O
ATOM    359  C   ASP A1286      -7.159  15.293   4.404  1.00 31.31           C
ATOM    360  O   ASP A1286      -7.114  16.381   4.974  1.00 31.31           O
ATOM    361  N   THR A1287      -7.383  14.140   5.056  1.00 71.28           N
ATOM    362  CA  THR A1287      -7.629  14.014   6.464  1.00 71.28           C
ATOM    363  CB  THR A1287      -8.182  12.673   6.854  1.00 71.28           C
ATOM    364  OG1 THR A1287      -7.265  11.635   6.546  1.00 71.28           O
ATOM    365  CG2 THR A1287      -9.500  12.459   6.092  1.00 71.28           C
ATOM    366  C   THR A1287      -6.371  14.260   7.234  1.00 71.28           C
ATOM    367  O   THR A1287      -6.412  14.409   8.452  1.00 71.28           O
ATOM    368  N   GLY A1288      -5.207  14.218   6.563  1.00 44.07           N
ATOM    369  CA  GLY A1288      -3.963  14.425   7.244  1.00 44.07           C
ATOM    370  C   GLY A1288      -3.209  13.134   7.150  1.00 44.07           C
ATOM    371  O   GLY A1288      -3.753  12.057   7.379  1.00 44.07           O
ATOM    372  N   LEU A1289      -1.933  13.247   6.744  1.00121.12           N
ATOM    373  CA  LEU A1289      -0.976  12.196   6.525  1.00121.12           C
ATOM    374  CB  LEU A1289       0.143  12.591   5.546  1.00121.12           C
ATOM    375  CG  LEU A1289       1.021  11.392   5.140  1.00121.12           C
ATOM    376  CD1 LEU A1289       0.180  10.308   4.444  1.00121.12           C
ATOM    377  CD2 LEU A1289       2.224  11.834   4.292  1.00121.12           C
ATOM    378  C   LEU A1289      -0.346  11.683   7.802  1.00121.12           C
ATOM    379  O   LEU A1289       0.466  10.762   7.755  1.00121.12           O
ATOM    380  N   CYS A1290      -0.582  12.381   8.930  1.00112.23           N
ATOM    381  CA  CYS A1290      -0.031  12.207  10.259  1.00112.23           C
ATOM    382  CB  CYS A1290      -0.199  13.455  11.144  1.00112.23           C
ATOM    383  SG  CYS A1290      -1.933  13.777  11.584  1.00112.23           S
ATOM    384  C   CYS A1290      -0.549  11.035  11.066  1.00112.23           C
ATOM    385  O   CYS A1290      -0.192  10.927  12.237  1.00112.23           O
ATOM    386  N   THR A1291      -1.481  10.203  10.568  1.00 83.56           N
ATOM    387  CA  THR A1291      -2.057   9.170  11.403  1.00 83.56           C
ATOM    388  CB  THR A1291      -3.246   8.515  10.763  1.00 83.56           C
ATOM    389  OG1 THR A1291      -4.223   9.494  10.441  1.00 83.56           O
ATOM    390  CG2 THR A1291      -3.841   7.492  11.745  1.00 83.56           C
ATOM    391  C   THR A1291      -1.067   8.090  11.733  1.00 83.56           C
ATOM    392  O   THR A1291      -0.553   7.404  10.851  1.00 83.56           O
ATOM    393  N   GLU A1292      -0.839   7.863  13.048  1.00 68.95           N
ATOM    394  CA  GLU A1292       0.152   6.910  13.462  1.00 68.95           C
ATOM    395  CB  GLU A1292       0.251   6.696  14.983  1.00 68.95           C
ATOM    396  CG  GLU A1292       1.443   5.816  15.376  1.00 68.95           C
ATOM    397  CD  GLU A1292       1.359   5.504  16.863  1.00 68.95           C
ATOM    398  OE1 GLU A1292       0.234   5.595  17.423  1.00 68.95           O
ATOM    399  OE2 GLU A1292       2.416   5.161  17.457  1.00 68.95           O
ATOM    400  C   GLU A1292      -0.140   5.579  12.854  1.00 68.95           C
ATOM    401  O   GLU A1292      -1.243   5.051  12.988  1.00 68.95           O
ATOM    402  N   GLY A1293       0.869   5.026  12.145  1.00 50.60           N
ATOM    403  CA  GLY A1293       0.789   3.713  11.578  1.00 50.60           C
ATOM    404  C   GLY A1293      -0.489   3.577  10.817  1.00 50.60           C
ATOM    405  O   GLY A1293      -1.386   2.857  11.245  1.00 50.60           O
ATOM    406  N   LEU A1294      -0.624   4.274   9.678  1.00203.86           N
ATOM    407  CA  LEU A1294      -1.860   4.211   8.955  1.00203.86           C
ATOM    408  CB  LEU A1294      -1.788   4.903   7.586  1.00203.86           C
ATOM    409  CG  LEU A1294      -1.349   6.372   7.593  1.00203.86           C
ATOM    410  CD1 LEU A1294       0.073   6.534   8.134  1.00203.86           C
ATOM    411  CD2 LEU A1294      -1.458   6.964   6.187  1.00203.86           C
ATOM    412  C   LEU A1294      -2.100   2.780   8.594  1.00203.86           C
ATOM    413  O   LEU A1294      -3.219   2.279   8.709  1.00203.86           O
ATOM    414  N   TYR A1295      -1.071   2.133   8.009  1.00 99.68           N
ATOM    415  CA  TYR A1295      -1.135   0.747   7.646  1.00 99.68           C
ATOM    416  CB  TYR A1295      -0.200   0.393   6.477  1.00 99.68           C
ATOM    417  CG  TYR A1295      -0.719   1.131   5.293  1.00 99.68           C
ATOM    418  CD1 TYR A1295      -1.868   0.711   4.664  1.00 99.68           C
ATOM    419  CD2 TYR A1295      -0.058   2.236   4.808  1.00 99.68           C
ATOM    420  CE1 TYR A1295      -2.356   1.384   3.570  1.00 99.68           C
ATOM    421  CE2 TYR A1295      -0.540   2.914   3.715  1.00 99.68           C
ATOM    422  CZ  TYR A1295      -1.693   2.493   3.097  1.00 99.68           C
ATOM    423  OH  TYR A1295      -2.186   3.195   1.975  1.00 99.68           O
ATOM    424  C   TYR A1295      -0.831  -0.189   8.779  1.00 99.68           C
ATOM    425  O   TYR A1295      -1.547  -1.162   9.009  1.00 99.68           O
ATOM    426  N   ARG A1296       0.251   0.098   9.531  1.00191.17           N
ATOM    427  CA  ARG A1296       0.721  -0.816  10.532  1.00191.17           C
ATOM    428  CB  ARG A1296       2.063  -0.362  11.144  1.00191.17           C
ATOM    429  CG  ARG A1296       2.087   1.053  11.730  1.00191.17           C
ATOM    430  CD  ARG A1296       1.598   1.159  13.169  1.00191.17           C
ATOM    431  NE  ARG A1296       2.673   0.612  14.044  1.00191.17           N
ATOM    432  CZ  ARG A1296       2.988   1.240  15.214  1.00191.17           C
ATOM    433  NH1 ARG A1296       2.321   2.374  15.579  1.00191.17           N
ATOM    434  NH2 ARG A1296       3.971   0.737  16.016  1.00191.17           N
ATOM    435  C   ARG A1296      -0.329  -1.039  11.579  1.00191.17           C
ATOM    436  O   ARG A1296      -0.565  -2.182  11.970  1.00191.17           O
ATOM    437  N   VAL A1297      -1.009   0.026  12.051  1.00 59.86           N
ATOM    438  CA  VAL A1297      -2.026  -0.183  13.047  1.00 59.86           C
ATOM    439  CB  VAL A1297      -1.910   0.732  14.233  1.00 59.86           C
ATOM    440  CG1 VAL A1297      -3.159   0.551  15.110  1.00 59.86           C
ATOM    441  CG2 VAL A1297      -0.603   0.421  14.978  1.00 59.86           C
ATOM    442  C   VAL A1297      -3.369   0.077  12.434  1.00 59.86           C
ATOM    443  O   VAL A1297      -3.660   1.195  12.013  1.00 59.86           O
ATOM    444  N   SER A1298      -4.188  -0.988  12.303  1.00107.98           N
ATOM    445  CA  SER A1298      -5.534  -0.910  11.802  1.00107.98           C
ATOM    446  CB  SER A1298      -5.974  -2.214  11.116  1.00107.98           C
ATOM    447  OG  SER A1298      -5.890  -3.297  12.031  1.00107.98           O
ATOM    448  C   SER A1298      -6.529  -0.593  12.885  1.00107.98           C
ATOM    449  O   SER A1298      -7.465   0.177  12.672  1.00107.98           O
ATOM    450  N   GLY A1299      -6.344  -1.156  14.096  1.00 39.51           N
ATOM    451  CA  GLY A1299      -7.329  -0.965  15.124  1.00 39.51           C
ATOM    452  C   GLY A1299      -8.463  -1.924  14.885  1.00 39.51           C
ATOM    453  O   GLY A1299      -8.275  -3.139  14.958  1.00 39.51           O
ATOM    454  N   ASN A1300      -9.686  -1.394  14.650  1.00 70.53           N
ATOM    455  CA  ASN A1300     -10.853  -2.221  14.468  1.00 70.53           C
ATOM    456  CB  ASN A1300     -12.156  -1.541  14.921  1.00 70.53           C
ATOM    457  CG  ASN A1300     -12.099  -1.419  16.436  1.00 70.53           C
ATOM    458  OD1 ASN A1300     -12.226  -0.330  16.994  1.00 70.53           O
ATOM    459  ND2 ASN A1300     -11.896  -2.573  17.125  1.00 70.53           N
ATOM    460  C   ASN A1300     -11.030  -2.608  13.028  1.00 70.53           C
ATOM    461  O   ASN A1300     -10.693  -1.849  12.122  1.00 70.53           O
ATOM    462  N   LYS A1301     -11.475  -3.865  12.800  1.00107.70           N
ATOM    463  CA  LYS A1301     -11.813  -4.404  11.508  1.00107.70           C
ATOM    464  CB  LYS A1301     -11.636  -5.924  11.415  1.00107.70           C
ATOM    465  CG  LYS A1301     -10.154  -6.288  11.375  1.00107.70           C
ATOM    466  CD  LYS A1301      -9.871  -7.785  11.331  1.00107.70           C
ATOM    467  CE  LYS A1301      -8.375  -8.096  11.289  1.00107.70           C
ATOM    468  NZ  LYS A1301      -7.741  -7.341  10.182  1.00107.70           N
ATOM    469  C   LYS A1301     -13.196  -4.041  11.040  1.00107.70           C
ATOM    470  O   LYS A1301     -13.418  -3.858   9.845  1.00107.70           O
ATOM    471  N   THR A1302     -14.165  -3.901  11.965  1.00118.41           N
ATOM    472  CA  THR A1302     -15.546  -3.735  11.593  1.00118.41           C
ATOM    473  CB  THR A1302     -16.444  -3.492  12.769  1.00118.41           C
ATOM    474  OG1 THR A1302     -16.086  -2.286  13.429  1.00118.41           O
ATOM    475  CG2 THR A1302     -16.320  -4.679  13.732  1.00118.41           C
ATOM    476  C   THR A1302     -15.679  -2.554  10.693  1.00118.41           C
ATOM    477  O   THR A1302     -16.473  -2.565   9.754  1.00118.41           O
ATOM    478  N   ASP A1303     -14.878  -1.510  10.944  1.00 47.23           N
ATOM    479  CA  ASP A1303     -14.982  -0.302  10.185  1.00 47.23           C
ATOM    480  CB  ASP A1303     -13.885   0.711  10.559  1.00 47.23           C
ATOM    481  CG  ASP A1303     -14.115   1.157  11.997  1.00 47.23           C
ATOM    482  OD1 ASP A1303     -15.303   1.250  12.407  1.00 47.23           O
ATOM    483  OD2 ASP A1303     -13.104   1.402  12.708  1.00 47.23           O
ATOM    484  C   ASP A1303     -14.811  -0.625   8.729  1.00 47.23           C
ATOM    485  O   ASP A1303     -15.534  -0.093   7.889  1.00 47.23           O
ATOM    486  N   GLN A1304     -13.849  -1.502   8.388  1.00110.85           N
ATOM    487  CA  GLN A1304     -13.607  -1.829   7.009  1.00110.85           C
ATOM    488  CB  GLN A1304     -12.295  -2.597   6.751  1.00110.85           C
ATOM    489  CG  GLN A1304     -12.213  -3.981   7.388  1.00110.85           C
ATOM    490  CD  GLN A1304     -10.859  -4.579   7.030  1.00110.85           C
ATOM    491  OE1 GLN A1304     -10.608  -4.912   5.874  1.00110.85           O
ATOM    492  NE2 GLN A1304      -9.960  -4.713   8.043  1.00110.85           N
ATOM    493  C   GLN A1304     -14.766  -2.591   6.438  1.00110.85           C
ATOM    494  O   GLN A1304     -15.037  -2.508   5.242  1.00110.85           O
ATOM    495  N   ASP A1305     -15.485  -3.377   7.261  1.00 56.72           N
ATOM    496  CA  ASP A1305     -16.552  -4.170   6.717  1.00 56.72           C
ATOM    497  CB  ASP A1305     -17.306  -4.973   7.795  1.00 56.72           C
ATOM    498  CG  ASP A1305     -18.254  -5.956   7.114  1.00 56.72           C
ATOM    499  OD1 ASP A1305     -19.112  -5.508   6.306  1.00 56.72           O
ATOM    500  OD2 ASP A1305     -18.137  -7.175   7.408  1.00 56.72           O
ATOM    501  C   ASP A1305     -17.546  -3.271   6.043  1.00 56.72           C
ATOM    502  O   ASP A1305     -17.905  -3.498   4.889  1.00 56.72           O
ATOM    503  N   ASN A1306     -17.992  -2.206   6.733  1.00 59.49           N
ATOM    504  CA  ASN A1306     -18.961  -1.301   6.182  1.00 59.49           C
ATOM    505  CB  ASN A1306     -19.485  -0.278   7.210  1.00 59.49           C
ATOM    506  CG  ASN A1306     -18.322   0.559   7.730  1.00 59.49           C
ATOM    507  OD1 ASN A1306     -17.764   1.397   7.023  1.00 59.49           O
ATOM    508  ND2 ASN A1306     -17.951   0.333   9.019  1.00 59.49           N
ATOM    509  C   ASN A1306     -18.352  -0.549   5.042  1.00 59.49           C
ATOM    510  O   ASN A1306     -19.029  -0.216   4.070  1.00 59.49           O
ATOM    511  N   ILE A1307     -17.042  -0.263   5.127  1.00106.96           N
ATOM    512  CA  ILE A1307     -16.437   0.570   4.131  1.00106.96           C
ATOM    513  CB  ILE A1307     -14.997   0.903   4.459  1.00106.96           C
ATOM    514  CG2 ILE A1307     -14.070  -0.248   4.047  1.00106.96           C
ATOM    515  CG1 ILE A1307     -14.575   2.220   3.806  1.00106.96           C
ATOM    516  CD1 ILE A1307     -13.276   2.758   4.405  1.00106.96           C
ATOM    517  C   ILE A1307     -16.557  -0.110   2.798  1.00106.96           C
ATOM    518  O   ILE A1307     -16.891   0.531   1.803  1.00106.96           O
ATOM    519  N   GLN A1308     -16.263  -1.424   2.735  1.00 65.20           N
ATOM    520  CA  GLN A1308     -16.383  -2.141   1.499  1.00 65.20           C
ATOM    521  CB  GLN A1308     -15.571  -3.445   1.482  1.00 65.20           C
ATOM    522  CG  GLN A1308     -14.067  -3.159   1.539  1.00 65.20           C
ATOM    523  CD  GLN A1308     -13.300  -4.464   1.419  1.00 65.20           C
ATOM    524  OE1 GLN A1308     -12.917  -5.068   2.420  1.00 65.20           O
ATOM    525  NE2 GLN A1308     -13.060  -4.909   0.157  1.00 65.20           N
ATOM    526  C   GLN A1308     -17.818  -2.424   1.168  1.00 65.20           C
ATOM    527  O   GLN A1308     -18.218  -2.335   0.008  1.00 65.20           O
ATOM    528  N   LYS A1309     -18.630  -2.787   2.182  1.00178.64           N
ATOM    529  CA  LYS A1309     -19.997  -3.167   1.946  1.00178.64           C
ATOM    530  CB  LYS A1309     -20.662  -3.688   3.230  1.00178.64           C
ATOM    531  CG  LYS A1309     -21.861  -4.603   2.986  1.00178.64           C
ATOM    532  CD  LYS A1309     -21.474  -5.971   2.419  1.00178.64           C
ATOM    533  CE  LYS A1309     -20.618  -6.816   3.367  1.00178.64           C
ATOM    534  NZ  LYS A1309     -21.478  -7.521   4.343  1.00178.64           N
ATOM    535  C   LYS A1309     -20.796  -1.991   1.456  1.00178.64           C
ATOM    536  O   LYS A1309     -21.430  -2.042   0.403  1.00178.64           O
ATOM    537  N   GLN A1310     -20.731  -0.865   2.187  1.00 40.55           N
ATOM    538  CA  GLN A1310     -21.517   0.294   1.859  1.00 40.55           C
ATOM    539  CB  GLN A1310     -21.287   1.462   2.834  1.00 40.55           C
ATOM    540  CG  GLN A1310     -21.795   1.189   4.251  1.00 40.55           C
ATOM    541  CD  GLN A1310     -23.312   1.315   4.236  1.00 40.55           C
ATOM    542  OE1 GLN A1310     -23.906   1.685   3.225  1.00 40.55           O
ATOM    543  NE2 GLN A1310     -23.958   1.004   5.392  1.00 40.55           N
ATOM    544  C   GLN A1310     -21.108   0.760   0.505  1.00 40.55           C
ATOM    545  O   GLN A1310     -21.934   1.187  -0.300  1.00 40.55           O
ATOM    546  N   PHE A1311     -19.801   0.680   0.226  1.00 50.92           N
ATOM    547  CA  PHE A1311     -19.262   1.126  -1.023  1.00 50.92           C
ATOM    548  CB  PHE A1311     -17.728   0.978  -1.050  1.00 50.92           C
ATOM    549  CG  PHE A1311     -17.187   1.566  -2.306  1.00 50.92           C
ATOM    550  CD1 PHE A1311     -16.977   2.922  -2.406  1.00 50.92           C
ATOM    551  CD2 PHE A1311     -16.872   0.762  -3.377  1.00 50.92           C
ATOM    552  CE1 PHE A1311     -16.473   3.472  -3.561  1.00 50.92           C
ATOM    553  CE2 PHE A1311     -16.368   1.306  -4.534  1.00 50.92           C
ATOM    554  CZ  PHE A1311     -16.169   2.662  -4.629  1.00 50.92           C
ATOM    555  C   PHE A1311     -19.840   0.267  -2.103  1.00 50.92           C
ATOM    556  O   PHE A1311     -20.193   0.763  -3.172  1.00 50.92           O
ATOM    557  N   ASP A1312     -19.940  -1.055  -1.848  1.00 41.28           N
ATOM    558  CA  ASP A1312     -20.444  -1.979  -2.824  1.00 41.28           C
ATOM    559  CB  ASP A1312     -20.423  -3.429  -2.306  1.00 41.28           C
ATOM    560  CG  ASP A1312     -20.825  -4.372  -3.432  1.00 41.28           C
ATOM    561  OD1 ASP A1312     -20.895  -3.912  -4.603  1.00 41.28           O
ATOM    562  OD2 ASP A1312     -21.075  -5.570  -3.131  1.00 41.28           O
ATOM    563  C   ASP A1312     -21.867  -1.646  -3.138  1.00 41.28           C
ATOM    564  O   ASP A1312     -22.244  -1.537  -4.303  1.00 41.28           O
ATOM    565  N   GLN A1313     -22.692  -1.450  -2.093  1.00121.14           N
ATOM    566  CA  GLN A1313     -24.082  -1.162  -2.277  1.00121.14           C
ATOM    567  CB  GLN A1313     -24.796  -0.936  -0.936  1.00121.14           C
ATOM    568  CG  GLN A1313     -24.649  -2.105   0.036  1.00121.14           C
ATOM    569  CD  GLN A1313     -25.277  -1.695   1.361  1.00121.14           C
ATOM    570  OE1 GLN A1313     -24.677  -1.862   2.421  1.00121.14           O
ATOM    571  NE2 GLN A1313     -26.521  -1.149   1.305  1.00121.14           N
ATOM    572  C   GLN A1313     -24.173   0.140  -3.001  1.00121.14           C
ATOM    573  O   GLN A1313     -24.941   0.281  -3.951  1.00121.14           O
ATOM    574  N   ASP A1314     -23.375   1.135  -2.565  1.00 56.28           N
ATOM    575  CA  ASP A1314     -23.464   2.420  -3.195  1.00 56.28           C
ATOM    576  CB  ASP A1314     -24.177   3.473  -2.334  1.00 56.28           C
ATOM    577  CG  ASP A1314     -25.652   3.098  -2.294  1.00 56.28           C
ATOM    578  OD1 ASP A1314     -26.204   2.754  -3.373  1.00 56.28           O
ATOM    579  OD2 ASP A1314     -26.248   3.158  -1.186  1.00 56.28           O
ATOM    580  C   ASP A1314     -22.096   2.936  -3.510  1.00 56.28           C
ATOM    581  O   ASP A1314     -21.250   3.099  -2.631  1.00 56.28           O
ATOM    582  N   HIS A1315     -21.853   3.183  -4.810  1.00 84.43           N
ATOM    583  CA  HIS A1315     -20.618   3.718  -5.302  1.00 84.43           C
ATOM    584  ND1 HIS A1315     -19.926   1.667  -8.448  1.00 84.43           N
ATOM    585  CG  HIS A1315     -20.179   2.127  -7.176  1.00 84.43           C
ATOM    586  CB  HIS A1315     -20.438   3.559  -6.820  1.00 84.43           C
ATOM    587  NE2 HIS A1315     -19.851  -0.104  -7.105  1.00 84.43           N
ATOM    588  CD2 HIS A1315     -20.131   1.032  -6.368  1.00 84.43           C
ATOM    589  CE1 HIS A1315     -19.736   0.327  -8.348  1.00 84.43           C
ATOM    590  C   HIS A1315     -20.500   5.165  -4.941  1.00 84.43           C
ATOM    591  O   HIS A1315     -19.391   5.693  -4.869  1.00 84.43           O
ATOM    592  N   ASN A1316     -21.635   5.873  -4.770  1.00125.21           N
ATOM    593  CA  ASN A1316     -21.507   7.264  -4.434  1.00125.21           C
ATOM    594  CB  ASN A1316     -22.605   8.147  -5.050  1.00125.21           C
ATOM    595  CG  ASN A1316     -22.301   8.282  -6.534  1.00125.21           C
ATOM    596  OD1 ASN A1316     -21.415   9.036  -6.934  1.00125.21           O
ATOM    597  ND2 ASN A1316     -23.049   7.524  -7.378  1.00125.21           N
ATOM    598  C   ASN A1316     -21.579   7.422  -2.949  1.00125.21           C
ATOM    599  O   ASN A1316     -22.468   8.087  -2.416  1.00125.21           O
ATOM    600  N   ILE A1317     -20.579   6.861  -2.248  1.00 72.00           N
ATOM    601  CA  ILE A1317     -20.511   6.949  -0.822  1.00 72.00           C
ATOM    602  CB  ILE A1317     -20.127   5.662  -0.151  1.00 72.00           C
ATOM    603  CG2 ILE A1317     -18.797   5.181  -0.755  1.00 72.00           C
ATOM    604  CG1 ILE A1317     -20.094   5.851   1.376  1.00 72.00           C
ATOM    605  CD1 ILE A1317     -19.953   4.541   2.146  1.00 72.00           C
ATOM    606  C   ILE A1317     -19.440   7.942  -0.505  1.00 72.00           C
ATOM    607  O   ILE A1317     -18.481   8.097  -1.259  1.00 72.00           O
ATOM    608  N   ASN A1318     -19.630   8.707   0.590  1.00101.59           N
ATOM    609  CA  ASN A1318     -18.636   9.654   1.004  1.00101.59           C
ATOM    610  CB  ASN A1318     -19.175  11.050   1.350  1.00101.59           C
ATOM    611  CG  ASN A1318     -19.172  11.906   0.102  1.00101.59           C
ATOM    612  OD1 ASN A1318     -20.027  11.796  -0.775  1.00101.59           O
ATOM    613  ND2 ASN A1318     -18.158  12.810   0.030  1.00101.59           N
ATOM    614  C   ASN A1318     -17.993   9.164   2.256  1.00101.59           C
ATOM    615  O   ASN A1318     -18.613   9.116   3.317  1.00101.59           O
ATOM    616  N   LEU A1319     -16.694   8.844   2.168  1.00 51.23           N
ATOM    617  CA  LEU A1319     -15.986   8.366   3.314  1.00 51.23           C
ATOM    618  CB  LEU A1319     -14.500   8.079   3.038  1.00 51.23           C
ATOM    619  CG  LEU A1319     -14.248   6.884   2.100  1.00 51.23           C
ATOM    620  CD1 LEU A1319     -12.744   6.663   1.872  1.00 51.23           C
ATOM    621  CD2 LEU A1319     -14.965   5.620   2.606  1.00 51.23           C
ATOM    622  C   LEU A1319     -16.039   9.446   4.340  1.00 51.23           C
ATOM    623  O   LEU A1319     -16.201   9.178   5.529  1.00 51.23           O
ATOM    624  N   VAL A1320     -15.929  10.710   3.894  1.00105.71           N
ATOM    625  CA  VAL A1320     -15.903  11.812   4.810  1.00105.71           C
ATOM    626  CB  VAL A1320     -15.795  13.147   4.125  1.00105.71           C
ATOM    627  CG1 VAL A1320     -14.462  13.194   3.363  1.00105.71           C
ATOM    628  CG2 VAL A1320     -17.028  13.353   3.233  1.00105.71           C
ATOM    629  C   VAL A1320     -17.165  11.811   5.617  1.00105.71           C
ATOM    630  O   VAL A1320     -17.125  12.026   6.827  1.00105.71           O
ATOM    631  N   SER A1321     -18.322  11.543   4.983  1.00 75.22           N
ATOM    632  CA  SER A1321     -19.558  11.603   5.712  1.00 75.22           C
ATOM    633  CB  SER A1321     -20.791  11.296   4.844  1.00 75.22           C
ATOM    634  OG  SER A1321     -20.790   9.936   4.437  1.00 75.22           O
ATOM    635  C   SER A1321     -19.515  10.595   6.818  1.00 75.22           C
ATOM    636  O   SER A1321     -20.021  10.840   7.912  1.00 75.22           O
ATOM    637  N   MET A1322     -18.888   9.435   6.557  1.00 44.35           N
ATOM    638  CA  MET A1322     -18.801   8.370   7.517  1.00 44.35           C
ATOM    639  CB  MET A1322     -18.113   7.115   6.953  1.00 44.35           C
ATOM    640  CG  MET A1322     -18.891   6.451   5.816  1.00 44.35           C
ATOM    641  SD  MET A1322     -20.467   5.697   6.321  1.00 44.35           S
ATOM    642  CE  MET A1322     -19.710   4.209   7.035  1.00 44.35           C
ATOM    643  C   MET A1322     -17.992   8.825   8.695  1.00 44.35           C
ATOM    644  O   MET A1322     -18.292   8.462   9.831  1.00 44.35           O
ATOM    645  N   GLU A1323     -16.946   9.638   8.458  1.00 55.67           N
ATOM    646  CA  GLU A1323     -16.094  10.090   9.525  1.00 55.67           C
ATOM    647  CB  GLU A1323     -16.781  11.039  10.520  1.00 55.67           C
ATOM    648  CG  GLU A1323     -17.034  12.433   9.942  1.00 55.67           C
ATOM    649  CD  GLU A1323     -17.713  13.272  11.013  1.00 55.67           C
ATOM    650  OE1 GLU A1323     -18.838  12.892  11.438  1.00 55.67           O
ATOM    651  OE2 GLU A1323     -17.115  14.302  11.422  1.00 55.67           O
ATOM    652  C   GLU A1323     -15.553   8.909  10.268  1.00 55.67           C
ATOM    653  O   GLU A1323     -15.613   8.835  11.493  1.00 55.67           O
ATOM    654  N   VAL A1324     -15.007   7.949   9.502  1.00128.46           N
ATOM    655  CA  VAL A1324     -14.409   6.734   9.973  1.00128.46           C
ATOM    656  CB  VAL A1324     -14.460   5.683   8.896  1.00128.46           C
ATOM    657  CG1 VAL A1324     -13.781   6.247   7.639  1.00128.46           C
ATOM    658  CG2 VAL A1324     -13.856   4.368   9.404  1.00128.46           C
ATOM    659  C   VAL A1324     -12.984   7.026  10.358  1.00128.46           C
ATOM    660  O   VAL A1324     -12.473   8.116  10.102  1.00128.46           O
ATOM    661  N   THR A1325     -12.322   6.070  11.048  1.00127.04           N
ATOM    662  CA  THR A1325     -10.957   6.238  11.472  1.00127.04           C
ATOM    663  CB  THR A1325     -10.572   5.337  12.612  1.00127.04           C
ATOM    664  OG1 THR A1325      -9.264   5.653  13.066  1.00127.04           O
ATOM    665  CG2 THR A1325     -10.644   3.874  12.143  1.00127.04           C
ATOM    666  C   THR A1325     -10.045   5.941  10.319  1.00127.04           C
ATOM    667  O   THR A1325     -10.216   4.959   9.598  1.00127.04           O
ATOM    668  N   VAL A1326      -8.990   6.766  10.169  1.00 49.46           N
ATOM    669  CA  VAL A1326      -8.088   6.668   9.058  1.00 49.46           C
ATOM    670  CB  VAL A1326      -6.915   7.595   9.186  1.00 49.46           C
ATOM    671  CG1 VAL A1326      -5.945   7.321   8.025  1.00 49.46           C
ATOM    672  CG2 VAL A1326      -7.436   9.041   9.237  1.00 49.46           C
ATOM    673  C   VAL A1326      -7.551   5.279   9.003  1.00 49.46           C
ATOM    674  O   VAL A1326      -7.406   4.703   7.926  1.00 49.46           O
ATOM    675  N   ASN A1327      -7.283   4.687  10.176  1.00 66.37           N
ATOM    676  CA  ASN A1327      -6.694   3.382  10.230  1.00 66.37           C
ATOM    677  CB  ASN A1327      -6.617   2.845  11.666  1.00 66.37           C
ATOM    678  CG  ASN A1327      -5.811   3.846  12.480  1.00 66.37           C
ATOM    679  OD1 ASN A1327      -6.381   4.769  13.060  1.00 66.37           O
ATOM    680  ND2 ASN A1327      -4.463   3.677  12.524  1.00 66.37           N
ATOM    681  C   ASN A1327      -7.572   2.443   9.457  1.00 66.37           C
ATOM    682  O   ASN A1327      -7.076   1.570   8.747  1.00 66.37           O
ATOM    683  N   ALA A1328      -8.906   2.591   9.580  1.00 47.20           N
ATOM    684  CA  ALA A1328      -9.792   1.683   8.902  1.00 47.20           C
ATOM    685  CB  ALA A1328     -11.269   1.922   9.252  1.00 47.20           C
ATOM    686  C   ALA A1328      -9.668   1.804   7.410  1.00 47.20           C
ATOM    687  O   ALA A1328      -9.450   0.810   6.720  1.00 47.20           O
ATOM    688  N   VAL A1329      -9.729   3.037   6.869  1.00122.52           N
ATOM    689  CA  VAL A1329      -9.703   3.208   5.443  1.00122.52           C
ATOM    690  CB  VAL A1329      -9.837   4.640   4.991  1.00122.52           C
ATOM    691  CG1 VAL A1329     -11.263   5.114   5.295  1.00122.52           C
ATOM    692  CG2 VAL A1329      -8.779   5.504   5.688  1.00122.52           C
ATOM    693  C   VAL A1329      -8.422   2.651   4.918  1.00122.52           C
ATOM    694  O   VAL A1329      -8.384   2.105   3.816  1.00122.52           O
ATOM    695  N   ALA A1330      -7.333   2.771   5.696  1.00 40.63           N
ATOM    696  CA  ALA A1330      -6.066   2.292   5.232  1.00 40.63           C
ATOM    697  CB  ALA A1330      -4.935   2.525   6.250  1.00 40.63           C
ATOM    698  C   ALA A1330      -6.144   0.816   4.974  1.00 40.63           C
ATOM    699  O   ALA A1330      -5.692   0.343   3.932  1.00 40.63           O
ATOM    700  N   GLY A1331      -6.734   0.044   5.907  1.00 30.73           N
ATOM    701  CA  GLY A1331      -6.803  -1.386   5.759  1.00 30.73           C
ATOM    702  C   GLY A1331      -7.673  -1.772   4.600  1.00 30.73           C
ATOM    703  O   GLY A1331      -7.323  -2.649   3.810  1.00 30.73           O
ATOM    704  N   ALA A1332      -8.829  -1.100   4.456  1.00 37.45           N
ATOM    705  CA  ALA A1332      -9.779  -1.453   3.440  1.00 37.45           C
ATOM    706  CB  ALA A1332     -11.029  -0.558   3.452  1.00 37.45           C
ATOM    707  C   ALA A1332      -9.121  -1.314   2.106  1.00 37.45           C
ATOM    708  O   ALA A1332      -9.380  -2.099   1.195  1.00 37.45           O
ATOM    709  N   LEU A1333      -8.242  -0.308   1.955  1.00 49.68           N
ATOM    710  CA  LEU A1333      -7.598  -0.075   0.694  1.00 49.68           C
ATOM    711  CB  LEU A1333      -6.598   1.094   0.761  1.00 49.68           C
ATOM    712  CG  LEU A1333      -5.835   1.341  -0.554  1.00 49.68           C
ATOM    713  CD1 LEU A1333      -6.787   1.747  -1.689  1.00 49.68           C
ATOM    714  CD2 LEU A1333      -4.684   2.339  -0.344  1.00 49.68           C
ATOM    715  C   LEU A1333      -6.817  -1.288   0.291  1.00 49.68           C
ATOM    716  O   LEU A1333      -6.866  -1.716  -0.861  1.00 49.68           O
ATOM    717  N   LYS A1334      -6.062  -1.867   1.239  1.00128.14           N
ATOM    718  CA  LYS A1334      -5.216  -2.993   0.959  1.00128.14           C
ATOM    719  CB  LYS A1334      -4.261  -3.264   2.135  1.00128.14           C
ATOM    720  CG  LYS A1334      -3.007  -4.051   1.755  1.00128.14           C
ATOM    721  CD  LYS A1334      -1.865  -3.911   2.766  1.00128.14           C
ATOM    722  CE  LYS A1334      -2.333  -3.822   4.220  1.00128.14           C
ATOM    723  NZ  LYS A1334      -1.165  -3.725   5.124  1.00128.14           N
ATOM    724  C   LYS A1334      -6.037  -4.214   0.654  1.00128.14           C
ATOM    725  O   LYS A1334      -5.724  -4.966  -0.269  1.00128.14           O
ATOM    726  N   ALA A1335      -7.159  -4.402   1.372  1.00 41.20           N
ATOM    727  CA  ALA A1335      -7.948  -5.597   1.240  1.00 41.20           C
ATOM    728  CB  ALA A1335      -9.239  -5.553   2.074  1.00 41.20           C
ATOM    729  C   ALA A1335      -8.347  -5.751  -0.194  1.00 41.20           C
ATOM    730  O   ALA A1335      -8.370  -6.861  -0.724  1.00 41.20           O
ATOM    731  N   PHE A1336      -8.645  -4.630  -0.870  1.00102.99           N
ATOM    732  CA  PHE A1336      -9.081  -4.674  -2.236  1.00102.99           C
ATOM    733  CB  PHE A1336      -9.299  -3.256  -2.795  1.00102.99           C
ATOM    734  CG  PHE A1336      -9.757  -3.343  -4.210  1.00102.99           C
ATOM    735  CD1 PHE A1336      -8.847  -3.468  -5.233  1.00102.99           C
ATOM    736  CD2 PHE A1336     -11.099  -3.291  -4.512  1.00102.99           C
ATOM    737  CE1 PHE A1336      -9.268  -3.543  -6.540  1.00102.99           C
ATOM    738  CE2 PHE A1336     -11.524  -3.366  -5.817  1.00102.99           C
ATOM    739  CZ  PHE A1336     -10.609  -3.492  -6.835  1.00102.99           C
ATOM    740  C   PHE A1336      -8.024  -5.350  -3.060  1.00102.99           C
ATOM    741  O   PHE A1336      -8.321  -6.243  -3.854  1.00102.99           O
ATOM    742  N   PHE A1337      -6.751  -4.965  -2.867  1.00 55.20           N
ATOM    743  CA  PHE A1337      -5.675  -5.528  -3.637  1.00 55.20           C
ATOM    744  CB  PHE A1337      -4.306  -4.886  -3.351  1.00 55.20           C
ATOM    745  CG  PHE A1337      -4.278  -3.576  -4.065  1.00 55.20           C
ATOM    746  CD1 PHE A1337      -4.877  -2.458  -3.531  1.00 55.20           C
ATOM    747  CD2 PHE A1337      -3.646  -3.473  -5.284  1.00 55.20           C
ATOM    748  CE1 PHE A1337      -4.844  -1.258  -4.203  1.00 55.20           C
ATOM    749  CE2 PHE A1337      -3.609  -2.276  -5.961  1.00 55.20           C
ATOM    750  CZ  PHE A1337      -4.210  -1.165  -5.419  1.00 55.20           C
ATOM    751  C   PHE A1337      -5.582  -6.996  -3.366  1.00 55.20           C
ATOM    752  O   PHE A1337      -5.249  -7.776  -4.258  1.00 55.20           O
ATOM    753  N   ALA A1338      -5.840  -7.405  -2.112  1.00 31.56           N
ATOM    754  CA  ALA A1338      -5.777  -8.790  -1.743  1.00 31.56           C
ATOM    755  CB  ALA A1338      -6.060  -9.021  -0.248  1.00 31.56           C
ATOM    756  C   ALA A1338      -6.815  -9.544  -2.516  1.00 31.56           C
ATOM    757  O   ALA A1338      -6.598 -10.687  -2.913  1.00 31.56           O
ATOM    758  N   ASP A1339      -7.984  -8.914  -2.732  1.00 59.61           N
ATOM    759  CA  ASP A1339      -9.111  -9.511  -3.392  1.00 59.61           C
ATOM    760  CB  ASP A1339     -10.359  -8.606  -3.333  1.00 59.61           C
ATOM    761  CG  ASP A1339     -11.546  -9.319  -3.972  1.00 59.61           C
ATOM    762  OD1 ASP A1339     -11.523  -9.525  -5.214  1.00 59.61           O
ATOM    763  OD2 ASP A1339     -12.497  -9.666  -3.223  1.00 59.61           O
ATOM    764  C   ASP A1339      -8.820  -9.821  -4.830  1.00 59.61           C
ATOM    765  O   ASP A1339      -9.342 -10.810  -5.345  1.00 59.61           O
ATOM    766  N   LEU A1340      -7.969  -9.014  -5.505  1.00126.13           N
ATOM    767  CA  LEU A1340      -7.746  -9.168  -6.925  1.00126.13           C
ATOM    768  CB  LEU A1340      -6.622  -8.303  -7.532  1.00126.13           C
ATOM    769  CG  LEU A1340      -6.942  -6.800  -7.611  1.00126.13           C
ATOM    770  CD1 LEU A1340      -6.940  -6.155  -6.224  1.00126.13           C
ATOM    771  CD2 LEU A1340      -6.030  -6.077  -8.614  1.00126.13           C
ATOM    772  C   LEU A1340      -7.430 -10.587  -7.270  1.00126.13           C
ATOM    773  O   LEU A1340      -6.849 -11.342  -6.494  1.00126.13           O
ATOM    774  N   PRO A1341      -7.902 -10.961  -8.431  1.00162.46           N
ATOM    775  CA  PRO A1341      -7.728 -12.297  -8.928  1.00162.46           C
ATOM    776  CD  PRO A1341      -9.054 -10.302  -9.022  1.00162.46           C
ATOM    777  CB  PRO A1341      -8.614 -12.401 -10.167  1.00162.46           C
ATOM    778  CG  PRO A1341      -9.722 -11.365  -9.910  1.00162.46           C
ATOM    779  C   PRO A1341      -6.293 -12.614  -9.198  1.00162.46           C
ATOM    780  O   PRO A1341      -5.949 -13.795  -9.190  1.00162.46           O
ATOM    781  N   ASP A1342      -5.450 -11.595  -9.466  1.00156.60           N
ATOM    782  CA  ASP A1342      -4.068 -11.841  -9.782  1.00156.60           C
ATOM    783  CB  ASP A1342      -3.649 -11.329 -11.167  1.00156.60           C
ATOM    784  CG  ASP A1342      -4.514 -11.959 -12.231  1.00156.60           C
ATOM    785  OD1 ASP A1342      -4.392 -13.187 -12.489  1.00156.60           O
ATOM    786  OD2 ASP A1342      -5.319 -11.184 -12.811  1.00156.60           O
ATOM    787  C   ASP A1342      -3.236 -10.994  -8.875  1.00156.60           C
ATOM    788  O   ASP A1342      -3.702  -9.985  -8.349  1.00156.60           O
ATOM    789  N   PRO A1343      -2.003 -11.384  -8.686  1.00 91.42           N
ATOM    790  CA  PRO A1343      -1.083 -10.599  -7.914  1.00 91.42           C
ATOM    791  CD  PRO A1343      -1.608 -12.780  -8.754  1.00 91.42           C
ATOM    792  CB  PRO A1343       0.078 -11.529  -7.548  1.00 91.42           C
ATOM    793  CG  PRO A1343      -0.097 -12.749  -8.474  1.00 91.42           C
ATOM    794  C   PRO A1343      -0.682  -9.410  -8.728  1.00 91.42           C
ATOM    795  O   PRO A1343      -0.493  -9.545  -9.935  1.00 91.42           O
ATOM    796  N   LEU A1344      -0.459  -8.260  -8.068  1.00 64.81           N
ATOM    797  CA  LEU A1344      -0.176  -7.026  -8.737  1.00 64.81           C
ATOM    798  CB  LEU A1344       0.143  -5.904  -7.732  1.00 64.81           C
ATOM    799  CG  LEU A1344       0.317  -4.511  -8.357  1.00 64.81           C
ATOM    800  CD1 LEU A1344      -1.013  -3.999  -8.935  1.00 64.81           C
ATOM    801  CD2 LEU A1344       0.956  -3.530  -7.360  1.00 64.81           C
ATOM    802  C   LEU A1344       1.039  -7.243  -9.584  1.00 64.81           C
ATOM    803  O   LEU A1344       1.085  -6.802 -10.731  1.00 64.81           O
ATOM    804  N   ILE A1345       2.050  -7.952  -9.043  1.00123.78           N
ATOM    805  CA  ILE A1345       3.278  -8.205  -9.748  1.00123.78           C
ATOM    806  CB  ILE A1345       4.457  -8.350  -8.825  1.00123.78           C
ATOM    807  CG2 ILE A1345       5.694  -8.656  -9.686  1.00123.78           C
ATOM    808  CG1 ILE A1345       4.628  -7.117  -7.923  1.00123.78           C
ATOM    809  CD1 ILE A1345       4.944  -5.825  -8.666  1.00123.78           C
ATOM    810  C   ILE A1345       3.152  -9.535 -10.437  1.00123.78           C
ATOM    811  O   ILE A1345       2.748 -10.530  -9.835  1.00123.78           O
ATOM    812  N   PRO A1346       3.497  -9.564 -11.698  1.00164.41           N
ATOM    813  CA  PRO A1346       3.421 -10.784 -12.465  1.00164.41           C
ATOM    814  CD  PRO A1346       3.294  -8.391 -12.533  1.00164.41           C
ATOM    815  CB  PRO A1346       3.475 -10.368 -13.932  1.00164.41           C
ATOM    816  CG  PRO A1346       2.934  -8.931 -13.927  1.00164.41           C
ATOM    817  C   PRO A1346       4.528 -11.727 -12.121  1.00164.41           C
ATOM    818  O   PRO A1346       5.530 -11.310 -11.544  1.00164.41           O
ATOM    819  N   TYR A1347       4.340 -13.011 -12.469  1.00 62.94           N
ATOM    820  CA  TYR A1347       5.273 -14.073 -12.234  1.00 62.94           C
ATOM    821  CB  TYR A1347       4.674 -15.445 -12.579  1.00 62.94           C
ATOM    822  CG  TYR A1347       3.410 -15.561 -11.794  1.00 62.94           C
ATOM    823  CD1 TYR A1347       3.438 -15.746 -10.431  1.00 62.94           C
ATOM    824  CD2 TYR A1347       2.190 -15.490 -12.428  1.00 62.94           C
ATOM    825  CE1 TYR A1347       2.268 -15.849  -9.713  1.00 62.94           C
ATOM    826  CE2 TYR A1347       1.018 -15.593 -11.716  1.00 62.94           C
ATOM    827  CZ  TYR A1347       1.056 -15.773 -10.355  1.00 62.94           C
ATOM    828  OH  TYR A1347      -0.145 -15.881  -9.621  1.00 62.94           O
ATOM    829  C   TYR A1347       6.478 -13.864 -13.098  1.00 62.94           C
ATOM    830  O   TYR A1347       7.595 -14.191 -12.705  1.00 62.94           O
ATOM    831  N   SER A1348       6.266 -13.351 -14.325  1.00106.73           N
ATOM    832  CA  SER A1348       7.320 -13.176 -15.287  1.00106.73           C
ATOM    833  CB  SER A1348       6.792 -12.789 -16.682  1.00106.73           C
ATOM    834  OG  SER A1348       6.139 -11.529 -16.638  1.00106.73           O
ATOM    835  C   SER A1348       8.278 -12.109 -14.847  1.00106.73           C
ATOM    836  O   SER A1348       9.399 -12.032 -15.342  1.00106.73           O
ATOM    837  N   LEU A1349       7.811 -11.188 -13.994  1.00121.31           N
ATOM    838  CA  LEU A1349       8.547 -10.084 -13.441  1.00121.31           C
ATOM    839  CB  LEU A1349       7.633  -8.898 -13.112  1.00121.31           C
ATOM    840  CG  LEU A1349       6.978  -8.347 -14.390  1.00121.31           C
ATOM    841  CD1 LEU A1349       6.085  -7.135 -14.096  1.00121.31           C
ATOM    842  CD2 LEU A1349       8.035  -8.076 -15.474  1.00121.31           C
ATOM    843  C   LEU A1349       9.388 -10.399 -12.238  1.00121.31           C
ATOM    844  O   LEU A1349      10.195  -9.560 -11.854  1.00121.31           O
ATOM    845  N   HIS A1350       9.172 -11.535 -11.544  1.00 81.16           N
ATOM    846  CA  HIS A1350       9.826 -11.745 -10.275  1.00 81.16           C
ATOM    847  ND1 HIS A1350       7.455 -14.291  -8.655  1.00 81.16           N
ATOM    848  CG  HIS A1350       8.084 -13.143  -9.083  1.00 81.16           C
ATOM    849  CB  HIS A1350       9.476 -13.101  -9.638  1.00 81.16           C
ATOM    850  NE2 HIS A1350       6.027 -12.619  -8.318  1.00 81.16           N
ATOM    851  CD2 HIS A1350       7.198 -12.132  -8.872  1.00 81.16           C
ATOM    852  CE1 HIS A1350       6.229 -13.920  -8.207  1.00 81.16           C
ATOM    853  C   HIS A1350      11.327 -11.646 -10.328  1.00 81.16           C
ATOM    854  O   HIS A1350      11.888 -10.776  -9.662  1.00 81.16           O
ATOM    855  N   PRO A1351      12.015 -12.474 -11.067  1.00 70.73           N
ATOM    856  CA  PRO A1351      13.456 -12.462 -11.134  1.00 70.73           C
ATOM    857  CD  PRO A1351      11.412 -13.306 -12.094  1.00 70.73           C
ATOM    858  CB  PRO A1351      13.817 -13.626 -12.054  1.00 70.73           C
ATOM    859  CG  PRO A1351      12.592 -13.741 -12.982  1.00 70.73           C
ATOM    860  C   PRO A1351      13.976 -11.165 -11.677  1.00 70.73           C
ATOM    861  O   PRO A1351      15.084 -10.765 -11.320  1.00 70.73           O
ATOM    862  N   GLU A1352      13.202 -10.515 -12.562  1.00 82.18           N
ATOM    863  CA  GLU A1352      13.597  -9.304 -13.219  1.00 82.18           C
ATOM    864  CB  GLU A1352      12.550  -8.819 -14.238  1.00 82.18           C
ATOM    865  CG  GLU A1352      12.398  -9.751 -15.440  1.00 82.18           C
ATOM    866  CD  GLU A1352      13.706  -9.712 -16.215  1.00 82.18           C
ATOM    867  OE1 GLU A1352      14.271  -8.595 -16.356  1.00 82.18           O
ATOM    868  OE2 GLU A1352      14.160 -10.797 -16.666  1.00 82.18           O
ATOM    869  C   GLU A1352      13.751  -8.217 -12.206  1.00 82.18           C
ATOM    870  O   GLU A1352      14.645  -7.380 -12.316  1.00 82.18           O
ATOM    871  N   LEU A1353      12.842  -8.174 -11.217  1.00 67.50           N
ATOM    872  CA  LEU A1353      12.875  -7.171 -10.193  1.00 67.50           C
ATOM    873  CB  LEU A1353      11.623  -7.197  -9.297  1.00 67.50           C
ATOM    874  CG  LEU A1353      10.351  -6.660  -9.982  1.00 67.50           C
ATOM    875  CD1 LEU A1353       9.133  -6.746  -9.048  1.00 67.50           C
ATOM    876  CD2 LEU A1353      10.569  -5.225 -10.487  1.00 67.50           C
ATOM    877  C   LEU A1353      14.072  -7.358  -9.307  1.00 67.50           C
ATOM    878  O   LEU A1353      14.718  -6.386  -8.923  1.00 67.50           O
ATOM    879  N   LEU A1354      14.370  -8.616  -8.920  1.00102.32           N
ATOM    880  CA  LEU A1354      15.477  -8.913  -8.051  1.00102.32           C
ATOM    881  CB  LEU A1354      15.484 -10.365  -7.540  1.00102.32           C
ATOM    882  CG  LEU A1354      14.400 -10.667  -6.488  1.00102.32           C
ATOM    883  CD1 LEU A1354      14.658  -9.888  -5.189  1.00102.32           C
ATOM    884  CD2 LEU A1354      12.984 -10.443  -7.034  1.00102.32           C
ATOM    885  C   LEU A1354      16.789  -8.689  -8.731  1.00102.32           C
ATOM    886  O   LEU A1354      17.700  -8.094  -8.159  1.00102.32           O
ATOM    887  N   GLU A1355      16.913  -9.136  -9.992  1.00 52.60           N
ATOM    888  CA  GLU A1355      18.168  -9.049 -10.675  1.00 52.60           C
ATOM    889  CB  GLU A1355      18.105  -9.616 -12.102  1.00 52.60           C
ATOM    890  CG  GLU A1355      17.086  -8.913 -13.003  1.00 52.60           C
ATOM    891  CD  GLU A1355      16.988  -9.692 -14.308  1.00 52.60           C
ATOM    892  OE1 GLU A1355      16.845 -10.942 -14.240  1.00 52.60           O
ATOM    893  OE2 GLU A1355      17.056  -9.049 -15.389  1.00 52.60           O
ATOM    894  C   GLU A1355      18.556  -7.608 -10.746  1.00 52.60           C
ATOM    895  O   GLU A1355      19.734  -7.271 -10.658  1.00 52.60           O
ATOM    896  N   ALA A1356      17.564  -6.730 -10.958  1.00 64.23           N
ATOM    897  CA  ALA A1356      17.722  -5.304 -11.031  1.00 64.23           C
ATOM    898  CB  ALA A1356      16.449  -4.595 -11.523  1.00 64.23           C
ATOM    899  C   ALA A1356      18.073  -4.713  -9.691  1.00 64.23           C
ATOM    900  O   ALA A1356      18.722  -3.672  -9.629  1.00 64.23           O
ATOM    901  N   ALA A1357      17.526  -5.283  -8.597  1.00 58.51           N
ATOM    902  CA  ALA A1357      17.729  -4.839  -7.237  1.00 58.51           C
ATOM    903  CB  ALA A1357      16.756  -5.504  -6.249  1.00 58.51           C
ATOM    904  C   ALA A1357      19.119  -5.122  -6.747  1.00 58.51           C
ATOM    905  O   ALA A1357      19.688  -4.359  -5.967  1.00 58.51           O
ATOM    906  N   LYS A1358      19.664  -6.271  -7.174  1.00144.68           N
ATOM    907  CA  LYS A1358      20.935  -6.840  -6.826  1.00144.68           C
ATOM    908  CB  LYS A1358      21.129  -8.148  -7.609  1.00144.68           C
ATOM    909  CG  LYS A1358      22.442  -8.876  -7.349  1.00144.68           C
ATOM    910  CD  LYS A1358      22.450  -9.701  -6.063  1.00144.68           C
ATOM    911  CE  LYS A1358      22.001  -8.922  -4.830  1.00144.68           C
ATOM    912  NZ  LYS A1358      22.043  -9.803  -3.641  1.00144.68           N
ATOM    913  C   LYS A1358      22.049  -5.925  -7.248  1.00144.68           C
ATOM    914  O   LYS A1358      23.080  -5.845  -6.581  1.00144.68           O
ATOM    915  N   ILE A1359      21.858  -5.220  -8.379  1.00 86.24           N
ATOM    916  CA  ILE A1359      22.843  -4.399  -9.030  1.00 86.24           C
ATOM    917  CB  ILE A1359      22.233  -3.484 -10.052  1.00 86.24           C
ATOM    918  CG2 ILE A1359      23.352  -2.614 -10.643  1.00 86.24           C
ATOM    919  CG1 ILE A1359      21.469  -4.300 -11.107  1.00 86.24           C
ATOM    920  CD1 ILE A1359      20.566  -3.449 -11.999  1.00 86.24           C
ATOM    921  C   ILE A1359      23.596  -3.546  -8.049  1.00 86.24           C
ATOM    922  O   ILE A1359      23.028  -2.920  -7.156  1.00 86.24           O
ATOM    923  N   PRO A1360      24.903  -3.576  -8.183  1.00 84.84           N
ATOM    924  CA  PRO A1360      25.799  -2.782  -7.387  1.00 84.84           C
ATOM    925  CD  PRO A1360      25.588  -4.638  -8.898  1.00 84.84           C
ATOM    926  CB  PRO A1360      27.200  -3.346  -7.638  1.00 84.84           C
ATOM    927  CG  PRO A1360      27.055  -4.181  -8.924  1.00 84.84           C
ATOM    928  C   PRO A1360      25.697  -1.308  -7.631  1.00 84.84           C
ATOM    929  O   PRO A1360      25.712  -0.549  -6.664  1.00 84.84           O
ATOM    930  N   ASP A1361      25.587  -0.871  -8.902  1.00 83.76           N
ATOM    931  CA  ASP A1361      25.535   0.541  -9.140  1.00 83.76           C
ATOM    932  CB  ASP A1361      25.678   0.935 -10.620  1.00 83.76           C
ATOM    933  CG  ASP A1361      26.095   2.398 -10.664  1.00 83.76           C
ATOM    934  OD1 ASP A1361      26.613   2.890  -9.626  1.00 83.76           O
ATOM    935  OD2 ASP A1361      25.906   3.045 -11.728  1.00 83.76           O
ATOM    936  C   ASP A1361      24.206   1.023  -8.657  1.00 83.76           C
ATOM    937  O   ASP A1361      23.160   0.525  -9.069  1.00 83.76           O
ATOM    938  N   LYS A1362      24.218   2.037  -7.777  1.00 56.69           N
ATOM    939  CA  LYS A1362      22.994   2.519  -7.216  1.00 56.69           C
ATOM    940  CB  LYS A1362      23.227   3.649  -6.199  1.00 56.69           C
ATOM    941  CG  LYS A1362      21.965   4.104  -5.465  1.00 56.69           C
ATOM    942  CD  LYS A1362      22.269   4.968  -4.240  1.00 56.69           C
ATOM    943  CE  LYS A1362      21.021   5.431  -3.488  1.00 56.69           C
ATOM    944  NZ  LYS A1362      20.470   4.310  -2.695  1.00 56.69           N
ATOM    945  C   LYS A1362      22.132   3.066  -8.309  1.00 56.69           C
ATOM    946  O   LYS A1362      20.946   2.749  -8.383  1.00 56.69           O
ATOM    947  N   THR A1363      22.713   3.888  -9.206  1.00114.95           N
ATOM    948  CA  THR A1363      21.931   4.505 -10.241  1.00114.95           C
ATOM    949  CB  THR A1363      22.714   5.453 -11.102  1.00114.95           C
ATOM    950  OG1 THR A1363      23.796   4.778 -11.724  1.00114.95           O
ATOM    951  CG2 THR A1363      23.225   6.616 -10.243  1.00114.95           C
ATOM    952  C   THR A1363      21.355   3.468 -11.150  1.00114.95           C
ATOM    953  O   THR A1363      20.160   3.481 -11.444  1.00114.95           O
ATOM    954  N   GLU A1364      22.182   2.501 -11.580  1.00 72.13           N
ATOM    955  CA  GLU A1364      21.731   1.529 -12.532  1.00 72.13           C
ATOM    956  CB  GLU A1364      22.792   0.459 -12.842  1.00 72.13           C
ATOM    957  CG  GLU A1364      23.998   0.978 -13.627  1.00 72.13           C
ATOM    958  CD  GLU A1364      23.577   1.133 -15.079  1.00 72.13           C
ATOM    959  OE1 GLU A1364      22.584   1.867 -15.332  1.00 72.13           O
ATOM    960  OE2 GLU A1364      24.237   0.514 -15.955  1.00 72.13           O
ATOM    961  C   GLU A1364      20.561   0.811 -11.949  1.00 72.13           C
ATOM    962  O   GLU A1364      19.591   0.512 -12.645  1.00 72.13           O
ATOM    963  N   ARG A1365      20.613   0.547 -10.634  1.00 86.11           N
ATOM    964  CA  ARG A1365      19.582  -0.219 -10.001  1.00 86.11           C
ATOM    965  CB  ARG A1365      19.751  -0.303  -8.475  1.00 86.11           C
ATOM    966  CG  ARG A1365      18.710  -1.207  -7.811  1.00 86.11           C
ATOM    967  CD  ARG A1365      18.117  -0.632  -6.521  1.00 86.11           C
ATOM    968  NE  ARG A1365      19.209  -0.454  -5.523  1.00 86.11           N
ATOM    969  CZ  ARG A1365      19.051   0.461  -4.521  1.00 86.11           C
ATOM    970  NH1 ARG A1365      17.933   1.245  -4.484  1.00 86.11           N
ATOM    971  NH2 ARG A1365      20.005   0.593  -3.555  1.00 86.11           N
ATOM    972  C   ARG A1365      18.277   0.475 -10.228  1.00 86.11           C
ATOM    973  O   ARG A1365      17.263  -0.167 -10.498  1.00 86.11           O
ATOM    974  N   LEU A1366      18.270   1.814 -10.100  1.00 55.73           N
ATOM    975  CA  LEU A1366      17.064   2.574 -10.252  1.00 55.73           C
ATOM    976  CB  LEU A1366      17.266   4.060  -9.916  1.00 55.73           C
ATOM    977  CG  LEU A1366      17.795   4.275  -8.488  1.00 55.73           C
ATOM    978  CD1 LEU A1366      17.878   5.768  -8.140  1.00 55.73           C
ATOM    979  CD2 LEU A1366      16.995   3.451  -7.468  1.00 55.73           C
ATOM    980  C   LEU A1366      16.591   2.506 -11.669  1.00 55.73           C
ATOM    981  O   LEU A1366      15.399   2.356 -11.933  1.00 55.73           O
ATOM    982  N   HIS A1367      17.534   2.623 -12.621  1.00 72.80           N
ATOM    983  CA  HIS A1367      17.212   2.673 -14.017  1.00 72.80           C
ATOM    984  ND1 HIS A1367      20.451   4.509 -14.962  1.00 72.80           N
ATOM    985  CG  HIS A1367      19.212   4.157 -14.473  1.00 72.80           C
ATOM    986  CB  HIS A1367      18.465   2.914 -14.877  1.00 72.80           C
ATOM    987  NE2 HIS A1367      19.870   6.094 -13.513  1.00 72.80           N
ATOM    988  CD2 HIS A1367      18.872   5.137 -13.590  1.00 72.80           C
ATOM    989  CE1 HIS A1367      20.797   5.674 -14.354  1.00 72.80           C
ATOM    990  C   HIS A1367      16.579   1.383 -14.445  1.00 72.80           C
ATOM    991  O   HIS A1367      15.538   1.380 -15.101  1.00 72.80           O
ATOM    992  N   ALA A1368      17.171   0.243 -14.045  1.00 26.57           N
ATOM    993  CA  ALA A1368      16.674  -1.035 -14.473  1.00 26.57           C
ATOM    994  CB  ALA A1368      17.489  -2.211 -13.913  1.00 26.57           C
ATOM    995  C   ALA A1368      15.272  -1.189 -13.977  1.00 26.57           C
ATOM    996  O   ALA A1368      14.399  -1.675 -14.694  1.00 26.57           O
ATOM    997  N   LEU A1369      15.029  -0.769 -12.726  1.00 54.37           N
ATOM    998  CA  LEU A1369      13.737  -0.873 -12.119  1.00 54.37           C
ATOM    999  CB  LEU A1369      13.743  -0.437 -10.644  1.00 54.37           C
ATOM   1000  CG  LEU A1369      14.601  -1.336  -9.734  1.00 54.37           C
ATOM   1001  CD1 LEU A1369      14.571  -0.848  -8.277  1.00 54.37           C
ATOM   1002  CD2 LEU A1369      14.194  -2.812  -9.861  1.00 54.37           C
ATOM   1003  C   LEU A1369      12.793   0.025 -12.854  1.00 54.37           C
ATOM   1004  O   LEU A1369      11.600  -0.264 -12.952  1.00 54.37           O
ATOM   1005  N   LYS A1370      13.295   1.175 -13.347  1.00 71.08           N
ATOM   1006  CA  LYS A1370      12.454   2.099 -14.058  1.00 71.08           C
ATOM   1007  CB  LYS A1370      13.171   3.400 -14.459  1.00 71.08           C
ATOM   1008  CG  LYS A1370      12.245   4.357 -15.211  1.00 71.08           C
ATOM   1009  CD  LYS A1370      12.830   5.749 -15.460  1.00 71.08           C
ATOM   1010  CE  LYS A1370      13.449   5.896 -16.851  1.00 71.08           C
ATOM   1011  NZ  LYS A1370      13.644   7.326 -17.175  1.00 71.08           N
ATOM   1012  C   LYS A1370      11.982   1.480 -15.336  1.00 71.08           C
ATOM   1013  O   LYS A1370      10.820   1.628 -15.707  1.00 71.08           O
ATOM   1014  N   GLU A1371      12.898   0.809 -16.060  1.00 96.04           N
ATOM   1015  CA  GLU A1371      12.608   0.203 -17.330  1.00 96.04           C
ATOM   1016  CB  GLU A1371      13.877  -0.318 -18.017  1.00 96.04           C
ATOM   1017  CG  GLU A1371      14.857   0.794 -18.376  1.00 96.04           C
ATOM   1018  CD  GLU A1371      16.139   0.148 -18.877  1.00 96.04           C
ATOM   1019  OE1 GLU A1371      16.204  -1.111 -18.895  1.00 96.04           O
ATOM   1020  OE2 GLU A1371      17.076   0.905 -19.246  1.00 96.04           O
ATOM   1021  C   GLU A1371      11.709  -0.981 -17.169  1.00 96.04           C
ATOM   1022  O   GLU A1371      10.755  -1.152 -17.925  1.00 96.04           O
ATOM   1023  N   ILE A1372      12.001  -1.829 -16.166  1.00123.67           N
ATOM   1024  CA  ILE A1372      11.288  -3.058 -15.955  1.00123.67           C
ATOM   1025  CB  ILE A1372      11.899  -3.922 -14.886  1.00123.67           C
ATOM   1026  CG2 ILE A1372      13.266  -4.407 -15.381  1.00123.67           C
ATOM   1027  CG1 ILE A1372      11.951  -3.193 -13.537  1.00123.67           C
ATOM   1028  CD1 ILE A1372      12.485  -4.067 -12.405  1.00123.67           C
ATOM   1029  C   ILE A1372       9.852  -2.805 -15.616  1.00123.67           C
ATOM   1030  O   ILE A1372       8.965  -3.530 -16.065  1.00123.67           O
ATOM   1031  N   VAL A1373       9.583  -1.754 -14.829  1.00122.97           N
ATOM   1032  CA  VAL A1373       8.260  -1.439 -14.367  1.00122.97           C
ATOM   1033  CB  VAL A1373       8.224  -0.228 -13.476  1.00122.97           C
ATOM   1034  CG1 VAL A1373       8.535   1.022 -14.314  1.00122.97           C
ATOM   1035  CG2 VAL A1373       6.863  -0.180 -12.763  1.00122.97           C
ATOM   1036  C   VAL A1373       7.373  -1.192 -15.549  1.00122.97           C
ATOM   1037  O   VAL A1373       6.149  -1.257 -15.441  1.00122.97           O
ATOM   1038  N   LYS A1374       7.969  -0.845 -16.701  1.00103.32           N
ATOM   1039  CA  LYS A1374       7.233  -0.554 -17.899  1.00103.32           C
ATOM   1040  CB  LYS A1374       8.140  -0.073 -19.042  1.00103.32           C
ATOM   1041  CG  LYS A1374       8.930   1.181 -18.657  1.00103.32           C
ATOM   1042  CD  LYS A1374       8.048   2.340 -18.185  1.00103.32           C
ATOM   1043  CE  LYS A1374       8.840   3.534 -17.646  1.00103.32           C
ATOM   1044  NZ  LYS A1374       7.918   4.544 -17.077  1.00103.32           N
ATOM   1045  C   LYS A1374       6.482  -1.774 -18.359  1.00103.32           C
ATOM   1046  O   LYS A1374       5.392  -1.658 -18.915  1.00103.32           O
ATOM   1047  N   LYS A1375       7.048  -2.976 -18.138  1.00 50.08           N
ATOM   1048  CA  LYS A1375       6.474  -4.227 -18.557  1.00 50.08           C
ATOM   1049  CB  LYS A1375       7.355  -5.427 -18.168  1.00 50.08           C
ATOM   1050  CG  LYS A1375       8.732  -5.427 -18.835  1.00 50.08           C
ATOM   1051  CD  LYS A1375       9.716  -6.404 -18.187  1.00 50.08           C
ATOM   1052  CE  LYS A1375      11.093  -6.422 -18.855  1.00 50.08           C
ATOM   1053  NZ  LYS A1375      11.980  -7.387 -18.167  1.00 50.08           N
ATOM   1054  C   LYS A1375       5.155  -4.428 -17.873  1.00 50.08           C
ATOM   1055  O   LYS A1375       4.256  -5.052 -18.433  1.00 50.08           O
ATOM   1056  N   PHE A1376       5.020  -3.916 -16.633  1.00 94.29           N
ATOM   1057  CA  PHE A1376       3.832  -4.063 -15.834  1.00 94.29           C
ATOM   1058  CB  PHE A1376       3.788  -3.116 -14.615  1.00 94.29           C
ATOM   1059  CG  PHE A1376       4.667  -3.643 -13.530  1.00 94.29           C
ATOM   1060  CD1 PHE A1376       6.039  -3.627 -13.637  1.00 94.29           C
ATOM   1061  CD2 PHE A1376       4.102  -4.131 -12.374  1.00 94.29           C
ATOM   1062  CE1 PHE A1376       6.830  -4.111 -12.618  1.00 94.29           C
ATOM   1063  CE2 PHE A1376       4.885  -4.615 -11.354  1.00 94.29           C
ATOM   1064  CZ  PHE A1376       6.253  -4.610 -11.474  1.00 94.29           C
ATOM   1065  C   PHE A1376       2.602  -3.796 -16.651  1.00 94.29           C
ATOM   1066  O   PHE A1376       2.561  -2.897 -17.490  1.00 94.29           O
ATOM   1067  N   HIS A1377       1.550  -4.599 -16.390  1.00 65.24           N
ATOM   1068  CA  HIS A1377       0.309  -4.558 -17.111  1.00 65.24           C
ATOM   1069  ND1 HIS A1377      -3.053  -5.107 -17.474  1.00 65.24           N
ATOM   1070  CG  HIS A1377      -1.907  -5.854 -17.316  1.00 65.24           C
ATOM   1071  CB  HIS A1377      -0.747  -5.469 -16.449  1.00 65.24           C
ATOM   1072  NE2 HIS A1377      -3.310  -6.938 -18.711  1.00 65.24           N
ATOM   1073  CD2 HIS A1377      -2.080  -6.967 -18.078  1.00 65.24           C
ATOM   1074  CE1 HIS A1377      -3.857  -5.802 -18.318  1.00 65.24           C
ATOM   1075  C   HIS A1377      -0.185  -3.144 -17.106  1.00 65.24           C
ATOM   1076  O   HIS A1377      -0.069  -2.427 -16.113  1.00 65.24           O
ATOM   1077  N   PRO A1378      -0.698  -2.720 -18.228  1.00 75.66           N
ATOM   1078  CA  PRO A1378      -1.185  -1.381 -18.423  1.00 75.66           C
ATOM   1079  CD  PRO A1378      -1.127  -3.628 -19.280  1.00 75.66           C
ATOM   1080  CB  PRO A1378      -1.680  -1.347 -19.868  1.00 75.66           C
ATOM   1081  CG  PRO A1378      -2.097  -2.804 -20.139  1.00 75.66           C
ATOM   1082  C   PRO A1378      -2.282  -1.035 -17.460  1.00 75.66           C
ATOM   1083  O   PRO A1378      -2.510   0.152 -17.229  1.00 75.66           O
ATOM   1084  N   VAL A1379      -3.060  -2.030 -16.995  1.00 61.82           N
ATOM   1085  CA  VAL A1379      -4.116  -1.769 -16.054  1.00 61.82           C
ATOM   1086  CB  VAL A1379      -5.097  -2.900 -15.976  1.00 61.82           C
ATOM   1087  CG1 VAL A1379      -6.181  -2.545 -14.948  1.00 61.82           C
ATOM   1088  CG2 VAL A1379      -5.648  -3.160 -17.387  1.00 61.82           C
ATOM   1089  C   VAL A1379      -3.587  -1.543 -14.664  1.00 61.82           C
ATOM   1090  O   VAL A1379      -3.959  -0.582 -13.995  1.00 61.82           O
ATOM   1091  N   ASN A1380      -2.725  -2.468 -14.196  1.00 72.41           N
ATOM   1092  CA  ASN A1380      -2.154  -2.482 -12.875  1.00 72.41           C
ATOM   1093  CB  ASN A1380      -1.540  -3.848 -12.517  1.00 72.41           C
ATOM   1094  CG  ASN A1380      -2.678  -4.850 -12.373  1.00 72.41           C
ATOM   1095  OD1 ASN A1380      -2.882  -5.697 -13.240  1.00 72.41           O
ATOM   1096  ND2 ASN A1380      -3.440  -4.757 -11.249  1.00 72.41           N
ATOM   1097  C   ASN A1380      -1.079  -1.451 -12.729  1.00 72.41           C
ATOM   1098  O   ASN A1380      -0.894  -0.885 -11.653  1.00 72.41           O
ATOM   1099  N   TYR A1381      -0.348  -1.176 -13.822  1.00130.68           N
ATOM   1100  CA  TYR A1381       0.783  -0.293 -13.786  1.00130.68           C
ATOM   1101  CB  TYR A1381       1.377  -0.070 -15.192  1.00130.68           C
ATOM   1102  CG  TYR A1381       2.272   1.123 -15.167  1.00130.68           C
ATOM   1103  CD1 TYR A1381       3.605   1.011 -14.842  1.00130.68           C
ATOM   1104  CD2 TYR A1381       1.767   2.368 -15.471  1.00130.68           C
ATOM   1105  CE1 TYR A1381       4.416   2.121 -14.824  1.00130.68           C
ATOM   1106  CE2 TYR A1381       2.572   3.481 -15.455  1.00130.68           C
ATOM   1107  CZ  TYR A1381       3.902   3.358 -15.132  1.00130.68           C
ATOM   1108  OH  TYR A1381       4.734   4.496 -15.115  1.00130.68           O
ATOM   1109  C   TYR A1381       0.365   1.036 -13.250  1.00130.68           C
ATOM   1110  O   TYR A1381       1.042   1.602 -12.394  1.00130.68           O
ATOM   1111  N   ASP A1382      -0.772   1.568 -13.724  1.00 45.56           N
ATOM   1112  CA  ASP A1382      -1.181   2.871 -13.290  1.00 45.56           C
ATOM   1113  CB  ASP A1382      -2.484   3.347 -13.956  1.00 45.56           C
ATOM   1114  CG  ASP A1382      -2.197   3.634 -15.423  1.00 45.56           C
ATOM   1115  OD1 ASP A1382      -1.009   3.520 -15.825  1.00 45.56           O
ATOM   1116  OD2 ASP A1382      -3.161   3.975 -16.159  1.00 45.56           O
ATOM   1117  C   ASP A1382      -1.417   2.863 -11.808  1.00 45.56           C
ATOM   1118  O   ASP A1382      -0.971   3.768 -11.105  1.00 45.56           O
ATOM   1119  N   VAL A1383      -2.120   1.835 -11.293  1.00 40.16           N
ATOM   1120  CA  VAL A1383      -2.462   1.769  -9.897  1.00 40.16           C
ATOM   1121  CB  VAL A1383      -3.357   0.606  -9.580  1.00 40.16           C
ATOM   1122  CG1 VAL A1383      -3.624   0.584  -8.065  1.00 40.16           C
ATOM   1123  CG2 VAL A1383      -4.628   0.723 -10.436  1.00 40.16           C
ATOM   1124  C   VAL A1383      -1.232   1.629  -9.056  1.00 40.16           C
ATOM   1125  O   VAL A1383      -1.062   2.333  -8.062  1.00 40.16           O
ATOM   1126  N   PHE A1384      -0.310   0.749  -9.472  1.00 67.12           N
ATOM   1127  CA  PHE A1384       0.864   0.453  -8.707  1.00 67.12           C
ATOM   1128  CB  PHE A1384       1.787  -0.519  -9.471  1.00 67.12           C
ATOM   1129  CG  PHE A1384       3.050  -0.746  -8.717  1.00 67.12           C
ATOM   1130  CD1 PHE A1384       3.055  -1.453  -7.537  1.00 67.12           C
ATOM   1131  CD2 PHE A1384       4.244  -0.281  -9.219  1.00 67.12           C
ATOM   1132  CE1 PHE A1384       4.232  -1.665  -6.856  1.00 67.12           C
ATOM   1133  CE2 PHE A1384       5.423  -0.489  -8.546  1.00 67.12           C
ATOM   1134  CZ  PHE A1384       5.417  -1.181  -7.358  1.00 67.12           C
ATOM   1135  C   PHE A1384       1.584   1.740  -8.467  1.00 67.12           C
ATOM   1136  O   PHE A1384       2.076   1.979  -7.365  1.00 67.12           O
ATOM   1137  N   ARG A1385       1.683   2.599  -9.498  1.00172.56           N
ATOM   1138  CA  ARG A1385       2.361   3.843  -9.297  1.00172.56           C
ATOM   1139  CB  ARG A1385       2.727   4.596 -10.591  1.00172.56           C
ATOM   1140  CG  ARG A1385       1.575   4.996 -11.509  1.00172.56           C
ATOM   1141  CD  ARG A1385       2.063   5.800 -12.719  1.00172.56           C
ATOM   1142  NE  ARG A1385       2.630   7.081 -12.200  1.00172.56           N
ATOM   1143  CZ  ARG A1385       3.774   7.612 -12.729  1.00172.56           C
ATOM   1144  NH1 ARG A1385       4.431   6.969 -13.736  1.00172.56           N
ATOM   1145  NH2 ARG A1385       4.267   8.793 -12.250  1.00172.56           N
ATOM   1146  C   ARG A1385       1.593   4.750  -8.381  1.00172.56           C
ATOM   1147  O   ARG A1385       2.182   5.431  -7.545  1.00172.56           O
ATOM   1148  N   TYR A1386       0.252   4.779  -8.497  1.00 52.61           N
ATOM   1149  CA  TYR A1386      -0.554   5.681  -7.717  1.00 52.61           C
ATOM   1150  CB  TYR A1386      -2.047   5.568  -8.087  1.00 52.61           C
ATOM   1151  CG  TYR A1386      -2.827   6.638  -7.400  1.00 52.61           C
ATOM   1152  CD1 TYR A1386      -2.867   7.911  -7.922  1.00 52.61           C
ATOM   1153  CD2 TYR A1386      -3.531   6.371  -6.247  1.00 52.61           C
ATOM   1154  CE1 TYR A1386      -3.590   8.903  -7.302  1.00 52.61           C
ATOM   1155  CE2 TYR A1386      -4.257   7.360  -5.621  1.00 52.61           C
ATOM   1156  CZ  TYR A1386      -4.287   8.628  -6.149  1.00 52.61           C
ATOM   1157  OH  TYR A1386      -5.031   9.646  -5.513  1.00 52.61           O
ATOM   1158  C   TYR A1386      -0.400   5.341  -6.265  1.00 52.61           C
ATOM   1159  O   TYR A1386      -0.217   6.225  -5.429  1.00 52.61           O
ATOM   1160  N   VAL A1387      -0.451   4.037  -5.934  1.00 38.77           N
ATOM   1161  CA  VAL A1387      -0.381   3.609  -4.566  1.00 38.77           C
ATOM   1162  CB  VAL A1387      -0.498   2.118  -4.426  1.00 38.77           C
ATOM   1163  CG1 VAL A1387      -0.323   1.752  -2.942  1.00 38.77           C
ATOM   1164  CG2 VAL A1387      -1.841   1.667  -5.029  1.00 38.77           C
ATOM   1165  C   VAL A1387       0.928   4.012  -3.951  1.00 38.77           C
ATOM   1166  O   VAL A1387       0.953   4.629  -2.887  1.00 38.77           O
ATOM   1167  N   ILE A1388       2.055   3.719  -4.630  1.00 56.18           N
ATOM   1168  CA  ILE A1388       3.354   3.990  -4.078  1.00 56.18           C
ATOM   1169  CB  ILE A1388       4.491   3.575  -4.964  1.00 56.18           C
ATOM   1170  CG2 ILE A1388       5.790   4.130  -4.356  1.00 56.18           C
ATOM   1171  CG1 ILE A1388       4.506   2.050  -5.149  1.00 56.18           C
ATOM   1172  CD1 ILE A1388       5.491   1.591  -6.222  1.00 56.18           C
ATOM   1173  C   ILE A1388       3.499   5.455  -3.852  1.00 56.18           C
ATOM   1174  O   ILE A1388       4.046   5.869  -2.831  1.00 56.18           O
ATOM   1175  N   THR A1389       2.964   6.271  -4.780  1.00 48.99           N
ATOM   1176  CA  THR A1389       3.124   7.697  -4.730  1.00 48.99           C
ATOM   1177  CB  THR A1389       2.290   8.408  -5.752  1.00 48.99           C
ATOM   1178  OG1 THR A1389       2.638   7.969  -7.058  1.00 48.99           O
ATOM   1179  CG2 THR A1389       2.537   9.920  -5.615  1.00 48.99           C
ATOM   1180  C   THR A1389       2.691   8.170  -3.376  1.00 48.99           C
ATOM   1181  O   THR A1389       3.277   9.099  -2.824  1.00 48.99           O
ATOM   1182  N   HIS A1390       1.627   7.566  -2.819  1.00 67.22           N
ATOM   1183  CA  HIS A1390       1.177   7.900  -1.494  1.00 67.22           C
ATOM   1184  ND1 HIS A1390      -1.124   8.593   0.813  1.00 67.22           N
ATOM   1185  CG  HIS A1390      -0.551   7.445   0.310  1.00 67.22           C
ATOM   1186  CB  HIS A1390      -0.163   7.237  -1.129  1.00 67.22           C
ATOM   1187  NE2 HIS A1390      -0.897   7.194   2.530  1.00 67.22           N
ATOM   1188  CD2 HIS A1390      -0.421   6.602   1.373  1.00 67.22           C
ATOM   1189  CE1 HIS A1390      -1.309   8.389   2.143  1.00 67.22           C
ATOM   1190  C   HIS A1390       2.155   7.453  -0.448  1.00 67.22           C
ATOM   1191  O   HIS A1390       2.474   8.195   0.480  1.00 67.22           O
ATOM   1192  N   LEU A1391       2.684   6.227  -0.593  1.00 63.94           N
ATOM   1193  CA  LEU A1391       3.507   5.623   0.419  1.00 63.94           C
ATOM   1194  CB  LEU A1391       3.993   4.230  -0.011  1.00 63.94           C
ATOM   1195  CG  LEU A1391       2.884   3.178  -0.178  1.00 63.94           C
ATOM   1196  CD1 LEU A1391       3.480   1.829  -0.612  1.00 63.94           C
ATOM   1197  CD2 LEU A1391       2.024   3.065   1.091  1.00 63.94           C
ATOM   1198  C   LEU A1391       4.701   6.489   0.671  1.00 63.94           C
ATOM   1199  O   LEU A1391       5.081   6.707   1.819  1.00 63.94           O
ATOM   1200  N   ASN A1392       5.296   7.052  -0.394  1.00 52.45           N
ATOM   1201  CA  ASN A1392       6.488   7.833  -0.241  1.00 52.45           C
ATOM   1202  CB  ASN A1392       6.988   8.434  -1.566  1.00 52.45           C
ATOM   1203  CG  ASN A1392       8.432   8.877  -1.370  1.00 52.45           C
ATOM   1204  OD1 ASN A1392       8.863   9.174  -0.257  1.00 52.45           O
ATOM   1205  ND2 ASN A1392       9.208   8.919  -2.486  1.00 52.45           N
ATOM   1206  C   ASN A1392       6.196   8.958   0.705  1.00 52.45           C
ATOM   1207  O   ASN A1392       7.045   9.337   1.509  1.00 52.45           O
ATOM   1208  N   ARG A1393       4.975   9.521   0.642  1.00125.58           N
ATOM   1209  CA  ARG A1393       4.607  10.621   1.490  1.00125.58           C
ATOM   1210  CB  ARG A1393       3.178  11.118   1.222  1.00125.58           C
ATOM   1211  CG  ARG A1393       3.005  11.828  -0.119  1.00125.58           C
ATOM   1212  CD  ARG A1393       2.479  13.256   0.033  1.00125.58           C
ATOM   1213  NE  ARG A1393       1.131  13.165   0.661  1.00125.58           N
ATOM   1214  CZ  ARG A1393       0.487  14.296   1.070  1.00125.58           C
ATOM   1215  NH1 ARG A1393       1.073  15.518   0.904  1.00125.58           N
ATOM   1216  NH2 ARG A1393      -0.752  14.206   1.635  1.00125.58           N
ATOM   1217  C   ARG A1393       4.650  10.179   2.921  1.00125.58           C
ATOM   1218  O   ARG A1393       5.088  10.926   3.795  1.00125.58           O
ATOM   1219  N   VAL A1394       4.177   8.950   3.197  1.00 41.50           N
ATOM   1220  CA  VAL A1394       4.110   8.432   4.536  1.00 41.50           C
ATOM   1221  CB  VAL A1394       3.436   7.091   4.600  1.00 41.50           C
ATOM   1222  CG1 VAL A1394       3.508   6.566   6.043  1.00 41.50           C
ATOM   1223  CG2 VAL A1394       2.000   7.247   4.072  1.00 41.50           C
ATOM   1224  C   VAL A1394       5.491   8.282   5.099  1.00 41.50           C
ATOM   1225  O   VAL A1394       5.735   8.595   6.263  1.00 41.50           O
ATOM   1226  N   SER A1395       6.435   7.802   4.271  1.00 86.21           N
ATOM   1227  CA  SER A1395       7.784   7.535   4.685  1.00 86.21           C
ATOM   1228  CB  SER A1395       8.640   7.005   3.527  1.00 86.21           C
ATOM   1229  OG  SER A1395       8.039   5.847   2.972  1.00 86.21           O
ATOM   1230  C   SER A1395       8.436   8.809   5.122  1.00 86.21           C
ATOM   1231  O   SER A1395       9.289   8.803   6.007  1.00 86.21           O
ATOM   1232  N   GLN A1396       8.066   9.939   4.494  1.00 63.05           N
ATOM   1233  CA  GLN A1396       8.694  11.198   4.790  1.00 63.05           C
ATOM   1234  CB  GLN A1396       8.138  12.318   3.895  1.00 63.05           C
ATOM   1235  CG  GLN A1396       8.363  12.058   2.403  1.00 63.05           C
ATOM   1236  CD  GLN A1396       7.547  13.071   1.613  1.00 63.05           C
ATOM   1237  OE1 GLN A1396       7.079  14.072   2.154  1.00 63.05           O
ATOM   1238  NE2 GLN A1396       7.365  12.800   0.293  1.00 63.05           N
ATOM   1239  C   GLN A1396       8.412  11.584   6.218  1.00 63.05           C
ATOM   1240  O   GLN A1396       9.306  11.990   6.959  1.00 63.05           O
ATOM   1241  N   GLN A1397       7.134  11.455   6.608  1.00123.00           N
ATOM   1242  CA  GLN A1397       6.488  11.739   7.864  1.00123.00           C
ATOM   1243  CB  GLN A1397       4.964  11.908   7.767  1.00123.00           C
ATOM   1244  CG  GLN A1397       4.533  13.187   7.050  1.00123.00           C
ATOM   1245  CD  GLN A1397       3.049  13.367   7.330  1.00123.00           C
ATOM   1246  OE1 GLN A1397       2.415  12.498   7.927  1.00123.00           O
ATOM   1247  NE2 GLN A1397       2.479  14.525   6.905  1.00123.00           N
ATOM   1248  C   GLN A1397       6.749  10.676   8.887  1.00123.00           C
ATOM   1249  O   GLN A1397       6.134  10.698   9.951  1.00123.00           O
ATOM   1250  N   HIS A1398       7.579   9.669   8.568  1.00 94.71           N
ATOM   1251  CA  HIS A1398       7.730   8.478   9.360  1.00 94.71           C
ATOM   1252  ND1 HIS A1398      10.732   8.300  10.582  1.00 94.71           N
ATOM   1253  CG  HIS A1398      10.252   8.221   9.294  1.00 94.71           C
ATOM   1254  CB  HIS A1398       8.930   7.611   8.938  1.00 94.71           C
ATOM   1255  NE2 HIS A1398      12.276   9.218   9.273  1.00 94.71           N
ATOM   1256  CD2 HIS A1398      11.209   8.786   8.506  1.00 94.71           C
ATOM   1257  CE1 HIS A1398      11.944   8.905  10.512  1.00 94.71           C
ATOM   1258  C   HIS A1398       7.912   8.798  10.809  1.00 94.71           C
ATOM   1259  O   HIS A1398       7.573   7.978  11.653  1.00 94.71           O
ATOM   1260  N   LYS A1399       8.469   9.959  11.171  1.00 69.35           N
ATOM   1261  CA  LYS A1399       8.611  10.219  12.575  1.00 69.35           C
ATOM   1262  CB  LYS A1399       9.271  11.577  12.829  1.00 69.35           C
ATOM   1263  CG  LYS A1399      10.714  11.574  12.325  1.00 69.35           C
ATOM   1264  CD  LYS A1399      11.324  12.960  12.150  1.00 69.35           C
ATOM   1265  CE  LYS A1399      12.802  12.917  11.750  1.00 69.35           C
ATOM   1266  NZ  LYS A1399      13.337  14.290  11.611  1.00 69.35           N
ATOM   1267  C   LYS A1399       7.254  10.175  13.235  1.00 69.35           C
ATOM   1268  O   LYS A1399       7.141   9.716  14.373  1.00 69.35           O
ATOM   1269  N   ILE A1400       6.202  10.708  12.574  1.00 77.62           N
ATOM   1270  CA  ILE A1400       4.859  10.675  13.110  1.00 77.62           C
ATOM   1271  CB  ILE A1400       3.962  11.657  12.414  1.00 77.62           C
ATOM   1272  CG2 ILE A1400       2.549  11.516  13.007  1.00 77.62           C
ATOM   1273  CG1 ILE A1400       4.536  13.080  12.530  1.00 77.62           C
ATOM   1274  CD1 ILE A1400       3.858  14.092  11.607  1.00 77.62           C
ATOM   1275  C   ILE A1400       4.188   9.324  12.991  1.00 77.62           C
ATOM   1276  O   ILE A1400       3.721   8.750  13.973  1.00 77.62           O
ATOM   1277  N   ASN A1401       4.126   8.787  11.757  1.00126.67           N
ATOM   1278  CA  ASN A1401       3.453   7.564  11.393  1.00126.67           C
ATOM   1279  CB  ASN A1401       3.051   7.515   9.903  1.00126.67           C
ATOM   1280  CG  ASN A1401       4.242   7.885   9.037  1.00126.67           C
ATOM   1281  OD1 ASN A1401       5.083   7.055   8.700  1.00126.67           O
ATOM   1282  ND2 ASN A1401       4.314   9.186   8.651  1.00126.67           N
ATOM   1283  C   ASN A1401       4.240   6.359  11.806  1.00126.67           C
ATOM   1284  O   ASN A1401       3.786   5.226  11.667  1.00126.67           O
ATOM   1285  N   LEU A1402       5.492   6.567  12.230  1.00118.80           N
ATOM   1286  CA  LEU A1402       6.343   5.499  12.656  1.00118.80           C
ATOM   1287  CB  LEU A1402       5.850   4.741  13.907  1.00118.80           C
ATOM   1288  CG  LEU A1402       5.923   5.520  15.237  1.00118.80           C
ATOM   1289  CD1 LEU A1402       7.363   5.939  15.557  1.00118.80           C
ATOM   1290  CD2 LEU A1402       4.922   6.678  15.304  1.00118.80           C
ATOM   1291  C   LEU A1402       6.431   4.501  11.551  1.00118.80           C
ATOM   1292  O   LEU A1402       6.477   3.301  11.811  1.00118.80           O
ATOM   1293  N   MET A1403       6.443   4.963  10.284  1.00 58.66           N
ATOM   1294  CA  MET A1403       6.535   4.033   9.194  1.00 58.66           C
ATOM   1295  CB  MET A1403       5.181   3.759   8.518  1.00 58.66           C
ATOM   1296  CG  MET A1403       4.214   2.953   9.387  1.00 58.66           C
ATOM   1297  SD  MET A1403       4.690   1.213   9.611  1.00 58.66           S
ATOM   1298  CE  MET A1403       4.225   0.702   7.930  1.00 58.66           C
ATOM   1299  C   MET A1403       7.450   4.593   8.147  1.00 58.66           C
ATOM   1300  O   MET A1403       7.267   5.715   7.675  1.00 58.66           O
ATOM   1301  N   THR A1404       8.466   3.802   7.746  1.00 44.99           N
ATOM   1302  CA  THR A1404       9.406   4.243   6.754  1.00 44.99           C
ATOM   1303  CB  THR A1404      10.838   3.987   7.129  1.00 44.99           C
ATOM   1304  OG1 THR A1404      11.085   2.591   7.212  1.00 44.99           O
ATOM   1305  CG2 THR A1404      11.113   4.652   8.488  1.00 44.99           C
ATOM   1306  C   THR A1404       9.147   3.499   5.479  1.00 44.99           C
ATOM   1307  O   THR A1404       8.241   2.673   5.383  1.00 44.99           O
ATOM   1308  N   ALA A1405       9.978   3.773   4.456  1.00 37.54           N
ATOM   1309  CA  ALA A1405       9.828   3.158   3.170  1.00 37.54           C
ATOM   1310  CB  ALA A1405      10.897   3.620   2.167  1.00 37.54           C
ATOM   1311  C   ALA A1405       9.979   1.678   3.335  1.00 37.54           C
ATOM   1312  O   ALA A1405       9.272   0.900   2.696  1.00 37.54           O
ATOM   1313  N   ASP A1406      10.931   1.257   4.189  1.00 53.56           N
ATOM   1314  CA  ASP A1406      11.196  -0.137   4.411  1.00 53.56           C
ATOM   1315  CB  ASP A1406      12.410  -0.366   5.327  1.00 53.56           C
ATOM   1316  CG  ASP A1406      13.647   0.203   4.647  1.00 53.56           C
ATOM   1317  OD1 ASP A1406      13.545   1.314   4.061  1.00 53.56           O
ATOM   1318  OD2 ASP A1406      14.710  -0.471   4.700  1.00 53.56           O
ATOM   1319  C   ASP A1406      10.020  -0.778   5.088  1.00 53.56           C
ATOM   1320  O   ASP A1406       9.592  -1.868   4.714  1.00 53.56           O
ATOM   1321  N   ASN A1407       9.458  -0.106   6.109  1.00 34.91           N
ATOM   1322  CA  ASN A1407       8.388  -0.681   6.873  1.00 34.91           C
ATOM   1323  CB  ASN A1407       7.946   0.225   8.035  1.00 34.91           C
ATOM   1324  CG  ASN A1407       9.102   0.332   9.020  1.00 34.91           C
ATOM   1325  OD1 ASN A1407      10.095  -0.385   8.910  1.00 34.91           O
ATOM   1326  ND2 ASN A1407       8.969   1.247  10.018  1.00 34.91           N
ATOM   1327  C   ASN A1407       7.201  -0.884   5.985  1.00 34.91           C
ATOM   1328  O   ASN A1407       6.566  -1.937   6.012  1.00 34.91           O
ATOM   1329  N   LEU A1408       6.883   0.129   5.160  1.00 50.64           N
ATOM   1330  CA  LEU A1408       5.750   0.083   4.281  1.00 50.64           C
ATOM   1331  CB  LEU A1408       5.563   1.394   3.497  1.00 50.64           C
ATOM   1332  CG  LEU A1408       5.101   2.580   4.365  1.00 50.64           C
ATOM   1333  CD1 LEU A1408       4.965   3.861   3.529  1.00 50.64           C
ATOM   1334  CD2 LEU A1408       3.796   2.249   5.109  1.00 50.64           C
ATOM   1335  C   LEU A1408       5.941  -1.011   3.282  1.00 50.64           C
ATOM   1336  O   LEU A1408       4.998  -1.732   2.953  1.00 50.64           O
ATOM   1337  N   SER A1409       7.176  -1.174   2.777  1.00 41.88           N
ATOM   1338  CA  SER A1409       7.406  -2.155   1.758  1.00 41.88           C
ATOM   1339  CB  SER A1409       8.855  -2.173   1.240  1.00 41.88           C
ATOM   1340  OG  SER A1409       9.731  -2.635   2.256  1.00 41.88           O
ATOM   1341  C   SER A1409       7.085  -3.510   2.311  1.00 41.88           C
ATOM   1342  O   SER A1409       6.643  -4.386   1.571  1.00 41.88           O
ATOM   1343  N   ILE A1410       7.355  -3.733   3.613  1.00 98.96           N
ATOM   1344  CA  ILE A1410       7.063  -4.975   4.282  1.00 98.96           C
ATOM   1345  CB  ILE A1410       7.701  -5.062   5.639  1.00 98.96           C
ATOM   1346  CG2 ILE A1410       7.095  -6.274   6.365  1.00 98.96           C
ATOM   1347  CG1 ILE A1410       9.230  -5.131   5.514  1.00 98.96           C
ATOM   1348  CD1 ILE A1410       9.709  -6.421   4.850  1.00 98.96           C
ATOM   1349  C   ILE A1410       5.587  -5.154   4.495  1.00 98.96           C
ATOM   1350  O   ILE A1410       5.036  -6.224   4.243  1.00 98.96           O
ATOM   1351  N   CYS A1411       4.901  -4.090   4.954  1.00 52.20           N
ATOM   1352  CA  CYS A1411       3.515  -4.173   5.324  1.00 52.20           C
ATOM   1353  CB  CYS A1411       2.954  -2.832   5.830  1.00 52.20           C
ATOM   1354  SG  CYS A1411       3.719  -2.293   7.389  1.00 52.20           S
ATOM   1355  C   CYS A1411       2.711  -4.576   4.131  1.00 52.20           C
ATOM   1356  O   CYS A1411       1.684  -5.239   4.266  1.00 52.20           O
ATOM   1357  N   PHE A1412       3.123  -4.087   2.949  1.00103.49           N
ATOM   1358  CA  PHE A1412       2.546  -4.354   1.660  1.00103.49           C
ATOM   1359  CB  PHE A1412       2.790  -3.234   0.634  1.00103.49           C
ATOM   1360  CG  PHE A1412       1.794  -2.174   0.964  1.00103.49           C
ATOM   1361  CD1 PHE A1412       2.030  -1.250   1.956  1.00103.49           C
ATOM   1362  CD2 PHE A1412       0.606  -2.118   0.272  1.00103.49           C
ATOM   1363  CE1 PHE A1412       1.094  -0.285   2.248  1.00103.49           C
ATOM   1364  CE2 PHE A1412      -0.334  -1.157   0.558  1.00103.49           C
ATOM   1365  CZ  PHE A1412      -0.089  -0.237   1.548  1.00103.49           C
ATOM   1366  C   PHE A1412       2.963  -5.666   1.078  1.00103.49           C
ATOM   1367  O   PHE A1412       2.305  -6.174   0.174  1.00103.49           O
ATOM   1368  N   TRP A1413       4.080  -6.240   1.553  1.00 86.00           N
ATOM   1369  CA  TRP A1413       4.662  -7.384   0.910  1.00 86.00           C
ATOM   1370  CB  TRP A1413       5.892  -7.922   1.664  1.00 86.00           C
ATOM   1371  CG  TRP A1413       6.823  -8.753   0.809  1.00 86.00           C
ATOM   1372  CD2 TRP A1413       6.764 -10.177   0.623  1.00 86.00           C
ATOM   1373  CD1 TRP A1413       7.882  -8.313   0.069  1.00 86.00           C
ATOM   1374  NE1 TRP A1413       8.487  -9.370  -0.566  1.00 86.00           N
ATOM   1375  CE2 TRP A1413       7.809 -10.522  -0.235  1.00 86.00           C
ATOM   1376  CE3 TRP A1413       5.912 -11.118   1.124  1.00 86.00           C
ATOM   1377  CZ2 TRP A1413       8.020 -11.820  -0.607  1.00 86.00           C
ATOM   1378  CZ3 TRP A1413       6.127 -12.426   0.746  1.00 86.00           C
ATOM   1379  CH2 TRP A1413       7.160 -12.769  -0.103  1.00 86.00           C
ATOM   1380  C   TRP A1413       3.641  -8.479   0.787  1.00 86.00           C
ATOM   1381  O   TRP A1413       3.608  -9.154  -0.241  1.00 86.00           O
ATOM   1382  N   PRO A1414       2.797  -8.711   1.755  1.00 90.12           N
ATOM   1383  CA  PRO A1414       1.826  -9.754   1.600  1.00 90.12           C
ATOM   1384  CD  PRO A1414       3.108  -8.458   3.152  1.00 90.12           C
ATOM   1385  CB  PRO A1414       1.107  -9.844   2.942  1.00 90.12           C
ATOM   1386  CG  PRO A1414       2.193  -9.407   3.947  1.00 90.12           C
ATOM   1387  C   PRO A1414       0.938  -9.623   0.399  1.00 90.12           C
ATOM   1388  O   PRO A1414       0.838 -10.585  -0.360  1.00 90.12           O
ATOM   1389  N   THR A1415       0.299  -8.455   0.193  1.00 53.50           N
ATOM   1390  CA  THR A1415      -0.586  -8.290  -0.923  1.00 53.50           C
ATOM   1391  CB  THR A1415      -1.365  -7.010  -0.861  1.00 53.50           C
ATOM   1392  OG1 THR A1415      -2.129  -6.967   0.334  1.00 53.50           O
ATOM   1393  CG2 THR A1415      -2.297  -6.945  -2.083  1.00 53.50           C
ATOM   1394  C   THR A1415       0.185  -8.292  -2.202  1.00 53.50           C
ATOM   1395  O   THR A1415      -0.143  -9.057  -3.108  1.00 53.50           O
ATOM   1396  N   LEU A1416       1.281  -7.503  -2.275  1.00110.08           N
ATOM   1397  CA  LEU A1416       1.998  -7.370  -3.512  1.00110.08           C
ATOM   1398  CB  LEU A1416       3.265  -6.496  -3.461  1.00110.08           C
ATOM   1399  CG  LEU A1416       2.998  -4.980  -3.390  1.00110.08           C
ATOM   1400  CD1 LEU A1416       2.464  -4.544  -2.022  1.00110.08           C
ATOM   1401  CD2 LEU A1416       4.229  -4.184  -3.841  1.00110.08           C
ATOM   1402  C   LEU A1416       2.414  -8.731  -3.957  1.00110.08           C
ATOM   1403  O   LEU A1416       2.328  -9.046  -5.143  1.00110.08           O
ATOM   1404  N   MET A1417       2.870  -9.585  -3.025  1.00 69.63           N
ATOM   1405  CA  MET A1417       3.142 -10.925  -3.446  1.00 69.63           C
ATOM   1406  CB  MET A1417       4.611 -11.194  -3.821  1.00 69.63           C
ATOM   1407  CG  MET A1417       4.994 -10.595  -5.179  1.00 69.63           C
ATOM   1408  SD  MET A1417       6.691 -10.950  -5.733  1.00 69.63           S
ATOM   1409  CE  MET A1417       7.403  -9.398  -5.120  1.00 69.63           C
ATOM   1410  C   MET A1417       2.738 -11.867  -2.362  1.00 69.63           C
ATOM   1411  O   MET A1417       3.124 -11.706  -1.204  1.00 69.63           O
ATOM   1412  N   ARG A1418       1.925 -12.883  -2.723  1.00123.34           N
ATOM   1413  CA  ARG A1418       1.514 -13.841  -1.741  1.00123.34           C
ATOM   1414  CB  ARG A1418      -0.014 -13.980  -1.629  1.00123.34           C
ATOM   1415  CG  ARG A1418      -0.460 -14.579  -0.294  1.00123.34           C
ATOM   1416  CD  ARG A1418      -0.113 -13.659   0.877  1.00123.34           C
ATOM   1417  NE  ARG A1418      -0.674 -14.243   2.126  1.00123.34           N
ATOM   1418  CZ  ARG A1418      -0.227 -13.777   3.329  1.00123.34           C
ATOM   1419  NH1 ARG A1418       0.758 -12.833   3.362  1.00123.34           N
ATOM   1420  NH2 ARG A1418      -0.763 -14.243   4.495  1.00123.34           N
ATOM   1421  C   ARG A1418       2.063 -15.173  -2.160  1.00123.34           C
ATOM   1422  O   ARG A1418       1.497 -15.883  -2.990  1.00123.34           O
ATOM   1423  N   PRO A1419       3.172 -15.517  -1.578  1.00 84.49           N
ATOM   1424  CA  PRO A1419       3.820 -16.769  -1.871  1.00 84.49           C
ATOM   1425  CD  PRO A1419       4.126 -14.502  -1.166  1.00 84.49           C
ATOM   1426  CB  PRO A1419       5.311 -16.555  -1.604  1.00 84.49           C
ATOM   1427  CG  PRO A1419       5.369 -15.292  -0.732  1.00 84.49           C
ATOM   1428  C   PRO A1419       3.248 -17.889  -1.059  1.00 84.49           C
ATOM   1429  O   PRO A1419       2.399 -17.647  -0.203  1.00 84.49           O
ATOM   1430  N   ASP A1420       3.708 -19.127  -1.330  1.00 66.55           N
ATOM   1431  CA  ASP A1420       3.273 -20.302  -0.630  1.00 66.55           C
ATOM   1432  CB  ASP A1420       3.769 -21.593  -1.317  1.00 66.55           C
ATOM   1433  CG  ASP A1420       2.954 -22.805  -0.881  1.00 66.55           C
ATOM   1434  OD1 ASP A1420       2.544 -22.874   0.306  1.00 66.55           O
ATOM   1435  OD2 ASP A1420       2.724 -23.686  -1.752  1.00 66.55           O
ATOM   1436  C   ASP A1420       3.861 -20.238   0.748  1.00 66.55           C
ATOM   1437  O   ASP A1420       4.972 -19.746   0.947  1.00 66.55           O
ATOM   1438  N   PHE A1421       3.133 -20.771   1.746  1.00 49.63           N
ATOM   1439  CA  PHE A1421       3.588 -20.703   3.102  1.00 49.63           C
ATOM   1440  CB  PHE A1421       2.609 -21.323   4.117  1.00 49.63           C
ATOM   1441  CG  PHE A1421       2.461 -22.783   3.860  1.00 49.63           C
ATOM   1442  CD1 PHE A1421       1.627 -23.242   2.867  1.00 49.63           C
ATOM   1443  CD2 PHE A1421       3.143 -23.695   4.633  1.00 49.63           C
ATOM   1444  CE1 PHE A1421       1.487 -24.590   2.639  1.00 49.63           C
ATOM   1445  CE2 PHE A1421       3.006 -25.045   4.410  1.00 49.63           C
ATOM   1446  CZ  PHE A1421       2.177 -25.494   3.410  1.00 49.63           C
ATOM   1447  C   PHE A1421       4.895 -21.417   3.172  1.00 49.63           C
ATOM   1448  O   PHE A1421       5.796 -21.008   3.903  1.00 49.63           O
ATOM   1449  N   GLU A1422       5.021 -22.511   2.402  1.00128.26           N
ATOM   1450  CA  GLU A1422       6.211 -23.307   2.387  1.00128.26           C
ATOM   1451  CB  GLU A1422       5.975 -24.594   1.592  1.00128.26           C
ATOM   1452  CG  GLU A1422       4.849 -25.446   2.151  1.00128.26           C
ATOM   1453  CD  GLU A1422       4.579 -26.542   1.140  1.00128.26           C
ATOM   1454  OE1 GLU A1422       5.546 -26.939   0.436  1.00128.26           O
ATOM   1455  OE2 GLU A1422       3.405 -26.989   1.050  1.00128.26           O
ATOM   1456  C   GLU A1422       7.268 -22.560   1.631  1.00128.26           C
ATOM   1457  O   GLU A1422       7.680 -22.989   0.556  1.00128.26           O
ATOM   1458  N   ASN A1423       7.727 -21.418   2.175  1.00 95.10           N
ATOM   1459  CA  ASN A1423       8.750 -20.616   1.562  1.00 95.10           C
ATOM   1460  CB  ASN A1423       8.867 -19.220   2.196  1.00 95.10           C
ATOM   1461  CG  ASN A1423       7.625 -18.415   1.848  1.00 95.10           C
ATOM   1462  OD1 ASN A1423       7.266 -18.265   0.681  1.00 95.10           O
ATOM   1463  ND2 ASN A1423       6.945 -17.879   2.896  1.00 95.10           N
ATOM   1464  C   ASN A1423      10.103 -21.256   1.708  1.00 95.10           C
ATOM   1465  O   ASN A1423      10.932 -21.202   0.800  1.00 95.10           O
ATOM   1466  N   ARG A1424      10.353 -21.844   2.891  1.00113.64           N
ATOM   1467  CA  ARG A1424      11.613 -22.394   3.323  1.00113.64           C
ATOM   1468  CB  ARG A1424      11.647 -22.695   4.830  1.00113.64           C
ATOM   1469  CG  ARG A1424      11.693 -21.432   5.690  1.00113.64           C
ATOM   1470  CD  ARG A1424      13.081 -20.785   5.739  1.00113.64           C
ATOM   1471  NE  ARG A1424      13.992 -21.740   6.432  1.00113.64           N
ATOM   1472  CZ  ARG A1424      15.308 -21.428   6.612  1.00113.64           C
ATOM   1473  NH1 ARG A1424      15.796 -20.239   6.153  1.00113.64           N
ATOM   1474  NH2 ARG A1424      16.137 -22.308   7.247  1.00113.64           N
ATOM   1475  C   ARG A1424      12.008 -23.648   2.605  1.00113.64           C
ATOM   1476  O   ARG A1424      13.193 -23.962   2.515  1.00113.64           O
ATOM   1477  N   GLU A1425      11.039 -24.407   2.078  1.00153.58           N
ATOM   1478  CA  GLU A1425      11.313 -25.708   1.537  1.00153.58           C
ATOM   1479  CB  GLU A1425      10.063 -26.372   0.937  1.00153.58           C
ATOM   1480  CG  GLU A1425       9.179 -27.056   1.985  1.00153.58           C
ATOM   1481  CD  GLU A1425       8.553 -26.034   2.925  1.00153.58           C
ATOM   1482  OE1 GLU A1425       8.514 -24.826   2.575  1.00153.58           O
ATOM   1483  OE2 GLU A1425       8.093 -26.457   4.019  1.00153.58           O
ATOM   1484  C   GLU A1425      12.378 -25.648   0.483  1.00153.58           C
ATOM   1485  O   GLU A1425      13.178 -26.576   0.368  1.00153.58           O
ATOM   1486  N   PHE A1426      12.422 -24.567  -0.314  1.00 70.18           N
ATOM   1487  CA  PHE A1426      13.383 -24.437  -1.374  1.00 70.18           C
ATOM   1488  CB  PHE A1426      12.769 -23.746  -2.608  1.00 70.18           C
ATOM   1489  CG  PHE A1426      13.689 -23.859  -3.775  1.00 70.18           C
ATOM   1490  CD1 PHE A1426      13.750 -25.029  -4.498  1.00 70.18           C
ATOM   1491  CD2 PHE A1426      14.469 -22.795  -4.165  1.00 70.18           C
ATOM   1492  CE1 PHE A1426      14.590 -25.142  -5.580  1.00 70.18           C
ATOM   1493  CE2 PHE A1426      15.311 -22.900  -5.246  1.00 70.18           C
ATOM   1494  CZ  PHE A1426      15.373 -24.076  -5.956  1.00 70.18           C
ATOM   1495  C   PHE A1426      14.516 -23.595  -0.860  1.00 70.18           C
ATOM   1496  O   PHE A1426      14.457 -23.060   0.247  1.00 70.18           O
ATOM   1497  N   LEU A1427      15.597 -23.469  -1.660  1.00 51.00           N
ATOM   1498  CA  LEU A1427      16.749 -22.727  -1.230  1.00 51.00           C
ATOM   1499  CB  LEU A1427      17.832 -22.602  -2.312  1.00 51.00           C
ATOM   1500  CG  LEU A1427      18.423 -23.949  -2.750  1.00 51.00           C
ATOM   1501  CD1 LEU A1427      19.531 -23.751  -3.794  1.00 51.00           C
ATOM   1502  CD2 LEU A1427      18.874 -24.785  -1.541  1.00 51.00           C
ATOM   1503  C   LEU A1427      16.292 -21.341  -0.912  1.00 51.00           C
ATOM   1504  O   LEU A1427      15.323 -20.845  -1.486  1.00 51.00           O
ATOM   1505  N   SER A1428      16.967 -20.689   0.054  1.00 41.54           N
ATOM   1506  CA  SER A1428      16.544 -19.377   0.434  1.00 41.54           C
ATOM   1507  CB  SER A1428      16.443 -19.196   1.962  1.00 41.54           C
ATOM   1508  OG  SER A1428      16.018 -17.878   2.276  1.00 41.54           O
ATOM   1509  C   SER A1428      17.542 -18.393  -0.088  1.00 41.54           C
ATOM   1510  O   SER A1428      18.750 -18.569   0.069  1.00 41.54           O
ATOM   1511  N   THR A1429      17.040 -17.333  -0.756  1.00 37.01           N
ATOM   1512  CA  THR A1429      17.899 -16.322  -1.304  1.00 37.01           C
ATOM   1513  CB  THR A1429      17.408 -15.800  -2.629  1.00 37.01           C
ATOM   1514  OG1 THR A1429      17.268 -16.875  -3.546  1.00 37.01           O
ATOM   1515  CG2 THR A1429      18.416 -14.780  -3.190  1.00 37.01           C
ATOM   1516  C   THR A1429      17.923 -15.187  -0.325  1.00 37.01           C
ATOM   1517  O   THR A1429      17.073 -15.096   0.559  1.00 37.01           O
ATOM   1518  N   THR A1430      18.902 -14.273  -0.461  1.00 37.01           N
ATOM   1519  CA  THR A1430      18.976 -13.169   0.450  1.00 37.01           C
ATOM   1520  CB  THR A1430      20.126 -12.244   0.181  1.00 37.01           C
ATOM   1521  OG1 THR A1430      21.352 -12.955   0.254  1.00 37.01           O
ATOM   1522  CG2 THR A1430      20.107 -11.114   1.224  1.00 37.01           C
ATOM   1523  C   THR A1430      17.713 -12.393   0.277  1.00 37.01           C
ATOM   1524  O   THR A1430      17.094 -12.437  -0.785  1.00 37.01           O
ATOM   1525  N   LYS A1431      17.288 -11.670   1.333  1.00155.24           N
ATOM   1526  CA  LYS A1431      16.042 -10.968   1.252  1.00155.24           C
ATOM   1527  CB  LYS A1431      15.482 -10.557   2.627  1.00155.24           C
ATOM   1528  CG  LYS A1431      14.988 -11.742   3.462  1.00155.24           C
ATOM   1529  CD  LYS A1431      16.101 -12.682   3.931  1.00155.24           C
ATOM   1530  CE  LYS A1431      16.586 -12.415   5.358  1.00155.24           C
ATOM   1531  NZ  LYS A1431      15.645 -13.018   6.329  1.00155.24           N
ATOM   1532  C   LYS A1431      16.239  -9.731   0.434  1.00155.24           C
ATOM   1533  O   LYS A1431      16.338  -8.625   0.961  1.00155.24           O
ATOM   1534  N   ILE A1432      16.357  -9.929  -0.891  1.00 67.66           N
ATOM   1535  CA  ILE A1432      16.476  -8.909  -1.894  1.00 67.66           C
ATOM   1536  CB  ILE A1432      16.978  -9.456  -3.196  1.00 67.66           C
ATOM   1537  CG2 ILE A1432      16.965  -8.320  -4.234  1.00 67.66           C
ATOM   1538  CG1 ILE A1432      18.369 -10.077  -2.991  1.00 67.66           C
ATOM   1539  CD1 ILE A1432      18.822 -10.972  -4.142  1.00 67.66           C
ATOM   1540  C   ILE A1432      15.147  -8.267  -2.153  1.00 67.66           C
ATOM   1541  O   ILE A1432      15.061  -7.062  -2.385  1.00 67.66           O
ATOM   1542  N   HIS A1433      14.071  -9.078  -2.121  1.00 67.20           N
ATOM   1543  CA  HIS A1433      12.762  -8.663  -2.541  1.00 67.20           C
ATOM   1544  ND1 HIS A1433      11.684 -11.396  -4.226  1.00 67.20           N
ATOM   1545  CG  HIS A1433      12.046 -11.051  -2.943  1.00 67.20           C
ATOM   1546  CB  HIS A1433      11.705  -9.749  -2.285  1.00 67.20           C
ATOM   1547  NE2 HIS A1433      12.839 -13.112  -3.408  1.00 67.20           N
ATOM   1548  CD2 HIS A1433      12.750 -12.109  -2.459  1.00 67.20           C
ATOM   1549  CE1 HIS A1433      12.184 -12.637  -4.453  1.00 67.20           C
ATOM   1550  C   HIS A1433      12.318  -7.452  -1.790  1.00 67.20           C
ATOM   1551  O   HIS A1433      11.929  -6.458  -2.402  1.00 67.20           O
ATOM   1552  N   GLN A1434      12.431  -7.472  -0.451  1.00 87.25           N
ATOM   1553  CA  GLN A1434      11.927  -6.399   0.354  1.00 87.25           C
ATOM   1554  CB  GLN A1434      12.219  -6.605   1.851  1.00 87.25           C
ATOM   1555  CG  GLN A1434      11.595  -5.545   2.763  1.00 87.25           C
ATOM   1556  CD  GLN A1434      12.538  -4.355   2.859  1.00 87.25           C
ATOM   1557  OE1 GLN A1434      12.227  -3.261   2.393  1.00 87.25           O
ATOM   1558  NE2 GLN A1434      13.721  -4.570   3.496  1.00 87.25           N
ATOM   1559  C   GLN A1434      12.589  -5.139  -0.095  1.00 87.25           C
ATOM   1560  O   GLN A1434      11.957  -4.087  -0.162  1.00 87.25           O
ATOM   1561  N   SER A1435      13.883  -5.219  -0.441  1.00 36.38           N
ATOM   1562  CA  SER A1435      14.601  -4.052  -0.857  1.00 36.38           C
ATOM   1563  CB  SER A1435      16.078  -4.350  -1.167  1.00 36.38           C
ATOM   1564  OG  SER A1435      16.750  -3.164  -1.566  1.00 36.38           O
ATOM   1565  C   SER A1435      13.975  -3.498  -2.105  1.00 36.38           C
ATOM   1566  O   SER A1435      13.845  -2.283  -2.245  1.00 36.38           O
ATOM   1567  N   VAL A1436      13.543  -4.375  -3.030  1.00 54.52           N
ATOM   1568  CA  VAL A1436      13.037  -3.904  -4.291  1.00 54.52           C
ATOM   1569  CB  VAL A1436      12.562  -5.026  -5.170  1.00 54.52           C
ATOM   1570  CG1 VAL A1436      11.995  -4.428  -6.468  1.00 54.52           C
ATOM   1571  CG2 VAL A1436      13.723  -6.014  -5.389  1.00 54.52           C
ATOM   1572  C   VAL A1436      11.869  -2.989  -4.073  1.00 54.52           C
ATOM   1573  O   VAL A1436      11.885  -1.839  -4.509  1.00 54.52           O
ATOM   1574  N   VAL A1437      10.844  -3.453  -3.339  1.00 49.06           N
ATOM   1575  CA  VAL A1437       9.661  -2.654  -3.168  1.00 49.06           C
ATOM   1576  CB  VAL A1437       8.621  -3.311  -2.304  1.00 49.06           C
ATOM   1577  CG1 VAL A1437       7.469  -2.316  -2.084  1.00 49.06           C
ATOM   1578  CG2 VAL A1437       8.186  -4.630  -2.970  1.00 49.06           C
ATOM   1579  C   VAL A1437      10.026  -1.367  -2.503  1.00 49.06           C
ATOM   1580  O   VAL A1437       9.665  -0.292  -2.979  1.00 49.06           O
ATOM   1581  N   GLU A1438      10.810  -1.438  -1.413  1.00132.67           N
ATOM   1582  CA  GLU A1438      11.116  -0.246  -0.679  1.00132.67           C
ATOM   1583  CB  GLU A1438      12.009  -0.482   0.559  1.00132.67           C
ATOM   1584  CG  GLU A1438      13.426  -0.973   0.260  1.00132.67           C
ATOM   1585  CD  GLU A1438      14.300   0.225  -0.090  1.00132.67           C
ATOM   1586  OE1 GLU A1438      14.145   1.293   0.560  1.00132.67           O
ATOM   1587  OE2 GLU A1438      15.141   0.079  -1.016  1.00132.67           O
ATOM   1588  C   GLU A1438      11.818   0.706  -1.596  1.00132.67           C
ATOM   1589  O   GLU A1438      11.611   1.914  -1.520  1.00132.67           O
ATOM   1590  N   THR A1439      12.675   0.192  -2.495  1.00 55.86           N
ATOM   1591  CA  THR A1439      13.417   1.074  -3.351  1.00 55.86           C
ATOM   1592  CB  THR A1439      14.343   0.343  -4.278  1.00 55.86           C
ATOM   1593  OG1 THR A1439      15.271  -0.439  -3.541  1.00 55.86           O
ATOM   1594  CG2 THR A1439      15.086   1.377  -5.139  1.00 55.86           C
ATOM   1595  C   THR A1439      12.478   1.869  -4.204  1.00 55.86           C
ATOM   1596  O   THR A1439      12.568   3.096  -4.231  1.00 55.86           O
ATOM   1597  N   PHE A1440      11.494   1.194  -4.840  1.00 86.42           N
ATOM   1598  CA  PHE A1440      10.596   1.835  -5.760  1.00 86.42           C
ATOM   1599  CB  PHE A1440       9.415   0.950  -6.205  1.00 86.42           C
ATOM   1600  CG  PHE A1440       9.836   0.025  -7.295  1.00 86.42           C
ATOM   1601  CD1 PHE A1440      10.520  -1.140  -7.031  1.00 86.42           C
ATOM   1602  CD2 PHE A1440       9.515   0.326  -8.599  1.00 86.42           C
ATOM   1603  CE1 PHE A1440      10.889  -1.980  -8.056  1.00 86.42           C
ATOM   1604  CE2 PHE A1440       9.879  -0.510  -9.628  1.00 86.42           C
ATOM   1605  CZ  PHE A1440      10.571  -1.665  -9.356  1.00 86.42           C
ATOM   1606  C   PHE A1440       9.986   3.024  -5.101  1.00 86.42           C
ATOM   1607  O   PHE A1440       9.878   4.067  -5.732  1.00 86.42           O
ATOM   1608  N   ILE A1441       9.554   2.913  -3.833  1.00128.85           N
ATOM   1609  CA  ILE A1441       8.958   4.055  -3.195  1.00128.85           C
ATOM   1610  CB  ILE A1441       8.339   3.750  -1.856  1.00128.85           C
ATOM   1611  CG2 ILE A1441       9.403   3.359  -0.831  1.00128.85           C
ATOM   1612  CG1 ILE A1441       7.519   4.940  -1.370  1.00128.85           C
ATOM   1613  CD1 ILE A1441       6.894   4.643  -0.012  1.00128.85           C
ATOM   1614  C   ILE A1441       9.963   5.157  -2.990  1.00128.85           C
ATOM   1615  O   ILE A1441       9.705   6.303  -3.356  1.00128.85           O
ATOM   1616  N   GLN A1442      11.162   4.846  -2.450  1.00 88.02           N
ATOM   1617  CA  GLN A1442      12.088   5.903  -2.134  1.00 88.02           C
ATOM   1618  CB  GLN A1442      13.414   5.391  -1.550  1.00 88.02           C
ATOM   1619  CG  GLN A1442      13.340   5.070  -0.059  1.00 88.02           C
ATOM   1620  CD  GLN A1442      13.453   6.402   0.673  1.00 88.02           C
ATOM   1621  OE1 GLN A1442      12.494   6.884   1.274  1.00 88.02           O
ATOM   1622  NE2 GLN A1442      14.660   7.024   0.607  1.00 88.02           N
ATOM   1623  C   GLN A1442      12.420   6.657  -3.381  1.00 88.02           C
ATOM   1624  O   GLN A1442      12.432   7.886  -3.396  1.00 88.02           O
ATOM   1625  N   GLN A1443      12.725   5.904  -4.442  1.00136.52           N
ATOM   1626  CA  GLN A1443      13.065   6.319  -5.770  1.00136.52           C
ATOM   1627  CB  GLN A1443      13.992   5.343  -6.506  1.00136.52           C
ATOM   1628  CG  GLN A1443      15.393   5.364  -5.895  1.00136.52           C
ATOM   1629  CD  GLN A1443      15.850   6.819  -5.880  1.00136.52           C
ATOM   1630  OE1 GLN A1443      16.025   7.442  -6.926  1.00136.52           O
ATOM   1631  NE2 GLN A1443      16.033   7.385  -4.656  1.00136.52           N
ATOM   1632  C   GLN A1443      11.870   6.621  -6.618  1.00136.52           C
ATOM   1633  O   GLN A1443      12.017   6.846  -7.816  1.00136.52           O
ATOM   1634  N   CYS A1444      10.651   6.507  -6.070  1.00119.10           N
ATOM   1635  CA  CYS A1444       9.456   6.564  -6.868  1.00119.10           C
ATOM   1636  CB  CYS A1444       8.153   6.444  -6.050  1.00119.10           C
ATOM   1637  SG  CYS A1444       7.788   7.900  -5.030  1.00119.10           S
ATOM   1638  C   CYS A1444       9.397   7.835  -7.661  1.00119.10           C
ATOM   1639  O   CYS A1444       8.823   7.839  -8.749  1.00119.10           O
ATOM   1640  N   GLN A1445       9.898   8.957  -7.111  1.00 71.28           N
ATOM   1641  CA  GLN A1445       9.902  10.216  -7.811  1.00 71.28           C
ATOM   1642  CB  GLN A1445      10.178  11.406  -6.879  1.00 71.28           C
ATOM   1643  CG  GLN A1445       9.118  11.543  -5.784  1.00 71.28           C
ATOM   1644  CD  GLN A1445       7.767  11.758  -6.454  1.00 71.28           C
ATOM   1645  OE1 GLN A1445       7.508  12.812  -7.033  1.00 71.28           O
ATOM   1646  NE2 GLN A1445       6.881  10.727  -6.377  1.00 71.28           N
ATOM   1647  C   GLN A1445      10.925  10.239  -8.905  1.00 71.28           C
ATOM   1648  O   GLN A1445      10.648  10.666 -10.018  1.00 71.28           O
ATOM   1649  N   PHE A1446      12.123   9.702  -8.645  1.00135.69           N
ATOM   1650  CA  PHE A1446      13.230   9.768  -9.552  1.00135.69           C
ATOM   1651  CB  PHE A1446      14.412   8.942  -9.008  1.00135.69           C
ATOM   1652  CG  PHE A1446      15.459   8.797 -10.055  1.00135.69           C
ATOM   1653  CD1 PHE A1446      15.382   7.757 -10.952  1.00135.69           C
ATOM   1654  CD2 PHE A1446      16.511   9.678 -10.141  1.00135.69           C
ATOM   1655  CE1 PHE A1446      16.339   7.598 -11.925  1.00135.69           C
ATOM   1656  CE2 PHE A1446      17.472   9.523 -11.112  1.00135.69           C
ATOM   1657  CZ  PHE A1446      17.386   8.483 -12.008  1.00135.69           C
ATOM   1658  C   PHE A1446      12.809   9.200 -10.868  1.00135.69           C
ATOM   1659  O   PHE A1446      13.234   9.683 -11.917  1.00135.69           O
ATOM   1660  N   PHE A1447      11.975   8.145 -10.856  1.00 87.17           N
ATOM   1661  CA  PHE A1447      11.630   7.530 -12.102  1.00 87.17           C
ATOM   1662  CB  PHE A1447      10.585   6.414 -11.935  1.00 87.17           C
ATOM   1663  CG  PHE A1447      11.158   5.356 -11.056  1.00 87.17           C
ATOM   1664  CD1 PHE A1447      12.114   4.491 -11.534  1.00 87.17           C
ATOM   1665  CD2 PHE A1447      10.724   5.219  -9.757  1.00 87.17           C
ATOM   1666  CE1 PHE A1447      12.638   3.510 -10.725  1.00 87.17           C
ATOM   1667  CE2 PHE A1447      11.244   4.240  -8.944  1.00 87.17           C
ATOM   1668  CZ  PHE A1447      12.207   3.387  -9.426  1.00 87.17           C
ATOM   1669  C   PHE A1447      11.027   8.531 -13.052  1.00 87.17           C
ATOM   1670  O   PHE A1447      11.621   8.813 -14.091  1.00 87.17           O
ATOM   1671  N   PHE A1448       9.812   9.050 -12.755  1.00 86.51           N
ATOM   1672  CA  PHE A1448       9.186  10.043 -13.596  1.00 86.51           C
ATOM   1673  CB  PHE A1448       7.653  10.028 -13.466  1.00 86.51           C
ATOM   1674  CG  PHE A1448       7.113  11.131 -14.308  1.00 86.51           C
ATOM   1675  CD1 PHE A1448       7.091  11.025 -15.680  1.00 86.51           C
ATOM   1676  CD2 PHE A1448       6.614  12.270 -13.721  1.00 86.51           C
ATOM   1677  CE1 PHE A1448       6.590  12.049 -16.451  1.00 86.51           C
ATOM   1678  CE2 PHE A1448       6.112  13.296 -14.485  1.00 86.51           C
ATOM   1679  CZ  PHE A1448       6.100  13.186 -15.854  1.00 86.51           C
ATOM   1680  C   PHE A1448       9.653  11.441 -13.320  1.00 86.51           C
ATOM   1681  O   PHE A1448      10.152  12.145 -14.196  1.00 86.51           O
ATOM   1682  N   TYR A1449       9.538  11.839 -12.041  1.00 62.02           N
ATOM   1683  CA  TYR A1449       9.802  13.151 -11.519  1.00 62.02           C
ATOM   1684  CB  TYR A1449       9.452  13.279 -10.026  1.00 62.02           C
ATOM   1685  CG  TYR A1449       7.968  13.174  -9.933  1.00 62.02           C
ATOM   1686  CD1 TYR A1449       7.176  14.280 -10.145  1.00 62.02           C
ATOM   1687  CD2 TYR A1449       7.364  11.972  -9.643  1.00 62.02           C
ATOM   1688  CE1 TYR A1449       5.806  14.188 -10.068  1.00 62.02           C
ATOM   1689  CE2 TYR A1449       5.995  11.874  -9.565  1.00 62.02           C
ATOM   1690  CZ  TYR A1449       5.213  12.984  -9.776  1.00 62.02           C
ATOM   1691  OH  TYR A1449       3.807  12.885  -9.697  1.00 62.02           O
ATOM   1692  C   TYR A1449      11.244  13.472 -11.705  1.00 62.02           C
ATOM   1693  O   TYR A1449      11.607  14.610 -11.992  1.00 62.02           O
ATOM   1694  N   ASN A1450      12.107  12.456 -11.564  1.00 69.55           N
ATOM   1695  CA  ASN A1450      13.516  12.655 -11.692  1.00 69.55           C
ATOM   1696  CB  ASN A1450      13.909  13.343 -13.010  1.00 69.55           C
ATOM   1697  CG  ASN A1450      15.389  13.079 -13.254  1.00 69.55           C
ATOM   1698  OD1 ASN A1450      15.763  11.995 -13.699  1.00 69.55           O
ATOM   1699  ND2 ASN A1450      16.254  14.089 -12.967  1.00 69.55           N
ATOM   1700  C   ASN A1450      13.992  13.491 -10.551  1.00 69.55           C
ATOM   1701  O   ASN A1450      14.884  14.324 -10.698  1.00 69.55           O
ATOM   1702  N   GLY A1451      13.405  13.272  -9.359  1.00 24.40           N
ATOM   1703  CA  GLY A1451      13.847  13.980  -8.196  1.00 24.40           C
ATOM   1704  C   GLY A1451      15.201  13.443  -7.857  1.00 24.40           C
ATOM   1705  O   GLY A1451      15.539  12.314  -8.212  1.00 24.40           O
ATOM   1706  N   GLU A1452      15.996  14.242  -7.117  1.00 38.99           N
ATOM   1707  CA  GLU A1452      17.342  13.872  -6.788  1.00 38.99           C
ATOM   1708  CB  GLU A1452      18.104  14.945  -5.989  1.00 38.99           C
ATOM   1709  CG  GLU A1452      18.393  16.202  -6.816  1.00 38.99           C
ATOM   1710  CD  GLU A1452      19.146  17.199  -5.947  1.00 38.99           C
ATOM   1711  OE1 GLU A1452      19.478  16.844  -4.785  1.00 38.99           O
ATOM   1712  OE2 GLU A1452      19.406  18.331  -6.438  1.00 38.99           O
ATOM   1713  C   GLU A1452      17.306  12.614  -5.986  1.00 38.99           C
ATOM   1714  O   GLU A1452      16.291  12.273  -5.381  1.00 38.99           O
ATOM   1715  N   ILE A1453      18.431  11.869  -6.002  1.00111.99           N
ATOM   1716  CA  ILE A1453      18.490  10.612  -5.317  1.00111.99           C
ATOM   1717  CB  ILE A1453      19.757   9.851  -5.582  1.00111.99           C
ATOM   1718  CG2 ILE A1453      19.728   8.582  -4.714  1.00111.99           C
ATOM   1719  CG1 ILE A1453      19.923   9.558  -7.082  1.00111.99           C
ATOM   1720  CD1 ILE A1453      18.839   8.655  -7.668  1.00111.99           C
ATOM   1721  C   ILE A1453      18.432  10.889  -3.849  1.00111.99           C
ATOM   1722  O   ILE A1453      19.222  11.665  -3.311  1.00111.99           O
ATOM   1723  N   VAL A1454      17.460  10.245  -3.176  1.00116.02           N
ATOM   1724  CA  VAL A1454      17.220  10.378  -1.768  1.00116.02           C
ATOM   1725  CB  VAL A1454      15.761  10.214  -1.423  1.00116.02           C
ATOM   1726  CG1 VAL A1454      15.562  10.355   0.093  1.00116.02           C
ATOM   1727  CG2 VAL A1454      14.931  11.194  -2.263  1.00116.02           C
ATOM   1728  C   VAL A1454      17.934   9.244  -1.100  1.00116.02           C
ATOM   1729  O   VAL A1454      18.298   8.262  -1.748  1.00116.02           O
ATOM   1730  N   GLU A1455      18.199   9.363   0.214  1.00 61.32           N
ATOM   1731  CA  GLU A1455      18.784   8.247   0.896  1.00 61.32           C
ATOM   1732  CB  GLU A1455      20.094   8.565   1.629  1.00 61.32           C
ATOM   1733  CG  GLU A1455      20.729   7.320   2.255  1.00 61.32           C
ATOM   1734  CD  GLU A1455      21.179   6.406   1.121  1.00 61.32           C
ATOM   1735  OE1 GLU A1455      21.854   6.913   0.186  1.00 61.32           O
ATOM   1736  OE2 GLU A1455      20.849   5.190   1.172  1.00 61.32           O
ATOM   1737  C   GLU A1455      17.776   7.791   1.940  1.00 61.32           C
ATOM   1738  O   GLU A1455      17.455   8.605   2.846  1.00 61.32           O
ATOM   1739  OXT GLU A1455      17.316   6.622   1.849  1.00 61.32           O
TER    1740      GLU A1455
END
