# Supplementary material for: Proteome-wide prediction of targets for aspirin: new insight into the molecular mechanism of aspirin
Source: PeerJ. 2016 Mar 10;4:e1791. doi: 10.7717/peerj.1791 (PMC4793309; doi:10.7717/peerj.1791)
Supplement: File S1 — The raw data contains all strucures of the identified 79 proteins. The Protocols show how to prepare protein strucure and run CDOCKER. [file peerj-04-1791-s004.zip › 79_protein_strucures/NP_001227.1_4-277_71.942.pdb]

EXPDTA    THEORETICAL MODEL, MODELLER 9v7 2009/09/15 13:35:07
REMARK   6 MODELLER OBJECTIVE FUNCTION:      1545.7478
REMARK   6 MODELLER BEST TEMPLATE % SEQ ID:  71.942
REMARK   6 MODELLER BLK RESIDUE  275:
REMARK   6 MODELLER BLK RESIDUE  276:
REMARK   6 MODELLER BLK RESIDUE  277:
REMARK   6 MODELLER BLK RESIDUE  278:
ATOM      1  N   CYS A   4      -4.427   6.049  25.073  1.00 60.99           N
ATOM      2  CA  CYS A   4      -3.336   5.336  24.374  1.00 60.99           C
ATOM      3  CB  CYS A   4      -3.789   3.916  23.989  1.00 60.99           C
ATOM      4  SG  CYS A   4      -2.499   2.968  23.125  1.00 60.99           S
ATOM      5  C   CYS A   4      -2.970   6.079  23.132  1.00 60.99           C
ATOM      6  O   CYS A   4      -3.064   5.552  22.025  1.00 60.99           O
ATOM      7  N   SER A   5      -2.551   7.348  23.289  1.00 27.44           N
ATOM      8  CA  SER A   5      -2.170   8.114  22.143  1.00 27.44           C
ATOM      9  CB  SER A   5      -2.106   9.629  22.396  1.00 27.44           C
ATOM     10  OG  SER A   5      -3.402  10.133  22.683  1.00 27.44           O
ATOM     11  C   SER A   5      -0.799   7.680  21.731  1.00 27.44           C
ATOM     12  O   SER A   5       0.022   7.292  22.560  1.00 27.44           O
ATOM     13  N   ARG A   6      -0.529   7.732  20.412  1.00 93.47           N
ATOM     14  CA  ARG A   6       0.754   7.362  19.888  1.00 93.47           C
ATOM     15  CB  ARG A   6       0.699   6.862  18.435  1.00 93.47           C
ATOM     16  CG  ARG A   6      -0.108   5.572  18.266  1.00 93.47           C
ATOM     17  CD  ARG A   6      -0.135   5.055  16.826  1.00 93.47           C
ATOM     18  NE  ARG A   6       1.259   4.662  16.475  1.00 93.47           N
ATOM     19  CZ  ARG A   6       1.530   4.095  15.264  1.00 93.47           C
ATOM     20  NH1 ARG A   6       0.522   3.869  14.372  1.00 93.47           N
ATOM     21  NH2 ARG A   6       2.813   3.755  14.944  1.00 93.47           N
ATOM     22  C   ARG A   6       1.626   8.579  19.915  1.00 93.47           C
ATOM     23  O   ARG A   6       1.132   9.703  19.828  1.00 93.47           O
ATOM     24  N   VAL A   7       2.957   8.391  20.055  1.00108.57           N
ATOM     25  CA  VAL A   7       3.829   9.533  20.090  1.00108.57           C
ATOM     26  CB  VAL A   7       4.282   9.881  21.482  1.00108.57           C
ATOM     27  CG1 VAL A   7       4.970   8.653  22.103  1.00108.57           C
ATOM     28  CG2 VAL A   7       5.198  11.114  21.413  1.00108.57           C
ATOM     29  C   VAL A   7       5.054   9.279  19.259  1.00108.57           C
ATOM     30  O   VAL A   7       5.580   8.167  19.214  1.00108.57           O
ATOM     31  N   ALA A   8       5.533  10.344  18.578  1.00 46.08           N
ATOM     32  CA  ALA A   8       6.708  10.313  17.746  1.00 46.08           C
ATOM     33  CB  ALA A   8       6.399  10.593  16.267  1.00 46.08           C
ATOM     34  C   ALA A   8       7.609  11.420  18.228  1.00 46.08           C
ATOM     35  O   ALA A   8       7.127  12.469  18.654  1.00 46.08           O
ATOM     36  N   LEU A   9       8.947  11.212  18.188  1.00 94.85           N
ATOM     37  CA  LEU A   9       9.852  12.220  18.683  1.00 94.85           C
ATOM     38  CB  LEU A   9      10.514  11.822  20.020  1.00 94.85           C
ATOM     39  CG  LEU A   9      11.394  12.916  20.666  1.00 94.85           C
ATOM     40  CD1 LEU A   9      10.559  13.917  21.482  1.00 94.85           C
ATOM     41  CD2 LEU A   9      12.581  12.322  21.440  1.00 94.85           C
ATOM     42  C   LEU A   9      10.995  12.388  17.720  1.00 94.85           C
ATOM     43  O   LEU A   9      11.474  11.414  17.140  1.00 94.85           O
ATOM     44  N   VAL A  10      11.475  13.642  17.544  1.00 60.63           N
ATOM     45  CA  VAL A  10      12.580  13.923  16.664  1.00 60.63           C
ATOM     46  CB  VAL A  10      12.176  14.800  15.512  1.00 60.63           C
ATOM     47  CG1 VAL A  10      13.416  15.109  14.656  1.00 60.63           C
ATOM     48  CG2 VAL A  10      11.025  14.121  14.749  1.00 60.63           C
ATOM     49  C   VAL A  10      13.616  14.681  17.445  1.00 60.63           C
ATOM     50  O   VAL A  10      13.306  15.672  18.103  1.00 60.63           O
ATOM     51  N   THR A  11      14.888  14.230  17.387  1.00114.10           N
ATOM     52  CA  THR A  11      15.958  14.898  18.078  1.00114.10           C
ATOM     53  CB  THR A  11      17.057  13.952  18.460  1.00114.10           C
ATOM     54  OG1 THR A  11      16.528  12.875  19.214  1.00114.10           O
ATOM     55  CG2 THR A  11      18.074  14.701  19.324  1.00114.10           C
ATOM     56  C   THR A  11      16.540  15.915  17.126  1.00114.10           C
ATOM     57  O   THR A  11      16.576  15.688  15.918  1.00114.10           O
ATOM     58  N   GLY A  12      17.014  17.072  17.640  1.00 44.69           N
ATOM     59  CA  GLY A  12      17.598  18.086  16.790  1.00 44.69           C
ATOM     60  C   GLY A  12      16.545  18.628  15.861  1.00 44.69           C
ATOM     61  O   GLY A  12      16.770  18.804  14.667  1.00 44.69           O
ATOM     62  N   ALA A  13      15.339  18.835  16.401  1.00103.36           N
ATOM     63  CA  ALA A  13      14.130  19.261  15.746  1.00103.36           C
ATOM     64  CB  ALA A  13      12.882  18.889  16.561  1.00103.36           C
ATOM     65  C   ALA A  13      13.994  20.717  15.364  1.00103.36           C
ATOM     66  O   ALA A  13      13.074  21.061  14.624  1.00103.36           O
ATOM     67  N   ASN A  14      14.757  21.639  15.972  1.00 98.90           N
ATOM     68  CA  ASN A  14      14.535  23.056  15.782  1.00 98.90           C
ATOM     69  CB  ASN A  14      15.278  23.925  16.820  1.00 98.90           C
ATOM     70  CG  ASN A  14      16.780  23.711  16.708  1.00 98.90           C
ATOM     71  OD1 ASN A  14      17.328  23.549  15.620  1.00 98.90           O
ATOM     72  ND2 ASN A  14      17.471  23.693  17.879  1.00 98.90           N
ATOM     73  C   ASN A  14      14.842  23.567  14.395  1.00 98.90           C
ATOM     74  O   ASN A  14      14.308  24.611  14.016  1.00 98.90           O
ATOM     75  N   ARG A  15      15.746  22.924  13.621  1.00115.82           N
ATOM     76  CA  ARG A  15      16.032  23.461  12.311  1.00115.82           C
ATOM     77  CB  ARG A  15      17.136  24.531  12.332  1.00115.82           C
ATOM     78  CG  ARG A  15      18.473  23.996  12.849  1.00115.82           C
ATOM     79  CD  ARG A  15      19.603  25.027  12.827  1.00115.82           C
ATOM     80  NE  ARG A  15      19.283  26.071  13.840  1.00115.82           N
ATOM     81  CZ  ARG A  15      20.202  27.036  14.136  1.00115.82           C
ATOM     82  NH1 ARG A  15      21.412  27.046  13.505  1.00115.82           N
ATOM     83  NH2 ARG A  15      19.909  27.993  15.064  1.00115.82           N
ATOM     84  C   ARG A  15      16.527  22.363  11.413  1.00115.82           C
ATOM     85  O   ARG A  15      16.652  21.212  11.825  1.00115.82           O
ATOM     86  N   GLY A  16      16.771  22.707  10.128  1.00 33.53           N
ATOM     87  CA  GLY A  16      17.363  21.810   9.171  1.00 33.53           C
ATOM     88  C   GLY A  16      16.460  20.655   8.902  1.00 33.53           C
ATOM     89  O   GLY A  16      15.239  20.798   8.901  1.00 33.53           O
ATOM     90  N   ILE A  17      17.063  19.466   8.669  1.00203.48           N
ATOM     91  CA  ILE A  17      16.278  18.330   8.289  1.00203.48           C
ATOM     92  CB  ILE A  17      17.012  17.211   7.577  1.00203.48           C
ATOM     93  CG2 ILE A  17      17.673  17.853   6.361  1.00203.48           C
ATOM     94  CG1 ILE A  17      17.992  16.402   8.417  1.00203.48           C
ATOM     95  CD1 ILE A  17      17.305  15.217   9.077  1.00203.48           C
ATOM     96  C   ILE A  17      15.359  17.910   9.412  1.00203.48           C
ATOM     97  O   ILE A  17      14.239  17.467   9.166  1.00203.48           O
ATOM     98  N   GLY A  18      15.787  18.066  10.682  1.00 36.15           N
ATOM     99  CA  GLY A  18      14.969  17.678  11.807  1.00 36.15           C
ATOM    100  C   GLY A  18      13.654  18.414  11.803  1.00 36.15           C
ATOM    101  O   GLY A  18      12.607  17.820  12.057  1.00 36.15           O
ATOM    102  N   LEU A  19      13.661  19.730  11.526  1.00 50.46           N
ATOM    103  CA  LEU A  19      12.444  20.503  11.553  1.00 50.46           C
ATOM    104  CB  LEU A  19      12.698  22.002  11.333  1.00 50.46           C
ATOM    105  CG  LEU A  19      11.418  22.859  11.356  1.00 50.46           C
ATOM    106  CD1 LEU A  19      10.704  22.785  12.716  1.00 50.46           C
ATOM    107  CD2 LEU A  19      11.720  24.298  10.913  1.00 50.46           C
ATOM    108  C   LEU A  19      11.497  20.031  10.485  1.00 50.46           C
ATOM    109  O   LEU A  19      10.290  19.938  10.712  1.00 50.46           O
ATOM    110  N   ALA A  20      12.022  19.729   9.283  1.00 33.64           N
ATOM    111  CA  ALA A  20      11.200  19.284   8.191  1.00 33.64           C
ATOM    112  CB  ALA A  20      11.971  19.068   6.879  1.00 33.64           C
ATOM    113  C   ALA A  20      10.566  17.979   8.552  1.00 33.64           C
ATOM    114  O   ALA A  20       9.424  17.720   8.178  1.00 33.64           O
ATOM    115  N   ILE A  21      11.309  17.100   9.255  1.00 51.56           N
ATOM    116  CA  ILE A  21      10.769  15.826   9.651  1.00 51.56           C
ATOM    117  CB  ILE A  21      11.773  14.946  10.331  1.00 51.56           C
ATOM    118  CG2 ILE A  21      11.028  13.720  10.890  1.00 51.56           C
ATOM    119  CG1 ILE A  21      12.902  14.592   9.345  1.00 51.56           C
ATOM    120  CD1 ILE A  21      14.142  13.991  10.006  1.00 51.56           C
ATOM    121  C   ILE A  21       9.620  16.043  10.597  1.00 51.56           C
ATOM    122  O   ILE A  21       8.575  15.403  10.476  1.00 51.56           O
ATOM    123  N   ALA A  22       9.775  16.966  11.565  1.00 32.28           N
ATOM    124  CA  ALA A  22       8.732  17.212  12.522  1.00 32.28           C
ATOM    125  CB  ALA A  22       9.101  18.313  13.533  1.00 32.28           C
ATOM    126  C   ALA A  22       7.510  17.683  11.789  1.00 32.28           C
ATOM    127  O   ALA A  22       6.394  17.260  12.088  1.00 32.28           O
ATOM    128  N   ARG A  23       7.698  18.563  10.788  1.00150.31           N
ATOM    129  CA  ARG A  23       6.610  19.139  10.045  1.00150.31           C
ATOM    130  CB  ARG A  23       7.115  20.077   8.929  1.00150.31           C
ATOM    131  CG  ARG A  23       6.029  20.891   8.217  1.00150.31           C
ATOM    132  CD  ARG A  23       5.642  22.165   8.960  1.00150.31           C
ATOM    133  NE  ARG A  23       6.385  23.307   8.342  1.00150.31           N
ATOM    134  CZ  ARG A  23       7.712  23.513   8.597  1.00150.31           C
ATOM    135  NH1 ARG A  23       8.434  22.595   9.302  1.00150.31           N
ATOM    136  NH2 ARG A  23       8.327  24.646   8.147  1.00150.31           N
ATOM    137  C   ARG A  23       5.838  18.053   9.345  1.00150.31           C
ATOM    138  O   ARG A  23       4.609  18.038   9.364  1.00150.31           O
ATOM    139  N   GLU A  24       6.541  17.109   8.691  1.00 88.66           N
ATOM    140  CA  GLU A  24       5.887  16.046   7.969  1.00 88.66           C
ATOM    141  CB  GLU A  24       6.852  15.154   7.166  1.00 88.66           C
ATOM    142  CG  GLU A  24       7.227  15.695   5.783  1.00 88.66           C
ATOM    143  CD  GLU A  24       8.023  16.980   5.937  1.00 88.66           C
ATOM    144  OE1 GLU A  24       7.423  17.995   6.381  1.00 88.66           O
ATOM    145  OE2 GLU A  24       9.240  16.967   5.609  1.00 88.66           O
ATOM    146  C   GLU A  24       5.159  15.144   8.903  1.00 88.66           C
ATOM    147  O   GLU A  24       4.061  14.676   8.606  1.00 88.66           O
ATOM    148  N   LEU A  25       5.780  14.869  10.055  1.00153.30           N
ATOM    149  CA  LEU A  25       5.278  13.942  11.020  1.00153.30           C
ATOM    150  CB  LEU A  25       6.364  13.750  12.100  1.00153.30           C
ATOM    151  CG  LEU A  25       6.331  12.420  12.869  1.00153.30           C
ATOM    152  CD1 LEU A  25       5.171  12.329  13.856  1.00153.30           C
ATOM    153  CD2 LEU A  25       6.376  11.239  11.882  1.00153.30           C
ATOM    154  C   LEU A  25       3.992  14.495  11.576  1.00153.30           C
ATOM    155  O   LEU A  25       3.045  13.749  11.824  1.00153.30           O
ATOM    156  N   CYS A  26       3.899  15.829  11.775  1.00106.23           N
ATOM    157  CA  CYS A  26       2.667  16.339  12.308  1.00106.23           C
ATOM    158  CB  CYS A  26       2.708  17.791  12.843  1.00106.23           C
ATOM    159  SG  CYS A  26       3.786  18.932  11.944  1.00106.23           S
ATOM    160  C   CYS A  26       1.545  16.103  11.352  1.00106.23           C
ATOM    161  O   CYS A  26       0.418  15.846  11.772  1.00106.23           O
ATOM    162  N   ARG A  27       1.802  16.227  10.039  1.00175.43           N
ATOM    163  CA  ARG A  27       0.772  15.965   9.077  1.00175.43           C
ATOM    164  CB  ARG A  27       1.116  16.614   7.731  1.00175.43           C
ATOM    165  CG  ARG A  27      -0.092  16.852   6.834  1.00175.43           C
ATOM    166  CD  ARG A  27       0.064  18.100   5.965  1.00175.43           C
ATOM    167  NE  ARG A  27       1.496  18.508   6.030  1.00175.43           N
ATOM    168  CZ  ARG A  27       1.888  19.503   6.881  1.00175.43           C
ATOM    169  NH1 ARG A  27       0.961  20.154   7.643  1.00175.43           N
ATOM    170  NH2 ARG A  27       3.204  19.855   6.956  1.00175.43           N
ATOM    171  C   ARG A  27       0.478  14.480   8.934  1.00175.43           C
ATOM    172  O   ARG A  27      -0.683  14.079   8.856  1.00175.43           O
ATOM    173  N   GLN A  28       1.536  13.638   8.838  1.00103.30           N
ATOM    174  CA  GLN A  28       1.494  12.210   8.575  1.00103.30           C
ATOM    175  CB  GLN A  28       2.792  11.727   7.915  1.00103.30           C
ATOM    176  CG  GLN A  28       3.048  12.403   6.569  1.00103.30           C
ATOM    177  CD  GLN A  28       4.244  11.722   5.928  1.00103.30           C
ATOM    178  OE1 GLN A  28       4.890  10.877   6.546  1.00103.30           O
ATOM    179  NE2 GLN A  28       4.543  12.089   4.653  1.00103.30           N
ATOM    180  C   GLN A  28       1.229  11.253   9.714  1.00103.30           C
ATOM    181  O   GLN A  28       0.571  10.232   9.513  1.00103.30           O
ATOM    182  N   PHE A  29       1.771  11.507  10.922  1.00142.26           N
ATOM    183  CA  PHE A  29       1.727  10.518  11.976  1.00142.26           C
ATOM    184  CB  PHE A  29       2.971  10.626  12.895  1.00142.26           C
ATOM    185  CG  PHE A  29       3.062   9.614  13.998  1.00142.26           C
ATOM    186  CD1 PHE A  29       2.458   9.840  15.215  1.00142.26           C
ATOM    187  CD2 PHE A  29       3.792   8.454  13.840  1.00142.26           C
ATOM    188  CE1 PHE A  29       2.556   8.924  16.237  1.00142.26           C
ATOM    189  CE2 PHE A  29       3.894   7.533  14.859  1.00142.26           C
ATOM    190  CZ  PHE A  29       3.273   7.765  16.063  1.00142.26           C
ATOM    191  C   PHE A  29       0.476  10.691  12.775  1.00142.26           C
ATOM    192  O   PHE A  29       0.092  11.805  13.129  1.00142.26           O
ATOM    193  N   SER A  30      -0.213   9.570  13.075  1.00 50.25           N
ATOM    194  CA  SER A  30      -1.431   9.691  13.818  1.00 50.25           C
ATOM    195  CB  SER A  30      -2.445   8.577  13.521  1.00 50.25           C
ATOM    196  OG  SER A  30      -2.899   8.682  12.180  1.00 50.25           O
ATOM    197  C   SER A  30      -1.074   9.595  15.260  1.00 50.25           C
ATOM    198  O   SER A  30      -0.939   8.501  15.806  1.00 50.25           O
ATOM    199  N   GLY A  31      -0.943  10.766  15.915  1.00 33.03           N
ATOM    200  CA  GLY A  31      -0.591  10.828  17.302  1.00 33.03           C
ATOM    201  C   GLY A  31       0.126  12.123  17.526  1.00 33.03           C
ATOM    202  O   GLY A  31       0.203  12.962  16.629  1.00 33.03           O
ATOM    203  N   ASP A  32       0.662  12.333  18.749  1.00115.99           N
ATOM    204  CA  ASP A  32       1.351  13.568  18.991  1.00115.99           C
ATOM    205  CB  ASP A  32       1.462  13.972  20.470  1.00115.99           C
ATOM    206  CG  ASP A  32       2.315  12.929  21.161  1.00115.99           C
ATOM    207  OD1 ASP A  32       1.814  11.791  21.358  1.00115.99           O
ATOM    208  OD2 ASP A  32       3.487  13.252  21.487  1.00115.99           O
ATOM    209  C   ASP A  32       2.744  13.473  18.447  1.00115.99           C
ATOM    210  O   ASP A  32       3.299  12.387  18.284  1.00115.99           O
ATOM    211  N   VAL A  33       3.340  14.644  18.141  1.00 55.20           N
ATOM    212  CA  VAL A  33       4.676  14.713  17.625  1.00 55.20           C
ATOM    213  CB  VAL A  33       4.732  15.337  16.259  1.00 55.20           C
ATOM    214  CG1 VAL A  33       6.200  15.461  15.815  1.00 55.20           C
ATOM    215  CG2 VAL A  33       3.844  14.514  15.313  1.00 55.20           C
ATOM    216  C   VAL A  33       5.432  15.630  18.536  1.00 55.20           C
ATOM    217  O   VAL A  33       5.000  16.756  18.786  1.00 55.20           O
ATOM    218  N   VAL A  34       6.597  15.176  19.042  1.00 49.01           N
ATOM    219  CA  VAL A  34       7.343  15.994  19.950  1.00 49.01           C
ATOM    220  CB  VAL A  34       7.790  15.260  21.180  1.00 49.01           C
ATOM    221  CG1 VAL A  34       8.621  16.218  22.051  1.00 49.01           C
ATOM    222  CG2 VAL A  34       6.554  14.679  21.887  1.00 49.01           C
ATOM    223  C   VAL A  34       8.581  16.472  19.265  1.00 49.01           C
ATOM    224  O   VAL A  34       9.424  15.687  18.832  1.00 49.01           O
ATOM    225  N   LEU A  35       8.711  17.807  19.169  1.00104.24           N
ATOM    226  CA  LEU A  35       9.866  18.440  18.609  1.00104.24           C
ATOM    227  CB  LEU A  35       9.483  19.785  17.951  1.00104.24           C
ATOM    228  CG  LEU A  35      10.610  20.609  17.300  1.00104.24           C
ATOM    229  CD1 LEU A  35      10.022  21.792  16.514  1.00104.24           C
ATOM    230  CD2 LEU A  35      11.653  21.082  18.327  1.00104.24           C
ATOM    231  C   LEU A  35      10.785  18.668  19.772  1.00104.24           C
ATOM    232  O   LEU A  35      10.365  19.196  20.802  1.00104.24           O
ATOM    233  N   THR A  36      12.063  18.236  19.659  1.00 44.94           N
ATOM    234  CA  THR A  36      12.984  18.436  20.748  1.00 44.94           C
ATOM    235  CB  THR A  36      13.585  17.169  21.288  1.00 44.94           C
ATOM    236  OG1 THR A  36      14.373  16.535  20.292  1.00 44.94           O
ATOM    237  CG2 THR A  36      12.453  16.236  21.749  1.00 44.94           C
ATOM    238  C   THR A  36      14.127  19.274  20.264  1.00 44.94           C
ATOM    239  O   THR A  36      14.453  19.278  19.078  1.00 44.94           O
ATOM    240  N   ALA A  37      14.746  20.042  21.188  1.00 38.40           N
ATOM    241  CA  ALA A  37      15.883  20.859  20.858  1.00 38.40           C
ATOM    242  CB  ALA A  37      15.506  22.253  20.331  1.00 38.40           C
ATOM    243  C   ALA A  37      16.674  21.054  22.121  1.00 38.40           C
ATOM    244  O   ALA A  37      16.125  21.010  23.220  1.00 38.40           O
ATOM    245  N   ARG A  38      18.005  21.239  21.991  1.00202.84           N
ATOM    246  CA  ARG A  38      18.859  21.462  23.133  1.00202.84           C
ATOM    247  CB  ARG A  38      20.357  21.534  22.793  1.00202.84           C
ATOM    248  CG  ARG A  38      21.210  21.810  24.035  1.00202.84           C
ATOM    249  CD  ARG A  38      22.555  22.494  23.762  1.00202.84           C
ATOM    250  NE  ARG A  38      23.407  21.582  22.947  1.00202.84           N
ATOM    251  CZ  ARG A  38      23.368  21.648  21.585  1.00202.84           C
ATOM    252  NH1 ARG A  38      22.507  22.510  20.970  1.00202.84           N
ATOM    253  NH2 ARG A  38      24.198  20.862  20.838  1.00202.84           N
ATOM    254  C   ARG A  38      18.554  22.798  23.743  1.00202.84           C
ATOM    255  O   ARG A  38      18.527  22.944  24.966  1.00202.84           O
ATOM    256  N   ASP A  39      18.349  23.817  22.884  1.00 63.14           N
ATOM    257  CA  ASP A  39      18.108  25.161  23.328  1.00 63.14           C
ATOM    258  CB  ASP A  39      18.704  26.207  22.370  1.00 63.14           C
ATOM    259  CG  ASP A  39      18.609  27.594  22.992  1.00 63.14           C
ATOM    260  OD1 ASP A  39      17.525  27.941  23.532  1.00 63.14           O
ATOM    261  OD2 ASP A  39      19.626  28.335  22.917  1.00 63.14           O
ATOM    262  C   ASP A  39      16.626  25.354  23.366  1.00 63.14           C
ATOM    263  O   ASP A  39      15.951  25.256  22.343  1.00 63.14           O
ATOM    264  N   VAL A  40      16.079  25.647  24.561  1.00110.99           N
ATOM    265  CA  VAL A  40      14.658  25.764  24.714  0.70110.99           C
ATOM    266  CB  VAL A  40      14.216  25.875  26.143  0.70110.99           C
ATOM    267  CG1 VAL A  40      14.937  27.051  26.807  0.70110.99           C
ATOM    268  CG2 VAL A  40      12.684  25.988  26.158  0.70110.99           C
ATOM    269  C   VAL A  40      14.110  26.913  23.918  1.00110.99           C
ATOM    270  O   VAL A  40      13.017  26.814  23.361  1.00110.99           O
ATOM    271  N   ALA A  41      14.833  28.044  23.848  1.00 35.03           N
ATOM    272  CA  ALA A  41      14.317  29.170  23.121  1.00 35.03           C
ATOM    273  CB  ALA A  41      15.238  30.400  23.199  1.00 35.03           C
ATOM    274  C   ALA A  41      14.184  28.811  21.672  1.00 35.03           C
ATOM    275  O   ALA A  41      13.185  29.136  21.033  1.00 35.03           O
ATOM    276  N   ARG A  42      15.201  28.123  21.117  1.00104.32           N
ATOM    277  CA  ARG A  42      15.213  27.763  19.727  1.00104.32           C
ATOM    278  CB  ARG A  42      16.531  27.085  19.311  1.00104.32           C
ATOM    279  CG  ARG A  42      17.765  27.944  19.602  1.00104.32           C
ATOM    280  CD  ARG A  42      19.070  27.375  19.042  1.00104.32           C
ATOM    281  NE  ARG A  42      19.406  28.165  17.826  1.00104.32           N
ATOM    282  CZ  ARG A  42      20.085  29.342  17.953  1.00104.32           C
ATOM    283  NH1 ARG A  42      20.460  29.782  19.190  1.00104.32           N
ATOM    284  NH2 ARG A  42      20.382  30.083  16.846  1.00104.32           N
ATOM    285  C   ARG A  42      14.099  26.798  19.457  1.00104.32           C
ATOM    286  O   ARG A  42      13.428  26.882  18.429  1.00104.32           O
ATOM    287  N   GLY A  43      13.887  25.838  20.376  1.00 21.67           N
ATOM    288  CA  GLY A  43      12.870  24.844  20.193  1.00 21.67           C
ATOM    289  C   GLY A  43      11.518  25.487  20.200  1.00 21.67           C
ATOM    290  O   GLY A  43      10.644  25.136  19.408  1.00 21.67           O
ATOM    291  N   GLN A  44      11.301  26.444  21.116  1.00113.82           N
ATOM    292  CA  GLN A  44      10.016  27.069  21.230  1.00113.82           C
ATOM    293  CB  GLN A  44       9.923  28.036  22.418  1.00113.82           C
ATOM    294  CG  GLN A  44       8.490  28.475  22.708  1.00113.82           C
ATOM    295  CD  GLN A  44       7.769  27.312  23.373  1.00113.82           C
ATOM    296  OE1 GLN A  44       6.581  27.395  23.681  1.00113.82           O
ATOM    297  NE2 GLN A  44       8.508  26.195  23.607  1.00113.82           N
ATOM    298  C   GLN A  44       9.736  27.844  19.980  1.00113.82           C
ATOM    299  O   GLN A  44       8.605  27.867  19.496  1.00113.82           O
ATOM    300  N   ALA A  45      10.768  28.504  19.424  1.00 20.10           N
ATOM    301  CA  ALA A  45      10.584  29.299  18.245  1.00 20.10           C
ATOM    302  CB  ALA A  45      11.881  29.985  17.783  1.00 20.10           C
ATOM    303  C   ALA A  45      10.137  28.403  17.132  1.00 20.10           C
ATOM    304  O   ALA A  45       9.262  28.763  16.347  1.00 20.10           O
ATOM    305  N   ALA A  46      10.735  27.202  17.040  1.00 28.63           N
ATOM    306  CA  ALA A  46      10.413  26.282  15.986  1.00 28.63           C
ATOM    307  CB  ALA A  46      11.271  25.005  16.030  1.00 28.63           C
ATOM    308  C   ALA A  46       8.979  25.863  16.089  1.00 28.63           C
ATOM    309  O   ALA A  46       8.280  25.782  15.079  1.00 28.63           O
ATOM    310  N   VAL A  47       8.499  25.588  17.318  1.00 37.25           N
ATOM    311  CA  VAL A  47       7.133  25.180  17.497  1.00 37.25           C
ATOM    312  CB  VAL A  47       6.766  24.894  18.924  1.00 37.25           C
ATOM    313  CG1 VAL A  47       5.238  24.722  19.002  1.00 37.25           C
ATOM    314  CG2 VAL A  47       7.545  23.650  19.390  1.00 37.25           C
ATOM    315  C   VAL A  47       6.247  26.291  17.030  1.00 37.25           C
ATOM    316  O   VAL A  47       5.216  26.054  16.403  1.00 37.25           O
ATOM    317  N   GLN A  48       6.640  27.543  17.323  1.00 75.24           N
ATOM    318  CA  GLN A  48       5.867  28.701  16.972  1.00 75.24           C
ATOM    319  CB  GLN A  48       6.542  30.006  17.431  1.00 75.24           C
ATOM    320  CG  GLN A  48       6.709  30.111  18.949  1.00 75.24           C
ATOM    321  CD  GLN A  48       5.359  30.463  19.553  1.00 75.24           C
ATOM    322  OE1 GLN A  48       4.839  29.752  20.412  1.00 75.24           O
ATOM    323  NE2 GLN A  48       4.771  31.600  19.094  1.00 75.24           N
ATOM    324  C   GLN A  48       5.745  28.769  15.480  1.00 75.24           C
ATOM    325  O   GLN A  48       4.687  29.110  14.953  1.00 75.24           O
ATOM    326  N   GLN A  49       6.829  28.449  14.749  1.00 95.65           N
ATOM    327  CA  GLN A  49       6.776  28.536  13.316  1.00 95.65           C
ATOM    328  CB  GLN A  49       8.092  28.134  12.628  1.00 95.65           C
ATOM    329  CG  GLN A  49       9.283  29.034  12.946  1.00 95.65           C
ATOM    330  CD  GLN A  49      10.477  28.482  12.181  1.00 95.65           C
ATOM    331  OE1 GLN A  49      11.620  28.882  12.400  1.00 95.65           O
ATOM    332  NE2 GLN A  49      10.202  27.531  11.248  1.00 95.65           N
ATOM    333  C   GLN A  49       5.759  27.561  12.815  1.00 95.65           C
ATOM    334  O   GLN A  49       4.934  27.892  11.965  1.00 95.65           O
ATOM    335  N   LEU A  50       5.790  26.330  13.357  1.00101.27           N
ATOM    336  CA  LEU A  50       4.918  25.268  12.934  1.00101.27           C
ATOM    337  CB  LEU A  50       5.202  23.941  13.665  1.00101.27           C
ATOM    338  CG  LEU A  50       6.435  23.167  13.160  1.00101.27           C
ATOM    339  CD1 LEU A  50       6.113  22.373  11.889  1.00101.27           C
ATOM    340  CD2 LEU A  50       7.633  24.100  12.942  1.00101.27           C
ATOM    341  C   LEU A  50       3.492  25.617  13.214  1.00101.27           C
ATOM    342  O   LEU A  50       2.613  25.353  12.395  1.00101.27           O
ATOM    343  N   GLN A  51       3.223  26.220  14.384  1.00 99.40           N
ATOM    344  CA  GLN A  51       1.874  26.530  14.760  1.00 99.40           C
ATOM    345  CB  GLN A  51       1.765  27.054  16.200  1.00 99.40           C
ATOM    346  CG  GLN A  51       2.509  28.362  16.438  1.00 99.40           C
ATOM    347  CD  GLN A  51       2.468  28.654  17.927  1.00 99.40           C
ATOM    348  OE1 GLN A  51       3.012  29.658  18.381  1.00 99.40           O
ATOM    349  NE2 GLN A  51       1.817  27.756  18.713  1.00 99.40           N
ATOM    350  C   GLN A  51       1.291  27.523  13.798  1.00 99.40           C
ATOM    351  O   GLN A  51       0.112  27.440  13.458  1.00 99.40           O
ATOM    352  N   ALA A  52       2.106  28.478  13.315  1.00 33.15           N
ATOM    353  CA  ALA A  52       1.629  29.469  12.390  1.00 33.15           C
ATOM    354  CB  ALA A  52       2.731  30.439  11.934  1.00 33.15           C
ATOM    355  C   ALA A  52       1.143  28.740  11.177  1.00 33.15           C
ATOM    356  O   ALA A  52       0.169  29.132  10.535  1.00 33.15           O
ATOM    357  N   GLU A  53       1.854  27.652  10.849  1.00 98.65           N
ATOM    358  CA  GLU A  53       1.634  26.768   9.745  1.00 98.65           C
ATOM    359  CB  GLU A  53       2.786  25.761   9.627  1.00 98.65           C
ATOM    360  CG  GLU A  53       4.107  26.490   9.361  1.00 98.65           C
ATOM    361  CD  GLU A  53       5.257  25.614   9.825  1.00 98.65           C
ATOM    362  OE1 GLU A  53       4.981  24.471  10.277  1.00 98.65           O
ATOM    363  OE2 GLU A  53       6.424  26.082   9.743  1.00 98.65           O
ATOM    364  C   GLU A  53       0.333  26.046   9.950  1.00 98.65           C
ATOM    365  O   GLU A  53      -0.234  25.508   9.001  1.00 98.65           O
ATOM    366  N   GLY A  54      -0.156  25.969  11.206  1.00 38.93           N
ATOM    367  CA  GLY A  54      -1.418  25.325  11.456  1.00 38.93           C
ATOM    368  C   GLY A  54      -1.187  24.004  12.125  1.00 38.93           C
ATOM    369  O   GLY A  54      -2.135  23.281  12.430  1.00 38.93           O
ATOM    370  N   LEU A  55       0.091  23.667  12.380  1.00142.01           N
ATOM    371  CA  LEU A  55       0.476  22.414  12.972  1.00142.01           C
ATOM    372  CB  LEU A  55       1.868  21.960  12.494  1.00142.01           C
ATOM    373  CG  LEU A  55       1.950  21.583  10.999  1.00142.01           C
ATOM    374  CD1 LEU A  55       1.221  20.269  10.717  1.00142.01           C
ATOM    375  CD2 LEU A  55       1.457  22.709  10.084  1.00142.01           C
ATOM    376  C   LEU A  55       0.531  22.553  14.468  1.00142.01           C
ATOM    377  O   LEU A  55       0.586  23.664  14.993  1.00142.01           O
ATOM    378  N   SER A  56       0.485  21.416  15.207  1.00151.58           N
ATOM    379  CA  SER A  56       0.525  21.536  16.639  1.00151.58           C
ATOM    380  CB  SER A  56      -0.870  21.326  17.253  1.00151.58           C
ATOM    381  OG  SER A  56      -0.871  21.703  18.619  1.00151.58           O
ATOM    382  C   SER A  56       1.468  20.516  17.233  1.00151.58           C
ATOM    383  O   SER A  56       1.035  19.535  17.837  1.00151.58           O
ATOM    384  N   PRO A  57       2.756  20.732  17.114  1.00 97.90           N
ATOM    385  CA  PRO A  57       3.711  19.837  17.715  1.00 97.90           C
ATOM    386  CD  PRO A  57       3.303  21.403  15.947  1.00 97.90           C
ATOM    387  CB  PRO A  57       4.994  19.961  16.892  1.00 97.90           C
ATOM    388  CG  PRO A  57       4.825  21.278  16.116  1.00 97.90           C
ATOM    389  C   PRO A  57       3.906  20.149  19.166  1.00 97.90           C
ATOM    390  O   PRO A  57       3.681  21.287  19.577  1.00 97.90           O
ATOM    391  N   ARG A  58       4.316  19.134  19.951  1.00142.89           N
ATOM    392  CA  ARG A  58       4.643  19.257  21.345  1.00142.89           C
ATOM    393  CB  ARG A  58       4.583  17.923  22.110  1.00142.89           C
ATOM    394  CG  ARG A  58       3.203  17.345  22.428  1.00142.89           C
ATOM    395  CD  ARG A  58       2.847  17.524  23.906  1.00142.89           C
ATOM    396  NE  ARG A  58       1.879  16.465  24.304  1.00142.89           N
ATOM    397  CZ  ARG A  58       1.888  16.021  25.596  1.00142.89           C
ATOM    398  NH1 ARG A  58       2.709  16.614  26.512  1.00142.89           N
ATOM    399  NH2 ARG A  58       1.098  14.974  25.972  1.00142.89           N
ATOM    400  C   ARG A  58       6.090  19.636  21.403  1.00142.89           C
ATOM    401  O   ARG A  58       6.804  19.525  20.408  1.00142.89           O
ATOM    402  N   PHE A  59       6.559  20.112  22.577  1.00 65.71           N
ATOM    403  CA  PHE A  59       7.945  20.460  22.719  1.00 65.71           C
ATOM    404  CB  PHE A  59       8.162  21.983  22.772  1.00 65.71           C
ATOM    405  CG  PHE A  59       9.607  22.232  23.015  1.00 65.71           C
ATOM    406  CD1 PHE A  59      10.530  21.994  22.024  1.00 65.71           C
ATOM    407  CD2 PHE A  59      10.036  22.722  24.227  1.00 65.71           C
ATOM    408  CE1 PHE A  59      11.866  22.226  22.245  1.00 65.71           C
ATOM    409  CE2 PHE A  59      11.371  22.958  24.453  1.00 65.71           C
ATOM    410  CZ  PHE A  59      12.289  22.708  23.462  1.00 65.71           C
ATOM    411  C   PHE A  59       8.497  19.882  23.992  1.00 65.71           C
ATOM    412  O   PHE A  59       7.834  19.866  25.028  1.00 65.71           O
ATOM    413  N   HIS A  60       9.740  19.353  23.928  1.00 65.36           N
ATOM    414  CA  HIS A  60      10.416  18.907  25.117  1.00 65.36           C
ATOM    415  ND1 HIS A  60      11.881  16.930  27.295  1.00 65.36           N
ATOM    416  CG  HIS A  60      10.589  17.064  26.839  1.00 65.36           C
ATOM    417  CB  HIS A  60      10.220  17.412  25.427  1.00 65.36           C
ATOM    418  NE2 HIS A  60      10.551  16.558  29.039  1.00 65.36           N
ATOM    419  CD2 HIS A  60       9.789  16.833  27.917  1.00 65.36           C
ATOM    420  CE1 HIS A  60      11.800  16.627  28.616  1.00 65.36           C
ATOM    421  C   HIS A  60      11.879  19.157  24.878  1.00 65.36           C
ATOM    422  O   HIS A  60      12.375  18.940  23.774  1.00 65.36           O
ATOM    423  N   GLN A  61      12.630  19.628  25.897  1.00150.32           N
ATOM    424  CA  GLN A  61      14.009  19.917  25.610  1.00150.32           C
ATOM    425  CB  GLN A  61      14.713  20.889  26.580  1.00150.32           C
ATOM    426  CG  GLN A  61      15.042  20.308  27.955  1.00150.32           C
ATOM    427  CD  GLN A  61      16.406  19.626  27.863  1.00150.32           C
ATOM    428  OE1 GLN A  61      16.626  18.564  28.444  1.00150.32           O
ATOM    429  NE2 GLN A  61      17.349  20.248  27.105  1.00150.32           N
ATOM    430  C   GLN A  61      14.787  18.640  25.618  1.00150.32           C
ATOM    431  O   GLN A  61      14.433  17.696  26.322  1.00150.32           O
ATOM    432  N   LEU A  62      15.854  18.572  24.788  1.00 80.27           N
ATOM    433  CA  LEU A  62      16.715  17.421  24.776  1.00 80.27           C
ATOM    434  CB  LEU A  62      16.190  16.276  23.892  1.00 80.27           C
ATOM    435  CG  LEU A  62      17.128  15.056  23.829  1.00 80.27           C
ATOM    436  CD1 LEU A  62      17.302  14.396  25.206  1.00 80.27           C
ATOM    437  CD2 LEU A  62      16.670  14.066  22.746  1.00 80.27           C
ATOM    438  C   LEU A  62      18.062  17.797  24.234  1.00 80.27           C
ATOM    439  O   LEU A  62      18.179  18.348  23.142  1.00 80.27           O
ATOM    440  N   ASP A  63      19.125  17.508  25.006  1.00 72.19           N
ATOM    441  CA  ASP A  63      20.478  17.688  24.559  1.00 72.19           C
ATOM    442  CB  ASP A  63      21.276  18.628  25.480  1.00 72.19           C
ATOM    443  CG  ASP A  63      22.689  18.803  24.942  1.00 72.19           C
ATOM    444  OD1 ASP A  63      23.074  18.062  23.999  1.00 72.19           O
ATOM    445  OD2 ASP A  63      23.407  19.687  25.481  1.00 72.19           O
ATOM    446  C   ASP A  63      21.073  16.314  24.684  1.00 72.19           C
ATOM    447  O   ASP A  63      21.227  15.787  25.782  1.00 72.19           O
ATOM    448  N   ILE A  64      21.443  15.698  23.553  1.00 92.44           N
ATOM    449  CA  ILE A  64      21.928  14.343  23.509  1.00 92.44           C
ATOM    450  CB  ILE A  64      22.078  13.837  22.101  1.00 92.44           C
ATOM    451  CG2 ILE A  64      20.667  13.763  21.496  1.00 92.44           C
ATOM    452  CG1 ILE A  64      23.053  14.698  21.283  1.00 92.44           C
ATOM    453  CD1 ILE A  64      23.341  14.125  19.893  1.00 92.44           C
ATOM    454  C   ILE A  64      23.207  14.170  24.286  1.00 92.44           C
ATOM    455  O   ILE A  64      23.561  13.049  24.650  1.00 92.44           O
ATOM    456  N   ASP A  65      24.004  15.244  24.431  1.00 72.00           N
ATOM    457  CA  ASP A  65      25.238  15.237  25.179  1.00 72.00           C
ATOM    458  CB  ASP A  65      26.128  16.448  24.860  1.00 72.00           C
ATOM    459  CG  ASP A  65      26.642  16.243  23.442  1.00 72.00           C
ATOM    460  OD1 ASP A  65      26.453  15.116  22.911  1.00 72.00           O
ATOM    461  OD2 ASP A  65      27.229  17.201  22.872  1.00 72.00           O
ATOM    462  C   ASP A  65      25.013  15.193  26.669  1.00 72.00           C
ATOM    463  O   ASP A  65      25.919  14.829  27.419  1.00 72.00           O
ATOM    464  N   ASP A  66      23.834  15.640  27.153  1.00 47.61           N
ATOM    465  CA  ASP A  66      23.580  15.669  28.573  1.00 47.61           C
ATOM    466  CB  ASP A  66      22.835  16.946  29.009  1.00 47.61           C
ATOM    467  CG  ASP A  66      22.818  17.038  30.529  1.00 47.61           C
ATOM    468  OD1 ASP A  66      23.094  16.005  31.196  1.00 47.61           O
ATOM    469  OD2 ASP A  66      22.525  18.150  31.044  1.00 47.61           O
ATOM    470  C   ASP A  66      22.732  14.485  28.936  1.00 47.61           C
ATOM    471  O   ASP A  66      21.578  14.374  28.526  1.00 47.61           O
ATOM    472  N   LEU A  67      23.294  13.577  29.754  1.00 53.71           N
ATOM    473  CA  LEU A  67      22.644  12.357  30.140  1.00 53.71           C
ATOM    474  CB  LEU A  67      23.574  11.461  30.974  1.00 53.71           C
ATOM    475  CG  LEU A  67      22.992  10.074  31.288  1.00 53.71           C
ATOM    476  CD1 LEU A  67      22.726   9.286  29.995  1.00 53.71           C
ATOM    477  CD2 LEU A  67      23.891   9.307  32.272  1.00 53.71           C
ATOM    478  C   LEU A  67      21.421  12.677  30.946  1.00 53.71           C
ATOM    479  O   LEU A  67      20.403  11.994  30.851  1.00 53.71           O
ATOM    480  N   GLN A  68      21.496  13.727  31.780  1.00 28.54           N
ATOM    481  CA  GLN A  68      20.388  14.090  32.612  1.00 28.54           C
ATOM    482  CB  GLN A  68      20.716  15.266  33.544  1.00 28.54           C
ATOM    483  CG  GLN A  68      21.822  14.935  34.547  1.00 28.54           C
ATOM    484  CD  GLN A  68      22.061  16.164  35.410  1.00 28.54           C
ATOM    485  OE1 GLN A  68      21.427  17.202  35.224  1.00 28.54           O
ATOM    486  NE2 GLN A  68      23.003  16.047  36.383  1.00 28.54           N
ATOM    487  C   GLN A  68      19.236  14.499  31.748  1.00 28.54           C
ATOM    488  O   GLN A  68      18.090  14.174  32.050  1.00 28.54           O
ATOM    489  N   SER A  69      19.507  15.233  30.648  1.00 82.94           N
ATOM    490  CA  SER A  69      18.429  15.689  29.814  1.00 82.94           C
ATOM    491  CB  SER A  69      18.845  16.690  28.725  1.00 82.94           C
ATOM    492  OG  SER A  69      19.489  16.020  27.658  1.00 82.94           O
ATOM    493  C   SER A  69      17.772  14.512  29.159  1.00 82.94           C
ATOM    494  O   SER A  69      16.553  14.494  28.992  1.00 82.94           O
ATOM    495  N   ILE A  70      18.560  13.488  28.773  1.00 37.23           N
ATOM    496  CA  ILE A  70      18.009  12.331  28.126  1.00 37.23           C
ATOM    497  CB  ILE A  70      19.062  11.347  27.700  1.00 37.23           C
ATOM    498  CG2 ILE A  70      18.354  10.093  27.161  1.00 37.23           C
ATOM    499  CG1 ILE A  70      20.018  11.996  26.684  1.00 37.23           C
ATOM    500  CD1 ILE A  70      21.277  11.173  26.417  1.00 37.23           C
ATOM    501  C   ILE A  70      17.101  11.630  29.093  1.00 37.23           C
ATOM    502  O   ILE A  70      15.993  11.231  28.740  1.00 37.23           O
ATOM    503  N   ARG A  71      17.543  11.476  30.356  1.00153.44           N
ATOM    504  CA  ARG A  71      16.748  10.788  31.334  1.00153.44           C
ATOM    505  CB  ARG A  71      17.447  10.577  32.688  1.00153.44           C
ATOM    506  CG  ARG A  71      18.386   9.369  32.692  1.00153.44           C
ATOM    507  CD  ARG A  71      19.720   9.588  31.987  1.00153.44           C
ATOM    508  NE  ARG A  71      20.734   9.804  33.054  1.00153.44           N
ATOM    509  CZ  ARG A  71      21.300   8.730  33.679  1.00153.44           C
ATOM    510  NH1 ARG A  71      20.939   7.463  33.320  1.00153.44           N
ATOM    511  NH2 ARG A  71      22.219   8.922  34.670  1.00153.44           N
ATOM    512  C   ARG A  71      15.472  11.531  31.580  1.00153.44           C
ATOM    513  O   ARG A  71      14.429  10.916  31.797  1.00153.44           O
ATOM    514  N   ALA A  72      15.519  12.876  31.573  1.00 28.85           N
ATOM    515  CA  ALA A  72      14.337  13.655  31.808  1.00 28.85           C
ATOM    516  CB  ALA A  72      14.606  15.170  31.784  1.00 28.85           C
ATOM    517  C   ALA A  72      13.344  13.355  30.723  1.00 28.85           C
ATOM    518  O   ALA A  72      12.155  13.203  31.003  1.00 28.85           O
ATOM    519  N   LEU A  73      13.798  13.258  29.452  1.00180.23           N
ATOM    520  CA  LEU A  73      12.872  12.930  28.400  1.00180.23           C
ATOM    521  CB  LEU A  73      13.451  12.688  26.988  1.00180.23           C
ATOM    522  CG  LEU A  73      13.488  13.856  25.996  1.00180.23           C
ATOM    523  CD1 LEU A  73      12.067  14.345  25.668  1.00180.23           C
ATOM    524  CD2 LEU A  73      14.441  14.959  26.444  1.00180.23           C
ATOM    525  C   LEU A  73      12.291  11.590  28.663  1.00180.23           C
ATOM    526  O   LEU A  73      11.086  11.396  28.539  1.00180.23           O
ATOM    527  N   ARG A  74      13.145  10.628  29.041  1.00117.84           N
ATOM    528  CA  ARG A  74      12.719   9.272  29.196  1.00117.84           C
ATOM    529  CB  ARG A  74      13.882   8.409  29.714  1.00117.84           C
ATOM    530  CG  ARG A  74      13.577   6.928  29.921  1.00117.84           C
ATOM    531  CD  ARG A  74      14.757   6.191  30.557  1.00117.84           C
ATOM    532  NE  ARG A  74      14.942   6.779  31.913  1.00117.84           N
ATOM    533  CZ  ARG A  74      16.134   6.668  32.569  1.00117.84           C
ATOM    534  NH1 ARG A  74      17.190   6.032  31.983  1.00117.84           N
ATOM    535  NH2 ARG A  74      16.266   7.197  33.820  1.00117.84           N
ATOM    536  C   ARG A  74      11.602   9.237  30.195  1.00117.84           C
ATOM    537  O   ARG A  74      10.568   8.610  29.966  1.00117.84           O
ATOM    538  N   ASP A  75      11.767   9.945  31.325  1.00 36.76           N
ATOM    539  CA  ASP A  75      10.769   9.951  32.358  1.00 36.76           C
ATOM    540  CB  ASP A  75      11.210  10.757  33.589  1.00 36.76           C
ATOM    541  CG  ASP A  75      12.345   9.992  34.255  1.00 36.76           C
ATOM    542  OD1 ASP A  75      12.147   8.787  34.567  1.00 36.76           O
ATOM    543  OD2 ASP A  75      13.432  10.600  34.444  1.00 36.76           O
ATOM    544  C   ASP A  75       9.504  10.570  31.838  1.00 36.76           C
ATOM    545  O   ASP A  75       8.408  10.095  32.131  1.00 36.76           O
ATOM    546  N   PHE A  76       9.625  11.650  31.044  1.00 60.26           N
ATOM    547  CA  PHE A  76       8.485  12.353  30.521  1.00 60.26           C
ATOM    548  CB  PHE A  76       8.910  13.572  29.676  1.00 60.26           C
ATOM    549  CG  PHE A  76       7.734  14.144  28.954  1.00 60.26           C
ATOM    550  CD1 PHE A  76       6.782  14.893  29.609  1.00 60.26           C
ATOM    551  CD2 PHE A  76       7.604  13.948  27.598  1.00 60.26           C
ATOM    552  CE1 PHE A  76       5.710  15.419  28.923  1.00 60.26           C
ATOM    553  CE2 PHE A  76       6.536  14.471  26.907  1.00 60.26           C
ATOM    554  CZ  PHE A  76       5.585  15.207  27.570  1.00 60.26           C
ATOM    555  C   PHE A  76       7.682  11.433  29.652  1.00 60.26           C
ATOM    556  O   PHE A  76       6.461  11.357  29.781  1.00 60.26           O
ATOM    557  N   LEU A  77       8.356  10.695  28.751  1.00103.83           N
ATOM    558  CA  LEU A  77       7.687   9.815  27.834  1.00103.83           C
ATOM    559  CB  LEU A  77       8.677   9.141  26.858  1.00103.83           C
ATOM    560  CG  LEU A  77       9.235  10.045  25.730  1.00103.83           C
ATOM    561  CD1 LEU A  77       8.265  10.158  24.552  1.00103.83           C
ATOM    562  CD2 LEU A  77       9.603  11.442  26.237  1.00103.83           C
ATOM    563  C   LEU A  77       6.968   8.737  28.589  1.00103.83           C
ATOM    564  O   LEU A  77       5.824   8.408  28.275  1.00103.83           O
ATOM    565  N   ARG A  78       7.615   8.155  29.614  1.00126.83           N
ATOM    566  CA  ARG A  78       7.003   7.084  30.348  1.00126.83           C
ATOM    567  CB  ARG A  78       7.938   6.520  31.432  1.00126.83           C
ATOM    568  CG  ARG A  78       7.347   5.354  32.224  1.00126.83           C
ATOM    569  CD  ARG A  78       8.296   4.813  33.296  1.00126.83           C
ATOM    570  NE  ARG A  78       8.371   5.837  34.375  1.00126.83           N
ATOM    571  CZ  ARG A  78       8.877   5.507  35.599  1.00126.83           C
ATOM    572  NH1 ARG A  78       9.342   4.244  35.828  1.00126.83           N
ATOM    573  NH2 ARG A  78       8.913   6.440  36.595  1.00126.83           N
ATOM    574  C   ARG A  78       5.758   7.577  31.020  1.00126.83           C
ATOM    575  O   ARG A  78       4.709   6.936  30.955  1.00126.83           O
ATOM    576  N   LYS A  79       5.832   8.745  31.684  1.00 39.70           N
ATOM    577  CA  LYS A  79       4.688   9.207  32.414  1.00 39.70           C
ATOM    578  CB  LYS A  79       4.984  10.478  33.227  1.00 39.70           C
ATOM    579  CG  LYS A  79       3.785  10.984  34.031  1.00 39.70           C
ATOM    580  CD  LYS A  79       4.152  12.034  35.081  1.00 39.70           C
ATOM    581  CE  LYS A  79       2.953  12.538  35.886  1.00 39.70           C
ATOM    582  NZ  LYS A  79       3.395  13.546  36.875  1.00 39.70           N
ATOM    583  C   LYS A  79       3.545   9.520  31.495  1.00 39.70           C
ATOM    584  O   LYS A  79       2.434   9.032  31.696  1.00 39.70           O
ATOM    585  N   GLU A  80       3.783  10.358  30.465  1.00108.39           N
ATOM    586  CA  GLU A  80       2.698  10.782  29.623  1.00108.39           C
ATOM    587  CB  GLU A  80       3.124  11.912  28.671  1.00108.39           C
ATOM    588  CG  GLU A  80       3.520  13.210  29.376  1.00108.39           C
ATOM    589  CD  GLU A  80       2.252  13.992  29.676  0.50108.39           C
ATOM    590  OE1 GLU A  80       1.428  14.163  28.739  0.50108.39           O
ATOM    591  OE2 GLU A  80       2.089  14.427  30.847  0.50108.39           O
ATOM    592  C   GLU A  80       2.182   9.680  28.740  1.00108.39           C
ATOM    593  O   GLU A  80       1.000   9.342  28.746  1.00108.39           O
ATOM    594  N   TYR A  81       3.082   9.152  27.896  1.00121.57           N
ATOM    595  CA  TYR A  81       2.797   8.172  26.885  1.00121.57           C
ATOM    596  CB  TYR A  81       3.731   8.336  25.678  1.00121.57           C
ATOM    597  CG  TYR A  81       3.433   9.717  25.204  1.00121.57           C
ATOM    598  CD1 TYR A  81       2.295   9.969  24.473  1.00121.57           C
ATOM    599  CD2 TYR A  81       4.281  10.759  25.502  1.00121.57           C
ATOM    600  CE1 TYR A  81       2.008  11.242  24.042  1.00121.57           C
ATOM    601  CE2 TYR A  81       3.999  12.035  25.073  1.00121.57           C
ATOM    602  CZ  TYR A  81       2.860  12.277  24.343  1.00121.57           C
ATOM    603  OH  TYR A  81       2.566  13.585  23.903  1.00121.57           O
ATOM    604  C   TYR A  81       2.801   6.746  27.337  1.00121.57           C
ATOM    605  O   TYR A  81       2.057   5.924  26.804  1.00121.57           O
ATOM    606  N   GLY A  82       3.695   6.395  28.279  1.00 24.87           N
ATOM    607  CA  GLY A  82       3.813   5.024  28.681  1.00 24.87           C
ATOM    608  C   GLY A  82       4.791   4.362  27.753  1.00 24.87           C
ATOM    609  O   GLY A  82       4.925   3.138  27.756  1.00 24.87           O
ATOM    610  N   GLY A  83       5.503   5.160  26.926  1.00 31.55           N
ATOM    611  CA  GLY A  83       6.461   4.606  26.008  1.00 31.55           C
ATOM    612  C   GLY A  83       6.589   5.544  24.842  1.00 31.55           C
ATOM    613  O   GLY A  83       6.224   6.714  24.941  1.00 31.55           O
ATOM    614  N   LEU A  84       7.148   5.051  23.710  1.00 82.58           N
ATOM    615  CA  LEU A  84       7.336   5.864  22.532  1.00 82.58           C
ATOM    616  CB  LEU A  84       8.722   6.528  22.489  1.00 82.58           C
ATOM    617  CG  LEU A  84       9.000   7.410  21.260  1.00 82.58           C
ATOM    618  CD1 LEU A  84       8.064   8.627  21.205  1.00 82.58           C
ATOM    619  CD2 LEU A  84      10.486   7.800  21.202  1.00 82.58           C
ATOM    620  C   LEU A  84       7.182   5.014  21.299  1.00 82.58           C
ATOM    621  O   LEU A  84       7.699   3.900  21.227  1.00 82.58           O
ATOM    622  N   ASN A  85       6.372   5.498  20.330  1.00 88.02           N
ATOM    623  CA  ASN A  85       6.134   4.835  19.071  1.00 88.02           C
ATOM    624  CB  ASN A  85       4.798   5.259  18.443  1.00 88.02           C
ATOM    625  CG  ASN A  85       3.686   4.739  19.346  1.00 88.02           C
ATOM    626  OD1 ASN A  85       3.462   5.253  20.441  1.00 88.02           O
ATOM    627  ND2 ASN A  85       2.960   3.692  18.871  1.00 88.02           N
ATOM    628  C   ASN A  85       7.215   5.054  18.041  1.00 88.02           C
ATOM    629  O   ASN A  85       7.662   4.101  17.403  1.00 88.02           O
ATOM    630  N   VAL A  86       7.662   6.314  17.824  1.00116.72           N
ATOM    631  CA  VAL A  86       8.632   6.498  16.774  1.00116.72           C
ATOM    632  CB  VAL A  86       8.078   7.096  15.508  1.00116.72           C
ATOM    633  CG1 VAL A  86       8.400   8.597  15.450  1.00116.72           C
ATOM    634  CG2 VAL A  86       8.586   6.274  14.316  1.00116.72           C
ATOM    635  C   VAL A  86       9.713   7.402  17.289  1.00116.72           C
ATOM    636  O   VAL A  86       9.447   8.392  17.971  1.00116.72           O
ATOM    637  N   LEU A  87      10.980   7.051  16.986  1.00 68.38           N
ATOM    638  CA  LEU A  87      12.103   7.832  17.421  1.00 68.38           C
ATOM    639  CB  LEU A  87      12.986   7.092  18.442  1.00 68.38           C
ATOM    640  CG  LEU A  87      14.266   7.845  18.854  1.00 68.38           C
ATOM    641  CD1 LEU A  87      13.949   9.176  19.554  1.00 68.38           C
ATOM    642  CD2 LEU A  87      15.186   6.939  19.689  1.00 68.38           C
ATOM    643  C   LEU A  87      12.962   8.138  16.237  1.00 68.38           C
ATOM    644  O   LEU A  87      13.378   7.236  15.510  1.00 68.38           O
ATOM    645  N   VAL A  88      13.240   9.437  16.004  1.00143.29           N
ATOM    646  CA  VAL A  88      14.117   9.786  14.927  1.00143.29           C
ATOM    647  CB  VAL A  88      13.444  10.662  13.893  1.00143.29           C
ATOM    648  CG1 VAL A  88      13.144  12.048  14.462  1.00143.29           C
ATOM    649  CG2 VAL A  88      14.296  10.695  12.626  1.00143.29           C
ATOM    650  C   VAL A  88      15.328  10.449  15.539  1.00143.29           C
ATOM    651  O   VAL A  88      15.247  11.533  16.119  1.00143.29           O
ATOM    652  N   ASN A  89      16.498   9.775  15.442  1.00 75.93           N
ATOM    653  CA  ASN A  89      17.726  10.303  15.977  1.00 75.93           C
ATOM    654  CB  ASN A  89      18.730   9.235  16.442  1.00 75.93           C
ATOM    655  CG  ASN A  89      18.253   8.653  17.762  1.00 75.93           C
ATOM    656  OD1 ASN A  89      18.039   9.379  18.732  1.00 75.93           O
ATOM    657  ND2 ASN A  89      18.088   7.303  17.803  1.00 75.93           N
ATOM    658  C   ASN A  89      18.398  11.071  14.876  1.00 75.93           C
ATOM    659  O   ASN A  89      19.211  10.543  14.118  1.00 75.93           O
ATOM    660  N   ASN A  90      17.968  12.332  14.721  1.00111.46           N
ATOM    661  CA  ASN A  90      18.440  13.289  13.760  1.00111.46           C
ATOM    662  CB  ASN A  90      17.321  14.295  13.425  1.00111.46           C
ATOM    663  CG  ASN A  90      17.877  15.471  12.628  1.00111.46           C
ATOM    664  OD1 ASN A  90      18.440  15.356  11.543  1.00111.46           O
ATOM    665  ND2 ASN A  90      17.704  16.685  13.215  1.00111.46           N
ATOM    666  C   ASN A  90      19.648  14.091  14.198  1.00111.46           C
ATOM    667  O   ASN A  90      20.502  14.434  13.380  1.00111.46           O
ATOM    668  N   ALA A  91      19.750  14.438  15.498  1.00 57.14           N
ATOM    669  CA  ALA A  91      20.738  15.395  15.945  1.00 57.14           C
ATOM    670  CB  ALA A  91      20.728  15.602  17.469  1.00 57.14           C
ATOM    671  C   ALA A  91      22.136  14.987  15.554  1.00 57.14           C
ATOM    672  O   ALA A  91      22.505  13.820  15.668  1.00 57.14           O
ATOM    673  N   ALA A  92      22.945  15.954  15.046  1.00 56.99           N
ATOM    674  CA  ALA A  92      24.348  15.721  14.793  1.00 56.99           C
ATOM    675  CB  ALA A  92      24.729  14.708  13.716  1.00 56.99           C
ATOM    676  C   ALA A  92      25.045  17.007  14.459  1.00 56.99           C
ATOM    677  O   ALA A  92      24.410  18.035  14.231  1.00 56.99           O
ATOM    678  N   VAL A  93      26.399  16.960  14.432  1.00 47.98           N
ATOM    679  CA  VAL A  93      27.208  18.130  14.218  1.00 47.98           C
ATOM    680  CB  VAL A  93      27.764  18.653  15.514  1.00 47.98           C
ATOM    681  CG1 VAL A  93      28.639  19.890  15.248  1.00 47.98           C
ATOM    682  CG2 VAL A  93      26.582  18.925  16.462  1.00 47.98           C
ATOM    683  C   VAL A  93      28.365  17.787  13.312  1.00 47.98           C
ATOM    684  O   VAL A  93      28.704  16.617  13.140  1.00 47.98           O
ATOM    685  N   ALA A  94      28.970  18.814  12.665  1.00 42.67           N
ATOM    686  CA  ALA A  94      30.143  18.611  11.856  1.00 42.67           C
ATOM    687  CB  ALA A  94      29.823  18.273  10.391  1.00 42.67           C
ATOM    688  C   ALA A  94      30.931  19.884  11.859  1.00 42.67           C
ATOM    689  O   ALA A  94      30.369  20.976  11.902  1.00 42.67           O
ATOM    690  N   PHE A  95      32.274  19.767  11.840  1.00 69.50           N
ATOM    691  CA  PHE A  95      33.114  20.931  11.760  1.00 69.50           C
ATOM    692  CB  PHE A  95      34.543  20.720  12.288  1.00 69.50           C
ATOM    693  CG  PHE A  95      34.499  20.572  13.775  1.00 69.50           C
ATOM    694  CD1 PHE A  95      34.088  19.388  14.344  1.00 69.50           C
ATOM    695  CD2 PHE A  95      34.897  21.603  14.598  1.00 69.50           C
ATOM    696  CE1 PHE A  95      34.054  19.237  15.710  1.00 69.50           C
ATOM    697  CE2 PHE A  95      34.866  21.459  15.966  1.00 69.50           C
ATOM    698  CZ  PHE A  95      34.443  20.275  16.523  1.00 69.50           C
ATOM    699  C   PHE A  95      33.204  21.291  10.299  1.00 69.50           C
ATOM    700  O   PHE A  95      33.161  20.418   9.432  1.00 69.50           O
ATOM    701  N   LYS A  96      33.335  22.599   9.986  1.00 59.99           N
ATOM    702  CA  LYS A  96      33.399  23.066   8.622  1.00 59.99           C
ATOM    703  CB  LYS A  96      33.434  24.595   8.489  1.00 59.99           C
ATOM    704  CG  LYS A  96      32.143  25.267   8.958  1.00 59.99           C
ATOM    705  CD  LYS A  96      32.280  26.777   9.160  1.00 59.99           C
ATOM    706  CE  LYS A  96      30.985  27.443   9.630  1.00 59.99           C
ATOM    707  NZ  LYS A  96      31.208  28.890   9.836  1.00 59.99           N
ATOM    708  C   LYS A  96      34.662  22.529   8.008  1.00 59.99           C
ATOM    709  O   LYS A  96      35.556  22.068   8.712  1.00 59.99           O
ATOM    710  N   SER A  97      34.777  22.623   6.666  1.00158.05           N
ATOM    711  CA  SER A  97      35.829  21.980   5.918  1.00158.05           C
ATOM    712  CB  SER A  97      35.922  22.458   4.455  1.00158.05           C
ATOM    713  OG  SER A  97      34.798  22.013   3.709  1.00158.05           O
ATOM    714  C   SER A  97      37.196  22.165   6.517  1.00158.05           C
ATOM    715  O   SER A  97      37.761  21.223   7.067  1.00158.05           O
ATOM    716  N   ASP A  98      37.790  23.364   6.438  1.00213.28           N
ATOM    717  CA  ASP A  98      39.118  23.512   6.968  1.00213.28           C
ATOM    718  CB  ASP A  98      40.065  24.211   5.966  1.00213.28           C
ATOM    719  CG  ASP A  98      39.493  25.578   5.580  1.00213.28           C
ATOM    720  OD1 ASP A  98      38.347  25.886   6.005  1.00213.28           O
ATOM    721  OD2 ASP A  98      40.196  26.334   4.858  1.00213.28           O
ATOM    722  C   ASP A  98      39.003  24.353   8.190  1.00213.28           C
ATOM    723  O   ASP A  98      39.621  25.411   8.303  1.00213.28           O
ATOM    724  N   ASP A  99      38.188  23.886   9.149  1.00 84.42           N
ATOM    725  CA  ASP A  99      38.076  24.592  10.388  1.00 84.42           C
ATOM    726  CB  ASP A  99      36.991  23.991  11.305  1.00 84.42           C
ATOM    727  CG  ASP A  99      36.820  24.853  12.547  1.00 84.42           C
ATOM    728  OD1 ASP A  99      37.845  25.131  13.221  1.00 84.42           O
ATOM    729  OD2 ASP A  99      35.656  25.227  12.851  1.00 84.42           O
ATOM    730  C   ASP A  99      39.416  24.428  11.036  1.00 84.42           C
ATOM    731  O   ASP A  99      40.047  23.379  10.921  1.00 84.42           O
ATOM    732  N   PRO A 100      39.877  25.461  11.679  1.00 82.47           N
ATOM    733  CA  PRO A 100      41.172  25.469  12.303  1.00 82.47           C
ATOM    734  CD  PRO A 100      39.370  26.801  11.439  1.00 82.47           C
ATOM    735  CB  PRO A 100      41.502  26.942  12.565  1.00 82.47           C
ATOM    736  CG  PRO A 100      40.159  27.680  12.421  1.00 82.47           C
ATOM    737  C   PRO A 100      41.329  24.609  13.517  1.00 82.47           C
ATOM    738  O   PRO A 100      42.471  24.340  13.888  1.00 82.47           O
ATOM    739  N   MET A 101      40.231  24.172  14.160  1.00138.88           N
ATOM    740  CA  MET A 101      40.382  23.396  15.358  1.00138.88           C
ATOM    741  CB  MET A 101      39.050  22.924  15.972  1.00138.88           C
ATOM    742  CG  MET A 101      38.376  23.959  16.882  1.00138.88           C
ATOM    743  SD  MET A 101      37.707  25.435  16.064  1.00138.88           S
ATOM    744  CE  MET A 101      39.312  26.265  15.892  1.00138.88           C
ATOM    745  C   MET A 101      41.241  22.202  15.082  1.00138.88           C
ATOM    746  O   MET A 101      41.228  21.626  13.996  1.00138.88           O
ATOM    747  N   PRO A 102      42.000  21.824  16.079  1.00141.67           N
ATOM    748  CA  PRO A 102      42.906  20.721  15.956  1.00141.67           C
ATOM    749  CD  PRO A 102      42.358  22.700  17.178  1.00141.67           C
ATOM    750  CB  PRO A 102      43.722  20.693  17.253  1.00141.67           C
ATOM    751  CG  PRO A 102      43.055  21.747  18.162  1.00141.67           C
ATOM    752  C   PRO A 102      42.116  19.494  15.640  1.00141.67           C
ATOM    753  O   PRO A 102      40.993  19.354  16.114  1.00141.67           O
ATOM    754  N   PHE A 103      42.700  18.588  14.844  1.00 59.27           N
ATOM    755  CA  PHE A 103      42.042  17.423  14.331  1.00 59.27           C
ATOM    756  CB  PHE A 103      43.043  16.621  13.478  1.00 59.27           C
ATOM    757  CG  PHE A 103      42.435  15.396  12.895  1.00 59.27           C
ATOM    758  CD1 PHE A 103      41.648  15.472  11.770  1.00 59.27           C
ATOM    759  CD2 PHE A 103      42.683  14.164  13.454  1.00 59.27           C
ATOM    760  CE1 PHE A 103      41.099  14.336  11.223  1.00 59.27           C
ATOM    761  CE2 PHE A 103      42.138  13.025  12.912  1.00 59.27           C
ATOM    762  CZ  PHE A 103      41.343  13.110  11.794  1.00 59.27           C
ATOM    763  C   PHE A 103      41.575  16.578  15.479  1.00 59.27           C
ATOM    764  O   PHE A 103      40.453  16.075  15.476  1.00 59.27           O
ATOM    765  N   ASP A 104      42.425  16.416  16.507  1.00 73.37           N
ATOM    766  CA  ASP A 104      42.101  15.564  17.616  1.00 73.37           C
ATOM    767  CB  ASP A 104      43.232  15.507  18.655  1.00 73.37           C
ATOM    768  CG  ASP A 104      44.437  14.876  17.977  1.00 73.37           C
ATOM    769  OD1 ASP A 104      44.319  14.544  16.767  1.00 73.37           O
ATOM    770  OD2 ASP A 104      45.491  14.728  18.652  1.00 73.37           O
ATOM    771  C   ASP A 104      40.879  16.078  18.318  1.00 73.37           C
ATOM    772  O   ASP A 104      40.039  15.284  18.739  1.00 73.37           O
ATOM    773  N   ILE A 105      40.757  17.412  18.499  1.00102.72           N
ATOM    774  CA  ILE A 105      39.602  17.944  19.179  1.00102.72           C
ATOM    775  CB  ILE A 105      39.673  19.406  19.543  1.00102.72           C
ATOM    776  CG2 ILE A 105      40.898  19.607  20.448  1.00102.72           C
ATOM    777  CG1 ILE A 105      39.674  20.315  18.310  1.00102.72           C
ATOM    778  CD1 ILE A 105      39.435  21.783  18.660  1.00102.72           C
ATOM    779  C   ILE A 105      38.399  17.727  18.314  1.00102.72           C
ATOM    780  O   ILE A 105      37.313  17.410  18.796  1.00102.72           O
ATOM    781  N   LYS A 106      38.581  17.891  16.993  1.00186.08           N
ATOM    782  CA  LYS A 106      37.541  17.707  16.022  1.00186.08           C
ATOM    783  CB  LYS A 106      38.188  17.677  14.623  1.00186.08           C
ATOM    784  CG  LYS A 106      37.281  17.428  13.419  1.00186.08           C
ATOM    785  CD  LYS A 106      36.579  18.682  12.921  1.00186.08           C
ATOM    786  CE  LYS A 106      37.516  19.885  12.787  1.00186.08           C
ATOM    787  NZ  LYS A 106      38.502  19.642  11.710  1.00186.08           N
ATOM    788  C   LYS A 106      36.990  16.329  16.234  1.00186.08           C
ATOM    789  O   LYS A 106      35.777  16.121  16.285  1.00186.08           O
ATOM    790  N   ALA A 107      37.895  15.343  16.371  1.00 40.08           N
ATOM    791  CA  ALA A 107      37.486  13.976  16.522  1.00 40.08           C
ATOM    792  CB  ALA A 107      38.678  13.002  16.550  1.00 40.08           C
ATOM    793  C   ALA A 107      36.720  13.786  17.795  1.00 40.08           C
ATOM    794  O   ALA A 107      35.651  13.176  17.792  1.00 40.08           O
ATOM    795  N   GLU A 108      37.226  14.330  18.920  1.00 68.18           N
ATOM    796  CA  GLU A 108      36.570  14.072  20.172  0.70 68.18           C
ATOM    797  CB  GLU A 108      37.230  14.732  21.390  0.70 68.18           C
ATOM    798  CG  GLU A 108      36.458  14.397  22.670  0.70 68.18           C
ATOM    799  CD  GLU A 108      36.646  15.519  23.676  0.70 68.18           C
ATOM    800  OE1 GLU A 108      37.241  16.560  23.293  0.70 68.18           O
ATOM    801  OE2 GLU A 108      36.178  15.355  24.835  0.70 68.18           O
ATOM    802  C   GLU A 108      35.194  14.655  20.168  1.00 68.18           C
ATOM    803  O   GLU A 108      34.235  13.998  20.572  1.00 68.18           O
ATOM    804  N   MET A 109      35.071  15.923  19.730  1.00118.64           N
ATOM    805  CA  MET A 109      33.816  16.617  19.802  1.00118.64           C
ATOM    806  CB  MET A 109      33.924  18.099  19.409  1.00118.64           C
ATOM    807  CG  MET A 109      32.605  18.859  19.564  1.00118.64           C
ATOM    808  SD  MET A 109      32.700  20.624  19.147  1.00118.64           S
ATOM    809  CE  MET A 109      33.669  21.063  20.620  1.00118.64           C
ATOM    810  C   MET A 109      32.781  15.996  18.915  1.00118.64           C
ATOM    811  O   MET A 109      31.645  15.786  19.339  1.00118.64           O
ATOM    812  N   THR A 110      33.137  15.677  17.655  1.00116.06           N
ATOM    813  CA  THR A 110      32.167  15.110  16.756  1.00116.06           C
ATOM    814  CB  THR A 110      32.665  14.939  15.345  1.00116.06           C
ATOM    815  OG1 THR A 110      33.939  14.315  15.335  1.00116.06           O
ATOM    816  CG2 THR A 110      32.699  16.293  14.628  1.00116.06           C
ATOM    817  C   THR A 110      31.721  13.776  17.262  1.00116.06           C
ATOM    818  O   THR A 110      30.535  13.453  17.215  1.00116.06           O
ATOM    819  N   LEU A 111      32.662  12.957  17.760  1.00155.96           N
ATOM    820  CA  LEU A 111      32.304  11.644  18.208  1.00155.96           C
ATOM    821  CB  LEU A 111      33.515  10.740  18.479  1.00155.96           C
ATOM    822  CG  LEU A 111      34.261  10.410  17.171  1.00155.96           C
ATOM    823  CD1 LEU A 111      35.310   9.308  17.371  1.00155.96           C
ATOM    824  CD2 LEU A 111      33.274  10.090  16.036  1.00155.96           C
ATOM    825  C   LEU A 111      31.420  11.714  19.415  1.00155.96           C
ATOM    826  O   LEU A 111      30.498  10.912  19.560  1.00155.96           O
ATOM    827  N   LYS A 112      31.655  12.685  20.313  1.00 98.95           N
ATOM    828  CA  LYS A 112      30.877  12.736  21.515  1.00 98.95           C
ATOM    829  CB  LYS A 112      31.258  13.942  22.392  1.00 98.95           C
ATOM    830  CG  LYS A 112      30.524  14.002  23.731  1.00 98.95           C
ATOM    831  CD  LYS A 112      31.143  14.999  24.713  0.00 98.95           C
ATOM    832  CE  LYS A 112      30.879  16.461  24.351  1.00 98.95           C
ATOM    833  NZ  LYS A 112      29.450  16.784  24.564  1.00 98.95           N
ATOM    834  C   LYS A 112      29.419  12.857  21.166  1.00 98.95           C
ATOM    835  O   LYS A 112      28.590  12.126  21.709  1.00 98.95           O
ATOM    836  N   THR A 113      29.061  13.810  20.286  1.00 58.81           N
ATOM    837  CA  THR A 113      27.684  14.006  19.916  1.00 58.81           C
ATOM    838  CB  THR A 113      27.470  15.346  19.269  1.00 58.81           C
ATOM    839  OG1 THR A 113      27.875  16.383  20.151  1.00 58.81           O
ATOM    840  CG2 THR A 113      25.980  15.497  18.923  1.00 58.81           C
ATOM    841  C   THR A 113      27.131  12.966  18.975  1.00 58.81           C
ATOM    842  O   THR A 113      26.136  12.308  19.275  1.00 58.81           O
ATOM    843  N   ASN A 114      27.789  12.760  17.814  1.00 83.09           N
ATOM    844  CA  ASN A 114      27.220  11.932  16.780  1.00 83.09           C
ATOM    845  CB  ASN A 114      28.075  11.895  15.496  1.00 83.09           C
ATOM    846  CG  ASN A 114      28.083  13.272  14.848  1.00 83.09           C
ATOM    847  OD1 ASN A 114      27.627  14.258  15.425  1.00 83.09           O
ATOM    848  ND2 ASN A 114      28.617  13.340  13.599  1.00 83.09           N
ATOM    849  C   ASN A 114      27.107  10.507  17.230  1.00 83.09           C
ATOM    850  O   ASN A 114      26.085   9.862  16.998  1.00 83.09           O
ATOM    851  N   PHE A 115      28.211   9.933  17.750  1.00 91.31           N
ATOM    852  CA  PHE A 115      28.179   8.561  18.188  1.00 91.31           C
ATOM    853  CB  PHE A 115      29.574   7.910  18.098  1.00 91.31           C
ATOM    854  CG  PHE A 115      29.475   6.479  18.503  1.00 91.31           C
ATOM    855  CD1 PHE A 115      28.913   5.552  17.656  1.00 91.31           C
ATOM    856  CD2 PHE A 115      29.965   6.057  19.718  1.00 91.31           C
ATOM    857  CE1 PHE A 115      28.825   4.229  18.021  1.00 91.31           C
ATOM    858  CE2 PHE A 115      29.880   4.735  20.088  1.00 91.31           C
ATOM    859  CZ  PHE A 115      29.308   3.818  19.240  1.00 91.31           C
ATOM    860  C   PHE A 115      27.660   8.346  19.585  1.00 91.31           C
ATOM    861  O   PHE A 115      26.663   7.659  19.805  1.00 91.31           O
ATOM    862  N   PHE A 116      28.323   8.976  20.577  1.00125.78           N
ATOM    863  CA  PHE A 116      28.023   8.711  21.958  1.00125.78           C
ATOM    864  CB  PHE A 116      29.072   9.274  22.933  1.00125.78           C
ATOM    865  CG  PHE A 116      30.308   8.451  22.767  1.00125.78           C
ATOM    866  CD1 PHE A 116      30.478   7.296  23.498  1.00125.78           C
ATOM    867  CD2 PHE A 116      31.291   8.818  21.876  1.00125.78           C
ATOM    868  CE1 PHE A 116      31.609   6.527  23.352  1.00125.78           C
ATOM    869  CE2 PHE A 116      32.425   8.053  21.726  1.00125.78           C
ATOM    870  CZ  PHE A 116      32.587   6.906  22.464  1.00125.78           C
ATOM    871  C   PHE A 116      26.679   9.244  22.326  1.00125.78           C
ATOM    872  O   PHE A 116      25.916   8.592  23.037  1.00125.78           O
ATOM    873  N   ALA A 117      26.360  10.463  21.865  1.00 33.56           N
ATOM    874  CA  ALA A 117      25.102  11.041  22.229  1.00 33.56           C
ATOM    875  CB  ALA A 117      24.943  12.483  21.735  1.00 33.56           C
ATOM    876  C   ALA A 117      23.989  10.214  21.664  1.00 33.56           C
ATOM    877  O   ALA A 117      23.024   9.904  22.362  1.00 33.56           O
ATOM    878  N   THR A 118      24.108   9.804  20.385  1.00116.62           N
ATOM    879  CA  THR A 118      23.068   9.023  19.774  1.00116.62           C
ATOM    880  CB  THR A 118      23.322   8.668  18.336  1.00116.62           C
ATOM    881  OG1 THR A 118      24.586   8.038  18.196  1.00116.62           O
ATOM    882  CG2 THR A 118      23.227   9.925  17.463  1.00116.62           C
ATOM    883  C   THR A 118      22.931   7.733  20.521  1.00116.62           C
ATOM    884  O   THR A 118      21.816   7.275  20.768  1.00116.62           O
ATOM    885  N   ARG A 119      24.062   7.105  20.908  1.00197.80           N
ATOM    886  CA  ARG A 119      23.969   5.840  21.584  1.00197.80           C
ATOM    887  CB  ARG A 119      25.308   5.147  21.903  1.00197.80           C
ATOM    888  CG  ARG A 119      25.988   4.506  20.693  1.00197.80           C
ATOM    889  CD  ARG A 119      26.771   3.227  21.019  1.00197.80           C
ATOM    890  NE  ARG A 119      27.778   3.541  22.069  1.00197.80           N
ATOM    891  CZ  ARG A 119      27.469   3.362  23.387  1.00197.80           C
ATOM    892  NH1 ARG A 119      26.261   2.835  23.737  1.00197.80           N
ATOM    893  NH2 ARG A 119      28.369   3.705  24.354  1.00197.80           N
ATOM    894  C   ARG A 119      23.259   5.999  22.891  1.00197.80           C
ATOM    895  O   ARG A 119      22.452   5.150  23.265  1.00197.80           O
ATOM    896  N   ASN A 120      23.542   7.091  23.623  1.00 32.45           N
ATOM    897  CA  ASN A 120      22.953   7.302  24.918  1.00 32.45           C
ATOM    898  CB  ASN A 120      23.446   8.594  25.598  1.00 32.45           C
ATOM    899  CG  ASN A 120      24.915   8.414  25.958  1.00 32.45           C
ATOM    900  OD1 ASN A 120      25.323   7.360  26.444  1.00 32.45           O
ATOM    901  ND2 ASN A 120      25.737   9.469  25.709  1.00 32.45           N
ATOM    902  C   ASN A 120      21.466   7.406  24.777  1.00 32.45           C
ATOM    903  O   ASN A 120      20.722   6.882  25.606  1.00 32.45           O
ATOM    904  N   MET A 121      20.989   8.101  23.728  1.00100.34           N
ATOM    905  CA  MET A 121      19.574   8.255  23.549  1.00100.34           C
ATOM    906  CB  MET A 121      19.214   9.180  22.375  1.00100.34           C
ATOM    907  CG  MET A 121      17.723   9.507  22.303  1.00100.34           C
ATOM    908  SD  MET A 121      17.313  10.868  21.170  1.00100.34           S
ATOM    909  CE  MET A 121      15.528  10.802  21.491  1.00100.34           C
ATOM    910  C   MET A 121      18.973   6.905  23.301  1.00100.34           C
ATOM    911  O   MET A 121      17.912   6.577  23.831  1.00100.34           O
ATOM    912  N   CYS A 122      19.651   6.073  22.490  1.00 33.47           N
ATOM    913  CA  CYS A 122      19.152   4.767  22.176  1.00 33.47           C
ATOM    914  CB  CYS A 122      20.038   4.026  21.159  1.00 33.47           C
ATOM    915  SG  CYS A 122      20.080   4.865  19.546  1.00 33.47           S
ATOM    916  C   CYS A 122      19.104   3.949  23.429  1.00 33.47           C
ATOM    917  O   CYS A 122      18.159   3.195  23.656  1.00 33.47           O
ATOM    918  N   ASN A 123      20.127   4.086  24.291  1.00 51.80           N
ATOM    919  CA  ASN A 123      20.170   3.279  25.473  1.00 51.80           C
ATOM    920  CB  ASN A 123      21.408   3.564  26.340  1.00 51.80           C
ATOM    921  CG  ASN A 123      22.632   3.095  25.567  1.00 51.80           C
ATOM    922  OD1 ASN A 123      23.528   3.880  25.262  1.00 51.80           O
ATOM    923  ND2 ASN A 123      22.675   1.775  25.240  1.00 51.80           N
ATOM    924  C   ASN A 123      18.955   3.554  26.309  1.00 51.80           C
ATOM    925  O   ASN A 123      18.280   2.622  26.742  1.00 51.80           O
ATOM    926  N   GLU A 124      18.647   4.838  26.580  1.00133.54           N
ATOM    927  CA  GLU A 124      17.508   5.128  27.410  1.00133.54           C
ATOM    928  CB  GLU A 124      17.474   6.536  28.029  1.00133.54           C
ATOM    929  CG  GLU A 124      18.208   6.629  29.369  1.00133.54           C
ATOM    930  CD  GLU A 124      19.629   7.086  29.134  1.00133.54           C
ATOM    931  OE1 GLU A 124      19.777   8.158  28.494  1.00133.54           O
ATOM    932  OE2 GLU A 124      20.576   6.392  29.591  1.00133.54           O
ATOM    933  C   GLU A 124      16.177   4.913  26.748  1.00133.54           C
ATOM    934  O   GLU A 124      15.243   4.453  27.402  1.00133.54           O
ATOM    935  N   LEU A 125      16.027   5.336  25.476  1.00103.81           N
ATOM    936  CA  LEU A 125      14.775   5.278  24.762  1.00103.81           C
ATOM    937  CB  LEU A 125      14.636   6.374  23.690  1.00103.81           C
ATOM    938  CG  LEU A 125      14.535   7.779  24.324  1.00103.81           C
ATOM    939  CD1 LEU A 125      14.214   8.862  23.284  1.00103.81           C
ATOM    940  CD2 LEU A 125      13.550   7.786  25.506  1.00103.81           C
ATOM    941  C   LEU A 125      14.390   3.948  24.171  1.00103.81           C
ATOM    942  O   LEU A 125      13.204   3.642  24.090  1.00103.81           O
ATOM    943  N   LEU A 126      15.341   3.109  23.724  1.00117.19           N
ATOM    944  CA  LEU A 126      14.936   1.908  23.037  1.00117.19           C
ATOM    945  CB  LEU A 126      16.097   1.052  22.501  1.00117.19           C
ATOM    946  CG  LEU A 126      16.634   1.545  21.142  1.00117.19           C
ATOM    947  CD1 LEU A 126      15.631   1.255  20.016  1.00117.19           C
ATOM    948  CD2 LEU A 126      16.995   3.032  21.179  1.00117.19           C
ATOM    949  C   LEU A 126      14.047   1.046  23.884  1.00117.19           C
ATOM    950  O   LEU A 126      13.130   0.432  23.340  1.00117.19           O
ATOM    951  N   PRO A 127      14.235   0.940  25.167  1.00144.60           N
ATOM    952  CA  PRO A 127      13.349   0.123  25.948  1.00144.60           C
ATOM    953  CD  PRO A 127      15.535   1.082  25.796  1.00144.60           C
ATOM    954  CB  PRO A 127      13.999  -0.002  27.330  1.00144.60           C
ATOM    955  CG  PRO A 127      15.206   0.959  27.293  1.00144.60           C
ATOM    956  C   PRO A 127      11.924   0.613  25.950  1.00144.60           C
ATOM    957  O   PRO A 127      11.030  -0.193  26.201  1.00144.60           O
ATOM    958  N   ILE A 128      11.692   1.922  25.719  1.00207.83           N
ATOM    959  CA  ILE A 128      10.387   2.539  25.698  1.00207.83           C
ATOM    960  CB  ILE A 128      10.388   4.045  25.811  1.00207.83           C
ATOM    961  CG2 ILE A 128      11.786   4.470  26.288  1.00207.83           C
ATOM    962  CG1 ILE A 128       9.906   4.752  24.526  1.00207.83           C
ATOM    963  CD1 ILE A 128      10.788   4.601  23.290  1.00207.83           C
ATOM    964  C   ILE A 128       9.604   2.160  24.471  1.00207.83           C
ATOM    965  O   ILE A 128       8.377   2.241  24.456  1.00207.83           O
ATOM    966  N   MET A 129      10.314   1.829  23.378  1.00105.35           N
ATOM    967  CA  MET A 129       9.768   1.577  22.072  1.00105.35           C
ATOM    968  CB  MET A 129      10.893   1.039  21.163  1.00105.35           C
ATOM    969  CG  MET A 129      10.821   1.389  19.679  1.00105.35           C
ATOM    970  SD  MET A 129       9.404   0.706  18.799  1.00105.35           S
ATOM    971  CE  MET A 129       8.295   2.068  19.262  1.00105.35           C
ATOM    972  C   MET A 129       8.677   0.541  22.183  1.00105.35           C
ATOM    973  O   MET A 129       8.889  -0.561  22.684  1.00105.35           O
ATOM    974  N   LYS A 130       7.469   0.893  21.690  1.00179.58           N
ATOM    975  CA  LYS A 130       6.284   0.074  21.734  1.00179.58           C
ATOM    976  CB  LYS A 130       5.010   0.934  21.672  1.00179.58           C
ATOM    977  CG  LYS A 130       3.762   0.271  22.245  1.00179.58           C
ATOM    978  CD  LYS A 130       3.768   0.195  23.771  1.00179.58           C
ATOM    979  CE  LYS A 130       3.797   1.567  24.451  1.00179.58           C
ATOM    980  NZ  LYS A 130       2.503   2.260  24.260  1.00179.58           N
ATOM    981  C   LYS A 130       6.268  -0.839  20.540  1.00179.58           C
ATOM    982  O   LYS A 130       7.001  -0.639  19.575  1.00179.58           O
ATOM    983  N   PRO A 131       5.438  -1.850  20.566  1.00 79.43           N
ATOM    984  CA  PRO A 131       5.378  -2.736  19.439  1.00 79.43           C
ATOM    985  CD  PRO A 131       5.105  -2.530  21.807  1.00 79.43           C
ATOM    986  CB  PRO A 131       4.514  -3.911  19.884  1.00 79.43           C
ATOM    987  CG  PRO A 131       4.778  -3.980  21.402  1.00 79.43           C
ATOM    988  C   PRO A 131       4.900  -1.985  18.235  1.00 79.43           C
ATOM    989  O   PRO A 131       4.125  -1.041  18.379  1.00 79.43           O
ATOM    990  N   HIS A 132       5.358  -2.402  17.040  1.00 67.86           N
ATOM    991  CA  HIS A 132       5.066  -1.756  15.792  1.00 67.86           C
ATOM    992  ND1 HIS A 132       2.377  -3.658  16.465  1.00 67.86           N
ATOM    993  CG  HIS A 132       2.844  -2.921  15.399  1.00 67.86           C
ATOM    994  CB  HIS A 132       3.556  -1.606  15.533  1.00 67.86           C
ATOM    995  NE2 HIS A 132       1.857  -4.798  14.628  0.40 67.86           N
ATOM    996  CD2 HIS A 132       2.518  -3.632  14.285  1.00 67.86           C
ATOM    997  CE1 HIS A 132       1.796  -4.770  15.947  1.00 67.86           C
ATOM    998  C   HIS A 132       5.682  -0.386  15.778  1.00 67.86           C
ATOM    999  O   HIS A 132       5.318   0.452  14.954  1.00 67.86           O
ATOM   1000  N   GLY A 133       6.681  -0.132  16.648  1.00 32.53           N
ATOM   1001  CA  GLY A 133       7.294   1.170  16.639  1.00 32.53           C
ATOM   1002  C   GLY A 133       8.373   1.179  15.598  1.00 32.53           C
ATOM   1003  O   GLY A 133       8.700   0.145  15.018  1.00 32.53           O
ATOM   1004  N   ARG A 134       8.961   2.368  15.340  1.00 98.66           N
ATOM   1005  CA  ARG A 134       9.993   2.475  14.344  1.00 98.66           C
ATOM   1006  CB  ARG A 134       9.495   3.071  13.016  1.00 98.66           C
ATOM   1007  CG  ARG A 134       8.343   2.294  12.373  1.00 98.66           C
ATOM   1008  CD  ARG A 134       8.730   0.905  11.869  1.00 98.66           C
ATOM   1009  NE  ARG A 134       7.511   0.292  11.271  1.00 98.66           N
ATOM   1010  CZ  ARG A 134       6.861  -0.720  11.915  1.00 98.66           C
ATOM   1011  NH1 ARG A 134       7.327  -1.174  13.115  1.00 98.66           N
ATOM   1012  NH2 ARG A 134       5.761  -1.293  11.346  1.00 98.66           N
ATOM   1013  C   ARG A 134      11.050   3.408  14.858  1.00 98.66           C
ATOM   1014  O   ARG A 134      10.752   4.399  15.524  1.00 98.66           O
ATOM   1015  N   VAL A 135      12.331   3.100  14.564  1.00 49.56           N
ATOM   1016  CA  VAL A 135      13.413   3.954  14.967  1.00 49.56           C
ATOM   1017  CB  VAL A 135      14.345   3.294  15.941  1.00 49.56           C
ATOM   1018  CG1 VAL A 135      15.488   4.267  16.278  1.00 49.56           C
ATOM   1019  CG2 VAL A 135      13.529   2.833  17.162  1.00 49.56           C
ATOM   1020  C   VAL A 135      14.197   4.266  13.731  1.00 49.56           C
ATOM   1021  O   VAL A 135      14.475   3.377  12.927  1.00 49.56           O
ATOM   1022  N   VAL A 136      14.548   5.554  13.534  1.00129.56           N
ATOM   1023  CA  VAL A 136      15.338   5.950  12.400  1.00129.56           C
ATOM   1024  CB  VAL A 136      14.624   6.818  11.412  1.00129.56           C
ATOM   1025  CG1 VAL A 136      13.741   5.940  10.532  1.00129.56           C
ATOM   1026  CG2 VAL A 136      13.787   7.828  12.203  1.00129.56           C
ATOM   1027  C   VAL A 136      16.531   6.707  12.876  1.00129.56           C
ATOM   1028  O   VAL A 136      16.411   7.700  13.592  1.00129.56           O
ATOM   1029  N   ASN A 137      17.730   6.251  12.462  1.00 50.46           N
ATOM   1030  CA  ASN A 137      18.935   6.925  12.848  1.00 50.46           C
ATOM   1031  CB  ASN A 137      20.034   5.988  13.378  1.00 50.46           C
ATOM   1032  CG  ASN A 137      19.585   5.468  14.736  1.00 50.46           C
ATOM   1033  OD1 ASN A 137      18.989   6.199  15.526  1.00 50.46           O
ATOM   1034  ND2 ASN A 137      19.872   4.168  15.015  1.00 50.46           N
ATOM   1035  C   ASN A 137      19.476   7.595  11.626  1.00 50.46           C
ATOM   1036  O   ASN A 137      19.736   6.945  10.614  1.00 50.46           O
ATOM   1037  N   ILE A 138      19.707   8.921  11.709  1.00 59.67           N
ATOM   1038  CA  ILE A 138      20.150   9.636  10.547  1.00 59.67           C
ATOM   1039  CB  ILE A 138      19.701  11.068  10.519  1.00 59.67           C
ATOM   1040  CG2 ILE A 138      20.331  11.732   9.285  1.00 59.67           C
ATOM   1041  CG1 ILE A 138      18.163  11.139  10.522  1.00 59.67           C
ATOM   1042  CD1 ILE A 138      17.610  12.547  10.744  1.00 59.67           C
ATOM   1043  C   ILE A 138      21.646   9.594  10.528  1.00 59.67           C
ATOM   1044  O   ILE A 138      22.327  10.167  11.376  1.00 59.67           O
ATOM   1045  N   SER A 139      22.180   8.859   9.536  1.00 65.87           N
ATOM   1046  CA  SER A 139      23.583   8.652   9.340  1.00 65.87           C
ATOM   1047  CB  SER A 139      23.903   7.196   8.947  1.00 65.87           C
ATOM   1048  OG  SER A 139      25.303   6.967   8.970  1.00 65.87           O
ATOM   1049  C   SER A 139      24.000   9.567   8.228  1.00 65.87           C
ATOM   1050  O   SER A 139      23.599  10.729   8.190  1.00 65.87           O
ATOM   1051  N   SER A 140      24.885   9.084   7.330  1.00 69.60           N
ATOM   1052  CA  SER A 140      25.326   9.856   6.195  1.00 69.60           C
ATOM   1053  CB  SER A 140      26.369  10.915   6.558  1.00 69.60           C
ATOM   1054  OG  SER A 140      27.011  11.371   5.377  1.00 69.60           O
ATOM   1055  C   SER A 140      26.037   8.931   5.258  1.00 69.60           C
ATOM   1056  O   SER A 140      26.608   7.918   5.657  1.00 69.60           O
ATOM   1057  N   LEU A 141      26.053   9.306   3.968  1.00 98.25           N
ATOM   1058  CA  LEU A 141      26.728   8.571   2.936  1.00 98.25           C
ATOM   1059  CB  LEU A 141      26.551   9.208   1.552  1.00 98.25           C
ATOM   1060  CG  LEU A 141      27.278   8.444   0.433  1.00 98.25           C
ATOM   1061  CD1 LEU A 141      26.712   7.026   0.257  1.00 98.25           C
ATOM   1062  CD2 LEU A 141      27.292   9.256  -0.871  1.00 98.25           C
ATOM   1063  C   LEU A 141      28.189   8.613   3.269  1.00 98.25           C
ATOM   1064  O   LEU A 141      28.962   7.755   2.845  1.00 98.25           O
ATOM   1065  N   GLN A 142      28.601   9.642   4.032  1.00 76.30           N
ATOM   1066  CA  GLN A 142      29.973   9.832   4.417  1.00 76.30           C
ATOM   1067  CB  GLN A 142      30.193  11.070   5.302  1.00 76.30           C
ATOM   1068  CG  GLN A 142      30.331  12.354   4.486  1.00 76.30           C
ATOM   1069  CD  GLN A 142      29.544  12.165   3.198  1.00 76.30           C
ATOM   1070  OE1 GLN A 142      30.095  11.697   2.203  1.00 76.30           O
ATOM   1071  NE2 GLN A 142      28.230  12.510   3.211  1.00 76.30           N
ATOM   1072  C   GLN A 142      30.443   8.608   5.145  1.00 76.30           C
ATOM   1073  O   GLN A 142      31.634   8.301   5.147  1.00 76.30           O
ATOM   1074  N   CYS A 143      29.526   7.897   5.823  1.00 81.82           N
ATOM   1075  CA  CYS A 143      29.874   6.679   6.503  1.00 81.82           C
ATOM   1076  CB  CYS A 143      28.639   6.048   7.164  1.00 81.82           C
ATOM   1077  SG  CYS A 143      28.989   4.422   7.866  1.00 81.82           S
ATOM   1078  C   CYS A 143      30.401   5.689   5.505  1.00 81.82           C
ATOM   1079  O   CYS A 143      31.394   5.009   5.758  1.00 81.82           O
ATOM   1080  N   LEU A 144      29.738   5.565   4.341  1.00140.42           N
ATOM   1081  CA  LEU A 144      30.158   4.625   3.336  1.00140.42           C
ATOM   1082  CB  LEU A 144      29.168   4.532   2.161  1.00140.42           C
ATOM   1083  CG  LEU A 144      27.777   4.017   2.578  1.00140.42           C
ATOM   1084  CD1 LEU A 144      26.837   3.884   1.369  1.00140.42           C
ATOM   1085  CD2 LEU A 144      27.885   2.723   3.400  1.00140.42           C
ATOM   1086  C   LEU A 144      31.486   5.040   2.785  1.00140.42           C
ATOM   1087  O   LEU A 144      32.374   4.210   2.592  1.00140.42           O
ATOM   1088  N   ARG A 145      31.652   6.350   2.515  1.00 70.24           N
ATOM   1089  CA  ARG A 145      32.871   6.846   1.943  1.00 70.24           C
ATOM   1090  CB  ARG A 145      32.809   8.350   1.621  1.00 70.24           C
ATOM   1091  CG  ARG A 145      34.099   8.901   1.010  1.00 70.24           C
ATOM   1092  CD  ARG A 145      34.038  10.396   0.688  1.00 70.24           C
ATOM   1093  NE  ARG A 145      35.355  10.785   0.112  1.00 70.24           N
ATOM   1094  CZ  ARG A 145      35.582  10.660  -1.228  1.00 70.24           C
ATOM   1095  NH1 ARG A 145      34.597  10.185  -2.045  1.00 70.24           N
ATOM   1096  NH2 ARG A 145      36.793  11.015  -1.749  1.00 70.24           N
ATOM   1097  C   ARG A 145      33.999   6.629   2.904  1.00 70.24           C
ATOM   1098  O   ARG A 145      35.086   6.206   2.514  1.00 70.24           O
ATOM   1099  N   ALA A 146      33.766   6.911   4.198  1.00 29.78           N
ATOM   1100  CA  ALA A 146      34.788   6.772   5.197  1.00 29.78           C
ATOM   1101  CB  ALA A 146      34.323   7.223   6.592  1.00 29.78           C
ATOM   1102  C   ALA A 146      35.180   5.332   5.303  1.00 29.78           C
ATOM   1103  O   ALA A 146      36.354   5.007   5.468  1.00 29.78           O
ATOM   1104  N   PHE A 147      34.192   4.428   5.194  1.00 48.92           N
ATOM   1105  CA  PHE A 147      34.418   3.021   5.346  1.00 48.92           C
ATOM   1106  CB  PHE A 147      33.115   2.233   5.112  1.00 48.92           C
ATOM   1107  CG  PHE A 147      33.361   0.775   5.274  1.00 48.92           C
ATOM   1108  CD1 PHE A 147      33.331   0.187   6.517  1.00 48.92           C
ATOM   1109  CD2 PHE A 147      33.609  -0.007   4.170  1.00 48.92           C
ATOM   1110  CE1 PHE A 147      33.552  -1.163   6.658  1.00 48.92           C
ATOM   1111  CE2 PHE A 147      33.830  -1.355   4.306  1.00 48.92           C
ATOM   1112  CZ  PHE A 147      33.801  -1.939   5.551  1.00 48.92           C
ATOM   1113  C   PHE A 147      35.431   2.592   4.332  1.00 48.92           C
ATOM   1114  O   PHE A 147      36.409   1.930   4.667  1.00 48.92           O
ATOM   1115  N   GLU A 148      35.259   3.017   3.071  1.00 82.78           N
ATOM   1116  CA  GLU A 148      36.112   2.584   2.002  1.00 82.78           C
ATOM   1117  CB  GLU A 148      35.702   3.168   0.640  1.00 82.78           C
ATOM   1118  CG  GLU A 148      36.599   2.707  -0.511  1.00 82.78           C
ATOM   1119  CD  GLU A 148      36.086   3.351  -1.790  1.00 82.78           C
ATOM   1120  OE1 GLU A 148      35.080   4.106  -1.708  1.00 82.78           O
ATOM   1121  OE2 GLU A 148      36.693   3.099  -2.865  1.00 82.78           O
ATOM   1122  C   GLU A 148      37.533   2.994   2.253  1.00 82.78           C
ATOM   1123  O   GLU A 148      38.456   2.291   1.848  1.00 82.78           O
ATOM   1124  N   ASN A 149      37.759   4.168   2.867  1.00214.13           N
ATOM   1125  CA  ASN A 149      39.107   4.636   3.076  1.00214.13           C
ATOM   1126  CB  ASN A 149      39.334   6.178   3.011  1.00214.13           C
ATOM   1127  CG  ASN A 149      38.900   6.917   4.256  1.00214.13           C
ATOM   1128  OD1 ASN A 149      38.298   6.682   3.212  1.00214.13           O
ATOM   1129  ND2 ASN A 149      40.151   6.763   4.760  1.00214.13           N
ATOM   1130  C   ASN A 149      39.790   3.976   4.256  1.00214.13           C
ATOM   1131  O   ASN A 149      40.982   4.188   4.474  1.00214.13           O
ATOM   1132  N   CYS A 150      39.046   3.239   5.109  1.00 50.80           N
ATOM   1133  CA  CYS A 150      39.623   2.570   6.250  1.00 50.80           C
ATOM   1134  CB  CYS A 150      38.570   2.023   7.230  1.00 50.80           C
ATOM   1135  SG  CYS A 150      37.552   3.332   7.974  1.00 50.80           S
ATOM   1136  C   CYS A 150      40.432   1.396   5.784  1.00 50.80           C
ATOM   1137  O   CYS A 150      40.307   0.945   4.647  1.00 50.80           O
ATOM   1138  N   SER A 151      41.306   0.879   6.674  1.00 75.68           N
ATOM   1139  CA  SER A 151      42.132  -0.255   6.368  1.00 75.68           C
ATOM   1140  CB  SER A 151      43.122  -0.582   7.496  1.00 75.68           C
ATOM   1141  OG  SER A 151      43.818  -1.782   7.206  1.00 75.68           O
ATOM   1142  C   SER A 151      41.236  -1.441   6.188  1.00 75.68           C
ATOM   1143  O   SER A 151      40.078  -1.431   6.600  1.00 75.68           O
ATOM   1144  N   GLU A 152      41.764  -2.502   5.547  1.00 58.13           N
ATOM   1145  CA  GLU A 152      40.997  -3.682   5.275  1.00 58.13           C
ATOM   1146  CB  GLU A 152      41.795  -4.759   4.519  1.00 58.13           C
ATOM   1147  CG  GLU A 152      42.173  -4.357   3.092  1.00 58.13           C
ATOM   1148  CD  GLU A 152      43.351  -3.397   3.168  1.00 58.13           C
ATOM   1149  OE1 GLU A 152      43.931  -3.256   4.278  1.00 58.13           O
ATOM   1150  OE2 GLU A 152      43.686  -2.790   2.116  1.00 58.13           O
ATOM   1151  C   GLU A 152      40.575  -4.285   6.576  1.00 58.13           C
ATOM   1152  O   GLU A 152      39.450  -4.766   6.704  1.00 58.13           O
ATOM   1153  N   ASP A 153      41.468  -4.274   7.583  1.00 82.84           N
ATOM   1154  CA  ASP A 153      41.141  -4.887   8.837  1.00 82.84           C
ATOM   1155  CB  ASP A 153      42.295  -4.860   9.858  1.00 82.84           C
ATOM   1156  CG  ASP A 153      42.595  -3.418  10.243  1.00 82.84           C
ATOM   1157  OD1 ASP A 153      42.575  -2.544   9.337  1.00 82.84           O
ATOM   1158  OD2 ASP A 153      42.854  -3.174  11.451  1.00 82.84           O
ATOM   1159  C   ASP A 153      39.970  -4.174   9.442  1.00 82.84           C
ATOM   1160  O   ASP A 153      39.056  -4.806   9.966  1.00 82.84           O
ATOM   1161  N   LEU A 154      39.969  -2.830   9.380  1.00 54.98           N
ATOM   1162  CA  LEU A 154      38.913  -2.024   9.928  1.00 54.98           C
ATOM   1163  CB  LEU A 154      39.210  -0.516   9.822  1.00 54.98           C
ATOM   1164  CG  LEU A 154      40.336  -0.031  10.755  1.00 54.98           C
ATOM   1165  CD1 LEU A 154      40.581   1.478  10.601  1.00 54.98           C
ATOM   1166  CD2 LEU A 154      40.044  -0.419  12.214  1.00 54.98           C
ATOM   1167  C   LEU A 154      37.648  -2.281   9.169  1.00 54.98           C
ATOM   1168  O   LEU A 154      36.563  -2.320   9.748  1.00 54.98           O
ATOM   1169  N   GLN A 155      37.764  -2.462   7.841  1.00 87.90           N
ATOM   1170  CA  GLN A 155      36.624  -2.676   6.997  1.00 87.90           C
ATOM   1171  CB  GLN A 155      37.036  -2.993   5.549  1.00 87.90           C
ATOM   1172  CG  GLN A 155      37.760  -1.855   4.839  1.00 87.90           C
ATOM   1173  CD  GLN A 155      36.705  -0.797   4.622  1.00 87.90           C
ATOM   1174  OE1 GLN A 155      36.059  -0.390   5.586  1.00 87.90           O
ATOM   1175  NE2 GLN A 155      36.500  -0.374   3.345  1.00 87.90           N
ATOM   1176  C   GLN A 155      35.928  -3.913   7.461  1.00 87.90           C
ATOM   1177  O   GLN A 155      34.704  -3.947   7.578  1.00 87.90           O
ATOM   1178  N   GLU A 156      36.714  -4.964   7.749  1.00 48.66           N
ATOM   1179  CA  GLU A 156      36.160  -6.229   8.125  1.00 48.66           C
ATOM   1180  CB  GLU A 156      37.237  -7.303   8.358  1.00 48.66           C
ATOM   1181  CG  GLU A 156      37.997  -7.697   7.090  1.00 48.66           C
ATOM   1182  CD  GLU A 156      39.019  -8.758   7.471  1.00 48.66           C
ATOM   1183  OE1 GLU A 156      39.070  -9.124   8.675  1.00 48.66           O
ATOM   1184  OE2 GLU A 156      39.762  -9.218   6.563  1.00 48.66           O
ATOM   1185  C   GLU A 156      35.407  -6.074   9.408  1.00 48.66           C
ATOM   1186  O   GLU A 156      34.310  -6.610   9.558  1.00 48.66           O
ATOM   1187  N   ARG A 157      35.977  -5.323  10.368  1.00 36.17           N
ATOM   1188  CA  ARG A 157      35.368  -5.174  11.660  1.00 36.17           C
ATOM   1189  CB  ARG A 157      36.215  -4.321  12.622  1.00 36.17           C
ATOM   1190  CG  ARG A 157      37.547  -4.962  13.015  1.00 36.17           C
ATOM   1191  CD  ARG A 157      38.378  -4.103  13.970  1.00 36.17           C
ATOM   1192  NE  ARG A 157      39.635  -4.848  14.263  1.00 36.17           N
ATOM   1193  CZ  ARG A 157      39.690  -5.698  15.329  1.00 36.17           C
ATOM   1194  NH1 ARG A 157      38.600  -5.853  16.135  1.00 36.17           N
ATOM   1195  NH2 ARG A 157      40.835  -6.394  15.590  1.00 36.17           N
ATOM   1196  C   ARG A 157      34.043  -4.481  11.529  1.00 36.17           C
ATOM   1197  O   ARG A 157      33.058  -4.892  12.141  1.00 36.17           O
ATOM   1198  N   PHE A 158      33.989  -3.404  10.723  1.00 80.60           N
ATOM   1199  CA  PHE A 158      32.790  -2.622  10.576  1.00 80.60           C
ATOM   1200  CB  PHE A 158      32.976  -1.333   9.756  1.00 80.60           C
ATOM   1201  CG  PHE A 158      33.793  -0.360  10.535  1.00 80.60           C
ATOM   1202  CD1 PHE A 158      33.269   0.260  11.646  1.00 80.60           C
ATOM   1203  CD2 PHE A 158      35.072  -0.042  10.138  1.00 80.60           C
ATOM   1204  CE1 PHE A 158      34.014   1.169  12.361  1.00 80.60           C
ATOM   1205  CE2 PHE A 158      35.821   0.867  10.847  1.00 80.60           C
ATOM   1206  CZ  PHE A 158      35.293   1.473  11.961  1.00 80.60           C
ATOM   1207  C   PHE A 158      31.706  -3.403   9.889  1.00 80.60           C
ATOM   1208  O   PHE A 158      30.527  -3.210  10.181  1.00 80.60           O
ATOM   1209  N   HIS A 159      32.074  -4.232   8.894  1.00 94.11           N
ATOM   1210  CA  HIS A 159      31.171  -5.052   8.122  1.00 94.11           C
ATOM   1211  ND1 HIS A 159      32.684  -5.018   4.585  1.00 94.11           N
ATOM   1212  CG  HIS A 159      31.908  -4.759   5.692  1.00 94.11           C
ATOM   1213  CB  HIS A 159      31.815  -5.677   6.872  1.00 94.11           C
ATOM   1214  NE2 HIS A 159      31.621  -3.109   4.185  1.00 94.11           N
ATOM   1215  CD2 HIS A 159      31.267  -3.588   5.433  1.00 94.11           C
ATOM   1216  CE1 HIS A 159      32.474  -4.000   3.714  1.00 94.11           C
ATOM   1217  C   HIS A 159      30.629  -6.217   8.907  1.00 94.11           C
ATOM   1218  O   HIS A 159      29.583  -6.761   8.558  1.00 94.11           O
ATOM   1219  N   SER A 160      31.349  -6.667   9.951  1.00 54.41           N
ATOM   1220  CA  SER A 160      31.031  -7.888  10.647  1.00 54.41           C
ATOM   1221  CB  SER A 160      31.964  -8.155  11.841  1.00 54.41           C
ATOM   1222  OG  SER A 160      31.601  -9.368  12.484  1.00 54.41           O
ATOM   1223  C   SER A 160      29.621  -7.940  11.159  1.00 54.41           C
ATOM   1224  O   SER A 160      29.067  -6.967  11.671  1.00 54.41           O
ATOM   1225  N   GLU A 161      28.997  -9.124  10.980  1.00104.78           N
ATOM   1226  CA  GLU A 161      27.674  -9.435  11.446  1.00104.78           C
ATOM   1227  CB  GLU A 161      27.094 -10.701  10.795  1.00104.78           C
ATOM   1228  CG  GLU A 161      26.822 -10.529   9.300  1.00104.78           C
ATOM   1229  CD  GLU A 161      25.742  -9.469   9.136  1.00104.78           C
ATOM   1230  OE1 GLU A 161      25.231  -8.970  10.175  1.00104.78           O
ATOM   1231  OE2 GLU A 161      25.412  -9.141   7.966  1.00104.78           O
ATOM   1232  C   GLU A 161      27.682  -9.651  12.937  1.00104.78           C
ATOM   1233  O   GLU A 161      26.678  -9.427  13.609  1.00104.78           O
ATOM   1234  N   THR A 162      28.802 -10.177  13.469  1.00 68.22           N
ATOM   1235  CA  THR A 162      29.006 -10.544  14.851  1.00 68.22           C
ATOM   1236  CB  THR A 162      30.158 -11.489  15.031  1.00 68.22           C
ATOM   1237  OG1 THR A 162      31.372 -10.873  14.627  1.00 68.22           O
ATOM   1238  CG2 THR A 162      29.893 -12.746  14.185  1.00 68.22           C
ATOM   1239  C   THR A 162      29.239  -9.381  15.780  1.00 68.22           C
ATOM   1240  O   THR A 162      29.023  -9.502  16.984  1.00 68.22           O
ATOM   1241  N   LEU A 163      29.711  -8.241  15.254  1.00 83.31           N
ATOM   1242  CA  LEU A 163      30.160  -7.093  16.005  1.00 83.31           C
ATOM   1243  CB  LEU A 163      30.253  -5.877  15.060  1.00 83.31           C
ATOM   1244  CG  LEU A 163      31.067  -4.675  15.555  1.00 83.31           C
ATOM   1245  CD1 LEU A 163      32.573  -4.985  15.489  1.00 83.31           C
ATOM   1246  CD2 LEU A 163      30.691  -3.390  14.800  1.00 83.31           C
ATOM   1247  C   LEU A 163      29.173  -6.748  17.099  1.00 83.31           C
ATOM   1248  O   LEU A 163      27.966  -6.698  16.870  1.00 83.31           O
ATOM   1249  N   THR A 164      29.678  -6.519  18.340  1.00 38.82           N
ATOM   1250  CA  THR A 164      28.843  -6.171  19.465  1.00 38.82           C
ATOM   1251  CB  THR A 164      29.267  -6.826  20.748  1.00 38.82           C
ATOM   1252  OG1 THR A 164      30.571  -6.396  21.109  1.00 38.82           O
ATOM   1253  CG2 THR A 164      29.245  -8.351  20.555  1.00 38.82           C
ATOM   1254  C   THR A 164      28.908  -4.686  19.691  1.00 38.82           C
ATOM   1255  O   THR A 164      29.764  -3.997  19.144  1.00 38.82           O
ATOM   1256  N   GLU A 165      27.995  -4.137  20.522  1.00 86.27           N
ATOM   1257  CA  GLU A 165      28.033  -2.720  20.758  1.00 86.27           C
ATOM   1258  CB  GLU A 165      26.935  -2.157  21.680  1.00 86.27           C
ATOM   1259  CG  GLU A 165      25.600  -1.865  21.001  1.00 86.27           C
ATOM   1260  CD  GLU A 165      24.848  -0.881  21.888  1.00 86.27           C
ATOM   1261  OE1 GLU A 165      25.434   0.187  22.211  1.00 86.27           O
ATOM   1262  OE2 GLU A 165      23.681  -1.183  22.254  1.00 86.27           O
ATOM   1263  C   GLU A 165      29.311  -2.372  21.441  1.00 86.27           C
ATOM   1264  O   GLU A 165      29.919  -1.345  21.142  1.00 86.27           O
ATOM   1265  N   GLY A 166      29.746  -3.223  22.386  1.00 18.28           N
ATOM   1266  CA  GLY A 166      30.912  -2.924  23.162  1.00 18.28           C
ATOM   1267  C   GLY A 166      32.107  -2.824  22.272  1.00 18.28           C
ATOM   1268  O   GLY A 166      32.938  -1.935  22.450  1.00 18.28           O
ATOM   1269  N   ASP A 167      32.245  -3.744  21.299  1.00105.26           N
ATOM   1270  CA  ASP A 167      33.410  -3.675  20.468  1.00105.26           C
ATOM   1271  CB  ASP A 167      33.714  -4.967  19.669  1.00105.26           C
ATOM   1272  CG  ASP A 167      32.604  -5.319  18.700  1.00105.26           C
ATOM   1273  OD1 ASP A 167      32.030  -4.379  18.099  1.00105.26           O
ATOM   1274  OD2 ASP A 167      32.312  -6.536  18.547  1.00105.26           O
ATOM   1275  C   ASP A 167      33.360  -2.449  19.602  1.00105.26           C
ATOM   1276  O   ASP A 167      34.395  -1.863  19.291  1.00105.26           O
ATOM   1277  N   LEU A 168      32.153  -2.017  19.190  1.00 49.95           N
ATOM   1278  CA  LEU A 168      32.020  -0.853  18.361  1.00 49.95           C
ATOM   1279  CB  LEU A 168      30.563  -0.587  17.961  1.00 49.95           C
ATOM   1280  CG  LEU A 168      30.398   0.715  17.164  1.00 49.95           C
ATOM   1281  CD1 LEU A 168      31.158   0.652  15.829  1.00 49.95           C
ATOM   1282  CD2 LEU A 168      28.915   1.089  17.022  1.00 49.95           C
ATOM   1283  C   LEU A 168      32.483   0.348  19.120  1.00 49.95           C
ATOM   1284  O   LEU A 168      33.202   1.195  18.590  1.00 49.95           O
ATOM   1285  N   VAL A 169      32.077   0.443  20.399  1.00 39.16           N
ATOM   1286  CA  VAL A 169      32.423   1.570  21.213  1.00 39.16           C
ATOM   1287  CB  VAL A 169      31.828   1.500  22.590  1.00 39.16           C
ATOM   1288  CG1 VAL A 169      32.332   2.705  23.402  1.00 39.16           C
ATOM   1289  CG2 VAL A 169      30.295   1.437  22.459  1.00 39.16           C
ATOM   1290  C   VAL A 169      33.912   1.617  21.354  1.00 39.16           C
ATOM   1291  O   VAL A 169      34.508   2.692  21.308  1.00 39.16           O
ATOM   1292  N   ASP A 170      34.566   0.450  21.525  1.00103.55           N
ATOM   1293  CA  ASP A 170      35.987   0.486  21.715  1.00103.55           C
ATOM   1294  CB  ASP A 170      36.622  -0.863  22.131  1.00103.55           C
ATOM   1295  CG  ASP A 170      36.494  -1.931  21.054  1.00103.55           C
ATOM   1296  OD1 ASP A 170      37.002  -1.720  19.921  1.00103.55           O
ATOM   1297  OD2 ASP A 170      35.911  -3.001  21.371  1.00103.55           O
ATOM   1298  C   ASP A 170      36.652   1.019  20.480  1.00103.55           C
ATOM   1299  O   ASP A 170      37.630   1.759  20.568  1.00103.55           O
ATOM   1300  N   LEU A 171      36.136   0.662  19.291  1.00144.23           N
ATOM   1301  CA  LEU A 171      36.716   1.083  18.048  1.00144.23           C
ATOM   1302  CB  LEU A 171      36.040   0.374  16.866  1.00144.23           C
ATOM   1303  CG  LEU A 171      36.702   0.609  15.504  1.00144.23           C
ATOM   1304  CD1 LEU A 171      38.158   0.122  15.489  1.00144.23           C
ATOM   1305  CD2 LEU A 171      35.877  -0.064  14.401  1.00144.23           C
ATOM   1306  C   LEU A 171      36.570   2.573  17.896  1.00144.23           C
ATOM   1307  O   LEU A 171      37.495   3.254  17.454  1.00144.23           O
ATOM   1308  N   MET A 172      35.393   3.124  18.255  1.00 70.27           N
ATOM   1309  CA  MET A 172      35.173   4.538  18.122  1.00 70.27           C
ATOM   1310  CB  MET A 172      33.718   4.947  18.401  1.00 70.27           C
ATOM   1311  CG  MET A 172      32.805   4.481  17.268  1.00 70.27           C
ATOM   1312  SD  MET A 172      33.159   5.310  15.689  1.00 70.27           S
ATOM   1313  CE  MET A 172      32.689   3.901  14.646  1.00 70.27           C
ATOM   1314  C   MET A 172      36.088   5.281  19.044  1.00 70.27           C
ATOM   1315  O   MET A 172      36.659   6.306  18.675  1.00 70.27           O
ATOM   1316  N   LYS A 173      36.259   4.779  20.277  1.00 51.73           N
ATOM   1317  CA  LYS A 173      37.124   5.432  21.215  1.00 51.73           C
ATOM   1318  CB  LYS A 173      37.100   4.770  22.603  1.00 51.73           C
ATOM   1319  CG  LYS A 173      35.753   4.907  23.315  1.00 51.73           C
ATOM   1320  CD  LYS A 173      35.605   3.992  24.532  1.00 51.73           C
ATOM   1321  CE  LYS A 173      34.256   4.131  25.242  1.00 51.73           C
ATOM   1322  NZ  LYS A 173      34.156   5.463  25.879  1.00 51.73           N
ATOM   1323  C   LYS A 173      38.527   5.355  20.700  1.00 51.73           C
ATOM   1324  O   LYS A 173      39.302   6.299  20.847  1.00 51.73           O
ATOM   1325  N   LYS A 174      38.894   4.217  20.077  1.00140.11           N
ATOM   1326  CA  LYS A 174      40.247   4.049  19.640  1.00140.11           C
ATOM   1327  CB  LYS A 174      40.596   2.587  19.276  1.00140.11           C
ATOM   1328  CG  LYS A 174      40.091   1.999  17.961  1.00140.11           C
ATOM   1329  CD  LYS A 174      41.020   2.258  16.779  1.00140.11           C
ATOM   1330  CE  LYS A 174      40.914   1.177  15.703  1.00140.11           C
ATOM   1331  NZ  LYS A 174      42.003   1.331  14.716  1.00140.11           N
ATOM   1332  C   LYS A 174      40.574   5.049  18.568  1.00140.11           C
ATOM   1333  O   LYS A 174      41.685   5.573  18.535  1.00140.11           O
ATOM   1334  N   PHE A 175      39.612   5.376  17.682  1.00 71.66           N
ATOM   1335  CA  PHE A 175      39.847   6.370  16.668  1.00 71.66           C
ATOM   1336  CB  PHE A 175      38.607   6.608  15.783  1.00 71.66           C
ATOM   1337  CG  PHE A 175      38.844   7.800  14.917  1.00 71.66           C
ATOM   1338  CD1 PHE A 175      39.695   7.740  13.837  1.00 71.66           C
ATOM   1339  CD2 PHE A 175      38.190   8.983  15.176  1.00 71.66           C
ATOM   1340  CE1 PHE A 175      39.902   8.842  13.041  1.00 71.66           C
ATOM   1341  CE2 PHE A 175      38.391  10.088  14.384  1.00 71.66           C
ATOM   1342  CZ  PHE A 175      39.250  10.020  13.314  1.00 71.66           C
ATOM   1343  C   PHE A 175      40.193   7.668  17.342  1.00 71.66           C
ATOM   1344  O   PHE A 175      41.180   8.313  16.990  1.00 71.66           O
ATOM   1345  N   VAL A 176      39.406   8.073  18.357  1.00 34.78           N
ATOM   1346  CA  VAL A 176      39.633   9.327  19.027  1.00 34.78           C
ATOM   1347  CB  VAL A 176      38.663   9.587  20.144  1.00 34.78           C
ATOM   1348  CG1 VAL A 176      39.076  10.886  20.857  1.00 34.78           C
ATOM   1349  CG2 VAL A 176      37.240   9.624  19.571  1.00 34.78           C
ATOM   1350  C   VAL A 176      40.994   9.315  19.656  1.00 34.78           C
ATOM   1351  O   VAL A 176      41.749  10.279  19.544  1.00 34.78           O
ATOM   1352  N   GLU A 177      41.349   8.209  20.335  1.00 30.04           N
ATOM   1353  CA  GLU A 177      42.602   8.131  21.033  1.00 30.04           C
ATOM   1354  CB  GLU A 177      42.761   6.817  21.818  1.00 30.04           C
ATOM   1355  CG  GLU A 177      41.783   6.683  22.986  1.00 30.04           C
ATOM   1356  CD  GLU A 177      42.049   5.349  23.669  1.00 30.04           C
ATOM   1357  OE1 GLU A 177      43.246   5.040  23.914  0.40 30.04           O
ATOM   1358  OE2 GLU A 177      41.061   4.619  23.948  0.40 30.04           O
ATOM   1359  C   GLU A 177      43.730   8.206  20.050  1.00 30.04           C
ATOM   1360  O   GLU A 177      44.741   8.858  20.308  1.00 30.04           O
ATOM   1361  N   ASP A 178      43.573   7.546  18.887  1.00 48.83           N
ATOM   1362  CA  ASP A 178      44.602   7.475  17.887  1.00 48.83           C
ATOM   1363  CB  ASP A 178      44.157   6.674  16.647  1.00 48.83           C
ATOM   1364  CG  ASP A 178      43.953   5.212  17.031  1.00 48.83           C
ATOM   1365  OD1 ASP A 178      44.411   4.811  18.134  1.00 48.83           O
ATOM   1366  OD2 ASP A 178      43.331   4.474  16.221  1.00 48.83           O
ATOM   1367  C   ASP A 178      44.923   8.860  17.412  1.00 48.83           C
ATOM   1368  O   ASP A 178      46.088   9.196  17.205  1.00 48.83           O
ATOM   1369  N   THR A 179      43.893   9.707  17.225  1.00 38.85           N
ATOM   1370  CA  THR A 179      44.120  11.038  16.733  1.00 38.85           C
ATOM   1371  CB  THR A 179      42.859  11.813  16.477  1.00 38.85           C
ATOM   1372  OG1 THR A 179      42.138  12.021  17.682  1.00 38.85           O
ATOM   1373  CG2 THR A 179      42.003  11.025  15.471  1.00 38.85           C
ATOM   1374  C   THR A 179      44.949  11.806  17.720  1.00 38.85           C
ATOM   1375  O   THR A 179      45.822  12.580  17.333  1.00 38.85           O
ATOM   1376  N   LYS A 180      44.696  11.621  19.029  1.00 57.43           N
ATOM   1377  CA  LYS A 180      45.444  12.341  20.024  1.00 57.43           C
ATOM   1378  CB  LYS A 180      44.967  12.044  21.456  1.00 57.43           C
ATOM   1379  CG  LYS A 180      43.543  12.529  21.736  1.00 57.43           C
ATOM   1380  CD  LYS A 180      42.946  11.972  23.030  1.00 57.43           C
ATOM   1381  CE  LYS A 180      42.583  10.488  22.950  1.00 57.43           C
ATOM   1382  NZ  LYS A 180      42.015  10.035  24.240  1.00 57.43           N
ATOM   1383  C   LYS A 180      46.894  11.943  19.938  1.00 57.43           C
ATOM   1384  O   LYS A 180      47.788  12.777  20.083  1.00 57.43           O
ATOM   1385  N   ASN A 181      47.146  10.639  19.716  1.00 58.36           N
ATOM   1386  CA  ASN A 181      48.450  10.029  19.639  1.00 58.36           C
ATOM   1387  CB  ASN A 181      48.386   8.492  19.669  1.00 58.36           C
ATOM   1388  CG  ASN A 181      47.917   8.068  21.054  1.00 58.36           C
ATOM   1389  OD1 ASN A 181      48.412   8.560  22.066  1.00 58.36           O
ATOM   1390  ND2 ASN A 181      46.931   7.133  21.102  1.00 58.36           N
ATOM   1391  C   ASN A 181      49.176  10.429  18.380  1.00 58.36           C
ATOM   1392  O   ASN A 181      50.405  10.390  18.341  1.00 58.36           O
ATOM   1393  N   GLU A 182      48.438  10.833  17.325  1.00115.75           N
ATOM   1394  CA  GLU A 182      48.981  11.151  16.025  1.00115.75           C
ATOM   1395  CB  GLU A 182      50.284  11.967  16.101  1.00115.75           C
ATOM   1396  CG  GLU A 182      50.781  12.476  14.746  1.00115.75           C
ATOM   1397  CD  GLU A 182      52.065  13.257  14.983  1.00115.75           C
ATOM   1398  OE1 GLU A 182      52.476  13.374  16.169  1.00115.75           O
ATOM   1399  OE2 GLU A 182      52.652  13.749  13.982  1.00115.75           O
ATOM   1400  C   GLU A 182      49.252   9.880  15.258  1.00115.75           C
ATOM   1401  O   GLU A 182      50.009   9.884  14.288  1.00115.75           O
ATOM   1402  N   VAL A 183      48.659   8.758  15.725  1.00100.59           N
ATOM   1403  CA  VAL A 183      48.671   7.424  15.166  1.00100.59           C
ATOM   1404  CB  VAL A 183      48.585   6.345  16.205  1.00100.59           C
ATOM   1405  CG1 VAL A 183      49.823   6.452  17.111  1.00100.59           C
ATOM   1406  CG2 VAL A 183      47.243   6.465  16.946  1.00100.59           C
ATOM   1407  C   VAL A 183      47.595   7.130  14.138  1.00100.59           C
ATOM   1408  O   VAL A 183      47.686   6.117  13.451  1.00100.59           O
ATOM   1409  N   HIS A 184      46.532   7.950  14.003  1.00 80.06           N
ATOM   1410  CA  HIS A 184      45.352   7.518  13.279  1.00 80.06           C
ATOM   1411  ND1 HIS A 184      45.331  10.854  12.953  1.00 80.06           N
ATOM   1412  CG  HIS A 184      44.569   9.817  12.461  1.00 80.06           C
ATOM   1413  CB  HIS A 184      44.233   8.579  13.233  1.00 80.06           C
ATOM   1414  NE2 HIS A 184      44.729  11.430  10.891  1.00 80.06           N
ATOM   1415  CD2 HIS A 184      44.210  10.186  11.201  1.00 80.06           C
ATOM   1416  CE1 HIS A 184      45.395  11.791  11.974  1.00 80.06           C
ATOM   1417  C   HIS A 184      45.605   7.023  11.876  1.00 80.06           C
ATOM   1418  O   HIS A 184      45.038   6.001  11.492  1.00 80.06           O
ATOM   1419  N   GLU A 185      46.429   7.705  11.060  1.00 95.88           N
ATOM   1420  CA  GLU A 185      46.632   7.255   9.705  1.00 95.88           C
ATOM   1421  CB  GLU A 185      47.529   8.206   8.895  1.00 95.88           C
ATOM   1422  CG  GLU A 185      47.670   7.802   7.427  1.00 95.88           C
ATOM   1423  CD  GLU A 185      48.575   8.820   6.747  1.00 95.88           C
ATOM   1424  OE1 GLU A 185      49.051   9.750   7.451  1.00 95.88           O
ATOM   1425  OE2 GLU A 185      48.804   8.680   5.516  1.00 95.88           O
ATOM   1426  C   GLU A 185      47.295   5.905   9.704  1.00 95.88           C
ATOM   1427  O   GLU A 185      46.911   5.017   8.944  1.00 95.88           O
ATOM   1428  N   ARG A 186      48.300   5.718  10.579  1.00 81.08           N
ATOM   1429  CA  ARG A 186      49.060   4.502  10.677  1.00 81.08           C
ATOM   1430  CB  ARG A 186      50.149   4.592  11.761  1.00 81.08           C
ATOM   1431  CG  ARG A 186      50.990   3.325  11.912  1.00 81.08           C
ATOM   1432  CD  ARG A 186      52.062   3.441  12.999  0.00 81.08           C
ATOM   1433  NE  ARG A 186      53.027   4.489  12.564  1.00 81.08           N
ATOM   1434  CZ  ARG A 186      54.119   4.147  11.820  1.00 81.08           C
ATOM   1435  NH1 ARG A 186      54.334   2.841  11.486  1.00 81.08           N
ATOM   1436  NH2 ARG A 186      54.994   5.110  11.409  1.00 81.08           N
ATOM   1437  C   ARG A 186      48.130   3.404  11.077  1.00 81.08           C
ATOM   1438  O   ARG A 186      48.270   2.258  10.653  1.00 81.08           O
ATOM   1439  N   GLU A 187      47.159   3.758  11.929  1.00159.70           N
ATOM   1440  CA  GLU A 187      46.179   2.886  12.499  1.00159.70           C
ATOM   1441  CB  GLU A 187      45.386   3.554  13.629  1.00159.70           C
ATOM   1442  CG  GLU A 187      44.633   2.541  14.481  1.00159.70           C
ATOM   1443  CD  GLU A 187      45.665   1.672  15.186  1.00159.70           C
ATOM   1444  OE1 GLU A 187      46.449   0.987  14.477  1.00159.70           O
ATOM   1445  OE2 GLU A 187      45.681   1.682  16.446  1.00159.70           O
ATOM   1446  C   GLU A 187      45.218   2.395  11.457  1.00159.70           C
ATOM   1447  O   GLU A 187      44.524   1.409  11.698  1.00159.70           O
ATOM   1448  N   GLY A 188      45.093   3.096  10.307  1.00 38.19           N
ATOM   1449  CA  GLY A 188      44.221   2.617   9.263  1.00 38.19           C
ATOM   1450  C   GLY A 188      42.943   3.403   9.211  1.00 38.19           C
ATOM   1451  O   GLY A 188      41.991   2.993   8.548  1.00 38.19           O
ATOM   1452  N   TRP A 189      42.882   4.552   9.910  1.00102.42           N
ATOM   1453  CA  TRP A 189      41.687   5.351   9.925  1.00102.42           C
ATOM   1454  CB  TRP A 189      41.507   6.142  11.224  1.00102.42           C
ATOM   1455  CG  TRP A 189      41.280   5.246  12.408  1.00102.42           C
ATOM   1456  CD2 TRP A 189      40.016   4.645  12.721  1.00102.42           C
ATOM   1457  CD1 TRP A 189      42.161   4.821  13.356  1.00102.42           C
ATOM   1458  NE1 TRP A 189      41.523   3.993  14.246  1.00102.42           N
ATOM   1459  CE2 TRP A 189      40.202   3.875  13.865  1.00102.42           C
ATOM   1460  CE3 TRP A 189      38.801   4.727  12.102  1.00102.42           C
ATOM   1461  CZ2 TRP A 189      39.168   3.171  14.412  1.00102.42           C
ATOM   1462  CZ3 TRP A 189      37.760   4.017  12.657  1.00102.42           C
ATOM   1463  CH2 TRP A 189      37.942   3.254  13.791  1.00102.42           C
ATOM   1464  C   TRP A 189      41.702   6.351   8.810  1.00102.42           C
ATOM   1465  O   TRP A 189      42.742   6.721   8.268  1.00102.42           O
ATOM   1466  N   PRO A 190      40.503   6.759   8.471  1.00 94.52           N
ATOM   1467  CA  PRO A 190      40.212   7.750   7.469  1.00 94.52           C
ATOM   1468  CD  PRO A 190      39.311   6.072   8.943  1.00 94.52           C
ATOM   1469  CB  PRO A 190      38.715   7.612   7.189  1.00 94.52           C
ATOM   1470  CG  PRO A 190      38.145   6.937   8.447  1.00 94.52           C
ATOM   1471  C   PRO A 190      40.522   9.130   7.964  1.00 94.52           C
ATOM   1472  O   PRO A 190      40.673   9.315   9.169  1.00 94.52           O
ATOM   1473  N   ASN A 191      40.639  10.103   7.036  1.00 69.01           N
ATOM   1474  CA  ASN A 191      40.921  11.484   7.326  1.00 69.01           C
ATOM   1475  CB  ASN A 191      41.466  12.281   6.120  1.00 69.01           C
ATOM   1476  CG  ASN A 191      40.396  12.430   5.050  1.00 69.01           C
ATOM   1477  OD1 ASN A 191      39.790  11.459   4.601  1.00 69.01           O
ATOM   1478  ND2 ASN A 191      40.161  13.699   4.619  1.00 69.01           N
ATOM   1479  C   ASN A 191      39.728  12.211   7.881  1.00 69.01           C
ATOM   1480  O   ASN A 191      39.899  13.274   8.475  1.00 69.01           O
ATOM   1481  N   SER A 192      38.488  11.715   7.661  1.00 62.46           N
ATOM   1482  CA  SER A 192      37.348  12.484   8.099  1.00 62.46           C
ATOM   1483  CB  SER A 192      36.186  12.459   7.093  1.00 62.46           C
ATOM   1484  OG  SER A 192      35.102  13.232   7.587  1.00 62.46           O
ATOM   1485  C   SER A 192      36.797  11.980   9.410  1.00 62.46           C
ATOM   1486  O   SER A 192      36.255  10.878   9.485  1.00 62.46           O
ATOM   1487  N   PRO A 193      36.943  12.758  10.463  1.00155.01           N
ATOM   1488  CA  PRO A 193      36.294  12.385  11.687  1.00155.01           C
ATOM   1489  CD  PRO A 193      38.294  13.201  10.780  1.00155.01           C
ATOM   1490  CB  PRO A 193      36.915  13.231  12.789  1.00155.01           C
ATOM   1491  CG  PRO A 193      38.369  13.367  12.311  1.00155.01           C
ATOM   1492  C   PRO A 193      34.801  12.302  11.647  1.00155.01           C
ATOM   1493  O   PRO A 193      34.246  11.390  12.257  1.00155.01           O
ATOM   1494  N   TYR A 194      34.127  13.195  10.907  1.00 70.93           N
ATOM   1495  CA  TYR A 194      32.698  13.134  10.818  1.00 70.93           C
ATOM   1496  CB  TYR A 194      32.136  14.252   9.926  1.00 70.93           C
ATOM   1497  CG  TYR A 194      30.709  13.932   9.663  1.00 70.93           C
ATOM   1498  CD1 TYR A 194      29.726  14.224  10.580  1.00 70.93           C
ATOM   1499  CD2 TYR A 194      30.365  13.335   8.474  1.00 70.93           C
ATOM   1500  CE1 TYR A 194      28.413  13.913  10.310  1.00 70.93           C
ATOM   1501  CE2 TYR A 194      29.057  13.023   8.201  1.00 70.93           C
ATOM   1502  CZ  TYR A 194      28.080  13.311   9.121  1.00 70.93           C
ATOM   1503  OH  TYR A 194      26.735  12.989   8.842  1.00 70.93           O
ATOM   1504  C   TYR A 194      32.336  11.804  10.220  1.00 70.93           C
ATOM   1505  O   TYR A 194      31.394  11.149  10.663  1.00 70.93           O
ATOM   1506  N   GLY A 195      33.092  11.359   9.198  1.00 30.44           N
ATOM   1507  CA  GLY A 195      32.799  10.127   8.517  1.00 30.44           C
ATOM   1508  C   GLY A 195      32.880   8.966   9.464  1.00 30.44           C
ATOM   1509  O   GLY A 195      32.045   8.064   9.420  1.00 30.44           O
ATOM   1510  N   VAL A 196      33.901   8.944  10.340  1.00110.03           N
ATOM   1511  CA  VAL A 196      34.064   7.844  11.249  1.00110.03           C
ATOM   1512  CB  VAL A 196      35.354   7.907  12.025  1.00110.03           C
ATOM   1513  CG1 VAL A 196      35.220   8.895  13.193  1.00110.03           C
ATOM   1514  CG2 VAL A 196      35.736   6.483  12.442  1.00110.03           C
ATOM   1515  C   VAL A 196      32.913   7.803  12.217  1.00110.03           C
ATOM   1516  O   VAL A 196      32.436   6.728  12.581  1.00110.03           O
ATOM   1517  N   SER A 197      32.427   8.977  12.667  1.00 42.86           N
ATOM   1518  CA  SER A 197      31.350   8.982  13.619  1.00 42.86           C
ATOM   1519  CB  SER A 197      30.986  10.393  14.124  1.00 42.86           C
ATOM   1520  OG  SER A 197      30.463  11.187  13.070  1.00 42.86           O
ATOM   1521  C   SER A 197      30.141   8.375  12.976  1.00 42.86           C
ATOM   1522  O   SER A 197      29.356   7.688  13.628  1.00 42.86           O
ATOM   1523  N   LYS A 198      29.965   8.625  11.668  1.00191.09           N
ATOM   1524  CA  LYS A 198      28.835   8.147  10.921  1.00191.09           C
ATOM   1525  CB  LYS A 198      28.791   8.788   9.529  1.00191.09           C
ATOM   1526  CG  LYS A 198      27.373   9.001   9.019  1.00191.09           C
ATOM   1527  CD  LYS A 198      26.691  10.210   9.667  1.00191.09           C
ATOM   1528  CE  LYS A 198      26.601  10.156  11.190  1.00191.09           C
ATOM   1529  NZ  LYS A 198      25.398   9.398  11.589  1.00191.09           N
ATOM   1530  C   LYS A 198      28.939   6.661  10.760  1.00191.09           C
ATOM   1531  O   LYS A 198      27.930   5.959  10.693  1.00191.09           O
ATOM   1532  N   LEU A 199      30.179   6.146  10.650  1.00 58.23           N
ATOM   1533  CA  LEU A 199      30.373   4.726  10.580  1.00 58.23           C
ATOM   1534  CB  LEU A 199      31.857   4.319  10.643  1.00 58.23           C
ATOM   1535  CG  LEU A 199      32.683   4.638   9.389  1.00 58.23           C
ATOM   1536  CD1 LEU A 199      34.163   4.268   9.581  1.00 58.23           C
ATOM   1537  CD2 LEU A 199      32.082   3.929   8.171  1.00 58.23           C
ATOM   1538  C   LEU A 199      29.777   4.182  11.837  1.00 58.23           C
ATOM   1539  O   LEU A 199      29.087   3.164  11.824  1.00 58.23           O
ATOM   1540  N   GLY A 200      30.024   4.875  12.964  1.00 27.14           N
ATOM   1541  CA  GLY A 200      29.544   4.416  14.234  1.00 27.14           C
ATOM   1542  C   GLY A 200      28.046   4.350  14.220  1.00 27.14           C
ATOM   1543  O   GLY A 200      27.459   3.383  14.701  1.00 27.14           O
ATOM   1544  N   VAL A 201      27.383   5.384  13.669  1.00 42.72           N
ATOM   1545  CA  VAL A 201      25.945   5.427  13.665  1.00 42.72           C
ATOM   1546  CB  VAL A 201      25.417   6.718  13.113  1.00 42.72           C
ATOM   1547  CG1 VAL A 201      23.884   6.627  13.030  1.00 42.72           C
ATOM   1548  CG2 VAL A 201      25.923   7.867  14.004  1.00 42.72           C
ATOM   1549  C   VAL A 201      25.384   4.303  12.838  1.00 42.72           C
ATOM   1550  O   VAL A 201      24.433   3.637  13.248  1.00 42.72           O
ATOM   1551  N   THR A 202      25.958   4.057  11.643  1.00135.63           N
ATOM   1552  CA  THR A 202      25.438   3.035  10.771  1.00135.63           C
ATOM   1553  CB  THR A 202      26.170   2.910   9.466  1.00135.63           C
ATOM   1554  OG1 THR A 202      27.549   2.695   9.710  1.00135.63           O
ATOM   1555  CG2 THR A 202      25.967   4.158   8.607  1.00135.63           C
ATOM   1556  C   THR A 202      25.570   1.692  11.411  1.00135.63           C
ATOM   1557  O   THR A 202      24.635   0.892  11.409  1.00135.63           O
ATOM   1558  N   VAL A 203      26.759   1.410  11.963  1.00115.49           N
ATOM   1559  CA  VAL A 203      27.047   0.123  12.524  1.00115.49           C
ATOM   1560  CB  VAL A 203      28.498  -0.008  12.868  1.00115.49           C
ATOM   1561  CG1 VAL A 203      28.791   0.872  14.088  1.00115.49           C
ATOM   1562  CG2 VAL A 203      28.848  -1.493  13.018  1.00115.49           C
ATOM   1563  C   VAL A 203      26.202  -0.087  13.747  1.00115.49           C
ATOM   1564  O   VAL A 203      25.717  -1.188  14.004  1.00115.49           O
ATOM   1565  N   LEU A 204      25.997   0.983  14.536  1.00 52.84           N
ATOM   1566  CA  LEU A 204      25.205   0.906  15.730  1.00 52.84           C
ATOM   1567  CB  LEU A 204      25.123   2.263  16.450  1.00 52.84           C
ATOM   1568  CG  LEU A 204      24.283   2.245  17.738  1.00 52.84           C
ATOM   1569  CD1 LEU A 204      24.912   1.332  18.802  1.00 52.84           C
ATOM   1570  CD2 LEU A 204      24.019   3.672  18.245  1.00 52.84           C
ATOM   1571  C   LEU A 204      23.808   0.513  15.347  1.00 52.84           C
ATOM   1572  O   LEU A 204      23.160  -0.264  16.047  1.00 52.84           O
ATOM   1573  N   SER A 205      23.292   1.050  14.224  1.00 32.88           N
ATOM   1574  CA  SER A 205      21.953   0.736  13.805  1.00 32.88           C
ATOM   1575  CB  SER A 205      21.531   1.513  12.547  1.00 32.88           C
ATOM   1576  OG  SER A 205      21.515   2.907  12.820  1.00 32.88           O
ATOM   1577  C   SER A 205      21.846  -0.726  13.491  1.00 32.88           C
ATOM   1578  O   SER A 205      20.866  -1.377  13.852  1.00 32.88           O
ATOM   1579  N   ARG A 206      22.854  -1.288  12.801  1.00185.02           N
ATOM   1580  CA  ARG A 206      22.790  -2.679  12.450  1.00185.02           C
ATOM   1581  CB  ARG A 206      23.881  -3.111  11.443  1.00185.02           C
ATOM   1582  CG  ARG A 206      25.325  -2.852  11.866  1.00185.02           C
ATOM   1583  CD  ARG A 206      26.301  -2.752  10.686  1.00185.02           C
ATOM   1584  NE  ARG A 206      26.395  -4.092  10.040  1.00185.02           N
ATOM   1585  CZ  ARG A 206      25.526  -4.443   9.048  1.00185.02           C
ATOM   1586  NH1 ARG A 206      24.555  -3.570   8.648  1.00185.02           N
ATOM   1587  NH2 ARG A 206      25.631  -5.666   8.453  1.00185.02           N
ATOM   1588  C   ARG A 206      22.795  -3.527  13.689  1.00185.02           C
ATOM   1589  O   ARG A 206      22.051  -4.503  13.775  1.00185.02           O
ATOM   1590  N   ILE A 207      23.618  -3.174  14.694  1.00121.45           N
ATOM   1591  CA  ILE A 207      23.682  -3.953  15.902  1.00121.45           C
ATOM   1592  CB  ILE A 207      24.855  -3.585  16.775  1.00121.45           C
ATOM   1593  CG2 ILE A 207      26.139  -3.967  16.026  1.00121.45           C
ATOM   1594  CG1 ILE A 207      24.819  -2.112  17.196  1.00121.45           C
ATOM   1595  CD1 ILE A 207      25.996  -1.711  18.084  1.00121.45           C
ATOM   1596  C   ILE A 207      22.382  -3.862  16.658  1.00121.45           C
ATOM   1597  O   ILE A 207      21.879  -4.871  17.153  1.00121.45           O
ATOM   1598  N   LEU A 208      21.787  -2.656  16.747  1.00 49.03           N
ATOM   1599  CA  LEU A 208      20.568  -2.457  17.486  1.00 49.03           C
ATOM   1600  CB  LEU A 208      20.100  -0.990  17.489  1.00 49.03           C
ATOM   1601  CG  LEU A 208      21.086  -0.016  18.161  1.00 49.03           C
ATOM   1602  CD1 LEU A 208      20.553   1.425  18.125  1.00 49.03           C
ATOM   1603  CD2 LEU A 208      21.455  -0.479  19.578  1.00 49.03           C
ATOM   1604  C   LEU A 208      19.465  -3.259  16.862  1.00 49.03           C
ATOM   1605  O   LEU A 208      18.615  -3.807  17.564  1.00 49.03           O
ATOM   1606  N   ALA A 209      19.432  -3.325  15.517  1.00 26.39           N
ATOM   1607  CA  ALA A 209      18.416  -4.064  14.822  1.00 26.39           C
ATOM   1608  CB  ALA A 209      18.557  -3.978  13.292  1.00 26.39           C
ATOM   1609  C   ALA A 209      18.538  -5.505  15.206  1.00 26.39           C
ATOM   1610  O   ALA A 209      17.540  -6.189  15.420  1.00 26.39           O
ATOM   1611  N   ARG A 210      19.782  -6.004  15.304  1.00 85.37           N
ATOM   1612  CA  ARG A 210      20.015  -7.377  15.651  1.00 85.37           C
ATOM   1613  CB  ARG A 210      21.512  -7.733  15.632  1.00 85.37           C
ATOM   1614  CG  ARG A 210      22.106  -7.767  14.222  1.00 85.37           C
ATOM   1615  CD  ARG A 210      23.634  -7.848  14.189  1.00 85.37           C
ATOM   1616  NE  ARG A 210      24.061  -8.820  15.234  1.00 85.37           N
ATOM   1617  CZ  ARG A 210      24.419  -8.368  16.471  1.00 85.37           C
ATOM   1618  NH1 ARG A 210      24.402  -7.031  16.742  1.00 85.37           N
ATOM   1619  NH2 ARG A 210      24.804  -9.253  17.436  1.00 85.37           N
ATOM   1620  C   ARG A 210      19.498  -7.624  17.036  1.00 85.37           C
ATOM   1621  O   ARG A 210      18.860  -8.642  17.298  1.00 85.37           O
ATOM   1622  N   ARG A 211      19.744  -6.684  17.966  1.00 98.08           N
ATOM   1623  CA  ARG A 211      19.344  -6.872  19.330  1.00 98.08           C
ATOM   1624  CB  ARG A 211      19.793  -5.725  20.253  1.00 98.08           C
ATOM   1625  CG  ARG A 211      19.367  -5.922  21.710  1.00 98.08           C
ATOM   1626  CD  ARG A 211      19.806  -4.788  22.639  1.00 98.08           C
ATOM   1627  NE  ARG A 211      18.962  -3.601  22.326  1.00 98.08           N
ATOM   1628  CZ  ARG A 211      19.346  -2.736  21.344  1.00 98.08           C
ATOM   1629  NH1 ARG A 211      20.501  -2.962  20.652  1.00 98.08           N
ATOM   1630  NH2 ARG A 211      18.575  -1.648  21.052  1.00 98.08           N
ATOM   1631  C   ARG A 211      17.851  -6.950  19.409  1.00 98.08           C
ATOM   1632  O   ARG A 211      17.308  -7.772  20.147  1.00 98.08           O
ATOM   1633  N   LEU A 212      17.145  -6.098  18.642  1.00 44.85           N
ATOM   1634  CA  LEU A 212      15.712  -6.060  18.698  1.00 44.85           C
ATOM   1635  CB  LEU A 212      15.094  -4.995  17.771  1.00 44.85           C
ATOM   1636  CG  LEU A 212      15.408  -3.538  18.167  1.00 44.85           C
ATOM   1637  CD1 LEU A 212      14.754  -2.545  17.192  1.00 44.85           C
ATOM   1638  CD2 LEU A 212      15.029  -3.258  19.631  1.00 44.85           C
ATOM   1639  C   LEU A 212      15.169  -7.380  18.260  1.00 44.85           C
ATOM   1640  O   LEU A 212      14.221  -7.895  18.854  1.00 44.85           O
ATOM   1641  N   ASP A 213      15.745  -7.963  17.193  1.00102.43           N
ATOM   1642  CA  ASP A 213      15.224  -9.214  16.736  0.60102.43           C
ATOM   1643  CB  ASP A 213      15.804  -9.696  15.388  0.60102.43           C
ATOM   1644  CG  ASP A 213      17.289  -9.998  15.508  1.00102.43           C
ATOM   1645  OD1 ASP A 213      17.641 -11.026  16.147  1.00102.43           O
ATOM   1646  OD2 ASP A 213      18.095  -9.210  14.945  1.00102.43           O
ATOM   1647  C   ASP A 213      15.457 -10.258  17.783  1.00102.43           C
ATOM   1648  O   ASP A 213      14.592 -11.094  18.027  1.00102.43           O
ATOM   1649  N   GLU A 214      16.630 -10.273  18.442  1.00121.95           N
ATOM   1650  CA  GLU A 214      16.791 -11.340  19.386  1.00121.95           C
ATOM   1651  CB  GLU A 214      18.233 -11.553  19.891  1.00121.95           C
ATOM   1652  CG  GLU A 214      18.962 -10.310  20.400  0.50121.95           C
ATOM   1653  CD  GLU A 214      20.046  -9.989  19.381  0.50121.95           C
ATOM   1654  OE1 GLU A 214      20.050 -10.644  18.304  0.50121.95           O
ATOM   1655  OE2 GLU A 214      20.896  -9.106  19.671  0.50121.95           O
ATOM   1656  C   GLU A 214      15.892 -11.200  20.583  1.00121.95           C
ATOM   1657  O   GLU A 214      15.195 -12.149  20.938  1.00121.95           O
ATOM   1658  N   LYS A 215      15.907 -10.033  21.263  1.00108.44           N
ATOM   1659  CA  LYS A 215      15.128  -9.868  22.467  1.00108.44           C
ATOM   1660  CB  LYS A 215      15.605  -8.674  23.315  1.00108.44           C
ATOM   1661  CG  LYS A 215      17.001  -8.858  23.914  1.00108.44           C
ATOM   1662  CD  LYS A 215      18.132  -8.837  22.882  1.00108.44           C
ATOM   1663  CE  LYS A 215      19.520  -9.020  23.499  1.00108.44           C
ATOM   1664  NZ  LYS A 215      20.557  -8.987  22.443  1.00108.44           N
ATOM   1665  C   LYS A 215      13.658  -9.667  22.224  1.00108.44           C
ATOM   1666  O   LYS A 215      12.808 -10.297  22.849  1.00108.44           O
ATOM   1667  N   ARG A 216      13.371  -8.725  21.315  1.00230.13           N
ATOM   1668  CA  ARG A 216      12.130  -8.111  20.932  1.00230.13           C
ATOM   1669  CB  ARG A 216      12.354  -6.668  20.450  1.00230.13           C
ATOM   1670  CG  ARG A 216      13.038  -5.852  21.554  1.00230.13           C
ATOM   1671  CD  ARG A 216      12.093  -5.403  22.672  1.00230.13           C
ATOM   1672  NE  ARG A 216      11.770  -3.961  22.472  1.00230.13           N
ATOM   1673  CZ  ARG A 216      10.921  -3.565  21.483  1.00230.13           C
ATOM   1674  NH1 ARG A 216      10.531  -4.456  20.531  1.00230.13           N
ATOM   1675  NH2 ARG A 216      10.485  -2.275  21.421  1.00230.13           N
ATOM   1676  C   ARG A 216      11.252  -8.849  19.964  1.00230.13           C
ATOM   1677  O   ARG A 216      10.254  -8.261  19.554  1.00230.13           O
ATOM   1678  N   LYS A 217      11.637 -10.041  19.456  1.00177.58           N
ATOM   1679  CA  LYS A 217      10.841 -10.746  18.474  1.00177.58           C
ATOM   1680  CB  LYS A 217      11.187 -12.237  18.295  1.00177.58           C
ATOM   1681  CG  LYS A 217      12.360 -12.517  17.359  1.00177.58           C
ATOM   1682  CD  LYS A 217      12.133 -12.021  15.929  1.00177.58           C
ATOM   1683  CE  LYS A 217      11.122 -12.859  15.145  1.00177.58           C
ATOM   1684  NZ  LYS A 217      11.644 -14.231  14.957  1.00177.58           N
ATOM   1685  C   LYS A 217       9.379 -10.720  18.820  1.00177.58           C
ATOM   1686  O   LYS A 217       8.989 -10.859  19.980  1.00177.58           O
ATOM   1687  N   ALA A 218       8.551 -10.578  17.758  1.00 67.59           N
ATOM   1688  CA  ALA A 218       7.116 -10.466  17.775  1.00 67.59           C
ATOM   1689  CB  ALA A 218       6.457 -11.401  18.804  1.00 67.59           C
ATOM   1690  C   ALA A 218       6.664  -9.059  18.077  1.00 67.59           C
ATOM   1691  O   ALA A 218       5.471  -8.771  18.003  1.00 67.59           O
ATOM   1692  N   ASP A 219       7.593  -8.141  18.400  1.00101.54           N
ATOM   1693  CA  ASP A 219       7.302  -6.749  18.642  1.00101.54           C
ATOM   1694  CB  ASP A 219       8.433  -6.001  19.364  1.00101.54           C
ATOM   1695  CG  ASP A 219       8.333  -6.268  20.860  1.00101.54           C
ATOM   1696  OD1 ASP A 219       7.316  -5.838  21.463  1.00101.54           O
ATOM   1697  OD2 ASP A 219       9.276  -6.874  21.432  1.00101.54           O
ATOM   1698  C   ASP A 219       7.041  -6.017  17.356  1.00101.54           C
ATOM   1699  O   ASP A 219       6.380  -4.979  17.352  1.00101.54           O
ATOM   1700  N   ARG A 220       7.608  -6.504  16.237  1.00122.00           N
ATOM   1701  CA  ARG A 220       7.386  -5.910  14.947  1.00122.00           C
ATOM   1702  CB  ARG A 220       5.886  -5.793  14.638  1.00122.00           C
ATOM   1703  CG  ARG A 220       5.174  -7.143  14.729  1.00122.00           C
ATOM   1704  CD  ARG A 220       4.820  -7.757  13.375  1.00122.00           C
ATOM   1705  NE  ARG A 220       3.639  -7.015  12.860  1.00122.00           N
ATOM   1706  CZ  ARG A 220       2.384  -7.418  13.213  1.00122.00           C
ATOM   1707  NH1 ARG A 220       2.223  -8.500  14.029  1.00122.00           N
ATOM   1708  NH2 ARG A 220       1.293  -6.740  12.754  1.00122.00           N
ATOM   1709  C   ARG A 220       7.992  -4.535  14.866  1.00122.00           C
ATOM   1710  O   ARG A 220       7.517  -3.689  14.110  1.00122.00           O
ATOM   1711  N   ILE A 221       9.078  -4.278  15.622  1.00148.70           N
ATOM   1712  CA  ILE A 221       9.750  -3.005  15.565  1.00148.70           C
ATOM   1713  CB  ILE A 221      10.457  -2.633  16.832  1.00148.70           C
ATOM   1714  CG2 ILE A 221       9.429  -2.230  17.887  1.00148.70           C
ATOM   1715  CG1 ILE A 221      11.420  -3.753  17.243  1.00148.70           C
ATOM   1716  CD1 ILE A 221      12.242  -3.407  18.479  1.00148.70           C
ATOM   1717  C   ILE A 221      10.779  -3.020  14.478  1.00148.70           C
ATOM   1718  O   ILE A 221      11.496  -4.003  14.291  1.00148.70           O
ATOM   1719  N   LEU A 222      10.846  -1.918  13.699  1.00118.17           N
ATOM   1720  CA  LEU A 222      11.829  -1.824  12.653  1.00118.17           C
ATOM   1721  CB  LEU A 222      11.257  -1.616  11.236  1.00118.17           C
ATOM   1722  CG  LEU A 222      10.369  -2.772  10.733  1.00118.17           C
ATOM   1723  CD1 LEU A 222       8.955  -2.716  11.324  1.00118.17           C
ATOM   1724  CD2 LEU A 222      10.372  -2.856   9.206  1.00118.17           C
ATOM   1725  C   LEU A 222      12.729  -0.655  12.940  1.00118.17           C
ATOM   1726  O   LEU A 222      12.267   0.432  13.284  1.00118.17           O
ATOM   1727  N   VAL A 223      14.059  -0.860  12.815  1.00105.96           N
ATOM   1728  CA  VAL A 223      15.005   0.202  13.047  1.00105.96           C
ATOM   1729  CB  VAL A 223      15.802   0.026  14.305  1.00105.96           C
ATOM   1730  CG1 VAL A 223      14.837   0.078  15.502  1.00105.96           C
ATOM   1731  CG2 VAL A 223      16.597  -1.287  14.202  1.00105.96           C
ATOM   1732  C   VAL A 223      15.978   0.235  11.906  1.00105.96           C
ATOM   1733  O   VAL A 223      16.501  -0.803  11.499  1.00105.96           O
ATOM   1734  N   ASN A 224      16.258   1.444  11.367  1.00 62.04           N
ATOM   1735  CA  ASN A 224      17.154   1.543  10.242  1.00 62.04           C
ATOM   1736  CB  ASN A 224      16.419   1.580   8.887  1.00 62.04           C
ATOM   1737  CG  ASN A 224      15.736   0.241   8.629  1.00 62.04           C
ATOM   1738  OD1 ASN A 224      16.386  -0.761   8.335  1.00 62.04           O
ATOM   1739  ND2 ASN A 224      14.380   0.223   8.735  1.00 62.04           N
ATOM   1740  C   ASN A 224      17.942   2.825  10.309  1.00 62.04           C
ATOM   1741  O   ASN A 224      17.562   3.777  10.991  1.00 62.04           O
ATOM   1742  N   ALA A 225      19.111   2.847   9.630  1.00 49.79           N
ATOM   1743  CA  ALA A 225      19.903   4.040   9.466  1.00 49.79           C
ATOM   1744  CB  ALA A 225      21.420   3.785   9.499  1.00 49.79           C
ATOM   1745  C   ALA A 225      19.567   4.601   8.109  1.00 49.79           C
ATOM   1746  O   ALA A 225      19.123   3.863   7.230  1.00 49.79           O
ATOM   1747  N   CYS A 226      19.758   5.924   7.889  1.00 58.95           N
ATOM   1748  CA  CYS A 226      19.440   6.438   6.578  1.00 58.95           C
ATOM   1749  CB  CYS A 226      17.980   6.908   6.450  1.00 58.95           C
ATOM   1750  SG  CYS A 226      17.589   8.303   7.550  1.00 58.95           S
ATOM   1751  C   CYS A 226      20.313   7.607   6.197  1.00 58.95           C
ATOM   1752  O   CYS A 226      20.990   8.207   7.032  1.00 58.95           O
ATOM   1753  N   CYS A 227      20.338   7.913   4.874  1.00118.14           N
ATOM   1754  CA  CYS A 227      20.965   9.085   4.307  1.00118.14           C
ATOM   1755  CB  CYS A 227      21.811   8.838   3.054  1.00118.14           C
ATOM   1756  SG  CYS A 227      23.421   8.120   3.413  1.00118.14           S
ATOM   1757  C   CYS A 227      19.840   9.922   3.781  1.00118.14           C
ATOM   1758  O   CYS A 227      19.062   9.458   2.950  1.00118.14           O
ATOM   1759  N   PRO A 228      19.717  11.126   4.269  1.00179.95           N
ATOM   1760  CA  PRO A 228      18.691  12.038   3.810  1.00179.95           C
ATOM   1761  CD  PRO A 228      20.097  11.390   5.647  1.00179.95           C
ATOM   1762  CB  PRO A 228      18.570  13.112   4.890  1.00179.95           C
ATOM   1763  CG  PRO A 228      19.090  12.429   6.161  1.00179.95           C
ATOM   1764  C   PRO A 228      19.013  12.660   2.479  1.00179.95           C
ATOM   1765  O   PRO A 228      18.133  13.315   1.921  1.00179.95           O
ATOM   1766  N   GLY A 229      20.255  12.512   1.968  1.00 53.50           N
ATOM   1767  CA  GLY A 229      20.638  13.155   0.735  1.00 53.50           C
ATOM   1768  C   GLY A 229      21.429  14.388   1.082  1.00 53.50           C
ATOM   1769  O   GLY A 229      21.694  14.632   2.258  1.00 53.50           O
ATOM   1770  N   PRO A 230      21.896  15.125   0.086  1.00189.65           N
ATOM   1771  CA  PRO A 230      22.589  16.375   0.336  1.00189.65           C
ATOM   1772  CD  PRO A 230      22.316  14.504  -1.163  1.00189.65           C
ATOM   1773  CB  PRO A 230      23.360  16.689  -0.943  1.00189.65           C
ATOM   1774  CG  PRO A 230      23.530  15.323  -1.635  1.00189.65           C
ATOM   1775  C   PRO A 230      21.546  17.426   0.601  1.00189.65           C
ATOM   1776  O   PRO A 230      20.813  17.733  -0.337  1.00189.65           O
ATOM   1777  N   VAL A 231      21.524  18.097   1.773  1.00 79.58           N
ATOM   1778  CA  VAL A 231      20.395  18.963   2.013  1.00 79.58           C
ATOM   1779  CB  VAL A 231      19.523  18.420   3.119  1.00 79.58           C
ATOM   1780  CG1 VAL A 231      18.359  19.383   3.403  1.00 79.58           C
ATOM   1781  CG2 VAL A 231      19.093  16.991   2.747  1.00 79.58           C
ATOM   1782  C   VAL A 231      20.854  20.307   2.469  1.00 79.58           C
ATOM   1783  O   VAL A 231      21.756  20.380   3.294  1.00 79.58           O
ATOM   1784  N   LYS A 232      20.196  21.386   1.967  1.00154.23           N
ATOM   1785  CA  LYS A 232      20.471  22.771   2.282  1.00154.23           C
ATOM   1786  CB  LYS A 232      19.480  23.737   1.609  1.00154.23           C
ATOM   1787  CG  LYS A 232      19.378  23.729   0.084  1.00154.23           C
ATOM   1788  CD  LYS A 232      20.543  24.380  -0.653  1.00154.23           C
ATOM   1789  CE  LYS A 232      20.152  24.784  -2.079  1.00154.23           C
ATOM   1790  NZ  LYS A 232      18.944  25.638  -2.050  1.00154.23           N
ATOM   1791  C   LYS A 232      20.143  22.963   3.739  1.00154.23           C
ATOM   1792  O   LYS A 232      18.971  22.973   4.106  1.00154.23           O
ATOM   1793  N   THR A 233      21.153  23.166   4.606  1.00 64.33           N
ATOM   1794  CA  THR A 233      20.944  23.376   6.013  1.00 64.33           C
ATOM   1795  CB  THR A 233      21.020  22.117   6.829  1.00 64.33           C
ATOM   1796  OG1 THR A 233      22.357  21.641   6.840  1.00 64.33           O
ATOM   1797  CG2 THR A 233      20.105  21.044   6.216  1.00 64.33           C
ATOM   1798  C   THR A 233      22.114  24.172   6.491  1.00 64.33           C
ATOM   1799  O   THR A 233      22.970  24.554   5.694  1.00 64.33           O
ATOM   1800  N   ASP A 234      22.183  24.447   7.814  1.00134.80           N
ATOM   1801  CA  ASP A 234      23.326  25.166   8.293  1.00134.80           C
ATOM   1802  CB  ASP A 234      23.231  25.799   9.705  1.00134.80           C
ATOM   1803  CG  ASP A 234      23.150  24.770  10.818  1.00134.80           C
ATOM   1804  OD1 ASP A 234      24.224  24.246  11.219  1.00134.80           O
ATOM   1805  OD2 ASP A 234      22.016  24.509  11.297  1.00134.80           O
ATOM   1806  C   ASP A 234      24.540  24.282   8.170  1.00134.80           C
ATOM   1807  O   ASP A 234      25.654  24.781   8.012  1.00134.80           O
ATOM   1808  N   MET A 235      24.373  22.943   8.294  1.00 65.40           N
ATOM   1809  CA  MET A 235      25.500  22.050   8.185  1.00 65.40           C
ATOM   1810  CB  MET A 235      25.146  20.592   8.538  1.00 65.40           C
ATOM   1811  CG  MET A 235      26.366  19.668   8.589  1.00 65.40           C
ATOM   1812  SD  MET A 235      26.011  17.921   8.968  1.00 65.40           S
ATOM   1813  CE  MET A 235      25.876  18.142  10.765  1.00 65.40           C
ATOM   1814  C   MET A 235      26.095  22.031   6.801  1.00 65.40           C
ATOM   1815  O   MET A 235      27.287  22.295   6.648  1.00 65.40           O
ATOM   1816  N   ASP A 236      25.281  21.729   5.758  1.00151.16           N
ATOM   1817  CA  ASP A 236      25.838  21.549   4.435  1.00151.16           C
ATOM   1818  CB  ASP A 236      25.030  20.698   3.452  1.00151.16           C
ATOM   1819  CG  ASP A 236      24.141  21.686   2.759  1.00151.16           C
ATOM   1820  OD1 ASP A 236      23.306  22.321   3.442  1.00151.16           O
ATOM   1821  OD2 ASP A 236      24.375  21.917   1.548  1.00151.16           O
ATOM   1822  C   ASP A 236      26.064  22.864   3.725  1.00151.16           C
ATOM   1823  O   ASP A 236      26.934  22.947   2.862  1.00151.16           O
ATOM   1824  N   GLY A 237      25.261  23.917   4.017  1.00 37.53           N
ATOM   1825  CA  GLY A 237      25.371  25.145   3.279  1.00 37.53           C
ATOM   1826  C   GLY A 237      24.368  25.216   2.142  1.00 37.53           C
ATOM   1827  O   GLY A 237      23.604  24.293   1.879  1.00 37.53           O
ATOM   1828  N   LYS A 238      24.366  26.365   1.430  1.00178.18           N
ATOM   1829  CA  LYS A 238      23.454  26.741   0.373  1.00178.18           C
ATOM   1830  CB  LYS A 238      23.606  28.204  -0.072  1.00178.18           C
ATOM   1831  CG  LYS A 238      24.953  28.509  -0.725  1.00178.18           C
ATOM   1832  CD  LYS A 238      26.130  28.329   0.230  1.00178.18           C
ATOM   1833  CE  LYS A 238      25.988  29.156   1.508  1.00178.18           C
ATOM   1834  NZ  LYS A 238      27.286  29.215   2.212  1.00178.18           N
ATOM   1835  C   LYS A 238      23.599  25.924  -0.879  1.00178.18           C
ATOM   1836  O   LYS A 238      22.658  25.809  -1.661  1.00178.18           O
ATOM   1837  N   ASP A 239      24.797  25.395  -1.150  1.00 92.08           N
ATOM   1838  CA  ASP A 239      25.083  24.706  -2.378  1.00 92.08           C
ATOM   1839  CB  ASP A 239      26.572  24.324  -2.485  1.00 92.08           C
ATOM   1840  CG  ASP A 239      26.908  23.348  -1.357  1.00 92.08           C
ATOM   1841  OD1 ASP A 239      26.369  23.519  -0.231  1.00 92.08           O
ATOM   1842  OD2 ASP A 239      27.718  22.416  -1.607  1.00 92.08           O
ATOM   1843  C   ASP A 239      24.305  23.419  -2.521  1.00 92.08           C
ATOM   1844  O   ASP A 239      23.998  23.030  -3.647  1.00 92.08           O
ATOM   1845  N   SER A 240      23.965  22.708  -1.418  1.00116.55           N
ATOM   1846  CA  SER A 240      23.382  21.405  -1.622  1.00116.55           C
ATOM   1847  CB  SER A 240      23.155  20.489  -0.410  1.00116.55           C
ATOM   1848  OG  SER A 240      24.389  19.893  -0.029  1.00116.55           O
ATOM   1849  C   SER A 240      22.126  21.417  -2.424  1.00116.55           C
ATOM   1850  O   SER A 240      21.411  22.407  -2.541  1.00116.55           O
ATOM   1851  N   ILE A 241      21.900  20.247  -3.048  1.00163.70           N
ATOM   1852  CA  ILE A 241      20.878  19.913  -3.993  1.00163.70           C
ATOM   1853  CB  ILE A 241      21.297  18.709  -4.807  1.00163.70           C
ATOM   1854  CG2 ILE A 241      22.590  19.129  -5.528  1.00163.70           C
ATOM   1855  CG1 ILE A 241      21.512  17.437  -3.967  1.00163.70           C
ATOM   1856  CD1 ILE A 241      20.241  16.661  -3.658  1.00163.70           C
ATOM   1857  C   ILE A 241      19.476  19.810  -3.436  1.00163.70           C
ATOM   1858  O   ILE A 241      18.527  20.180  -4.126  1.00163.70           O
ATOM   1859  N   ARG A 242      19.269  19.304  -2.201  1.00 89.42           N
ATOM   1860  CA  ARG A 242      17.901  19.113  -1.773  1.00 89.42           C
ATOM   1861  CB  ARG A 242      17.638  17.696  -1.234  1.00 89.42           C
ATOM   1862  CG  ARG A 242      17.610  16.666  -2.364  1.00 89.42           C
ATOM   1863  CD  ARG A 242      18.041  15.254  -1.964  1.00 89.42           C
ATOM   1864  NE  ARG A 242      16.843  14.377  -2.014  1.00 89.42           N
ATOM   1865  CZ  ARG A 242      16.109  14.163  -0.886  1.00 89.42           C
ATOM   1866  NH1 ARG A 242      16.474  14.759   0.286  1.00 89.42           N
ATOM   1867  NH2 ARG A 242      15.022  13.342  -0.938  1.00 89.42           N
ATOM   1868  C   ARG A 242      17.466  20.107  -0.736  1.00 89.42           C
ATOM   1869  O   ARG A 242      18.273  20.677  -0.002  1.00 89.42           O
ATOM   1870  N   THR A 243      16.134  20.351  -0.695  1.00 97.11           N
ATOM   1871  CA  THR A 243      15.517  21.225   0.264  1.00 97.11           C
ATOM   1872  CB  THR A 243      14.163  21.717  -0.176  1.00 97.11           C
ATOM   1873  OG1 THR A 243      13.703  22.749   0.684  1.00 97.11           O
ATOM   1874  CG2 THR A 243      13.176  20.538  -0.169  1.00 97.11           C
ATOM   1875  C   THR A 243      15.344  20.412   1.511  1.00 97.11           C
ATOM   1876  O   THR A 243      15.480  19.191   1.482  1.00 97.11           O
ATOM   1877  N   VAL A 244      15.059  21.073   2.649  1.00 37.53           N
ATOM   1878  CA  VAL A 244      14.896  20.396   3.904  1.00 37.53           C
ATOM   1879  CB  VAL A 244      14.610  21.380   4.993  1.00 37.53           C
ATOM   1880  CG1 VAL A 244      14.417  20.615   6.302  1.00 37.53           C
ATOM   1881  CG2 VAL A 244      15.771  22.388   5.047  1.00 37.53           C
ATOM   1882  C   VAL A 244      13.727  19.465   3.750  1.00 37.53           C
ATOM   1883  O   VAL A 244      13.741  18.335   4.238  1.00 37.53           O
ATOM   1884  N   GLU A 245      12.681  19.918   3.032  1.00 81.25           N
ATOM   1885  CA  GLU A 245      11.506  19.120   2.822  1.00 81.25           C
ATOM   1886  CB  GLU A 245      10.414  19.874   2.033  1.00 81.25           C
ATOM   1887  CG  GLU A 245       9.656  20.923   2.863  1.00 81.25           C
ATOM   1888  CD  GLU A 245      10.565  22.117   3.132  1.00 81.25           C
ATOM   1889  OE1 GLU A 245      11.482  22.361   2.303  1.00 81.25           O
ATOM   1890  OE2 GLU A 245      10.354  22.799   4.171  1.00 81.25           O
ATOM   1891  C   GLU A 245      11.882  17.864   2.087  1.00 81.25           C
ATOM   1892  O   GLU A 245      11.392  16.782   2.406  1.00 81.25           O
ATOM   1893  N   GLU A 246      12.771  17.971   1.084  1.00112.24           N
ATOM   1894  CA  GLU A 246      13.210  16.842   0.304  1.00112.24           C
ATOM   1895  CB  GLU A 246      14.127  17.273  -0.848  1.00112.24           C
ATOM   1896  CG  GLU A 246      14.258  16.216  -1.938  1.00112.24           C
ATOM   1897  CD  GLU A 246      13.059  16.383  -2.857  1.00112.24           C
ATOM   1898  OE1 GLU A 246      12.346  17.411  -2.710  1.00112.24           O
ATOM   1899  OE2 GLU A 246      12.842  15.490  -3.719  1.00112.24           O
ATOM   1900  C   GLU A 246      14.002  15.906   1.174  1.00112.24           C
ATOM   1901  O   GLU A 246      13.890  14.686   1.060  1.00112.24           O
ATOM   1902  N   GLY A 247      14.831  16.469   2.072  1.00 38.77           N
ATOM   1903  CA  GLY A 247      15.720  15.726   2.930  1.00 38.77           C
ATOM   1904  C   GLY A 247      14.932  14.847   3.863  1.00 38.77           C
ATOM   1905  O   GLY A 247      15.393  13.782   4.266  1.00 38.77           O
ATOM   1906  N   ALA A 248      13.745  15.317   4.279  1.00 64.86           N
ATOM   1907  CA  ALA A 248      12.870  14.671   5.218  1.00 64.86           C
ATOM   1908  CB  ALA A 248      11.698  15.570   5.649  1.00 64.86           C
ATOM   1909  C   ALA A 248      12.277  13.385   4.706  1.00 64.86           C
ATOM   1910  O   ALA A 248      11.907  12.523   5.502  1.00 64.86           O
ATOM   1911  N   GLU A 249      12.123  13.231   3.376  1.00105.50           N
ATOM   1912  CA  GLU A 249      11.358  12.139   2.830  1.00105.50           C
ATOM   1913  CB  GLU A 249      11.307  12.165   1.294  1.00105.50           C
ATOM   1914  CG  GLU A 249      12.672  12.033   0.620  1.00105.50           C
ATOM   1915  CD  GLU A 249      12.442  12.097  -0.881  1.00105.50           C
ATOM   1916  OE1 GLU A 249      11.812  13.088  -1.336  1.00105.50           O
ATOM   1917  OE2 GLU A 249      12.894  11.161  -1.593  1.00105.50           O
ATOM   1918  C   GLU A 249      11.831  10.777   3.262  1.00105.50           C
ATOM   1919  O   GLU A 249      11.010   9.958   3.673  1.00105.50           O
ATOM   1920  N   THR A 250      13.140  10.472   3.190  1.00 53.91           N
ATOM   1921  CA  THR A 250      13.579   9.144   3.533  1.00 53.91           C
ATOM   1922  CB  THR A 250      15.032   8.921   3.217  1.00 53.91           C
ATOM   1923  OG1 THR A 250      15.276   9.169   1.840  1.00 53.91           O
ATOM   1924  CG2 THR A 250      15.390   7.464   3.553  1.00 53.91           C
ATOM   1925  C   THR A 250      13.356   8.875   4.998  1.00 53.91           C
ATOM   1926  O   THR A 250      12.814   7.828   5.353  1.00 53.91           O
ATOM   1927  N   PRO A 251      13.725   9.766   5.883  1.00 83.15           N
ATOM   1928  CA  PRO A 251      13.521   9.510   7.283  1.00 83.15           C
ATOM   1929  CD  PRO A 251      14.805  10.711   5.649  1.00 83.15           C
ATOM   1930  CB  PRO A 251      14.208  10.662   8.015  1.00 83.15           C
ATOM   1931  CG  PRO A 251      15.336  11.077   7.048  1.00 83.15           C
ATOM   1932  C   PRO A 251      12.067   9.338   7.611  1.00 83.15           C
ATOM   1933  O   PRO A 251      11.740   8.496   8.447  1.00 83.15           O
ATOM   1934  N   VAL A 252      11.176  10.114   6.968  1.00100.28           N
ATOM   1935  CA  VAL A 252       9.778  10.016   7.272  1.00100.28           C
ATOM   1936  CB  VAL A 252       8.961  11.115   6.650  1.00100.28           C
ATOM   1937  CG1 VAL A 252       8.598  10.746   5.204  1.00100.28           C
ATOM   1938  CG2 VAL A 252       7.773  11.415   7.573  1.00100.28           C
ATOM   1939  C   VAL A 252       9.270   8.678   6.813  1.00100.28           C
ATOM   1940  O   VAL A 252       8.471   8.038   7.495  1.00100.28           O
ATOM   1941  N   TYR A 253       9.751   8.205   5.646  1.00 68.68           N
ATOM   1942  CA  TYR A 253       9.342   6.945   5.086  1.00 68.68           C
ATOM   1943  CB  TYR A 253      10.088   6.644   3.771  1.00 68.68           C
ATOM   1944  CG  TYR A 253       9.959   5.194   3.444  1.00 68.68           C
ATOM   1945  CD1 TYR A 253       8.800   4.671   2.921  1.00 68.68           C
ATOM   1946  CD2 TYR A 253      11.033   4.357   3.652  1.00 68.68           C
ATOM   1947  CE1 TYR A 253       8.713   3.329   2.626  1.00 68.68           C
ATOM   1948  CE2 TYR A 253      10.952   3.016   3.359  1.00 68.68           C
ATOM   1949  CZ  TYR A 253       9.787   2.500   2.846  1.00 68.68           C
ATOM   1950  OH  TYR A 253       9.697   1.125   2.543  1.00 68.68           O
ATOM   1951  C   TYR A 253       9.659   5.855   6.062  1.00 68.68           C
ATOM   1952  O   TYR A 253       8.821   4.998   6.335  1.00 68.68           O
ATOM   1953  N   LEU A 254      10.878   5.875   6.627  1.00 64.11           N
ATOM   1954  CA  LEU A 254      11.330   4.867   7.549  1.00 64.11           C
ATOM   1955  CB  LEU A 254      12.822   5.006   7.892  1.00 64.11           C
ATOM   1956  CG  LEU A 254      13.756   4.728   6.698  1.00 64.11           C
ATOM   1957  CD1 LEU A 254      15.231   4.883   7.100  1.00 64.11           C
ATOM   1958  CD2 LEU A 254      13.457   3.359   6.062  1.00 64.11           C
ATOM   1959  C   LEU A 254      10.547   4.917   8.833  1.00 64.11           C
ATOM   1960  O   LEU A 254      10.353   3.893   9.485  1.00 64.11           O
ATOM   1961  N   ALA A 255      10.146   6.121   9.279  1.00 63.84           N
ATOM   1962  CA  ALA A 255       9.411   6.288  10.509  1.00 63.84           C
ATOM   1963  CB  ALA A 255       9.273   7.768  10.910  1.00 63.84           C
ATOM   1964  C   ALA A 255       8.019   5.711  10.416  1.00 63.84           C
ATOM   1965  O   ALA A 255       7.469   5.207  11.394  1.00 63.84           O
ATOM   1966  N   LEU A 256       7.402   5.894   9.238  1.00168.12           N
ATOM   1967  CA  LEU A 256       6.064   5.585   8.800  1.00168.12           C
ATOM   1968  CB  LEU A 256       5.607   6.508   7.657  1.00168.12           C
ATOM   1969  CG  LEU A 256       5.217   7.925   8.132  1.00168.12           C
ATOM   1970  CD1 LEU A 256       3.836   7.920   8.802  1.00168.12           C
ATOM   1971  CD2 LEU A 256       6.278   8.535   9.062  1.00168.12           C
ATOM   1972  C   LEU A 256       5.754   4.169   8.413  1.00168.12           C
ATOM   1973  O   LEU A 256       4.573   3.906   8.185  1.00168.12           O
ATOM   1974  N   LEU A 257       6.761   3.276   8.231  1.00138.46           N
ATOM   1975  CA  LEU A 257       6.586   1.922   7.725  1.00138.46           C
ATOM   1976  CB  LEU A 257       7.714   0.959   8.156  1.00138.46           C
ATOM   1977  CG  LEU A 257       9.061   1.067   7.413  1.00138.46           C
ATOM   1978  CD1 LEU A 257       9.006   0.351   6.059  1.00138.46           C
ATOM   1979  CD2 LEU A 257       9.528   2.517   7.263  1.00138.46           C
ATOM   1980  C   LEU A 257       5.323   1.311   8.266  1.00138.46           C
ATOM   1981  O   LEU A 257       5.045   1.353   9.463  1.00138.46           O
ATOM   1982  N   PRO A 258       4.547   0.742   7.376  1.00155.88           N
ATOM   1983  CA  PRO A 258       3.266   0.200   7.739  1.00155.88           C
ATOM   1984  CD  PRO A 258       4.606   1.108   5.971  1.00155.88           C
ATOM   1985  CB  PRO A 258       2.583  -0.168   6.425  1.00155.88           C
ATOM   1986  CG  PRO A 258       3.203   0.812   5.412  1.00155.88           C
ATOM   1987  C   PRO A 258       3.396  -0.934   8.698  1.00155.88           C
ATOM   1988  O   PRO A 258       4.396  -1.649   8.672  1.00155.88           O
ATOM   1989  N   PRO A 259       2.405  -1.089   9.527  1.00151.73           N
ATOM   1990  CA  PRO A 259       2.408  -2.096  10.546  1.00151.73           C
ATOM   1991  CD  PRO A 259       1.064  -0.628   9.211  1.00151.73           C
ATOM   1992  CB  PRO A 259       1.032  -2.008  11.201  1.00151.73           C
ATOM   1993  CG  PRO A 259       0.132  -1.514  10.053  1.00151.73           C
ATOM   1994  C   PRO A 259       2.630  -3.445   9.939  1.00151.73           C
ATOM   1995  O   PRO A 259       2.190  -3.684   8.816  1.00151.73           O
ATOM   1996  N   ASP A 260       3.328  -4.323  10.683  1.00 96.92           N
ATOM   1997  CA  ASP A 260       3.593  -5.687  10.322  1.00 96.92           C
ATOM   1998  CB  ASP A 260       2.307  -6.468   9.991  1.00 96.92           C
ATOM   1999  CG  ASP A 260       2.614  -7.961   9.994  1.00 96.92           C
ATOM   2000  OD1 ASP A 260       3.737  -8.341  10.422  1.00 96.92           O
ATOM   2001  OD2 ASP A 260       1.719  -8.744   9.578  1.00 96.92           O
ATOM   2002  C   ASP A 260       4.510  -5.776   9.140  1.00 96.92           C
ATOM   2003  O   ASP A 260       4.724  -6.864   8.610  1.00 96.92           O
ATOM   2004  N   ALA A 261       5.133  -4.660   8.721  1.00 32.91           N
ATOM   2005  CA  ALA A 261       6.042  -4.742   7.611  1.00 32.91           C
ATOM   2006  CB  ALA A 261       6.518  -3.369   7.105  1.00 32.91           C
ATOM   2007  C   ALA A 261       7.244  -5.507   8.078  1.00 32.91           C
ATOM   2008  O   ALA A 261       7.692  -5.355   9.212  1.00 32.91           O
ATOM   2009  N   THR A 262       7.762  -6.395   7.209  1.00109.86           N
ATOM   2010  CA  THR A 262       8.904  -7.218   7.496  1.00109.86           C
ATOM   2011  CB  THR A 262       9.050  -8.353   6.524  1.00109.86           C
ATOM   2012  OG1 THR A 262      10.074  -9.238   6.953  1.00109.86           O
ATOM   2013  CG2 THR A 262       9.383  -7.779   5.136  1.00109.86           C
ATOM   2014  C   THR A 262      10.183  -6.434   7.470  1.00109.86           C
ATOM   2015  O   THR A 262      11.094  -6.704   8.251  1.00109.86           O
ATOM   2016  N   GLU A 263      10.302  -5.454   6.552  1.00 52.47           N
ATOM   2017  CA  GLU A 263      11.559  -4.776   6.397  1.00 52.47           C
ATOM   2018  CB  GLU A 263      12.467  -5.527   5.401  1.00 52.47           C
ATOM   2019  CG  GLU A 263      12.936  -6.891   5.915  1.00 52.47           C
ATOM   2020  CD  GLU A 263      13.815  -7.525   4.846  1.00 52.47           C
ATOM   2021  OE1 GLU A 263      13.973  -6.902   3.763  1.00 52.47           O
ATOM   2022  OE2 GLU A 263      14.342  -8.642   5.100  1.00 52.47           O
ATOM   2023  C   GLU A 263      11.281  -3.403   5.857  1.00 52.47           C
ATOM   2024  O   GLU A 263      10.120  -3.071   5.626  1.00 52.47           O
ATOM   2025  N   PRO A 264      12.271  -2.558   5.652  1.00165.07           N
ATOM   2026  CA  PRO A 264      13.658  -2.859   5.916  1.00165.07           C
ATOM   2027  CD  PRO A 264      12.123  -1.516   4.647  1.00165.07           C
ATOM   2028  CB  PRO A 264      14.469  -1.774   5.207  1.00165.07           C
ATOM   2029  CG  PRO A 264      13.535  -1.273   4.094  1.00165.07           C
ATOM   2030  C   PRO A 264      13.931  -2.887   7.385  1.00165.07           C
ATOM   2031  O   PRO A 264      13.222  -2.215   8.133  1.00165.07           O
ATOM   2032  N   GLN A 265      14.939  -3.675   7.817  1.00 95.85           N
ATOM   2033  CA  GLN A 265      15.316  -3.699   9.200  1.00 95.85           C
ATOM   2034  CB  GLN A 265      14.728  -4.888   9.978  1.00 95.85           C
ATOM   2035  CG  GLN A 265      13.202  -4.854  10.082  1.00 95.85           C
ATOM   2036  CD  GLN A 265      12.760  -6.079  10.870  1.00 95.85           C
ATOM   2037  OE1 GLN A 265      11.570  -6.295  11.091  1.00 95.85           O
ATOM   2038  NE2 GLN A 265      13.747  -6.906  11.310  1.00 95.85           N
ATOM   2039  C   GLN A 265      16.811  -3.824   9.263  1.00 95.85           C
ATOM   2040  O   GLN A 265      17.394  -4.713   8.642  1.00 95.85           O
ATOM   2041  N   GLY A 266      17.471  -2.922  10.020  1.00 27.67           N
ATOM   2042  CA  GLY A 266      18.896  -2.982  10.204  1.00 27.67           C
ATOM   2043  C   GLY A 266      19.597  -2.608   8.932  1.00 27.67           C
ATOM   2044  O   GLY A 266      20.732  -3.028   8.709  1.00 27.67           O
ATOM   2045  N   GLN A 267      18.958  -1.790   8.071  1.00 61.45           N
ATOM   2046  CA  GLN A 267      19.567  -1.467   6.809  1.00 61.45           C
ATOM   2047  CB  GLN A 267      18.624  -1.669   5.608  1.00 61.45           C
ATOM   2048  CG  GLN A 267      18.084  -3.094   5.475  1.00 61.45           C
ATOM   2049  CD  GLN A 267      19.261  -4.033   5.271  1.00 61.45           C
ATOM   2050  OE1 GLN A 267      19.435  -4.993   6.021  1.00 61.45           O
ATOM   2051  NE2 GLN A 267      20.092  -3.756   4.232  1.00 61.45           N
ATOM   2052  C   GLN A 267      19.962  -0.019   6.789  1.00 61.45           C
ATOM   2053  O   GLN A 267      19.583   0.760   7.664  1.00 61.45           O
ATOM   2054  N   LEU A 268      20.800   0.351   5.794  1.00 53.60           N
ATOM   2055  CA  LEU A 268      21.170   1.717   5.542  1.00 53.60           C
ATOM   2056  CB  LEU A 268      22.664   1.911   5.223  1.00 53.60           C
ATOM   2057  CG  LEU A 268      23.048   3.378   4.955  1.00 53.60           C
ATOM   2058  CD1 LEU A 268      22.835   4.249   6.203  1.00 53.60           C
ATOM   2059  CD2 LEU A 268      24.472   3.489   4.388  1.00 53.60           C
ATOM   2060  C   LEU A 268      20.392   2.091   4.316  1.00 53.60           C
ATOM   2061  O   LEU A 268      20.573   1.484   3.260  1.00 53.60           O
ATOM   2062  N   VAL A 269      19.509   3.108   4.420  1.00 49.42           N
ATOM   2063  CA  VAL A 269      18.622   3.400   3.326  1.00 49.42           C
ATOM   2064  CB  VAL A 269      17.176   3.285   3.727  1.00 49.42           C
ATOM   2065  CG1 VAL A 269      16.280   3.697   2.547  1.00 49.42           C
ATOM   2066  CG2 VAL A 269      16.926   1.851   4.226  1.00 49.42           C
ATOM   2067  C   VAL A 269      18.841   4.791   2.806  1.00 49.42           C
ATOM   2068  O   VAL A 269      18.977   5.750   3.565  1.00 49.42           O
ATOM   2069  N   HIS A 270      18.878   4.923   1.462  1.00 70.45           N
ATOM   2070  CA  HIS A 270      19.041   6.201   0.829  1.00 70.45           C
ATOM   2071  ND1 HIS A 270      20.947   8.886   0.266  1.00 70.45           N
ATOM   2072  CG  HIS A 270      20.610   7.746  -0.430  1.00 70.45           C
ATOM   2073  CB  HIS A 270      20.433   6.396   0.201  1.00 70.45           C
ATOM   2074  NE2 HIS A 270      20.749   9.480  -1.867  1.00 70.45           N
ATOM   2075  CD2 HIS A 270      20.493   8.128  -1.731  1.00 70.45           C
ATOM   2076  CE1 HIS A 270      21.016   9.892  -0.641  1.00 70.45           C
ATOM   2077  C   HIS A 270      18.037   6.265  -0.280  1.00 70.45           C
ATOM   2078  O   HIS A 270      17.824   5.273  -0.971  1.00 70.45           O
ATOM   2079  N   ASP A 271      17.383   7.432  -0.461  1.00115.44           N
ATOM   2080  CA  ASP A 271      16.382   7.629  -1.477  1.00115.44           C
ATOM   2081  CB  ASP A 271      16.921   7.803  -2.916  1.00115.44           C
ATOM   2082  CG  ASP A 271      17.611   6.534  -3.394  1.00115.44           C
ATOM   2083  OD1 ASP A 271      18.808   6.342  -3.051  1.00115.44           O
ATOM   2084  OD2 ASP A 271      16.955   5.749  -4.130  1.00115.44           O
ATOM   2085  C   ASP A 271      15.411   6.489  -1.432  1.00115.44           C
ATOM   2086  O   ASP A 271      15.003   5.958  -2.464  1.00115.44           O
ATOM   2087  N   LYS A 272      15.017   6.103  -0.203  1.00158.21           N
ATOM   2088  CA  LYS A 272      14.078   5.052   0.070  1.00158.21           C
ATOM   2089  CB  LYS A 272      12.663   5.321  -0.478  1.00158.21           C
ATOM   2090  CG  LYS A 272      11.855   6.317   0.358  1.00158.21           C
ATOM   2091  CD  LYS A 272      12.379   7.752   0.322  1.00158.21           C
ATOM   2092  CE  LYS A 272      12.085   8.478  -0.992  1.00158.21           C
ATOM   2093  NZ  LYS A 272      10.640   8.786  -1.088  1.00158.21           N
ATOM   2094  C   LYS A 272      14.552   3.729  -0.463  1.00158.21           C
ATOM   2095  O   LYS A 272      13.743   2.816  -0.619  1.00158.21           O
ATOM   2096  N   VAL A 273      15.869   3.553  -0.708  1.00 89.19           N
ATOM   2097  CA  VAL A 273      16.325   2.285  -1.219  1.00 89.19           C
ATOM   2098  CB  VAL A 273      16.793   2.329  -2.647  1.00 89.19           C
ATOM   2099  CG1 VAL A 273      18.063   3.190  -2.736  1.00 89.19           C
ATOM   2100  CG2 VAL A 273      16.998   0.884  -3.131  1.00 89.19           C
ATOM   2101  C   VAL A 273      17.475   1.794  -0.386  1.00 89.19           C
ATOM   2102  O   VAL A 273      18.285   2.580   0.105  1.00 89.19           O
ATOM   2103  N   VAL A 274      17.574   0.456  -0.213  1.00114.20           N
ATOM   2104  CA  VAL A 274      18.614  -0.100   0.609  1.00114.20           C
ATOM   2105  CB  VAL A 274      18.369  -1.498   1.098  1.00114.20           C
ATOM   2106  CG1 VAL A 274      17.267  -1.451   2.161  1.00114.20           C
ATOM   2107  CG2 VAL A 274      18.015  -2.393  -0.097  1.00114.20           C
ATOM   2108  C   VAL A 274      19.925  -0.071  -0.097  1.00114.20           C
ATOM   2109  O   VAL A 274      20.044  -0.423  -1.270  1.00114.20           O
ATOM   2110  N   GLN A 275      20.960   0.343   0.657  1.00123.21           N
ATOM   2111  CA  GLN A 275      22.281   0.482   0.129  1.00123.21           C
ATOM   2112  CB  GLN A 275      22.903   1.837   0.501  1.00123.21           C
ATOM   2113  CG  GLN A 275      24.086   2.237  -0.373  1.00123.21           C
ATOM   2114  CD  GLN A 275      23.535   2.736  -1.701  1.00123.21           C
ATOM   2115  OE1 GLN A 275      23.933   2.269  -2.767  1.00123.21           O
ATOM   2116  NE2 GLN A 275      22.594   3.716  -1.638  1.00123.21           N
ATOM   2117  C   GLN A 275      23.126  -0.602   0.729  1.00123.21           C
ATOM   2118  O   GLN A 275      22.891  -1.036   1.856  1.00123.21           O
ATOM   2119  N   ASN A 276      24.127  -1.086  -0.034  1.00 47.61           N
ATOM   2120  CA  ASN A 276      24.992  -2.129   0.441  1.00 47.61           C
ATOM   2121  CB  ASN A 276      25.791  -2.817  -0.680  1.00 47.61           C
ATOM   2122  CG  ASN A 276      24.802  -3.573  -1.557  1.00 47.61           C
ATOM   2123  OD1 ASN A 276      25.134  -4.013  -2.657  1.00 47.61           O
ATOM   2124  ND2 ASN A 276      23.544  -3.723  -1.062  1.00 47.61           N
ATOM   2125  C   ASN A 276      25.970  -1.544   1.413  1.00 47.61           C
ATOM   2126  O   ASN A 276      26.479  -0.440   1.226  1.00 47.61           O
ATOM   2127  N   TRP A 277      26.244  -2.300   2.494  1.00 73.02           N
ATOM   2128  CA  TRP A 277      27.165  -1.905   3.518  1.00 73.02           C
ATOM   2129  CB  TRP A 277      26.540  -2.054   4.921  1.00 73.02           C
ATOM   2130  CG  TRP A 277      27.471  -1.869   6.093  1.00 73.02           C
ATOM   2131  CD2 TRP A 277      28.043  -0.616   6.491  1.00 73.02           C
ATOM   2132  CD1 TRP A 277      27.964  -2.810   6.950  1.00 73.02           C
ATOM   2133  NE1 TRP A 277      28.790  -2.217   7.872  1.00 73.02           N
ATOM   2134  CE2 TRP A 277      28.855  -0.870   7.598  1.00 73.02           C
ATOM   2135  CE3 TRP A 277      27.904   0.639   5.974  1.00 73.02           C
ATOM   2136  CZ2 TRP A 277      29.546   0.133   8.210  1.00 73.02           C
ATOM   2137  CZ3 TRP A 277      28.603   1.649   6.593  1.00 73.02           C
ATOM   2138  CH2 TRP A 277      29.406   1.395   7.687  1.00 73.02           C
ATOM   2139  C   TRP A 277      28.378  -2.817   3.411  1.00 73.02           C
ATOM   2140  O   TRP A 277      29.446  -2.320   2.963  1.00 73.02           O
ATOM   2141  OXT TRP A 277      28.254  -4.019   3.768  1.00 73.02           O
TER    2142      TRP A 277
END
