# Supplementary material for: Proteome-wide prediction of targets for aspirin: new insight into the molecular mechanism of aspirin
Source: PeerJ. 2016 Mar 10;4:e1791. doi: 10.7717/peerj.1791 (PMC4793309; doi:10.7717/peerj.1791)
Supplement: File S1 — The raw data contains all strucures of the identified 79 proteins. The Protocols show how to prepare protein strucure and run CDOCKER. [file peerj-04-1791-s004.zip › 79_protein_strucures/NP_001228.1_175-432_100.000.pdb]

EXPDTA    THEORETICAL MODEL, MODELLER 9v7 2010/03/19 01:52:50
REMARK   6 MODELLER OBJECTIVE FUNCTION:      1544.7888
REMARK   6 MODELLER BEST TEMPLATE % SEQ ID: 100.000
ATOM      1  N   VAL A 175      37.261  24.260  11.580  1.00 29.88           N
ATOM      2  CA  VAL A 175      38.559  23.671  11.187  1.00 29.88           C
ATOM      3  CB  VAL A 175      38.714  23.695   9.691  1.00 29.88           C
ATOM      4  CG1 VAL A 175      40.099  23.136   9.317  1.00 29.88           C
ATOM      5  CG2 VAL A 175      37.539  22.923   9.064  1.00 29.88           C
ATOM      6  C   VAL A 175      39.677  24.443  11.802  1.00 29.88           C
ATOM      7  O   VAL A 175      39.542  25.605  12.176  1.00 29.88           O
ATOM      8  N   PRO A 176      40.766  23.759  11.951  1.00 69.98           N
ATOM      9  CA  PRO A 176      41.931  24.355  12.539  1.00 69.98           C
ATOM     10  CD  PRO A 176      40.670  22.337  12.250  1.00 69.98           C
ATOM     11  CB  PRO A 176      42.835  23.188  12.929  1.00 69.98           C
ATOM     12  CG  PRO A 176      41.857  22.027  13.176  1.00 69.98           C
ATOM     13  C   PRO A 176      42.636  25.372  11.695  1.00 69.98           C
ATOM     14  O   PRO A 176      43.443  26.126  12.237  1.00 69.98           O
ATOM     15  N   ASP A 177      42.354  25.431  10.382  1.00 58.87           N
ATOM     16  CA  ASP A 177      43.131  26.279   9.525  1.00 58.87           C
ATOM     17  CB  ASP A 177      42.747  26.174   8.040  1.00 58.87           C
ATOM     18  CG  ASP A 177      43.249  24.824   7.548  1.00 58.87           C
ATOM     19  OD1 ASP A 177      43.602  23.978   8.413  1.00 58.87           O
ATOM     20  OD2 ASP A 177      43.301  24.623   6.305  1.00 58.87           O
ATOM     21  C   ASP A 177      43.034  27.721   9.933  1.00 58.87           C
ATOM     22  O   ASP A 177      44.024  28.441   9.843  1.00 58.87           O
ATOM     23  N   TYR A 178      41.840  28.187  10.348  1.00 74.42           N
ATOM     24  CA  TYR A 178      41.557  29.551  10.731  1.00 74.42           C
ATOM     25  CB  TYR A 178      40.047  29.812  10.809  1.00 74.42           C
ATOM     26  CG  TYR A 178      39.529  29.533   9.440  1.00 74.42           C
ATOM     27  CD1 TYR A 178      39.642  30.474   8.443  1.00 74.42           C
ATOM     28  CD2 TYR A 178      38.939  28.323   9.150  1.00 74.42           C
ATOM     29  CE1 TYR A 178      39.167  30.215   7.179  1.00 74.42           C
ATOM     30  CE2 TYR A 178      38.462  28.058   7.888  1.00 74.42           C
ATOM     31  CZ  TYR A 178      38.576  29.006   6.900  1.00 74.42           C
ATOM     32  OH  TYR A 178      38.088  28.738   5.604  1.00 74.42           O
ATOM     33  C   TYR A 178      42.169  29.935  12.051  1.00 74.42           C
ATOM     34  O   TYR A 178      42.592  31.076  12.246  1.00 74.42           O
ATOM     35  N   HIS A 179      42.243  28.985  12.999  1.00 64.36           N
ATOM     36  CA  HIS A 179      42.606  29.303  14.353  1.00 64.36           C
ATOM     37  ND1 HIS A 179      41.175  26.216  14.642  1.00 64.36           N
ATOM     38  CG  HIS A 179      41.587  27.222  15.485  1.00 64.36           C
ATOM     39  CB  HIS A 179      42.806  28.063  15.249  1.00 64.36           C
ATOM     40  NE2 HIS A 179      39.735  26.248  16.334  1.00 64.36           N
ATOM     41  CD2 HIS A 179      40.695  27.229  16.514  1.00 64.36           C
ATOM     42  CE1 HIS A 179      40.066  25.666  15.197  1.00 64.36           C
ATOM     43  C   HIS A 179      43.922  30.019  14.417  1.00 64.36           C
ATOM     44  O   HIS A 179      44.063  30.959  15.197  1.00 64.36           O
ATOM     45  N   GLU A 180      44.920  29.602  13.615  1.00 49.38           N
ATOM     46  CA  GLU A 180      46.238  30.171  13.714  1.00 49.38           C
ATOM     47  CB  GLU A 180      47.251  29.590  12.711  1.00 49.38           C
ATOM     48  CG  GLU A 180      48.639  30.225  12.858  1.00 49.38           C
ATOM     49  CD  GLU A 180      49.510  29.813  11.679  1.00 49.38           C
ATOM     50  OE1 GLU A 180      49.018  29.044  10.811  1.00 49.38           O
ATOM     51  OE2 GLU A 180      50.682  30.271  11.631  1.00 49.38           O
ATOM     52  C   GLU A 180      46.218  31.641  13.443  1.00 49.38           C
ATOM     53  O   GLU A 180      46.905  32.402  14.123  1.00 49.38           O
ATOM     54  N   ASP A 181      45.430  32.086  12.448  1.00 38.40           N
ATOM     55  CA  ASP A 181      45.430  33.471  12.073  1.00 38.40           C
ATOM     56  CB  ASP A 181      44.394  33.776  10.975  1.00 38.40           C
ATOM     57  CG  ASP A 181      44.836  33.102   9.685  1.00 38.40           C
ATOM     58  OD1 ASP A 181      46.042  32.755   9.579  1.00 38.40           O
ATOM     59  OD2 ASP A 181      43.970  32.927   8.786  1.00 38.40           O
ATOM     60  C   ASP A 181      45.045  34.285  13.266  1.00 38.40           C
ATOM     61  O   ASP A 181      45.688  35.283  13.584  1.00 38.40           O
ATOM     62  N   ILE A 182      43.985  33.857  13.972  1.00 93.86           N
ATOM     63  CA  ILE A 182      43.481  34.587  15.098  1.00 93.86           C
ATOM     64  CB  ILE A 182      42.237  33.953  15.654  1.00 93.86           C
ATOM     65  CG2 ILE A 182      41.819  34.748  16.900  1.00 93.86           C
ATOM     66  CG1 ILE A 182      41.136  33.871  14.578  1.00 93.86           C
ATOM     67  CD1 ILE A 182      40.702  35.232  14.036  1.00 93.86           C
ATOM     68  C   ILE A 182      44.524  34.596  16.177  1.00 93.86           C
ATOM     69  O   ILE A 182      44.782  35.622  16.803  1.00 93.86           O
ATOM     70  N   HIS A 183      45.174  33.441  16.401  1.00 69.68           N
ATOM     71  CA  HIS A 183      46.152  33.279  17.440  1.00 69.68           C
ATOM     72  ND1 HIS A 183      47.725  31.321  19.680  1.00 69.68           N
ATOM     73  CG  HIS A 183      47.905  31.623  18.351  1.00 69.68           C
ATOM     74  CB  HIS A 183      46.786  31.875  17.381  1.00 69.68           C
ATOM     75  NE2 HIS A 183      49.917  31.299  19.323  1.00 69.68           N
ATOM     76  CD2 HIS A 183      49.252  31.607  18.149  1.00 69.68           C
ATOM     77  CE1 HIS A 183      48.958  31.136  20.214  1.00 69.68           C
ATOM     78  C   HIS A 183      47.254  34.268  17.245  1.00 69.68           C
ATOM     79  O   HIS A 183      47.663  34.942  18.191  1.00 69.68           O
ATOM     80  N   THR A 184      47.765  34.386  16.008  1.00 31.87           N
ATOM     81  CA  THR A 184      48.858  35.276  15.757  1.00 31.87           C
ATOM     82  CB  THR A 184      49.376  35.186  14.351  1.00 31.87           C
ATOM     83  OG1 THR A 184      49.789  33.858  14.064  1.00 31.87           O
ATOM     84  CG2 THR A 184      50.572  36.144  14.208  1.00 31.87           C
ATOM     85  C   THR A 184      48.408  36.681  15.995  1.00 31.87           C
ATOM     86  O   THR A 184      49.116  37.466  16.623  1.00 31.87           O
ATOM     87  N   TYR A 185      47.199  37.032  15.516  1.00 50.54           N
ATOM     88  CA  TYR A 185      46.746  38.387  15.638  1.00 50.54           C
ATOM     89  CB  TYR A 185      45.400  38.655  14.944  1.00 50.54           C
ATOM     90  CG  TYR A 185      45.100  40.107  15.117  1.00 50.54           C
ATOM     91  CD1 TYR A 185      45.787  41.050  14.386  1.00 50.54           C
ATOM     92  CD2 TYR A 185      44.129  40.528  15.995  1.00 50.54           C
ATOM     93  CE1 TYR A 185      45.517  42.391  14.534  1.00 50.54           C
ATOM     94  CE2 TYR A 185      43.854  41.867  16.148  1.00 50.54           C
ATOM     95  CZ  TYR A 185      44.549  42.802  15.418  1.00 50.54           C
ATOM     96  OH  TYR A 185      44.267  44.176  15.573  1.00 50.54           O
ATOM     97  C   TYR A 185      46.607  38.727  17.089  1.00 50.54           C
ATOM     98  O   TYR A 185      47.004  39.811  17.514  1.00 50.54           O
ATOM     99  N   LEU A 186      46.041  37.817  17.905  1.00 98.17           N
ATOM    100  CA  LEU A 186      45.930  38.164  19.291  1.00 98.17           C
ATOM    101  CB  LEU A 186      45.220  37.132  20.186  1.00 98.17           C
ATOM    102  CG  LEU A 186      43.682  37.128  20.109  1.00 98.17           C
ATOM    103  CD1 LEU A 186      43.155  36.590  18.779  1.00 98.17           C
ATOM    104  CD2 LEU A 186      43.088  36.401  21.323  1.00 98.17           C
ATOM    105  C   LEU A 186      47.301  38.336  19.861  1.00 98.17           C
ATOM    106  O   LEU A 186      47.559  39.289  20.594  1.00 98.17           O
ATOM    107  N   ARG A 187      48.232  37.434  19.506  1.00 83.66           N
ATOM    108  CA  ARG A 187      49.553  37.491  20.060  1.00 83.66           C
ATOM    109  CB  ARG A 187      50.467  36.358  19.564  1.00 83.66           C
ATOM    110  CG  ARG A 187      50.053  34.988  20.109  1.00 83.66           C
ATOM    111  CD  ARG A 187      50.407  34.790  21.586  1.00 83.66           C
ATOM    112  NE  ARG A 187      51.890  34.694  21.679  1.00 83.66           N
ATOM    113  CZ  ARG A 187      52.498  33.474  21.602  1.00 83.66           C
ATOM    114  NH1 ARG A 187      51.750  32.342  21.460  1.00 83.66           N
ATOM    115  NH2 ARG A 187      53.858  33.385  21.665  1.00 83.66           N
ATOM    116  C   ARG A 187      50.163  38.808  19.696  1.00 83.66           C
ATOM    117  O   ARG A 187      50.936  39.376  20.465  1.00 83.66           O
ATOM    118  N   GLU A 188      49.879  39.310  18.484  1.00 44.69           N
ATOM    119  CA  GLU A 188      50.402  40.586  18.085  1.00 44.69           C
ATOM    120  CB  GLU A 188      50.147  40.858  16.593  1.00 44.69           C
ATOM    121  CG  GLU A 188      50.802  42.131  16.059  1.00 44.69           C
ATOM    122  CD  GLU A 188      50.554  42.169  14.557  1.00 44.69           C
ATOM    123  OE1 GLU A 188      50.514  41.073  13.937  1.00 44.69           O
ATOM    124  OE2 GLU A 188      50.400  43.294  14.010  1.00 44.69           O
ATOM    125  C   GLU A 188      49.749  41.686  18.882  1.00 44.69           C
ATOM    126  O   GLU A 188      50.417  42.593  19.375  1.00 44.69           O
ATOM    127  N   MET A 189      48.412  41.616  19.036  1.00153.91           N
ATOM    128  CA  MET A 189      47.617  42.634  19.668  1.00153.91           C
ATOM    129  CB  MET A 189      46.113  42.380  19.488  1.00153.91           C
ATOM    130  CG  MET A 189      45.273  43.620  19.768  1.00153.91           C
ATOM    131  SD  MET A 189      45.497  44.944  18.545  1.00153.91           S
ATOM    132  CE  MET A 189      44.747  46.233  19.581  1.00153.91           C
ATOM    133  C   MET A 189      47.896  42.748  21.140  1.00153.91           C
ATOM    134  O   MET A 189      47.868  43.845  21.696  1.00153.91           O
ATOM    135  N   GLU A 190      48.169  41.618  21.818  1.00 63.56           N
ATOM    136  CA  GLU A 190      48.335  41.621  23.246  1.00 63.56           C
ATOM    137  CB  GLU A 190      48.540  40.221  23.860  1.00 63.56           C
ATOM    138  CG  GLU A 190      49.803  39.490  23.402  1.00 63.56           C
ATOM    139  CD  GLU A 190      49.896  38.201  24.207  1.00 63.56           C
ATOM    140  OE1 GLU A 190      48.990  37.968  25.051  1.00 63.56           O
ATOM    141  OE2 GLU A 190      50.873  37.434  23.993  1.00 63.56           O
ATOM    142  C   GLU A 190      49.493  42.484  23.647  1.00 63.56           C
ATOM    143  O   GLU A 190      49.492  43.043  24.743  1.00 63.56           O
ATOM    144  N   VAL A 191      50.545  42.569  22.810  1.00103.54           N
ATOM    145  CA  VAL A 191      51.671  43.393  23.162  1.00103.54           C
ATOM    146  CB  VAL A 191      52.852  43.234  22.246  1.00103.54           C
ATOM    147  CG1 VAL A 191      53.337  41.778  22.326  1.00103.54           C
ATOM    148  CG2 VAL A 191      52.463  43.689  20.834  1.00103.54           C
ATOM    149  C   VAL A 191      51.280  44.846  23.166  1.00103.54           C
ATOM    150  O   VAL A 191      51.625  45.581  24.089  1.00103.54           O
ATOM    151  N   LYS A 192      50.532  45.292  22.136  1.00 58.35           N
ATOM    152  CA  LYS A 192      50.146  46.673  21.973  1.00 58.35           C
ATOM    153  CB  LYS A 192      49.318  46.901  20.696  1.00 58.35           C
ATOM    154  CG  LYS A 192      50.032  46.512  19.400  1.00 58.35           C
ATOM    155  CD  LYS A 192      49.078  46.381  18.210  1.00 58.35           C
ATOM    156  CE  LYS A 192      49.755  45.915  16.920  1.00 58.35           C
ATOM    157  NZ  LYS A 192      48.750  45.766  15.843  1.00 58.35           N
ATOM    158  C   LYS A 192      49.253  47.066  23.111  1.00 58.35           C
ATOM    159  O   LYS A 192      49.283  48.193  23.600  1.00 58.35           O
ATOM    160  N   CYS A 193      48.425  46.106  23.537  1.00133.93           N
ATOM    161  CA  CYS A 193      47.391  46.176  24.527  1.00133.93           C
ATOM    162  CB  CYS A 193      46.568  44.876  24.502  1.00133.93           C
ATOM    163  SG  CYS A 193      45.236  44.815  25.725  1.00133.93           S
ATOM    164  C   CYS A 193      47.928  46.353  25.922  1.00133.93           C
ATOM    165  O   CYS A 193      47.157  46.602  26.844  1.00133.93           O
ATOM    166  N   LYS A 194      49.235  46.154  26.157  1.00147.82           N
ATOM    167  CA  LYS A 194      49.727  46.134  27.514  1.00147.82           C
ATOM    168  CB  LYS A 194      51.057  45.365  27.652  1.00147.82           C
ATOM    169  CG  LYS A 194      51.534  45.191  29.096  1.00147.82           C
ATOM    170  CD  LYS A 194      50.600  44.345  29.967  1.00147.82           C
ATOM    171  CE  LYS A 194      50.709  42.837  29.743  1.00147.82           C
ATOM    172  NZ  LYS A 194      49.867  42.127  30.732  1.00147.82           N
ATOM    173  C   LYS A 194      49.892  47.489  28.157  1.00147.82           C
ATOM    174  O   LYS A 194      50.224  48.499  27.538  1.00147.82           O
ATOM    175  N   PRO A 195      49.610  47.478  29.444  1.00159.87           N
ATOM    176  CA  PRO A 195      49.818  48.602  30.327  1.00159.87           C
ATOM    177  CD  PRO A 195      48.565  46.597  29.938  1.00159.87           C
ATOM    178  CB  PRO A 195      48.912  48.370  31.541  1.00159.87           C
ATOM    179  CG  PRO A 195      48.493  46.893  31.442  1.00159.87           C
ATOM    180  C   PRO A 195      51.278  48.645  30.671  1.00159.87           C
ATOM    181  O   PRO A 195      51.999  47.738  30.261  1.00159.87           O
ATOM    182  N   LYS A 196      51.744  49.697  31.380  1.00 66.11           N
ATOM    183  CA  LYS A 196      53.132  49.789  31.750  1.00 66.11           C
ATOM    184  CB  LYS A 196      53.583  51.214  32.117  1.00 66.11           C
ATOM    185  CG  LYS A 196      53.571  52.174  30.926  1.00 66.11           C
ATOM    186  CD  LYS A 196      53.713  53.644  31.321  1.00 66.11           C
ATOM    187  CE  LYS A 196      53.705  54.600  30.128  1.00 66.11           C
ATOM    188  NZ  LYS A 196      54.929  54.409  29.320  1.00 66.11           N
ATOM    189  C   LYS A 196      53.377  48.905  32.936  1.00 66.11           C
ATOM    190  O   LYS A 196      52.517  48.750  33.801  1.00 66.11           O
ATOM    191  N   VAL A 197      54.599  48.337  33.014  1.00 40.17           N
ATOM    192  CA  VAL A 197      54.976  47.365  34.005  1.00 40.17           C
ATOM    193  CB  VAL A 197      56.411  46.939  33.877  1.00 40.17           C
ATOM    194  CG1 VAL A 197      56.740  45.967  35.024  1.00 40.17           C
ATOM    195  CG2 VAL A 197      56.633  46.347  32.474  1.00 40.17           C
ATOM    196  C   VAL A 197      54.813  47.915  35.386  1.00 40.17           C
ATOM    197  O   VAL A 197      54.259  47.235  36.250  1.00 40.17           O
ATOM    198  N   GLY A 198      55.290  49.147  35.649  1.00 41.61           N
ATOM    199  CA  GLY A 198      55.146  49.637  36.989  1.00 41.61           C
ATOM    200  C   GLY A 198      54.632  51.042  36.944  1.00 41.61           C
ATOM    201  O   GLY A 198      55.344  51.990  37.273  1.00 41.61           O
ATOM    202  N   TYR A 199      53.362  51.200  36.530  1.00 75.74           N
ATOM    203  CA  TYR A 199      52.723  52.485  36.499  1.00 75.74           C
ATOM    204  CB  TYR A 199      51.443  52.564  35.639  1.00 75.74           C
ATOM    205  CG  TYR A 199      50.324  51.759  36.203  1.00 75.74           C
ATOM    206  CD1 TYR A 199      49.552  52.255  37.229  1.00 75.74           C
ATOM    207  CD2 TYR A 199      50.028  50.519  35.685  1.00 75.74           C
ATOM    208  CE1 TYR A 199      48.510  51.519  37.741  1.00 75.74           C
ATOM    209  CE2 TYR A 199      48.986  49.778  36.192  1.00 75.74           C
ATOM    210  CZ  TYR A 199      48.226  50.278  37.222  1.00 75.74           C
ATOM    211  OH  TYR A 199      47.156  49.522  37.744  1.00 75.74           O
ATOM    212  C   TYR A 199      52.417  52.911  37.901  1.00 75.74           C
ATOM    213  O   TYR A 199      52.391  54.101  38.214  1.00 75.74           O
ATOM    214  N   MET A 200      52.179  51.925  38.784  1.00 62.16           N
ATOM    215  CA  MET A 200      51.771  52.155  40.140  1.00 62.16           C
ATOM    216  CB  MET A 200      51.501  50.862  40.927  1.00 62.16           C
ATOM    217  CG  MET A 200      50.860  51.123  42.292  1.00 62.16           C
ATOM    218  SD  MET A 200      49.189  51.838  42.207  1.00 62.16           S
ATOM    219  CE  MET A 200      48.402  50.415  41.397  1.00 62.16           C
ATOM    220  C   MET A 200      52.822  52.942  40.855  1.00 62.16           C
ATOM    221  O   MET A 200      52.522  53.642  41.820  1.00 62.16           O
ATOM    222  N   LYS A 201      54.093  52.820  40.437  1.00 81.86           N
ATOM    223  CA  LYS A 201      55.134  53.552  41.099  1.00 81.86           C
ATOM    224  CB  LYS A 201      56.513  53.296  40.467  1.00 81.86           C
ATOM    225  CG  LYS A 201      56.951  51.834  40.580  1.00 81.86           C
ATOM    226  CD  LYS A 201      58.140  51.464  39.691  1.00 81.86           C
ATOM    227  CE  LYS A 201      59.459  51.326  40.456  1.00 81.86           C
ATOM    228  NZ  LYS A 201      59.877  52.640  40.990  1.00 81.86           N
ATOM    229  C   LYS A 201      54.845  55.029  41.007  1.00 81.86           C
ATOM    230  O   LYS A 201      55.029  55.764  41.976  1.00 81.86           O
ATOM    231  N   LYS A 202      54.393  55.495  39.826  1.00146.39           N
ATOM    232  CA  LYS A 202      54.108  56.878  39.518  1.00146.39           C
ATOM    233  CB  LYS A 202      53.834  57.109  38.022  1.00146.39           C
ATOM    234  CG  LYS A 202      55.064  57.000  37.117  1.00146.39           C
ATOM    235  CD  LYS A 202      56.142  58.047  37.407  1.00146.39           C
ATOM    236  CE  LYS A 202      57.155  58.209  36.271  1.00146.39           C
ATOM    237  NZ  LYS A 202      57.737  56.897  35.911  1.00146.39           N
ATOM    238  C   LYS A 202      52.901  57.427  40.240  1.00146.39           C
ATOM    239  O   LYS A 202      52.842  58.629  40.494  1.00146.39           O
ATOM    240  N   GLN A 203      51.883  56.599  40.548  1.00 66.75           N
ATOM    241  CA  GLN A 203      50.650  57.109  41.106  1.00 66.75           C
ATOM    242  CB  GLN A 203      49.554  56.033  41.216  1.00 66.75           C
ATOM    243  CG  GLN A 203      49.069  55.476  39.876  1.00 66.75           C
ATOM    244  CD  GLN A 203      48.031  56.433  39.306  1.00 66.75           C
ATOM    245  OE1 GLN A 203      47.910  57.580  39.733  1.00 66.75           O
ATOM    246  NE2 GLN A 203      47.247  55.941  38.310  1.00 66.75           N
ATOM    247  C   GLN A 203      50.864  57.632  42.498  1.00 66.75           C
ATOM    248  O   GLN A 203      51.230  56.897  43.412  1.00 66.75           O
ATOM    249  N   PRO A 204      50.656  58.912  42.666  1.00102.48           N
ATOM    250  CA  PRO A 204      50.802  59.576  43.934  1.00102.48           C
ATOM    251  CD  PRO A 204      49.938  59.719  41.692  1.00102.48           C
ATOM    252  CB  PRO A 204      50.501  61.045  43.642  1.00102.48           C
ATOM    253  CG  PRO A 204      49.509  60.978  42.463  1.00102.48           C
ATOM    254  C   PRO A 204      49.914  59.059  45.041  1.00102.48           C
ATOM    255  O   PRO A 204      50.401  58.870  46.154  1.00102.48           O
ATOM    256  N   ASP A 205      48.592  58.951  44.786  1.00103.79           N
ATOM    257  CA  ASP A 205      47.603  58.566  45.768  1.00103.79           C
ATOM    258  CB  ASP A 205      46.251  59.263  45.559  1.00103.79           C
ATOM    259  CG  ASP A 205      45.483  59.141  46.869  1.00103.79           C
ATOM    260  OD1 ASP A 205      46.136  58.905  47.921  1.00103.79           O
ATOM    261  OD2 ASP A 205      44.231  59.282  46.839  1.00103.79           O
ATOM    262  C   ASP A 205      47.300  57.092  45.927  1.00103.79           C
ATOM    263  O   ASP A 205      46.915  56.667  47.017  1.00103.79           O
ATOM    264  N   ILE A 206      47.417  56.267  44.861  1.00 69.33           N
ATOM    265  CA  ILE A 206      46.878  54.929  44.938  1.00 69.33           C
ATOM    266  CB  ILE A 206      45.920  54.628  43.818  1.00 69.33           C
ATOM    267  CG2 ILE A 206      44.710  55.570  43.954  1.00 69.33           C
ATOM    268  CG1 ILE A 206      46.630  54.723  42.457  1.00 69.33           C
ATOM    269  CD1 ILE A 206      45.785  54.210  41.291  1.00 69.33           C
ATOM    270  C   ILE A 206      47.951  53.882  44.926  1.00 69.33           C
ATOM    271  O   ILE A 206      49.072  54.117  44.478  1.00 69.33           O
ATOM    272  N   THR A 207      47.611  52.684  45.465  1.00 46.03           N
ATOM    273  CA  THR A 207      48.552  51.604  45.586  1.00 46.03           C
ATOM    274  CB  THR A 207      48.904  51.287  47.011  1.00 46.03           C
ATOM    275  OG1 THR A 207      47.755  50.824  47.705  1.00 46.03           O
ATOM    276  CG2 THR A 207      49.446  52.560  47.682  1.00 46.03           C
ATOM    277  C   THR A 207      47.952  50.355  45.013  1.00 46.03           C
ATOM    278  O   THR A 207      46.783  50.321  44.631  1.00 46.03           O
ATOM    279  N   ASN A 208      48.773  49.287  44.931  1.00 35.70           N
ATOM    280  CA  ASN A 208      48.352  48.020  44.406  1.00 35.70           C
ATOM    281  CB  ASN A 208      49.486  46.981  44.378  1.00 35.70           C
ATOM    282  CG  ASN A 208      50.497  47.416  43.326  1.00 35.70           C
ATOM    283  OD1 ASN A 208      50.139  47.723  42.190  1.00 35.70           O
ATOM    284  ND2 ASN A 208      51.799  47.451  43.717  1.00 35.70           N
ATOM    285  C   ASN A 208      47.267  47.478  45.284  1.00 35.70           C
ATOM    286  O   ASN A 208      46.275  46.941  44.795  1.00 35.70           O
ATOM    287  N   SER A 209      47.411  47.637  46.611  1.00 81.90           N
ATOM    288  CA  SER A 209      46.454  47.088  47.530  1.00 81.90           C
ATOM    289  CB  SER A 209      46.752  47.453  48.993  1.00 81.90           C
ATOM    290  OG  SER A 209      47.977  46.867  49.403  1.00 81.90           O
ATOM    291  C   SER A 209      45.097  47.640  47.215  1.00 81.90           C
ATOM    292  O   SER A 209      44.099  46.925  47.298  1.00 81.90           O
ATOM    293  N   MET A 210      45.019  48.938  46.871  1.00 52.28           N
ATOM    294  CA  MET A 210      43.762  49.551  46.546  1.00 52.28           C
ATOM    295  CB  MET A 210      43.879  51.046  46.213  1.00 52.28           C
ATOM    296  CG  MET A 210      44.263  51.964  47.373  1.00 52.28           C
ATOM    297  SD  MET A 210      44.365  53.711  46.871  1.00 52.28           S
ATOM    298  CE  MET A 210      44.851  54.363  48.490  1.00 52.28           C
ATOM    299  C   MET A 210      43.222  48.934  45.295  1.00 52.28           C
ATOM    300  O   MET A 210      42.033  48.633  45.192  1.00 52.28           O
ATOM    301  N   ARG A 211      44.112  48.720  44.309  1.00 45.75           N
ATOM    302  CA  ARG A 211      43.746  48.205  43.021  1.00 45.75           C
ATOM    303  CB  ARG A 211      44.982  48.038  42.118  1.00 45.75           C
ATOM    304  CG  ARG A 211      44.706  47.485  40.719  1.00 45.75           C
ATOM    305  CD  ARG A 211      45.987  47.326  39.893  1.00 45.75           C
ATOM    306  NE  ARG A 211      45.642  46.623  38.626  1.00 45.75           N
ATOM    307  CZ  ARG A 211      45.598  45.259  38.599  1.00 45.75           C
ATOM    308  NH1 ARG A 211      45.804  44.549  39.747  1.00 45.75           N
ATOM    309  NH2 ARG A 211      45.347  44.606  37.426  1.00 45.75           N
ATOM    310  C   ARG A 211      43.124  46.863  43.221  1.00 45.75           C
ATOM    311  O   ARG A 211      42.127  46.529  42.580  1.00 45.75           O
ATOM    312  N   ALA A 212      43.703  46.067  44.136  1.00 31.14           N
ATOM    313  CA  ALA A 212      43.230  44.745  44.421  1.00 31.14           C
ATOM    314  CB  ALA A 212      44.091  44.020  45.470  1.00 31.14           C
ATOM    315  C   ALA A 212      41.837  44.828  44.962  1.00 31.14           C
ATOM    316  O   ALA A 212      40.999  43.976  44.672  1.00 31.14           O
ATOM    317  N   ILE A 213      41.561  45.853  45.788  1.00 49.64           N
ATOM    318  CA  ILE A 213      40.268  46.030  46.387  1.00 49.64           C
ATOM    319  CB  ILE A 213      40.252  47.177  47.353  1.00 49.64           C
ATOM    320  CG2 ILE A 213      38.794  47.467  47.750  1.00 49.64           C
ATOM    321  CG1 ILE A 213      41.179  46.852  48.538  1.00 49.64           C
ATOM    322  CD1 ILE A 213      41.508  48.057  49.415  1.00 49.64           C
ATOM    323  C   ILE A 213      39.250  46.288  45.315  1.00 49.64           C
ATOM    324  O   ILE A 213      38.127  45.793  45.391  1.00 49.64           O
ATOM    325  N   LEU A 214      39.609  47.101  44.302  1.00 57.83           N
ATOM    326  CA  LEU A 214      38.709  47.452  43.236  1.00 57.83           C
ATOM    327  CB  LEU A 214      39.345  48.485  42.286  1.00 57.83           C
ATOM    328  CG  LEU A 214      38.451  48.920  41.112  1.00 57.83           C
ATOM    329  CD1 LEU A 214      37.208  49.683  41.598  1.00 57.83           C
ATOM    330  CD2 LEU A 214      39.261  49.697  40.063  1.00 57.83           C
ATOM    331  C   LEU A 214      38.339  46.249  42.414  1.00 57.83           C
ATOM    332  O   LEU A 214      37.162  46.015  42.154  1.00 57.83           O
ATOM    333  N   VAL A 215      39.333  45.435  42.003  1.00 47.48           N
ATOM    334  CA  VAL A 215      39.090  44.306  41.140  1.00 47.48           C
ATOM    335  CB  VAL A 215      40.344  43.589  40.727  1.00 47.48           C
ATOM    336  CG1 VAL A 215      39.945  42.360  39.888  1.00 47.48           C
ATOM    337  CG2 VAL A 215      41.261  44.574  39.985  1.00 47.48           C
ATOM    338  C   VAL A 215      38.231  43.299  41.841  1.00 47.48           C
ATOM    339  O   VAL A 215      37.376  42.665  41.226  1.00 47.48           O
ATOM    340  N   ASP A 216      38.449  43.114  43.154  1.00 49.82           N
ATOM    341  CA  ASP A 216      37.720  42.144  43.926  1.00 49.82           C
ATOM    342  CB  ASP A 216      38.143  42.168  45.405  1.00 49.82           C
ATOM    343  CG  ASP A 216      37.430  41.044  46.137  1.00 49.82           C
ATOM    344  OD1 ASP A 216      37.612  39.863  45.737  1.00 49.82           O
ATOM    345  OD2 ASP A 216      36.681  41.357  47.100  1.00 49.82           O
ATOM    346  C   ASP A 216      36.262  42.488  43.882  1.00 49.82           C
ATOM    347  O   ASP A 216      35.413  41.610  43.729  1.00 49.82           O
ATOM    348  N   TRP A 217      35.947  43.789  44.025  1.00 81.26           N
ATOM    349  CA  TRP A 217      34.602  44.291  44.013  1.00 81.26           C
ATOM    350  CB  TRP A 217      34.546  45.792  44.348  1.00 81.26           C
ATOM    351  CG  TRP A 217      33.189  46.444  44.216  1.00 81.26           C
ATOM    352  CD2 TRP A 217      32.883  47.428  43.215  1.00 81.26           C
ATOM    353  CD1 TRP A 217      32.067  46.307  44.979  1.00 81.26           C
ATOM    354  NE1 TRP A 217      31.077  47.140  44.512  1.00 81.26           N
ATOM    355  CE2 TRP A 217      31.569  47.840  43.428  1.00 81.26           C
ATOM    356  CE3 TRP A 217      33.639  47.954  42.206  1.00 81.26           C
ATOM    357  CZ2 TRP A 217      30.989  48.787  42.630  1.00 81.26           C
ATOM    358  CZ3 TRP A 217      33.051  48.904  41.400  1.00 81.26           C
ATOM    359  CH2 TRP A 217      31.751  49.313  41.609  1.00 81.26           C
ATOM    360  C   TRP A 217      33.996  44.082  42.660  1.00 81.26           C
ATOM    361  O   TRP A 217      32.835  43.691  42.556  1.00 81.26           O
ATOM    362  N   LEU A 218      34.766  44.324  41.582  1.00116.05           N
ATOM    363  CA  LEU A 218      34.247  44.154  40.254  1.00116.05           C
ATOM    364  CB  LEU A 218      35.201  44.542  39.112  1.00116.05           C
ATOM    365  CG  LEU A 218      35.239  46.050  38.794  1.00116.05           C
ATOM    366  CD1 LEU A 218      35.837  46.886  39.928  1.00116.05           C
ATOM    367  CD2 LEU A 218      35.925  46.303  37.447  1.00116.05           C
ATOM    368  C   LEU A 218      33.854  42.730  40.050  1.00116.05           C
ATOM    369  O   LEU A 218      32.956  42.445  39.260  1.00116.05           O
ATOM    370  N   VAL A 219      34.548  41.789  40.714  1.00 39.93           N
ATOM    371  CA  VAL A 219      34.187  40.406  40.577  1.00 39.93           C
ATOM    372  CB  VAL A 219      35.084  39.477  41.344  1.00 39.93           C
ATOM    373  CG1 VAL A 219      34.511  38.053  41.230  1.00 39.93           C
ATOM    374  CG2 VAL A 219      36.510  39.607  40.780  1.00 39.93           C
ATOM    375  C   VAL A 219      32.783  40.226  41.077  1.00 39.93           C
ATOM    376  O   VAL A 219      31.977  39.543  40.449  1.00 39.93           O
ATOM    377  N   GLU A 220      32.440  40.849  42.219  1.00 49.72           N
ATOM    378  CA  GLU A 220      31.119  40.733  42.766  1.00 49.72           C
ATOM    379  CB  GLU A 220      31.004  41.442  44.122  1.00 49.72           C
ATOM    380  CG  GLU A 220      31.827  40.710  45.187  1.00 49.72           C
ATOM    381  CD  GLU A 220      31.708  41.417  46.528  1.00 49.72           C
ATOM    382  OE1 GLU A 220      32.490  42.371  46.795  1.00 49.72           O
ATOM    383  OE2 GLU A 220      30.818  40.991  47.313  1.00 49.72           O
ATOM    384  C   GLU A 220      30.151  41.346  41.801  1.00 49.72           C
ATOM    385  O   GLU A 220      29.054  40.833  41.587  1.00 49.72           O
ATOM    386  N   VAL A 221      30.550  42.462  41.169  1.00 51.85           N
ATOM    387  CA  VAL A 221      29.693  43.139  40.245  1.00 51.85           C
ATOM    388  CB  VAL A 221      30.328  44.340  39.622  1.00 51.85           C
ATOM    389  CG1 VAL A 221      29.368  44.874  38.549  1.00 51.85           C
ATOM    390  CG2 VAL A 221      30.647  45.365  40.723  1.00 51.85           C
ATOM    391  C   VAL A 221      29.348  42.207  39.125  1.00 51.85           C
ATOM    392  O   VAL A 221      28.206  42.181  38.667  1.00 51.85           O
ATOM    393  N   GLY A 222      30.338  41.431  38.641  1.00 48.58           N
ATOM    394  CA  GLY A 222      30.136  40.500  37.561  1.00 48.58           C
ATOM    395  C   GLY A 222      29.186  39.430  37.985  1.00 48.58           C
ATOM    396  O   GLY A 222      28.389  38.945  37.183  1.00 48.58           O
ATOM    397  N   GLU A 223      29.281  38.981  39.243  1.00 92.78           N
ATOM    398  CA  GLU A 223      28.442  37.908  39.676  1.00 92.78           C
ATOM    399  CB  GLU A 223      28.911  37.323  41.010  1.00 92.78           C
ATOM    400  CG  GLU A 223      30.203  36.532  40.796  1.00 92.78           C
ATOM    401  CD  GLU A 223      30.705  35.954  42.103  1.00 92.78           C
ATOM    402  OE1 GLU A 223      30.013  35.077  42.686  1.00 92.78           O
ATOM    403  OE2 GLU A 223      31.808  36.385  42.530  1.00 92.78           O
ATOM    404  C   GLU A 223      27.016  38.334  39.754  1.00 92.78           C
ATOM    405  O   GLU A 223      26.125  37.583  39.356  1.00 92.78           O
ATOM    406  N   GLU A 224      26.751  39.555  40.257  1.00150.72           N
ATOM    407  CA  GLU A 224      25.373  39.913  40.396  1.00150.72           C
ATOM    408  CB  GLU A 224      25.070  41.181  41.219  1.00150.72           C
ATOM    409  CG  GLU A 224      25.206  42.518  40.502  1.00150.72           C
ATOM    410  CD  GLU A 224      24.309  43.465  41.290  1.00150.72           C
ATOM    411  OE1 GLU A 224      24.787  44.043  42.298  1.00150.72           O
ATOM    412  OE2 GLU A 224      23.121  43.611  40.903  1.00150.72           O
ATOM    413  C   GLU A 224      24.777  40.054  39.033  1.00150.72           C
ATOM    414  O   GLU A 224      23.611  39.750  38.818  1.00150.72           O
ATOM    415  N   TYR A 225      25.550  40.566  38.065  1.00156.09           N
ATOM    416  CA  TYR A 225      25.064  40.709  36.722  1.00156.09           C
ATOM    417  CB  TYR A 225      25.800  41.758  35.863  1.00156.09           C
ATOM    418  CG  TYR A 225      25.618  43.090  36.516  1.00156.09           C
ATOM    419  CD1 TYR A 225      24.370  43.646  36.673  1.00156.09           C
ATOM    420  CD2 TYR A 225      26.689  43.782  37.026  1.00156.09           C
ATOM    421  CE1 TYR A 225      24.206  44.864  37.281  1.00156.09           C
ATOM    422  CE2 TYR A 225      26.541  45.008  37.634  1.00156.09           C
ATOM    423  CZ  TYR A 225      25.288  45.551  37.756  1.00156.09           C
ATOM    424  OH  TYR A 225      25.088  46.801  38.371  1.00156.09           O
ATOM    425  C   TYR A 225      25.051  39.401  35.974  1.00156.09           C
ATOM    426  O   TYR A 225      24.289  39.251  35.021  1.00156.09           O
ATOM    427  N   LYS A 226      25.935  38.450  36.353  1.00102.11           N
ATOM    428  CA  LYS A 226      26.135  37.231  35.620  1.00102.11           C
ATOM    429  CB  LYS A 226      24.877  36.359  35.454  1.00102.11           C
ATOM    430  CG  LYS A 226      24.595  35.491  36.688  1.00102.11           C
ATOM    431  CD  LYS A 226      23.211  34.833  36.748  1.00102.11           C
ATOM    432  CE  LYS A 226      23.100  33.769  37.852  1.00102.11           C
ATOM    433  NZ  LYS A 226      21.962  32.851  37.598  1.00102.11           N
ATOM    434  C   LYS A 226      26.731  37.590  34.313  1.00102.11           C
ATOM    435  O   LYS A 226      26.322  37.109  33.257  1.00102.11           O
ATOM    436  N   LEU A 227      27.734  38.483  34.400  1.00 72.66           N
ATOM    437  CA  LEU A 227      28.489  38.921  33.272  1.00 72.66           C
ATOM    438  CB  LEU A 227      29.297  40.197  33.528  1.00 72.66           C
ATOM    439  CG  LEU A 227      28.461  41.418  33.945  1.00 72.66           C
ATOM    440  CD1 LEU A 227      29.378  42.635  34.111  1.00 72.66           C
ATOM    441  CD2 LEU A 227      27.277  41.677  32.993  1.00 72.66           C
ATOM    442  C   LEU A 227      29.490  37.846  32.960  1.00 72.66           C
ATOM    443  O   LEU A 227      29.812  37.014  33.810  1.00 72.66           O
ATOM    444  N   GLN A 228      30.011  37.838  31.717  1.00 57.68           N
ATOM    445  CA  GLN A 228      30.952  36.826  31.340  1.00 57.68           C
ATOM    446  CB  GLN A 228      31.182  36.750  29.823  1.00 57.68           C
ATOM    447  CG  GLN A 228      29.894  36.614  29.002  1.00 57.68           C
ATOM    448  CD  GLN A 228      29.303  35.238  29.253  1.00 57.68           C
ATOM    449  OE1 GLN A 228      29.271  34.368  28.384  1.00 57.68           O
ATOM    450  NE2 GLN A 228      28.815  35.031  30.503  1.00 57.68           N
ATOM    451  C   GLN A 228      32.261  37.162  31.985  1.00 57.68           C
ATOM    452  O   GLN A 228      32.527  38.313  32.327  1.00 57.68           O
ATOM    453  N   ASN A 229      33.113  36.143  32.171  1.00 62.96           N
ATOM    454  CA  ASN A 229      34.400  36.324  32.777  1.00 62.96           C
ATOM    455  CB  ASN A 229      35.182  35.008  32.960  1.00 62.96           C
ATOM    456  CG  ASN A 229      34.556  34.227  34.112  1.00 62.96           C
ATOM    457  OD1 ASN A 229      33.751  34.758  34.874  1.00 62.96           O
ATOM    458  ND2 ASN A 229      34.958  32.935  34.259  1.00 62.96           N
ATOM    459  C   ASN A 229      35.212  37.244  31.912  1.00 62.96           C
ATOM    460  O   ASN A 229      36.104  37.931  32.405  1.00 62.96           O
ATOM    461  N   GLU A 230      34.936  37.259  30.590  1.00 84.75           N
ATOM    462  CA  GLU A 230      35.647  38.068  29.629  1.00 84.75           C
ATOM    463  CB  GLU A 230      35.144  37.839  28.191  1.00 84.75           C
ATOM    464  CG  GLU A 230      35.830  38.709  27.133  1.00 84.75           C
ATOM    465  CD  GLU A 230      37.210  38.137  26.829  1.00 84.75           C
ATOM    466  OE1 GLU A 230      37.828  37.536  27.747  1.00 84.75           O
ATOM    467  OE2 GLU A 230      37.666  38.297  25.665  1.00 84.75           O
ATOM    468  C   GLU A 230      35.463  39.527  29.931  1.00 84.75           C
ATOM    469  O   GLU A 230      36.406  40.313  29.834  1.00 84.75           O
ATOM    470  N   THR A 231      34.232  39.924  30.302  1.00 46.65           N
ATOM    471  CA  THR A 231      33.918  41.297  30.593  1.00 46.65           C
ATOM    472  CB  THR A 231      32.475  41.488  30.962  1.00 46.65           C
ATOM    473  OG1 THR A 231      31.634  41.089  29.889  1.00 46.65           O
ATOM    474  CG2 THR A 231      32.238  42.968  31.309  1.00 46.65           C
ATOM    475  C   THR A 231      34.741  41.740  31.766  1.00 46.65           C
ATOM    476  O   THR A 231      35.212  42.876  31.807  1.00 46.65           O
ATOM    477  N   LEU A 232      34.917  40.862  32.772  1.00161.90           N
ATOM    478  CA  LEU A 232      35.724  41.222  33.904  1.00161.90           C
ATOM    479  CB  LEU A 232      35.859  40.095  34.942  1.00161.90           C
ATOM    480  CG  LEU A 232      34.632  39.874  35.838  1.00161.90           C
ATOM    481  CD1 LEU A 232      34.883  38.727  36.828  1.00161.90           C
ATOM    482  CD2 LEU A 232      34.249  41.174  36.559  1.00161.90           C
ATOM    483  C   LEU A 232      37.119  41.493  33.440  1.00161.90           C
ATOM    484  O   LEU A 232      37.689  42.539  33.746  1.00161.90           O
ATOM    485  N   HIS A 233      37.684  40.575  32.634  1.00 61.73           N
ATOM    486  CA  HIS A 233      39.051  40.698  32.211  1.00 61.73           C
ATOM    487  ND1 HIS A 233      38.953  37.432  32.732  1.00 61.73           N
ATOM    488  CG  HIS A 233      39.877  38.320  32.230  1.00 61.73           C
ATOM    489  CB  HIS A 233      39.543  39.506  31.375  1.00 61.73           C
ATOM    490  NE2 HIS A 233      40.943  36.762  33.465  1.00 61.73           N
ATOM    491  CD2 HIS A 233      41.087  37.896  32.687  1.00 61.73           C
ATOM    492  CE1 HIS A 233      39.644  36.521  33.463  1.00 61.73           C
ATOM    493  C   HIS A 233      39.239  41.950  31.420  1.00 61.73           C
ATOM    494  O   HIS A 233      40.257  42.626  31.561  1.00 61.73           O
ATOM    495  N   LEU A 234      38.264  42.294  30.565  1.00 56.47           N
ATOM    496  CA  LEU A 234      38.388  43.463  29.743  1.00 56.47           C
ATOM    497  CB  LEU A 234      37.181  43.646  28.806  1.00 56.47           C
ATOM    498  CG  LEU A 234      37.046  42.547  27.732  1.00 56.47           C
ATOM    499  CD1 LEU A 234      35.819  42.789  26.838  1.00 56.47           C
ATOM    500  CD2 LEU A 234      38.341  42.410  26.912  1.00 56.47           C
ATOM    501  C   LEU A 234      38.474  44.691  30.609  1.00 56.47           C
ATOM    502  O   LEU A 234      39.318  45.555  30.380  1.00 56.47           O
ATOM    503  N   ALA A 235      37.619  44.787  31.648  1.00 36.51           N
ATOM    504  CA  ALA A 235      37.549  45.964  32.474  1.00 36.51           C
ATOM    505  CB  ALA A 235      36.475  45.857  33.571  1.00 36.51           C
ATOM    506  C   ALA A 235      38.857  46.207  33.165  1.00 36.51           C
ATOM    507  O   ALA A 235      39.321  47.344  33.236  1.00 36.51           O
ATOM    508  N   VAL A 236      39.494  45.142  33.687  1.00 34.02           N
ATOM    509  CA  VAL A 236      40.728  45.292  34.406  1.00 34.02           C
ATOM    510  CB  VAL A 236      41.255  43.987  34.928  1.00 34.02           C
ATOM    511  CG1 VAL A 236      42.620  44.239  35.589  1.00 34.02           C
ATOM    512  CG2 VAL A 236      40.203  43.378  35.873  1.00 34.02           C
ATOM    513  C   VAL A 236      41.744  45.860  33.469  1.00 34.02           C
ATOM    514  O   VAL A 236      42.558  46.701  33.849  1.00 34.02           O
ATOM    515  N   ASN A 237      41.718  45.400  32.207  1.00 43.31           N
ATOM    516  CA  ASN A 237      42.638  45.864  31.213  1.00 43.31           C
ATOM    517  CB  ASN A 237      42.448  45.151  29.864  1.00 43.31           C
ATOM    518  CG  ASN A 237      43.607  45.544  28.963  1.00 43.31           C
ATOM    519  OD1 ASN A 237      43.759  46.708  28.597  1.00 43.31           O
ATOM    520  ND2 ASN A 237      44.462  44.549  28.606  1.00 43.31           N
ATOM    521  C   ASN A 237      42.421  47.332  30.996  1.00 43.31           C
ATOM    522  O   ASN A 237      43.383  48.087  30.854  1.00 43.31           O
ATOM    523  N   TYR A 238      41.148  47.776  30.963  1.00 79.52           N
ATOM    524  CA  TYR A 238      40.856  49.164  30.728  1.00 79.52           C
ATOM    525  CB  TYR A 238      39.353  49.497  30.632  1.00 79.52           C
ATOM    526  CG  TYR A 238      38.729  48.749  29.500  1.00 79.52           C
ATOM    527  CD1 TYR A 238      39.225  48.841  28.220  1.00 79.52           C
ATOM    528  CD2 TYR A 238      37.604  47.986  29.711  1.00 79.52           C
ATOM    529  CE1 TYR A 238      38.633  48.162  27.179  1.00 79.52           C
ATOM    530  CE2 TYR A 238      37.004  47.306  28.677  1.00 79.52           C
ATOM    531  CZ  TYR A 238      37.520  47.388  27.407  1.00 79.52           C
ATOM    532  OH  TYR A 238      36.903  46.688  26.347  1.00 79.52           O
ATOM    533  C   TYR A 238      41.386  49.984  31.867  1.00 79.52           C
ATOM    534  O   TYR A 238      41.986  51.037  31.652  1.00 79.52           O
ATOM    535  N   ILE A 239      41.165  49.530  33.116  1.00116.49           N
ATOM    536  CA  ILE A 239      41.604  50.283  34.256  1.00116.49           C
ATOM    537  CB  ILE A 239      41.081  49.750  35.565  1.00116.49           C
ATOM    538  CG2 ILE A 239      39.564  49.983  35.583  1.00116.49           C
ATOM    539  CG1 ILE A 239      41.488  48.291  35.809  1.00116.49           C
ATOM    540  CD1 ILE A 239      41.017  47.756  37.163  1.00116.49           C
ATOM    541  C   ILE A 239      43.099  50.369  34.268  1.00116.49           C
ATOM    542  O   ILE A 239      43.655  51.445  34.471  1.00116.49           O
ATOM    543  N   ASP A 240      43.801  49.254  34.003  1.00 48.87           N
ATOM    544  CA  ASP A 240      45.236  49.279  34.050  1.00 48.87           C
ATOM    545  CB  ASP A 240      45.873  47.904  33.782  1.00 48.87           C
ATOM    546  CG  ASP A 240      45.681  47.042  35.024  1.00 48.87           C
ATOM    547  OD1 ASP A 240      45.771  47.601  36.150  1.00 48.87           O
ATOM    548  OD2 ASP A 240      45.441  45.816  34.864  1.00 48.87           O
ATOM    549  C   ASP A 240      45.770  50.234  33.028  1.00 48.87           C
ATOM    550  O   ASP A 240      46.722  50.963  33.301  1.00 48.87           O
ATOM    551  N   ARG A 241      45.191  50.246  31.814  1.00108.33           N
ATOM    552  CA  ARG A 241      45.680  51.116  30.782  1.00108.33           C
ATOM    553  CB  ARG A 241      45.064  50.831  29.403  1.00108.33           C
ATOM    554  CG  ARG A 241      45.304  49.391  28.943  1.00108.33           C
ATOM    555  CD  ARG A 241      45.742  49.269  27.484  1.00108.33           C
ATOM    556  NE  ARG A 241      44.813  50.092  26.666  1.00108.33           N
ATOM    557  CZ  ARG A 241      43.652  49.559  26.191  1.00108.33           C
ATOM    558  NH1 ARG A 241      43.322  48.263  26.467  1.00108.33           N
ATOM    559  NH2 ARG A 241      42.825  50.331  25.431  1.00108.33           N
ATOM    560  C   ARG A 241      45.401  52.546  31.142  1.00108.33           C
ATOM    561  O   ARG A 241      46.205  53.432  30.859  1.00108.33           O
ATOM    562  N   PHE A 242      44.234  52.812  31.760  1.00 56.48           N
ATOM    563  CA  PHE A 242      43.845  54.152  32.106  1.00 56.48           C
ATOM    564  CB  PHE A 242      42.417  54.207  32.676  1.00 56.48           C
ATOM    565  CG  PHE A 242      42.076  55.630  32.957  1.00 56.48           C
ATOM    566  CD1 PHE A 242      41.691  56.463  31.933  1.00 56.48           C
ATOM    567  CD2 PHE A 242      42.130  56.128  34.238  1.00 56.48           C
ATOM    568  CE1 PHE A 242      41.369  57.775  32.182  1.00 56.48           C
ATOM    569  CE2 PHE A 242      41.808  57.440  34.492  1.00 56.48           C
ATOM    570  CZ  PHE A 242      41.430  58.268  33.463  1.00 56.48           C
ATOM    571  C   PHE A 242      44.782  54.716  33.137  1.00 56.48           C
ATOM    572  O   PHE A 242      45.223  55.859  33.025  1.00 56.48           O
ATOM    573  N   LEU A 243      45.108  53.924  34.176  1.00125.49           N
ATOM    574  CA  LEU A 243      45.967  54.357  35.248  1.00125.49           C
ATOM    575  CB  LEU A 243      45.978  53.433  36.478  1.00125.49           C
ATOM    576  CG  LEU A 243      44.717  53.589  37.353  1.00125.49           C
ATOM    577  CD1 LEU A 243      43.451  53.081  36.656  1.00125.49           C
ATOM    578  CD2 LEU A 243      44.920  52.977  38.743  1.00125.49           C
ATOM    579  C   LEU A 243      47.373  54.558  34.777  1.00125.49           C
ATOM    580  O   LEU A 243      48.150  55.273  35.409  1.00125.49           O
ATOM    581  N   SER A 244      47.769  53.868  33.698  1.00 50.06           N
ATOM    582  CA  SER A 244      49.109  54.000  33.211  1.00 50.06           C
ATOM    583  CB  SER A 244      49.393  53.063  32.026  1.00 50.06           C
ATOM    584  OG  SER A 244      49.266  51.711  32.442  1.00 50.06           O
ATOM    585  C   SER A 244      49.360  55.413  32.763  1.00 50.06           C
ATOM    586  O   SER A 244      50.435  55.955  33.004  1.00 50.06           O
ATOM    587  N   SER A 245      48.412  56.012  32.016  1.00 71.83           N
ATOM    588  CA  SER A 245      48.526  57.355  31.506  1.00 71.83           C
ATOM    589  CB  SER A 245      47.817  57.513  30.151  1.00 71.83           C
ATOM    590  OG  SER A 245      46.428  57.261  30.298  1.00 71.83           O
ATOM    591  C   SER A 245      47.988  58.426  32.418  1.00 71.83           C
ATOM    592  O   SER A 245      48.478  59.554  32.389  1.00 71.83           O
ATOM    593  N   MET A 246      46.954  58.132  33.237  1.00 52.31           N
ATOM    594  CA  MET A 246      46.339  59.197  33.987  1.00 52.31           C
ATOM    595  CB  MET A 246      44.824  59.302  33.742  1.00 52.31           C
ATOM    596  CG  MET A 246      44.467  59.574  32.278  1.00 52.31           C
ATOM    597  SD  MET A 246      45.073  61.160  31.629  1.00 52.31           S
ATOM    598  CE  MET A 246      43.875  62.174  32.541  1.00 52.31           C
ATOM    599  C   MET A 246      46.537  58.961  35.455  1.00 52.31           C
ATOM    600  O   MET A 246      46.501  57.823  35.917  1.00 52.31           O
ATOM    601  N   SER A 247      46.745  60.051  36.233  1.00 91.54           N
ATOM    602  CA  SER A 247      46.948  59.900  37.647  1.00 91.54           C
ATOM    603  CB  SER A 247      47.913  60.923  38.273  1.00 91.54           C
ATOM    604  OG  SER A 247      47.313  62.209  38.317  1.00 91.54           O
ATOM    605  C   SER A 247      45.614  60.066  38.301  1.00 91.54           C
ATOM    606  O   SER A 247      44.810  60.895  37.877  1.00 91.54           O
ATOM    607  N   VAL A 248      45.336  59.266  39.354  1.00 56.16           N
ATOM    608  CA  VAL A 248      44.026  59.316  39.932  1.00 56.16           C
ATOM    609  CB  VAL A 248      43.186  58.133  39.536  1.00 56.16           C
ATOM    610  CG1 VAL A 248      41.815  58.239  40.223  1.00 56.16           C
ATOM    611  CG2 VAL A 248      43.118  58.065  38.000  1.00 56.16           C
ATOM    612  C   VAL A 248      44.112  59.295  41.429  1.00 56.16           C
ATOM    613  O   VAL A 248      44.943  58.607  42.019  1.00 56.16           O
ATOM    614  N   LEU A 249      43.212  60.066  42.071  1.00140.97           N
ATOM    615  CA  LEU A 249      43.067  60.157  43.497  1.00140.97           C
ATOM    616  CB  LEU A 249      42.259  61.422  43.878  1.00140.97           C
ATOM    617  CG  LEU A 249      42.235  61.852  45.362  1.00140.97           C
ATOM    618  CD1 LEU A 249      41.434  60.896  46.258  1.00140.97           C
ATOM    619  CD2 LEU A 249      43.657  62.129  45.877  1.00140.97           C
ATOM    620  C   LEU A 249      42.303  58.914  43.873  1.00140.97           C
ATOM    621  O   LEU A 249      41.683  58.291  43.015  1.00140.97           O
ATOM    622  N   ARG A 250      42.369  58.482  45.148  1.00105.96           N
ATOM    623  CA  ARG A 250      41.688  57.293  45.590  1.00105.96           C
ATOM    624  CB  ARG A 250      42.013  56.923  47.046  1.00105.96           C
ATOM    625  CG  ARG A 250      41.591  57.983  48.065  1.00105.96           C
ATOM    626  CD  ARG A 250      42.071  57.680  49.485  1.00105.96           C
ATOM    627  NE  ARG A 250      43.517  58.031  49.544  1.00105.96           N
ATOM    628  CZ  ARG A 250      44.247  57.733  50.658  1.00105.96           C
ATOM    629  NH1 ARG A 250      43.655  57.093  51.708  1.00105.96           N
ATOM    630  NH2 ARG A 250      45.567  58.073  50.718  1.00105.96           N
ATOM    631  C   ARG A 250      40.198  57.461  45.504  1.00105.96           C
ATOM    632  O   ARG A 250      39.480  56.531  45.141  1.00105.96           O
ATOM    633  N   GLY A 251      39.690  58.665  45.819  1.00 48.63           N
ATOM    634  CA  GLY A 251      38.272  58.892  45.882  1.00 48.63           C
ATOM    635  C   GLY A 251      37.631  58.596  44.559  1.00 48.63           C
ATOM    636  O   GLY A 251      36.473  58.188  44.521  1.00 48.63           O
ATOM    637  N   LYS A 252      38.331  58.909  43.454  1.00143.63           N
ATOM    638  CA  LYS A 252      37.909  58.725  42.085  1.00143.63           C
ATOM    639  CB  LYS A 252      38.676  59.635  41.113  1.00143.63           C
ATOM    640  CG  LYS A 252      38.510  61.117  41.447  1.00143.63           C
ATOM    641  CD  LYS A 252      37.049  61.564  41.514  1.00143.63           C
ATOM    642  CE  LYS A 252      36.884  62.999  42.015  1.00143.63           C
ATOM    643  NZ  LYS A 252      35.464  63.264  42.327  1.00143.63           N
ATOM    644  C   LYS A 252      38.045  57.310  41.576  1.00143.63           C
ATOM    645  O   LYS A 252      37.451  56.968  40.555  1.00143.63           O
ATOM    646  N   LEU A 253      38.856  56.461  42.233  1.00 71.86           N
ATOM    647  CA  LEU A 253      39.228  55.163  41.725  1.00 71.86           C
ATOM    648  CB  LEU A 253      40.157  54.422  42.703  1.00 71.86           C
ATOM    649  CG  LEU A 253      40.654  53.056  42.199  1.00 71.86           C
ATOM    650  CD1 LEU A 253      41.488  53.202  40.915  1.00 71.86           C
ATOM    651  CD2 LEU A 253      41.409  52.303  43.306  1.00 71.86           C
ATOM    652  C   LEU A 253      38.039  54.283  41.440  1.00 71.86           C
ATOM    653  O   LEU A 253      38.061  53.517  40.477  1.00 71.86           O
ATOM    654  N   GLN A 254      36.985  54.328  42.275  1.00 62.71           N
ATOM    655  CA  GLN A 254      35.821  53.511  42.066  1.00 62.71           C
ATOM    656  CB  GLN A 254      34.838  53.578  43.250  1.00 62.71           C
ATOM    657  CG  GLN A 254      33.665  52.603  43.139  1.00 62.71           C
ATOM    658  CD  GLN A 254      32.953  52.594  44.485  1.00 62.71           C
ATOM    659  OE1 GLN A 254      33.433  53.175  45.457  1.00 62.71           O
ATOM    660  NE2 GLN A 254      31.780  51.909  44.549  1.00 62.71           N
ATOM    661  C   GLN A 254      35.113  53.937  40.810  1.00 62.71           C
ATOM    662  O   GLN A 254      34.516  53.114  40.118  1.00 62.71           O
ATOM    663  N   LEU A 255      35.128  55.245  40.498  1.00126.00           N
ATOM    664  CA  LEU A 255      34.430  55.757  39.349  1.00126.00           C
ATOM    665  CB  LEU A 255      34.427  57.297  39.330  1.00126.00           C
ATOM    666  CG  LEU A 255      33.365  57.929  38.409  1.00126.00           C
ATOM    667  CD1 LEU A 255      33.439  59.458  38.458  1.00126.00           C
ATOM    668  CD2 LEU A 255      33.403  57.380  36.983  1.00126.00           C
ATOM    669  C   LEU A 255      35.070  55.220  38.091  1.00126.00           C
ATOM    670  O   LEU A 255      34.378  54.801  37.163  1.00126.00           O
ATOM    671  N   VAL A 256      36.418  55.207  38.029  1.00 40.51           N
ATOM    672  CA  VAL A 256      37.137  54.710  36.886  1.00 40.51           C
ATOM    673  CB  VAL A 256      38.626  54.835  37.045  1.00 40.51           C
ATOM    674  CG1 VAL A 256      39.319  54.152  35.852  1.00 40.51           C
ATOM    675  CG2 VAL A 256      38.972  56.327  37.189  1.00 40.51           C
ATOM    676  C   VAL A 256      36.820  53.254  36.755  1.00 40.51           C
ATOM    677  O   VAL A 256      36.673  52.734  35.650  1.00 40.51           O
ATOM    678  N   GLY A 257      36.727  52.550  37.900  1.00 29.15           N
ATOM    679  CA  GLY A 257      36.442  51.145  37.896  1.00 29.15           C
ATOM    680  C   GLY A 257      35.077  50.904  37.327  1.00 29.15           C
ATOM    681  O   GLY A 257      34.881  49.955  36.569  1.00 29.15           O
ATOM    682  N   THR A 258      34.085  51.735  37.712  1.00130.46           N
ATOM    683  CA  THR A 258      32.738  51.570  37.237  1.00130.46           C
ATOM    684  CB  THR A 258      31.722  52.409  37.968  1.00130.46           C
ATOM    685  OG1 THR A 258      32.091  53.777  37.955  1.00130.46           O
ATOM    686  CG2 THR A 258      31.597  51.907  39.410  1.00130.46           C
ATOM    687  C   THR A 258      32.635  51.857  35.771  1.00130.46           C
ATOM    688  O   THR A 258      32.039  51.083  35.024  1.00130.46           O
ATOM    689  N   ALA A 259      33.255  52.955  35.306  1.00 39.43           N
ATOM    690  CA  ALA A 259      33.160  53.323  33.922  1.00 39.43           C
ATOM    691  CB  ALA A 259      33.974  54.582  33.581  1.00 39.43           C
ATOM    692  C   ALA A 259      33.717  52.196  33.110  1.00 39.43           C
ATOM    693  O   ALA A 259      33.194  51.879  32.043  1.00 39.43           O
ATOM    694  N   ALA A 260      34.804  51.569  33.601  1.00 35.96           N
ATOM    695  CA  ALA A 260      35.448  50.493  32.901  1.00 35.96           C
ATOM    696  CB  ALA A 260      36.696  49.976  33.639  1.00 35.96           C
ATOM    697  C   ALA A 260      34.495  49.345  32.764  1.00 35.96           C
ATOM    698  O   ALA A 260      34.370  48.758  31.690  1.00 35.96           O
ATOM    699  N   MET A 261      33.769  49.014  33.847  1.00162.36           N
ATOM    700  CA  MET A 261      32.858  47.908  33.814  1.00162.36           C
ATOM    701  CB  MET A 261      32.095  47.706  35.135  1.00162.36           C
ATOM    702  CG  MET A 261      32.893  47.012  36.235  1.00162.36           C
ATOM    703  SD  MET A 261      33.247  45.260  35.890  1.00162.36           S
ATOM    704  CE  MET A 261      31.527  44.692  36.002  1.00162.36           C
ATOM    705  C   MET A 261      31.806  48.181  32.788  1.00162.36           C
ATOM    706  O   MET A 261      31.401  47.283  32.052  1.00162.36           O
ATOM    707  N   LEU A 262      31.330  49.437  32.728  1.00 63.44           N
ATOM    708  CA  LEU A 262      30.275  49.822  31.831  1.00 63.44           C
ATOM    709  CB  LEU A 262      29.882  51.300  32.023  1.00 63.44           C
ATOM    710  CG  LEU A 262      28.758  51.806  31.099  1.00 63.44           C
ATOM    711  CD1 LEU A 262      27.443  51.045  31.329  1.00 63.44           C
ATOM    712  CD2 LEU A 262      28.581  53.328  31.236  1.00 63.44           C
ATOM    713  C   LEU A 262      30.717  49.654  30.412  1.00 63.44           C
ATOM    714  O   LEU A 262      29.989  49.098  29.591  1.00 63.44           O
ATOM    715  N   LEU A 263      31.936  50.122  30.090  1.00 51.86           N
ATOM    716  CA  LEU A 263      32.431  50.052  28.745  1.00 51.86           C
ATOM    717  CB  LEU A 263      33.828  50.685  28.598  1.00 51.86           C
ATOM    718  CG  LEU A 263      33.836  52.215  28.756  1.00 51.86           C
ATOM    719  CD1 LEU A 263      35.253  52.791  28.603  1.00 51.86           C
ATOM    720  CD2 LEU A 263      32.842  52.861  27.780  1.00 51.86           C
ATOM    721  C   LEU A 263      32.564  48.622  28.348  1.00 51.86           C
ATOM    722  O   LEU A 263      32.180  48.234  27.246  1.00 51.86           O
ATOM    723  N   ALA A 264      33.116  47.799  29.253  1.00 30.76           N
ATOM    724  CA  ALA A 264      33.328  46.413  28.962  1.00 30.76           C
ATOM    725  CB  ALA A 264      34.021  45.663  30.112  1.00 30.76           C
ATOM    726  C   ALA A 264      32.007  45.751  28.738  1.00 30.76           C
ATOM    727  O   ALA A 264      31.861  44.927  27.837  1.00 30.76           O
ATOM    728  N   SER A 265      31.005  46.106  29.561  1.00 41.49           N
ATOM    729  CA  SER A 265      29.721  45.474  29.498  1.00 41.49           C
ATOM    730  CB  SER A 265      28.763  45.993  30.584  1.00 41.49           C
ATOM    731  OG  SER A 265      29.300  45.728  31.873  1.00 41.49           O
ATOM    732  C   SER A 265      29.083  45.728  28.180  1.00 41.49           C
ATOM    733  O   SER A 265      28.534  44.815  27.562  1.00 41.49           O
ATOM    734  N   LYS A 266      29.155  46.978  27.696  1.00 96.94           N
ATOM    735  CA  LYS A 266      28.476  47.268  26.475  1.00 96.94           C
ATOM    736  CB  LYS A 266      28.599  48.737  26.034  1.00 96.94           C
ATOM    737  CG  LYS A 266      27.813  49.716  26.910  1.00 96.94           C
ATOM    738  CD  LYS A 266      28.070  51.184  26.557  1.00 96.94           C
ATOM    739  CE  LYS A 266      27.128  52.170  27.251  1.00 96.94           C
ATOM    740  NZ  LYS A 266      27.795  52.783  28.418  1.00 96.94           N
ATOM    741  C   LYS A 266      29.063  46.422  25.401  1.00 96.94           C
ATOM    742  O   LYS A 266      28.334  45.850  24.594  1.00 96.94           O
ATOM    743  N   PHE A 267      30.404  46.313  25.390  1.00 88.40           N
ATOM    744  CA  PHE A 267      31.110  45.633  24.350  1.00 88.40           C
ATOM    745  CB  PHE A 267      32.633  45.746  24.562  1.00 88.40           C
ATOM    746  CG  PHE A 267      33.365  45.191  23.388  1.00 88.40           C
ATOM    747  CD1 PHE A 267      33.548  45.955  22.259  1.00 88.40           C
ATOM    748  CD2 PHE A 267      33.886  43.918  23.418  1.00 88.40           C
ATOM    749  CE1 PHE A 267      34.231  45.458  21.174  1.00 88.40           C
ATOM    750  CE2 PHE A 267      34.570  43.413  22.337  1.00 88.40           C
ATOM    751  CZ  PHE A 267      34.739  44.181  21.210  1.00 88.40           C
ATOM    752  C   PHE A 267      30.769  44.173  24.286  1.00 88.40           C
ATOM    753  O   PHE A 267      30.375  43.664  23.238  1.00 88.40           O
ATOM    754  N   GLU A 268      30.958  43.469  25.415  1.00127.00           N
ATOM    755  CA  GLU A 268      30.843  42.040  25.528  1.00127.00           C
ATOM    756  CB  GLU A 268      31.640  41.509  26.731  1.00127.00           C
ATOM    757  CG  GLU A 268      31.688  39.984  26.813  1.00127.00           C
ATOM    758  CD  GLU A 268      32.643  39.496  25.733  1.00127.00           C
ATOM    759  OE1 GLU A 268      33.493  40.309  25.279  1.00127.00           O
ATOM    760  OE2 GLU A 268      32.535  38.303  25.346  1.00127.00           O
ATOM    761  C   GLU A 268      29.462  41.458  25.669  1.00127.00           C
ATOM    762  O   GLU A 268      29.160  40.440  25.049  1.00127.00           O
ATOM    763  N   GLU A 269      28.593  42.082  26.491  1.00128.85           N
ATOM    764  CA  GLU A 269      27.403  41.421  26.976  1.00128.85           C
ATOM    765  CB  GLU A 269      26.986  41.913  28.371  1.00128.85           C
ATOM    766  CG  GLU A 269      28.073  41.762  29.436  1.00128.85           C
ATOM    767  CD  GLU A 269      28.217  40.298  29.829  1.00128.85           C
ATOM    768  OE1 GLU A 269      27.230  39.524  29.687  1.00128.85           O
ATOM    769  OE2 GLU A 269      29.332  39.940  30.292  1.00128.85           O
ATOM    770  C   GLU A 269      26.181  41.526  26.124  1.00128.85           C
ATOM    771  O   GLU A 269      25.987  42.472  25.366  1.00128.85           O
ATOM    772  N   ILE A 270      25.310  40.500  26.282  1.00209.67           N
ATOM    773  CA  ILE A 270      24.033  40.402  25.640  1.00209.67           C
ATOM    774  CB  ILE A 270      23.364  39.073  25.917  1.00209.67           C
ATOM    775  CG2 ILE A 270      24.272  37.996  25.324  1.00209.67           C
ATOM    776  CG1 ILE A 270      23.103  38.808  27.413  1.00209.67           C
ATOM    777  CD1 ILE A 270      24.367  38.729  28.271  1.00209.67           C
ATOM    778  C   ILE A 270      23.153  41.497  26.139  1.00209.67           C
ATOM    779  O   ILE A 270      22.632  42.297  25.370  1.00209.67           O
ATOM    780  N   TYR A 271      22.973  41.604  27.458  1.00 93.48           N
ATOM    781  CA  TYR A 271      22.182  42.692  27.898  1.00 93.48           C
ATOM    782  CB  TYR A 271      20.848  42.267  28.540  1.00 93.48           C
ATOM    783  CG  TYR A 271      20.047  41.597  27.473  1.00 93.48           C
ATOM    784  CD1 TYR A 271      19.423  42.341  26.498  1.00 93.48           C
ATOM    785  CD2 TYR A 271      19.913  40.228  27.450  1.00 93.48           C
ATOM    786  CE1 TYR A 271      18.685  41.729  25.510  1.00 93.48           C
ATOM    787  CE2 TYR A 271      19.177  39.611  26.465  1.00 93.48           C
ATOM    788  CZ  TYR A 271      18.560  40.360  25.492  1.00 93.48           C
ATOM    789  OH  TYR A 271      17.806  39.726  24.482  1.00 93.48           O
ATOM    790  C   TYR A 271      23.023  43.350  28.924  1.00 93.48           C
ATOM    791  O   TYR A 271      23.164  42.867  30.046  1.00 93.48           O
ATOM    792  N   PRO A 272      23.625  44.426  28.523  1.00 86.29           N
ATOM    793  CA  PRO A 272      24.462  45.220  29.361  1.00 86.29           C
ATOM    794  CD  PRO A 272      23.416  45.013  27.213  1.00 86.29           C
ATOM    795  CB  PRO A 272      25.095  46.259  28.438  1.00 86.29           C
ATOM    796  CG  PRO A 272      24.052  46.411  27.314  1.00 86.29           C
ATOM    797  C   PRO A 272      23.510  45.847  30.311  1.00 86.29           C
ATOM    798  O   PRO A 272      22.346  46.021  29.951  1.00 86.29           O
ATOM    799  N   PRO A 273      23.938  46.156  31.489  1.00150.58           N
ATOM    800  CA  PRO A 273      23.054  46.825  32.385  1.00150.58           C
ATOM    801  CD  PRO A 273      24.914  45.336  32.184  1.00150.58           C
ATOM    802  CB  PRO A 273      23.576  46.534  33.797  1.00150.58           C
ATOM    803  CG  PRO A 273      24.989  45.962  33.582  1.00150.58           C
ATOM    804  C   PRO A 273      22.982  48.280  32.067  1.00150.58           C
ATOM    805  O   PRO A 273      23.873  48.795  31.394  1.00150.58           O
ATOM    806  N   GLU A 274      21.921  48.954  32.543  1.00106.06           N
ATOM    807  CA  GLU A 274      21.740  50.360  32.321  1.00106.06           C
ATOM    808  CB  GLU A 274      20.338  50.858  32.697  1.00106.06           C
ATOM    809  CG  GLU A 274      20.157  52.354  32.457  1.00106.06           C
ATOM    810  CD  GLU A 274      18.987  52.814  33.303  1.00106.06           C
ATOM    811  OE1 GLU A 274      18.140  51.951  33.658  1.00106.06           O
ATOM    812  OE2 GLU A 274      18.932  54.033  33.613  1.00106.06           O
ATOM    813  C   GLU A 274      22.689  51.081  33.226  1.00106.06           C
ATOM    814  O   GLU A 274      23.209  50.501  34.177  1.00106.06           O
ATOM    815  N   VAL A 275      22.938  52.376  32.940  1.00113.53           N
ATOM    816  CA  VAL A 275      23.835  53.187  33.713  1.00113.53           C
ATOM    817  CB  VAL A 275      23.998  54.590  33.199  1.00113.53           C
ATOM    818  CG1 VAL A 275      24.799  54.549  31.892  1.00113.53           C
ATOM    819  CG2 VAL A 275      22.605  55.218  33.034  1.00113.53           C
ATOM    820  C   VAL A 275      23.339  53.294  35.118  1.00113.53           C
ATOM    821  O   VAL A 275      24.133  53.354  36.054  1.00113.53           O
ATOM    822  N   ALA A 276      22.011  53.307  35.309  1.00 46.51           N
ATOM    823  CA  ALA A 276      21.450  53.465  36.618  1.00 46.51           C
ATOM    824  CB  ALA A 276      19.917  53.367  36.618  1.00 46.51           C
ATOM    825  C   ALA A 276      21.986  52.352  37.470  1.00 46.51           C
ATOM    826  O   ALA A 276      22.209  52.525  38.667  1.00 46.51           O
ATOM    827  N   GLU A 277      22.187  51.167  36.868  1.00108.55           N
ATOM    828  CA  GLU A 277      22.715  50.025  37.561  1.00108.55           C
ATOM    829  CB  GLU A 277      22.917  48.834  36.613  1.00108.55           C
ATOM    830  CG  GLU A 277      21.635  48.122  36.197  1.00108.55           C
ATOM    831  CD  GLU A 277      21.477  46.981  37.183  1.00108.55           C
ATOM    832  OE1 GLU A 277      22.208  46.989  38.208  1.00108.55           O
ATOM    833  OE2 GLU A 277      20.640  46.078  36.923  1.00108.55           O
ATOM    834  C   GLU A 277      24.092  50.330  38.079  1.00108.55           C
ATOM    835  O   GLU A 277      24.416  50.047  39.231  1.00108.55           O
ATOM    836  N   PHE A 278      24.944  50.923  37.224  1.00 85.34           N
ATOM    837  CA  PHE A 278      26.305  51.232  37.569  1.00 85.34           C
ATOM    838  CB  PHE A 278      27.147  51.734  36.384  1.00 85.34           C
ATOM    839  CG  PHE A 278      27.464  50.532  35.564  1.00 85.34           C
ATOM    840  CD1 PHE A 278      28.523  49.726  35.915  1.00 85.34           C
ATOM    841  CD2 PHE A 278      26.713  50.208  34.458  1.00 85.34           C
ATOM    842  CE1 PHE A 278      28.831  48.609  35.175  1.00 85.34           C
ATOM    843  CE2 PHE A 278      27.018  49.092  33.715  1.00 85.34           C
ATOM    844  CZ  PHE A 278      28.077  48.292  34.072  1.00 85.34           C
ATOM    845  C   PHE A 278      26.340  52.268  38.643  1.00 85.34           C
ATOM    846  O   PHE A 278      27.274  52.294  39.442  1.00 85.34           O
ATOM    847  N   VAL A 279      25.378  53.208  38.627  1.00 44.36           N
ATOM    848  CA  VAL A 279      25.288  54.199  39.660  1.00 44.36           C
ATOM    849  CB  VAL A 279      24.235  55.230  39.364  1.00 44.36           C
ATOM    850  CG1 VAL A 279      24.147  56.209  40.547  1.00 44.36           C
ATOM    851  CG2 VAL A 279      24.577  55.896  38.019  1.00 44.36           C
ATOM    852  C   VAL A 279      24.918  53.508  40.950  1.00 44.36           C
ATOM    853  O   VAL A 279      25.464  53.799  42.011  1.00 44.36           O
ATOM    854  N   TYR A 280      23.984  52.542  40.876  1.00 87.69           N
ATOM    855  CA  TYR A 280      23.421  51.833  41.999  1.00 87.69           C
ATOM    856  CB  TYR A 280      22.327  50.872  41.499  1.00 87.69           C
ATOM    857  CG  TYR A 280      21.998  49.846  42.524  1.00 87.69           C
ATOM    858  CD1 TYR A 280      21.099  50.091  43.536  1.00 87.69           C
ATOM    859  CD2 TYR A 280      22.600  48.611  42.448  1.00 87.69           C
ATOM    860  CE1 TYR A 280      20.814  49.112  44.461  1.00 87.69           C
ATOM    861  CE2 TYR A 280      22.319  47.630  43.369  1.00 87.69           C
ATOM    862  CZ  TYR A 280      21.423  47.881  44.378  1.00 87.69           C
ATOM    863  OH  TYR A 280      21.130  46.878  45.325  1.00 87.69           O
ATOM    864  C   TYR A 280      24.443  51.041  42.776  1.00 87.69           C
ATOM    865  O   TYR A 280      24.527  51.173  43.996  1.00 87.69           O
ATOM    866  N   ILE A 281      25.291  50.254  42.087  1.00 93.35           N
ATOM    867  CA  ILE A 281      26.247  49.355  42.690  1.00 93.35           C
ATOM    868  CB  ILE A 281      27.051  48.603  41.668  1.00 93.35           C
ATOM    869  CG2 ILE A 281      26.119  47.632  40.922  1.00 93.35           C
ATOM    870  CG1 ILE A 281      27.807  49.594  40.771  1.00 93.35           C
ATOM    871  CD1 ILE A 281      28.888  48.959  39.904  1.00 93.35           C
ATOM    872  C   ILE A 281      27.215  50.100  43.561  1.00 93.35           C
ATOM    873  O   ILE A 281      27.795  49.524  44.480  1.00 93.35           O
ATOM    874  N   THR A 282      27.497  51.363  43.206  1.00105.92           N
ATOM    875  CA  THR A 282      28.404  52.251  43.884  1.00105.92           C
ATOM    876  CB  THR A 282      28.925  53.373  43.027  1.00105.92           C
ATOM    877  OG1 THR A 282      27.894  54.288  42.696  1.00105.92           O
ATOM    878  CG2 THR A 282      29.523  52.762  41.748  1.00105.92           C
ATOM    879  C   THR A 282      27.803  52.827  45.137  1.00105.92           C
ATOM    880  O   THR A 282      28.447  53.636  45.801  1.00105.92           O
ATOM    881  N   ASP A 283      26.522  52.534  45.439  1.00 72.70           N
ATOM    882  CA  ASP A 283      25.893  53.074  46.615  1.00 72.70           C
ATOM    883  CB  ASP A 283      26.628  52.731  47.924  1.00 72.70           C
ATOM    884  CG  ASP A 283      25.679  53.039  49.075  1.00 72.70           C
ATOM    885  OD1 ASP A 283      24.445  53.087  48.821  1.00 72.70           O
ATOM    886  OD2 ASP A 283      26.170  53.234  50.219  1.00 72.70           O
ATOM    887  C   ASP A 283      25.834  54.565  46.480  1.00 72.70           C
ATOM    888  O   ASP A 283      25.977  55.305  47.452  1.00 72.70           O
ATOM    889  N   ASP A 284      25.596  55.027  45.237  1.00 52.05           N
ATOM    890  CA  ASP A 284      25.414  56.412  44.898  1.00 52.05           C
ATOM    891  CB  ASP A 284      24.163  57.026  45.548  1.00 52.05           C
ATOM    892  CG  ASP A 284      22.940  56.441  44.855  1.00 52.05           C
ATOM    893  OD1 ASP A 284      23.057  56.074  43.655  1.00 52.05           O
ATOM    894  OD2 ASP A 284      21.871  56.352  45.516  1.00 52.05           O
ATOM    895  C   ASP A 284      26.597  57.234  45.293  1.00 52.05           C
ATOM    896  O   ASP A 284      26.454  58.401  45.655  1.00 52.05           O
ATOM    897  N   THR A 285      27.807  56.659  45.210  1.00 39.23           N
ATOM    898  CA  THR A 285      28.976  57.422  45.527  1.00 39.23           C
ATOM    899  CB  THR A 285      30.227  56.596  45.509  1.00 39.23           C
ATOM    900  OG1 THR A 285      30.108  55.510  46.417  1.00 39.23           O
ATOM    901  CG2 THR A 285      31.405  57.491  45.928  1.00 39.23           C
ATOM    902  C   THR A 285      29.107  58.499  44.491  1.00 39.23           C
ATOM    903  O   THR A 285      29.471  59.631  44.807  1.00 39.23           O
ATOM    904  N   TYR A 286      28.792  58.166  43.219  1.00 75.70           N
ATOM    905  CA  TYR A 286      28.940  59.096  42.130  1.00 75.70           C
ATOM    906  CB  TYR A 286      29.867  58.582  41.015  1.00 75.70           C
ATOM    907  CG  TYR A 286      31.150  58.131  41.620  1.00 75.70           C
ATOM    908  CD1 TYR A 286      32.118  59.027  42.010  1.00 75.70           C
ATOM    909  CD2 TYR A 286      31.380  56.785  41.780  1.00 75.70           C
ATOM    910  CE1 TYR A 286      33.295  58.579  42.562  1.00 75.70           C
ATOM    911  CE2 TYR A 286      32.553  56.332  42.330  1.00 75.70           C
ATOM    912  CZ  TYR A 286      33.513  57.231  42.722  1.00 75.70           C
ATOM    913  OH  TYR A 286      34.717  56.762  43.287  1.00 75.70           O
ATOM    914  C   TYR A 286      27.601  59.221  41.464  1.00 75.70           C
ATOM    915  O   TYR A 286      26.771  58.317  41.540  1.00 75.70           O
ATOM    916  N   THR A 287      27.356  60.364  40.792  1.00 33.48           N
ATOM    917  CA  THR A 287      26.109  60.577  40.111  1.00 33.48           C
ATOM    918  CB  THR A 287      25.754  62.026  39.935  1.00 33.48           C
ATOM    919  OG1 THR A 287      26.734  62.677  39.141  1.00 33.48           O
ATOM    920  CG2 THR A 287      25.662  62.693  41.320  1.00 33.48           C
ATOM    921  C   THR A 287      26.202  59.966  38.747  1.00 33.48           C
ATOM    922  O   THR A 287      27.232  59.414  38.362  1.00 33.48           O
ATOM    923  N   LYS A 288      25.084  60.021  37.994  1.00124.85           N
ATOM    924  CA  LYS A 288      25.032  59.489  36.661  1.00124.85           C
ATOM    925  CB  LYS A 288      23.652  59.592  35.989  1.00124.85           C
ATOM    926  CG  LYS A 288      22.630  58.552  36.442  1.00124.85           C
ATOM    927  CD  LYS A 288      21.221  58.830  35.912  1.00124.85           C
ATOM    928  CE  LYS A 288      21.054  58.528  34.419  1.00124.85           C
ATOM    929  NZ  LYS A 288      21.840  59.485  33.608  1.00124.85           N
ATOM    930  C   LYS A 288      25.950  60.275  35.791  1.00124.85           C
ATOM    931  O   LYS A 288      26.632  59.719  34.933  1.00124.85           O
ATOM    932  N   LYS A 289      25.984  61.603  35.992  1.00145.43           N
ATOM    933  CA  LYS A 289      26.753  62.463  35.143  1.00145.43           C
ATOM    934  CB  LYS A 289      26.648  63.935  35.580  1.00145.43           C
ATOM    935  CG  LYS A 289      27.141  64.934  34.534  1.00145.43           C
ATOM    936  CD  LYS A 289      26.170  65.134  33.368  1.00145.43           C
ATOM    937  CE  LYS A 289      25.273  66.365  33.532  1.00145.43           C
ATOM    938  NZ  LYS A 289      24.441  66.235  34.750  1.00145.43           N
ATOM    939  C   LYS A 289      28.194  62.080  35.234  1.00145.43           C
ATOM    940  O   LYS A 289      28.873  61.944  34.218  1.00145.43           O
ATOM    941  N   GLN A 290      28.697  61.870  36.464  1.00118.74           N
ATOM    942  CA  GLN A 290      30.089  61.579  36.612  1.00118.74           C
ATOM    943  CB  GLN A 290      30.615  61.738  38.052  1.00118.74           C
ATOM    944  CG  GLN A 290      29.963  60.895  39.141  1.00118.74           C
ATOM    945  CD  GLN A 290      30.443  61.513  40.448  1.00118.74           C
ATOM    946  OE1 GLN A 290      29.693  61.634  41.415  1.00118.74           O
ATOM    947  NE2 GLN A 290      31.735  61.940  40.469  1.00118.74           N
ATOM    948  C   GLN A 290      30.438  60.258  35.995  1.00118.74           C
ATOM    949  O   GLN A 290      31.521  60.109  35.433  1.00118.74           O
ATOM    950  N   VAL A 291      29.543  59.256  36.079  1.00 45.88           N
ATOM    951  CA  VAL A 291      29.830  57.994  35.455  1.00 45.88           C
ATOM    952  CB  VAL A 291      28.775  56.961  35.726  1.00 45.88           C
ATOM    953  CG1 VAL A 291      29.085  55.706  34.892  1.00 45.88           C
ATOM    954  CG2 VAL A 291      28.737  56.695  37.242  1.00 45.88           C
ATOM    955  C   VAL A 291      29.919  58.192  33.970  1.00 45.88           C
ATOM    956  O   VAL A 291      30.800  57.631  33.320  1.00 45.88           O
ATOM    957  N   LEU A 292      28.986  58.976  33.392  1.00105.44           N
ATOM    958  CA  LEU A 292      28.951  59.230  31.976  1.00105.44           C
ATOM    959  CB  LEU A 292      27.648  59.931  31.543  1.00105.44           C
ATOM    960  CG  LEU A 292      26.442  58.969  31.456  1.00105.44           C
ATOM    961  CD1 LEU A 292      26.274  58.132  32.731  1.00105.44           C
ATOM    962  CD2 LEU A 292      25.152  59.726  31.101  1.00105.44           C
ATOM    963  C   LEU A 292      30.129  60.040  31.527  1.00105.44           C
ATOM    964  O   LEU A 292      30.756  59.712  30.520  1.00105.44           O
ATOM    965  N   ARG A 293      30.485  61.111  32.265  1.00102.43           N
ATOM    966  CA  ARG A 293      31.581  61.929  31.829  1.00102.43           C
ATOM    967  CB  ARG A 293      31.829  63.177  32.696  1.00102.43           C
ATOM    968  CG  ARG A 293      32.997  64.017  32.169  1.00102.43           C
ATOM    969  CD  ARG A 293      33.395  65.192  33.066  1.00102.43           C
ATOM    970  NE  ARG A 293      32.316  66.218  32.995  1.00102.43           N
ATOM    971  CZ  ARG A 293      32.374  67.215  32.063  1.00102.43           C
ATOM    972  NH1 ARG A 293      33.397  67.252  31.160  1.00102.43           N
ATOM    973  NH2 ARG A 293      31.410  68.182  32.040  1.00102.43           N
ATOM    974  C   ARG A 293      32.825  61.101  31.868  1.00102.43           C
ATOM    975  O   ARG A 293      33.689  61.226  31.002  1.00102.43           O
ATOM    976  N   MET A 294      32.942  60.227  32.887  1.00 42.02           N
ATOM    977  CA  MET A 294      34.096  59.390  33.064  1.00 42.02           C
ATOM    978  CB  MET A 294      34.061  58.563  34.361  1.00 42.02           C
ATOM    979  CG  MET A 294      35.292  57.668  34.533  1.00 42.02           C
ATOM    980  SD  MET A 294      36.865  58.553  34.769  1.00 42.02           S
ATOM    981  CE  MET A 294      36.481  59.160  36.436  1.00 42.02           C
ATOM    982  C   MET A 294      34.226  58.437  31.917  1.00 42.02           C
ATOM    983  O   MET A 294      35.336  58.127  31.489  1.00 42.02           O
ATOM    984  N   GLU A 295      33.094  57.940  31.389  1.00 52.06           N
ATOM    985  CA  GLU A 295      33.131  56.994  30.311  1.00 52.06           C
ATOM    986  CB  GLU A 295      31.721  56.608  29.833  1.00 52.06           C
ATOM    987  CG  GLU A 295      31.704  55.527  28.754  1.00 52.06           C
ATOM    988  CD  GLU A 295      30.248  55.293  28.375  1.00 52.06           C
ATOM    989  OE1 GLU A 295      29.399  56.151  28.736  1.00 52.06           O
ATOM    990  OE2 GLU A 295      29.965  54.254  27.721  1.00 52.06           O
ATOM    991  C   GLU A 295      33.834  57.623  29.149  1.00 52.06           C
ATOM    992  O   GLU A 295      34.667  56.988  28.504  1.00 52.06           O
ATOM    993  N   HIS A 296      33.527  58.901  28.855  1.00 43.71           N
ATOM    994  CA  HIS A 296      34.139  59.564  27.737  1.00 43.71           C
ATOM    995  ND1 HIS A 296      31.028  61.059  27.485  1.00 43.71           N
ATOM    996  CG  HIS A 296      32.222  60.930  26.812  1.00 43.71           C
ATOM    997  CB  HIS A 296      33.575  60.970  27.458  1.00 43.71           C
ATOM    998  NE2 HIS A 296      30.522  60.768  25.338  1.00 43.71           N
ATOM    999  CD2 HIS A 296      31.895  60.753  25.503  1.00 43.71           C
ATOM   1000  CE1 HIS A 296      30.045  60.955  26.555  1.00 43.71           C
ATOM   1001  C   HIS A 296      35.613  59.694  27.966  1.00 43.71           C
ATOM   1002  O   HIS A 296      36.401  59.544  27.034  1.00 43.71           O
ATOM   1003  N   LEU A 297      36.030  59.993  29.209  1.00100.03           N
ATOM   1004  CA  LEU A 297      37.425  60.197  29.482  1.00100.03           C
ATOM   1005  CB  LEU A 297      37.653  60.615  30.951  1.00100.03           C
ATOM   1006  CG  LEU A 297      39.064  61.135  31.311  1.00100.03           C
ATOM   1007  CD1 LEU A 297      39.130  61.509  32.797  1.00100.03           C
ATOM   1008  CD2 LEU A 297      40.189  60.169  30.918  1.00100.03           C
ATOM   1009  C   LEU A 297      38.151  58.911  29.218  1.00100.03           C
ATOM   1010  O   LEU A 297      39.172  58.900  28.531  1.00100.03           O
ATOM   1011  N   VAL A 298      37.614  57.785  29.726  1.00 35.00           N
ATOM   1012  CA  VAL A 298      38.250  56.512  29.572  1.00 35.00           C
ATOM   1013  CB  VAL A 298      37.482  55.400  30.217  1.00 35.00           C
ATOM   1014  CG1 VAL A 298      38.174  54.072  29.874  1.00 35.00           C
ATOM   1015  CG2 VAL A 298      37.392  55.681  31.726  1.00 35.00           C
ATOM   1016  C   VAL A 298      38.344  56.216  28.111  1.00 35.00           C
ATOM   1017  O   VAL A 298      39.372  55.743  27.634  1.00 35.00           O
ATOM   1018  N   LEU A 299      37.271  56.503  27.353  1.00 50.54           N
ATOM   1019  CA  LEU A 299      37.247  56.231  25.945  1.00 50.54           C
ATOM   1020  CB  LEU A 299      35.894  56.579  25.293  1.00 50.54           C
ATOM   1021  CG  LEU A 299      34.763  55.599  25.662  1.00 50.54           C
ATOM   1022  CD1 LEU A 299      33.434  55.989  24.991  1.00 50.54           C
ATOM   1023  CD2 LEU A 299      35.169  54.155  25.318  1.00 50.54           C
ATOM   1024  C   LEU A 299      38.314  57.031  25.266  1.00 50.54           C
ATOM   1025  O   LEU A 299      39.021  56.515  24.404  1.00 50.54           O
ATOM   1026  N   LYS A 300      38.474  58.314  25.643  1.00109.84           N
ATOM   1027  CA  LYS A 300      39.445  59.148  24.991  1.00109.84           C
ATOM   1028  CB  LYS A 300      39.444  60.597  25.505  1.00109.84           C
ATOM   1029  CG  LYS A 300      38.169  61.380  25.190  1.00109.84           C
ATOM   1030  CD  LYS A 300      38.096  62.717  25.931  1.00109.84           C
ATOM   1031  CE  LYS A 300      37.664  62.594  27.394  1.00109.84           C
ATOM   1032  NZ  LYS A 300      36.190  62.512  27.485  1.00109.84           N
ATOM   1033  C   LYS A 300      40.825  58.618  25.244  1.00109.84           C
ATOM   1034  O   LYS A 300      41.640  58.533  24.327  1.00109.84           O
ATOM   1035  N   VAL A 301      41.115  58.244  26.506  1.00 52.05           N
ATOM   1036  CA  VAL A 301      42.426  57.805  26.900  1.00 52.05           C
ATOM   1037  CB  VAL A 301      42.532  57.557  28.379  1.00 52.05           C
ATOM   1038  CG1 VAL A 301      43.909  56.939  28.678  1.00 52.05           C
ATOM   1039  CG2 VAL A 301      42.284  58.886  29.116  1.00 52.05           C
ATOM   1040  C   VAL A 301      42.791  56.535  26.193  1.00 52.05           C
ATOM   1041  O   VAL A 301      43.928  56.372  25.753  1.00 52.05           O
ATOM   1042  N   LEU A 302      41.843  55.586  26.102  1.00139.72           N
ATOM   1043  CA  LEU A 302      42.055  54.329  25.436  1.00139.72           C
ATOM   1044  CB  LEU A 302      41.034  53.223  25.753  1.00139.72           C
ATOM   1045  CG  LEU A 302      41.251  52.585  27.137  1.00139.72           C
ATOM   1046  CD1 LEU A 302      40.736  53.462  28.280  1.00139.72           C
ATOM   1047  CD2 LEU A 302      40.713  51.155  27.179  1.00139.72           C
ATOM   1048  C   LEU A 302      42.143  54.493  23.949  1.00139.72           C
ATOM   1049  O   LEU A 302      42.647  53.607  23.263  1.00139.72           O
ATOM   1050  N   THR A 303      41.605  55.594  23.396  1.00132.87           N
ATOM   1051  CA  THR A 303      41.640  55.817  21.974  1.00132.87           C
ATOM   1052  CB  THR A 303      43.004  55.572  21.385  1.00132.87           C
ATOM   1053  OG1 THR A 303      43.983  56.278  22.126  1.00132.87           O
ATOM   1054  CG2 THR A 303      43.029  56.090  19.938  1.00132.87           C
ATOM   1055  C   THR A 303      40.698  54.834  21.339  1.00132.87           C
ATOM   1056  O   THR A 303      40.816  54.503  20.161  1.00132.87           O
ATOM   1057  N   PHE A 304      39.693  54.377  22.108  1.00 74.17           N
ATOM   1058  CA  PHE A 304      38.695  53.467  21.615  1.00 74.17           C
ATOM   1059  CB  PHE A 304      37.935  53.994  20.385  1.00 74.17           C
ATOM   1060  CG  PHE A 304      37.050  55.101  20.836  1.00 74.17           C
ATOM   1061  CD1 PHE A 304      37.530  56.385  20.942  1.00 74.17           C
ATOM   1062  CD2 PHE A 304      35.735  54.850  21.154  1.00 74.17           C
ATOM   1063  CE1 PHE A 304      36.709  57.405  21.361  1.00 74.17           C
ATOM   1064  CE2 PHE A 304      34.911  55.866  21.573  1.00 74.17           C
ATOM   1065  CZ  PHE A 304      35.397  57.147  21.676  1.00 74.17           C
ATOM   1066  C   PHE A 304      39.280  52.138  21.244  1.00 74.17           C
ATOM   1067  O   PHE A 304      38.706  51.420  20.426  1.00 74.17           O
ATOM   1068  N   ASP A 305      40.418  51.751  21.849  1.00 82.60           N
ATOM   1069  CA  ASP A 305      40.971  50.458  21.553  1.00 82.60           C
ATOM   1070  CB  ASP A 305      42.506  50.439  21.655  1.00 82.60           C
ATOM   1071  CG  ASP A 305      43.086  51.389  20.616  1.00 82.60           C
ATOM   1072  OD1 ASP A 305      42.515  51.471  19.497  1.00 82.60           O
ATOM   1073  OD2 ASP A 305      44.105  52.058  20.938  1.00 82.60           O
ATOM   1074  C   ASP A 305      40.478  49.536  22.639  1.00 82.60           C
ATOM   1075  O   ASP A 305      41.182  49.296  23.616  1.00 82.60           O
ATOM   1076  N   LEU A 306      39.212  49.083  22.528  1.00114.10           N
ATOM   1077  CA  LEU A 306      38.505  48.199  23.428  1.00114.10           C
ATOM   1078  CB  LEU A 306      36.989  48.445  23.413  1.00114.10           C
ATOM   1079  CG  LEU A 306      36.628  49.846  23.948  1.00114.10           C
ATOM   1080  CD1 LEU A 306      35.107  50.050  24.014  1.00114.10           C
ATOM   1081  CD2 LEU A 306      37.325  50.131  25.290  1.00114.10           C
ATOM   1082  C   LEU A 306      38.754  46.718  23.241  1.00114.10           C
ATOM   1083  O   LEU A 306      38.507  45.920  24.143  1.00114.10           O
ATOM   1084  N   ALA A 307      39.215  46.325  22.046  1.00124.29           N
ATOM   1085  CA  ALA A 307      39.381  45.008  21.476  1.00124.29           C
ATOM   1086  CB  ALA A 307      39.846  45.056  20.012  1.00124.29           C
ATOM   1087  C   ALA A 307      40.332  44.098  22.220  1.00124.29           C
ATOM   1088  O   ALA A 307      40.557  42.970  21.789  1.00124.29           O
ATOM   1089  N   ALA A 308      41.036  44.597  23.245  1.00 91.07           N
ATOM   1090  CA  ALA A 308      42.076  43.911  23.981  1.00 91.07           C
ATOM   1091  CB  ALA A 308      42.219  44.494  25.396  1.00 91.07           C
ATOM   1092  C   ALA A 308      41.910  42.417  24.160  1.00 91.07           C
ATOM   1093  O   ALA A 308      40.863  41.898  24.549  1.00 91.07           O
ATOM   1094  N   PRO A 309      43.005  41.724  23.880  1.00 80.86           N
ATOM   1095  CA  PRO A 309      43.094  40.300  24.110  1.00 80.86           C
ATOM   1096  CD  PRO A 309      43.857  42.140  22.777  1.00 80.86           C
ATOM   1097  CB  PRO A 309      44.332  39.826  23.355  1.00 80.86           C
ATOM   1098  CG  PRO A 309      44.466  40.846  22.211  1.00 80.86           C
ATOM   1099  C   PRO A 309      43.167  40.084  25.593  1.00 80.86           C
ATOM   1100  O   PRO A 309      43.647  40.974  26.295  1.00 80.86           O
ATOM   1101  N   THR A 310      42.698  38.921  26.092  1.00 50.67           N
ATOM   1102  CA  THR A 310      42.666  38.692  27.509  1.00 50.67           C
ATOM   1103  CB  THR A 310      41.287  38.826  28.081  1.00 50.67           C
ATOM   1104  OG1 THR A 310      40.420  37.875  27.480  1.00 50.67           O
ATOM   1105  CG2 THR A 310      40.770  40.249  27.815  1.00 50.67           C
ATOM   1106  C   THR A 310      43.119  37.296  27.791  1.00 50.67           C
ATOM   1107  O   THR A 310      43.263  36.479  26.883  1.00 50.67           O
ATOM   1108  N   VAL A 311      43.350  36.989  29.085  1.00112.82           N
ATOM   1109  CA  VAL A 311      43.784  35.675  29.459  1.00112.82           C
ATOM   1110  CB  VAL A 311      44.079  35.517  30.926  1.00112.82           C
ATOM   1111  CG1 VAL A 311      42.767  35.460  31.715  1.00112.82           C
ATOM   1112  CG2 VAL A 311      44.955  34.269  31.107  1.00112.82           C
ATOM   1113  C   VAL A 311      42.703  34.714  29.066  1.00112.82           C
ATOM   1114  O   VAL A 311      42.982  33.592  28.649  1.00112.82           O
ATOM   1115  N   ASN A 312      41.433  35.146  29.188  1.00 51.47           N
ATOM   1116  CA  ASN A 312      40.295  34.320  28.895  1.00 51.47           C
ATOM   1117  CB  ASN A 312      38.973  35.048  29.201  1.00 51.47           C
ATOM   1118  CG  ASN A 312      37.840  34.033  29.194  1.00 51.47           C
ATOM   1119  OD1 ASN A 312      37.823  33.094  29.987  1.00 51.47           O
ATOM   1120  ND2 ASN A 312      36.855  34.232  28.278  1.00 51.47           N
ATOM   1121  C   ASN A 312      40.289  33.923  27.447  1.00 51.47           C
ATOM   1122  O   ASN A 312      40.096  32.754  27.120  1.00 51.47           O
ATOM   1123  N   GLN A 313      40.547  34.876  26.532  1.00 54.82           N
ATOM   1124  CA  GLN A 313      40.489  34.568  25.129  1.00 54.82           C
ATOM   1125  CB  GLN A 313      40.794  35.783  24.236  1.00 54.82           C
ATOM   1126  CG  GLN A 313      39.727  36.876  24.343  1.00 54.82           C
ATOM   1127  CD  GLN A 313      40.120  38.023  23.427  1.00 54.82           C
ATOM   1128  OE1 GLN A 313      40.430  37.820  22.251  1.00 54.82           O
ATOM   1129  NE2 GLN A 313      40.117  39.266  23.977  1.00 54.82           N
ATOM   1130  C   GLN A 313      41.497  33.497  24.844  1.00 54.82           C
ATOM   1131  O   GLN A 313      41.269  32.635  23.998  1.00 54.82           O
ATOM   1132  N   PHE A 314      42.665  33.555  25.509  1.00 68.06           N
ATOM   1133  CA  PHE A 314      43.686  32.559  25.326  1.00 68.06           C
ATOM   1134  CB  PHE A 314      45.057  32.984  25.886  1.00 68.06           C
ATOM   1135  CG  PHE A 314      45.619  34.010  24.957  1.00 68.06           C
ATOM   1136  CD1 PHE A 314      46.222  33.618  23.782  1.00 68.06           C
ATOM   1137  CD2 PHE A 314      45.554  35.353  25.251  1.00 68.06           C
ATOM   1138  CE1 PHE A 314      46.749  34.544  22.912  1.00 68.06           C
ATOM   1139  CE2 PHE A 314      46.078  36.286  24.385  1.00 68.06           C
ATOM   1140  CZ  PHE A 314      46.675  35.882  23.214  1.00 68.06           C
ATOM   1141  C   PHE A 314      43.305  31.232  25.928  1.00 68.06           C
ATOM   1142  O   PHE A 314      43.516  30.188  25.315  1.00 68.06           O
ATOM   1143  N   LEU A 315      42.721  31.224  27.142  1.00 52.50           N
ATOM   1144  CA  LEU A 315      42.409  29.982  27.798  1.00 52.50           C
ATOM   1145  CB  LEU A 315      41.700  30.199  29.148  1.00 52.50           C
ATOM   1146  CG  LEU A 315      42.538  30.942  30.207  1.00 52.50           C
ATOM   1147  CD1 LEU A 315      41.750  31.108  31.516  1.00 52.50           C
ATOM   1148  CD2 LEU A 315      43.900  30.265  30.426  1.00 52.50           C
ATOM   1149  C   LEU A 315      41.457  29.227  26.927  1.00 52.50           C
ATOM   1150  O   LEU A 315      41.623  28.030  26.692  1.00 52.50           O
ATOM   1151  N   THR A 316      40.463  29.937  26.368  1.00 39.52           N
ATOM   1152  CA  THR A 316      39.445  29.312  25.577  1.00 39.52           C
ATOM   1153  CB  THR A 316      38.509  30.302  24.947  1.00 39.52           C
ATOM   1154  OG1 THR A 316      37.865  31.081  25.945  1.00 39.52           O
ATOM   1155  CG2 THR A 316      37.468  29.530  24.119  1.00 39.52           C
ATOM   1156  C   THR A 316      40.097  28.556  24.462  1.00 39.52           C
ATOM   1157  O   THR A 316      39.714  27.424  24.176  1.00 39.52           O
ATOM   1158  N   GLN A 317      41.093  29.161  23.789  1.00108.56           N
ATOM   1159  CA  GLN A 317      41.737  28.484  22.699  1.00108.56           C
ATOM   1160  CB  GLN A 317      42.615  29.413  21.841  1.00108.56           C
ATOM   1161  CG  GLN A 317      43.770  30.058  22.594  1.00108.56           C
ATOM   1162  CD  GLN A 317      44.501  30.983  21.640  1.00108.56           C
ATOM   1163  OE1 GLN A 317      43.906  31.758  20.891  1.00108.56           O
ATOM   1164  NE2 GLN A 317      45.854  30.895  21.681  1.00108.56           N
ATOM   1165  C   GLN A 317      42.532  27.311  23.200  1.00108.56           C
ATOM   1166  O   GLN A 317      42.523  26.247  22.583  1.00108.56           O
ATOM   1167  N   TYR A 318      43.214  27.457  24.353  1.00 83.10           N
ATOM   1168  CA  TYR A 318      44.020  26.396  24.895  1.00 83.10           C
ATOM   1169  CB  TYR A 318      44.792  26.770  26.171  1.00 83.10           C
ATOM   1170  CG  TYR A 318      45.749  27.854  25.819  1.00 83.10           C
ATOM   1171  CD1 TYR A 318      46.699  27.662  24.844  1.00 83.10           C
ATOM   1172  CD2 TYR A 318      45.720  29.050  26.495  1.00 83.10           C
ATOM   1173  CE1 TYR A 318      47.588  28.662  24.527  1.00 83.10           C
ATOM   1174  CE2 TYR A 318      46.607  30.052  26.183  1.00 83.10           C
ATOM   1175  CZ  TYR A 318      47.542  29.861  25.196  1.00 83.10           C
ATOM   1176  OH  TYR A 318      48.455  30.888  24.874  1.00 83.10           O
ATOM   1177  C   TYR A 318      43.141  25.229  25.227  1.00 83.10           C
ATOM   1178  O   TYR A 318      43.539  24.077  25.060  1.00 83.10           O
ATOM   1179  N   PHE A 319      41.902  25.495  25.677  1.00 88.64           N
ATOM   1180  CA  PHE A 319      41.005  24.461  26.120  1.00 88.64           C
ATOM   1181  CB  PHE A 319      39.618  24.962  26.568  1.00 88.64           C
ATOM   1182  CG  PHE A 319      39.795  25.815  27.779  1.00 88.64           C
ATOM   1183  CD1 PHE A 319      40.410  25.317  28.905  1.00 88.64           C
ATOM   1184  CD2 PHE A 319      39.303  27.099  27.806  1.00 88.64           C
ATOM   1185  CE1 PHE A 319      40.564  26.100  30.026  1.00 88.64           C
ATOM   1186  CE2 PHE A 319      39.455  27.887  28.923  1.00 88.64           C
ATOM   1187  CZ  PHE A 319      40.091  27.389  30.034  1.00 88.64           C
ATOM   1188  C   PHE A 319      40.783  23.460  25.021  1.00 88.64           C
ATOM   1189  O   PHE A 319      40.561  22.283  25.294  1.00 88.64           O
ATOM   1190  N   LEU A 320      40.831  23.889  23.747  1.00 71.95           N
ATOM   1191  CA  LEU A 320      40.562  23.022  22.627  1.00 71.95           C
ATOM   1192  CB  LEU A 320      40.676  23.745  21.273  1.00 71.95           C
ATOM   1193  CG  LEU A 320      39.599  24.825  21.054  1.00 71.95           C
ATOM   1194  CD1 LEU A 320      39.762  25.507  19.686  1.00 71.95           C
ATOM   1195  CD2 LEU A 320      38.185  24.253  21.261  1.00 71.95           C
ATOM   1196  C   LEU A 320      41.528  21.865  22.603  1.00 71.95           C
ATOM   1197  O   LEU A 320      41.228  20.823  22.025  1.00 71.95           O
ATOM   1198  N   HIS A 321      42.739  22.051  23.158  1.00103.77           N
ATOM   1199  CA  HIS A 321      43.821  21.097  23.188  1.00103.77           C
ATOM   1200  ND1 HIS A 321      46.226  22.350  21.198  1.00103.77           N
ATOM   1201  CG  HIS A 321      45.470  22.706  22.293  1.00103.77           C
ATOM   1202  CB  HIS A 321      45.166  21.788  23.438  1.00103.77           C
ATOM   1203  NE2 HIS A 321      45.536  24.434  20.844  1.00103.77           N
ATOM   1204  CD2 HIS A 321      45.056  23.982  22.060  1.00103.77           C
ATOM   1205  CE1 HIS A 321      46.232  23.420  20.363  1.00103.77           C
ATOM   1206  C   HIS A 321      43.639  19.950  24.151  1.00103.77           C
ATOM   1207  O   HIS A 321      44.390  18.978  24.076  1.00103.77           O
ATOM   1208  N   GLN A 322      42.700  20.046  25.115  1.00 68.34           N
ATOM   1209  CA  GLN A 322      42.510  19.057  26.152  1.00 68.34           C
ATOM   1210  CB  GLN A 322      41.307  19.371  27.059  1.00 68.34           C
ATOM   1211  CG  GLN A 322      41.447  20.689  27.823  1.00 68.34           C
ATOM   1212  CD  GLN A 322      40.157  20.932  28.595  1.00 68.34           C
ATOM   1213  OE1 GLN A 322      40.107  20.778  29.814  1.00 68.34           O
ATOM   1214  NE2 GLN A 322      39.078  21.322  27.864  1.00 68.34           N
ATOM   1215  C   GLN A 322      42.291  17.685  25.596  1.00 68.34           C
ATOM   1216  O   GLN A 322      41.690  17.503  24.538  1.00 68.34           O
ATOM   1217  N   GLN A 323      42.816  16.663  26.312  1.00 78.53           N
ATOM   1218  CA  GLN A 323      42.611  15.320  25.857  1.00 78.53           C
ATOM   1219  CB  GLN A 323      43.891  14.655  25.321  1.00 78.53           C
ATOM   1220  CG  GLN A 323      44.448  15.289  24.045  1.00 78.53           C
ATOM   1221  CD  GLN A 323      45.706  14.521  23.663  1.00 78.53           C
ATOM   1222  OE1 GLN A 323      46.467  14.089  24.526  1.00 78.53           O
ATOM   1223  NE2 GLN A 323      45.931  14.343  22.334  1.00 78.53           N
ATOM   1224  C   GLN A 323      42.175  14.476  27.011  1.00 78.53           C
ATOM   1225  O   GLN A 323      43.035  13.972  27.732  1.00 78.53           O
ATOM   1226  N   PRO A 324      40.907  14.247  27.247  1.00104.36           N
ATOM   1227  CA  PRO A 324      39.820  14.854  26.518  1.00104.36           C
ATOM   1228  CD  PRO A 324      40.536  12.932  27.747  1.00104.36           C
ATOM   1229  CB  PRO A 324      38.717  13.800  26.433  1.00104.36           C
ATOM   1230  CG  PRO A 324      39.010  12.857  27.609  1.00104.36           C
ATOM   1231  C   PRO A 324      39.367  16.066  27.273  1.00104.36           C
ATOM   1232  O   PRO A 324      40.006  16.431  28.257  1.00104.36           O
ATOM   1233  N   ALA A 325      38.253  16.692  26.837  1.00 37.54           N
ATOM   1234  CA  ALA A 325      37.750  17.859  27.503  1.00 37.54           C
ATOM   1235  CB  ALA A 325      36.524  18.482  26.811  1.00 37.54           C
ATOM   1236  C   ALA A 325      37.351  17.501  28.902  1.00 37.54           C
ATOM   1237  O   ALA A 325      36.714  16.475  29.139  1.00 37.54           O
ATOM   1238  N   ASN A 326      37.746  18.358  29.870  1.00 57.84           N
ATOM   1239  CA  ASN A 326      37.426  18.183  31.258  1.00 57.84           C
ATOM   1240  CB  ASN A 326      38.634  17.681  32.071  1.00 57.84           C
ATOM   1241  CG  ASN A 326      38.194  17.301  33.478  1.00 57.84           C
ATOM   1242  OD1 ASN A 326      37.364  17.967  34.094  1.00 57.84           O
ATOM   1243  ND2 ASN A 326      38.777  16.191  34.006  1.00 57.84           N
ATOM   1244  C   ASN A 326      37.066  19.543  31.774  1.00 57.84           C
ATOM   1245  O   ASN A 326      37.876  20.468  31.742  1.00 57.84           O
ATOM   1246  N   CYS A 327      35.828  19.688  32.275  1.00 45.56           N
ATOM   1247  CA  CYS A 327      35.311  20.942  32.748  1.00 45.56           C
ATOM   1248  CB  CYS A 327      33.809  20.882  33.068  1.00 45.56           C
ATOM   1249  SG  CYS A 327      33.418  19.660  34.357  1.00 45.56           S
ATOM   1250  C   CYS A 327      36.025  21.384  33.987  1.00 45.56           C
ATOM   1251  O   CYS A 327      36.158  22.583  34.233  1.00 45.56           O
ATOM   1252  N   LYS A 328      36.468  20.427  34.825  1.00 39.52           N
ATOM   1253  CA  LYS A 328      37.119  20.780  36.056  1.00 39.52           C
ATOM   1254  CB  LYS A 328      37.571  19.557  36.871  1.00 39.52           C
ATOM   1255  CG  LYS A 328      36.436  18.697  37.425  1.00 39.52           C
ATOM   1256  CD  LYS A 328      36.939  17.371  38.002  1.00 39.52           C
ATOM   1257  CE  LYS A 328      35.856  16.515  38.658  1.00 39.52           C
ATOM   1258  NZ  LYS A 328      36.462  15.283  39.209  1.00 39.52           N
ATOM   1259  C   LYS A 328      38.367  21.528  35.718  1.00 39.52           C
ATOM   1260  O   LYS A 328      38.719  22.502  36.381  1.00 39.52           O
ATOM   1261  N   VAL A 329      39.079  21.065  34.676  1.00 38.14           N
ATOM   1262  CA  VAL A 329      40.305  21.685  34.271  1.00 38.14           C
ATOM   1263  CB  VAL A 329      40.959  20.952  33.138  1.00 38.14           C
ATOM   1264  CG1 VAL A 329      42.178  21.758  32.658  1.00 38.14           C
ATOM   1265  CG2 VAL A 329      41.294  19.527  33.613  1.00 38.14           C
ATOM   1266  C   VAL A 329      40.030  23.078  33.800  1.00 38.14           C
ATOM   1267  O   VAL A 329      40.768  24.009  34.121  1.00 38.14           O
ATOM   1268  N   GLU A 330      38.956  23.253  33.010  1.00 53.12           N
ATOM   1269  CA  GLU A 330      38.656  24.537  32.443  1.00 53.12           C
ATOM   1270  CB  GLU A 330      37.476  24.478  31.462  1.00 53.12           C
ATOM   1271  CG  GLU A 330      37.771  23.589  30.252  1.00 53.12           C
ATOM   1272  CD  GLU A 330      36.554  23.586  29.341  1.00 53.12           C
ATOM   1273  OE1 GLU A 330      35.467  24.031  29.796  1.00 53.12           O
ATOM   1274  OE2 GLU A 330      36.698  23.138  28.172  1.00 53.12           O
ATOM   1275  C   GLU A 330      38.314  25.522  33.516  1.00 53.12           C
ATOM   1276  O   GLU A 330      38.869  26.619  33.561  1.00 53.12           O
ATOM   1277  N   SER A 331      37.417  25.129  34.437  1.00 78.84           N
ATOM   1278  CA  SER A 331      36.949  26.021  35.457  1.00 78.84           C
ATOM   1279  CB  SER A 331      35.870  25.380  36.341  1.00 78.84           C
ATOM   1280  OG  SER A 331      35.338  26.349  37.229  1.00 78.84           O
ATOM   1281  C   SER A 331      38.102  26.410  36.328  1.00 78.84           C
ATOM   1282  O   SER A 331      38.206  27.561  36.752  1.00 78.84           O
ATOM   1283  N   LEU A 332      39.005  25.455  36.620  1.00 49.96           N
ATOM   1284  CA  LEU A 332      40.117  25.749  37.478  1.00 49.96           C
ATOM   1285  CB  LEU A 332      40.966  24.519  37.820  1.00 49.96           C
ATOM   1286  CG  LEU A 332      42.144  24.868  38.746  1.00 49.96           C
ATOM   1287  CD1 LEU A 332      41.657  25.286  40.143  1.00 49.96           C
ATOM   1288  CD2 LEU A 332      43.177  23.740  38.788  1.00 49.96           C
ATOM   1289  C   LEU A 332      41.022  26.746  36.815  1.00 49.96           C
ATOM   1290  O   LEU A 332      41.493  27.684  37.457  1.00 49.96           O
ATOM   1291  N   ALA A 333      41.281  26.570  35.502  1.00 28.09           N
ATOM   1292  CA  ALA A 333      42.172  27.438  34.780  1.00 28.09           C
ATOM   1293  CB  ALA A 333      42.338  27.031  33.304  1.00 28.09           C
ATOM   1294  C   ALA A 333      41.604  28.820  34.804  1.00 28.09           C
ATOM   1295  O   ALA A 333      42.328  29.798  34.986  1.00 28.09           O
ATOM   1296  N   MET A 334      40.276  28.936  34.620  1.00 35.39           N
ATOM   1297  CA  MET A 334      39.653  30.225  34.643  1.00 35.39           C
ATOM   1298  CB  MET A 334      38.141  30.193  34.368  1.00 35.39           C
ATOM   1299  CG  MET A 334      37.782  29.776  32.941  1.00 35.39           C
ATOM   1300  SD  MET A 334      36.017  29.951  32.539  1.00 35.39           S
ATOM   1301  CE  MET A 334      35.447  28.745  33.770  1.00 35.39           C
ATOM   1302  C   MET A 334      39.848  30.799  36.013  1.00 35.39           C
ATOM   1303  O   MET A 334      40.134  31.986  36.160  1.00 35.39           O
ATOM   1304  N   PHE A 335      39.714  29.958  37.057  1.00 63.39           N
ATOM   1305  CA  PHE A 335      39.875  30.415  38.410  1.00 63.39           C
ATOM   1306  CB  PHE A 335      39.679  29.275  39.428  1.00 63.39           C
ATOM   1307  CG  PHE A 335      40.123  29.734  40.776  1.00 63.39           C
ATOM   1308  CD1 PHE A 335      39.342  30.565  41.545  1.00 63.39           C
ATOM   1309  CD2 PHE A 335      41.331  29.309  41.279  1.00 63.39           C
ATOM   1310  CE1 PHE A 335      39.769  30.973  42.789  1.00 63.39           C
ATOM   1311  CE2 PHE A 335      41.762  29.712  42.520  1.00 63.39           C
ATOM   1312  CZ  PHE A 335      40.980  30.548  43.278  1.00 63.39           C
ATOM   1313  C   PHE A 335      41.260  30.960  38.578  1.00 63.39           C
ATOM   1314  O   PHE A 335      41.445  32.060  39.097  1.00 63.39           O
ATOM   1315  N   LEU A 336      42.275  30.209  38.112  1.00 50.22           N
ATOM   1316  CA  LEU A 336      43.644  30.623  38.260  1.00 50.22           C
ATOM   1317  CB  LEU A 336      44.628  29.610  37.648  1.00 50.22           C
ATOM   1318  CG  LEU A 336      44.616  28.228  38.328  1.00 50.22           C
ATOM   1319  CD1 LEU A 336      45.625  27.277  37.664  1.00 50.22           C
ATOM   1320  CD2 LEU A 336      44.834  28.345  39.845  1.00 50.22           C
ATOM   1321  C   LEU A 336      43.834  31.912  37.520  1.00 50.22           C
ATOM   1322  O   LEU A 336      44.435  32.854  38.034  1.00 50.22           O
ATOM   1323  N   GLY A 337      43.284  31.989  36.294  1.00 31.28           N
ATOM   1324  CA  GLY A 337      43.449  33.132  35.440  1.00 31.28           C
ATOM   1325  C   GLY A 337      42.860  34.345  36.092  1.00 31.28           C
ATOM   1326  O   GLY A 337      43.367  35.454  35.927  1.00 31.28           O
ATOM   1327  N   GLU A 338      41.732  34.174  36.801  1.00 77.54           N
ATOM   1328  CA  GLU A 338      41.061  35.273  37.436  1.00 77.54           C
ATOM   1329  CB  GLU A 338      39.643  34.885  37.897  1.00 77.54           C
ATOM   1330  CG  GLU A 338      38.695  36.073  38.080  1.00 77.54           C
ATOM   1331  CD  GLU A 338      37.265  35.544  38.005  1.00 77.54           C
ATOM   1332  OE1 GLU A 338      36.876  35.037  36.918  1.00 77.54           O
ATOM   1333  OE2 GLU A 338      36.542  35.638  39.033  1.00 77.54           O
ATOM   1334  C   GLU A 338      41.869  35.793  38.596  1.00 77.54           C
ATOM   1335  O   GLU A 338      41.911  36.996  38.849  1.00 77.54           O
ATOM   1336  N   LEU A 339      42.564  34.898  39.320  1.00 62.75           N
ATOM   1337  CA  LEU A 339      43.316  35.276  40.488  1.00 62.75           C
ATOM   1338  CB  LEU A 339      44.054  34.095  41.139  1.00 62.75           C
ATOM   1339  CG  LEU A 339      43.124  33.034  41.753  1.00 62.75           C
ATOM   1340  CD1 LEU A 339      43.931  31.888  42.387  1.00 62.75           C
ATOM   1341  CD2 LEU A 339      42.133  33.672  42.738  1.00 62.75           C
ATOM   1342  C   LEU A 339      44.367  36.271  40.097  1.00 62.75           C
ATOM   1343  O   LEU A 339      44.715  37.153  40.882  1.00 62.75           O
ATOM   1344  N   SER A 340      44.915  36.140  38.875  1.00 51.96           N
ATOM   1345  CA  SER A 340      46.009  36.954  38.414  1.00 51.96           C
ATOM   1346  CB  SER A 340      46.550  36.507  37.043  1.00 51.96           C
ATOM   1347  OG  SER A 340      45.591  36.757  36.026  1.00 51.96           O
ATOM   1348  C   SER A 340      45.627  38.400  38.285  1.00 51.96           C
ATOM   1349  O   SER A 340      46.490  39.274  38.359  1.00 51.96           O
ATOM   1350  N   LEU A 341      44.332  38.697  38.074  1.00 57.84           N
ATOM   1351  CA  LEU A 341      43.887  40.052  37.887  1.00 57.84           C
ATOM   1352  CB  LEU A 341      42.377  40.143  37.587  1.00 57.84           C
ATOM   1353  CG  LEU A 341      41.950  39.499  36.255  1.00 57.84           C
ATOM   1354  CD1 LEU A 341      40.433  39.631  36.031  1.00 57.84           C
ATOM   1355  CD2 LEU A 341      42.780  40.045  35.081  1.00 57.84           C
ATOM   1356  C   LEU A 341      44.129  40.840  39.136  1.00 57.84           C
ATOM   1357  O   LEU A 341      44.443  42.029  39.082  1.00 57.84           O
ATOM   1358  N   ILE A 342      43.968  40.199  40.304  1.00 56.79           N
ATOM   1359  CA  ILE A 342      44.062  40.904  41.548  1.00 56.79           C
ATOM   1360  CB  ILE A 342      43.696  40.046  42.721  1.00 56.79           C
ATOM   1361  CG2 ILE A 342      44.021  40.824  44.008  1.00 56.79           C
ATOM   1362  CG1 ILE A 342      42.223  39.620  42.604  1.00 56.79           C
ATOM   1363  CD1 ILE A 342      41.801  38.560  43.615  1.00 56.79           C
ATOM   1364  C   ILE A 342      45.434  41.461  41.790  1.00 56.79           C
ATOM   1365  O   ILE A 342      45.568  42.630  42.149  1.00 56.79           O
ATOM   1366  N   ASP A 343      46.496  40.663  41.572  1.00 50.88           N
ATOM   1367  CA  ASP A 343      47.800  41.126  41.959  1.00 50.88           C
ATOM   1368  CB  ASP A 343      48.684  39.995  42.508  1.00 50.88           C
ATOM   1369  CG  ASP A 343      48.050  39.506  43.803  1.00 50.88           C
ATOM   1370  OD1 ASP A 343      47.118  40.191  44.304  1.00 50.88           O
ATOM   1371  OD2 ASP A 343      48.488  38.438  44.309  1.00 50.88           O
ATOM   1372  C   ASP A 343      48.513  41.736  40.795  1.00 50.88           C
ATOM   1373  O   ASP A 343      49.037  41.030  39.934  1.00 50.88           O
ATOM   1374  N   ALA A 344      48.584  43.084  40.767  1.00 34.94           N
ATOM   1375  CA  ALA A 344      49.275  43.739  39.695  1.00 34.94           C
ATOM   1376  CB  ALA A 344      49.294  45.272  39.824  1.00 34.94           C
ATOM   1377  C   ALA A 344      50.681  43.264  39.767  1.00 34.94           C
ATOM   1378  O   ALA A 344      51.272  42.861  38.768  1.00 34.94           O
ATOM   1379  N   ASP A 345      51.248  43.275  40.982  1.00 64.56           N
ATOM   1380  CA  ASP A 345      52.560  42.739  41.148  1.00 64.56           C
ATOM   1381  CB  ASP A 345      53.366  43.480  42.238  1.00 64.56           C
ATOM   1382  CG  ASP A 345      54.825  43.036  42.232  1.00 64.56           C
ATOM   1383  OD1 ASP A 345      55.173  42.104  41.464  1.00 64.56           O
ATOM   1384  OD2 ASP A 345      55.618  43.635  43.007  1.00 64.56           O
ATOM   1385  C   ASP A 345      52.315  41.345  41.618  1.00 64.56           C
ATOM   1386  O   ASP A 345      51.560  41.184  42.578  1.00 64.56           O
ATOM   1387  N   PRO A 346      52.884  40.306  41.048  1.00110.84           N
ATOM   1388  CA  PRO A 346      53.736  40.337  39.874  1.00110.84           C
ATOM   1389  CD  PRO A 346      53.223  39.187  41.913  1.00110.84           C
ATOM   1390  CB  PRO A 346      54.777  39.234  40.078  1.00110.84           C
ATOM   1391  CG  PRO A 346      54.117  38.269  41.069  1.00110.84           C
ATOM   1392  C   PRO A 346      53.131  40.225  38.493  1.00110.84           C
ATOM   1393  O   PRO A 346      53.884  40.357  37.531  1.00110.84           O
ATOM   1394  N   TYR A 347      51.813  40.008  38.345  1.00108.57           N
ATOM   1395  CA  TYR A 347      51.220  39.596  37.090  1.00108.57           C
ATOM   1396  CB  TYR A 347      49.735  39.208  37.207  1.00108.57           C
ATOM   1397  CG  TYR A 347      49.728  37.916  37.955  1.00108.57           C
ATOM   1398  CD1 TYR A 347      50.006  36.734  37.304  1.00108.57           C
ATOM   1399  CD2 TYR A 347      49.450  37.880  39.302  1.00108.57           C
ATOM   1400  CE1 TYR A 347      50.008  35.538  37.985  1.00108.57           C
ATOM   1401  CE2 TYR A 347      49.450  36.688  39.989  1.00108.57           C
ATOM   1402  CZ  TYR A 347      49.726  35.513  39.330  1.00108.57           C
ATOM   1403  OH  TYR A 347      49.726  34.290  40.032  1.00108.57           O
ATOM   1404  C   TYR A 347      51.397  40.544  35.940  1.00108.57           C
ATOM   1405  O   TYR A 347      51.418  40.113  34.788  1.00108.57           O
ATOM   1406  N   LEU A 348      51.514  41.849  36.204  1.00157.07           N
ATOM   1407  CA  LEU A 348      51.568  42.851  35.177  1.00157.07           C
ATOM   1408  CB  LEU A 348      51.696  44.251  35.797  1.00157.07           C
ATOM   1409  CG  LEU A 348      51.350  45.396  34.839  1.00157.07           C
ATOM   1410  CD1 LEU A 348      49.878  45.300  34.403  1.00157.07           C
ATOM   1411  CD2 LEU A 348      51.665  46.755  35.478  1.00157.07           C
ATOM   1412  C   LEU A 348      52.741  42.573  34.267  1.00157.07           C
ATOM   1413  O   LEU A 348      52.745  42.992  33.110  1.00157.07           O
ATOM   1414  N   LYS A 349      53.785  41.894  34.782  1.00 89.13           N
ATOM   1415  CA  LYS A 349      54.982  41.555  34.054  1.00 89.13           C
ATOM   1416  CB  LYS A 349      56.079  40.940  34.943  1.00 89.13           C
ATOM   1417  CG  LYS A 349      56.695  41.945  35.917  1.00 89.13           C
ATOM   1418  CD  LYS A 349      57.616  41.317  36.965  1.00 89.13           C
ATOM   1419  CE  LYS A 349      56.871  40.566  38.069  1.00 89.13           C
ATOM   1420  NZ  LYS A 349      57.839  39.990  39.030  1.00 89.13           N
ATOM   1421  C   LYS A 349      54.716  40.585  32.930  1.00 89.13           C
ATOM   1422  O   LYS A 349      55.474  40.558  31.961  1.00 89.13           O
ATOM   1423  N   TYR A 350      53.654  39.754  33.011  1.00 80.38           N
ATOM   1424  CA  TYR A 350      53.477  38.714  32.027  1.00 80.38           C
ATOM   1425  CB  TYR A 350      53.046  37.365  32.633  1.00 80.38           C
ATOM   1426  CG  TYR A 350      54.081  36.918  33.607  1.00 80.38           C
ATOM   1427  CD1 TYR A 350      55.262  36.355  33.179  1.00 80.38           C
ATOM   1428  CD2 TYR A 350      53.855  37.049  34.958  1.00 80.38           C
ATOM   1429  CE1 TYR A 350      56.209  35.943  34.087  1.00 80.38           C
ATOM   1430  CE2 TYR A 350      54.798  36.638  35.871  1.00 80.38           C
ATOM   1431  CZ  TYR A 350      55.980  36.086  35.435  1.00 80.38           C
ATOM   1432  OH  TYR A 350      56.953  35.662  36.365  1.00 80.38           O
ATOM   1433  C   TYR A 350      52.374  39.071  31.074  1.00 80.38           C
ATOM   1434  O   TYR A 350      51.440  39.797  31.409  1.00 80.38           O
ATOM   1435  N   LEU A 351      52.496  38.574  29.822  1.00 64.28           N
ATOM   1436  CA  LEU A 351      51.498  38.763  28.808  1.00 64.28           C
ATOM   1437  CB  LEU A 351      51.984  38.438  27.382  1.00 64.28           C
ATOM   1438  CG  LEU A 351      52.964  39.473  26.792  1.00 64.28           C
ATOM   1439  CD1 LEU A 351      53.400  39.079  25.372  1.00 64.28           C
ATOM   1440  CD2 LEU A 351      52.367  40.889  26.832  1.00 64.28           C
ATOM   1441  C   LEU A 351      50.350  37.856  29.122  1.00 64.28           C
ATOM   1442  O   LEU A 351      50.509  36.834  29.791  1.00 64.28           O
ATOM   1443  N   PRO A 352      49.181  38.218  28.663  1.00 78.46           N
ATOM   1444  CA  PRO A 352      48.014  37.426  28.925  1.00 78.46           C
ATOM   1445  CD  PRO A 352      48.855  39.606  28.382  1.00 78.46           C
ATOM   1446  CB  PRO A 352      46.848  38.217  28.343  1.00 78.46           C
ATOM   1447  CG  PRO A 352      47.319  39.682  28.462  1.00 78.46           C
ATOM   1448  C   PRO A 352      48.160  36.020  28.428  1.00 78.46           C
ATOM   1449  O   PRO A 352      47.751  35.104  29.138  1.00 78.46           O
ATOM   1450  N   SER A 353      48.767  35.817  27.243  1.00 42.37           N
ATOM   1451  CA  SER A 353      48.901  34.491  26.705  1.00 42.37           C
ATOM   1452  CB  SER A 353      49.510  34.465  25.290  1.00 42.37           C
ATOM   1453  OG  SER A 353      50.853  34.925  25.314  1.00 42.37           O
ATOM   1454  C   SER A 353      49.786  33.684  27.606  1.00 42.37           C
ATOM   1455  O   SER A 353      49.619  32.471  27.721  1.00 42.37           O
ATOM   1456  N   VAL A 354      50.782  34.332  28.239  1.00 45.82           N
ATOM   1457  CA  VAL A 354      51.669  33.630  29.124  1.00 45.82           C
ATOM   1458  CB  VAL A 354      52.823  34.472  29.581  1.00 45.82           C
ATOM   1459  CG1 VAL A 354      53.626  33.673  30.621  1.00 45.82           C
ATOM   1460  CG2 VAL A 354      53.643  34.890  28.347  1.00 45.82           C
ATOM   1461  C   VAL A 354      50.930  33.166  30.345  1.00 45.82           C
ATOM   1462  O   VAL A 354      50.996  31.993  30.709  1.00 45.82           O
ATOM   1463  N   ILE A 355      50.156  34.067  30.983  1.00135.30           N
ATOM   1464  CA  ILE A 355      49.464  33.718  32.195  1.00135.30           C
ATOM   1465  CB  ILE A 355      48.744  34.872  32.850  1.00135.30           C
ATOM   1466  CG2 ILE A 355      49.793  35.849  33.391  1.00135.30           C
ATOM   1467  CG1 ILE A 355      47.729  35.533  31.916  1.00135.30           C
ATOM   1468  CD1 ILE A 355      46.903  36.612  32.618  1.00135.30           C
ATOM   1469  C   ILE A 355      48.527  32.590  31.903  1.00135.30           C
ATOM   1470  O   ILE A 355      48.306  31.719  32.744  1.00135.30           O
ATOM   1471  N   ALA A 356      47.930  32.595  30.701  1.00 41.47           N
ATOM   1472  CA  ALA A 356      47.031  31.560  30.278  1.00 41.47           C
ATOM   1473  CB  ALA A 356      46.404  31.853  28.904  1.00 41.47           C
ATOM   1474  C   ALA A 356      47.759  30.251  30.177  1.00 41.47           C
ATOM   1475  O   ALA A 356      47.197  29.202  30.499  1.00 41.47           O
ATOM   1476  N   GLY A 357      49.019  30.262  29.694  1.00 30.39           N
ATOM   1477  CA  GLY A 357      49.741  29.027  29.546  1.00 30.39           C
ATOM   1478  C   GLY A 357      49.925  28.384  30.885  1.00 30.39           C
ATOM   1479  O   GLY A 357      49.656  27.195  31.052  1.00 30.39           O
ATOM   1480  N   ALA A 358      50.385  29.163  31.881  1.00 33.16           N
ATOM   1481  CA  ALA A 358      50.626  28.632  33.192  1.00 33.16           C
ATOM   1482  CB  ALA A 358      51.242  29.665  34.150  1.00 33.16           C
ATOM   1483  C   ALA A 358      49.332  28.184  33.797  1.00 33.16           C
ATOM   1484  O   ALA A 358      49.256  27.116  34.402  1.00 33.16           O
ATOM   1485  N   ALA A 359      48.266  28.986  33.629  1.00 31.80           N
ATOM   1486  CA  ALA A 359      47.009  28.685  34.254  1.00 31.80           C
ATOM   1487  CB  ALA A 359      45.939  29.754  33.972  1.00 31.80           C
ATOM   1488  C   ALA A 359      46.477  27.378  33.753  1.00 31.80           C
ATOM   1489  O   ALA A 359      45.987  26.559  34.529  1.00 31.80           O
ATOM   1490  N   PHE A 360      46.560  27.150  32.432  1.00 64.34           N
ATOM   1491  CA  PHE A 360      46.031  25.965  31.816  1.00 64.34           C
ATOM   1492  CB  PHE A 360      46.131  26.074  30.282  1.00 64.34           C
ATOM   1493  CG  PHE A 360      45.587  24.858  29.617  1.00 64.34           C
ATOM   1494  CD1 PHE A 360      44.231  24.678  29.469  1.00 64.34           C
ATOM   1495  CD2 PHE A 360      46.444  23.909  29.110  1.00 64.34           C
ATOM   1496  CE1 PHE A 360      43.739  23.557  28.842  1.00 64.34           C
ATOM   1497  CE2 PHE A 360      45.958  22.787  28.482  1.00 64.34           C
ATOM   1498  CZ  PHE A 360      44.603  22.609  28.347  1.00 64.34           C
ATOM   1499  C   PHE A 360      46.798  24.763  32.280  1.00 64.34           C
ATOM   1500  O   PHE A 360      46.216  23.731  32.604  1.00 64.34           O
ATOM   1501  N   HIS A 361      48.138  24.861  32.311  1.00 57.96           N
ATOM   1502  CA  HIS A 361      48.975  23.762  32.704  1.00 57.96           C
ATOM   1503  ND1 HIS A 361      51.690  21.847  32.512  1.00 57.96           N
ATOM   1504  CG  HIS A 361      51.372  23.038  33.123  1.00 57.96           C
ATOM   1505  CB  HIS A 361      50.471  24.086  32.541  1.00 57.96           C
ATOM   1506  NE2 HIS A 361      52.749  21.861  34.468  1.00 57.96           N
ATOM   1507  CD2 HIS A 361      52.027  23.031  34.316  1.00 57.96           C
ATOM   1508  CE1 HIS A 361      52.515  21.182  33.360  1.00 57.96           C
ATOM   1509  C   HIS A 361      48.769  23.407  34.142  1.00 57.96           C
ATOM   1510  O   HIS A 361      48.647  22.232  34.485  1.00 57.96           O
ATOM   1511  N   LEU A 362      48.728  24.421  35.025  1.00 51.75           N
ATOM   1512  CA  LEU A 362      48.603  24.170  36.430  1.00 51.75           C
ATOM   1513  CB  LEU A 362      48.650  25.447  37.284  1.00 51.75           C
ATOM   1514  CG  LEU A 362      48.513  25.172  38.793  1.00 51.75           C
ATOM   1515  CD1 LEU A 362      49.659  24.290  39.308  1.00 51.75           C
ATOM   1516  CD2 LEU A 362      48.373  26.482  39.586  1.00 51.75           C
ATOM   1517  C   LEU A 362      47.297  23.496  36.691  1.00 51.75           C
ATOM   1518  O   LEU A 362      47.214  22.610  37.540  1.00 51.75           O
ATOM   1519  N   ALA A 363      46.232  23.930  35.993  1.00 34.11           N
ATOM   1520  CA  ALA A 363      44.928  23.351  36.161  1.00 34.11           C
ATOM   1521  CB  ALA A 363      43.845  24.085  35.353  1.00 34.11           C
ATOM   1522  C   ALA A 363      44.945  21.928  35.696  1.00 34.11           C
ATOM   1523  O   ALA A 363      44.415  21.045  36.370  1.00 34.11           O
ATOM   1524  N   LEU A 364      45.570  21.658  34.531  1.00163.93           N
ATOM   1525  CA  LEU A 364      45.611  20.302  34.055  1.00163.93           C
ATOM   1526  CB  LEU A 364      46.340  20.092  32.714  1.00163.93           C
ATOM   1527  CG  LEU A 364      45.480  20.287  31.451  1.00163.93           C
ATOM   1528  CD1 LEU A 364      44.434  19.169  31.320  1.00163.93           C
ATOM   1529  CD2 LEU A 364      44.857  21.687  31.386  1.00163.93           C
ATOM   1530  C   LEU A 364      46.336  19.466  35.054  1.00163.93           C
ATOM   1531  O   LEU A 364      45.907  18.362  35.376  1.00163.93           O
ATOM   1532  N   TYR A 365      47.453  19.975  35.591  1.00 55.91           N
ATOM   1533  CA  TYR A 365      48.251  19.196  36.493  1.00 55.91           C
ATOM   1534  CB  TYR A 365      49.549  19.928  36.889  1.00 55.91           C
ATOM   1535  CG  TYR A 365      50.366  19.049  37.777  1.00 55.91           C
ATOM   1536  CD1 TYR A 365      51.094  18.007  37.248  1.00 55.91           C
ATOM   1537  CD2 TYR A 365      50.423  19.276  39.133  1.00 55.91           C
ATOM   1538  CE1 TYR A 365      51.853  17.196  38.059  1.00 55.91           C
ATOM   1539  CE2 TYR A 365      51.181  18.469  39.949  1.00 55.91           C
ATOM   1540  CZ  TYR A 365      51.897  17.426  39.413  1.00 55.91           C
ATOM   1541  OH  TYR A 365      52.676  16.597  40.248  1.00 55.91           O
ATOM   1542  C   TYR A 365      47.479  18.885  37.742  1.00 55.91           C
ATOM   1543  O   TYR A 365      47.507  17.753  38.223  1.00 55.91           O
ATOM   1544  N   THR A 366      46.763  19.873  38.313  1.00134.04           N
ATOM   1545  CA  THR A 366      46.099  19.615  39.559  1.00134.04           C
ATOM   1546  CB  THR A 366      45.472  20.837  40.161  1.00134.04           C
ATOM   1547  OG1 THR A 366      44.471  21.340  39.297  1.00134.04           O
ATOM   1548  CG2 THR A 366      46.554  21.906  40.377  1.00134.04           C
ATOM   1549  C   THR A 366      45.031  18.570  39.393  1.00134.04           C
ATOM   1550  O   THR A 366      44.926  17.664  40.218  1.00134.04           O
ATOM   1551  N   VAL A 367      44.174  18.697  38.358  1.00 75.11           N
ATOM   1552  CA  VAL A 367      43.094  17.761  38.186  1.00 75.11           C
ATOM   1553  CB  VAL A 367      42.090  18.248  37.183  1.00 75.11           C
ATOM   1554  CG1 VAL A 367      40.975  17.199  37.039  1.00 75.11           C
ATOM   1555  CG2 VAL A 367      41.596  19.634  37.628  1.00 75.11           C
ATOM   1556  C   VAL A 367      43.535  16.394  37.733  1.00 75.11           C
ATOM   1557  O   VAL A 367      43.340  15.404  38.434  1.00 75.11           O
ATOM   1558  N   THR A 368      44.090  16.308  36.505  1.00145.13           N
ATOM   1559  CA  THR A 368      44.510  15.080  35.878  1.00145.13           C
ATOM   1560  CB  THR A 368      44.358  15.106  34.381  1.00145.13           C
ATOM   1561  OG1 THR A 368      44.878  13.911  33.827  1.00145.13           O
ATOM   1562  CG2 THR A 368      45.049  16.328  33.773  1.00145.13           C
ATOM   1563  C   THR A 368      45.883  14.610  36.244  1.00145.13           C
ATOM   1564  O   THR A 368      46.114  13.407  36.363  1.00145.13           O
ATOM   1565  N   GLY A 369      46.836  15.539  36.442  1.00 32.97           N
ATOM   1566  CA  GLY A 369      48.194  15.141  36.683  1.00 32.97           C
ATOM   1567  C   GLY A 369      48.937  15.245  35.380  1.00 32.97           C
ATOM   1568  O   GLY A 369      50.125  14.935  35.312  1.00 32.97           O
ATOM   1569  N   GLN A 370      48.245  15.698  34.312  1.00 58.75           N
ATOM   1570  CA  GLN A 370      48.815  15.825  32.997  1.00 58.75           C
ATOM   1571  CB  GLN A 370      47.771  15.836  31.866  1.00 58.75           C
ATOM   1572  CG  GLN A 370      47.050  14.496  31.698  1.00 58.75           C
ATOM   1573  CD  GLN A 370      46.051  14.626  30.557  1.00 58.75           C
ATOM   1574  OE1 GLN A 370      46.427  14.881  29.416  1.00 58.75           O
ATOM   1575  NE2 GLN A 370      44.739  14.443  30.871  1.00 58.75           N
ATOM   1576  C   GLN A 370      49.598  17.101  32.905  1.00 58.75           C
ATOM   1577  O   GLN A 370      49.606  17.909  33.832  1.00 58.75           O
ATOM   1578  N   SER A 371      50.307  17.297  31.768  1.00 50.91           N
ATOM   1579  CA  SER A 371      51.123  18.468  31.610  1.00 50.91           C
ATOM   1580  CB  SER A 371      52.628  18.158  31.541  1.00 50.91           C
ATOM   1581  OG  SER A 371      53.072  17.603  32.771  1.00 50.91           O
ATOM   1582  C   SER A 371      50.765  19.171  30.339  1.00 50.91           C
ATOM   1583  O   SER A 371      50.038  18.643  29.498  1.00 50.91           O
ATOM   1584  N   TRP A 372      51.289  20.410  30.198  1.00110.20           N
ATOM   1585  CA  TRP A 372      51.111  21.245  29.041  1.00110.20           C
ATOM   1586  CB  TRP A 372      52.100  22.430  29.084  1.00110.20           C
ATOM   1587  CG  TRP A 372      52.090  23.411  27.934  1.00110.20           C
ATOM   1588  CD2 TRP A 372      51.182  24.518  27.805  1.00110.20           C
ATOM   1589  CD1 TRP A 372      52.919  23.466  26.851  1.00110.20           C
ATOM   1590  NE1 TRP A 372      52.595  24.544  26.064  1.00110.20           N
ATOM   1591  CE2 TRP A 372      51.527  25.199  26.637  1.00110.20           C
ATOM   1592  CE3 TRP A 372      50.151  24.940  28.595  1.00110.20           C
ATOM   1593  CZ2 TRP A 372      50.843  26.313  26.240  1.00110.20           C
ATOM   1594  CZ3 TRP A 372      49.459  26.061  28.188  1.00110.20           C
ATOM   1595  CH2 TRP A 372      49.800  26.735  27.033  1.00110.20           C
ATOM   1596  C   TRP A 372      51.395  20.361  27.862  1.00110.20           C
ATOM   1597  O   TRP A 372      52.459  19.750  27.768  1.00110.20           O
ATOM   1598  N   PRO A 373      50.421  20.266  26.986  1.00180.59           N
ATOM   1599  CA  PRO A 373      50.481  19.347  25.871  1.00180.59           C
ATOM   1600  CD  PRO A 373      49.048  20.510  27.407  1.00180.59           C
ATOM   1601  CB  PRO A 373      49.044  19.191  25.373  1.00180.59           C
ATOM   1602  CG  PRO A 373      48.182  19.532  26.597  1.00180.59           C
ATOM   1603  C   PRO A 373      51.402  19.759  24.770  1.00180.59           C
ATOM   1604  O   PRO A 373      51.609  20.952  24.565  1.00180.59           O
ATOM   1605  N   GLU A 374      51.908  18.772  24.007  1.00 90.57           N
ATOM   1606  CA  GLU A 374      52.851  19.002  22.953  1.00 90.57           C
ATOM   1607  CB  GLU A 374      53.291  17.695  22.269  1.00 90.57           C
ATOM   1608  CG  GLU A 374      54.614  17.797  21.505  1.00 90.57           C
ATOM   1609  CD  GLU A 374      54.443  18.698  20.295  1.00 90.57           C
ATOM   1610  OE1 GLU A 374      53.765  18.263  19.327  1.00 90.57           O
ATOM   1611  OE2 GLU A 374      54.992  19.831  20.321  1.00 90.57           O
ATOM   1612  C   GLU A 374      52.215  19.870  21.914  1.00 90.57           C
ATOM   1613  O   GLU A 374      52.855  20.770  21.371  1.00 90.57           O
ATOM   1614  N   SER A 375      50.918  19.648  21.634  1.00 46.10           N
ATOM   1615  CA  SER A 375      50.273  20.363  20.571  1.00 46.10           C
ATOM   1616  CB  SER A 375      48.800  19.964  20.382  1.00 46.10           C
ATOM   1617  OG  SER A 375      48.036  20.347  21.516  1.00 46.10           O
ATOM   1618  C   SER A 375      50.319  21.834  20.850  1.00 46.10           C
ATOM   1619  O   SER A 375      50.439  22.640  19.929  1.00 46.10           O
ATOM   1620  N   LEU A 376      50.207  22.224  22.134  1.00 77.13           N
ATOM   1621  CA  LEU A 376      50.261  23.603  22.539  1.00 77.13           C
ATOM   1622  CB  LEU A 376      49.909  23.808  24.025  1.00 77.13           C
ATOM   1623  CG  LEU A 376      48.399  23.694  24.299  1.00 77.13           C
ATOM   1624  CD1 LEU A 376      48.065  23.895  25.787  1.00 77.13           C
ATOM   1625  CD2 LEU A 376      47.632  24.683  23.405  1.00 77.13           C
ATOM   1626  C   LEU A 376      51.630  24.157  22.295  1.00 77.13           C
ATOM   1627  O   LEU A 376      51.780  25.353  22.054  1.00 77.13           O
ATOM   1628  N   ILE A 377      52.678  23.320  22.413  1.00 44.49           N
ATOM   1629  CA  ILE A 377      54.001  23.819  22.168  1.00 44.49           C
ATOM   1630  CB  ILE A 377      55.091  22.828  22.467  1.00 44.49           C
ATOM   1631  CG2 ILE A 377      56.428  23.439  22.009  1.00 44.49           C
ATOM   1632  CG1 ILE A 377      55.077  22.466  23.962  1.00 44.49           C
ATOM   1633  CD1 ILE A 377      55.980  21.285  24.313  1.00 44.49           C
ATOM   1634  C   ILE A 377      54.092  24.223  20.730  1.00 44.49           C
ATOM   1635  O   ILE A 377      54.633  25.280  20.408  1.00 44.49           O
ATOM   1636  N   ARG A 378      53.536  23.400  19.821  1.00103.85           N
ATOM   1637  CA  ARG A 378      53.609  23.705  18.421  1.00103.85           C
ATOM   1638  CB  ARG A 378      52.855  22.681  17.555  1.00103.85           C
ATOM   1639  CG  ARG A 378      53.440  21.268  17.572  1.00103.85           C
ATOM   1640  CD  ARG A 378      52.621  20.280  16.738  1.00103.85           C
ATOM   1641  NE  ARG A 378      53.295  18.953  16.797  1.00103.85           N
ATOM   1642  CZ  ARG A 378      52.554  17.811  16.689  1.00103.85           C
ATOM   1643  NH1 ARG A 378      51.198  17.890  16.561  1.00103.85           N
ATOM   1644  NH2 ARG A 378      53.166  16.592  16.709  1.00103.85           N
ATOM   1645  C   ARG A 378      52.925  25.019  18.187  1.00103.85           C
ATOM   1646  O   ARG A 378      53.437  25.878  17.470  1.00103.85           O
ATOM   1647  N   LYS A 379      51.730  25.190  18.784  1.00191.68           N
ATOM   1648  CA  LYS A 379      50.907  26.358  18.605  1.00191.68           C
ATOM   1649  CB  LYS A 379      49.619  26.256  19.443  1.00191.68           C
ATOM   1650  CG  LYS A 379      48.427  25.548  18.811  1.00191.68           C
ATOM   1651  CD  LYS A 379      47.613  26.434  17.872  1.00191.68           C
ATOM   1652  CE  LYS A 379      46.731  27.431  18.633  1.00191.68           C
ATOM   1653  NZ  LYS A 379      45.783  28.087  17.707  1.00191.68           N
ATOM   1654  C   LYS A 379      51.531  27.620  19.118  1.00191.68           C
ATOM   1655  O   LYS A 379      51.743  28.581  18.379  1.00191.68           O
ATOM   1656  N   THR A 380      51.779  27.633  20.440  1.00 83.41           N
ATOM   1657  CA  THR A 380      52.205  28.786  21.182  1.00 83.41           C
ATOM   1658  CB  THR A 380      51.881  28.656  22.641  1.00 83.41           C
ATOM   1659  OG1 THR A 380      52.602  27.576  23.215  1.00 83.41           O
ATOM   1660  CG2 THR A 380      50.370  28.402  22.772  1.00 83.41           C
ATOM   1661  C   THR A 380      53.659  29.113  21.066  1.00 83.41           C
ATOM   1662  O   THR A 380      54.043  30.280  21.130  1.00 83.41           O
ATOM   1663  N   GLY A 381      54.520  28.090  20.960  1.00 33.16           N
ATOM   1664  CA  GLY A 381      55.928  28.346  20.935  1.00 33.16           C
ATOM   1665  C   GLY A 381      56.396  28.264  22.356  1.00 33.16           C
ATOM   1666  O   GLY A 381      57.591  28.150  22.621  1.00 33.16           O
ATOM   1667  N   TYR A 382      55.442  28.287  23.312  1.00 93.85           N
ATOM   1668  CA  TYR A 382      55.770  28.265  24.710  1.00 93.85           C
ATOM   1669  CB  TYR A 382      54.690  28.829  25.656  1.00 93.85           C
ATOM   1670  CG  TYR A 382      54.376  30.246  25.314  1.00 93.85           C
ATOM   1671  CD1 TYR A 382      55.359  31.206  25.262  1.00 93.85           C
ATOM   1672  CD2 TYR A 382      53.070  30.626  25.101  1.00 93.85           C
ATOM   1673  CE1 TYR A 382      55.048  32.511  24.959  1.00 93.85           C
ATOM   1674  CE2 TYR A 382      52.752  31.928  24.800  1.00 93.85           C
ATOM   1675  CZ  TYR A 382      53.743  32.874  24.724  1.00 93.85           C
ATOM   1676  OH  TYR A 382      53.421  34.211  24.415  1.00 93.85           O
ATOM   1677  C   TYR A 382      55.973  26.852  25.153  1.00 93.85           C
ATOM   1678  O   TYR A 382      55.293  25.930  24.705  1.00 93.85           O
ATOM   1679  N   THR A 383      56.952  26.663  26.056  1.00115.06           N
ATOM   1680  CA  THR A 383      57.264  25.384  26.620  1.00115.06           C
ATOM   1681  CB  THR A 383      58.662  24.955  26.294  1.00115.06           C
ATOM   1682  OG1 THR A 383      58.966  23.718  26.916  1.00115.06           O
ATOM   1683  CG2 THR A 383      59.635  26.053  26.730  1.00115.06           C
ATOM   1684  C   THR A 383      57.120  25.500  28.108  1.00115.06           C
ATOM   1685  O   THR A 383      56.908  26.587  28.642  1.00115.06           O
ATOM   1686  N   LEU A 384      57.206  24.355  28.812  1.00 71.36           N
ATOM   1687  CA  LEU A 384      57.044  24.302  30.236  1.00 71.36           C
ATOM   1688  CB  LEU A 384      57.046  22.862  30.782  1.00 71.36           C
ATOM   1689  CG  LEU A 384      56.602  22.761  32.253  1.00 71.36           C
ATOM   1690  CD1 LEU A 384      55.163  23.278  32.423  1.00 71.36           C
ATOM   1691  CD2 LEU A 384      56.770  21.332  32.793  1.00 71.36           C
ATOM   1692  C   LEU A 384      58.166  25.078  30.855  1.00 71.36           C
ATOM   1693  O   LEU A 384      58.025  25.625  31.946  1.00 71.36           O
ATOM   1694  N   GLU A 385      59.339  25.090  30.194  1.00 89.37           N
ATOM   1695  CA  GLU A 385      60.490  25.807  30.670  1.00 89.37           C
ATOM   1696  CB  GLU A 385      61.749  25.500  29.840  1.00 89.37           C
ATOM   1697  CG  GLU A 385      63.028  26.122  30.405  1.00 89.37           C
ATOM   1698  CD  GLU A 385      63.487  25.278  31.586  1.00 89.37           C
ATOM   1699  OE1 GLU A 385      62.772  25.269  32.624  1.00 89.37           O
ATOM   1700  OE2 GLU A 385      64.559  24.626  31.465  1.00 89.37           O
ATOM   1701  C   GLU A 385      60.261  27.295  30.614  1.00 89.37           C
ATOM   1702  O   GLU A 385      60.618  28.012  31.546  1.00 89.37           O
ATOM   1703  N   SER A 386      59.674  27.800  29.509  1.00 95.65           N
ATOM   1704  CA  SER A 386      59.445  29.208  29.279  1.00 95.65           C
ATOM   1705  CB  SER A 386      58.961  29.452  27.843  1.00 95.65           C
ATOM   1706  OG  SER A 386      58.717  30.832  27.636  1.00 95.65           O
ATOM   1707  C   SER A 386      58.388  29.744  30.202  1.00 95.65           C
ATOM   1708  O   SER A 386      58.435  30.898  30.628  1.00 95.65           O
ATOM   1709  N   LEU A 387      57.373  28.915  30.488  1.00 72.78           N
ATOM   1710  CA  LEU A 387      56.260  29.220  31.345  1.00 72.78           C
ATOM   1711  CB  LEU A 387      55.123  28.187  31.243  1.00 72.78           C
ATOM   1712  CG  LEU A 387      54.451  28.137  29.857  1.00 72.78           C
ATOM   1713  CD1 LEU A 387      53.324  27.093  29.820  1.00 72.78           C
ATOM   1714  CD2 LEU A 387      53.988  29.531  29.405  1.00 72.78           C
ATOM   1715  C   LEU A 387      56.705  29.263  32.779  1.00 72.78           C
ATOM   1716  O   LEU A 387      56.004  29.802  33.634  1.00 72.78           O
ATOM   1717  N   LYS A 388      57.880  28.677  33.074  1.00 75.42           N
ATOM   1718  CA  LYS A 388      58.350  28.424  34.409  1.00 75.42           C
ATOM   1719  CB  LYS A 388      59.802  27.916  34.411  1.00 75.42           C
ATOM   1720  CG  LYS A 388      60.333  27.485  35.780  1.00 75.42           C
ATOM   1721  CD  LYS A 388      61.665  26.739  35.681  1.00 75.42           C
ATOM   1722  CE  LYS A 388      62.232  26.290  37.028  1.00 75.42           C
ATOM   1723  NZ  LYS A 388      63.511  25.576  36.815  1.00 75.42           N
ATOM   1724  C   LYS A 388      58.297  29.636  35.301  1.00 75.42           C
ATOM   1725  O   LYS A 388      57.797  29.504  36.417  1.00 75.42           O
ATOM   1726  N   PRO A 389      58.764  30.798  34.936  1.00 75.05           N
ATOM   1727  CA  PRO A 389      58.702  31.895  35.868  1.00 75.05           C
ATOM   1728  CD  PRO A 389      59.884  30.923  34.020  1.00 75.05           C
ATOM   1729  CB  PRO A 389      59.548  33.005  35.249  1.00 75.05           C
ATOM   1730  CG  PRO A 389      60.593  32.231  34.418  1.00 75.05           C
ATOM   1731  C   PRO A 389      57.306  32.298  36.239  1.00 75.05           C
ATOM   1732  O   PRO A 389      57.072  32.643  37.396  1.00 75.05           O
ATOM   1733  N   CYS A 390      56.372  32.291  35.270  1.00 43.77           N
ATOM   1734  CA  CYS A 390      55.003  32.656  35.510  1.00 43.77           C
ATOM   1735  CB  CYS A 390      54.191  32.803  34.208  1.00 43.77           C
ATOM   1736  SG  CYS A 390      52.457  33.269  34.503  1.00 43.77           S
ATOM   1737  C   CYS A 390      54.336  31.601  36.344  1.00 43.77           C
ATOM   1738  O   CYS A 390      53.543  31.908  37.233  1.00 43.77           O
ATOM   1739  N   LEU A 391      54.657  30.320  36.073  1.00 56.10           N
ATOM   1740  CA  LEU A 391      53.997  29.209  36.703  1.00 56.10           C
ATOM   1741  CB  LEU A 391      54.500  27.856  36.160  1.00 56.10           C
ATOM   1742  CG  LEU A 391      53.799  26.619  36.758  1.00 56.10           C
ATOM   1743  CD1 LEU A 391      52.306  26.591  36.391  1.00 56.10           C
ATOM   1744  CD2 LEU A 391      54.525  25.319  36.370  1.00 56.10           C
ATOM   1745  C   LEU A 391      54.239  29.238  38.180  1.00 56.10           C
ATOM   1746  O   LEU A 391      53.313  29.098  38.977  1.00 56.10           O
ATOM   1747  N   MET A 392      55.503  29.462  38.568  1.00131.05           N
ATOM   1748  CA  MET A 392      55.968  29.457  39.923  1.00131.05           C
ATOM   1749  CB  MET A 392      57.485  29.694  39.933  1.00131.05           C
ATOM   1750  CG  MET A 392      58.210  29.237  41.189  1.00131.05           C
ATOM   1751  SD  MET A 392      60.019  29.207  40.993  1.00131.05           S
ATOM   1752  CE  MET A 392      60.015  27.942  39.688  1.00131.05           C
ATOM   1753  C   MET A 392      55.295  30.564  40.670  1.00131.05           C
ATOM   1754  O   MET A 392      54.979  30.413  41.848  1.00131.05           O
ATOM   1755  N   ASP A 393      55.095  31.725  40.018  1.00 38.70           N
ATOM   1756  CA  ASP A 393      54.434  32.821  40.669  1.00 38.70           C
ATOM   1757  CB  ASP A 393      54.347  34.083  39.787  1.00 38.70           C
ATOM   1758  CG  ASP A 393      55.733  34.699  39.662  1.00 38.70           C
ATOM   1759  OD1 ASP A 393      56.655  34.238  40.386  1.00 38.70           O
ATOM   1760  OD2 ASP A 393      55.887  35.646  38.845  1.00 38.70           O
ATOM   1761  C   ASP A 393      53.023  32.411  40.970  1.00 38.70           C
ATOM   1762  O   ASP A 393      52.540  32.579  42.088  1.00 38.70           O
ATOM   1763  N   LEU A 394      52.345  31.819  39.969  1.00 50.25           N
ATOM   1764  CA  LEU A 394      50.963  31.441  40.057  1.00 50.25           C
ATOM   1765  CB  LEU A 394      50.426  30.904  38.718  1.00 50.25           C
ATOM   1766  CG  LEU A 394      48.936  30.522  38.743  1.00 50.25           C
ATOM   1767  CD1 LEU A 394      48.041  31.753  38.979  1.00 50.25           C
ATOM   1768  CD2 LEU A 394      48.551  29.739  37.477  1.00 50.25           C
ATOM   1769  C   LEU A 394      50.790  30.373  41.093  1.00 50.25           C
ATOM   1770  O   LEU A 394      49.792  30.355  41.812  1.00 50.25           O
ATOM   1771  N   HIS A 395      51.760  29.449  41.187  1.00 47.59           N
ATOM   1772  CA  HIS A 395      51.700  28.352  42.112  1.00 47.59           C
ATOM   1773  ND1 HIS A 395      51.968  25.170  42.643  1.00 47.59           N
ATOM   1774  CG  HIS A 395      52.865  26.197  42.829  1.00 47.59           C
ATOM   1775  CB  HIS A 395      52.924  27.429  41.977  1.00 47.59           C
ATOM   1776  NE2 HIS A 395      53.249  24.588  44.364  1.00 47.59           N
ATOM   1777  CD2 HIS A 395      53.640  25.826  43.885  1.00 47.59           C
ATOM   1778  CE1 HIS A 395      52.242  24.234  43.587  1.00 47.59           C
ATOM   1779  C   HIS A 395      51.662  28.890  43.511  1.00 47.59           C
ATOM   1780  O   HIS A 395      50.916  28.394  44.354  1.00 47.59           O
ATOM   1781  N   GLN A 396      52.479  29.920  43.795  1.00 40.99           N
ATOM   1782  CA  GLN A 396      52.524  30.513  45.101  1.00 40.99           C
ATOM   1783  CB  GLN A 396      53.584  31.622  45.201  1.00 40.99           C
ATOM   1784  CG  GLN A 396      55.018  31.112  45.066  1.00 40.99           C
ATOM   1785  CD  GLN A 396      55.377  30.419  46.370  1.00 40.99           C
ATOM   1786  OE1 GLN A 396      55.916  29.314  46.381  1.00 40.99           O
ATOM   1787  NE2 GLN A 396      55.072  31.096  47.510  1.00 40.99           N
ATOM   1788  C   GLN A 396      51.200  31.154  45.372  1.00 40.99           C
ATOM   1789  O   GLN A 396      50.667  31.063  46.477  1.00 40.99           O
ATOM   1790  N   THR A 397      50.639  31.826  44.349  1.00 28.91           N
ATOM   1791  CA  THR A 397      49.395  32.524  44.483  1.00 28.91           C
ATOM   1792  CB  THR A 397      49.002  33.235  43.219  1.00 28.91           C
ATOM   1793  OG1 THR A 397      50.013  34.159  42.840  1.00 28.91           O
ATOM   1794  CG2 THR A 397      47.676  33.976  43.458  1.00 28.91           C
ATOM   1795  C   THR A 397      48.324  31.527  44.791  1.00 28.91           C
ATOM   1796  O   THR A 397      47.464  31.762  45.637  1.00 28.91           O
ATOM   1797  N   TYR A 398      48.359  30.380  44.093  1.00 95.57           N
ATOM   1798  CA  TYR A 398      47.378  29.344  44.225  1.00 95.57           C
ATOM   1799  CB  TYR A 398      47.616  28.291  43.120  1.00 95.57           C
ATOM   1800  CG  TYR A 398      46.542  27.259  43.045  1.00 95.57           C
ATOM   1801  CD1 TYR A 398      45.212  27.604  43.122  1.00 95.57           C
ATOM   1802  CD2 TYR A 398      46.872  25.946  42.799  1.00 95.57           C
ATOM   1803  CE1 TYR A 398      44.233  26.641  43.019  1.00 95.57           C
ATOM   1804  CE2 TYR A 398      45.898  24.982  42.692  1.00 95.57           C
ATOM   1805  CZ  TYR A 398      44.575  25.326  42.814  1.00 95.57           C
ATOM   1806  OH  TYR A 398      43.577  24.334  42.706  1.00 95.57           O
ATOM   1807  C   TYR A 398      47.439  28.760  45.610  1.00 95.57           C
ATOM   1808  O   TYR A 398      46.414  28.638  46.278  1.00 95.57           O
ATOM   1809  N   LEU A 399      48.648  28.429  46.105  1.00 55.77           N
ATOM   1810  CA  LEU A 399      48.777  27.849  47.417  1.00 55.77           C
ATOM   1811  CB  LEU A 399      50.224  27.454  47.761  1.00 55.77           C
ATOM   1812  CG  LEU A 399      50.767  26.272  46.933  1.00 55.77           C
ATOM   1813  CD1 LEU A 399      52.213  25.929  47.330  1.00 55.77           C
ATOM   1814  CD2 LEU A 399      49.835  25.052  47.025  1.00 55.77           C
ATOM   1815  C   LEU A 399      48.333  28.845  48.452  1.00 55.77           C
ATOM   1816  O   LEU A 399      47.668  28.496  49.423  1.00 55.77           O
ATOM   1817  N   LYS A 400      48.724  30.116  48.247  1.00 99.42           N
ATOM   1818  CA  LYS A 400      48.530  31.262  49.095  1.00 99.42           C
ATOM   1819  CB  LYS A 400      49.398  32.440  48.620  1.00 99.42           C
ATOM   1820  CG  LYS A 400      49.520  33.594  49.614  1.00 99.42           C
ATOM   1821  CD  LYS A 400      50.642  34.568  49.244  1.00 99.42           C
ATOM   1822  CE  LYS A 400      50.800  35.739  50.215  1.00 99.42           C
ATOM   1823  NZ  LYS A 400      51.908  36.616  49.771  1.00 99.42           N
ATOM   1824  C   LYS A 400      47.098  31.720  49.137  1.00 99.42           C
ATOM   1825  O   LYS A 400      46.691  32.394  50.083  1.00 99.42           O
ATOM   1826  N   ALA A 401      46.283  31.344  48.135  1.00 62.42           N
ATOM   1827  CA  ALA A 401      44.984  31.928  47.913  1.00 62.42           C
ATOM   1828  CB  ALA A 401      44.202  31.220  46.793  1.00 62.42           C
ATOM   1829  C   ALA A 401      44.113  31.917  49.137  1.00 62.42           C
ATOM   1830  O   ALA A 401      43.440  32.918  49.378  1.00 62.42           O
ATOM   1831  N   PRO A 402      44.064  30.901  49.943  1.00 87.04           N
ATOM   1832  CA  PRO A 402      43.162  30.949  51.065  1.00 87.04           C
ATOM   1833  CD  PRO A 402      44.299  29.542  49.488  1.00 87.04           C
ATOM   1834  CB  PRO A 402      43.199  29.547  51.667  1.00 87.04           C
ATOM   1835  CG  PRO A 402      43.495  28.648  50.450  1.00 87.04           C
ATOM   1836  C   PRO A 402      43.449  32.068  52.030  1.00 87.04           C
ATOM   1837  O   PRO A 402      42.546  32.457  52.768  1.00 87.04           O
ATOM   1838  N   GLN A 403      44.708  32.536  52.097  1.00109.88           N
ATOM   1839  CA  GLN A 403      45.152  33.598  52.966  1.00109.88           C
ATOM   1840  CB  GLN A 403      46.674  33.580  53.195  1.00109.88           C
ATOM   1841  CG  GLN A 403      47.146  32.344  53.962  1.00109.88           C
ATOM   1842  CD  GLN A 403      46.968  31.141  53.047  1.00109.88           C
ATOM   1843  OE1 GLN A 403      47.652  31.012  52.034  1.00109.88           O
ATOM   1844  NE2 GLN A 403      46.005  30.247  53.398  1.00109.88           N
ATOM   1845  C   GLN A 403      44.789  34.973  52.477  1.00109.88           C
ATOM   1846  O   GLN A 403      44.599  35.881  53.283  1.00109.88           O
ATOM   1847  N   HIS A 404      44.697  35.154  51.145  1.00 73.07           N
ATOM   1848  CA  HIS A 404      44.606  36.428  50.476  1.00 73.07           C
ATOM   1849  ND1 HIS A 404      44.154  38.601  47.949  1.00 73.07           N
ATOM   1850  CG  HIS A 404      44.785  37.389  48.119  1.00 73.07           C
ATOM   1851  CB  HIS A 404      44.287  36.263  48.976  1.00 73.07           C
ATOM   1852  NE2 HIS A 404      46.013  38.675  46.728  1.00 73.07           N
ATOM   1853  CD2 HIS A 404      45.918  37.451  47.365  1.00 73.07           C
ATOM   1854  CE1 HIS A 404      44.932  39.331  47.108  1.00 73.07           C
ATOM   1855  C   HIS A 404      43.572  37.323  51.095  1.00 73.07           C
ATOM   1856  O   HIS A 404      42.582  36.873  51.669  1.00 73.07           O
ATOM   1857  N   ALA A 405      43.837  38.647  51.029  1.00 35.54           N
ATOM   1858  CA  ALA A 405      42.963  39.669  51.533  1.00 35.54           C
ATOM   1859  CB  ALA A 405      43.559  41.080  51.393  1.00 35.54           C
ATOM   1860  C   ALA A 405      41.687  39.640  50.742  1.00 35.54           C
ATOM   1861  O   ALA A 405      40.607  39.808  51.307  1.00 35.54           O
ATOM   1862  N   GLN A 406      41.780  39.431  49.409  1.00115.35           N
ATOM   1863  CA  GLN A 406      40.607  39.427  48.572  1.00115.35           C
ATOM   1864  CB  GLN A 406      40.825  40.074  47.193  1.00115.35           C
ATOM   1865  CG  GLN A 406      40.889  41.604  47.233  1.00115.35           C
ATOM   1866  CD  GLN A 406      42.120  42.038  48.019  1.00115.35           C
ATOM   1867  OE1 GLN A 406      43.194  41.446  47.926  1.00115.35           O
ATOM   1868  NE2 GLN A 406      41.954  43.116  48.832  1.00115.35           N
ATOM   1869  C   GLN A 406      40.133  38.015  48.359  1.00115.35           C
ATOM   1870  O   GLN A 406      40.883  37.139  47.928  1.00115.35           O
ATOM   1871  N   GLN A 407      38.886  37.765  48.809  1.00116.35           N
ATOM   1872  CA  GLN A 407      38.160  36.521  48.775  1.00116.35           C
ATOM   1873  CB  GLN A 407      37.305  36.330  50.036  1.00116.35           C
ATOM   1874  CG  GLN A 407      38.162  36.287  51.302  1.00116.35           C
ATOM   1875  CD  GLN A 407      39.160  35.149  51.132  1.00116.35           C
ATOM   1876  OE1 GLN A 407      38.815  33.974  51.229  1.00116.35           O
ATOM   1877  NE2 GLN A 407      40.441  35.515  50.855  1.00116.35           N
ATOM   1878  C   GLN A 407      37.288  36.234  47.574  1.00116.35           C
ATOM   1879  O   GLN A 407      37.041  35.069  47.269  1.00116.35           O
ATOM   1880  N   SER A 408      36.780  37.263  46.866  1.00 65.98           N
ATOM   1881  CA  SER A 408      35.678  37.098  45.944  1.00 65.98           C
ATOM   1882  CB  SER A 408      35.401  38.363  45.115  1.00 65.98           C
ATOM   1883  OG  SER A 408      35.014  39.429  45.969  1.00 65.98           O
ATOM   1884  C   SER A 408      35.845  35.962  44.967  1.00 65.98           C
ATOM   1885  O   SER A 408      34.883  35.236  44.722  1.00 65.98           O
ATOM   1886  N   ILE A 409      37.037  35.765  44.373  1.00 91.89           N
ATOM   1887  CA  ILE A 409      37.189  34.738  43.375  1.00 91.89           C
ATOM   1888  CB  ILE A 409      38.543  34.735  42.721  1.00 91.89           C
ATOM   1889  CG2 ILE A 409      38.607  33.505  41.802  1.00 91.89           C
ATOM   1890  CG1 ILE A 409      38.798  36.055  41.974  1.00 91.89           C
ATOM   1891  CD1 ILE A 409      39.010  37.253  42.895  1.00 91.89           C
ATOM   1892  C   ILE A 409      36.983  33.378  43.967  1.00 91.89           C
ATOM   1893  O   ILE A 409      36.310  32.532  43.380  1.00 91.89           O
ATOM   1894  N   ARG A 410      37.555  33.126  45.155  1.00156.75           N
ATOM   1895  CA  ARG A 410      37.451  31.835  45.759  1.00156.75           C
ATOM   1896  CB  ARG A 410      38.196  31.779  47.102  1.00156.75           C
ATOM   1897  CG  ARG A 410      39.717  31.825  46.916  1.00156.75           C
ATOM   1898  CD  ARG A 410      40.501  32.158  48.186  1.00156.75           C
ATOM   1899  NE  ARG A 410      39.661  31.763  49.348  1.00156.75           N
ATOM   1900  CZ  ARG A 410      39.632  30.467  49.773  1.00156.75           C
ATOM   1901  NH1 ARG A 410      40.360  29.516  49.119  1.00156.75           N
ATOM   1902  NH2 ARG A 410      38.867  30.127  50.851  1.00156.75           N
ATOM   1903  C   ARG A 410      36.004  31.529  45.969  1.00156.75           C
ATOM   1904  O   ARG A 410      35.552  30.440  45.631  1.00156.75           O
ATOM   1905  N   GLU A 411      35.225  32.499  46.480  1.00 93.42           N
ATOM   1906  CA  GLU A 411      33.834  32.293  46.774  1.00 93.42           C
ATOM   1907  CB  GLU A 411      33.191  33.500  47.476  1.00 93.42           C
ATOM   1908  CG  GLU A 411      33.861  33.870  48.806  1.00 93.42           C
ATOM   1909  CD  GLU A 411      33.759  32.720  49.807  1.00 93.42           C
ATOM   1910  OE1 GLU A 411      33.527  31.554  49.389  1.00 93.42           O
ATOM   1911  OE2 GLU A 411      33.925  33.003  51.022  1.00 93.42           O
ATOM   1912  C   GLU A 411      33.087  32.035  45.501  1.00 93.42           C
ATOM   1913  O   GLU A 411      32.157  31.232  45.470  1.00 93.42           O
ATOM   1914  N   LYS A 412      33.480  32.722  44.415  1.00 64.10           N
ATOM   1915  CA  LYS A 412      32.818  32.622  43.145  1.00 64.10           C
ATOM   1916  CB  LYS A 412      33.491  33.542  42.115  1.00 64.10           C
ATOM   1917  CG  LYS A 412      32.873  33.529  40.718  1.00 64.10           C
ATOM   1918  CD  LYS A 412      33.437  34.639  39.827  1.00 64.10           C
ATOM   1919  CE  LYS A 412      32.892  34.638  38.399  1.00 64.10           C
ATOM   1920  NZ  LYS A 412      33.445  35.789  37.650  1.00 64.10           N
ATOM   1921  C   LYS A 412      32.912  31.215  42.625  1.00 64.10           C
ATOM   1922  O   LYS A 412      31.920  30.627  42.201  1.00 64.10           O
ATOM   1923  N   TYR A 413      34.129  30.651  42.666  1.00131.19           N
ATOM   1924  CA  TYR A 413      34.508  29.355  42.181  1.00131.19           C
ATOM   1925  CB  TYR A 413      36.000  29.234  41.835  1.00131.19           C
ATOM   1926  CG  TYR A 413      36.165  30.058  40.596  1.00131.19           C
ATOM   1927  CD1 TYR A 413      36.335  31.423  40.664  1.00131.19           C
ATOM   1928  CD2 TYR A 413      36.133  29.461  39.355  1.00131.19           C
ATOM   1929  CE1 TYR A 413      36.477  32.177  39.520  1.00131.19           C
ATOM   1930  CE2 TYR A 413      36.274  30.208  38.207  1.00131.19           C
ATOM   1931  CZ  TYR A 413      36.447  31.569  38.287  1.00131.19           C
ATOM   1932  OH  TYR A 413      36.590  32.339  37.113  1.00131.19           O
ATOM   1933  C   TYR A 413      34.002  28.220  43.026  1.00131.19           C
ATOM   1934  O   TYR A 413      34.197  27.065  42.656  1.00131.19           O
ATOM   1935  N   LYS A 414      33.517  28.494  44.254  1.00149.73           N
ATOM   1936  CA  LYS A 414      32.945  27.479  45.111  1.00149.73           C
ATOM   1937  CB  LYS A 414      32.569  27.955  46.531  1.00149.73           C
ATOM   1938  CG  LYS A 414      33.632  27.742  47.615  1.00149.73           C
ATOM   1939  CD  LYS A 414      34.805  28.713  47.601  1.00149.73           C
ATOM   1940  CE  LYS A 414      35.840  28.443  48.694  1.00149.73           C
ATOM   1941  NZ  LYS A 414      35.265  28.727  50.027  1.00149.73           N
ATOM   1942  C   LYS A 414      31.677  26.885  44.547  1.00149.73           C
ATOM   1943  O   LYS A 414      31.372  25.726  44.825  1.00149.73           O
ATOM   1944  N   ASN A 415      30.883  27.657  43.776  1.00 49.55           N
ATOM   1945  CA  ASN A 415      29.583  27.224  43.316  1.00 49.55           C
ATOM   1946  CB  ASN A 415      28.738  28.363  42.718  1.00 49.55           C
ATOM   1947  CG  ASN A 415      28.374  29.306  43.855  1.00 49.55           C
ATOM   1948  OD1 ASN A 415      28.021  28.864  44.948  1.00 49.55           O
ATOM   1949  ND2 ASN A 415      28.468  30.639  43.600  1.00 49.55           N
ATOM   1950  C   ASN A 415      29.671  26.135  42.286  1.00 49.55           C
ATOM   1951  O   ASN A 415      30.727  25.863  41.718  1.00 49.55           O
ATOM   1952  N   SER A 416      28.517  25.469  42.051  1.00 73.65           N
ATOM   1953  CA  SER A 416      28.371  24.359  41.150  1.00 73.65           C
ATOM   1954  CB  SER A 416      26.973  23.726  41.217  1.00 73.65           C
ATOM   1955  OG  SER A 416      26.745  23.197  42.514  1.00 73.65           O
ATOM   1956  C   SER A 416      28.591  24.807  39.740  1.00 73.65           C
ATOM   1957  O   SER A 416      29.029  24.026  38.897  1.00 73.65           O
ATOM   1958  N   LYS A 417      28.298  26.084  39.441  1.00 91.07           N
ATOM   1959  CA  LYS A 417      28.455  26.568  38.102  1.00 91.07           C
ATOM   1960  CB  LYS A 417      28.048  28.046  37.976  1.00 91.07           C
ATOM   1961  CG  LYS A 417      27.971  28.556  36.538  1.00 91.07           C
ATOM   1962  CD  LYS A 417      27.151  29.840  36.405  1.00 91.07           C
ATOM   1963  CE  LYS A 417      27.283  30.514  35.041  1.00 91.07           C
ATOM   1964  NZ  LYS A 417      28.578  31.227  34.967  1.00 91.07           N
ATOM   1965  C   LYS A 417      29.899  26.411  37.730  1.00 91.07           C
ATOM   1966  O   LYS A 417      30.232  26.126  36.583  1.00 91.07           O
ATOM   1967  N   TYR A 418      30.782  26.693  38.699  1.00140.42           N
ATOM   1968  CA  TYR A 418      32.218  26.575  38.704  1.00140.42           C
ATOM   1969  CB  TYR A 418      32.892  27.615  39.608  1.00140.42           C
ATOM   1970  CG  TYR A 418      32.579  28.889  38.901  1.00140.42           C
ATOM   1971  CD1 TYR A 418      33.213  29.186  37.716  1.00140.42           C
ATOM   1972  CD2 TYR A 418      31.655  29.777  39.399  1.00140.42           C
ATOM   1973  CE1 TYR A 418      32.936  30.349  37.039  1.00140.42           C
ATOM   1974  CE2 TYR A 418      31.373  30.944  38.728  1.00140.42           C
ATOM   1975  CZ  TYR A 418      32.014  31.231  37.546  1.00140.42           C
ATOM   1976  OH  TYR A 418      31.725  32.427  36.854  1.00140.42           O
ATOM   1977  C   TYR A 418      32.723  25.187  38.991  1.00140.42           C
ATOM   1978  O   TYR A 418      33.908  24.917  38.819  1.00140.42           O
ATOM   1979  N   HIS A 419      31.873  24.302  39.544  1.00 97.35           N
ATOM   1980  CA  HIS A 419      32.249  22.960  39.907  1.00 97.35           C
ATOM   1981  ND1 HIS A 419      32.732  23.076  36.430  1.00 97.35           N
ATOM   1982  CG  HIS A 419      32.360  22.266  37.480  1.00 97.35           C
ATOM   1983  CB  HIS A 419      33.052  22.249  38.806  1.00 97.35           C
ATOM   1984  NE2 HIS A 419      30.971  21.910  35.741  1.00 97.35           N
ATOM   1985  CD2 HIS A 419      31.283  21.560  37.042  1.00 97.35           C
ATOM   1986  CE1 HIS A 419      31.868  22.823  35.416  1.00 97.35           C
ATOM   1987  C   HIS A 419      33.109  22.948  41.142  1.00 97.35           C
ATOM   1988  O   HIS A 419      33.744  21.939  41.444  1.00 97.35           O
ATOM   1989  N   GLY A 420      33.122  24.059  41.905  1.00 45.12           N
ATOM   1990  CA  GLY A 420      33.755  24.118  43.199  1.00 45.12           C
ATOM   1991  C   GLY A 420      35.245  23.947  43.118  1.00 45.12           C
ATOM   1992  O   GLY A 420      35.855  23.459  44.066  1.00 45.12           O
ATOM   1993  N   VAL A 421      35.882  24.393  42.020  1.00 51.94           N
ATOM   1994  CA  VAL A 421      37.291  24.172  41.820  1.00 51.94           C
ATOM   1995  CB  VAL A 421      37.792  24.666  40.492  1.00 51.94           C
ATOM   1996  CG1 VAL A 421      37.118  23.847  39.378  1.00 51.94           C
ATOM   1997  CG2 VAL A 421      37.541  26.179  40.400  1.00 51.94           C
ATOM   1998  C   VAL A 421      38.123  24.823  42.891  1.00 51.94           C
ATOM   1999  O   VAL A 421      39.166  24.288  43.267  1.00 51.94           O
ATOM   2000  N   SER A 422      37.702  25.991  43.414  1.00118.10           N
ATOM   2001  CA  SER A 422      38.498  26.690  44.396  1.00118.10           C
ATOM   2002  CB  SER A 422      37.849  27.976  44.928  1.00118.10           C
ATOM   2003  OG  SER A 422      37.810  28.967  43.919  1.00118.10           O
ATOM   2004  C   SER A 422      38.682  25.829  45.602  1.00118.10           C
ATOM   2005  O   SER A 422      39.556  26.098  46.423  1.00118.10           O
ATOM   2006  N   LEU A 423      37.794  24.838  45.785  1.00111.59           N
ATOM   2007  CA  LEU A 423      37.849  23.900  46.873  1.00111.59           C
ATOM   2008  CB  LEU A 423      36.531  23.131  47.067  1.00111.59           C
ATOM   2009  CG  LEU A 423      35.349  24.029  47.483  1.00111.59           C
ATOM   2010  CD1 LEU A 423      35.578  24.653  48.869  1.00111.59           C
ATOM   2011  CD2 LEU A 423      35.031  25.070  46.398  1.00111.59           C
ATOM   2012  C   LEU A 423      38.945  22.892  46.689  1.00111.59           C
ATOM   2013  O   LEU A 423      39.470  22.374  47.671  1.00111.59           O
ATOM   2014  N   LEU A 424      39.308  22.569  45.429  1.00 59.27           N
ATOM   2015  CA  LEU A 424      40.233  21.503  45.125  1.00 59.27           C
ATOM   2016  CB  LEU A 424      40.506  21.366  43.617  1.00 59.27           C
ATOM   2017  CG  LEU A 424      39.270  20.958  42.794  1.00 59.27           C
ATOM   2018  CD1 LEU A 424      39.607  20.833  41.301  1.00 59.27           C
ATOM   2019  CD2 LEU A 424      38.620  19.685  43.361  1.00 59.27           C
ATOM   2020  C   LEU A 424      41.554  21.709  45.799  1.00 59.27           C
ATOM   2021  O   LEU A 424      41.966  22.835  46.076  1.00 59.27           O
ATOM   2022  N   ASN A 425      42.245  20.584  46.098  1.00 64.49           N
ATOM   2023  CA  ASN A 425      43.522  20.626  46.757  1.00 64.49           C
ATOM   2024  CB  ASN A 425      43.863  19.340  47.536  1.00 64.49           C
ATOM   2025  CG  ASN A 425      42.938  19.233  48.741  1.00 64.49           C
ATOM   2026  OD1 ASN A 425      42.816  18.171  49.351  1.00 64.49           O
ATOM   2027  ND2 ASN A 425      42.262  20.359  49.093  1.00 64.49           N
ATOM   2028  C   ASN A 425      44.580  20.788  45.708  1.00 64.49           C
ATOM   2029  O   ASN A 425      44.681  20.002  44.767  1.00 64.49           O
ATOM   2030  N   PRO A 426      45.359  21.827  45.859  1.00 82.18           N
ATOM   2031  CA  PRO A 426      46.446  22.125  44.965  1.00 82.18           C
ATOM   2032  CD  PRO A 426      44.912  23.001  46.586  1.00 82.18           C
ATOM   2033  CB  PRO A 426      46.810  23.590  45.216  1.00 82.18           C
ATOM   2034  CG  PRO A 426      46.121  23.946  46.545  1.00 82.18           C
ATOM   2035  C   PRO A 426      47.581  21.198  45.236  1.00 82.18           C
ATOM   2036  O   PRO A 426      47.690  20.722  46.365  1.00 82.18           O
ATOM   2037  N   PRO A 427      48.404  20.921  44.262  1.00 79.88           N
ATOM   2038  CA  PRO A 427      49.538  20.074  44.483  1.00 79.88           C
ATOM   2039  CD  PRO A 427      48.011  20.964  42.865  1.00 79.88           C
ATOM   2040  CB  PRO A 427      49.998  19.606  43.100  1.00 79.88           C
ATOM   2041  CG  PRO A 427      49.287  20.552  42.114  1.00 79.88           C
ATOM   2042  C   PRO A 427      50.565  20.843  45.239  1.00 79.88           C
ATOM   2043  O   PRO A 427      50.695  22.046  45.016  1.00 79.88           O
ATOM   2044  N   GLU A 428      51.291  20.170  46.146  1.00118.89           N
ATOM   2045  CA  GLU A 428      52.313  20.813  46.911  1.00118.89           C
ATOM   2046  CB  GLU A 428      52.852  19.935  48.055  1.00118.89           C
ATOM   2047  CG  GLU A 428      53.463  18.611  47.595  1.00118.89           C
ATOM   2048  CD  GLU A 428      52.334  17.633  47.304  1.00118.89           C
ATOM   2049  OE1 GLU A 428      51.180  17.919  47.720  1.00118.89           O
ATOM   2050  OE2 GLU A 428      52.610  16.583  46.663  1.00118.89           O
ATOM   2051  C   GLU A 428      53.451  21.158  46.004  1.00118.89           C
ATOM   2052  O   GLU A 428      54.096  22.189  46.183  1.00118.89           O
ATOM   2053  N   THR A 429      53.750  20.290  45.017  1.00 56.18           N
ATOM   2054  CA  THR A 429      54.855  20.573  44.145  1.00 56.18           C
ATOM   2055  CB  THR A 429      56.065  19.740  44.446  1.00 56.18           C
ATOM   2056  OG1 THR A 429      55.745  18.362  44.328  1.00 56.18           O
ATOM   2057  CG2 THR A 429      56.545  20.049  45.874  1.00 56.18           C
ATOM   2058  C   THR A 429      54.457  20.301  42.722  1.00 56.18           C
ATOM   2059  O   THR A 429      53.557  19.512  42.442  1.00 56.18           O
ATOM   2060  N   LEU A 430      55.084  21.056  41.798  1.00107.84           N
ATOM   2061  CA  LEU A 430      54.950  20.997  40.369  1.00107.84           C
ATOM   2062  CB  LEU A 430      55.263  22.341  39.702  1.00107.84           C
ATOM   2063  CG  LEU A 430      54.199  23.383  40.100  1.00107.84           C
ATOM   2064  CD1 LEU A 430      54.458  24.750  39.454  1.00107.84           C
ATOM   2065  CD2 LEU A 430      52.783  22.847  39.825  1.00107.84           C
ATOM   2066  C   LEU A 430      55.739  19.886  39.737  1.00107.84           C
ATOM   2067  O   LEU A 430      55.452  19.488  38.609  1.00107.84           O
ATOM   2068  N   ASN A 431      56.807  19.409  40.408  1.00 71.95           N
ATOM   2069  CA  ASN A 431      57.610  18.345  39.867  1.00 71.95           C
ATOM   2070  CB  ASN A 431      56.844  17.015  39.723  1.00 71.95           C
ATOM   2071  CG  ASN A 431      56.501  16.495  41.112  1.00 71.95           C
ATOM   2072  OD1 ASN A 431      55.343  16.199  41.408  1.00 71.95           O
ATOM   2073  ND2 ASN A 431      57.533  16.373  41.989  1.00 71.95           N
ATOM   2074  C   ASN A 431      58.097  18.741  38.511  1.00 71.95           C
ATOM   2075  O   ASN A 431      57.944  18.000  37.541  1.00 71.95           O
ATOM   2076  N   LEU A 432      58.707  19.936  38.407  1.00 77.33           N
ATOM   2077  CA  LEU A 432      59.196  20.370  37.136  1.00 77.33           C
ATOM   2078  CB  LEU A 432      59.708  21.819  37.139  1.00 77.33           C
ATOM   2079  CG  LEU A 432      58.658  22.824  37.650  1.00 77.33           C
ATOM   2080  CD1 LEU A 432      58.548  22.792  39.181  1.00 77.33           C
ATOM   2081  CD2 LEU A 432      58.900  24.231  37.096  1.00 77.33           C
ATOM   2082  C   LEU A 432      60.345  19.454  36.748  1.00 77.33           C
ATOM   2083  O   LEU A 432      61.327  19.373  37.533  1.00 77.33           O
ATOM   2084  OXT LEU A 432      60.255  18.821  35.662  1.00 77.33           O
TER    2085      LEU A 432
ATOM   2086  N   HIS A 259      12.618  33.269  22.447  1.00 55.04           N
ATOM   2087  CA  HIS A 259      12.655  34.377  23.417  1.00 55.04           C
ATOM   2088  ND1 HIS A 259      10.949  36.643  25.227  1.00 55.04           N
ATOM   2089  CG  HIS A 259      11.587  36.594  24.009  1.00 55.04           C
ATOM   2090  CB  HIS A 259      11.557  35.405  23.100  1.00 55.04           C
ATOM   2091  NE2 HIS A 259      11.962  38.603  24.961  1.00 55.04           N
ATOM   2092  CD2 HIS A 259      12.202  37.799  23.861  1.00 55.04           C
ATOM   2093  CE1 HIS A 259      11.206  37.866  25.755  1.00 55.04           C
ATOM   2094  C   HIS A 259      12.434  33.846  24.792  1.00 55.04           C
ATOM   2095  O   HIS A 259      11.741  32.847  24.978  1.00 55.04           O
ATOM   2096  N   HIS A 260      13.049  34.492  25.797  1.00197.33           N
ATOM   2097  CA  HIS A 260      12.874  34.043  27.145  1.00197.33           C
ATOM   2098  ND1 HIS A 260      15.558  32.422  25.913  1.00197.33           N
ATOM   2099  CG  HIS A 260      14.696  32.280  26.979  1.00197.33           C
ATOM   2100  CB  HIS A 260      14.141  33.429  27.756  1.00197.33           C
ATOM   2101  NE2 HIS A 260      15.248  30.238  26.197  1.00197.33           N
ATOM   2102  CD2 HIS A 260      14.516  30.943  27.137  1.00197.33           C
ATOM   2103  CE1 HIS A 260      15.857  31.171  25.485  1.00197.33           C
ATOM   2104  C   HIS A 260      12.621  35.261  27.965  1.00197.33           C
ATOM   2105  O   HIS A 260      12.890  36.377  27.522  1.00197.33           O
ATOM   2106  N   ALA A 261      12.064  35.074  29.179  1.00 59.55           N
ATOM   2107  CA  ALA A 261      11.910  36.188  30.065  1.00 59.55           C
ATOM   2108  CB  ALA A 261      11.047  35.895  31.303  1.00 59.55           C
ATOM   2109  C   ALA A 261      13.286  36.476  30.542  1.00 59.55           C
ATOM   2110  O   ALA A 261      14.110  35.568  30.650  1.00 59.55           O
ATOM   2111  N   SER A 262      13.590  37.755  30.811  1.00 94.95           N
ATOM   2112  CA  SER A 262      14.921  38.066  31.228  1.00 94.95           C
ATOM   2113  CB  SER A 262      15.335  39.507  30.893  1.00 94.95           C
ATOM   2114  OG  SER A 262      14.443  40.421  31.512  1.00 94.95           O
ATOM   2115  C   SER A 262      15.033  37.883  32.701  1.00 94.95           C
ATOM   2116  O   SER A 262      14.087  38.092  33.456  1.00 94.95           O
ATOM   2117  N   PRO A 263      16.196  37.477  33.118  1.00102.79           N
ATOM   2118  CA  PRO A 263      16.435  37.378  34.525  1.00102.79           C
ATOM   2119  CD  PRO A 263      16.902  36.436  32.384  1.00102.79           C
ATOM   2120  CB  PRO A 263      17.620  36.430  34.692  1.00102.79           C
ATOM   2121  CG  PRO A 263      17.550  35.534  33.446  1.00102.79           C
ATOM   2122  C   PRO A 263      16.694  38.769  34.993  1.00102.79           C
ATOM   2123  O   PRO A 263      16.879  39.653  34.160  1.00102.79           O
ATOM   2124  N   ARG A 264      16.694  39.000  36.314  1.00196.45           N
ATOM   2125  CA  ARG A 264      16.889  40.335  36.792  1.00196.45           C
ATOM   2126  CB  ARG A 264      15.987  40.634  38.003  1.00196.45           C
ATOM   2127  CG  ARG A 264      14.646  39.888  37.972  1.00196.45           C
ATOM   2128  CD  ARG A 264      13.444  40.689  37.474  1.00196.45           C
ATOM   2129  NE  ARG A 264      13.638  40.941  36.020  1.00196.45           N
ATOM   2130  CZ  ARG A 264      12.696  40.533  35.122  1.00196.45           C
ATOM   2131  NH1 ARG A 264      11.586  39.860  35.540  1.00196.45           N
ATOM   2132  NH2 ARG A 264      12.866  40.794  33.791  1.00196.45           N
ATOM   2133  C   ARG A 264      18.280  40.385  37.354  1.00196.45           C
ATOM   2134  O   ARG A 264      18.679  39.450  38.045  1.00196.45           O
ATOM   2135  N   LYS A 265      19.085  41.440  37.073  1.00252.48           N
ATOM   2136  CA  LYS A 265      20.322  41.438  37.814  1.00252.48           C
ATOM   2137  CB  LYS A 265      21.482  41.980  36.962  1.00252.48           C
ATOM   2138  CG  LYS A 265      21.869  41.083  35.780  1.00252.48           C
ATOM   2139  CD  LYS A 265      20.793  40.920  34.696  1.00252.48           C
ATOM   2140  CE  LYS A 265      20.573  42.158  33.820  1.00252.48           C
ATOM   2141  NZ  LYS A 265      19.805  41.793  32.605  1.00252.48           N
ATOM   2142  C   LYS A 265      20.182  42.374  39.060  1.00252.48           C
ATOM   2143  O   LYS A 265      20.629  43.512  38.929  1.00252.48           O
ATOM   2144  N   HIS A 266      19.581  41.997  40.272  1.00232.83           N
ATOM   2145  CA  HIS A 266      19.621  42.884  41.467  1.00232.83           C
ATOM   2146  ND1 HIS A 266      19.039  46.432  40.391  1.00232.83           N
ATOM   2147  CG  HIS A 266      19.526  45.304  41.007  1.00232.83           C
ATOM   2148  CB  HIS A 266      18.710  44.120  41.437  1.00232.83           C
ATOM   2149  NE2 HIS A 266      21.227  46.743  40.636  1.00232.83           N
ATOM   2150  CD2 HIS A 266      20.865  45.512  41.150  1.00232.83           C
ATOM   2151  CE1 HIS A 266      20.096  47.259  40.191  1.00232.83           C
ATOM   2152  C   HIS A 266      19.620  42.298  42.869  1.00232.83           C
ATOM   2153  O   HIS A 266      19.060  42.900  43.788  1.00232.83           O
ATOM   2154  N   THR A 267      20.278  41.144  43.101  1.00147.42           N
ATOM   2155  CA  THR A 267      20.408  40.570  44.425  1.00147.42           C
ATOM   2156  CB  THR A 267      20.911  39.156  44.364  1.00147.42           C
ATOM   2157  OG1 THR A 267      22.181  39.111  43.727  1.00147.42           O
ATOM   2158  CG2 THR A 267      19.900  38.305  43.578  1.00147.42           C
ATOM   2159  C   THR A 267      21.384  41.347  45.291  1.00147.42           C
ATOM   2160  O   THR A 267      21.074  41.699  46.430  1.00147.42           O
ATOM   2161  N   LEU A 268      22.586  41.652  44.744  1.00 96.11           N
ATOM   2162  CA  LEU A 268      23.708  42.259  45.436  1.00 96.11           C
ATOM   2163  CB  LEU A 268      25.005  42.161  44.605  1.00 96.11           C
ATOM   2164  CG  LEU A 268      26.246  42.778  45.269  1.00 96.11           C
ATOM   2165  CD1 LEU A 268      26.713  41.939  46.468  1.00 96.11           C
ATOM   2166  CD2 LEU A 268      27.354  43.042  44.236  1.00 96.11           C
ATOM   2167  C   LEU A 268      23.403  43.711  45.658  1.00 96.11           C
ATOM   2168  O   LEU A 268      22.875  44.388  44.778  1.00 96.11           O
ATOM   2169  N   LYS A 269      23.710  44.226  46.867  1.00161.78           N
ATOM   2170  CA  LYS A 269      23.442  45.610  47.135  1.00161.78           C
ATOM   2171  CB  LYS A 269      22.962  45.910  48.561  1.00161.78           C
ATOM   2172  CG  LYS A 269      23.944  45.553  49.670  1.00161.78           C
ATOM   2173  CD  LYS A 269      23.599  46.233  50.998  1.00161.78           C
ATOM   2174  CE  LYS A 269      22.412  45.594  51.723  1.00161.78           C
ATOM   2175  NZ  LYS A 269      21.208  45.613  50.857  1.00161.78           N
ATOM   2176  C   LYS A 269      24.652  46.447  46.841  1.00161.78           C
ATOM   2177  O   LYS A 269      25.775  45.954  46.754  1.00161.78           O
ATOM   2178  N   GLY A 270      24.432  47.768  46.676  1.00 37.76           N
ATOM   2179  CA  GLY A 270      25.472  48.694  46.292  1.00 37.76           C
ATOM   2180  C   GLY A 270      26.390  48.979  47.438  1.00 37.76           C
ATOM   2181  O   GLY A 270      26.037  48.781  48.599  1.00 37.76           O
ATOM   2182  N   ARG A 271      27.618  49.459  47.132  1.00174.75           N
ATOM   2183  CA  ARG A 271      28.525  49.781  48.200  1.00174.75           C
ATOM   2184  CB  ARG A 271      29.331  48.584  48.717  1.00174.75           C
ATOM   2185  CG  ARG A 271      30.259  48.002  47.653  1.00174.75           C
ATOM   2186  CD  ARG A 271      31.295  47.028  48.210  1.00174.75           C
ATOM   2187  NE  ARG A 271      30.644  45.692  48.296  1.00174.75           N
ATOM   2188  CZ  ARG A 271      31.322  44.637  48.833  1.00174.75           C
ATOM   2189  NH1 ARG A 271      32.612  44.787  49.257  1.00174.75           N
ATOM   2190  NH2 ARG A 271      30.703  43.426  48.951  1.00174.75           N
ATOM   2191  C   ARG A 271      29.542  50.795  47.761  1.00174.75           C
ATOM   2192  O   ARG A 271      29.913  50.874  46.590  1.00174.75           O
ATOM   2193  N   ARG A 272      30.031  51.601  48.728  1.00119.79           N
ATOM   2194  CA  ARG A 272      31.068  52.559  48.461  1.00119.79           C
ATOM   2195  CB  ARG A 272      30.832  53.926  49.134  1.00119.79           C
ATOM   2196  CG  ARG A 272      31.926  54.960  48.854  1.00119.79           C
ATOM   2197  CD  ARG A 272      31.607  56.349  49.413  1.00119.79           C
ATOM   2198  NE  ARG A 272      31.438  56.211  50.885  1.00119.79           N
ATOM   2199  CZ  ARG A 272      31.599  57.297  51.696  1.00119.79           C
ATOM   2200  NH1 ARG A 272      31.930  58.508  51.159  1.00119.79           N
ATOM   2201  NH2 ARG A 272      31.433  57.170  53.045  1.00119.79           N
ATOM   2202  C   ARG A 272      32.320  51.953  49.023  1.00119.79           C
ATOM   2203  O   ARG A 272      32.387  51.612  50.202  1.00119.79           O
ATOM   2204  N   LEU A 273      33.350  51.791  48.171  1.00 68.00           N
ATOM   2205  CA  LEU A 273      34.564  51.128  48.550  1.00 68.00           C
ATOM   2206  CB  LEU A 273      35.467  50.810  47.347  1.00 68.00           C
ATOM   2207  CG  LEU A 273      34.833  49.858  46.312  1.00 68.00           C
ATOM   2208  CD1 LEU A 273      35.798  49.590  45.145  1.00 68.00           C
ATOM   2209  CD2 LEU A 273      34.331  48.564  46.970  1.00 68.00           C
ATOM   2210  C   LEU A 273      35.364  51.992  49.473  1.00 68.00           C
ATOM   2211  O   LEU A 273      35.492  53.197  49.265  1.00 68.00           O
ATOM   2212  N   VAL A 274      35.948  51.379  50.525  1.00109.82           N
ATOM   2213  CA  VAL A 274      36.751  52.151  51.428  1.00109.82           C
ATOM   2214  CB  VAL A 274      36.483  51.866  52.878  1.00109.82           C
ATOM   2215  CG1 VAL A 274      35.067  52.351  53.224  1.00109.82           C
ATOM   2216  CG2 VAL A 274      36.685  50.363  53.129  1.00109.82           C
ATOM   2217  C   VAL A 274      38.194  51.845  51.162  1.00109.82           C
ATOM   2218  O   VAL A 274      38.615  50.690  51.206  1.00109.82           O
ATOM   2219  N   PHE A 275      38.991  52.892  50.854  1.00144.60           N
ATOM   2220  CA  PHE A 275      40.397  52.691  50.639  1.00144.60           C
ATOM   2221  CB  PHE A 275      40.961  53.491  49.450  1.00144.60           C
ATOM   2222  CG  PHE A 275      40.216  53.104  48.217  1.00144.60           C
ATOM   2223  CD1 PHE A 275      40.571  51.985  47.502  1.00144.60           C
ATOM   2224  CD2 PHE A 275      39.148  53.857  47.784  1.00144.60           C
ATOM   2225  CE1 PHE A 275      39.881  51.629  46.367  1.00144.60           C
ATOM   2226  CE2 PHE A 275      38.454  53.508  46.649  1.00144.60           C
ATOM   2227  CZ  PHE A 275      38.821  52.391  45.938  1.00144.60           C
ATOM   2228  C   PHE A 275      41.064  53.241  51.859  1.00144.60           C
ATOM   2229  O   PHE A 275      41.453  54.408  51.890  1.00144.60           O
ATOM   2230  N   ASP A 276      41.190  52.406  52.907  1.00 60.90           N
ATOM   2231  CA  ASP A 276      41.727  52.857  54.159  1.00 60.90           C
ATOM   2232  CB  ASP A 276      41.473  51.863  55.304  1.00 60.90           C
ATOM   2233  CG  ASP A 276      39.988  51.904  55.630  1.00 60.90           C
ATOM   2234  OD1 ASP A 276      39.325  52.906  55.250  1.00 60.90           O
ATOM   2235  OD2 ASP A 276      39.496  50.933  56.264  1.00 60.90           O
ATOM   2236  C   ASP A 276      43.199  53.120  54.118  1.00 60.90           C
ATOM   2237  O   ASP A 276      43.647  54.204  54.486  1.00 60.90           O
ATOM   2238  N   ASN A 277      43.991  52.155  53.617  1.00 82.11           N
ATOM   2239  CA  ASN A 277      45.420  52.273  53.697  1.00 82.11           C
ATOM   2240  CB  ASN A 277      45.992  53.609  53.198  1.00 82.11           C
ATOM   2241  CG  ASN A 277      45.796  53.676  51.696  1.00 82.11           C
ATOM   2242  OD1 ASN A 277      45.179  54.614  51.197  1.00 82.11           O
ATOM   2243  ND2 ASN A 277      46.331  52.665  50.959  1.00 82.11           N
ATOM   2244  C   ASN A 277      45.776  52.151  55.170  1.00 82.11           C
ATOM   2245  O   ASN A 277      45.485  53.113  55.931  1.00 82.11           O
ATOM   2246  OXT ASN A 277      46.340  51.092  55.554  1.00 82.11           O
TER    2247      ASN A 277
END
