# Supplementary material for: Proteome-wide prediction of targets for aspirin: new insight into the molecular mechanism of aspirin
Source: PeerJ. 2016 Mar 10;4:e1791. doi: 10.7717/peerj.1791 (PMC4793309; doi:10.7717/peerj.1791)
Supplement: File S1 — The raw data contains all strucures of the identified 79 proteins. The Protocols show how to prepare protein strucure and run CDOCKER. [file peerj-04-1791-s004.zip › 79_protein_strucures/NP_002636.2_1042-1391_42.135.pdb]

EXPDTA    THEORETICAL MODEL, MODELLER 9v7 2009/09/19 11:21:11
REMARK   6 MODELLER OBJECTIVE FUNCTION:      2608.9614
REMARK   6 MODELLER BEST TEMPLATE % SEQ ID:  42.135
REMARK   6 MODELLER BLK RESIDUE  351:
REMARK   6 MODELLER BLK RESIDUE  352:
REMARK   6 MODELLER BLK RESIDUE  353:
REMARK   6 MODELLER BLK RESIDUE  354:
REMARK   6 MODELLER BLK RESIDUE  355:
REMARK   6 MODELLER BLK RESIDUE  356:
ATOM      1  N   LEU A1042      18.062  33.411  16.505  1.00101.53           N
ATOM      2  CA  LEU A1042      19.531  33.421  16.693  1.00101.53           C
ATOM      3  CB  LEU A1042      20.037  31.998  16.979  1.00101.53           C
ATOM      4  CG  LEU A1042      21.561  31.923  17.187  1.00101.53           C
ATOM      5  CD1 LEU A1042      21.995  32.713  18.432  1.00101.53           C
ATOM      6  CD2 LEU A1042      22.053  30.467  17.200  1.00101.53           C
ATOM      7  C   LEU A1042      20.206  33.911  15.459  1.00101.53           C
ATOM      8  O   LEU A1042      20.345  35.114  15.242  1.00101.53           O
ATOM      9  N   ARG A1043      20.635  32.966  14.605  1.00 61.18           N
ATOM     10  CA  ARG A1043      21.311  33.318  13.396  1.00 61.18           C
ATOM     11  CB  ARG A1043      21.733  32.089  12.573  1.00 61.18           C
ATOM     12  CG  ARG A1043      22.825  31.261  13.254  1.00 61.18           C
ATOM     13  CD  ARG A1043      23.262  30.032  12.454  1.00 61.18           C
ATOM     14  NE  ARG A1043      24.320  29.342  13.245  1.00 61.18           N
ATOM     15  CZ  ARG A1043      23.973  28.433  14.203  1.00 61.18           C
ATOM     16  NH1 ARG A1043      22.657  28.144  14.423  1.00 61.18           N
ATOM     17  NH2 ARG A1043      24.941  27.815  14.940  1.00 61.18           N
ATOM     18  C   ARG A1043      20.357  34.121  12.578  1.00 61.18           C
ATOM     19  O   ARG A1043      20.743  35.100  11.943  1.00 61.18           O
ATOM     20  N   GLU A1044      19.074  33.719  12.583  1.00 51.15           N
ATOM     21  CA  GLU A1044      18.073  34.399  11.816  1.00 51.15           C
ATOM     22  CB  GLU A1044      16.711  33.681  11.894  1.00 51.15           C
ATOM     23  CG  GLU A1044      15.640  34.235  10.953  1.00 51.15           C
ATOM     24  CD  GLU A1044      14.763  35.189  11.747  1.00 51.15           C
ATOM     25  OE1 GLU A1044      14.987  35.307  12.981  1.00 51.15           O
ATOM     26  OE2 GLU A1044      13.856  35.812  11.133  1.00 51.15           O
ATOM     27  C   GLU A1044      17.929  35.795  12.339  1.00 51.15           C
ATOM     28  O   GLU A1044      17.853  36.747  11.565  1.00 51.15           O
ATOM     29  N   GLU A1045      17.922  35.962  13.675  1.00 64.04           N
ATOM     30  CA  GLU A1045      17.758  37.269  14.247  1.00 64.04           C
ATOM     31  CB  GLU A1045      17.759  37.268  15.785  1.00 64.04           C
ATOM     32  CG  GLU A1045      16.513  36.637  16.407  1.00 64.04           C
ATOM     33  CD  GLU A1045      15.335  37.557  16.122  1.00 64.04           C
ATOM     34  OE1 GLU A1045      15.547  38.595  15.440  1.00 64.04           O
ATOM     35  OE2 GLU A1045      14.207  37.235  16.582  1.00 64.04           O
ATOM     36  C   GLU A1045      18.916  38.109  13.826  1.00 64.04           C
ATOM     37  O   GLU A1045      18.765  39.289  13.512  1.00 64.04           O
ATOM     38  N   LEU A1046      20.112  37.502  13.799  1.00 86.56           N
ATOM     39  CA  LEU A1046      21.311  38.211  13.472  1.00 86.56           C
ATOM     40  CB  LEU A1046      22.545  37.284  13.595  1.00 86.56           C
ATOM     41  CG  LEU A1046      23.935  37.883  13.282  1.00 86.56           C
ATOM     42  CD1 LEU A1046      25.038  36.873  13.635  1.00 86.56           C
ATOM     43  CD2 LEU A1046      24.073  38.340  11.821  1.00 86.56           C
ATOM     44  C   LEU A1046      21.174  38.722  12.071  1.00 86.56           C
ATOM     45  O   LEU A1046      21.557  39.853  11.775  1.00 86.56           O
ATOM     46  N   LEU A1047      20.605  37.902  11.169  1.00125.26           N
ATOM     47  CA  LEU A1047      20.502  38.284   9.792  1.00125.26           C
ATOM     48  CB  LEU A1047      19.904  37.148   8.930  1.00125.26           C
ATOM     49  CG  LEU A1047      19.955  37.320   7.392  1.00125.26           C
ATOM     50  CD1 LEU A1047      19.321  36.101   6.703  1.00125.26           C
ATOM     51  CD2 LEU A1047      19.331  38.634   6.894  1.00125.26           C
ATOM     52  C   LEU A1047      19.621  39.496   9.682  1.00125.26           C
ATOM     53  O   LEU A1047      19.973  40.455   8.997  1.00125.26           O
ATOM     54  N   LYS A1048      18.459  39.503  10.366  1.00122.91           N
ATOM     55  CA  LYS A1048      17.567  40.618  10.199  1.00122.91           C
ATOM     56  CB  LYS A1048      16.230  40.525  10.959  1.00122.91           C
ATOM     57  CG  LYS A1048      15.239  39.487  10.432  1.00122.91           C
ATOM     58  CD  LYS A1048      15.548  38.070  10.900  1.00122.91           C
ATOM     59  CE  LYS A1048      15.538  37.947  12.425  1.00122.91           C
ATOM     60  NZ  LYS A1048      14.144  37.945  12.923  1.00122.91           N
ATOM     61  C   LYS A1048      18.213  41.866  10.697  1.00122.91           C
ATOM     62  O   LYS A1048      18.081  42.923  10.082  1.00122.91           O
ATOM     63  N   GLN A1049      18.903  41.785  11.847  1.00102.34           N
ATOM     64  CA  GLN A1049      19.504  42.956  12.409  1.00102.34           C
ATOM     65  CB  GLN A1049      19.946  42.757  13.873  1.00102.34           C
ATOM     66  CG  GLN A1049      20.927  41.614  14.121  1.00102.34           C
ATOM     67  CD  GLN A1049      21.025  41.444  15.633  1.00102.34           C
ATOM     68  OE1 GLN A1049      21.660  42.242  16.319  1.00102.34           O
ATOM     69  NE2 GLN A1049      20.363  40.383  16.171  1.00102.34           N
ATOM     70  C   GLN A1049      20.621  43.450  11.540  1.00102.34           C
ATOM     71  O   GLN A1049      20.756  44.654  11.323  1.00102.34           O
ATOM     72  N   THR A1050      21.437  42.539  10.982  1.00 93.60           N
ATOM     73  CA  THR A1050      22.530  42.978  10.164  1.00 93.60           C
ATOM     74  CB  THR A1050      23.386  41.850   9.671  1.00 93.60           C
ATOM     75  OG1 THR A1050      22.616  40.948   8.891  1.00 93.60           O
ATOM     76  CG2 THR A1050      23.991  41.133  10.887  1.00 93.60           C
ATOM     77  C   THR A1050      21.987  43.689   8.968  1.00 93.60           C
ATOM     78  O   THR A1050      22.507  44.726   8.559  1.00 93.60           O
ATOM     79  N   LYS A1051      20.908  43.150   8.377  1.00 88.61           N
ATOM     80  CA  LYS A1051      20.387  43.735   7.180  1.00 88.61           C
ATOM     81  CB  LYS A1051      19.266  42.894   6.546  1.00 88.61           C
ATOM     82  CG  LYS A1051      19.068  43.198   5.059  1.00 88.61           C
ATOM     83  CD  LYS A1051      18.292  42.115   4.306  1.00 88.61           C
ATOM     84  CE  LYS A1051      19.095  40.835   4.067  1.00 88.61           C
ATOM     85  NZ  LYS A1051      18.262  39.844   3.350  1.00 88.61           N
ATOM     86  C   LYS A1051      19.889  45.122   7.465  1.00 88.61           C
ATOM     87  O   LYS A1051      20.115  46.039   6.679  1.00 88.61           O
ATOM     88  N   LEU A1052      19.216  45.327   8.612  1.00102.76           N
ATOM     89  CA  LEU A1052      18.652  46.609   8.938  1.00102.76           C
ATOM     90  CB  LEU A1052      17.843  46.539  10.251  1.00102.76           C
ATOM     91  CG  LEU A1052      17.183  47.852  10.717  1.00102.76           C
ATOM     92  CD1 LEU A1052      18.212  48.826  11.312  1.00102.76           C
ATOM     93  CD2 LEU A1052      16.338  48.481   9.597  1.00102.76           C
ATOM     94  C   LEU A1052      19.721  47.657   9.074  1.00102.76           C
ATOM     95  O   LEU A1052      19.590  48.748   8.522  1.00102.76           O
ATOM     96  N   VAL A1053      20.809  47.362   9.811  1.00 92.24           N
ATOM     97  CA  VAL A1053      21.849  48.331  10.033  1.00 92.24           C
ATOM     98  CB  VAL A1053      22.890  47.849  11.001  1.00 92.24           C
ATOM     99  CG1 VAL A1053      22.220  47.631  12.368  1.00 92.24           C
ATOM    100  CG2 VAL A1053      23.553  46.587  10.422  1.00 92.24           C
ATOM    101  C   VAL A1053      22.538  48.633   8.745  1.00 92.24           C
ATOM    102  O   VAL A1053      22.882  49.782   8.471  1.00 92.24           O
ATOM    103  N   GLN A1054      22.755  47.606   7.907  1.00106.35           N
ATOM    104  CA  GLN A1054      23.473  47.837   6.691  1.00106.35           C
ATOM    105  CB  GLN A1054      23.624  46.566   5.838  1.00106.35           C
ATOM    106  CG  GLN A1054      24.392  46.793   4.534  1.00106.35           C
ATOM    107  CD  GLN A1054      25.847  47.066   4.884  1.00106.35           C
ATOM    108  OE1 GLN A1054      26.216  47.121   6.056  1.00106.35           O
ATOM    109  NE2 GLN A1054      26.700  47.243   3.839  1.00106.35           N
ATOM    110  C   GLN A1054      22.714  48.836   5.879  1.00106.35           C
ATOM    111  O   GLN A1054      23.306  49.745   5.302  1.00106.35           O
ATOM    112  N   LEU A1055      21.380  48.685   5.796  1.00 87.50           N
ATOM    113  CA  LEU A1055      20.583  49.607   5.033  1.00 87.50           C
ATOM    114  CB  LEU A1055      19.140  49.127   4.795  1.00 87.50           C
ATOM    115  CG  LEU A1055      19.021  48.028   3.720  1.00 87.50           C
ATOM    116  CD1 LEU A1055      19.343  48.587   2.324  1.00 87.50           C
ATOM    117  CD2 LEU A1055      19.873  46.798   4.059  1.00 87.50           C
ATOM    118  C   LEU A1055      20.525  50.966   5.670  1.00 87.50           C
ATOM    119  O   LEU A1055      20.631  51.976   4.976  1.00 87.50           O
ATOM    120  N   LEU A1056      20.345  51.034   7.004  1.00 61.18           N
ATOM    121  CA  LEU A1056      20.194  52.295   7.682  1.00 61.18           C
ATOM    122  CB  LEU A1056      19.742  52.158   9.147  1.00 61.18           C
ATOM    123  CG  LEU A1056      18.305  51.618   9.285  1.00 61.18           C
ATOM    124  CD1 LEU A1056      17.818  51.688  10.740  1.00 61.18           C
ATOM    125  CD2 LEU A1056      17.345  52.317   8.310  1.00 61.18           C
ATOM    126  C   LEU A1056      21.457  53.103   7.650  1.00 61.18           C
ATOM    127  O   LEU A1056      21.413  54.330   7.607  1.00 61.18           O
ATOM    128  N   GLY A1057      22.626  52.454   7.739  1.00 28.20           N
ATOM    129  CA  GLY A1057      23.864  53.181   7.704  1.00 28.20           C
ATOM    130  C   GLY A1057      24.041  53.786   6.352  1.00 28.20           C
ATOM    131  O   GLY A1057      24.557  54.894   6.215  1.00 28.20           O
ATOM    132  N   GLY A1058      23.630  53.057   5.300  1.00 20.69           N
ATOM    133  CA  GLY A1058      23.829  53.568   3.980  1.00 20.69           C
ATOM    134  C   GLY A1058      23.094  54.862   3.893  1.00 20.69           C
ATOM    135  O   GLY A1058      23.595  55.834   3.331  1.00 20.69           O
ATOM    136  N   VAL A1059      21.867  54.902   4.444  1.00108.82           N
ATOM    137  CA  VAL A1059      21.117  56.115   4.380  1.00108.82           C
ATOM    138  CB  VAL A1059      19.670  55.985   4.772  1.00108.82           C
ATOM    139  CG1 VAL A1059      19.531  55.815   6.289  1.00108.82           C
ATOM    140  CG2 VAL A1059      18.936  57.218   4.230  1.00108.82           C
ATOM    141  C   VAL A1059      21.772  57.165   5.228  1.00108.82           C
ATOM    142  O   VAL A1059      21.848  58.324   4.829  1.00108.82           O
ATOM    143  N   ALA A1060      22.301  56.784   6.409  1.00 45.87           N
ATOM    144  CA  ALA A1060      22.865  57.748   7.313  1.00 45.87           C
ATOM    145  CB  ALA A1060      23.449  57.100   8.580  1.00 45.87           C
ATOM    146  C   ALA A1060      23.981  58.487   6.639  1.00 45.87           C
ATOM    147  O   ALA A1060      24.061  59.711   6.738  1.00 45.87           O
ATOM    148  N   GLU A1061      24.884  57.763   5.949  1.00 84.41           N
ATOM    149  CA  GLU A1061      26.002  58.378   5.286  1.00 84.41           C
ATOM    150  CB  GLU A1061      27.046  57.352   4.811  1.00 84.41           C
ATOM    151  CG  GLU A1061      28.250  57.987   4.111  1.00 84.41           C
ATOM    152  CD  GLU A1061      29.199  56.871   3.695  1.00 84.41           C
ATOM    153  OE1 GLU A1061      28.885  55.687   3.988  1.00 84.41           O
ATOM    154  OE2 GLU A1061      30.252  57.189   3.079  1.00 84.41           O
ATOM    155  C   GLU A1061      25.561  59.150   4.079  1.00 84.41           C
ATOM    156  O   GLU A1061      26.002  60.276   3.857  1.00 84.41           O
ATOM    157  N   LYS A1062      24.658  58.573   3.267  1.00164.87           N
ATOM    158  CA  LYS A1062      24.272  59.238   2.057  1.00164.87           C
ATOM    159  CB  LYS A1062      23.225  58.444   1.254  1.00164.87           C
ATOM    160  CG  LYS A1062      22.977  58.976  -0.161  1.00164.87           C
ATOM    161  CD  LYS A1062      22.411  60.397  -0.213  1.00164.87           C
ATOM    162  CE  LYS A1062      20.934  60.483   0.176  1.00164.87           C
ATOM    163  NZ  LYS A1062      20.780  60.278   1.634  1.00164.87           N
ATOM    164  C   LYS A1062      23.667  60.541   2.450  1.00164.87           C
ATOM    165  O   LYS A1062      23.938  61.577   1.846  1.00164.87           O
ATOM    166  N   VAL A1063      22.847  60.519   3.511  1.00 47.65           N
ATOM    167  CA  VAL A1063      22.204  61.713   3.955  1.00 47.65           C
ATOM    168  CB  VAL A1063      21.271  61.465   5.101  1.00 47.65           C
ATOM    169  CG1 VAL A1063      20.722  62.812   5.602  1.00 47.65           C
ATOM    170  CG2 VAL A1063      20.184  60.497   4.608  1.00 47.65           C
ATOM    171  C   VAL A1063      23.243  62.700   4.390  1.00 47.65           C
ATOM    172  O   VAL A1063      23.104  63.894   4.141  1.00 47.65           O
ATOM    173  N   ARG A1064      24.315  62.245   5.064  1.00146.52           N
ATOM    174  CA  ARG A1064      25.287  63.188   5.548  1.00146.52           C
ATOM    175  CB  ARG A1064      26.328  62.602   6.521  1.00146.52           C
ATOM    176  CG  ARG A1064      27.247  61.538   5.930  1.00146.52           C
ATOM    177  CD  ARG A1064      27.964  60.711   6.992  1.00146.52           C
ATOM    178  NE  ARG A1064      26.941  60.363   8.015  1.00146.52           N
ATOM    179  CZ  ARG A1064      26.799  61.167   9.108  1.00146.52           C
ATOM    180  NH1 ARG A1064      27.621  62.245   9.263  1.00146.52           N
ATOM    181  NH2 ARG A1064      25.849  60.890  10.048  1.00146.52           N
ATOM    182  C   ARG A1064      26.017  63.847   4.421  1.00146.52           C
ATOM    183  O   ARG A1064      26.341  65.026   4.512  1.00146.52           O
ATOM    184  N   GLN A1065      26.322  63.125   3.329  1.00 86.15           N
ATOM    185  CA  GLN A1065      27.077  63.738   2.270  1.00 86.15           C
ATOM    186  CB  GLN A1065      27.419  62.753   1.141  1.00 86.15           C
ATOM    187  CG  GLN A1065      28.350  61.620   1.580  1.00 86.15           C
ATOM    188  CD  GLN A1065      29.727  62.215   1.836  1.00 86.15           C
ATOM    189  OE1 GLN A1065      30.650  61.518   2.256  1.00 86.15           O
ATOM    190  NE2 GLN A1065      29.874  63.542   1.577  1.00 86.15           N
ATOM    191  C   GLN A1065      26.277  64.845   1.665  1.00 86.15           C
ATOM    192  O   GLN A1065      26.794  65.927   1.388  1.00 86.15           O
ATOM    193  N   ALA A1066      24.970  64.606   1.485  1.00 49.02           N
ATOM    194  CA  ALA A1066      24.119  65.536   0.814  1.00 49.02           C
ATOM    195  CB  ALA A1066      22.665  65.045   0.713  1.00 49.02           C
ATOM    196  C   ALA A1066      24.101  66.824   1.550  1.00 49.02           C
ATOM    197  O   ALA A1066      24.080  67.892   0.941  1.00 49.02           O
ATOM    198  N   SER A1067      24.129  66.766   2.888  1.00184.12           N
ATOM    199  CA  SER A1067      23.919  67.992   3.573  1.00184.12           C
ATOM    200  CB  SER A1067      22.495  68.080   4.160  1.00184.12           C
ATOM    201  OG  SER A1067      22.176  69.412   4.534  1.00184.12           O
ATOM    202  C   SER A1067      24.906  68.153   4.680  1.00184.12           C
ATOM    203  O   SER A1067      25.900  67.466   4.862  1.00184.12           O
ATOM    204  N   GLY A1068      24.577  69.031   5.590  1.00286.15           N
ATOM    205  CA  GLY A1068      25.582  69.536   6.444  1.00286.15           C
ATOM    206  C   GLY A1068      25.138  70.940   6.331  1.00286.15           C
ATOM    207  O   GLY A1068      25.644  71.842   6.992  1.00286.15           O
ATOM    208  N   SER A1069      24.141  71.069   5.416  1.00213.15           N
ATOM    209  CA  SER A1069      23.329  72.188   5.025  1.00213.15           C
ATOM    210  CB  SER A1069      23.072  72.251   3.510  1.00213.15           C
ATOM    211  OG  SER A1069      24.294  72.445   2.814  1.00213.15           O
ATOM    212  C   SER A1069      21.966  72.058   5.704  1.00213.15           C
ATOM    213  O   SER A1069      21.874  71.582   6.833  1.00213.15           O
ATOM    214  N   ALA A1070      20.887  72.501   4.995  1.00136.97           N
ATOM    215  CA  ALA A1070      19.494  72.697   5.365  1.00136.97           C
ATOM    216  CB  ALA A1070      18.848  73.887   4.632  1.00136.97           C
ATOM    217  C   ALA A1070      18.564  71.525   5.172  1.00136.97           C
ATOM    218  O   ALA A1070      18.950  70.357   5.121  1.00136.97           O
ATOM    219  N   ARG A1071      17.255  71.889   5.130  1.00243.31           N
ATOM    220  CA  ARG A1071      16.084  71.056   5.017  1.00243.31           C
ATOM    221  CB  ARG A1071      14.775  71.820   5.305  1.00243.31           C
ATOM    222  CG  ARG A1071      13.561  70.922   5.558  1.00243.31           C
ATOM    223  CD  ARG A1071      12.265  71.690   5.823  1.00243.31           C
ATOM    224  NE  ARG A1071      11.189  70.684   6.043  1.00243.31           N
ATOM    225  CZ  ARG A1071       9.918  71.093   6.331  1.00243.31           C
ATOM    226  NH1 ARG A1071       9.634  72.425   6.419  1.00243.31           N
ATOM    227  NH2 ARG A1071       8.933  70.169   6.531  1.00243.31           N
ATOM    228  C   ARG A1071      16.028  70.514   3.628  1.00243.31           C
ATOM    229  O   ARG A1071      17.048  70.440   2.947  1.00243.31           O
ATOM    230  N   GLN A1072      14.836  70.044   3.206  1.00240.79           N
ATOM    231  CA  GLN A1072      14.657  69.472   1.906  1.00240.79           C
ATOM    232  CB  GLN A1072      15.387  70.227   0.779  1.00240.79           C
ATOM    233  CG  GLN A1072      14.843  71.637   0.540  1.00240.79           C
ATOM    234  CD  GLN A1072      15.644  72.268  -0.590  1.00240.79           C
ATOM    235  OE1 GLN A1072      16.499  71.624  -1.197  1.00240.79           O
ATOM    236  NE2 GLN A1072      15.356  73.563  -0.888  1.00240.79           N
ATOM    237  C   GLN A1072      15.189  68.083   1.979  1.00240.79           C
ATOM    238  O   GLN A1072      14.540  67.129   1.552  1.00240.79           O
ATOM    239  N   VAL A1073      16.394  67.929   2.554  1.00242.29           N
ATOM    240  CA  VAL A1073      16.955  66.618   2.610  1.00242.29           C
ATOM    241  CB  VAL A1073      18.452  66.639   2.782  1.00242.29           C
ATOM    242  CG1 VAL A1073      18.812  67.480   4.021  1.00242.29           C
ATOM    243  CG2 VAL A1073      18.964  65.189   2.843  1.00242.29           C
ATOM    244  C   VAL A1073      16.338  65.873   3.740  1.00242.29           C
ATOM    245  O   VAL A1073      16.998  65.554   4.719  1.00242.29           O
ATOM    246  N   VAL A1074      15.045  65.530   3.620  1.00277.65           N
ATOM    247  CA  VAL A1074      14.435  64.724   4.628  1.00277.65           C
ATOM    248  CB  VAL A1074      13.099  65.242   5.090  1.00277.65           C
ATOM    249  CG1 VAL A1074      13.345  66.552   5.857  1.00277.65           C
ATOM    250  CG2 VAL A1074      12.169  65.439   3.879  1.00277.65           C
ATOM    251  C   VAL A1074      14.283  63.345   4.034  1.00277.65           C
ATOM    252  O   VAL A1074      13.400  63.086   3.230  1.00277.65           O
ATOM    253  N   LEU A1075      15.049  62.390   4.578  1.00203.54           N
ATOM    254  CA  LEU A1075      15.342  61.022   4.239  1.00203.54           C
ATOM    255  CB  LEU A1075      16.114  60.282   5.340  1.00203.54           C
ATOM    256  CG  LEU A1075      17.450  60.907   5.756  1.00203.54           C
ATOM    257  CD1 LEU A1075      17.245  62.306   6.359  1.00203.54           C
ATOM    258  CD2 LEU A1075      18.196  59.963   6.712  1.00203.54           C
ATOM    259  C   LEU A1075      14.090  60.221   4.125  1.00203.54           C
ATOM    260  O   LEU A1075      14.159  59.038   3.800  1.00203.54           O
ATOM    261  N   GLN A1076      12.930  60.801   4.469  1.00116.35           N
ATOM    262  CA  GLN A1076      11.707  60.050   4.513  1.00116.35           C
ATOM    263  CB  GLN A1076      10.480  60.956   4.712  1.00116.35           C
ATOM    264  CG  GLN A1076      10.616  61.967   5.859  1.00116.35           C
ATOM    265  CD  GLN A1076      10.651  61.284   7.223  1.00116.35           C
ATOM    266  OE1 GLN A1076      10.386  61.940   8.229  1.00116.35           O
ATOM    267  NE2 GLN A1076      10.990  59.968   7.280  1.00116.35           N
ATOM    268  C   GLN A1076      11.511  59.314   3.218  1.00116.35           C
ATOM    269  O   GLN A1076      11.105  58.152   3.221  1.00116.35           O
ATOM    270  N   ARG A1077      11.821  59.944   2.072  1.00172.33           N
ATOM    271  CA  ARG A1077      11.625  59.252   0.830  1.00172.33           C
ATOM    272  CB  ARG A1077      12.014  60.103  -0.391  1.00172.33           C
ATOM    273  CG  ARG A1077      11.811  59.382  -1.724  1.00172.33           C
ATOM    274  CD  ARG A1077      10.342  59.125  -2.063  1.00172.33           C
ATOM    275  NE  ARG A1077       9.731  60.435  -2.423  1.00172.33           N
ATOM    276  CZ  ARG A1077       9.836  60.904  -3.700  1.00172.33           C
ATOM    277  NH1 ARG A1077      10.506  60.175  -4.640  1.00172.33           N
ATOM    278  NH2 ARG A1077       9.274  62.102  -4.038  1.00172.33           N
ATOM    279  C   ARG A1077      12.486  58.023   0.811  1.00172.33           C
ATOM    280  O   ARG A1077      12.023  56.942   0.447  1.00172.33           O
ATOM    281  N   SER A1078      13.761  58.147   1.228  1.00 73.31           N
ATOM    282  CA  SER A1078      14.657  57.025   1.165  1.00 73.31           C
ATOM    283  CB  SER A1078      16.102  57.365   1.577  1.00 73.31           C
ATOM    284  OG  SER A1078      16.169  57.660   2.964  1.00 73.31           O
ATOM    285  C   SER A1078      14.168  55.954   2.083  1.00 73.31           C
ATOM    286  O   SER A1078      14.270  54.768   1.775  1.00 73.31           O
ATOM    287  N   MET A1079      13.630  56.347   3.251  1.00 37.94           N
ATOM    288  CA  MET A1079      13.154  55.377   4.194  1.00 37.94           C
ATOM    289  CB  MET A1079      12.705  56.012   5.520  1.00 37.94           C
ATOM    290  CG  MET A1079      13.841  56.765   6.216  1.00 37.94           C
ATOM    291  SD  MET A1079      13.399  57.521   7.807  1.00 37.94           S
ATOM    292  CE  MET A1079      13.482  55.947   8.707  1.00 37.94           C
ATOM    293  C   MET A1079      11.984  54.671   3.591  1.00 37.94           C
ATOM    294  O   MET A1079      11.818  53.464   3.751  1.00 37.94           O
ATOM    295  N   GLU A1080      11.130  55.414   2.870  1.00 64.56           N
ATOM    296  CA  GLU A1080       9.977  54.798   2.286  1.00 64.56           C
ATOM    297  CB  GLU A1080       9.063  55.801   1.564  1.00 64.56           C
ATOM    298  CG  GLU A1080       8.351  56.768   2.513  1.00 64.56           C
ATOM    299  CD  GLU A1080       7.263  55.998   3.249  1.00 64.56           C
ATOM    300  OE1 GLU A1080       7.233  54.745   3.122  1.00 64.56           O
ATOM    301  OE2 GLU A1080       6.447  56.654   3.951  1.00 64.56           O
ATOM    302  C   GLU A1080      10.451  53.795   1.289  1.00 64.56           C
ATOM    303  O   GLU A1080       9.893  52.705   1.174  1.00 64.56           O
ATOM    304  N   ARG A1081      11.528  54.127   0.557  1.00107.69           N
ATOM    305  CA  ARG A1081      11.992  53.244  -0.469  1.00107.69           C
ATOM    306  CB  ARG A1081      13.253  53.771  -1.176  1.00107.69           C
ATOM    307  CG  ARG A1081      13.011  55.044  -1.989  1.00107.69           C
ATOM    308  CD  ARG A1081      14.263  55.570  -2.693  1.00107.69           C
ATOM    309  NE  ARG A1081      14.619  54.598  -3.765  1.00107.69           N
ATOM    310  CZ  ARG A1081      14.045  54.701  -4.999  1.00107.69           C
ATOM    311  NH1 ARG A1081      13.146  55.696  -5.253  1.00107.69           N
ATOM    312  NH2 ARG A1081      14.370  53.808  -5.979  1.00107.69           N
ATOM    313  C   ARG A1081      12.339  51.923   0.144  1.00107.69           C
ATOM    314  O   ARG A1081      11.953  50.881  -0.382  1.00107.69           O
ATOM    315  N   VAL A1082      13.086  51.932   1.266  1.00101.81           N
ATOM    316  CA  VAL A1082      13.513  50.722   1.920  1.00101.81           C
ATOM    317  CB  VAL A1082      14.565  50.950   2.969  1.00101.81           C
ATOM    318  CG1 VAL A1082      15.805  51.555   2.291  1.00101.81           C
ATOM    319  CG2 VAL A1082      13.978  51.813   4.096  1.00101.81           C
ATOM    320  C   VAL A1082      12.365  50.020   2.575  1.00101.81           C
ATOM    321  O   VAL A1082      12.255  48.797   2.510  1.00101.81           O
ATOM    322  N   GLN A1083      11.445  50.785   3.184  1.00 82.34           N
ATOM    323  CA  GLN A1083      10.383  50.213   3.958  1.00 82.34           C
ATOM    324  CB  GLN A1083       9.441  51.268   4.564  1.00 82.34           C
ATOM    325  CG  GLN A1083       8.307  50.664   5.395  1.00 82.34           C
ATOM    326  CD  GLN A1083       7.668  51.788   6.197  1.00 82.34           C
ATOM    327  OE1 GLN A1083       8.309  52.374   7.068  1.00 82.34           O
ATOM    328  NE2 GLN A1083       6.379  52.100   5.901  1.00 82.34           N
ATOM    329  C   GLN A1083       9.595  49.291   3.086  1.00 82.34           C
ATOM    330  O   GLN A1083       8.985  48.341   3.575  1.00 82.34           O
ATOM    331  N   SER A1084       9.572  49.558   1.769  1.00102.72           N
ATOM    332  CA  SER A1084       8.778  48.760   0.883  1.00102.72           C
ATOM    333  CB  SER A1084       8.975  49.144  -0.597  1.00102.72           C
ATOM    334  OG  SER A1084      10.328  48.970  -0.991  1.00102.72           O
ATOM    335  C   SER A1084       9.055  47.289   1.043  1.00102.72           C
ATOM    336  O   SER A1084       8.314  46.605   1.747  1.00102.72           O
ATOM    337  N   PHE A1085      10.139  46.745   0.447  1.00118.13           N
ATOM    338  CA  PHE A1085      10.269  45.316   0.528  1.00118.13           C
ATOM    339  CB  PHE A1085      10.084  44.630  -0.835  1.00118.13           C
ATOM    340  CG  PHE A1085       8.667  44.829  -1.248  1.00118.13           C
ATOM    341  CD1 PHE A1085       8.277  45.994  -1.868  1.00118.13           C
ATOM    342  CD2 PHE A1085       7.728  43.851  -1.016  1.00118.13           C
ATOM    343  CE1 PHE A1085       6.969  46.180  -2.250  1.00118.13           C
ATOM    344  CE2 PHE A1085       6.419  44.031  -1.396  1.00118.13           C
ATOM    345  CZ  PHE A1085       6.038  45.198  -2.014  1.00118.13           C
ATOM    346  C   PHE A1085      11.627  44.915   1.022  1.00118.13           C
ATOM    347  O   PHE A1085      11.807  43.770   1.436  1.00118.13           O
ATOM    348  N   PHE A1086      12.633  45.810   0.926  1.00 63.96           N
ATOM    349  CA  PHE A1086      13.972  45.479   1.345  1.00 63.96           C
ATOM    350  CB  PHE A1086      15.013  46.497   0.845  1.00 63.96           C
ATOM    351  CG  PHE A1086      15.089  46.389  -0.640  1.00 63.96           C
ATOM    352  CD1 PHE A1086      14.192  47.061  -1.439  1.00 63.96           C
ATOM    353  CD2 PHE A1086      16.060  45.617  -1.235  1.00 63.96           C
ATOM    354  CE1 PHE A1086      14.263  46.963  -2.809  1.00 63.96           C
ATOM    355  CE2 PHE A1086      16.135  45.515  -2.604  1.00 63.96           C
ATOM    356  CZ  PHE A1086      15.236  46.189  -3.394  1.00 63.96           C
ATOM    357  C   PHE A1086      14.135  45.395   2.840  1.00 63.96           C
ATOM    358  O   PHE A1086      14.564  44.370   3.368  1.00 63.96           O
ATOM    359  N   GLN A1087      13.748  46.463   3.570  1.00 51.39           N
ATOM    360  CA  GLN A1087      14.003  46.542   4.983  1.00 51.39           C
ATOM    361  CB  GLN A1087      13.660  47.914   5.591  1.00 51.39           C
ATOM    362  CG  GLN A1087      13.931  48.000   7.094  1.00 51.39           C
ATOM    363  CD  GLN A1087      13.554  49.397   7.564  1.00 51.39           C
ATOM    364  OE1 GLN A1087      13.687  49.724   8.742  1.00 51.39           O
ATOM    365  NE2 GLN A1087      13.068  50.247   6.620  1.00 51.39           N
ATOM    366  C   GLN A1087      13.196  45.508   5.697  1.00 51.39           C
ATOM    367  O   GLN A1087      12.025  45.293   5.394  1.00 51.39           O
ATOM    368  N   LYS A1088      13.819  44.844   6.692  1.00108.64           N
ATOM    369  CA  LYS A1088      13.142  43.811   7.415  1.00108.64           C
ATOM    370  CB  LYS A1088      14.053  43.067   8.406  1.00108.64           C
ATOM    371  CG  LYS A1088      15.209  42.322   7.734  1.00108.64           C
ATOM    372  CD  LYS A1088      16.223  43.255   7.066  1.00108.64           C
ATOM    373  CE  LYS A1088      15.987  43.448   5.566  1.00108.64           C
ATOM    374  NZ  LYS A1088      16.596  44.722   5.119  1.00108.64           N
ATOM    375  C   LYS A1088      12.058  44.480   8.189  1.00108.64           C
ATOM    376  O   LYS A1088      12.253  45.555   8.752  1.00108.64           O
ATOM    377  N   ASN A1089      10.874  43.849   8.223  1.00 55.14           N
ATOM    378  CA  ASN A1089       9.735  44.416   8.879  1.00 55.14           C
ATOM    379  CB  ASN A1089       8.467  43.562   8.707  1.00 55.14           C
ATOM    380  CG  ASN A1089       8.053  43.626   7.244  1.00 55.14           C
ATOM    381  OD1 ASN A1089       7.967  42.605   6.563  1.00 55.14           O
ATOM    382  ND2 ASN A1089       7.787  44.863   6.744  1.00 55.14           N
ATOM    383  C   ASN A1089      10.009  44.521  10.347  1.00 55.14           C
ATOM    384  O   ASN A1089       9.607  45.491  10.986  1.00 55.14           O
ATOM    385  N   LYS A1090      10.707  43.514  10.907  1.00169.54           N
ATOM    386  CA  LYS A1090      10.925  43.391  12.322  1.00169.54           C
ATOM    387  CB  LYS A1090      10.172  42.160  12.843  1.00169.54           C
ATOM    388  CG  LYS A1090       8.704  42.400  13.159  1.00169.54           C
ATOM    389  CD  LYS A1090       8.623  43.161  14.465  1.00169.54           C
ATOM    390  CE  LYS A1090       9.466  42.442  15.516  1.00169.54           C
ATOM    391  NZ  LYS A1090      10.028  43.421  16.457  1.00169.54           N
ATOM    392  C   LYS A1090      12.371  43.085  12.589  1.00169.54           C
ATOM    393  O   LYS A1090      13.064  42.537  11.735  1.00169.54           O
ATOM    394  N   CYS A1091      12.869  43.439  13.798  1.00 53.95           N
ATOM    395  CA  CYS A1091      14.221  43.096  14.160  1.00 53.95           C
ATOM    396  CB  CYS A1091      15.289  43.871  13.368  1.00 53.95           C
ATOM    397  SG  CYS A1091      15.199  45.663  13.656  1.00 53.95           S
ATOM    398  C   CYS A1091      14.438  43.403  15.614  1.00 53.95           C
ATOM    399  O   CYS A1091      13.772  44.255  16.197  1.00 53.95           O
ATOM    400  N   ARG A1092      15.395  42.694  16.242  1.00166.30           N
ATOM    401  CA  ARG A1092      15.725  42.891  17.626  1.00166.30           C
ATOM    402  CB  ARG A1092      16.493  41.685  18.196  1.00166.30           C
ATOM    403  CG  ARG A1092      16.884  41.814  19.666  1.00166.30           C
ATOM    404  CD  ARG A1092      17.646  40.600  20.206  1.00166.30           C
ATOM    405  NE  ARG A1092      16.682  39.468  20.302  1.00166.30           N
ATOM    406  CZ  ARG A1092      16.466  38.663  19.223  1.00166.30           C
ATOM    407  NH1 ARG A1092      17.143  38.895  18.061  1.00166.30           N
ATOM    408  NH2 ARG A1092      15.581  37.628  19.305  1.00166.30           N
ATOM    409  C   ARG A1092      16.618  44.093  17.721  1.00166.30           C
ATOM    410  O   ARG A1092      17.448  44.330  16.846  1.00166.30           O
ATOM    411  N   LEU A1093      16.475  44.894  18.797  1.00157.01           N
ATOM    412  CA  LEU A1093      17.318  46.048  18.952  1.00157.01           C
ATOM    413  CB  LEU A1093      16.767  47.089  19.942  1.00157.01           C
ATOM    414  CG  LEU A1093      15.443  47.730  19.489  1.00157.01           C
ATOM    415  CD1 LEU A1093      14.946  48.765  20.511  1.00157.01           C
ATOM    416  CD2 LEU A1093      15.556  48.300  18.066  1.00157.01           C
ATOM    417  C   LEU A1093      18.637  45.563  19.482  1.00157.01           C
ATOM    418  O   LEU A1093      18.710  44.945  20.543  1.00157.01           O
ATOM    419  N   PRO A1094      19.701  45.860  18.786  1.00 74.78           N
ATOM    420  CA  PRO A1094      20.995  45.353  19.155  1.00 74.78           C
ATOM    421  CD  PRO A1094      19.635  46.256  17.389  1.00 74.78           C
ATOM    422  CB  PRO A1094      21.941  45.830  18.055  1.00 74.78           C
ATOM    423  CG  PRO A1094      21.029  45.945  16.817  1.00 74.78           C
ATOM    424  C   PRO A1094      21.415  45.727  20.540  1.00 74.78           C
ATOM    425  O   PRO A1094      22.083  44.933  21.199  1.00 74.78           O
ATOM    426  N   LEU A1095      21.054  46.939  20.982  1.00166.16           N
ATOM    427  CA  LEU A1095      21.382  47.473  22.269  1.00166.16           C
ATOM    428  CB  LEU A1095      21.071  48.981  22.311  1.00166.16           C
ATOM    429  CG  LEU A1095      19.599  49.377  22.068  1.00166.16           C
ATOM    430  CD1 LEU A1095      18.706  49.059  23.278  1.00166.16           C
ATOM    431  CD2 LEU A1095      19.488  50.844  21.622  1.00166.16           C
ATOM    432  C   LEU A1095      20.633  46.762  23.349  1.00166.16           C
ATOM    433  O   LEU A1095      21.139  46.649  24.466  1.00166.16           O
ATOM    434  N   LYS A1096      19.383  46.333  23.060  1.00 58.40           N
ATOM    435  CA  LYS A1096      18.596  45.612  24.022  1.00 58.40           C
ATOM    436  CB  LYS A1096      17.542  46.474  24.739  1.00 58.40           C
ATOM    437  CG  LYS A1096      18.142  47.490  25.713  1.00 58.40           C
ATOM    438  CD  LYS A1096      17.130  48.516  26.227  1.00 58.40           C
ATOM    439  CE  LYS A1096      17.729  49.530  27.204  1.00 58.40           C
ATOM    440  NZ  LYS A1096      16.685  50.476  27.656  1.00 58.40           N
ATOM    441  C   LYS A1096      17.857  44.542  23.280  1.00 58.40           C
ATOM    442  O   LYS A1096      16.919  44.812  22.532  1.00 58.40           O
ATOM    443  N   PRO A1097      18.258  43.322  23.494  1.00109.21           N
ATOM    444  CA  PRO A1097      17.669  42.199  22.819  1.00109.21           C
ATOM    445  CD  PRO A1097      19.608  43.039  23.946  1.00109.21           C
ATOM    446  CB  PRO A1097      18.620  41.019  23.051  1.00109.21           C
ATOM    447  CG  PRO A1097      19.615  41.514  24.119  1.00109.21           C
ATOM    448  C   PRO A1097      16.246  41.923  23.197  1.00109.21           C
ATOM    449  O   PRO A1097      15.546  41.286  22.412  1.00109.21           O
ATOM    450  N   SER A1098      15.803  42.365  24.388  1.00 82.08           N
ATOM    451  CA  SER A1098      14.471  42.099  24.857  1.00 82.08           C
ATOM    452  CB  SER A1098      14.281  42.464  26.339  1.00 82.08           C
ATOM    453  OG  SER A1098      12.949  42.180  26.744  1.00 82.08           O
ATOM    454  C   SER A1098      13.476  42.895  24.074  1.00 82.08           C
ATOM    455  O   SER A1098      12.286  42.576  24.072  1.00 82.08           O
ATOM    456  N   LEU A1099      13.932  43.965  23.398  1.00134.93           N
ATOM    457  CA  LEU A1099      13.018  44.815  22.693  1.00134.93           C
ATOM    458  CB  LEU A1099      13.444  46.299  22.750  1.00134.93           C
ATOM    459  CG  LEU A1099      12.483  47.313  22.096  1.00134.93           C
ATOM    460  CD1 LEU A1099      12.450  47.191  20.564  1.00134.93           C
ATOM    461  CD2 LEU A1099      11.089  47.247  22.740  1.00134.93           C
ATOM    462  C   LEU A1099      12.972  44.380  21.262  1.00134.93           C
ATOM    463  O   LEU A1099      13.992  44.049  20.661  1.00134.93           O
ATOM    464  N   VAL A1100      11.754  44.363  20.682  1.00108.96           N
ATOM    465  CA  VAL A1100      11.577  43.961  19.318  1.00108.96           C
ATOM    466  CB  VAL A1100      10.594  42.831  19.221  1.00108.96           C
ATOM    467  CG1 VAL A1100      11.181  41.613  19.954  1.00108.96           C
ATOM    468  CG2 VAL A1100       9.242  43.300  19.787  1.00108.96           C
ATOM    469  C   VAL A1100      11.069  45.154  18.550  1.00108.96           C
ATOM    470  O   VAL A1100      10.078  45.771  18.933  1.00108.96           O
ATOM    471  N   ALA A1101      11.729  45.501  17.419  1.00 48.74           N
ATOM    472  CA  ALA A1101      11.367  46.692  16.692  1.00 48.74           C
ATOM    473  CB  ALA A1101      12.577  47.536  16.254  1.00 48.74           C
ATOM    474  C   ALA A1101      10.601  46.338  15.456  1.00 48.74           C
ATOM    475  O   ALA A1101      10.880  45.345  14.789  1.00 48.74           O
ATOM    476  N   LYS A1102       9.609  47.179  15.105  1.00149.70           N
ATOM    477  CA  LYS A1102       8.753  46.890  13.992  1.00149.70           C
ATOM    478  CB  LYS A1102       7.262  46.867  14.386  1.00149.70           C
ATOM    479  CG  LYS A1102       6.321  46.248  13.345  1.00149.70           C
ATOM    480  CD  LYS A1102       6.516  44.745  13.143  1.00149.70           C
ATOM    481  CE  LYS A1102       5.571  44.141  12.102  1.00149.70           C
ATOM    482  NZ  LYS A1102       5.966  44.578  10.744  1.00149.70           N
ATOM    483  C   LYS A1102       8.959  47.936  12.935  1.00149.70           C
ATOM    484  O   LYS A1102      10.082  48.344  12.644  1.00149.70           O
ATOM    485  N   GLU A1103       7.850  48.374  12.310  1.00 82.20           N
ATOM    486  CA  GLU A1103       7.871  49.305  11.222  1.00 82.20           C
ATOM    487  CB  GLU A1103       6.490  49.517  10.576  1.00 82.20           C
ATOM    488  CG  GLU A1103       6.495  50.505   9.409  1.00 82.20           C
ATOM    489  CD  GLU A1103       5.070  50.606   8.882  1.00 82.20           C
ATOM    490  OE1 GLU A1103       4.198  49.852   9.391  1.00 82.20           O
ATOM    491  OE2 GLU A1103       4.833  51.440   7.968  1.00 82.20           O
ATOM    492  C   GLU A1103       8.363  50.639  11.678  1.00 82.20           C
ATOM    493  O   GLU A1103       8.198  51.037  12.830  1.00 82.20           O
ATOM    494  N   LEU A1104       9.015  51.358  10.744  1.00 93.85           N
ATOM    495  CA  LEU A1104       9.531  52.666  11.012  1.00 93.85           C
ATOM    496  CB  LEU A1104      10.456  53.202   9.903  1.00 93.85           C
ATOM    497  CG  LEU A1104      11.675  52.315   9.588  1.00 93.85           C
ATOM    498  CD1 LEU A1104      11.261  51.006   8.900  1.00 93.85           C
ATOM    499  CD2 LEU A1104      12.742  53.095   8.807  1.00 93.85           C
ATOM    500  C   LEU A1104       8.362  53.595  11.039  1.00 93.85           C
ATOM    501  O   LEU A1104       7.348  53.345  10.389  1.00 93.85           O
ATOM    502  N   ASN A1105       8.459  54.678  11.834  1.00 74.26           N
ATOM    503  CA  ASN A1105       7.425  55.669  11.830  1.00 74.26           C
ATOM    504  CB  ASN A1105       7.060  56.182  13.233  1.00 74.26           C
ATOM    505  CG  ASN A1105       6.379  55.047  13.983  1.00 74.26           C
ATOM    506  OD1 ASN A1105       6.844  54.612  15.036  1.00 74.26           O
ATOM    507  ND2 ASN A1105       5.243  54.549  13.425  1.00 74.26           N
ATOM    508  C   ASN A1105       8.030  56.809  11.074  1.00 74.26           C
ATOM    509  O   ASN A1105       8.680  57.679  11.649  1.00 74.26           O
ATOM    510  N   ILE A1106       7.766  56.858   9.757  1.00100.86           N
ATOM    511  CA  ILE A1106       8.396  57.788   8.868  1.00100.86           C
ATOM    512  CB  ILE A1106       7.922  57.655   7.446  1.00100.86           C
ATOM    513  CG2 ILE A1106       8.417  58.875   6.655  1.00100.86           C
ATOM    514  CG1 ILE A1106       8.368  56.313   6.842  1.00100.86           C
ATOM    515  CD1 ILE A1106       7.618  55.105   7.386  1.00100.86           C
ATOM    516  C   ILE A1106       8.129  59.193   9.297  1.00100.86           C
ATOM    517  O   ILE A1106       9.005  60.047   9.208  1.00100.86           O
ATOM    518  N   LYS A1107       6.919  59.487   9.787  1.00107.48           N
ATOM    519  CA  LYS A1107       6.594  60.847  10.107  1.00107.48           C
ATOM    520  CB  LYS A1107       5.184  60.987  10.703  1.00107.48           C
ATOM    521  CG  LYS A1107       4.068  60.639   9.716  1.00107.48           C
ATOM    522  CD  LYS A1107       4.045  59.162   9.317  1.00107.48           C
ATOM    523  CE  LYS A1107       3.564  58.231  10.432  1.00107.48           C
ATOM    524  NZ  LYS A1107       3.575  56.829   9.958  1.00107.48           N
ATOM    525  C   LYS A1107       7.561  61.391  11.117  1.00107.48           C
ATOM    526  O   LYS A1107       7.941  62.559  11.041  1.00107.48           O
ATOM    527  N   SER A1108       7.956  60.570  12.107  1.00 94.39           N
ATOM    528  CA  SER A1108       8.812  60.996  13.184  1.00 94.39           C
ATOM    529  CB  SER A1108       8.738  60.060  14.402  1.00 94.39           C
ATOM    530  OG  SER A1108       9.599  60.528  15.431  1.00 94.39           O
ATOM    531  C   SER A1108      10.262  61.096  12.794  1.00 94.39           C
ATOM    532  O   SER A1108      11.044  61.701  13.526  1.00 94.39           O
ATOM    533  N   CYS A1109      10.687  60.505  11.660  1.00 65.12           N
ATOM    534  CA  CYS A1109      12.096  60.492  11.368  1.00 65.12           C
ATOM    535  CB  CYS A1109      12.477  59.502  10.256  1.00 65.12           C
ATOM    536  SG  CYS A1109      12.074  57.791  10.717  1.00 65.12           S
ATOM    537  C   CYS A1109      12.558  61.850  10.944  1.00 65.12           C
ATOM    538  O   CYS A1109      11.788  62.644  10.406  1.00 65.12           O
ATOM    539  N   SER A1110      13.849  62.156  11.207  1.00101.05           N
ATOM    540  CA  SER A1110      14.377  63.429  10.823  1.00101.05           C
ATOM    541  CB  SER A1110      13.804  64.601  11.639  1.00101.05           C
ATOM    542  OG  SER A1110      14.375  65.826  11.200  1.00101.05           O
ATOM    543  C   SER A1110      15.859  63.437  11.023  1.00101.05           C
ATOM    544  O   SER A1110      16.426  62.585  11.708  1.00101.05           O
ATOM    545  N   PHE A1111      16.534  64.420  10.396  1.00188.65           N
ATOM    546  CA  PHE A1111      17.942  64.547  10.595  1.00188.65           C
ATOM    547  CB  PHE A1111      18.717  64.872   9.300  1.00188.65           C
ATOM    548  CG  PHE A1111      18.229  66.168   8.743  1.00188.65           C
ATOM    549  CD1 PHE A1111      17.149  66.196   7.891  1.00188.65           C
ATOM    550  CD2 PHE A1111      18.848  67.353   9.069  1.00188.65           C
ATOM    551  CE1 PHE A1111      16.693  67.386   7.372  1.00188.65           C
ATOM    552  CE2 PHE A1111      18.397  68.545   8.554  1.00188.65           C
ATOM    553  CZ  PHE A1111      17.318  68.564   7.703  1.00188.65           C
ATOM    554  C   PHE A1111      18.130  65.663  11.585  1.00188.65           C
ATOM    555  O   PHE A1111      17.591  66.760  11.433  1.00188.65           O
ATOM    556  N   PHE A1112      18.923  65.400  12.642  1.00 98.79           N
ATOM    557  CA  PHE A1112      19.073  66.331  13.728  1.00 98.79           C
ATOM    558  CB  PHE A1112      19.877  65.805  14.932  1.00 98.79           C
ATOM    559  CG  PHE A1112      19.210  64.681  15.640  1.00 98.79           C
ATOM    560  CD1 PHE A1112      19.372  63.388  15.199  1.00 98.79           C
ATOM    561  CD2 PHE A1112      18.452  64.917  16.763  1.00 98.79           C
ATOM    562  CE1 PHE A1112      18.772  62.346  15.863  1.00 98.79           C
ATOM    563  CE2 PHE A1112      17.849  63.879  17.431  1.00 98.79           C
ATOM    564  CZ  PHE A1112      18.009  62.591  16.980  1.00 98.79           C
ATOM    565  C   PHE A1112      19.907  67.482  13.287  1.00 98.79           C
ATOM    566  O   PHE A1112      20.715  67.357  12.372  1.00 98.79           O
ATOM    567  N   SER A1113      19.731  68.645  13.951  1.00 76.31           N
ATOM    568  CA  SER A1113      20.574  69.763  13.656  1.00 76.31           C
ATOM    569  CB  SER A1113      19.925  71.121  13.990  1.00 76.31           C
ATOM    570  OG  SER A1113      19.577  71.188  15.365  1.00 76.31           O
ATOM    571  C   SER A1113      21.794  69.571  14.512  1.00 76.31           C
ATOM    572  O   SER A1113      21.924  70.152  15.590  1.00 76.31           O
ATOM    573  N   SER A1114      22.739  68.740  14.019  1.00 72.51           N
ATOM    574  CA  SER A1114      23.935  68.388  14.736  1.00 72.51           C
ATOM    575  CB  SER A1114      23.824  66.964  15.299  1.00 72.51           C
ATOM    576  OG  SER A1114      25.046  66.544  15.873  1.00 72.51           O
ATOM    577  C   SER A1114      25.041  68.404  13.726  1.00 72.51           C
ATOM    578  O   SER A1114      24.770  68.258  12.538  1.00 72.51           O
ATOM    579  N   ASN A1115      26.316  68.533  14.163  1.00118.49           N
ATOM    580  CA  ASN A1115      27.377  68.721  13.210  1.00118.49           C
ATOM    581  CB  ASN A1115      28.806  68.885  13.791  1.00118.49           C
ATOM    582  CG  ASN A1115      29.519  67.557  14.040  1.00118.49           C
ATOM    583  OD1 ASN A1115      29.066  66.645  14.729  1.00118.49           O
ATOM    584  ND2 ASN A1115      30.726  67.452  13.421  1.00118.49           N
ATOM    585  C   ASN A1115      27.396  67.547  12.279  1.00118.49           C
ATOM    586  O   ASN A1115      27.509  67.682  11.062  1.00118.49           O
ATOM    587  N   ALA A1116      27.245  66.360  12.872  1.00 92.49           N
ATOM    588  CA  ALA A1116      27.250  65.045  12.307  1.00 92.49           C
ATOM    589  CB  ALA A1116      27.272  63.943  13.380  1.00 92.49           C
ATOM    590  C   ALA A1116      26.052  64.811  11.440  1.00 92.49           C
ATOM    591  O   ALA A1116      26.042  63.877  10.644  1.00 92.49           O
ATOM    592  N   VAL A1117      24.976  65.596  11.627  1.00151.31           N
ATOM    593  CA  VAL A1117      23.721  65.331  10.979  1.00151.31           C
ATOM    594  CB  VAL A1117      23.799  65.530   9.484  1.00151.31           C
ATOM    595  CG1 VAL A1117      22.429  65.242   8.839  1.00151.31           C
ATOM    596  CG2 VAL A1117      24.325  66.950   9.223  1.00151.31           C
ATOM    597  C   VAL A1117      23.288  63.912  11.309  1.00151.31           C
ATOM    598  O   VAL A1117      23.082  63.107  10.401  1.00151.31           O
ATOM    599  N   PRO A1118      23.120  63.523  12.565  1.00 96.39           N
ATOM    600  CA  PRO A1118      22.727  62.168  12.858  1.00 96.39           C
ATOM    601  CD  PRO A1118      23.727  64.146  13.737  1.00 96.39           C
ATOM    602  CB  PRO A1118      22.955  61.946  14.349  1.00 96.39           C
ATOM    603  CG  PRO A1118      23.993  63.007  14.732  1.00 96.39           C
ATOM    604  C   PRO A1118      21.303  61.941  12.492  1.00 96.39           C
ATOM    605  O   PRO A1118      20.533  62.899  12.463  1.00 96.39           O
ATOM    606  N   LEU A1119      20.943  60.682  12.187  1.00 64.41           N
ATOM    607  CA  LEU A1119      19.579  60.364  11.897  1.00 64.41           C
ATOM    608  CB  LEU A1119      19.422  59.096  11.045  1.00 64.41           C
ATOM    609  CG  LEU A1119      20.178  59.170   9.708  1.00 64.41           C
ATOM    610  CD1 LEU A1119      19.855  57.961   8.817  1.00 64.41           C
ATOM    611  CD2 LEU A1119      19.958  60.522   9.013  1.00 64.41           C
ATOM    612  C   LEU A1119      18.889  60.102  13.201  1.00 64.41           C
ATOM    613  O   LEU A1119      19.474  59.532  14.122  1.00 64.41           O
ATOM    614  N   LYS A1120      17.620  60.540  13.313  1.00103.85           N
ATOM    615  CA  LYS A1120      16.815  60.237  14.465  1.00103.85           C
ATOM    616  CB  LYS A1120      16.082  61.445  15.069  1.00103.85           C
ATOM    617  CG  LYS A1120      15.191  61.064  16.255  1.00103.85           C
ATOM    618  CD  LYS A1120      14.641  62.257  17.040  1.00103.85           C
ATOM    619  CE  LYS A1120      15.389  62.534  18.345  1.00103.85           C
ATOM    620  NZ  LYS A1120      15.119  61.454  19.320  1.00103.85           N
ATOM    621  C   LYS A1120      15.733  59.363  13.924  1.00103.85           C
ATOM    622  O   LYS A1120      14.919  59.818  13.123  1.00103.85           O
ATOM    623  N   VAL A1121      15.681  58.086  14.340  1.00 42.20           N
ATOM    624  CA  VAL A1121      14.671  57.235  13.779  1.00 42.20           C
ATOM    625  CB  VAL A1121      15.226  56.011  13.110  1.00 42.20           C
ATOM    626  CG1 VAL A1121      14.057  55.141  12.619  1.00 42.20           C
ATOM    627  CG2 VAL A1121      16.182  56.459  11.992  1.00 42.20           C
ATOM    628  C   VAL A1121      13.765  56.774  14.876  1.00 42.20           C
ATOM    629  O   VAL A1121      14.167  56.685  16.035  1.00 42.20           O
ATOM    630  N   THR A1122      12.488  56.515  14.527  1.00104.62           N
ATOM    631  CA  THR A1122      11.532  56.012  15.470  1.00104.62           C
ATOM    632  CB  THR A1122      10.435  56.989  15.783  1.00104.62           C
ATOM    633  OG1 THR A1122       9.602  56.480  16.815  1.00104.62           O
ATOM    634  CG2 THR A1122       9.612  57.244  14.509  1.00104.62           C
ATOM    635  C   THR A1122      10.907  54.813  14.842  1.00104.62           C
ATOM    636  O   THR A1122      10.589  54.828  13.655  1.00104.62           O
ATOM    637  N   MET A1123      10.725  53.743  15.641  1.00107.09           N
ATOM    638  CA  MET A1123      10.170  52.509  15.166  1.00107.09           C
ATOM    639  CB  MET A1123      11.127  51.308  15.306  1.00107.09           C
ATOM    640  CG  MET A1123      12.470  51.381  14.569  1.00107.09           C
ATOM    641  SD  MET A1123      12.406  51.161  12.767  1.00107.09           S
ATOM    642  CE  MET A1123      12.117  52.917  12.434  1.00107.09           C
ATOM    643  C   MET A1123       9.052  52.166  16.095  1.00107.09           C
ATOM    644  O   MET A1123       9.029  52.590  17.250  1.00107.09           O
ATOM    645  N   VAL A1124       8.082  51.384  15.590  1.00103.39           N
ATOM    646  CA  VAL A1124       7.004  50.920  16.406  1.00103.39           C
ATOM    647  CB  VAL A1124       5.745  50.627  15.641  1.00103.39           C
ATOM    648  CG1 VAL A1124       5.226  51.944  15.039  1.00103.39           C
ATOM    649  CG2 VAL A1124       6.045  49.545  14.592  1.00103.39           C
ATOM    650  C   VAL A1124       7.468  49.653  17.044  1.00103.39           C
ATOM    651  O   VAL A1124       8.405  49.013  16.570  1.00103.39           O
ATOM    652  N   ASN A1125       6.850  49.282  18.180  1.00 83.03           N
ATOM    653  CA  ASN A1125       7.216  48.061  18.834  1.00 83.03           C
ATOM    654  CB  ASN A1125       6.910  48.016  20.343  1.00 83.03           C
ATOM    655  CG  ASN A1125       8.046  48.653  21.123  1.00 83.03           C
ATOM    656  OD1 ASN A1125       9.195  48.229  21.015  1.00 83.03           O
ATOM    657  ND2 ASN A1125       7.720  49.686  21.944  1.00 83.03           N
ATOM    658  C   ASN A1125       6.399  46.976  18.233  1.00 83.03           C
ATOM    659  O   ASN A1125       5.182  47.089  18.094  1.00 83.03           O
ATOM    660  N   ALA A1126       7.066  45.872  17.867  1.00 50.26           N
ATOM    661  CA  ALA A1126       6.330  44.787  17.313  1.00 50.26           C
ATOM    662  CB  ALA A1126       7.183  43.556  17.004  1.00 50.26           C
ATOM    663  C   ALA A1126       5.353  44.345  18.358  1.00 50.26           C
ATOM    664  O   ALA A1126       4.220  44.004  18.036  1.00 50.26           O
ATOM    665  N   ASP A1127       5.774  44.341  19.640  1.00 99.48           N
ATOM    666  CA  ASP A1127       4.970  43.857  20.736  1.00 99.48           C
ATOM    667  CB  ASP A1127       5.814  43.543  21.986  1.00 99.48           C
ATOM    668  CG  ASP A1127       4.927  42.901  23.042  1.00 99.48           C
ATOM    669  OD1 ASP A1127       4.437  41.766  22.797  1.00 99.48           O
ATOM    670  OD2 ASP A1127       4.734  43.535  24.113  1.00 99.48           O
ATOM    671  C   ASP A1127       3.925  44.863  21.146  1.00 99.48           C
ATOM    672  O   ASP A1127       4.001  46.053  20.854  1.00 99.48           O
ATOM    673  N   PRO A1128       2.913  44.378  21.814  1.00206.92           N
ATOM    674  CA  PRO A1128       1.885  45.264  22.301  1.00206.92           C
ATOM    675  CD  PRO A1128       2.361  43.093  21.412  1.00206.92           C
ATOM    676  CB  PRO A1128       0.661  44.390  22.559  1.00206.92           C
ATOM    677  CG  PRO A1128       0.839  43.220  21.576  1.00206.92           C
ATOM    678  C   PRO A1128       2.329  46.038  23.511  1.00206.92           C
ATOM    679  O   PRO A1128       3.207  45.575  24.237  1.00206.92           O
ATOM    680  N   MET A1129       1.712  47.216  23.738  1.00353.27           N
ATOM    681  CA  MET A1129       1.964  48.090  24.853  1.00353.27           C
ATOM    682  CB  MET A1129       1.636  47.456  26.217  1.00353.27           C
ATOM    683  CG  MET A1129       0.150  47.147  26.411  1.00353.27           C
ATOM    684  SD  MET A1129      -0.257  46.397  28.016  1.00353.27           S
ATOM    685  CE  MET A1129      -2.037  46.271  27.681  1.00353.27           C
ATOM    686  C   MET A1129       3.397  48.530  24.881  1.00353.27           C
ATOM    687  O   MET A1129       4.305  47.718  25.051  1.00353.27           O
ATOM    688  N   GLY A1130       3.619  49.859  24.736  1.00152.12           N
ATOM    689  CA  GLY A1130       4.927  50.457  24.803  1.00152.12           C
ATOM    690  C   GLY A1130       4.907  51.767  24.044  1.00152.12           C
ATOM    691  O   GLY A1130       3.944  52.072  23.343  1.00152.12           O
ATOM    692  N   GLU A1131       5.982  52.581  24.197  1.00 77.26           N
ATOM    693  CA  GLU A1131       6.207  53.836  23.509  1.00 77.26           C
ATOM    694  CB  GLU A1131       7.074  54.815  24.315  1.00 77.26           C
ATOM    695  CG  GLU A1131       6.422  55.283  25.616  1.00 77.26           C
ATOM    696  CD  GLU A1131       7.466  56.065  26.399  1.00 77.26           C
ATOM    697  OE1 GLU A1131       8.599  56.229  25.873  1.00 77.26           O
ATOM    698  OE2 GLU A1131       7.144  56.508  27.533  1.00 77.26           O
ATOM    699  C   GLU A1131       6.996  53.476  22.278  1.00 77.26           C
ATOM    700  O   GLU A1131       7.355  52.315  22.103  1.00 77.26           O
ATOM    701  N   GLU A1132       7.269  54.444  21.372  1.00120.57           N
ATOM    702  CA  GLU A1132       8.041  54.163  20.186  1.00120.57           C
ATOM    703  CB  GLU A1132       8.017  55.314  19.163  1.00120.57           C
ATOM    704  CG  GLU A1132       8.431  56.670  19.744  1.00120.57           C
ATOM    705  CD  GLU A1132       9.949  56.734  19.826  1.00120.57           C
ATOM    706  OE1 GLU A1132      10.614  55.928  19.124  1.00120.57           O
ATOM    707  OE2 GLU A1132      10.464  57.595  20.588  1.00120.57           O
ATOM    708  C   GLU A1132       9.459  53.923  20.606  1.00120.57           C
ATOM    709  O   GLU A1132       9.866  54.309  21.701  1.00120.57           O
ATOM    710  N   ILE A1133      10.238  53.238  19.740  1.00 93.88           N
ATOM    711  CA  ILE A1133      11.609  52.921  20.030  1.00 93.88           C
ATOM    712  CB  ILE A1133      12.036  51.559  19.562  1.00 93.88           C
ATOM    713  CG2 ILE A1133      13.521  51.381  19.919  1.00 93.88           C
ATOM    714  CG1 ILE A1133      11.130  50.470  20.151  1.00 93.88           C
ATOM    715  CD1 ILE A1133       9.735  50.468  19.531  1.00 93.88           C
ATOM    716  C   ILE A1133      12.432  53.881  19.240  1.00 93.88           C
ATOM    717  O   ILE A1133      12.319  53.944  18.017  1.00 93.88           O
ATOM    718  N   ASN A1134      13.291  54.657  19.924  1.00 90.16           N
ATOM    719  CA  ASN A1134      14.039  55.657  19.225  1.00 90.16           C
ATOM    720  CB  ASN A1134      13.976  57.037  19.910  1.00 90.16           C
ATOM    721  CG  ASN A1134      14.257  58.138  18.891  1.00 90.16           C
ATOM    722  OD1 ASN A1134      13.528  59.127  18.839  1.00 90.16           O
ATOM    723  ND2 ASN A1134      15.322  57.980  18.063  1.00 90.16           N
ATOM    724  C   ASN A1134      15.478  55.242  19.180  1.00 90.16           C
ATOM    725  O   ASN A1134      16.047  54.794  20.176  1.00 90.16           O
ATOM    726  N   VAL A1135      16.092  55.354  17.984  1.00103.52           N
ATOM    727  CA  VAL A1135      17.480  55.044  17.827  1.00103.52           C
ATOM    728  CB  VAL A1135      17.726  53.720  17.168  1.00103.52           C
ATOM    729  CG1 VAL A1135      17.161  52.612  18.071  1.00103.52           C
ATOM    730  CG2 VAL A1135      17.112  53.755  15.758  1.00103.52           C
ATOM    731  C   VAL A1135      18.095  56.088  16.945  1.00103.52           C
ATOM    732  O   VAL A1135      17.520  56.497  15.938  1.00103.52           O
ATOM    733  N   MET A1136      19.314  56.534  17.299  1.00135.33           N
ATOM    734  CA  MET A1136      19.999  57.545  16.547  1.00135.33           C
ATOM    735  CB  MET A1136      20.597  58.623  17.469  1.00135.33           C
ATOM    736  CG  MET A1136      21.086  59.912  16.806  1.00135.33           C
ATOM    737  SD  MET A1136      21.756  61.105  18.008  1.00135.33           S
ATOM    738  CE  MET A1136      21.591  62.587  16.973  1.00135.33           C
ATOM    739  C   MET A1136      21.123  56.844  15.830  1.00135.33           C
ATOM    740  O   MET A1136      21.851  56.064  16.441  1.00135.33           O
ATOM    741  N   PHE A1137      21.267  57.071  14.502  1.00 75.69           N
ATOM    742  CA  PHE A1137      22.351  56.495  13.737  1.00 75.69           C
ATOM    743  CB  PHE A1137      21.939  55.890  12.378  1.00 75.69           C
ATOM    744  CG  PHE A1137      21.369  54.528  12.589  1.00 75.69           C
ATOM    745  CD1 PHE A1137      20.067  54.349  12.992  1.00 75.69           C
ATOM    746  CD2 PHE A1137      22.153  53.418  12.366  1.00 75.69           C
ATOM    747  CE1 PHE A1137      19.561  53.083  13.176  1.00 75.69           C
ATOM    748  CE2 PHE A1137      21.652  52.150  12.549  1.00 75.69           C
ATOM    749  CZ  PHE A1137      20.352  51.981  12.956  1.00 75.69           C
ATOM    750  C   PHE A1137      23.306  57.609  13.442  1.00 75.69           C
ATOM    751  O   PHE A1137      22.905  58.666  12.963  1.00 75.69           O
ATOM    752  N   LYS A1138      24.614  57.384  13.681  1.00165.25           N
ATOM    753  CA  LYS A1138      25.541  58.482  13.644  1.00165.25           C
ATOM    754  CB  LYS A1138      25.994  58.730  15.095  1.00165.25           C
ATOM    755  CG  LYS A1138      27.132  59.709  15.380  1.00165.25           C
ATOM    756  CD  LYS A1138      26.727  61.161  15.618  1.00165.25           C
ATOM    757  CE  LYS A1138      27.706  61.872  16.561  1.00165.25           C
ATOM    758  NZ  LYS A1138      27.486  61.436  17.967  1.00165.25           N
ATOM    759  C   LYS A1138      26.805  58.153  12.905  1.00165.25           C
ATOM    760  O   LYS A1138      27.402  57.097  13.106  1.00165.25           O
ATOM    761  N   VAL A1139      27.272  59.093  12.054  1.00 46.67           N
ATOM    762  CA  VAL A1139      28.549  58.930  11.416  1.00 46.67           C
ATOM    763  CB  VAL A1139      28.496  58.899   9.923  1.00 46.67           C
ATOM    764  CG1 VAL A1139      29.938  58.835   9.393  1.00 46.67           C
ATOM    765  CG2 VAL A1139      27.619  57.713   9.490  1.00 46.67           C
ATOM    766  C   VAL A1139      29.366  60.123  11.825  1.00 46.67           C
ATOM    767  O   VAL A1139      28.850  61.237  11.906  1.00 46.67           O
ATOM    768  N   GLY A1140      30.676  59.925  12.085  1.00 48.77           N
ATOM    769  CA  GLY A1140      31.517  61.023  12.479  1.00 48.77           C
ATOM    770  C   GLY A1140      32.091  60.833  13.862  1.00 48.77           C
ATOM    771  O   GLY A1140      33.123  61.423  14.176  1.00 48.77           O
ATOM    772  N   GLU A1141      31.480  60.012  14.737  1.00 99.34           N
ATOM    773  CA  GLU A1141      32.049  59.897  16.056  1.00 99.34           C
ATOM    774  CB  GLU A1141      31.032  60.211  17.174  1.00 99.34           C
ATOM    775  CG  GLU A1141      31.657  60.316  18.567  1.00 99.34           C
ATOM    776  CD  GLU A1141      30.575  60.598  19.605  1.00 99.34           C
ATOM    777  OE1 GLU A1141      29.912  61.665  19.505  1.00 99.34           O
ATOM    778  OE2 GLU A1141      30.400  59.744  20.517  1.00 99.34           O
ATOM    779  C   GLU A1141      32.515  58.481  16.261  1.00 99.34           C
ATOM    780  O   GLU A1141      31.912  57.538  15.753  1.00 99.34           O
ATOM    781  N   ASP A1142      33.622  58.304  17.015  1.00 73.35           N
ATOM    782  CA  ASP A1142      34.180  57.010  17.318  1.00 73.35           C
ATOM    783  CB  ASP A1142      35.657  57.122  17.744  1.00 73.35           C
ATOM    784  CG  ASP A1142      36.221  55.745  18.057  1.00 73.35           C
ATOM    785  OD1 ASP A1142      35.520  54.734  17.789  1.00 73.35           O
ATOM    786  OD2 ASP A1142      37.367  55.689  18.579  1.00 73.35           O
ATOM    787  C   ASP A1142      33.426  56.479  18.504  1.00 73.35           C
ATOM    788  O   ASP A1142      33.805  56.712  19.649  1.00 73.35           O
ATOM    789  N   LEU A1143      32.354  55.707  18.243  1.00141.63           N
ATOM    790  CA  LEU A1143      31.456  55.197  19.247  1.00141.63           C
ATOM    791  CB  LEU A1143      30.148  54.583  18.712  1.00141.63           C
ATOM    792  CG  LEU A1143      29.188  55.593  18.054  1.00141.63           C
ATOM    793  CD1 LEU A1143      28.902  56.789  18.978  1.00141.63           C
ATOM    794  CD2 LEU A1143      29.646  55.993  16.646  1.00141.63           C
ATOM    795  C   LEU A1143      32.090  54.191  20.162  1.00141.63           C
ATOM    796  O   LEU A1143      31.559  53.938  21.240  1.00141.63           O
ATOM    797  N   ARG A1144      33.191  53.532  19.759  1.00166.14           N
ATOM    798  CA  ARG A1144      33.752  52.520  20.614  1.00166.14           C
ATOM    799  CB  ARG A1144      34.911  51.739  19.975  1.00166.14           C
ATOM    800  CG  ARG A1144      36.092  52.587  19.521  1.00166.14           C
ATOM    801  CD  ARG A1144      37.180  51.751  18.851  1.00166.14           C
ATOM    802  NE  ARG A1144      38.268  52.676  18.436  1.00166.14           N
ATOM    803  CZ  ARG A1144      39.429  52.170  17.928  1.00166.14           C
ATOM    804  NH1 ARG A1144      39.593  50.820  17.816  1.00166.14           N
ATOM    805  NH2 ARG A1144      40.424  53.015  17.531  1.00166.14           N
ATOM    806  C   ARG A1144      34.191  53.142  21.904  1.00166.14           C
ATOM    807  O   ARG A1144      34.187  52.501  22.954  1.00166.14           O
ATOM    808  N   GLN A1145      34.617  54.411  21.850  1.00111.67           N
ATOM    809  CA  GLN A1145      35.043  55.132  23.009  1.00111.67           C
ATOM    810  CB  GLN A1145      35.606  56.481  22.533  1.00111.67           C
ATOM    811  CG  GLN A1145      36.703  57.085  23.397  1.00111.67           C
ATOM    812  CD  GLN A1145      37.524  57.957  22.450  1.00111.67           C
ATOM    813  OE1 GLN A1145      38.660  58.334  22.733  1.00111.67           O
ATOM    814  NE2 GLN A1145      36.941  58.255  21.258  1.00111.67           N
ATOM    815  C   GLN A1145      33.840  55.284  23.901  1.00111.67           C
ATOM    816  O   GLN A1145      33.923  55.141  25.121  1.00111.67           O
ATOM    817  N   ASP A1146      32.666  55.556  23.301  1.00 53.70           N
ATOM    818  CA  ASP A1146      31.448  55.689  24.053  1.00 53.70           C
ATOM    819  CB  ASP A1146      30.235  56.044  23.171  1.00 53.70           C
ATOM    820  CG  ASP A1146      30.438  57.426  22.568  1.00 53.70           C
ATOM    821  OD1 ASP A1146      31.610  57.771  22.261  1.00 53.70           O
ATOM    822  OD2 ASP A1146      29.425  58.159  22.412  1.00 53.70           O
ATOM    823  C   ASP A1146      31.136  54.360  24.681  1.00 53.70           C
ATOM    824  O   ASP A1146      30.747  54.291  25.844  1.00 53.70           O
ATOM    825  N   MET A1147      31.336  53.256  23.937  1.00123.29           N
ATOM    826  CA  MET A1147      30.959  51.948  24.401  1.00123.29           C
ATOM    827  CB  MET A1147      31.436  50.850  23.433  1.00123.29           C
ATOM    828  CG  MET A1147      31.068  51.124  21.977  1.00123.29           C
ATOM    829  SD  MET A1147      29.317  50.921  21.569  1.00123.29           S
ATOM    830  CE  MET A1147      29.346  52.291  20.381  1.00123.29           C
ATOM    831  C   MET A1147      31.709  51.678  25.661  1.00123.29           C
ATOM    832  O   MET A1147      31.148  51.218  26.656  1.00123.29           O
ATOM    833  N   LEU A1148      33.018  51.970  25.645  1.00147.16           N
ATOM    834  CA  LEU A1148      33.822  51.651  26.780  1.00147.16           C
ATOM    835  CB  LEU A1148      35.329  51.747  26.493  1.00147.16           C
ATOM    836  CG  LEU A1148      36.186  51.137  27.613  1.00147.16           C
ATOM    837  CD1 LEU A1148      35.710  49.715  27.954  1.00147.16           C
ATOM    838  CD2 LEU A1148      37.668  51.128  27.218  1.00147.16           C
ATOM    839  C   LEU A1148      33.439  52.502  27.959  1.00147.16           C
ATOM    840  O   LEU A1148      33.442  52.020  29.090  1.00147.16           O
ATOM    841  N   ALA A1149      33.109  53.793  27.742  1.00 48.56           N
ATOM    842  CA  ALA A1149      32.754  54.658  28.842  1.00 48.56           C
ATOM    843  CB  ALA A1149      32.461  56.094  28.378  1.00 48.56           C
ATOM    844  C   ALA A1149      31.503  54.172  29.509  1.00 48.56           C
ATOM    845  O   ALA A1149      31.446  54.043  30.732  1.00 48.56           O
ATOM    846  N   LEU A1150      30.476  53.852  28.700  1.00111.77           N
ATOM    847  CA  LEU A1150      29.196  53.447  29.207  1.00111.77           C
ATOM    848  CB  LEU A1150      28.123  53.266  28.112  1.00111.77           C
ATOM    849  CG  LEU A1150      27.488  54.579  27.587  1.00111.77           C
ATOM    850  CD1 LEU A1150      26.801  55.355  28.721  1.00111.77           C
ATOM    851  CD2 LEU A1150      28.463  55.452  26.790  1.00111.77           C
ATOM    852  C   LEU A1150      29.331  52.171  29.985  1.00111.77           C
ATOM    853  O   LEU A1150      28.653  51.984  30.991  1.00111.77           O
ATOM    854  N   GLN A1151      30.187  51.235  29.537  1.00121.50           N
ATOM    855  CA  GLN A1151      30.364  50.004  30.261  1.00121.50           C
ATOM    856  CB  GLN A1151      31.269  48.998  29.529  1.00121.50           C
ATOM    857  CG  GLN A1151      30.575  48.326  28.348  1.00121.50           C
ATOM    858  CD  GLN A1151      29.466  47.471  28.942  1.00121.50           C
ATOM    859  OE1 GLN A1151      28.504  47.111  28.267  1.00121.50           O
ATOM    860  NE2 GLN A1151      29.600  47.144  30.256  1.00121.50           N
ATOM    861  C   GLN A1151      31.000  50.281  31.588  1.00121.50           C
ATOM    862  O   GLN A1151      30.619  49.696  32.602  1.00121.50           O
ATOM    863  N   MET A1152      31.985  51.198  31.625  1.00120.69           N
ATOM    864  CA  MET A1152      32.650  51.467  32.862  1.00120.69           C
ATOM    865  CB  MET A1152      33.766  52.523  32.748  1.00120.69           C
ATOM    866  CG  MET A1152      34.566  52.672  34.045  1.00120.69           C
ATOM    867  SD  MET A1152      36.108  53.623  33.900  1.00120.69           S
ATOM    868  CE  MET A1152      37.033  52.323  33.033  1.00120.69           C
ATOM    869  C   MET A1152      31.620  51.976  33.822  1.00120.69           C
ATOM    870  O   MET A1152      31.594  51.591  34.991  1.00120.69           O
ATOM    871  N   ILE A1153      30.704  52.826  33.324  1.00124.99           N
ATOM    872  CA  ILE A1153      29.707  53.422  34.165  1.00124.99           C
ATOM    873  CB  ILE A1153      28.803  54.414  33.460  1.00124.99           C
ATOM    874  CG2 ILE A1153      27.605  53.682  32.842  1.00124.99           C
ATOM    875  CG1 ILE A1153      28.303  55.474  34.449  1.00124.99           C
ATOM    876  CD1 ILE A1153      29.379  56.470  34.874  1.00124.99           C
ATOM    877  C   ILE A1153      28.875  52.317  34.731  1.00124.99           C
ATOM    878  O   ILE A1153      28.448  52.384  35.882  1.00124.99           O
ATOM    879  N   LYS A1154      28.600  51.277  33.920  1.00 47.61           N
ATOM    880  CA  LYS A1154      27.826  50.163  34.379  1.00 47.61           C
ATOM    881  CB  LYS A1154      27.540  49.130  33.273  1.00 47.61           C
ATOM    882  CG  LYS A1154      26.536  49.629  32.231  1.00 47.61           C
ATOM    883  CD  LYS A1154      26.457  48.771  30.967  1.00 47.61           C
ATOM    884  CE  LYS A1154      25.380  49.249  29.989  1.00 47.61           C
ATOM    885  NZ  LYS A1154      25.456  48.482  28.727  1.00 47.61           N
ATOM    886  C   LYS A1154      28.567  49.466  35.485  1.00 47.61           C
ATOM    887  O   LYS A1154      27.956  49.085  36.481  1.00 47.61           O
ATOM    888  N   ILE A1155      29.900  49.265  35.381  1.00180.63           N
ATOM    889  CA  ILE A1155      30.468  48.546  36.491  1.00180.63           C
ATOM    890  CB  ILE A1155      31.869  47.969  36.419  1.00180.63           C
ATOM    891  CG2 ILE A1155      31.872  46.928  35.294  1.00180.63           C
ATOM    892  CG1 ILE A1155      32.998  48.993  36.287  1.00180.63           C
ATOM    893  CD1 ILE A1155      33.255  49.415  34.855  1.00180.63           C
ATOM    894  C   ILE A1155      30.383  49.354  37.746  1.00180.63           C
ATOM    895  O   ILE A1155      30.176  48.800  38.823  1.00180.63           O
ATOM    896  N   MET A1156      30.553  50.685  37.658  1.00147.13           N
ATOM    897  CA  MET A1156      30.530  51.480  38.851  1.00147.13           C
ATOM    898  CB  MET A1156      30.970  52.938  38.628  1.00147.13           C
ATOM    899  CG  MET A1156      30.270  53.686  37.498  1.00147.13           C
ATOM    900  SD  MET A1156      31.210  55.143  36.947  1.00147.13           S
ATOM    901  CE  MET A1156      31.222  55.933  38.581  1.00147.13           C
ATOM    902  C   MET A1156      29.195  51.381  39.516  1.00147.13           C
ATOM    903  O   MET A1156      29.120  51.383  40.744  1.00147.13           O
ATOM    904  N   ASP A1157      28.098  51.275  38.742  1.00109.57           N
ATOM    905  CA  ASP A1157      26.823  51.174  39.388  1.00109.57           C
ATOM    906  CB  ASP A1157      25.610  51.237  38.428  1.00109.57           C
ATOM    907  CG  ASP A1157      25.595  50.076  37.448  1.00109.57           C
ATOM    908  OD1 ASP A1157      25.503  48.903  37.900  1.00109.57           O
ATOM    909  OD2 ASP A1157      25.681  50.350  36.221  1.00109.57           O
ATOM    910  C   ASP A1157      26.794  49.925  40.214  1.00109.57           C
ATOM    911  O   ASP A1157      26.257  49.935  41.318  1.00109.57           O
ATOM    912  N   LYS A1158      27.384  48.821  39.716  1.00115.32           N
ATOM    913  CA  LYS A1158      27.410  47.570  40.426  1.00115.32           C
ATOM    914  CB  LYS A1158      28.026  46.436  39.592  1.00115.32           C
ATOM    915  CG  LYS A1158      27.996  45.077  40.290  1.00115.32           C
ATOM    916  CD  LYS A1158      28.344  43.914  39.360  1.00115.32           C
ATOM    917  CE  LYS A1158      29.831  43.841  39.010  1.00115.32           C
ATOM    918  NZ  LYS A1158      30.598  43.326  40.166  1.00115.32           N
ATOM    919  C   LYS A1158      28.242  47.725  41.660  1.00115.32           C
ATOM    920  O   LYS A1158      27.902  47.199  42.718  1.00115.32           O
ATOM    921  N   ILE A1159      29.361  48.466  41.557  1.00 41.12           N
ATOM    922  CA  ILE A1159      30.222  48.628  42.686  1.00 41.12           C
ATOM    923  CB  ILE A1159      31.397  49.501  42.370  1.00 41.12           C
ATOM    924  CG2 ILE A1159      32.167  49.763  43.675  1.00 41.12           C
ATOM    925  CG1 ILE A1159      32.238  48.844  41.258  1.00 41.12           C
ATOM    926  CD1 ILE A1159      33.242  49.783  40.595  1.00 41.12           C
ATOM    927  C   ILE A1159      29.413  49.286  43.754  1.00 41.12           C
ATOM    928  O   ILE A1159      29.416  48.851  44.901  1.00 41.12           O
ATOM    929  N   TRP A1160      28.654  50.329  43.381  1.00 76.40           N
ATOM    930  CA  TRP A1160      27.834  51.060  44.304  1.00 76.40           C
ATOM    931  CB  TRP A1160      27.204  52.303  43.659  1.00 76.40           C
ATOM    932  CG  TRP A1160      28.239  53.381  43.451  1.00 76.40           C
ATOM    933  CD2 TRP A1160      28.273  54.298  42.347  1.00 76.40           C
ATOM    934  CD1 TRP A1160      29.323  53.670  44.227  1.00 76.40           C
ATOM    935  NE1 TRP A1160      30.028  54.714  43.681  1.00 76.40           N
ATOM    936  CE2 TRP A1160      29.395  55.109  42.522  1.00 76.40           C
ATOM    937  CE3 TRP A1160      27.443  54.448  41.272  1.00 76.40           C
ATOM    938  CZ2 TRP A1160      29.706  56.089  41.624  1.00 76.40           C
ATOM    939  CZ3 TRP A1160      27.757  55.442  40.371  1.00 76.40           C
ATOM    940  CH2 TRP A1160      28.866  56.245  40.545  1.00 76.40           C
ATOM    941  C   TRP A1160      26.767  50.167  44.867  1.00 76.40           C
ATOM    942  O   TRP A1160      26.376  50.328  46.020  1.00 76.40           O
ATOM    943  N   LEU A1161      26.246  49.210  44.074  1.00125.83           N
ATOM    944  CA  LEU A1161      25.226  48.328  44.581  1.00125.83           C
ATOM    945  CB  LEU A1161      24.636  47.351  43.541  1.00125.83           C
ATOM    946  CG  LEU A1161      23.420  47.885  42.750  1.00125.83           C
ATOM    947  CD1 LEU A1161      23.720  49.175  41.979  1.00125.83           C
ATOM    948  CD2 LEU A1161      22.833  46.787  41.848  1.00125.83           C
ATOM    949  C   LEU A1161      25.739  47.509  45.725  1.00125.83           C
ATOM    950  O   LEU A1161      25.012  47.292  46.693  1.00125.83           O
ATOM    951  N   LYS A1162      27.001  47.041  45.666  1.00 86.21           N
ATOM    952  CA  LYS A1162      27.513  46.217  46.726  1.00 86.21           C
ATOM    953  CB  LYS A1162      28.992  45.848  46.531  1.00 86.21           C
ATOM    954  CG  LYS A1162      29.239  44.931  45.333  1.00 86.21           C
ATOM    955  CD  LYS A1162      28.529  43.580  45.443  1.00 86.21           C
ATOM    956  CE  LYS A1162      28.777  42.661  44.246  1.00 86.21           C
ATOM    957  NZ  LYS A1162      28.064  41.379  44.439  1.00 86.21           N
ATOM    958  C   LYS A1162      27.409  47.016  47.987  1.00 86.21           C
ATOM    959  O   LYS A1162      27.082  46.492  49.049  1.00 86.21           O
ATOM    960  N   GLU A1163      27.717  48.316  47.883  1.00148.76           N
ATOM    961  CA  GLU A1163      27.612  49.266  48.950  1.00148.76           C
ATOM    962  CB  GLU A1163      28.483  50.524  48.771  1.00148.76           C
ATOM    963  CG  GLU A1163      28.698  50.964  47.327  1.00148.76           C
ATOM    964  CD  GLU A1163      30.106  50.513  46.958  1.00148.76           C
ATOM    965  OE1 GLU A1163      30.724  49.778  47.774  1.00148.76           O
ATOM    966  OE2 GLU A1163      30.584  50.893  45.856  1.00148.76           O
ATOM    967  C   GLU A1163      26.189  49.638  49.251  1.00148.76           C
ATOM    968  O   GLU A1163      25.932  50.247  50.286  1.00148.76           O
ATOM    969  N   GLY A1164      25.231  49.368  48.339  1.00 40.33           N
ATOM    970  CA  GLY A1164      23.858  49.658  48.656  1.00 40.33           C
ATOM    971  C   GLY A1164      23.545  51.095  48.373  1.00 40.33           C
ATOM    972  O   GLY A1164      22.837  51.743  49.142  1.00 40.33           O
ATOM    973  N   LEU A1165      24.094  51.647  47.274  1.00 54.02           N
ATOM    974  CA  LEU A1165      23.789  53.006  46.925  1.00 54.02           C
ATOM    975  CB  LEU A1165      25.005  53.940  47.014  1.00 54.02           C
ATOM    976  CG  LEU A1165      25.581  54.032  48.437  1.00 54.02           C
ATOM    977  CD1 LEU A1165      26.730  55.050  48.509  1.00 54.02           C
ATOM    978  CD2 LEU A1165      24.476  54.296  49.472  1.00 54.02           C
ATOM    979  C   LEU A1165      23.301  53.029  45.505  1.00 54.02           C
ATOM    980  O   LEU A1165      23.741  52.230  44.679  1.00 54.02           O
ATOM    981  N   ASP A1166      22.351  53.940  45.191  1.00 52.01           N
ATOM    982  CA  ASP A1166      21.826  54.030  43.853  1.00 52.01           C
ATOM    983  CB  ASP A1166      20.335  53.666  43.762  1.00 52.01           C
ATOM    984  CG  ASP A1166      19.927  53.636  42.294  1.00 52.01           C
ATOM    985  OD1 ASP A1166      20.802  53.880  41.421  1.00 52.01           O
ATOM    986  OD2 ASP A1166      18.725  53.370  42.027  1.00 52.01           O
ATOM    987  C   ASP A1166      21.965  55.444  43.354  1.00 52.01           C
ATOM    988  O   ASP A1166      21.179  56.322  43.707  1.00 52.01           O
ATOM    989  N   LEU A1167      22.989  55.679  42.509  1.00132.91           N
ATOM    990  CA  LEU A1167      23.334  56.934  41.880  1.00132.91           C
ATOM    991  CB  LEU A1167      24.762  56.961  41.317  1.00132.91           C
ATOM    992  CG  LEU A1167      25.816  57.007  42.436  1.00132.91           C
ATOM    993  CD1 LEU A1167      25.741  58.335  43.207  1.00132.91           C
ATOM    994  CD2 LEU A1167      25.697  55.786  43.361  1.00132.91           C
ATOM    995  C   LEU A1167      22.380  57.319  40.788  1.00132.91           C
ATOM    996  O   LEU A1167      22.393  58.466  40.342  1.00132.91           O
ATOM    997  N   ARG A1168      21.596  56.359  40.263  1.00171.32           N
ATOM    998  CA  ARG A1168      20.642  56.641  39.224  1.00171.32           C
ATOM    999  CB  ARG A1168      19.631  57.732  39.619  1.00171.32           C
ATOM   1000  CG  ARG A1168      18.491  57.907  38.615  1.00171.32           C
ATOM   1001  CD  ARG A1168      17.501  59.003  39.013  1.00171.32           C
ATOM   1002  NE  ARG A1168      16.454  59.063  37.956  1.00171.32           N
ATOM   1003  CZ  ARG A1168      15.357  58.256  38.035  1.00171.32           C
ATOM   1004  NH1 ARG A1168      15.203  57.412  39.097  1.00171.32           N
ATOM   1005  NH2 ARG A1168      14.413  58.292  37.050  1.00171.32           N
ATOM   1006  C   ARG A1168      21.324  57.066  37.961  1.00171.32           C
ATOM   1007  O   ARG A1168      20.898  58.009  37.301  1.00171.32           O
ATOM   1008  N   MET A1169      22.404  56.370  37.567  1.00 77.46           N
ATOM   1009  CA  MET A1169      23.033  56.712  36.324  1.00 77.46           C
ATOM   1010  CB  MET A1169      24.441  56.112  36.179  1.00 77.46           C
ATOM   1011  CG  MET A1169      25.446  56.780  37.120  1.00 77.46           C
ATOM   1012  SD  MET A1169      27.074  55.983  37.214  1.00 77.46           S
ATOM   1013  CE  MET A1169      27.872  57.399  38.021  1.00 77.46           C
ATOM   1014  C   MET A1169      22.162  56.196  35.220  1.00 77.46           C
ATOM   1015  O   MET A1169      21.270  55.385  35.457  1.00 77.46           O
ATOM   1016  N   VAL A1170      22.322  56.738  33.994  1.00 76.06           N
ATOM   1017  CA  VAL A1170      21.615  56.181  32.873  1.00 76.06           C
ATOM   1018  CB  VAL A1170      20.500  57.021  32.328  1.00 76.06           C
ATOM   1019  CG1 VAL A1170      20.102  56.454  30.955  1.00 76.06           C
ATOM   1020  CG2 VAL A1170      19.327  56.950  33.323  1.00 76.06           C
ATOM   1021  C   VAL A1170      22.607  55.935  31.789  1.00 76.06           C
ATOM   1022  O   VAL A1170      22.906  56.809  30.976  1.00 76.06           O
ATOM   1023  N   ILE A1171      23.109  54.690  31.732  1.00170.41           N
ATOM   1024  CA  ILE A1171      24.065  54.330  30.734  1.00170.41           C
ATOM   1025  CB  ILE A1171      25.079  53.350  31.292  1.00170.41           C
ATOM   1026  CG2 ILE A1171      24.329  52.185  31.962  1.00170.41           C
ATOM   1027  CG1 ILE A1171      26.140  52.926  30.261  1.00170.41           C
ATOM   1028  CD1 ILE A1171      25.631  52.054  29.112  1.00170.41           C
ATOM   1029  C   ILE A1171      23.263  53.723  29.629  1.00170.41           C
ATOM   1030  O   ILE A1171      22.979  52.527  29.609  1.00170.41           O
ATOM   1031  N   PHE A1172      22.891  54.582  28.662  1.00 71.48           N
ATOM   1032  CA  PHE A1172      22.072  54.229  27.541  1.00 71.48           C
ATOM   1033  CB  PHE A1172      21.566  55.451  26.762  1.00 71.48           C
ATOM   1034  CG  PHE A1172      22.763  56.256  26.392  1.00 71.48           C
ATOM   1035  CD1 PHE A1172      23.503  55.962  25.270  1.00 71.48           C
ATOM   1036  CD2 PHE A1172      23.148  57.311  27.186  1.00 71.48           C
ATOM   1037  CE1 PHE A1172      24.606  56.717  24.943  1.00 71.48           C
ATOM   1038  CE2 PHE A1172      24.250  58.068  26.864  1.00 71.48           C
ATOM   1039  CZ  PHE A1172      24.981  57.772  25.740  1.00 71.48           C
ATOM   1040  C   PHE A1172      22.859  53.367  26.618  1.00 71.48           C
ATOM   1041  O   PHE A1172      24.088  53.379  26.610  1.00 71.48           O
ATOM   1042  N   LYS A1173      22.152  52.564  25.807  1.00165.91           N
ATOM   1043  CA  LYS A1173      22.889  51.631  25.029  1.00165.91           C
ATOM   1044  CB  LYS A1173      22.065  50.382  24.689  1.00165.91           C
ATOM   1045  CG  LYS A1173      22.878  49.083  24.635  1.00165.91           C
ATOM   1046  CD  LYS A1173      24.040  49.068  23.647  1.00165.91           C
ATOM   1047  CE  LYS A1173      24.911  47.816  23.769  1.00165.91           C
ATOM   1048  NZ  LYS A1173      25.636  47.826  25.060  1.00165.91           N
ATOM   1049  C   LYS A1173      23.424  52.279  23.792  1.00165.91           C
ATOM   1050  O   LYS A1173      22.845  53.216  23.245  1.00165.91           O
ATOM   1051  N   CYS A1174      24.612  51.816  23.360  1.00108.23           N
ATOM   1052  CA  CYS A1174      25.201  52.298  22.151  1.00108.23           C
ATOM   1053  CB  CYS A1174      26.108  53.537  22.309  1.00108.23           C
ATOM   1054  SG  CYS A1174      27.704  53.204  23.105  1.00108.23           S
ATOM   1055  C   CYS A1174      26.020  51.171  21.604  1.00108.23           C
ATOM   1056  O   CYS A1174      26.613  50.402  22.359  1.00108.23           O
ATOM   1057  N   LEU A1175      26.040  51.013  20.267  1.00 97.31           N
ATOM   1058  CA  LEU A1175      26.818  49.952  19.691  1.00 97.31           C
ATOM   1059  CB  LEU A1175      25.974  48.829  19.061  1.00 97.31           C
ATOM   1060  CG  LEU A1175      25.103  48.045  20.055  1.00 97.31           C
ATOM   1061  CD1 LEU A1175      25.967  47.280  21.070  1.00 97.31           C
ATOM   1062  CD2 LEU A1175      24.045  48.951  20.702  1.00 97.31           C
ATOM   1063  C   LEU A1175      27.608  50.523  18.556  1.00 97.31           C
ATOM   1064  O   LEU A1175      27.049  51.215  17.706  1.00 97.31           O
ATOM   1065  N   SER A1176      28.928  50.230  18.502  1.00105.68           N
ATOM   1066  CA  SER A1176      29.728  50.701  17.403  1.00105.68           C
ATOM   1067  CB  SER A1176      31.225  50.881  17.702  1.00105.68           C
ATOM   1068  OG  SER A1176      31.460  52.139  18.305  1.00105.68           O
ATOM   1069  C   SER A1176      29.674  49.663  16.338  1.00105.68           C
ATOM   1070  O   SER A1176      30.218  48.570  16.484  1.00105.68           O
ATOM   1071  N   THR A1177      28.956  49.983  15.250  1.00 68.51           N
ATOM   1072  CA  THR A1177      28.803  49.115  14.122  1.00 68.51           C
ATOM   1073  CB  THR A1177      27.554  49.413  13.349  1.00 68.51           C
ATOM   1074  OG1 THR A1177      27.535  50.776  12.968  1.00 68.51           O
ATOM   1075  CG2 THR A1177      26.339  49.105  14.242  1.00 68.51           C
ATOM   1076  C   THR A1177      29.997  49.112  13.215  1.00 68.51           C
ATOM   1077  O   THR A1177      30.305  48.083  12.614  1.00 68.51           O
ATOM   1078  N   GLY A1178      30.700  50.253  13.062  1.00 30.26           N
ATOM   1079  CA  GLY A1178      31.797  50.261  12.132  1.00 30.26           C
ATOM   1080  C   GLY A1178      32.639  51.465  12.398  1.00 30.26           C
ATOM   1081  O   GLY A1178      32.470  52.149  13.405  1.00 30.26           O
ATOM   1082  N   ARG A1179      33.577  51.758  11.475  1.00141.22           N
ATOM   1083  CA  ARG A1179      34.469  52.856  11.692  1.00141.22           C
ATOM   1084  CB  ARG A1179      35.578  52.962  10.629  1.00141.22           C
ATOM   1085  CG  ARG A1179      36.679  53.964  10.984  1.00141.22           C
ATOM   1086  CD  ARG A1179      36.333  55.412  10.640  1.00141.22           C
ATOM   1087  NE  ARG A1179      37.492  56.258  11.041  1.00141.22           N
ATOM   1088  CZ  ARG A1179      38.536  56.435  10.179  1.00141.22           C
ATOM   1089  NH1 ARG A1179      38.517  55.835   8.953  1.00141.22           N
ATOM   1090  NH2 ARG A1179      39.598  57.211  10.543  1.00141.22           N
ATOM   1091  C   ARG A1179      33.680  54.124  11.678  1.00141.22           C
ATOM   1092  O   ARG A1179      33.021  54.457  10.695  1.00141.22           O
ATOM   1093  N   ASP A1180      33.751  54.852  12.808  1.00121.33           N
ATOM   1094  CA  ASP A1180      33.115  56.115  13.050  1.00121.33           C
ATOM   1095  CB  ASP A1180      33.715  57.297  12.248  1.00121.33           C
ATOM   1096  CG  ASP A1180      33.499  57.159  10.740  1.00121.33           C
ATOM   1097  OD1 ASP A1180      32.352  56.874  10.302  1.00121.33           O
ATOM   1098  OD2 ASP A1180      34.498  57.347   9.996  1.00121.33           O
ATOM   1099  C   ASP A1180      31.642  56.027  12.802  1.00121.33           C
ATOM   1100  O   ASP A1180      31.015  57.030  12.462  1.00121.33           O
ATOM   1101  N   ARG A1181      31.025  54.840  12.979  1.00213.14           N
ATOM   1102  CA  ARG A1181      29.608  54.818  12.762  1.00213.14           C
ATOM   1103  CB  ARG A1181      29.220  54.594  11.285  1.00213.14           C
ATOM   1104  CG  ARG A1181      29.733  53.313  10.629  1.00213.14           C
ATOM   1105  CD  ARG A1181      28.839  52.116  10.913  1.00213.14           C
ATOM   1106  NE  ARG A1181      27.456  52.657  11.040  1.00213.14           N
ATOM   1107  CZ  ARG A1181      26.679  52.865   9.940  1.00213.14           C
ATOM   1108  NH1 ARG A1181      27.153  52.570   8.694  1.00213.14           N
ATOM   1109  NH2 ARG A1181      25.423  53.375  10.098  1.00213.14           N
ATOM   1110  C   ARG A1181      28.953  53.832  13.688  1.00213.14           C
ATOM   1111  O   ARG A1181      29.575  52.865  14.128  1.00213.14           O
ATOM   1112  N   GLY A1182      27.667  54.078  14.042  1.00 33.96           N
ATOM   1113  CA  GLY A1182      27.002  53.187  14.953  1.00 33.96           C
ATOM   1114  C   GLY A1182      25.664  53.740  15.365  1.00 33.96           C
ATOM   1115  O   GLY A1182      25.149  54.691  14.776  1.00 33.96           O
ATOM   1116  N   MET A1183      25.083  53.135  16.427  1.00110.22           N
ATOM   1117  CA  MET A1183      23.745  53.421  16.875  1.00110.22           C
ATOM   1118  CB  MET A1183      22.879  52.153  16.751  1.00110.22           C
ATOM   1119  CG  MET A1183      21.420  52.267  17.183  1.00110.22           C
ATOM   1120  SD  MET A1183      20.599  50.652  17.381  1.00110.22           S
ATOM   1121  CE  MET A1183      20.633  50.203  15.622  1.00110.22           C
ATOM   1122  C   MET A1183      23.731  53.820  18.327  1.00110.22           C
ATOM   1123  O   MET A1183      24.515  53.318  19.132  1.00110.22           O
ATOM   1124  N   VAL A1184      22.816  54.752  18.696  1.00105.75           N
ATOM   1125  CA  VAL A1184      22.689  55.167  20.067  1.00105.75           C
ATOM   1126  CB  VAL A1184      23.210  56.547  20.344  1.00105.75           C
ATOM   1127  CG1 VAL A1184      24.712  56.575  20.008  1.00105.75           C
ATOM   1128  CG2 VAL A1184      22.370  57.564  19.564  1.00105.75           C
ATOM   1129  C   VAL A1184      21.250  55.104  20.470  1.00105.75           C
ATOM   1130  O   VAL A1184      20.354  55.521  19.735  1.00105.75           O
ATOM   1131  N   GLU A1185      21.000  54.560  21.678  1.00 30.76           N
ATOM   1132  CA  GLU A1185      19.660  54.442  22.166  1.00 30.76           C
ATOM   1133  CB  GLU A1185      19.545  53.595  23.443  1.00 30.76           C
ATOM   1134  CG  GLU A1185      18.109  53.476  23.954  1.00 30.76           C
ATOM   1135  CD  GLU A1185      18.125  52.625  25.214  1.00 30.76           C
ATOM   1136  OE1 GLU A1185      19.235  52.202  25.632  1.00 30.76           O
ATOM   1137  OE2 GLU A1185      17.023  52.391  25.777  1.00 30.76           O
ATOM   1138  C   GLU A1185      19.179  55.811  22.508  1.00 30.76           C
ATOM   1139  O   GLU A1185      19.928  56.623  23.051  1.00 30.76           O
ATOM   1140  N   LEU A1186      17.902  56.103  22.191  1.00 92.23           N
ATOM   1141  CA  LEU A1186      17.382  57.396  22.525  1.00 92.23           C
ATOM   1142  CB  LEU A1186      16.407  57.997  21.504  1.00 92.23           C
ATOM   1143  CG  LEU A1186      17.118  58.484  20.236  1.00 92.23           C
ATOM   1144  CD1 LEU A1186      17.976  59.730  20.510  1.00 92.23           C
ATOM   1145  CD2 LEU A1186      17.929  57.344  19.615  1.00 92.23           C
ATOM   1146  C   LEU A1186      16.669  57.305  23.832  1.00 92.23           C
ATOM   1147  O   LEU A1186      15.728  56.528  23.991  1.00 92.23           O
ATOM   1148  N   VAL A1187      17.121  58.124  24.805  1.00 48.04           N
ATOM   1149  CA  VAL A1187      16.505  58.183  26.099  1.00 48.04           C
ATOM   1150  CB  VAL A1187      17.386  58.813  27.140  1.00 48.04           C
ATOM   1151  CG1 VAL A1187      16.583  58.967  28.443  1.00 48.04           C
ATOM   1152  CG2 VAL A1187      18.659  57.962  27.286  1.00 48.04           C
ATOM   1153  C   VAL A1187      15.305  59.061  25.934  1.00 48.04           C
ATOM   1154  O   VAL A1187      15.412  60.231  25.573  1.00 48.04           O
ATOM   1155  N   PRO A1188      14.160  58.495  26.200  1.00 74.34           N
ATOM   1156  CA  PRO A1188      12.884  59.134  26.003  1.00 74.34           C
ATOM   1157  CD  PRO A1188      14.066  57.322  27.052  1.00 74.34           C
ATOM   1158  CB  PRO A1188      11.854  58.090  26.421  1.00 74.34           C
ATOM   1159  CG  PRO A1188      12.596  57.280  27.501  1.00 74.34           C
ATOM   1160  C   PRO A1188      12.708  60.399  26.787  1.00 74.34           C
ATOM   1161  O   PRO A1188      13.225  60.505  27.899  1.00 74.34           O
ATOM   1162  N   ALA A1189      11.989  61.371  26.187  1.00 49.85           N
ATOM   1163  CA  ALA A1189      11.577  62.605  26.795  1.00 49.85           C
ATOM   1164  CB  ALA A1189      10.324  62.459  27.673  1.00 49.85           C
ATOM   1165  C   ALA A1189      12.665  63.198  27.625  1.00 49.85           C
ATOM   1166  O   ALA A1189      12.513  63.357  28.834  1.00 49.85           O
ATOM   1167  N   SER A1190      13.792  63.551  26.989  1.00 77.83           N
ATOM   1168  CA  SER A1190      14.891  64.158  27.679  1.00 77.83           C
ATOM   1169  CB  SER A1190      16.093  63.206  27.827  1.00 77.83           C
ATOM   1170  OG  SER A1190      17.165  63.846  28.503  1.00 77.83           O
ATOM   1171  C   SER A1190      15.338  65.288  26.805  1.00 77.83           C
ATOM   1172  O   SER A1190      15.055  65.302  25.608  1.00 77.83           O
ATOM   1173  N   ASP A1191      16.030  66.283  27.393  1.00 94.50           N
ATOM   1174  CA  ASP A1191      16.460  67.423  26.634  1.00 94.50           C
ATOM   1175  CB  ASP A1191      15.527  68.631  26.860  1.00 94.50           C
ATOM   1176  CG  ASP A1191      15.751  69.700  25.800  1.00 94.50           C
ATOM   1177  OD1 ASP A1191      16.774  70.430  25.879  1.00 94.50           O
ATOM   1178  OD2 ASP A1191      14.874  69.817  24.902  1.00 94.50           O
ATOM   1179  C   ASP A1191      17.833  67.788  27.108  1.00 94.50           C
ATOM   1180  O   ASP A1191      18.266  67.359  28.176  1.00 94.50           O
ATOM   1181  N   THR A1192      18.567  68.576  26.299  1.00 40.53           N
ATOM   1182  CA  THR A1192      19.886  69.022  26.653  1.00 40.53           C
ATOM   1183  CB  THR A1192      20.637  69.584  25.483  1.00 40.53           C
ATOM   1184  OG1 THR A1192      20.752  68.605  24.462  1.00 40.53           O
ATOM   1185  CG2 THR A1192      22.030  70.032  25.953  1.00 40.53           C
ATOM   1186  C   THR A1192      19.734  70.116  27.663  1.00 40.53           C
ATOM   1187  O   THR A1192      18.732  70.825  27.668  1.00 40.53           O
ATOM   1188  N   LEU A1193      20.719  70.254  28.576  1.00131.42           N
ATOM   1189  CA  LEU A1193      20.698  71.298  29.565  1.00131.42           C
ATOM   1190  CB  LEU A1193      21.859  71.197  30.571  1.00131.42           C
ATOM   1191  CG  LEU A1193      21.851  72.309  31.637  1.00131.42           C
ATOM   1192  CD1 LEU A1193      20.606  72.217  32.533  1.00131.42           C
ATOM   1193  CD2 LEU A1193      23.162  72.324  32.439  1.00131.42           C
ATOM   1194  C   LEU A1193      20.854  72.596  28.841  1.00131.42           C
ATOM   1195  O   LEU A1193      20.245  73.603  29.198  1.00131.42           O
ATOM   1196  N   ARG A1194      21.698  72.596  27.792  1.00 98.87           N
ATOM   1197  CA  ARG A1194      21.981  73.785  27.043  1.00 98.87           C
ATOM   1198  CB  ARG A1194      23.016  73.545  25.930  1.00 98.87           C
ATOM   1199  CG  ARG A1194      23.340  74.798  25.113  1.00 98.87           C
ATOM   1200  CD  ARG A1194      24.358  74.556  23.996  1.00 98.87           C
ATOM   1201  NE  ARG A1194      24.572  75.853  23.296  1.00 98.87           N
ATOM   1202  CZ  ARG A1194      25.575  75.977  22.379  1.00 98.87           C
ATOM   1203  NH1 ARG A1194      26.377  74.909  22.096  1.00 98.87           N
ATOM   1204  NH2 ARG A1194      25.776  77.169  21.744  1.00 98.87           N
ATOM   1205  C   ARG A1194      20.727  74.279  26.392  1.00 98.87           C
ATOM   1206  O   ARG A1194      20.445  75.475  26.388  1.00 98.87           O
ATOM   1207  N   LYS A1195      19.927  73.357  25.834  1.00144.83           N
ATOM   1208  CA  LYS A1195      18.735  73.701  25.116  1.00144.83           C
ATOM   1209  CB  LYS A1195      18.093  72.448  24.494  1.00144.83           C
ATOM   1210  CG  LYS A1195      16.992  72.728  23.475  1.00144.83           C
ATOM   1211  CD  LYS A1195      16.732  71.552  22.528  1.00144.83           C
ATOM   1212  CE  LYS A1195      16.957  70.171  23.151  1.00144.83           C
ATOM   1213  NZ  LYS A1195      18.403  69.859  23.207  1.00144.83           N
ATOM   1214  C   LYS A1195      17.762  74.368  26.036  1.00144.83           C
ATOM   1215  O   LYS A1195      17.077  75.307  25.634  1.00144.83           O
ATOM   1216  N   ILE A1196      17.675  73.917  27.303  1.00103.34           N
ATOM   1217  CA  ILE A1196      16.742  74.546  28.196  1.00103.34           C
ATOM   1218  CB  ILE A1196      16.655  73.978  29.591  1.00103.34           C
ATOM   1219  CG2 ILE A1196      16.064  75.080  30.486  1.00103.34           C
ATOM   1220  CG1 ILE A1196      15.834  72.677  29.657  1.00103.34           C
ATOM   1221  CD1 ILE A1196      16.522  71.413  29.166  1.00103.34           C
ATOM   1222  C   ILE A1196      17.111  75.983  28.354  1.00103.34           C
ATOM   1223  O   ILE A1196      16.240  76.851  28.382  1.00103.34           O
ATOM   1224  N   GLN A1197      18.418  76.270  28.473  1.00 47.27           N
ATOM   1225  CA  GLN A1197      18.888  77.614  28.656  1.00 47.27           C
ATOM   1226  CB  GLN A1197      20.405  77.693  28.889  1.00 47.27           C
ATOM   1227  CG  GLN A1197      20.833  77.077  30.223  1.00 47.27           C
ATOM   1228  CD  GLN A1197      20.268  77.947  31.338  1.00 47.27           C
ATOM   1229  OE1 GLN A1197      19.903  79.102  31.121  1.00 47.27           O
ATOM   1230  NE2 GLN A1197      20.194  77.379  32.571  1.00 47.27           N
ATOM   1231  C   GLN A1197      18.561  78.425  27.441  1.00 47.27           C
ATOM   1232  O   GLN A1197      18.255  79.612  27.543  1.00 47.27           O
ATOM   1233  N   VAL A1198      18.582  77.789  26.256  1.00 40.03           N
ATOM   1234  CA  VAL A1198      18.376  78.468  25.009  1.00 40.03           C
ATOM   1235  CB  VAL A1198      18.327  77.532  23.838  1.00 40.03           C
ATOM   1236  CG1 VAL A1198      17.999  78.345  22.575  1.00 40.03           C
ATOM   1237  CG2 VAL A1198      19.660  76.770  23.764  1.00 40.03           C
ATOM   1238  C   VAL A1198      17.062  79.168  25.071  1.00 40.03           C
ATOM   1239  O   VAL A1198      16.885  80.222  24.461  1.00 40.03           O
ATOM   1240  N   GLU A1199      16.097  78.598  25.809  1.00 54.23           N
ATOM   1241  CA  GLU A1199      14.811  79.220  25.886  1.00 54.23           C
ATOM   1242  CB  GLU A1199      13.849  78.483  26.834  1.00 54.23           C
ATOM   1243  CG  GLU A1199      13.451  77.094  26.331  1.00 54.23           C
ATOM   1244  CD  GLU A1199      12.504  76.469  27.346  1.00 54.23           C
ATOM   1245  OE1 GLU A1199      12.207  77.138  28.371  1.00 54.23           O
ATOM   1246  OE2 GLU A1199      12.063  75.313  27.108  1.00 54.23           O
ATOM   1247  C   GLU A1199      15.002  80.615  26.416  1.00 54.23           C
ATOM   1248  O   GLU A1199      14.373  81.548  25.919  1.00 54.23           O
ATOM   1249  N   TYR A1200      15.875  80.810  27.431  1.00233.73           N
ATOM   1250  CA  TYR A1200      16.079  82.140  27.940  1.00233.73           C
ATOM   1251  CB  TYR A1200      17.059  82.190  29.127  1.00233.73           C
ATOM   1252  CG  TYR A1200      17.173  83.615  29.546  1.00233.73           C
ATOM   1253  CD1 TYR A1200      16.224  84.183  30.365  1.00233.73           C
ATOM   1254  CD2 TYR A1200      18.231  84.384  29.119  1.00233.73           C
ATOM   1255  CE1 TYR A1200      16.328  85.499  30.751  1.00233.73           C
ATOM   1256  CE2 TYR A1200      18.341  85.700  29.502  1.00233.73           C
ATOM   1257  CZ  TYR A1200      17.388  86.259  30.319  1.00233.73           C
ATOM   1258  OH  TYR A1200      17.498  87.609  30.714  1.00233.73           O
ATOM   1259  C   TYR A1200      16.650  82.977  26.845  1.00233.73           C
ATOM   1260  O   TYR A1200      16.161  84.069  26.573  1.00233.73           O
ATOM   1261  N   GLY A1201      17.695  82.469  26.171  1.00 87.31           N
ATOM   1262  CA  GLY A1201      18.322  83.148  25.075  1.00 87.31           C
ATOM   1263  C   GLY A1201      19.396  82.213  24.645  1.00 87.31           C
ATOM   1264  O   GLY A1201      20.185  81.748  25.466  1.00 87.31           O
ATOM   1265  N   VAL A1202      19.466  81.906  23.340  1.00114.45           N
ATOM   1266  CA  VAL A1202      20.452  80.948  22.952  1.00114.45           C
ATOM   1267  CB  VAL A1202      20.360  80.566  21.499  1.00114.45           C
ATOM   1268  CG1 VAL A1202      20.515  81.819  20.619  1.00114.45           C
ATOM   1269  CG2 VAL A1202      21.409  79.476  21.221  1.00114.45           C
ATOM   1270  C   VAL A1202      21.816  81.494  23.242  1.00114.45           C
ATOM   1271  O   VAL A1202      22.645  80.825  23.854  1.00114.45           O
ATOM   1272  N   THR A1203      22.088  82.724  22.776  1.00117.05           N
ATOM   1273  CA  THR A1203      23.353  83.376  22.954  1.00117.05           C
ATOM   1274  CB  THR A1203      23.563  84.482  21.968  1.00117.05           C
ATOM   1275  OG1 THR A1203      23.472  83.977  20.645  1.00117.05           O
ATOM   1276  CG2 THR A1203      24.957  85.086  22.206  1.00117.05           C
ATOM   1277  C   THR A1203      23.515  83.978  24.319  1.00117.05           C
ATOM   1278  O   THR A1203      24.609  83.970  24.881  1.00117.05           O
ATOM   1279  N   GLY A1204      22.414  84.493  24.898  1.00 44.78           N
ATOM   1280  CA  GLY A1204      22.475  85.305  26.084  1.00 44.78           C
ATOM   1281  C   GLY A1204      23.083  84.566  27.229  1.00 44.78           C
ATOM   1282  O   GLY A1204      23.389  83.378  27.143  1.00 44.78           O
ATOM   1283  N   SER A1205      23.302  85.307  28.338  1.00 96.20           N
ATOM   1284  CA  SER A1205      23.894  84.755  29.518  1.00 96.20           C
ATOM   1285  CB  SER A1205      24.201  85.802  30.603  1.00 96.20           C
ATOM   1286  OG  SER A1205      25.183  86.716  30.136  1.00 96.20           O
ATOM   1287  C   SER A1205      22.928  83.772  30.089  1.00 96.20           C
ATOM   1288  O   SER A1205      21.716  83.981  30.078  1.00 96.20           O
ATOM   1289  N   PHE A1206      23.468  82.666  30.629  1.00 86.50           N
ATOM   1290  CA  PHE A1206      22.657  81.598  31.125  1.00 86.50           C
ATOM   1291  CB  PHE A1206      23.477  80.339  31.450  1.00 86.50           C
ATOM   1292  CG  PHE A1206      24.297  80.058  30.236  1.00 86.50           C
ATOM   1293  CD1 PHE A1206      23.744  79.502  29.105  1.00 86.50           C
ATOM   1294  CD2 PHE A1206      25.640  80.358  30.238  1.00 86.50           C
ATOM   1295  CE1 PHE A1206      24.519  79.256  27.994  1.00 86.50           C
ATOM   1296  CE2 PHE A1206      26.419  80.114  29.132  1.00 86.50           C
ATOM   1297  CZ  PHE A1206      25.858  79.563  28.006  1.00 86.50           C
ATOM   1298  C   PHE A1206      22.014  82.075  32.387  1.00 86.50           C
ATOM   1299  O   PHE A1206      22.563  82.916  33.097  1.00 86.50           O
ATOM   1300  N   LYS A1207      20.804  81.563  32.681  1.00175.09           N
ATOM   1301  CA  LYS A1207      20.093  81.984  33.849  1.00175.09           C
ATOM   1302  CB  LYS A1207      18.680  82.482  33.508  1.00175.09           C
ATOM   1303  CG  LYS A1207      18.070  83.397  34.565  1.00175.09           C
ATOM   1304  CD  LYS A1207      18.705  84.788  34.610  1.00175.09           C
ATOM   1305  CE  LYS A1207      18.459  85.613  33.346  1.00175.09           C
ATOM   1306  NZ  LYS A1207      19.232  85.048  32.218  1.00175.09           N
ATOM   1307  C   LYS A1207      19.963  80.786  34.740  1.00175.09           C
ATOM   1308  O   LYS A1207      19.876  79.656  34.265  1.00175.09           O
ATOM   1309  N   ASP A1208      20.025  81.000  36.069  1.00135.33           N
ATOM   1310  CA  ASP A1208      19.913  79.928  37.022  1.00135.33           C
ATOM   1311  CB  ASP A1208      20.427  80.310  38.426  1.00135.33           C
ATOM   1312  CG  ASP A1208      19.720  81.555  38.940  1.00135.33           C
ATOM   1313  OD1 ASP A1208      19.531  82.512  38.142  1.00135.33           O
ATOM   1314  OD2 ASP A1208      19.373  81.571  40.151  1.00135.33           O
ATOM   1315  C   ASP A1208      18.526  79.354  37.117  1.00135.33           C
ATOM   1316  O   ASP A1208      18.341  78.141  37.045  1.00135.33           O
ATOM   1317  N   LYS A1209      17.499  80.214  37.191  1.00163.00           N
ATOM   1318  CA  LYS A1209      16.133  79.805  37.389  1.00163.00           C
ATOM   1319  CB  LYS A1209      15.159  80.995  37.320  1.00163.00           C
ATOM   1320  CG  LYS A1209      15.328  82.013  38.449  1.00163.00           C
ATOM   1321  CD  LYS A1209      14.936  81.477  39.826  1.00163.00           C
ATOM   1322  CE  LYS A1209      13.438  81.607  40.113  1.00163.00           C
ATOM   1323  NZ  LYS A1209      13.073  83.034  40.249  1.00163.00           N
ATOM   1324  C   LYS A1209      15.703  78.844  36.316  1.00163.00           C
ATOM   1325  O   LYS A1209      14.900  77.954  36.599  1.00163.00           O
ATOM   1326  N   PRO A1210      16.199  78.942  35.109  1.00116.00           N
ATOM   1327  CA  PRO A1210      15.669  78.108  34.076  1.00116.00           C
ATOM   1328  CD  PRO A1210      16.472  80.237  34.508  1.00116.00           C
ATOM   1329  CB  PRO A1210      16.444  78.487  32.810  1.00116.00           C
ATOM   1330  CG  PRO A1210      17.056  79.870  33.133  1.00116.00           C
ATOM   1331  C   PRO A1210      15.488  76.633  34.273  1.00116.00           C
ATOM   1332  O   PRO A1210      14.404  76.151  33.950  1.00116.00           O
ATOM   1333  N   LEU A1211      16.472  75.895  34.812  1.00 69.23           N
ATOM   1334  CA  LEU A1211      16.318  74.465  34.918  1.00 69.23           C
ATOM   1335  CB  LEU A1211      17.549  73.784  35.539  1.00 69.23           C
ATOM   1336  CG  LEU A1211      17.397  72.258  35.660  1.00 69.23           C
ATOM   1337  CD1 LEU A1211      17.267  71.606  34.276  1.00 69.23           C
ATOM   1338  CD2 LEU A1211      18.520  71.648  36.511  1.00 69.23           C
ATOM   1339  C   LEU A1211      15.159  74.081  35.789  1.00 69.23           C
ATOM   1340  O   LEU A1211      14.307  73.294  35.377  1.00 69.23           O
ATOM   1341  N   ALA A1212      15.074  74.640  37.009  1.00 33.36           N
ATOM   1342  CA  ALA A1212      14.040  74.235  37.922  1.00 33.36           C
ATOM   1343  CB  ALA A1212      14.143  74.934  39.287  1.00 33.36           C
ATOM   1344  C   ALA A1212      12.716  74.580  37.329  1.00 33.36           C
ATOM   1345  O   ALA A1212      11.761  73.808  37.419  1.00 33.36           O
ATOM   1346  N   GLU A1213      12.631  75.752  36.680  1.00 61.97           N
ATOM   1347  CA  GLU A1213      11.382  76.180  36.130  1.00 61.97           C
ATOM   1348  CB  GLU A1213      11.481  77.538  35.414  1.00 61.97           C
ATOM   1349  CG  GLU A1213      10.149  78.033  34.847  1.00 61.97           C
ATOM   1350  CD  GLU A1213      10.395  79.376  34.174  1.00 61.97           C
ATOM   1351  OE1 GLU A1213      11.567  79.838  34.187  1.00 61.97           O
ATOM   1352  OE2 GLU A1213       9.414  79.957  33.638  1.00 61.97           O
ATOM   1353  C   GLU A1213      10.958  75.163  35.120  1.00 61.97           C
ATOM   1354  O   GLU A1213       9.776  74.840  35.011  1.00 61.97           O
ATOM   1355  N   TRP A1214      11.925  74.630  34.354  1.00 61.02           N
ATOM   1356  CA  TRP A1214      11.642  73.662  33.333  1.00 61.02           C
ATOM   1357  CB  TRP A1214      12.901  73.279  32.532  1.00 61.02           C
ATOM   1358  CG  TRP A1214      12.658  72.314  31.396  1.00 61.02           C
ATOM   1359  CD2 TRP A1214      12.853  70.894  31.484  1.00 61.02           C
ATOM   1360  CD1 TRP A1214      12.245  72.568  30.122  1.00 61.02           C
ATOM   1361  NE1 TRP A1214      12.166  71.395  29.410  1.00 61.02           N
ATOM   1362  CE2 TRP A1214      12.539  70.356  30.236  1.00 61.02           C
ATOM   1363  CE3 TRP A1214      13.262  70.102  32.519  1.00 61.02           C
ATOM   1364  CZ2 TRP A1214      12.629  69.013  30.003  1.00 61.02           C
ATOM   1365  CZ3 TRP A1214      13.350  68.749  32.281  1.00 61.02           C
ATOM   1366  CH2 TRP A1214      13.040  68.215  31.047  1.00 61.02           C
ATOM   1367  C   TRP A1214      11.091  72.413  33.950  1.00 61.02           C
ATOM   1368  O   TRP A1214      10.166  71.806  33.412  1.00 61.02           O
ATOM   1369  N   LEU A1215      11.671  71.969  35.083  1.00114.19           N
ATOM   1370  CA  LEU A1215      11.217  70.753  35.705  1.00114.19           C
ATOM   1371  CB  LEU A1215      12.057  70.311  36.920  1.00114.19           C
ATOM   1372  CG  LEU A1215      13.410  69.649  36.600  1.00114.19           C
ATOM   1373  CD1 LEU A1215      14.361  70.596  35.860  1.00114.19           C
ATOM   1374  CD2 LEU A1215      14.044  69.063  37.873  1.00114.19           C
ATOM   1375  C   LEU A1215       9.822  70.891  36.216  1.00114.19           C
ATOM   1376  O   LEU A1215       8.978  70.033  35.960  1.00114.19           O
ATOM   1377  N   ARG A1216       9.526  71.995  36.926  1.00124.11           N
ATOM   1378  CA  ARG A1216       8.247  72.073  37.565  1.00124.11           C
ATOM   1379  CB  ARG A1216       8.068  73.348  38.401  1.00124.11           C
ATOM   1380  CG  ARG A1216       6.897  73.245  39.376  1.00124.11           C
ATOM   1381  CD  ARG A1216       6.912  74.321  40.460  1.00124.11           C
ATOM   1382  NE  ARG A1216       5.722  74.095  41.329  1.00124.11           N
ATOM   1383  CZ  ARG A1216       5.793  73.209  42.365  1.00124.11           C
ATOM   1384  NH1 ARG A1216       6.953  72.531  42.604  1.00124.11           N
ATOM   1385  NH2 ARG A1216       4.702  73.001  43.160  1.00124.11           N
ATOM   1386  C   ARG A1216       7.169  72.007  36.532  1.00124.11           C
ATOM   1387  O   ARG A1216       6.190  71.280  36.693  1.00124.11           O
ATOM   1388  N   LYS A1217       7.343  72.741  35.422  1.00 83.00           N
ATOM   1389  CA  LYS A1217       6.353  72.775  34.388  1.00 83.00           C
ATOM   1390  CB  LYS A1217       6.704  73.764  33.264  1.00 83.00           C
ATOM   1391  CG  LYS A1217       7.987  73.402  32.513  1.00 83.00           C
ATOM   1392  CD  LYS A1217       8.172  74.177  31.208  1.00 83.00           C
ATOM   1393  CE  LYS A1217       9.455  73.813  30.459  1.00 83.00           C
ATOM   1394  NZ  LYS A1217       9.327  72.465  29.862  1.00 83.00           N
ATOM   1395  C   LYS A1217       6.213  71.422  33.762  1.00 83.00           C
ATOM   1396  O   LYS A1217       5.109  71.010  33.408  1.00 83.00           O
ATOM   1397  N   TYR A1218       7.331  70.689  33.606  1.00118.67           N
ATOM   1398  CA  TYR A1218       7.286  69.454  32.880  1.00118.67           C
ATOM   1399  CB  TYR A1218       8.657  68.805  32.654  1.00118.67           C
ATOM   1400  CG  TYR A1218       8.502  68.072  31.366  1.00118.67           C
ATOM   1401  CD1 TYR A1218       7.694  66.967  31.261  1.00118.67           C
ATOM   1402  CD2 TYR A1218       9.123  68.546  30.233  1.00118.67           C
ATOM   1403  CE1 TYR A1218       7.549  66.311  30.061  1.00118.67           C
ATOM   1404  CE2 TYR A1218       8.984  67.898  29.029  1.00118.67           C
ATOM   1405  CZ  TYR A1218       8.199  66.774  28.943  1.00118.67           C
ATOM   1406  OH  TYR A1218       8.053  66.105  27.709  1.00118.67           O
ATOM   1407  C   TYR A1218       6.433  68.463  33.619  1.00118.67           C
ATOM   1408  O   TYR A1218       5.699  67.699  32.996  1.00118.67           O
ATOM   1409  N   ASN A1219       6.541  68.403  34.964  1.00113.23           N
ATOM   1410  CA  ASN A1219       5.727  67.473  35.703  1.00113.23           C
ATOM   1411  CB  ASN A1219       6.561  66.408  36.435  1.00113.23           C
ATOM   1412  CG  ASN A1219       5.622  65.334  36.961  1.00113.23           C
ATOM   1413  OD1 ASN A1219       4.546  65.625  37.481  1.00113.23           O
ATOM   1414  ND2 ASN A1219       6.042  64.048  36.818  1.00113.23           N
ATOM   1415  C   ASN A1219       4.963  68.238  36.744  1.00113.23           C
ATOM   1416  O   ASN A1219       5.400  68.386  37.885  1.00113.23           O
ATOM   1417  N   PRO A1220       3.802  68.688  36.356  1.00161.50           N
ATOM   1418  CA  PRO A1220       2.947  69.510  37.172  1.00161.50           C
ATOM   1419  CD  PRO A1220       3.096  68.097  35.232  1.00161.50           C
ATOM   1420  CB  PRO A1220       1.687  69.731  36.336  1.00161.50           C
ATOM   1421  CG  PRO A1220       1.622  68.472  35.451  1.00161.50           C
ATOM   1422  C   PRO A1220       2.609  68.964  38.527  1.00161.50           C
ATOM   1423  O   PRO A1220       2.738  69.717  39.493  1.00161.50           O
ATOM   1424  N   SER A1221       2.207  67.677  38.634  1.00 86.82           N
ATOM   1425  CA  SER A1221       1.770  67.145  39.896  1.00 86.82           C
ATOM   1426  CB  SER A1221       1.476  65.635  39.857  1.00 86.82           C
ATOM   1427  OG  SER A1221       1.053  65.186  41.137  1.00 86.82           O
ATOM   1428  C   SER A1221       2.861  67.379  40.886  1.00 86.82           C
ATOM   1429  O   SER A1221       4.002  66.965  40.699  1.00 86.82           O
ATOM   1430  N   GLU A1222       2.501  68.034  42.001  1.00 74.62           N
ATOM   1431  CA  GLU A1222       3.448  68.451  42.987  1.00 74.62           C
ATOM   1432  CB  GLU A1222       2.787  69.187  44.163  1.00 74.62           C
ATOM   1433  CG  GLU A1222       3.790  69.764  45.161  1.00 74.62           C
ATOM   1434  CD  GLU A1222       3.002  70.460  46.262  1.00 74.62           C
ATOM   1435  OE1 GLU A1222       1.745  70.475  46.168  1.00 74.62           O
ATOM   1436  OE2 GLU A1222       3.644  70.984  47.210  1.00 74.62           O
ATOM   1437  C   GLU A1222       4.139  67.247  43.529  1.00 74.62           C
ATOM   1438  O   GLU A1222       5.313  67.307  43.888  1.00 74.62           O
ATOM   1439  N   GLU A1223       3.419  66.120  43.630  1.00 62.37           N
ATOM   1440  CA  GLU A1223       4.014  64.938  44.179  1.00 62.37           C
ATOM   1441  CB  GLU A1223       3.015  63.774  44.288  1.00 62.37           C
ATOM   1442  CG  GLU A1223       1.900  64.026  45.304  1.00 62.37           C
ATOM   1443  CD  GLU A1223       2.507  63.933  46.696  1.00 62.37           C
ATOM   1444  OE1 GLU A1223       3.728  63.634  46.789  1.00 62.37           O
ATOM   1445  OE2 GLU A1223       1.760  64.159  47.686  1.00 62.37           O
ATOM   1446  C   GLU A1223       5.131  64.483  43.293  1.00 62.37           C
ATOM   1447  O   GLU A1223       6.201  64.118  43.777  1.00 62.37           O
ATOM   1448  N   GLU A1224       4.904  64.494  41.965  1.00 38.47           N
ATOM   1449  CA  GLU A1224       5.867  64.016  41.011  1.00 38.47           C
ATOM   1450  CB  GLU A1224       5.295  63.928  39.586  1.00 38.47           C
ATOM   1451  CG  GLU A1224       4.172  62.897  39.449  1.00 38.47           C
ATOM   1452  CD  GLU A1224       3.695  62.904  38.004  1.00 38.47           C
ATOM   1453  OE1 GLU A1224       2.775  63.704  37.685  1.00 38.47           O
ATOM   1454  OE2 GLU A1224       4.251  62.111  37.197  1.00 38.47           O
ATOM   1455  C   GLU A1224       7.062  64.920  40.967  1.00 38.47           C
ATOM   1456  O   GLU A1224       8.193  64.460  40.813  1.00 38.47           O
ATOM   1457  N   TYR A1225       6.840  66.239  41.107  1.00 53.47           N
ATOM   1458  CA  TYR A1225       7.896  67.207  40.993  1.00 53.47           C
ATOM   1459  CB  TYR A1225       7.373  68.646  41.171  1.00 53.47           C
ATOM   1460  CG  TYR A1225       8.509  69.604  41.047  1.00 53.47           C
ATOM   1461  CD1 TYR A1225       8.995  69.970  39.812  1.00 53.47           C
ATOM   1462  CD2 TYR A1225       9.080  70.149  42.174  1.00 53.47           C
ATOM   1463  CE1 TYR A1225      10.039  70.859  39.706  1.00 53.47           C
ATOM   1464  CE2 TYR A1225      10.124  71.037  42.074  1.00 53.47           C
ATOM   1465  CZ  TYR A1225      10.606  71.393  40.838  1.00 53.47           C
ATOM   1466  OH  TYR A1225      11.677  72.306  40.731  1.00 53.47           O
ATOM   1467  C   TYR A1225       8.926  66.951  42.047  1.00 53.47           C
ATOM   1468  O   TYR A1225      10.125  67.013  41.777  1.00 53.47           O
ATOM   1469  N   GLU A1226       8.486  66.646  43.281  1.00 63.96           N
ATOM   1470  CA  GLU A1226       9.417  66.449  44.353  1.00 63.96           C
ATOM   1471  CB  GLU A1226       8.722  66.142  45.690  1.00 63.96           C
ATOM   1472  CG  GLU A1226       7.906  67.316  46.235  1.00 63.96           C
ATOM   1473  CD  GLU A1226       8.874  68.393  46.704  1.00 63.96           C
ATOM   1474  OE1 GLU A1226      10.108  68.145  46.653  1.00 63.96           O
ATOM   1475  OE2 GLU A1226       8.390  69.479  47.121  1.00 63.96           O
ATOM   1476  C   GLU A1226      10.312  65.291  44.035  1.00 63.96           C
ATOM   1477  O   GLU A1226      11.529  65.380  44.187  1.00 63.96           O
ATOM   1478  N   LYS A1227       9.736  64.179  43.544  1.00 84.68           N
ATOM   1479  CA  LYS A1227      10.512  63.004  43.264  1.00 84.68           C
ATOM   1480  CB  LYS A1227       9.661  61.838  42.733  1.00 84.68           C
ATOM   1481  CG  LYS A1227      10.472  60.576  42.430  1.00 84.68           C
ATOM   1482  CD  LYS A1227       9.608  59.332  42.213  1.00 84.68           C
ATOM   1483  CE  LYS A1227      10.416  58.070  41.907  1.00 84.68           C
ATOM   1484  NZ  LYS A1227      11.158  57.637  43.112  1.00 84.68           N
ATOM   1485  C   LYS A1227      11.525  63.338  42.216  1.00 84.68           C
ATOM   1486  O   LYS A1227      12.667  62.884  42.275  1.00 84.68           O
ATOM   1487  N   ALA A1228      11.135  64.163  41.229  1.00 29.63           N
ATOM   1488  CA  ALA A1228      12.031  64.496  40.161  1.00 29.63           C
ATOM   1489  CB  ALA A1228      11.422  65.477  39.143  1.00 29.63           C
ATOM   1490  C   ALA A1228      13.221  65.168  40.760  1.00 29.63           C
ATOM   1491  O   ALA A1228      14.357  64.910  40.363  1.00 29.63           O
ATOM   1492  N   SER A1229      12.983  66.044  41.752  1.00 70.83           N
ATOM   1493  CA  SER A1229      14.053  66.765  42.367  1.00 70.83           C
ATOM   1494  CB  SER A1229      13.563  67.764  43.429  1.00 70.83           C
ATOM   1495  OG  SER A1229      14.667  68.449  44.002  1.00 70.83           O
ATOM   1496  C   SER A1229      14.953  65.784  43.048  1.00 70.83           C
ATOM   1497  O   SER A1229      16.162  65.997  43.116  1.00 70.83           O
ATOM   1498  N   GLU A1230      14.384  64.689  43.588  1.00 39.89           N
ATOM   1499  CA  GLU A1230      15.175  63.709  44.274  1.00 39.89           C
ATOM   1500  CB  GLU A1230      14.336  62.626  44.967  1.00 39.89           C
ATOM   1501  CG  GLU A1230      15.201  61.615  45.718  1.00 39.89           C
ATOM   1502  CD  GLU A1230      14.278  60.598  46.360  1.00 39.89           C
ATOM   1503  OE1 GLU A1230      13.038  60.760  46.215  1.00 39.89           O
ATOM   1504  OE2 GLU A1230      14.799  59.650  47.006  1.00 39.89           O
ATOM   1505  C   GLU A1230      16.095  63.011  43.316  1.00 39.89           C
ATOM   1506  O   GLU A1230      17.267  62.779  43.611  1.00 39.89           O
ATOM   1507  N   ASN A1231      15.587  62.651  42.127  1.00104.27           N
ATOM   1508  CA  ASN A1231      16.390  61.935  41.177  1.00104.27           C
ATOM   1509  CB  ASN A1231      15.602  61.546  39.915  1.00104.27           C
ATOM   1510  CG  ASN A1231      14.570  60.503  40.318  1.00104.27           C
ATOM   1511  OD1 ASN A1231      14.544  61.571  39.708  1.00104.27           O
ATOM   1512  ND2 ASN A1231      15.493  59.716  40.934  1.00104.27           N
ATOM   1513  C   ASN A1231      17.517  62.816  40.752  1.00104.27           C
ATOM   1514  O   ASN A1231      18.662  62.382  40.638  1.00104.27           O
ATOM   1515  N   PHE A1232      17.211  64.107  40.554  1.00124.33           N
ATOM   1516  CA  PHE A1232      18.156  65.061  40.066  1.00124.33           C
ATOM   1517  CB  PHE A1232      17.510  66.450  39.918  1.00124.33           C
ATOM   1518  CG  PHE A1232      18.494  67.411  39.350  1.00124.33           C
ATOM   1519  CD1 PHE A1232      19.322  68.130  40.178  1.00124.33           C
ATOM   1520  CD2 PHE A1232      18.580  67.600  37.989  1.00124.33           C
ATOM   1521  CE1 PHE A1232      20.227  69.024  39.657  1.00124.33           C
ATOM   1522  CE2 PHE A1232      19.484  68.492  37.462  1.00124.33           C
ATOM   1523  CZ  PHE A1232      20.310  69.205  38.297  1.00124.33           C
ATOM   1524  C   PHE A1232      19.304  65.142  41.025  1.00124.33           C
ATOM   1525  O   PHE A1232      20.446  65.309  40.600  1.00124.33           O
ATOM   1526  N   ILE A1233      19.059  65.087  42.350  1.00175.42           N
ATOM   1527  CA  ILE A1233      20.223  65.176  43.188  1.00175.42           C
ATOM   1528  CB  ILE A1233      20.043  65.590  44.632  1.00175.42           C
ATOM   1529  CG2 ILE A1233      19.553  67.047  44.609  1.00175.42           C
ATOM   1530  CG1 ILE A1233      19.141  64.668  45.455  1.00175.42           C
ATOM   1531  CD1 ILE A1233      17.665  64.949  45.223  1.00175.42           C
ATOM   1532  C   ILE A1233      21.100  63.958  43.118  1.00175.42           C
ATOM   1533  O   ILE A1233      22.321  64.093  43.062  1.00175.42           O
ATOM   1534  N   TYR A1234      20.532  62.735  43.137  1.00 53.74           N
ATOM   1535  CA  TYR A1234      21.372  61.563  43.114  1.00 53.74           C
ATOM   1536  CB  TYR A1234      20.585  60.252  43.306  1.00 53.74           C
ATOM   1537  CG  TYR A1234      20.027  60.227  44.690  1.00 53.74           C
ATOM   1538  CD1 TYR A1234      18.819  60.822  44.975  1.00 53.74           C
ATOM   1539  CD2 TYR A1234      20.714  59.602  45.707  1.00 53.74           C
ATOM   1540  CE1 TYR A1234      18.305  60.798  46.250  1.00 53.74           C
ATOM   1541  CE2 TYR A1234      20.205  59.574  46.985  1.00 53.74           C
ATOM   1542  CZ  TYR A1234      18.999  60.173  47.258  1.00 53.74           C
ATOM   1543  OH  TYR A1234      18.475  60.145  48.568  1.00 53.74           O
ATOM   1544  C   TYR A1234      22.106  61.451  41.803  1.00 53.74           C
ATOM   1545  O   TYR A1234      23.319  61.240  41.777  1.00 53.74           O
ATOM   1546  N   SER A1235      21.386  61.621  40.676  1.00 88.12           N
ATOM   1547  CA  SER A1235      21.935  61.451  39.355  1.00 88.12           C
ATOM   1548  CB  SER A1235      20.915  61.805  38.264  1.00 88.12           C
ATOM   1549  OG  SER A1235      19.685  61.149  38.519  1.00 88.12           O
ATOM   1550  C   SER A1235      23.044  62.431  39.177  1.00 88.12           C
ATOM   1551  O   SER A1235      24.129  62.091  38.704  1.00 88.12           O
ATOM   1552  N   CYS A1236      22.797  63.689  39.579  1.00 94.74           N
ATOM   1553  CA  CYS A1236      23.802  64.693  39.410  1.00 94.74           C
ATOM   1554  CB  CYS A1236      23.446  66.062  40.004  1.00 94.74           C
ATOM   1555  SG  CYS A1236      22.468  67.078  38.874  1.00 94.74           S
ATOM   1556  C   CYS A1236      25.022  64.250  40.140  1.00 94.74           C
ATOM   1557  O   CYS A1236      26.134  64.403  39.640  1.00 94.74           O
ATOM   1558  N   ALA A1237      24.847  63.705  41.356  1.00 40.55           N
ATOM   1559  CA  ALA A1237      25.981  63.280  42.126  1.00 40.55           C
ATOM   1560  CB  ALA A1237      25.594  62.779  43.529  1.00 40.55           C
ATOM   1561  C   ALA A1237      26.686  62.153  41.435  1.00 40.55           C
ATOM   1562  O   ALA A1237      27.906  62.180  41.275  1.00 40.55           O
ATOM   1563  N   GLY A1238      25.926  61.158  40.944  1.00 32.95           N
ATOM   1564  CA  GLY A1238      26.540  59.993  40.379  1.00 32.95           C
ATOM   1565  C   GLY A1238      27.425  60.397  39.246  1.00 32.95           C
ATOM   1566  O   GLY A1238      28.547  59.908  39.125  1.00 32.95           O
ATOM   1567  N   CYS A1239      26.947  61.302  38.377  1.00 93.33           N
ATOM   1568  CA  CYS A1239      27.741  61.694  37.255  1.00 93.33           C
ATOM   1569  CB  CYS A1239      26.993  62.615  36.281  1.00 93.33           C
ATOM   1570  SG  CYS A1239      28.042  63.067  34.873  1.00 93.33           S
ATOM   1571  C   CYS A1239      28.964  62.425  37.716  1.00 93.33           C
ATOM   1572  O   CYS A1239      30.051  62.168  37.211  1.00 93.33           O
ATOM   1573  N   CYS A1240      28.840  63.335  38.702  1.00 45.60           N
ATOM   1574  CA  CYS A1240      29.960  64.144  39.108  1.00 45.60           C
ATOM   1575  CB  CYS A1240      29.607  65.121  40.243  1.00 45.60           C
ATOM   1576  SG  CYS A1240      28.382  66.368  39.738  1.00 45.60           S
ATOM   1577  C   CYS A1240      31.066  63.268  39.601  1.00 45.60           C
ATOM   1578  O   CYS A1240      32.227  63.460  39.246  1.00 45.60           O
ATOM   1579  N   VAL A1241      30.746  62.286  40.457  1.00 53.59           N
ATOM   1580  CA  VAL A1241      31.787  61.437  40.950  1.00 53.59           C
ATOM   1581  CB  VAL A1241      31.314  60.518  42.038  1.00 53.59           C
ATOM   1582  CG1 VAL A1241      32.495  59.645  42.497  1.00 53.59           C
ATOM   1583  CG2 VAL A1241      30.697  61.375  43.157  1.00 53.59           C
ATOM   1584  C   VAL A1241      32.320  60.594  39.827  1.00 53.59           C
ATOM   1585  O   VAL A1241      33.531  60.459  39.660  1.00 53.59           O
ATOM   1586  N   ALA A1242      31.417  60.010  39.013  1.00 49.26           N
ATOM   1587  CA  ALA A1242      31.811  59.089  37.980  1.00 49.26           C
ATOM   1588  CB  ALA A1242      30.606  58.487  37.240  1.00 49.26           C
ATOM   1589  C   ALA A1242      32.663  59.750  36.946  1.00 49.26           C
ATOM   1590  O   ALA A1242      33.730  59.246  36.597  1.00 49.26           O
ATOM   1591  N   THR A1243      32.225  60.915  36.443  1.00150.83           N
ATOM   1592  CA  THR A1243      32.964  61.559  35.408  1.00150.83           C
ATOM   1593  CB  THR A1243      32.174  62.582  34.603  1.00150.83           C
ATOM   1594  OG1 THR A1243      33.001  63.186  33.626  1.00150.83           O
ATOM   1595  CG2 THR A1243      31.490  63.647  35.460  1.00150.83           C
ATOM   1596  C   THR A1243      34.255  62.055  35.953  1.00150.83           C
ATOM   1597  O   THR A1243      35.236  62.146  35.217  1.00150.83           O
ATOM   1598  N   TYR A1244      34.294  62.393  37.256  1.00152.49           N
ATOM   1599  CA  TYR A1244      35.511  62.923  37.799  1.00152.49           C
ATOM   1600  CB  TYR A1244      35.365  63.523  39.192  1.00152.49           C
ATOM   1601  CG  TYR A1244      36.778  63.677  39.598  1.00152.49           C
ATOM   1602  CD1 TYR A1244      37.602  64.585  38.976  1.00152.49           C
ATOM   1603  CD2 TYR A1244      37.270  62.927  40.632  1.00152.49           C
ATOM   1604  CE1 TYR A1244      38.918  64.701  39.362  1.00152.49           C
ATOM   1605  CE2 TYR A1244      38.580  63.038  41.025  1.00152.49           C
ATOM   1606  CZ  TYR A1244      39.406  63.922  40.384  1.00152.49           C
ATOM   1607  OH  TYR A1244      40.751  64.017  40.789  1.00152.49           O
ATOM   1608  C   TYR A1244      36.566  61.872  37.826  1.00152.49           C
ATOM   1609  O   TYR A1244      37.701  62.090  37.409  1.00152.49           O
ATOM   1610  N   VAL A1245      36.213  60.669  38.284  1.00 64.62           N
ATOM   1611  CA  VAL A1245      37.215  59.653  38.362  1.00 64.62           C
ATOM   1612  CB  VAL A1245      36.676  58.370  38.923  1.00 64.62           C
ATOM   1613  CG1 VAL A1245      37.750  57.278  38.782  1.00 64.62           C
ATOM   1614  CG2 VAL A1245      36.242  58.629  40.379  1.00 64.62           C
ATOM   1615  C   VAL A1245      37.731  59.379  36.976  1.00 64.62           C
ATOM   1616  O   VAL A1245      38.914  59.104  36.778  1.00 64.62           O
ATOM   1617  N   LEU A1246      36.832  59.429  35.979  1.00175.13           N
ATOM   1618  CA  LEU A1246      37.138  59.111  34.614  1.00175.13           C
ATOM   1619  CB  LEU A1246      35.852  58.885  33.802  1.00175.13           C
ATOM   1620  CG  LEU A1246      36.028  57.937  32.602  1.00175.13           C
ATOM   1621  CD1 LEU A1246      36.922  58.494  31.494  1.00175.13           C
ATOM   1622  CD2 LEU A1246      36.494  56.556  33.082  1.00175.13           C
ATOM   1623  C   LEU A1246      37.982  60.203  34.000  1.00175.13           C
ATOM   1624  O   LEU A1246      38.652  59.983  32.994  1.00175.13           O
ATOM   1625  N   GLY A1247      37.922  61.442  34.530  1.00 60.23           N
ATOM   1626  CA  GLY A1247      38.747  62.500  33.998  1.00 60.23           C
ATOM   1627  C   GLY A1247      38.009  63.147  32.865  1.00 60.23           C
ATOM   1628  O   GLY A1247      38.583  63.843  32.029  1.00 60.23           O
ATOM   1629  N   ILE A1248      36.723  62.792  32.767  1.00185.09           N
ATOM   1630  CA  ILE A1248      35.711  63.217  31.847  1.00185.09           C
ATOM   1631  CB  ILE A1248      34.665  62.149  31.669  1.00185.09           C
ATOM   1632  CG2 ILE A1248      33.498  62.668  30.825  1.00185.09           C
ATOM   1633  CG1 ILE A1248      35.279  60.896  31.057  1.00185.09           C
ATOM   1634  CD1 ILE A1248      34.286  59.743  31.061  1.00185.09           C
ATOM   1635  C   ILE A1248      35.024  64.529  32.167  1.00185.09           C
ATOM   1636  O   ILE A1248      34.459  65.171  31.289  1.00185.09           O
ATOM   1637  N   CYS A1249      34.994  64.964  33.433  1.00118.95           N
ATOM   1638  CA  CYS A1249      34.060  65.972  33.881  1.00118.95           C
ATOM   1639  CB  CYS A1249      34.289  66.411  35.264  1.00118.95           C
ATOM   1640  SG  CYS A1249      33.933  65.141  36.450  1.00118.95           S
ATOM   1641  C   CYS A1249      33.998  67.306  33.205  1.00118.95           C
ATOM   1642  O   CYS A1249      32.931  67.917  33.232  1.00118.95           O
ATOM   1643  N   ASP A1250      35.091  67.879  32.687  1.00 78.70           N
ATOM   1644  CA  ASP A1250      34.904  69.216  32.186  1.00 78.70           C
ATOM   1645  CB  ASP A1250      36.225  69.991  32.065  1.00 78.70           C
ATOM   1646  CG  ASP A1250      35.904  71.456  31.818  1.00 78.70           C
ATOM   1647  OD1 ASP A1250      34.693  71.791  31.727  1.00 78.70           O
ATOM   1648  OD2 ASP A1250      36.868  72.260  31.720  1.00 78.70           O
ATOM   1649  C   ASP A1250      34.287  69.166  30.819  1.00 78.70           C
ATOM   1650  O   ASP A1250      34.992  68.948  29.838  1.00 78.70           O
ATOM   1651  N   ARG A1251      32.959  69.411  30.701  1.00216.96           N
ATOM   1652  CA  ARG A1251      32.350  69.291  29.402  1.00216.96           C
ATOM   1653  CB  ARG A1251      31.597  67.956  29.266  1.00216.96           C
ATOM   1654  CG  ARG A1251      32.312  66.862  30.065  1.00216.96           C
ATOM   1655  CD  ARG A1251      32.156  65.416  29.591  1.00216.96           C
ATOM   1656  NE  ARG A1251      30.719  65.125  29.374  1.00216.96           N
ATOM   1657  CZ  ARG A1251      30.226  65.257  28.112  1.00216.96           C
ATOM   1658  NH1 ARG A1251      31.047  65.694  27.113  1.00216.96           N
ATOM   1659  NH2 ARG A1251      28.931  64.928  27.847  1.00216.96           N
ATOM   1660  C   ARG A1251      31.354  70.397  29.231  1.00216.96           C
ATOM   1661  O   ARG A1251      30.980  71.073  30.190  1.00216.96           O
ATOM   1662  N   HIS A1252      30.912  70.601  27.970  1.00 73.40           N
ATOM   1663  CA  HIS A1252      29.972  71.629  27.611  1.00 73.40           C
ATOM   1664  ND1 HIS A1252      29.369  74.406  26.132  1.00 73.40           N
ATOM   1665  CG  HIS A1252      29.109  73.112  25.743  1.00 73.40           C
ATOM   1666  CB  HIS A1252      29.971  71.942  26.106  1.00 73.40           C
ATOM   1667  NE2 HIS A1252      27.520  74.474  24.900  1.00 73.40           N
ATOM   1668  CD2 HIS A1252      27.975  73.171  24.991  1.00 73.40           C
ATOM   1669  CE1 HIS A1252      28.389  75.179  25.600  1.00 73.40           C
ATOM   1670  C   HIS A1252      28.588  71.197  28.005  1.00 73.40           C
ATOM   1671  O   HIS A1252      28.315  70.010  28.162  1.00 73.40           O
ATOM   1672  N   ASN A1253      27.683  72.185  28.174  1.00 88.52           N
ATOM   1673  CA  ASN A1253      26.314  72.028  28.592  1.00 88.52           C
ATOM   1674  CB  ASN A1253      25.555  73.355  28.792  1.00 88.52           C
ATOM   1675  CG  ASN A1253      25.830  73.917  30.180  1.00 88.52           C
ATOM   1676  OD1 ASN A1253      26.450  73.277  31.028  1.00 88.52           O
ATOM   1677  ND2 ASN A1253      25.314  75.148  30.436  1.00 88.52           N
ATOM   1678  C   ASN A1253      25.529  71.257  27.578  1.00 88.52           C
ATOM   1679  O   ASN A1253      24.558  70.587  27.922  1.00 88.52           O
ATOM   1680  N   ASP A1254      25.900  71.370  26.294  1.00 71.11           N
ATOM   1681  CA  ASP A1254      25.196  70.745  25.209  1.00 71.11           C
ATOM   1682  CB  ASP A1254      25.772  71.142  23.839  1.00 71.11           C
ATOM   1683  CG  ASP A1254      24.785  70.744  22.751  1.00 71.11           C
ATOM   1684  OD1 ASP A1254      23.677  70.254  23.096  1.00 71.11           O
ATOM   1685  OD2 ASP A1254      25.130  70.933  21.554  1.00 71.11           O
ATOM   1686  C   ASP A1254      25.297  69.257  25.333  1.00 71.11           C
ATOM   1687  O   ASP A1254      24.434  68.538  24.832  1.00 71.11           O
ATOM   1688  N   ASN A1255      26.375  68.743  25.958  1.00121.82           N
ATOM   1689  CA  ASN A1255      26.494  67.314  26.031  1.00121.82           C
ATOM   1690  CB  ASN A1255      27.944  66.825  25.914  1.00121.82           C
ATOM   1691  CG  ASN A1255      28.357  66.994  24.465  1.00121.82           C
ATOM   1692  OD1 ASN A1255      29.524  66.853  24.105  1.00121.82           O
ATOM   1693  ND2 ASN A1255      27.357  67.309  23.601  1.00121.82           N
ATOM   1694  C   ASN A1255      25.980  66.805  27.338  1.00121.82           C
ATOM   1695  O   ASN A1255      26.405  65.751  27.809  1.00121.82           O
ATOM   1696  N   ILE A1256      25.030  67.516  27.958  1.00 65.73           N
ATOM   1697  CA  ILE A1256      24.467  67.016  29.176  1.00 65.73           C
ATOM   1698  CB  ILE A1256      24.844  67.843  30.372  1.00 65.73           C
ATOM   1699  CG2 ILE A1256      24.107  67.287  31.602  1.00 65.73           C
ATOM   1700  CG1 ILE A1256      26.375  67.852  30.532  1.00 65.73           C
ATOM   1701  CD1 ILE A1256      26.890  68.879  31.541  1.00 65.73           C
ATOM   1702  C   ILE A1256      22.986  67.094  28.991  1.00 65.73           C
ATOM   1703  O   ILE A1256      22.485  68.085  28.460  1.00 65.73           O
ATOM   1704  N   MET A1257      22.244  66.041  29.399  1.00118.59           N
ATOM   1705  CA  MET A1257      20.819  66.079  29.212  1.00118.59           C
ATOM   1706  CB  MET A1257      20.291  65.276  28.010  1.00118.59           C
ATOM   1707  CG  MET A1257      21.089  64.033  27.643  1.00118.59           C
ATOM   1708  SD  MET A1257      20.338  63.097  26.277  1.00118.59           S
ATOM   1709  CE  MET A1257      20.272  64.510  25.139  1.00118.59           C
ATOM   1710  C   MET A1257      20.073  65.712  30.456  1.00118.59           C
ATOM   1711  O   MET A1257      20.645  65.196  31.415  1.00118.59           O
ATOM   1712  N   LEU A1258      18.761  66.052  30.482  1.00154.51           N
ATOM   1713  CA  LEU A1258      17.931  65.773  31.621  1.00154.51           C
ATOM   1714  CB  LEU A1258      17.631  66.995  32.505  1.00154.51           C
ATOM   1715  CG  LEU A1258      16.703  68.023  31.838  1.00154.51           C
ATOM   1716  CD1 LEU A1258      16.439  69.216  32.765  1.00154.51           C
ATOM   1717  CD2 LEU A1258      17.242  68.458  30.469  1.00154.51           C
ATOM   1718  C   LEU A1258      16.603  65.256  31.158  1.00154.51           C
ATOM   1719  O   LEU A1258      16.123  65.601  30.077  1.00154.51           O
ATOM   1720  N   ARG A1259      15.969  64.397  31.986  1.00124.38           N
ATOM   1721  CA  ARG A1259      14.688  63.862  31.630  1.00124.38           C
ATOM   1722  CB  ARG A1259      14.554  62.338  31.816  1.00124.38           C
ATOM   1723  CG  ARG A1259      14.721  61.841  33.249  1.00124.38           C
ATOM   1724  CD  ARG A1259      14.792  60.314  33.338  1.00124.38           C
ATOM   1725  NE  ARG A1259      13.540  59.768  32.743  1.00124.38           N
ATOM   1726  CZ  ARG A1259      13.410  58.426  32.531  1.00124.38           C
ATOM   1727  NH1 ARG A1259      14.429  57.579  32.861  1.00124.38           N
ATOM   1728  NH2 ARG A1259      12.260  57.930  31.989  1.00124.38           N
ATOM   1729  C   ARG A1259      13.615  64.542  32.419  1.00124.38           C
ATOM   1730  O   ARG A1259      13.860  65.175  33.445  1.00124.38           O
ATOM   1731  N   SER A1260      12.375  64.410  31.916  1.00104.00           N
ATOM   1732  CA  SER A1260      11.183  64.971  32.479  1.00104.00           C
ATOM   1733  CB  SER A1260       9.951  64.559  31.654  1.00104.00           C
ATOM   1734  OG  SER A1260       8.765  64.694  32.420  1.00104.00           O
ATOM   1735  C   SER A1260      10.997  64.385  33.837  1.00104.00           C
ATOM   1736  O   SER A1260      10.138  64.830  34.592  1.00104.00           O
ATOM   1737  N   THR A1261      11.720  63.286  34.104  1.00 88.92           N
ATOM   1738  CA  THR A1261      11.793  62.546  35.334  1.00 88.92           C
ATOM   1739  CB  THR A1261      12.304  61.153  35.111  1.00 88.92           C
ATOM   1740  OG1 THR A1261      11.413  60.431  34.273  1.00 88.92           O
ATOM   1741  CG2 THR A1261      12.468  60.450  36.464  1.00 88.92           C
ATOM   1742  C   THR A1261      12.702  63.202  36.338  1.00 88.92           C
ATOM   1743  O   THR A1261      12.567  62.971  37.538  1.00 88.92           O
ATOM   1744  N   GLY A1262      13.691  64.000  35.893  1.00 41.50           N
ATOM   1745  CA  GLY A1262      14.626  64.561  36.830  1.00 41.50           C
ATOM   1746  C   GLY A1262      15.944  63.846  36.716  1.00 41.50           C
ATOM   1747  O   GLY A1262      16.891  64.156  37.438  1.00 41.50           O
ATOM   1748  N   HIS A1263      16.051  62.861  35.803  1.00 88.13           N
ATOM   1749  CA  HIS A1263      17.300  62.166  35.669  1.00 88.13           C
ATOM   1750  ND1 HIS A1263      19.401  59.662  35.551  1.00 88.13           N
ATOM   1751  CG  HIS A1263      18.506  60.208  34.659  1.00 88.13           C
ATOM   1752  CB  HIS A1263      17.171  60.783  35.012  1.00 88.13           C
ATOM   1753  NE2 HIS A1263      20.361  59.567  33.547  1.00 88.13           N
ATOM   1754  CD2 HIS A1263      19.107  60.137  33.442  1.00 88.13           C
ATOM   1755  CE1 HIS A1263      20.493  59.297  34.832  1.00 88.13           C
ATOM   1756  C   HIS A1263      18.249  62.970  34.840  1.00 88.13           C
ATOM   1757  O   HIS A1263      17.914  63.464  33.766  1.00 88.13           O
ATOM   1758  N   MET A1264      19.490  63.116  35.335  1.00 80.07           N
ATOM   1759  CA  MET A1264      20.478  63.838  34.594  1.00 80.07           C
ATOM   1760  CB  MET A1264      21.217  64.881  35.452  1.00 80.07           C
ATOM   1761  CG  MET A1264      22.283  65.685  34.703  1.00 80.07           C
ATOM   1762  SD  MET A1264      23.825  64.786  34.357  1.00 80.07           S
ATOM   1763  CE  MET A1264      24.425  64.839  36.070  1.00 80.07           C
ATOM   1764  C   MET A1264      21.466  62.808  34.154  1.00 80.07           C
ATOM   1765  O   MET A1264      21.701  61.842  34.873  1.00 80.07           O
ATOM   1766  N   PHE A1265      22.018  62.942  32.931  1.00 84.16           N
ATOM   1767  CA  PHE A1265      23.005  62.008  32.465  1.00 84.16           C
ATOM   1768  CB  PHE A1265      22.407  60.686  31.947  1.00 84.16           C
ATOM   1769  CG  PHE A1265      21.466  60.931  30.812  1.00 84.16           C
ATOM   1770  CD1 PHE A1265      20.228  61.489  31.032  1.00 84.16           C
ATOM   1771  CD2 PHE A1265      21.805  60.570  29.529  1.00 84.16           C
ATOM   1772  CE1 PHE A1265      19.348  61.702  29.998  1.00 84.16           C
ATOM   1773  CE2 PHE A1265      20.931  60.780  28.487  1.00 84.16           C
ATOM   1774  CZ  PHE A1265      19.701  61.347  28.720  1.00 84.16           C
ATOM   1775  C   PHE A1265      23.818  62.658  31.382  1.00 84.16           C
ATOM   1776  O   PHE A1265      23.321  63.533  30.676  1.00 84.16           O
ATOM   1777  N   HIS A1266      25.106  62.264  31.242  1.00 94.58           N
ATOM   1778  CA  HIS A1266      25.958  62.833  30.226  1.00 94.58           C
ATOM   1779  ND1 HIS A1266      29.024  64.422  31.909  1.00 94.58           N
ATOM   1780  CG  HIS A1266      27.753  63.972  31.627  1.00 94.58           C
ATOM   1781  CB  HIS A1266      27.449  62.913  30.608  1.00 94.58           C
ATOM   1782  NE2 HIS A1266      27.642  65.560  33.226  1.00 94.58           N
ATOM   1783  CD2 HIS A1266      26.921  64.676  32.443  1.00 94.58           C
ATOM   1784  CE1 HIS A1266      28.900  65.371  32.870  1.00 94.58           C
ATOM   1785  C   HIS A1266      25.872  62.030  28.968  1.00 94.58           C
ATOM   1786  O   HIS A1266      25.484  60.864  28.987  1.00 94.58           O
ATOM   1787  N   ILE A1267      26.241  62.652  27.827  1.00 78.73           N
ATOM   1788  CA  ILE A1267      26.132  61.973  26.567  1.00 78.73           C
ATOM   1789  CB  ILE A1267      24.872  62.305  25.824  1.00 78.73           C
ATOM   1790  CG2 ILE A1267      23.685  61.817  26.670  1.00 78.73           C
ATOM   1791  CG1 ILE A1267      24.827  63.805  25.487  1.00 78.73           C
ATOM   1792  CD1 ILE A1267      23.723  64.170  24.498  1.00 78.73           C
ATOM   1793  C   ILE A1267      27.267  62.352  25.685  1.00 78.73           C
ATOM   1794  O   ILE A1267      28.153  63.120  26.056  1.00 78.73           O
ATOM   1795  N   ASP A1268      27.250  61.741  24.486  1.00149.60           N
ATOM   1796  CA  ASP A1268      28.099  62.102  23.394  1.00149.60           C
ATOM   1797  CB  ASP A1268      27.796  63.534  22.945  1.00149.60           C
ATOM   1798  CG  ASP A1268      26.289  63.728  22.881  1.00149.60           C
ATOM   1799  OD1 ASP A1268      25.520  62.733  22.811  1.00149.60           O
ATOM   1800  OD2 ASP A1268      25.882  64.914  22.929  1.00149.60           O
ATOM   1801  C   ASP A1268      29.513  62.161  23.883  1.00149.60           C
ATOM   1802  O   ASP A1268      30.105  63.239  23.934  1.00149.60           O
ATOM   1803  N   PHE A1269      30.094  61.020  24.288  1.00 81.76           N
ATOM   1804  CA  PHE A1269      31.430  61.078  24.811  1.00 81.76           C
ATOM   1805  CB  PHE A1269      31.767  59.895  25.737  1.00 81.76           C
ATOM   1806  CG  PHE A1269      30.821  59.862  26.891  1.00 81.76           C
ATOM   1807  CD1 PHE A1269      29.626  59.184  26.789  1.00 81.76           C
ATOM   1808  CD2 PHE A1269      31.126  60.494  28.073  1.00 81.76           C
ATOM   1809  CE1 PHE A1269      28.749  59.141  27.847  1.00 81.76           C
ATOM   1810  CE2 PHE A1269      30.252  60.454  29.135  1.00 81.76           C
ATOM   1811  CZ  PHE A1269      29.061  59.778  29.023  1.00 81.76           C
ATOM   1812  C   PHE A1269      32.412  60.994  23.685  1.00 81.76           C
ATOM   1813  O   PHE A1269      32.642  59.923  23.128  1.00 81.76           O
ATOM   1814  N   GLY A1270      32.999  62.137  23.278  1.00 55.38           N
ATOM   1815  CA  GLY A1270      33.980  62.048  22.234  1.00 55.38           C
ATOM   1816  C   GLY A1270      35.264  61.434  22.725  1.00 55.38           C
ATOM   1817  O   GLY A1270      35.755  60.459  22.160  1.00 55.38           O
ATOM   1818  N   LYS A1271      35.845  62.038  23.785  1.00151.47           N
ATOM   1819  CA  LYS A1271      37.132  61.712  24.350  1.00151.47           C
ATOM   1820  CB  LYS A1271      37.612  62.880  25.235  1.00151.47           C
ATOM   1821  CG  LYS A1271      39.080  62.860  25.655  1.00151.47           C
ATOM   1822  CD  LYS A1271      39.541  64.197  26.245  1.00151.47           C
ATOM   1823  CE  LYS A1271      40.986  64.201  26.750  1.00151.47           C
ATOM   1824  NZ  LYS A1271      41.075  63.478  28.038  1.00151.47           N
ATOM   1825  C   LYS A1271      37.167  60.464  25.168  1.00151.47           C
ATOM   1826  O   LYS A1271      37.914  59.557  24.820  1.00151.47           O
ATOM   1827  N   PHE A1272      36.290  60.359  26.200  1.00294.35           N
ATOM   1828  CA  PHE A1272      36.310  59.345  27.239  1.00294.35           C
ATOM   1829  CB  PHE A1272      35.293  58.219  26.955  1.00294.35           C
ATOM   1830  CG  PHE A1272      35.341  57.185  28.028  1.00294.35           C
ATOM   1831  CD1 PHE A1272      34.897  57.465  29.297  1.00294.35           C
ATOM   1832  CD2 PHE A1272      35.793  55.915  27.750  1.00294.35           C
ATOM   1833  CE1 PHE A1272      34.929  56.505  30.280  1.00294.35           C
ATOM   1834  CE2 PHE A1272      35.826  54.951  28.730  1.00294.35           C
ATOM   1835  CZ  PHE A1272      35.396  55.245  30.001  1.00294.35           C
ATOM   1836  C   PHE A1272      37.693  58.766  27.367  1.00294.35           C
ATOM   1837  O   PHE A1272      38.009  57.760  26.735  1.00294.35           O
ATOM   1838  N   LEU A1273      38.562  59.400  28.190  1.00216.61           N
ATOM   1839  CA  LEU A1273      39.942  58.991  28.254  1.00216.61           C
ATOM   1840  CB  LEU A1273      40.958  60.087  27.886  1.00216.61           C
ATOM   1841  CG  LEU A1273      40.838  60.639  26.459  1.00216.61           C
ATOM   1842  CD1 LEU A1273      42.045  61.524  26.108  1.00216.61           C
ATOM   1843  CD2 LEU A1273      40.586  59.528  25.435  1.00216.61           C
ATOM   1844  C   LEU A1273      40.311  58.611  29.648  1.00216.61           C
ATOM   1845  O   LEU A1273      39.499  58.666  30.570  1.00216.61           O
ATOM   1846  N   GLY A1274      41.584  58.190  29.811  1.00106.83           N
ATOM   1847  CA  GLY A1274      42.114  57.828  31.092  1.00106.83           C
ATOM   1848  C   GLY A1274      43.288  56.926  30.859  1.00106.83           C
ATOM   1849  O   GLY A1274      43.908  56.973  29.799  1.00106.83           O
ATOM   1850  N   HIS A1275      43.636  56.127  31.892  1.00373.45           N
ATOM   1851  CA  HIS A1275      44.684  55.138  31.902  1.00373.45           C
ATOM   1852  ND1 HIS A1275      46.715  53.073  30.805  1.00373.45           N
ATOM   1853  CG  HIS A1275      46.912  54.434  30.707  1.00373.45           C
ATOM   1854  CB  HIS A1275      45.878  55.501  30.976  1.00373.45           C
ATOM   1855  NE2 HIS A1275      48.785  53.355  30.042  1.00373.45           N
ATOM   1856  CD2 HIS A1275      48.183  54.584  30.239  1.00373.45           C
ATOM   1857  CE1 HIS A1275      47.864  52.476  30.393  1.00373.45           C
ATOM   1858  C   HIS A1275      45.049  55.052  33.355  1.00373.45           C
ATOM   1859  O   HIS A1275      44.688  55.953  34.110  1.00373.45           O
ATOM   1860  N   ALA A1276      45.716  53.980  33.835  1.00320.74           N
ATOM   1861  CA  ALA A1276      45.904  54.009  35.262  1.00320.74           C
ATOM   1862  CB  ALA A1276      44.620  53.618  35.988  1.00320.74           C
ATOM   1863  C   ALA A1276      46.975  53.056  35.715  1.00320.74           C
ATOM   1864  O   ALA A1276      47.180  52.000  35.119  1.00320.74           O
ATOM   1865  N   GLN A1277      47.662  53.399  36.833  1.00315.43           N
ATOM   1866  CA  GLN A1277      48.733  52.589  37.353  1.00315.43           C
ATOM   1867  CB  GLN A1277      50.111  53.272  37.313  1.00315.43           C
ATOM   1868  CG  GLN A1277      51.238  52.398  37.870  1.00315.43           C
ATOM   1869  CD  GLN A1277      51.505  51.275  36.877  1.00315.43           C
ATOM   1870  OE1 GLN A1277      50.871  51.194  35.826  1.00315.43           O
ATOM   1871  NE2 GLN A1277      52.471  50.381  37.219  1.00315.43           N
ATOM   1872  C   GLN A1277      48.454  52.286  38.794  1.00315.43           C
ATOM   1873  O   GLN A1277      48.136  53.174  39.583  1.00315.43           O
ATOM   1874  N   MET A1278      48.655  51.011  39.179  1.00345.70           N
ATOM   1875  CA  MET A1278      48.327  50.504  40.482  1.00345.70           C
ATOM   1876  CB  MET A1278      48.809  49.050  40.674  1.00345.70           C
ATOM   1877  CG  MET A1278      48.505  48.418  42.038  1.00345.70           C
ATOM   1878  SD  MET A1278      46.768  47.960  42.317  1.00345.70           S
ATOM   1879  CE  MET A1278      47.063  47.181  43.932  1.00345.70           C
ATOM   1880  C   MET A1278      48.953  51.348  41.549  1.00345.70           C
ATOM   1881  O   MET A1278      50.121  51.726  41.474  1.00345.70           O
ATOM   1882  N   PHE A1279      48.133  51.683  42.566  1.00292.48           N
ATOM   1883  CA  PHE A1279      48.536  52.433  43.721  1.00292.48           C
ATOM   1884  CB  PHE A1279      48.815  53.915  43.421  1.00292.48           C
ATOM   1885  CG  PHE A1279      49.723  54.422  44.489  1.00292.48           C
ATOM   1886  CD1 PHE A1279      51.080  54.221  44.370  1.00292.48           C
ATOM   1887  CD2 PHE A1279      49.243  55.089  45.593  1.00292.48           C
ATOM   1888  CE1 PHE A1279      51.950  54.673  45.332  1.00292.48           C
ATOM   1889  CE2 PHE A1279      50.111  55.544  46.560  1.00292.48           C
ATOM   1890  CZ  PHE A1279      51.464  55.337  46.432  1.00292.48           C
ATOM   1891  C   PHE A1279      47.324  52.354  44.597  1.00292.48           C
ATOM   1892  O   PHE A1279      46.359  51.690  44.223  1.00292.48           O
ATOM   1893  N   GLY A1280      47.298  52.984  45.789  1.00152.08           N
ATOM   1894  CA  GLY A1280      46.045  52.803  46.463  1.00152.08           C
ATOM   1895  C   GLY A1280      45.827  53.796  47.561  1.00152.08           C
ATOM   1896  O   GLY A1280      46.666  53.978  48.441  1.00152.08           O
ATOM   1897  N   SER A1281      44.649  54.452  47.494  1.00249.97           N
ATOM   1898  CA  SER A1281      44.060  55.326  48.471  1.00249.97           C
ATOM   1899  CB  SER A1281      44.898  56.396  49.159  1.00249.97           C
ATOM   1900  OG  SER A1281      45.826  55.802  50.054  1.00249.97           O
ATOM   1901  C   SER A1281      42.891  55.984  47.837  1.00249.97           C
ATOM   1902  O   SER A1281      42.402  55.526  46.806  1.00249.97           O
ATOM   1903  N   PHE A1282      42.394  57.089  48.431  1.00263.78           N
ATOM   1904  CA  PHE A1282      41.075  57.392  47.982  1.00263.78           C
ATOM   1905  CB  PHE A1282      40.118  56.779  49.017  1.00263.78           C
ATOM   1906  CG  PHE A1282      40.508  55.386  49.434  1.00263.78           C
ATOM   1907  CD1 PHE A1282      40.534  54.333  48.548  1.00263.78           C
ATOM   1908  CD2 PHE A1282      40.906  55.136  50.730  1.00263.78           C
ATOM   1909  CE1 PHE A1282      40.905  53.072  48.956  1.00263.78           C
ATOM   1910  CE2 PHE A1282      41.279  53.880  51.148  1.00263.78           C
ATOM   1911  CZ  PHE A1282      41.275  52.837  50.257  1.00263.78           C
ATOM   1912  C   PHE A1282      40.735  58.886  47.875  1.00263.78           C
ATOM   1913  O   PHE A1282      39.594  59.232  48.147  1.00263.78           O
ATOM   1914  N   LYS A1283      41.608  59.802  47.374  1.00271.91           N
ATOM   1915  CA  LYS A1283      41.312  61.227  47.414  1.00271.91           C
ATOM   1916  CB  LYS A1283      42.408  61.956  48.215  1.00271.91           C
ATOM   1917  CG  LYS A1283      42.481  61.472  49.686  1.00271.91           C
ATOM   1918  CD  LYS A1283      42.745  59.963  49.949  1.00271.91           C
ATOM   1919  CE  LYS A1283      41.596  59.223  50.642  1.00271.91           C
ATOM   1920  NZ  LYS A1283      41.900  57.840  51.037  1.00271.91           N
ATOM   1921  C   LYS A1283      41.017  61.796  46.008  1.00271.91           C
ATOM   1922  O   LYS A1283      40.419  61.055  45.239  1.00271.91           O
ATOM   1923  N   ARG A1284      41.366  63.086  45.635  1.00294.82           N
ATOM   1924  CA  ARG A1284      41.063  63.640  44.295  1.00294.82           C
ATOM   1925  CB  ARG A1284      39.595  64.046  44.117  1.00294.82           C
ATOM   1926  CG  ARG A1284      38.565  62.922  44.215  1.00294.82           C
ATOM   1927  CD  ARG A1284      37.233  63.369  43.614  1.00294.82           C
ATOM   1928  NE  ARG A1284      36.226  62.275  43.711  1.00294.82           N
ATOM   1929  CZ  ARG A1284      36.332  61.101  43.017  1.00294.82           C
ATOM   1930  NH1 ARG A1284      37.501  60.726  42.424  1.00294.82           N
ATOM   1931  NH2 ARG A1284      35.268  60.248  42.987  1.00294.82           N
ATOM   1932  C   ARG A1284      41.851  64.923  43.930  1.00294.82           C
ATOM   1933  O   ARG A1284      42.765  65.313  44.655  1.00294.82           O
ATOM   1934  N   ASP A1285      41.506  65.610  42.767  1.00317.85           N
ATOM   1935  CA  ASP A1285      42.044  66.885  42.224  1.00317.85           C
ATOM   1936  CB  ASP A1285      43.473  66.754  41.661  1.00317.85           C
ATOM   1937  CG  ASP A1285      44.455  66.504  42.798  1.00317.85           C
ATOM   1938  OD1 ASP A1285      44.420  67.269  43.799  1.00317.85           O
ATOM   1939  OD2 ASP A1285      45.265  65.547  42.673  1.00317.85           O
ATOM   1940  C   ASP A1285      41.183  67.379  41.031  1.00317.85           C
ATOM   1941  O   ASP A1285      40.771  66.529  40.246  1.00317.85           O
ATOM   1942  N   ARG A1286      40.920  68.724  40.779  1.00367.73           N
ATOM   1943  CA  ARG A1286      39.926  69.013  39.723  1.00367.73           C
ATOM   1944  CB  ARG A1286      38.541  68.728  40.284  1.00367.73           C
ATOM   1945  CG  ARG A1286      38.176  67.281  40.564  1.00367.73           C
ATOM   1946  CD  ARG A1286      36.933  67.174  41.431  1.00367.73           C
ATOM   1947  NE  ARG A1286      36.561  65.749  41.520  1.00367.73           N
ATOM   1948  CZ  ARG A1286      35.441  65.337  42.177  1.00367.73           C
ATOM   1949  NH1 ARG A1286      34.764  66.178  43.011  1.00367.73           N
ATOM   1950  NH2 ARG A1286      34.996  64.065  41.973  1.00367.73           N
ATOM   1951  C   ARG A1286      39.716  70.464  39.173  1.00367.73           C
ATOM   1952  O   ARG A1286      40.145  71.450  39.770  1.00367.73           O
ATOM   1953  N   ALA A1287      39.040  70.552  37.959  1.00318.48           N
ATOM   1954  CA  ALA A1287      38.254  71.568  37.243  1.00318.48           C
ATOM   1955  CB  ALA A1287      38.828  71.956  35.872  1.00318.48           C
ATOM   1956  C   ALA A1287      37.189  70.567  37.018  1.00318.48           C
ATOM   1957  O   ALA A1287      36.804  70.113  35.941  1.00318.48           O
ATOM   1958  N   PRO A1288      36.760  70.309  38.203  1.00252.57           N
ATOM   1959  CA  PRO A1288      36.146  69.087  38.606  1.00252.57           C
ATOM   1960  CD  PRO A1288      36.527  71.383  39.155  1.00252.57           C
ATOM   1961  CB  PRO A1288      35.488  69.364  39.954  1.00252.57           C
ATOM   1962  CG  PRO A1288      36.138  70.660  40.449  1.00252.57           C
ATOM   1963  C   PRO A1288      35.208  68.371  37.785  1.00252.57           C
ATOM   1964  O   PRO A1288      35.546  67.239  37.457  1.00252.57           O
ATOM   1965  N   PHE A1289      34.060  69.003  37.520  1.00108.44           N
ATOM   1966  CA  PHE A1289      32.935  68.470  36.838  1.00108.44           C
ATOM   1967  CB  PHE A1289      32.205  67.350  37.605  1.00108.44           C
ATOM   1968  CG  PHE A1289      32.072  67.697  39.044  1.00108.44           C
ATOM   1969  CD1 PHE A1289      31.084  68.536  39.499  1.00108.44           C
ATOM   1970  CD2 PHE A1289      32.956  67.147  39.946  1.00108.44           C
ATOM   1971  CE1 PHE A1289      30.988  68.830  40.839  1.00108.44           C
ATOM   1972  CE2 PHE A1289      32.863  67.438  41.283  1.00108.44           C
ATOM   1973  CZ  PHE A1289      31.878  68.282  41.730  1.00108.44           C
ATOM   1974  C   PHE A1289      31.993  69.590  36.643  1.00108.44           C
ATOM   1975  O   PHE A1289      32.284  70.723  37.022  1.00108.44           O
ATOM   1976  N   VAL A1290      30.839  69.295  36.021  1.00134.97           N
ATOM   1977  CA  VAL A1290      29.896  70.346  35.807  1.00134.97           C
ATOM   1978  CB  VAL A1290      29.167  70.265  34.503  1.00134.97           C
ATOM   1979  CG1 VAL A1290      30.130  70.690  33.392  1.00134.97           C
ATOM   1980  CG2 VAL A1290      28.639  68.829  34.334  1.00134.97           C
ATOM   1981  C   VAL A1290      28.878  70.354  36.893  1.00134.97           C
ATOM   1982  O   VAL A1290      28.041  69.460  37.003  1.00134.97           O
ATOM   1983  N   LEU A1291      28.952  71.400  37.734  1.00169.98           N
ATOM   1984  CA  LEU A1291      28.010  71.606  38.791  1.00169.98           C
ATOM   1985  CB  LEU A1291      28.657  71.411  40.176  1.00169.98           C
ATOM   1986  CG  LEU A1291      27.688  71.199  41.359  1.00169.98           C
ATOM   1987  CD1 LEU A1291      26.571  72.246  41.415  1.00169.98           C
ATOM   1988  CD2 LEU A1291      27.189  69.751  41.413  1.00169.98           C
ATOM   1989  C   LEU A1291      27.723  73.070  38.684  1.00169.98           C
ATOM   1990  O   LEU A1291      28.181  73.873  39.495  1.00169.98           O
ATOM   1991  N   THR A1292      26.928  73.442  37.673  1.00148.58           N
ATOM   1992  CA  THR A1292      26.661  74.810  37.351  1.00148.58           C
ATOM   1993  CB  THR A1292      26.365  74.899  35.880  1.00148.58           C
ATOM   1994  OG1 THR A1292      25.910  76.186  35.512  1.00148.58           O
ATOM   1995  CG2 THR A1292      25.389  73.778  35.487  1.00148.58           C
ATOM   1996  C   THR A1292      25.567  75.355  38.223  1.00148.58           C
ATOM   1997  O   THR A1292      24.866  74.614  38.909  1.00148.58           O
ATOM   1998  N   SER A1293      25.410  76.697  38.216  1.00 57.90           N
ATOM   1999  CA  SER A1293      24.507  77.393  39.095  1.00 57.90           C
ATOM   2000  CB  SER A1293      24.480  78.912  38.855  1.00 57.90           C
ATOM   2001  OG  SER A1293      23.960  79.188  37.563  1.00 57.90           O
ATOM   2002  C   SER A1293      23.114  76.906  38.877  1.00 57.90           C
ATOM   2003  O   SER A1293      22.335  76.809  39.822  1.00 57.90           O
ATOM   2004  N   ASP A1294      22.748  76.594  37.624  1.00 74.56           N
ATOM   2005  CA  ASP A1294      21.412  76.140  37.388  1.00 74.56           C
ATOM   2006  CB  ASP A1294      21.064  75.996  35.893  1.00 74.56           C
ATOM   2007  CG  ASP A1294      22.117  75.138  35.215  1.00 74.56           C
ATOM   2008  OD1 ASP A1294      23.308  75.532  35.302  1.00 74.56           O
ATOM   2009  OD2 ASP A1294      21.758  74.100  34.598  1.00 74.56           O
ATOM   2010  C   ASP A1294      21.189  74.844  38.105  1.00 74.56           C
ATOM   2011  O   ASP A1294      20.097  74.602  38.619  1.00 74.56           O
ATOM   2012  N   MET A1295      22.210  73.965  38.151  1.00 90.22           N
ATOM   2013  CA  MET A1295      22.060  72.719  38.849  1.00 90.22           C
ATOM   2014  CB  MET A1295      23.325  71.843  38.769  1.00 90.22           C
ATOM   2015  CG  MET A1295      23.733  71.433  37.351  1.00 90.22           C
ATOM   2016  SD  MET A1295      22.520  70.411  36.467  1.00 90.22           S
ATOM   2017  CE  MET A1295      21.431  71.812  36.082  1.00 90.22           C
ATOM   2018  C   MET A1295      21.842  73.019  40.299  1.00 90.22           C
ATOM   2019  O   MET A1295      20.918  72.505  40.926  1.00 90.22           O
ATOM   2020  N   ALA A1296      22.676  73.917  40.853  1.00 52.49           N
ATOM   2021  CA  ALA A1296      22.616  74.279  42.239  1.00 52.49           C
ATOM   2022  CB  ALA A1296      23.686  75.313  42.630  1.00 52.49           C
ATOM   2023  C   ALA A1296      21.281  74.890  42.503  1.00 52.49           C
ATOM   2024  O   ALA A1296      20.709  74.694  43.567  1.00 52.49           O
ATOM   2025  N   TYR A1297      20.737  75.656  41.547  1.00108.35           N
ATOM   2026  CA  TYR A1297      19.484  76.321  41.768  1.00108.35           C
ATOM   2027  CB  TYR A1297      19.063  77.212  40.585  1.00108.35           C
ATOM   2028  CG  TYR A1297      17.758  77.842  40.935  1.00108.35           C
ATOM   2029  CD1 TYR A1297      16.575  77.198  40.653  1.00108.35           C
ATOM   2030  CD2 TYR A1297      17.714  79.073  41.547  1.00108.35           C
ATOM   2031  CE1 TYR A1297      15.368  77.772  40.975  1.00108.35           C
ATOM   2032  CE2 TYR A1297      16.510  79.654  41.872  1.00108.35           C
ATOM   2033  CZ  TYR A1297      15.335  79.002  41.585  1.00108.35           C
ATOM   2034  OH  TYR A1297      14.097  79.591  41.917  1.00108.35           O
ATOM   2035  C   TYR A1297      18.405  75.308  41.995  1.00108.35           C
ATOM   2036  O   TYR A1297      17.564  75.475  42.877  1.00108.35           O
ATOM   2037  N   VAL A1298      18.407  74.214  41.214  1.00115.20           N
ATOM   2038  CA  VAL A1298      17.364  73.242  41.347  1.00115.20           C
ATOM   2039  CB  VAL A1298      17.498  72.112  40.364  1.00115.20           C
ATOM   2040  CG1 VAL A1298      18.548  71.120  40.877  1.00115.20           C
ATOM   2041  CG2 VAL A1298      16.114  71.507  40.093  1.00115.20           C
ATOM   2042  C   VAL A1298      17.436  72.705  42.748  1.00115.20           C
ATOM   2043  O   VAL A1298      16.413  72.345  43.332  1.00115.20           O
ATOM   2044  N   ILE A1299      18.668  72.579  43.292  1.00128.64           N
ATOM   2045  CA  ILE A1299      18.887  72.108  44.635  1.00128.64           C
ATOM   2046  CB  ILE A1299      20.318  71.690  44.888  1.00128.64           C
ATOM   2047  CG2 ILE A1299      21.081  72.855  45.534  1.00128.64           C
ATOM   2048  CG1 ILE A1299      20.363  70.476  45.821  1.00128.64           C
ATOM   2049  CD1 ILE A1299      21.701  69.740  45.772  1.00128.64           C
ATOM   2050  C   ILE A1299      18.464  73.187  45.615  1.00128.64           C
ATOM   2051  O   ILE A1299      17.934  72.864  46.680  1.00128.64           O
ATOM   2052  N   ASN A1300      18.781  74.478  45.298  1.00172.45           N
ATOM   2053  CA  ASN A1300      18.360  75.703  45.963  1.00172.45           C
ATOM   2054  CB  ASN A1300      17.364  75.499  47.119  1.00172.45           C
ATOM   2055  CG  ASN A1300      16.069  74.961  46.530  1.00172.45           C
ATOM   2056  OD1 ASN A1300      15.568  75.468  45.527  1.00172.45           O
ATOM   2057  ND2 ASN A1300      15.511  73.896  47.165  1.00172.45           N
ATOM   2058  C   ASN A1300      19.515  76.539  46.515  1.00172.45           C
ATOM   2059  O   ASN A1300      20.418  76.003  47.158  1.00172.45           O
ATOM   2060  N   GLY A1301      19.485  77.892  46.284  1.00162.17           N
ATOM   2061  CA  GLY A1301      20.368  78.896  46.870  1.00162.17           C
ATOM   2062  C   GLY A1301      21.487  79.371  45.975  1.00162.17           C
ATOM   2063  O   GLY A1301      22.161  78.571  45.333  1.00162.17           O
ATOM   2064  N   GLY A1302      21.738  80.711  45.961  1.00 99.50           N
ATOM   2065  CA  GLY A1302      22.768  81.317  45.145  1.00 99.50           C
ATOM   2066  C   GLY A1302      24.125  80.863  45.590  1.00 99.50           C
ATOM   2067  O   GLY A1302      24.948  80.416  44.793  1.00 99.50           O
ATOM   2068  N   GLU A1303      24.394  81.006  46.895  1.00149.64           N
ATOM   2069  CA  GLU A1303      25.590  80.546  47.531  1.00149.64           C
ATOM   2070  CB  GLU A1303      26.829  81.408  47.231  1.00149.64           C
ATOM   2071  CG  GLU A1303      28.099  80.901  47.919  1.00149.64           C
ATOM   2072  CD  GLU A1303      29.247  81.830  47.547  1.00149.64           C
ATOM   2073  OE1 GLU A1303      28.998  82.811  46.797  1.00149.64           O
ATOM   2074  OE2 GLU A1303      30.390  81.568  48.009  1.00149.64           O
ATOM   2075  C   GLU A1303      25.241  80.745  48.957  1.00149.64           C
ATOM   2076  O   GLU A1303      25.620  81.741  49.570  1.00149.64           O
ATOM   2077  N   LYS A1304      24.500  79.782  49.523  1.00220.94           N
ATOM   2078  CA  LYS A1304      23.969  79.998  50.828  1.00220.94           C
ATOM   2079  CB  LYS A1304      22.671  80.831  50.752  1.00220.94           C
ATOM   2080  CG  LYS A1304      22.887  82.263  50.255  1.00220.94           C
ATOM   2081  CD  LYS A1304      21.592  82.971  49.851  1.00220.94           C
ATOM   2082  CE  LYS A1304      21.806  84.403  49.353  1.00220.94           C
ATOM   2083  NZ  LYS A1304      22.508  84.386  48.050  1.00220.94           N
ATOM   2084  C   LYS A1304      23.650  78.653  51.399  1.00220.94           C
ATOM   2085  O   LYS A1304      24.163  77.635  50.936  1.00220.94           O
ATOM   2086  N   PRO A1305      22.827  78.611  52.411  1.00189.59           N
ATOM   2087  CA  PRO A1305      22.491  77.326  52.938  1.00189.59           C
ATOM   2088  CD  PRO A1305      22.908  79.599  53.483  1.00189.59           C
ATOM   2089  CB  PRO A1305      21.816  77.580  54.282  1.00189.59           C
ATOM   2090  CG  PRO A1305      22.507  78.863  54.773  1.00189.59           C
ATOM   2091  C   PRO A1305      21.705  76.503  51.982  1.00189.59           C
ATOM   2092  O   PRO A1305      21.101  77.037  51.052  1.00189.59           O
ATOM   2093  N   THR A1306      21.750  75.177  52.160  1.00 80.11           N
ATOM   2094  CA  THR A1306      21.074  74.345  51.225  1.00 80.11           C
ATOM   2095  CB  THR A1306      22.022  73.901  50.179  1.00 80.11           C
ATOM   2096  OG1 THR A1306      23.110  73.234  50.804  1.00 80.11           O
ATOM   2097  CG2 THR A1306      22.529  75.133  49.410  1.00 80.11           C
ATOM   2098  C   THR A1306      20.562  73.133  51.925  1.00 80.11           C
ATOM   2099  O   THR A1306      21.251  72.567  52.773  1.00 80.11           O
ATOM   2100  N   ILE A1307      19.279  72.787  51.687  1.00119.63           N
ATOM   2101  CA  ILE A1307      18.758  71.549  52.190  1.00119.63           C
ATOM   2102  CB  ILE A1307      17.263  71.583  52.387  1.00119.63           C
ATOM   2103  CG2 ILE A1307      16.569  71.898  51.051  1.00119.63           C
ATOM   2104  CG1 ILE A1307      16.787  70.291  53.072  1.00119.63           C
ATOM   2105  CD1 ILE A1307      15.353  70.373  53.595  1.00119.63           C
ATOM   2106  C   ILE A1307      19.120  70.399  51.293  1.00119.63           C
ATOM   2107  O   ILE A1307      19.697  69.405  51.732  1.00119.63           O
ATOM   2108  N   ARG A1308      18.791  70.532  49.989  1.00119.16           N
ATOM   2109  CA  ARG A1308      18.976  69.501  49.007  1.00119.16           C
ATOM   2110  CB  ARG A1308      18.212  69.786  47.705  1.00119.16           C
ATOM   2111  CG  ARG A1308      16.703  69.918  47.916  1.00119.16           C
ATOM   2112  CD  ARG A1308      16.065  68.698  48.582  1.00119.16           C
ATOM   2113  NE  ARG A1308      16.156  67.561  47.626  1.00119.16           N
ATOM   2114  CZ  ARG A1308      15.149  67.351  46.729  1.00119.16           C
ATOM   2115  NH1 ARG A1308      14.072  68.188  46.705  1.00119.16           N
ATOM   2116  NH2 ARG A1308      15.218  66.303  45.857  1.00119.16           N
ATOM   2117  C   ARG A1308      20.427  69.364  48.711  1.00119.16           C
ATOM   2118  O   ARG A1308      20.919  68.271  48.432  1.00119.16           O
ATOM   2119  N   PHE A1309      21.146  70.497  48.753  1.00 75.38           N
ATOM   2120  CA  PHE A1309      22.551  70.498  48.486  1.00 75.38           C
ATOM   2121  CB  PHE A1309      23.160  71.900  48.374  1.00 75.38           C
ATOM   2122  CG  PHE A1309      24.620  71.806  48.099  1.00 75.38           C
ATOM   2123  CD1 PHE A1309      25.084  71.649  46.813  1.00 75.38           C
ATOM   2124  CD2 PHE A1309      25.526  71.892  49.129  1.00 75.38           C
ATOM   2125  CE1 PHE A1309      26.434  71.570  46.562  1.00 75.38           C
ATOM   2126  CE2 PHE A1309      26.876  71.813  48.884  1.00 75.38           C
ATOM   2127  CZ  PHE A1309      27.332  71.650  47.599  1.00 75.38           C
ATOM   2128  C   PHE A1309      23.223  69.720  49.563  1.00 75.38           C
ATOM   2129  O   PHE A1309      24.271  69.119  49.339  1.00 75.38           O
ATOM   2130  N   GLN A1310      22.658  69.746  50.781  1.00 75.91           N
ATOM   2131  CA  GLN A1310      23.240  68.986  51.846  1.00 75.91           C
ATOM   2132  CB  GLN A1310      22.495  69.168  53.177  1.00 75.91           C
ATOM   2133  CG  GLN A1310      23.124  68.383  54.326  1.00 75.91           C
ATOM   2134  CD  GLN A1310      22.303  68.643  55.580  1.00 75.91           C
ATOM   2135  OE1 GLN A1310      21.982  69.785  55.902  1.00 75.91           O
ATOM   2136  NE2 GLN A1310      21.946  67.550  56.307  1.00 75.91           N
ATOM   2137  C   GLN A1310      23.170  67.532  51.476  1.00 75.91           C
ATOM   2138  O   GLN A1310      24.139  66.791  51.633  1.00 75.91           O
ATOM   2139  N   LEU A1311      22.019  67.084  50.940  1.00 32.75           N
ATOM   2140  CA  LEU A1311      21.868  65.704  50.576  1.00 32.75           C
ATOM   2141  CB  LEU A1311      20.470  65.383  50.021  1.00 32.75           C
ATOM   2142  CG  LEU A1311      19.337  65.590  51.043  1.00 32.75           C
ATOM   2143  CD1 LEU A1311      17.970  65.252  50.428  1.00 32.75           C
ATOM   2144  CD2 LEU A1311      19.608  64.822  52.346  1.00 32.75           C
ATOM   2145  C   LEU A1311      22.853  65.411  49.491  1.00 32.75           C
ATOM   2146  O   LEU A1311      23.478  64.352  49.462  1.00 32.75           O
ATOM   2147  N   PHE A1312      23.023  66.375  48.572  1.00 79.54           N
ATOM   2148  CA  PHE A1312      23.887  66.219  47.442  1.00 79.54           C
ATOM   2149  CB  PHE A1312      23.899  67.519  46.618  1.00 79.54           C
ATOM   2150  CG  PHE A1312      24.779  67.410  45.423  1.00 79.54           C
ATOM   2151  CD1 PHE A1312      24.326  66.797  44.278  1.00 79.54           C
ATOM   2152  CD2 PHE A1312      26.046  67.946  45.438  1.00 79.54           C
ATOM   2153  CE1 PHE A1312      25.131  66.707  43.168  1.00 79.54           C
ATOM   2154  CE2 PHE A1312      26.856  67.859  44.332  1.00 79.54           C
ATOM   2155  CZ  PHE A1312      26.398  67.237  43.194  1.00 79.54           C
ATOM   2156  C   PHE A1312      25.281  65.930  47.919  1.00 79.54           C
ATOM   2157  O   PHE A1312      25.879  64.926  47.541  1.00 79.54           O
ATOM   2158  N   VAL A1313      25.823  66.763  48.823  1.00 98.02           N
ATOM   2159  CA  VAL A1313      27.188  66.588  49.236  1.00 98.02           C
ATOM   2160  CB  VAL A1313      27.646  67.626  50.217  1.00 98.02           C
ATOM   2161  CG1 VAL A1313      27.604  69.001  49.529  1.00 98.02           C
ATOM   2162  CG2 VAL A1313      26.777  67.531  51.481  1.00 98.02           C
ATOM   2163  C   VAL A1313      27.372  65.250  49.879  1.00 98.02           C
ATOM   2164  O   VAL A1313      28.374  64.576  49.645  1.00 98.02           O
ATOM   2165  N   ASP A1314      26.402  64.818  50.703  1.00 37.80           N
ATOM   2166  CA  ASP A1314      26.556  63.590  51.428  1.00 37.80           C
ATOM   2167  CB  ASP A1314      25.324  63.266  52.292  1.00 37.80           C
ATOM   2168  CG  ASP A1314      25.597  61.993  53.079  1.00 37.80           C
ATOM   2169  OD1 ASP A1314      26.763  61.516  53.058  1.00 37.80           O
ATOM   2170  OD2 ASP A1314      24.636  61.478  53.711  1.00 37.80           O
ATOM   2171  C   ASP A1314      26.731  62.450  50.470  1.00 37.80           C
ATOM   2172  O   ASP A1314      27.639  61.635  50.623  1.00 37.80           O
ATOM   2173  N   LEU A1315      25.880  62.373  49.434  1.00 46.39           N
ATOM   2174  CA  LEU A1315      25.925  61.257  48.532  1.00 46.39           C
ATOM   2175  CB  LEU A1315      24.803  61.303  47.481  1.00 46.39           C
ATOM   2176  CG  LEU A1315      24.823  60.119  46.497  1.00 46.39           C
ATOM   2177  CD1 LEU A1315      24.549  58.783  47.209  1.00 46.39           C
ATOM   2178  CD2 LEU A1315      23.879  60.373  45.313  1.00 46.39           C
ATOM   2179  C   LEU A1315      27.234  61.222  47.801  1.00 46.39           C
ATOM   2180  O   LEU A1315      27.865  60.171  47.701  1.00 46.39           O
ATOM   2181  N   CYS A1316      27.711  62.383  47.318  1.00 49.05           N
ATOM   2182  CA  CYS A1316      28.899  62.396  46.511  1.00 49.05           C
ATOM   2183  CB  CYS A1316      29.324  63.820  46.107  1.00 49.05           C
ATOM   2184  SG  CYS A1316      28.102  64.652  45.047  1.00 49.05           S
ATOM   2185  C   CYS A1316      30.038  61.786  47.275  1.00 49.05           C
ATOM   2186  O   CYS A1316      30.788  60.977  46.727  1.00 49.05           O
ATOM   2187  N   CYS A1317      30.207  62.149  48.561  1.00 86.63           N
ATOM   2188  CA  CYS A1317      31.324  61.629  49.302  1.00 86.63           C
ATOM   2189  CB  CYS A1317      31.510  62.281  50.689  1.00 86.63           C
ATOM   2190  SG  CYS A1317      30.199  61.875  51.878  1.00 86.63           S
ATOM   2191  C   CYS A1317      31.188  60.150  49.482  1.00 86.63           C
ATOM   2192  O   CYS A1317      32.132  59.400  49.241  1.00 86.63           O
ATOM   2193  N   GLN A1318      29.990  59.677  49.871  1.00 37.94           N
ATOM   2194  CA  GLN A1318      29.818  58.274  50.108  1.00 37.94           C
ATOM   2195  CB  GLN A1318      28.400  57.901  50.568  1.00 37.94           C
ATOM   2196  CG  GLN A1318      28.234  56.400  50.815  1.00 37.94           C
ATOM   2197  CD  GLN A1318      26.802  56.137  51.254  1.00 37.94           C
ATOM   2198  OE1 GLN A1318      25.976  57.048  51.304  1.00 37.94           O
ATOM   2199  NE2 GLN A1318      26.498  54.851  51.579  1.00 37.94           N
ATOM   2200  C   GLN A1318      30.064  57.561  48.815  1.00 37.94           C
ATOM   2201  O   GLN A1318      30.602  56.460  48.785  1.00 37.94           O
ATOM   2202  N   ALA A1319      29.640  58.151  47.692  1.00 46.23           N
ATOM   2203  CA  ALA A1319      29.841  57.512  46.423  1.00 46.23           C
ATOM   2204  CB  ALA A1319      29.154  58.265  45.271  1.00 46.23           C
ATOM   2205  C   ALA A1319      31.301  57.428  46.101  1.00 46.23           C
ATOM   2206  O   ALA A1319      31.790  56.429  45.581  1.00 46.23           O
ATOM   2207  N   TYR A1320      32.022  58.516  46.393  1.00162.66           N
ATOM   2208  CA  TYR A1320      33.412  58.726  46.124  1.00162.66           C
ATOM   2209  CB  TYR A1320      33.618  60.207  46.463  1.00162.66           C
ATOM   2210  CG  TYR A1320      34.993  60.671  46.700  1.00162.66           C
ATOM   2211  CD1 TYR A1320      36.025  60.393  45.846  1.00162.66           C
ATOM   2212  CD2 TYR A1320      35.196  61.477  47.791  1.00162.66           C
ATOM   2213  CE1 TYR A1320      37.279  60.895  46.102  1.00162.66           C
ATOM   2214  CE2 TYR A1320      36.436  61.981  48.058  1.00162.66           C
ATOM   2215  CZ  TYR A1320      37.469  61.686  47.212  1.00162.66           C
ATOM   2216  OH  TYR A1320      38.731  62.221  47.502  1.00162.66           O
ATOM   2217  C   TYR A1320      34.267  57.763  46.899  1.00162.66           C
ATOM   2218  O   TYR A1320      35.095  57.060  46.316  1.00162.66           O
ATOM   2219  N   ASN A1321      34.047  57.649  48.222  1.00108.95           N
ATOM   2220  CA  ASN A1321      34.849  56.769  49.026  1.00108.95           C
ATOM   2221  CB  ASN A1321      34.668  56.919  50.551  1.00108.95           C
ATOM   2222  CG  ASN A1321      33.252  56.560  50.943  1.00108.95           C
ATOM   2223  OD1 ASN A1321      32.306  57.202  50.499  1.00108.95           O
ATOM   2224  ND2 ASN A1321      33.098  55.520  51.805  1.00108.95           N
ATOM   2225  C   ASN A1321      34.562  55.357  48.650  1.00108.95           C
ATOM   2226  O   ASN A1321      35.412  54.484  48.805  1.00108.95           O
ATOM   2227  N   LEU A1322      33.331  55.081  48.193  1.00158.69           N
ATOM   2228  CA  LEU A1322      32.980  53.754  47.789  1.00158.69           C
ATOM   2229  CB  LEU A1322      31.471  53.610  47.572  1.00158.69           C
ATOM   2230  CG  LEU A1322      30.739  53.309  48.897  1.00158.69           C
ATOM   2231  CD1 LEU A1322      31.273  54.151  50.067  1.00158.69           C
ATOM   2232  CD2 LEU A1322      29.225  53.495  48.727  1.00158.69           C
ATOM   2233  C   LEU A1322      33.769  53.318  46.585  1.00158.69           C
ATOM   2234  O   LEU A1322      34.156  52.154  46.508  1.00158.69           O
ATOM   2235  N   ILE A1323      34.014  54.203  45.593  1.00170.35           N
ATOM   2236  CA  ILE A1323      34.814  53.787  44.466  1.00170.35           C
ATOM   2237  CB  ILE A1323      34.742  54.612  43.200  1.00170.35           C
ATOM   2238  CG2 ILE A1323      33.330  54.403  42.627  1.00170.35           C
ATOM   2239  CG1 ILE A1323      35.093  56.092  43.382  1.00170.35           C
ATOM   2240  CD1 ILE A1323      33.898  56.903  43.868  1.00170.35           C
ATOM   2241  C   ILE A1323      36.236  53.573  44.861  1.00170.35           C
ATOM   2242  O   ILE A1323      36.921  52.703  44.329  1.00170.35           O
ATOM   2243  N   ARG A1324      36.705  54.371  45.823  1.00183.79           N
ATOM   2244  CA  ARG A1324      38.040  54.395  46.330  1.00183.79           C
ATOM   2245  CB  ARG A1324      38.042  55.440  47.460  1.00183.79           C
ATOM   2246  CG  ARG A1324      38.021  56.894  46.939  1.00183.79           C
ATOM   2247  CD  ARG A1324      37.224  57.940  47.753  1.00183.79           C
ATOM   2248  NE  ARG A1324      37.507  57.806  49.207  1.00183.79           N
ATOM   2249  CZ  ARG A1324      36.999  58.669  50.133  1.00183.79           C
ATOM   2250  NH1 ARG A1324      36.086  59.619  49.779  1.00183.79           N
ATOM   2251  NH2 ARG A1324      37.448  58.601  51.420  1.00183.79           N
ATOM   2252  C   ARG A1324      38.407  53.013  46.813  1.00183.79           C
ATOM   2253  O   ARG A1324      39.541  52.571  46.632  1.00183.79           O
ATOM   2254  N   LYS A1325      37.454  52.269  47.406  1.00 61.77           N
ATOM   2255  CA  LYS A1325      37.726  50.942  47.900  1.00 61.77           C
ATOM   2256  CB  LYS A1325      36.477  50.254  48.478  1.00 61.77           C
ATOM   2257  CG  LYS A1325      35.915  50.934  49.725  1.00 61.77           C
ATOM   2258  CD  LYS A1325      34.527  50.423  50.117  1.00 61.77           C
ATOM   2259  CE  LYS A1325      33.955  51.100  51.364  1.00 61.77           C
ATOM   2260  NZ  LYS A1325      32.617  50.548  51.669  1.00 61.77           N
ATOM   2261  C   LYS A1325      38.184  50.095  46.747  1.00 61.77           C
ATOM   2262  O   LYS A1325      38.969  49.166  46.916  1.00 61.77           O
ATOM   2263  N   GLN A1326      37.619  50.385  45.566  1.00157.98           N
ATOM   2264  CA  GLN A1326      37.748  49.804  44.257  1.00157.98           C
ATOM   2265  CB  GLN A1326      36.536  50.115  43.367  1.00157.98           C
ATOM   2266  CG  GLN A1326      35.221  49.548  43.909  1.00157.98           C
ATOM   2267  CD  GLN A1326      35.253  48.035  43.751  1.00157.98           C
ATOM   2268  OE1 GLN A1326      34.307  47.340  44.119  1.00157.98           O
ATOM   2269  NE2 GLN A1326      36.377  47.508  43.196  1.00157.98           N
ATOM   2270  C   GLN A1326      38.986  50.206  43.499  1.00157.98           C
ATOM   2271  O   GLN A1326      39.150  49.741  42.374  1.00157.98           O
ATOM   2272  N   THR A1327      39.848  51.103  44.026  1.00 78.65           N
ATOM   2273  CA  THR A1327      40.896  51.753  43.272  1.00 78.65           C
ATOM   2274  CB  THR A1327      41.914  52.441  44.138  1.00 78.65           C
ATOM   2275  OG1 THR A1327      41.294  53.436  44.941  1.00 78.65           O
ATOM   2276  CG2 THR A1327      42.975  53.083  43.227  1.00 78.65           C
ATOM   2277  C   THR A1327      41.660  50.817  42.379  1.00 78.65           C
ATOM   2278  O   THR A1327      41.898  51.156  41.222  1.00 78.65           O
ATOM   2279  N   ASN A1328      42.059  49.622  42.841  1.00 44.12           N
ATOM   2280  CA  ASN A1328      42.829  48.777  41.969  1.00 44.12           C
ATOM   2281  CB  ASN A1328      43.182  47.427  42.615  1.00 44.12           C
ATOM   2282  CG  ASN A1328      44.066  47.706  43.818  1.00 44.12           C
ATOM   2283  OD1 ASN A1328      44.548  48.824  43.995  1.00 44.12           O
ATOM   2284  ND2 ASN A1328      44.284  46.667  44.669  1.00 44.12           N
ATOM   2285  C   ASN A1328      42.037  48.461  40.732  1.00 44.12           C
ATOM   2286  O   ASN A1328      42.562  48.524  39.622  1.00 44.12           O
ATOM   2287  N   LEU A1329      40.742  48.130  40.896  1.00107.76           N
ATOM   2288  CA  LEU A1329      39.900  47.708  39.810  1.00107.76           C
ATOM   2289  CB  LEU A1329      38.514  47.259  40.316  1.00107.76           C
ATOM   2290  CG  LEU A1329      37.556  46.762  39.217  1.00107.76           C
ATOM   2291  CD1 LEU A1329      36.950  47.913  38.397  1.00107.76           C
ATOM   2292  CD2 LEU A1329      38.256  45.717  38.335  1.00107.76           C
ATOM   2293  C   LEU A1329      39.727  48.816  38.804  1.00107.76           C
ATOM   2294  O   LEU A1329      39.816  48.587  37.598  1.00107.76           O
ATOM   2295  N   PHE A1330      39.494  50.058  39.267  1.00 61.87           N
ATOM   2296  CA  PHE A1330      39.284  51.176  38.384  1.00 61.87           C
ATOM   2297  CB  PHE A1330      38.926  52.485  39.112  1.00 61.87           C
ATOM   2298  CG  PHE A1330      37.503  52.406  39.541  1.00 61.87           C
ATOM   2299  CD1 PHE A1330      36.501  52.696  38.644  1.00 61.87           C
ATOM   2300  CD2 PHE A1330      37.166  52.054  40.827  1.00 61.87           C
ATOM   2301  CE1 PHE A1330      35.181  52.633  39.017  1.00 61.87           C
ATOM   2302  CE2 PHE A1330      35.845  51.990  41.204  1.00 61.87           C
ATOM   2303  CZ  PHE A1330      34.850  52.278  40.302  1.00 61.87           C
ATOM   2304  C   PHE A1330      40.530  51.449  37.604  1.00 61.87           C
ATOM   2305  O   PHE A1330      40.481  51.900  36.461  1.00 61.87           O
ATOM   2306  N   LEU A1331      41.681  51.232  38.253  1.00153.07           N
ATOM   2307  CA  LEU A1331      42.993  51.488  37.735  1.00153.07           C
ATOM   2308  CB  LEU A1331      43.993  51.082  38.835  1.00153.07           C
ATOM   2309  CG  LEU A1331      45.449  51.493  38.635  1.00153.07           C
ATOM   2310  CD1 LEU A1331      46.064  50.825  37.398  1.00153.07           C
ATOM   2311  CD2 LEU A1331      45.565  53.021  38.698  1.00153.07           C
ATOM   2312  C   LEU A1331      43.251  50.638  36.521  1.00153.07           C
ATOM   2313  O   LEU A1331      43.615  51.136  35.456  1.00153.07           O
ATOM   2314  N   ASN A1332      43.050  49.315  36.627  1.00 80.13           N
ATOM   2315  CA  ASN A1332      43.368  48.509  35.486  1.00 80.13           C
ATOM   2316  CB  ASN A1332      43.344  46.993  35.761  1.00 80.13           C
ATOM   2317  CG  ASN A1332      41.937  46.571  36.157  1.00 80.13           C
ATOM   2318  OD1 ASN A1332      41.527  46.741  37.303  1.00 80.13           O
ATOM   2319  ND2 ASN A1332      41.176  46.001  35.184  1.00 80.13           N
ATOM   2320  C   ASN A1332      42.404  48.799  34.383  1.00 80.13           C
ATOM   2321  O   ASN A1332      42.796  48.917  33.225  1.00 80.13           O
ATOM   2322  N   LEU A1333      41.112  48.955  34.718  1.00 55.50           N
ATOM   2323  CA  LEU A1333      40.121  49.125  33.697  1.00 55.50           C
ATOM   2324  CB  LEU A1333      38.689  49.220  34.257  1.00 55.50           C
ATOM   2325  CG  LEU A1333      38.179  47.913  34.897  1.00 55.50           C
ATOM   2326  CD1 LEU A1333      36.747  48.076  35.431  1.00 55.50           C
ATOM   2327  CD2 LEU A1333      38.309  46.726  33.930  1.00 55.50           C
ATOM   2328  C   LEU A1333      40.386  50.373  32.920  1.00 55.50           C
ATOM   2329  O   LEU A1333      40.302  50.372  31.692  1.00 55.50           O
ATOM   2330  N   LEU A1334      40.718  51.480  33.608  1.00141.55           N
ATOM   2331  CA  LEU A1334      40.860  52.694  32.869  1.00141.55           C
ATOM   2332  CB  LEU A1334      40.829  53.969  33.732  1.00141.55           C
ATOM   2333  CG  LEU A1334      40.114  55.118  32.975  1.00141.55           C
ATOM   2334  CD1 LEU A1334      40.049  56.417  33.781  1.00141.55           C
ATOM   2335  CD2 LEU A1334      40.655  55.323  31.560  1.00141.55           C
ATOM   2336  C   LEU A1334      42.088  52.582  32.015  1.00141.55           C
ATOM   2337  O   LEU A1334      42.142  53.131  30.922  1.00141.55           O
ATOM   2338  N   SER A1335      43.119  51.872  32.505  1.00100.77           N
ATOM   2339  CA  SER A1335      44.348  51.645  31.796  1.00100.77           C
ATOM   2340  CB  SER A1335      45.358  50.925  32.697  1.00100.77           C
ATOM   2341  OG  SER A1335      46.469  50.502  31.931  1.00100.77           O
ATOM   2342  C   SER A1335      44.113  50.771  30.596  1.00100.77           C
ATOM   2343  O   SER A1335      44.728  50.969  29.555  1.00100.77           O
ATOM   2344  N   LEU A1336      43.258  49.739  30.696  1.00 93.41           N
ATOM   2345  CA  LEU A1336      43.002  48.918  29.543  1.00 93.41           C
ATOM   2346  CB  LEU A1336      42.177  47.652  29.845  1.00 93.41           C
ATOM   2347  CG  LEU A1336      42.993  46.476  30.418  1.00 93.41           C
ATOM   2348  CD1 LEU A1336      43.744  46.853  31.700  1.00 93.41           C
ATOM   2349  CD2 LEU A1336      42.104  45.235  30.601  1.00 93.41           C
ATOM   2350  C   LEU A1336      42.257  49.715  28.523  1.00 93.41           C
ATOM   2351  O   LEU A1336      42.498  49.598  27.323  1.00 93.41           O
ATOM   2352  N   MET A1337      41.347  50.581  28.994  1.00105.77           N
ATOM   2353  CA  MET A1337      40.481  51.341  28.143  1.00105.77           C
ATOM   2354  CB  MET A1337      39.767  52.425  28.963  1.00105.77           C
ATOM   2355  CG  MET A1337      39.104  53.526  28.136  1.00105.77           C
ATOM   2356  SD  MET A1337      38.873  55.069  29.064  1.00105.77           S
ATOM   2357  CE  MET A1337      38.122  54.245  30.497  1.00105.77           C
ATOM   2358  C   MET A1337      41.295  52.107  27.157  1.00105.77           C
ATOM   2359  O   MET A1337      41.064  52.030  25.952  1.00105.77           O
ATOM   2360  N   ILE A1338      42.282  52.870  27.648  1.00214.97           N
ATOM   2361  CA  ILE A1338      43.018  53.708  26.751  1.00214.97           C
ATOM   2362  CB  ILE A1338      43.607  54.953  27.352  1.00214.97           C
ATOM   2363  CG2 ILE A1338      42.387  55.682  27.941  1.00214.97           C
ATOM   2364  CG1 ILE A1338      44.718  54.697  28.365  1.00214.97           C
ATOM   2365  CD1 ILE A1338      44.311  53.659  29.387  1.00214.97           C
ATOM   2366  C   ILE A1338      43.909  52.932  25.819  1.00214.97           C
ATOM   2367  O   ILE A1338      43.990  53.320  24.658  1.00214.97           O
ATOM   2368  N   PRO A1339      44.619  51.896  26.191  1.00109.38           N
ATOM   2369  CA  PRO A1339      45.262  51.200  25.125  1.00109.38           C
ATOM   2370  CD  PRO A1339      45.651  52.097  27.182  1.00109.38           C
ATOM   2371  CB  PRO A1339      46.232  50.215  25.779  1.00109.38           C
ATOM   2372  CG  PRO A1339      46.422  50.769  27.203  1.00109.38           C
ATOM   2373  C   PRO A1339      44.366  50.585  24.093  1.00109.38           C
ATOM   2374  O   PRO A1339      44.768  50.543  22.933  1.00109.38           O
ATOM   2375  N   SER A1340      43.193  50.043  24.470  1.00 61.18           N
ATOM   2376  CA  SER A1340      42.345  49.430  23.482  1.00 61.18           C
ATOM   2377  CB  SER A1340      41.326  48.456  24.101  1.00 61.18           C
ATOM   2378  OG  SER A1340      40.406  49.157  24.926  1.00 61.18           O
ATOM   2379  C   SER A1340      41.572  50.440  22.671  1.00 61.18           C
ATOM   2380  O   SER A1340      41.520  50.371  21.445  1.00 61.18           O
ATOM   2381  N   GLY A1341      40.880  51.354  23.376  1.00 75.08           N
ATOM   2382  CA  GLY A1341      39.970  52.350  22.862  1.00 75.08           C
ATOM   2383  C   GLY A1341      40.548  53.574  22.211  1.00 75.08           C
ATOM   2384  O   GLY A1341      39.912  54.135  21.319  1.00 75.08           O
ATOM   2385  N   LEU A1342      41.711  54.070  22.684  1.00 81.20           N
ATOM   2386  CA  LEU A1342      42.194  55.358  22.253  1.00 81.20           C
ATOM   2387  CB  LEU A1342      42.841  56.175  23.379  1.00 81.20           C
ATOM   2388  CG  LEU A1342      41.934  56.432  24.589  1.00 81.20           C
ATOM   2389  CD1 LEU A1342      42.616  57.402  25.564  1.00 81.20           C
ATOM   2390  CD2 LEU A1342      40.523  56.869  24.165  1.00 81.20           C
ATOM   2391  C   LEU A1342      43.275  55.234  21.219  1.00 81.20           C
ATOM   2392  O   LEU A1342      43.857  54.180  20.966  1.00 81.20           O
ATOM   2393  N   PRO A1343      43.509  56.388  20.637  1.00 85.24           N
ATOM   2394  CA  PRO A1343      44.545  56.602  19.657  1.00 85.24           C
ATOM   2395  CD  PRO A1343      42.398  57.311  20.452  1.00 85.24           C
ATOM   2396  CB  PRO A1343      44.231  57.944  19.001  1.00 85.24           C
ATOM   2397  CG  PRO A1343      42.710  58.088  19.165  1.00 85.24           C
ATOM   2398  C   PRO A1343      45.831  56.612  20.412  1.00 85.24           C
ATOM   2399  O   PRO A1343      45.783  56.310  21.604  1.00 85.24           O
ATOM   2400  N   GLU A1344      46.968  56.927  19.742  1.00 96.53           N
ATOM   2401  CA  GLU A1344      48.258  56.917  20.380  1.00 96.53           C
ATOM   2402  CB  GLU A1344      49.365  57.593  19.553  1.00 96.53           C
ATOM   2403  CG  GLU A1344      49.752  56.816  18.294  1.00 96.53           C
ATOM   2404  CD  GLU A1344      50.424  55.521  18.732  1.00 96.53           C
ATOM   2405  OE1 GLU A1344      49.778  54.745  19.486  1.00 96.53           O
ATOM   2406  OE2 GLU A1344      51.592  55.292  18.322  1.00 96.53           O
ATOM   2407  C   GLU A1344      48.145  57.645  21.676  1.00 96.53           C
ATOM   2408  O   GLU A1344      47.977  58.862  21.738  1.00 96.53           O
ATOM   2409  N   LEU A1345      48.236  56.845  22.750  1.00129.13           N
ATOM   2410  CA  LEU A1345      48.056  57.243  24.108  1.00129.13           C
ATOM   2411  CB  LEU A1345      47.597  56.053  24.963  1.00129.13           C
ATOM   2412  CG  LEU A1345      47.414  56.345  26.457  1.00129.13           C
ATOM   2413  CD1 LEU A1345      46.172  57.208  26.722  1.00129.13           C
ATOM   2414  CD2 LEU A1345      47.432  55.040  27.262  1.00129.13           C
ATOM   2415  C   LEU A1345      49.332  57.721  24.701  1.00129.13           C
ATOM   2416  O   LEU A1345      50.427  57.377  24.258  1.00129.13           O
ATOM   2417  N   THR A1346      49.191  58.563  25.738  1.00139.67           N
ATOM   2418  CA  THR A1346      50.313  58.956  26.521  1.00139.67           C
ATOM   2419  CB  THR A1346      50.160  60.336  27.102  1.00139.67           C
ATOM   2420  OG1 THR A1346      48.927  60.453  27.797  1.00139.67           O
ATOM   2421  CG2 THR A1346      50.234  61.367  25.968  1.00139.67           C
ATOM   2422  C   THR A1346      50.305  57.959  27.626  1.00139.67           C
ATOM   2423  O   THR A1346      49.746  58.186  28.694  1.00139.67           O
ATOM   2424  N   SER A1347      50.936  56.800  27.392  1.00104.71           N
ATOM   2425  CA  SER A1347      50.899  55.782  28.392  1.00104.71           C
ATOM   2426  CB  SER A1347      51.617  54.496  27.961  1.00104.71           C
ATOM   2427  OG  SER A1347      52.954  54.803  27.602  1.00104.71           O
ATOM   2428  C   SER A1347      51.556  56.341  29.601  1.00104.71           C
ATOM   2429  O   SER A1347      52.413  57.213  29.479  1.00104.71           O
ATOM   2430  N   ILE A1348      51.179  55.794  30.777  1.00220.72           N
ATOM   2431  CA  ILE A1348      51.550  56.204  32.106  1.00220.72           C
ATOM   2432  CB  ILE A1348      53.012  56.002  32.434  1.00220.72           C
ATOM   2433  CG2 ILE A1348      53.828  57.146  31.814  1.00220.72           C
ATOM   2434  CG1 ILE A1348      53.229  55.911  33.957  1.00220.72           C
ATOM   2435  CD1 ILE A1348      52.969  57.212  34.713  1.00220.72           C
ATOM   2436  C   ILE A1348      51.147  57.636  32.367  1.00220.72           C
ATOM   2437  O   ILE A1348      50.653  57.942  33.449  1.00220.72           O
ATOM   2438  N   GLN A1349      51.337  58.560  31.408  1.00112.89           N
ATOM   2439  CA  GLN A1349      50.989  59.942  31.598  1.00112.89           C
ATOM   2440  CB  GLN A1349      51.488  60.814  30.436  1.00112.89           C
ATOM   2441  CG  GLN A1349      53.004  60.759  30.247  1.00112.89           C
ATOM   2442  CD  GLN A1349      53.649  61.455  31.436  1.00112.89           C
ATOM   2443  OE1 GLN A1349      54.871  61.473  31.572  1.00112.89           O
ATOM   2444  NE2 GLN A1349      52.805  62.041  32.327  1.00112.89           N
ATOM   2445  C   GLN A1349      49.499  60.120  31.661  1.00112.89           C
ATOM   2446  O   GLN A1349      48.970  60.753  32.571  1.00112.89           O
ATOM   2447  N   ASP A1350      48.782  59.550  30.679  1.00 96.76           N
ATOM   2448  CA  ASP A1350      47.355  59.641  30.560  1.00 96.76           C
ATOM   2449  CB  ASP A1350      46.866  59.054  29.227  1.00 96.76           C
ATOM   2450  CG  ASP A1350      45.501  59.635  28.903  1.00 96.76           C
ATOM   2451  OD1 ASP A1350      44.848  60.185  29.829  1.00 96.76           O
ATOM   2452  OD2 ASP A1350      45.098  59.544  27.712  1.00 96.76           O
ATOM   2453  C   ASP A1350      46.790  58.832  31.683  1.00 96.76           C
ATOM   2454  O   ASP A1350      45.718  59.105  32.216  1.00 96.76           O
ATOM   2455  N   LEU A1351      47.562  57.794  32.026  1.00189.26           N
ATOM   2456  CA  LEU A1351      47.459  56.757  33.012  1.00189.26           C
ATOM   2457  CB  LEU A1351      48.749  55.964  32.819  1.00189.26           C
ATOM   2458  CG  LEU A1351      49.151  54.744  33.649  1.00189.26           C
ATOM   2459  CD1 LEU A1351      49.185  55.056  35.149  1.00189.26           C
ATOM   2460  CD2 LEU A1351      48.416  53.485  33.191  1.00189.26           C
ATOM   2461  C   LEU A1351      47.468  57.325  34.382  1.00189.26           C
ATOM   2462  O   LEU A1351      46.757  56.850  35.262  1.00189.26           O
ATOM   2463  N   LYS A1352      48.305  58.348  34.586  1.00116.49           N
ATOM   2464  CA  LYS A1352      48.547  58.906  35.879  1.00116.49           C
ATOM   2465  CB  LYS A1352      49.698  59.928  35.913  1.00116.49           C
ATOM   2466  CG  LYS A1352      49.365  61.257  35.234  1.00116.49           C
ATOM   2467  CD  LYS A1352      50.349  62.380  35.569  1.00116.49           C
ATOM   2468  CE  LYS A1352      50.023  63.704  34.876  1.00116.49           C
ATOM   2469  NZ  LYS A1352      50.342  63.610  33.434  1.00116.49           N
ATOM   2470  C   LYS A1352      47.346  59.591  36.451  1.00116.49           C
ATOM   2471  O   LYS A1352      47.261  59.730  37.667  1.00116.49           O
ATOM   2472  N   TYR A1353      46.417  60.076  35.605  1.00 60.51           N
ATOM   2473  CA  TYR A1353      45.315  60.893  36.045  1.00 60.51           C
ATOM   2474  CB  TYR A1353      44.462  61.388  34.863  1.00 60.51           C
ATOM   2475  CG  TYR A1353      43.344  62.222  35.390  1.00 60.51           C
ATOM   2476  CD1 TYR A1353      42.151  61.638  35.751  1.00 60.51           C
ATOM   2477  CD2 TYR A1353      43.486  63.584  35.523  1.00 60.51           C
ATOM   2478  CE1 TYR A1353      41.114  62.399  36.234  1.00 60.51           C
ATOM   2479  CE2 TYR A1353      42.452  64.352  36.007  1.00 60.51           C
ATOM   2480  CZ  TYR A1353      41.264  63.759  36.362  1.00 60.51           C
ATOM   2481  OH  TYR A1353      40.201  64.543  36.857  1.00 60.51           O
ATOM   2482  C   TYR A1353      44.394  60.213  37.022  1.00 60.51           C
ATOM   2483  O   TYR A1353      44.066  60.791  38.058  1.00 60.51           O
ATOM   2484  N   VAL A1354      43.959  58.971  36.748  1.00120.19           N
ATOM   2485  CA  VAL A1354      43.001  58.342  37.614  1.00120.19           C
ATOM   2486  CB  VAL A1354      42.591  56.977  37.175  1.00120.19           C
ATOM   2487  CG1 VAL A1354      42.150  57.073  35.715  1.00120.19           C
ATOM   2488  CG2 VAL A1354      43.734  55.998  37.443  1.00120.19           C
ATOM   2489  C   VAL A1354      43.630  58.182  38.956  1.00120.19           C
ATOM   2490  O   VAL A1354      42.942  58.167  39.976  1.00120.19           O
ATOM   2491  N   ARG A1355      44.961  58.006  38.987  1.00147.35           N
ATOM   2492  CA  ARG A1355      45.615  57.837  40.245  1.00147.35           C
ATOM   2493  CB  ARG A1355      47.143  57.706  40.109  1.00147.35           C
ATOM   2494  CG  ARG A1355      47.615  56.377  39.516  1.00147.35           C
ATOM   2495  CD  ARG A1355      49.099  56.373  39.139  1.00147.35           C
ATOM   2496  NE  ARG A1355      49.863  56.928  40.292  1.00147.35           N
ATOM   2497  CZ  ARG A1355      51.150  57.350  40.123  1.00147.35           C
ATOM   2498  NH1 ARG A1355      51.758  57.232  38.906  1.00147.35           N
ATOM   2499  NH2 ARG A1355      51.829  57.902  41.170  1.00147.35           N
ATOM   2500  C   ARG A1355      45.345  59.062  41.065  1.00147.35           C
ATOM   2501  O   ARG A1355      44.949  58.965  42.218  1.00147.35           O
ATOM   2502  N   ASP A1356      45.515  60.269  40.506  1.00 42.45           N
ATOM   2503  CA  ASP A1356      45.288  61.432  41.319  1.00 42.45           C
ATOM   2504  CB  ASP A1356      45.654  62.746  40.602  1.00 42.45           C
ATOM   2505  CG  ASP A1356      47.170  62.829  40.464  1.00 42.45           C
ATOM   2506  OD1 ASP A1356      47.876  62.064  41.172  1.00 42.45           O
ATOM   2507  OD2 ASP A1356      47.640  63.667  39.647  1.00 42.45           O
ATOM   2508  C   ASP A1356      43.837  61.519  41.696  1.00 42.45           C
ATOM   2509  O   ASP A1356      43.495  61.857  42.828  1.00 42.45           O
ATOM   2510  N   ALA A1357      42.943  61.193  40.747  1.00 63.98           N
ATOM   2511  CA  ALA A1357      41.525  61.344  40.912  1.00 63.98           C
ATOM   2512  CB  ALA A1357      40.754  60.959  39.636  1.00 63.98           C
ATOM   2513  C   ALA A1357      41.004  60.501  42.022  1.00 63.98           C
ATOM   2514  O   ALA A1357      40.129  60.934  42.764  1.00 63.98           O
ATOM   2515  N   LEU A1358      41.472  59.251  42.109  1.00154.08           N
ATOM   2516  CA  LEU A1358      41.126  58.318  43.135  1.00154.08           C
ATOM   2517  CB  LEU A1358      41.482  56.861  42.790  1.00154.08           C
ATOM   2518  CG  LEU A1358      40.517  56.203  41.784  1.00154.08           C
ATOM   2519  CD1 LEU A1358      39.161  55.884  42.432  1.00154.08           C
ATOM   2520  CD2 LEU A1358      40.355  57.054  40.520  1.00154.08           C
ATOM   2521  C   LEU A1358      41.844  58.680  44.372  1.00154.08           C
ATOM   2522  O   LEU A1358      41.548  58.116  45.411  1.00154.08           O
ATOM   2523  N   GLN A1359      42.881  59.520  44.227  1.00177.95           N
ATOM   2524  CA  GLN A1359      43.879  59.941  45.169  1.00177.95           C
ATOM   2525  CB  GLN A1359      43.844  61.358  45.738  1.00177.95           C
ATOM   2526  CG  GLN A1359      45.205  61.854  46.222  1.00177.95           C
ATOM   2527  CD  GLN A1359      45.009  63.271  46.739  1.00177.95           C
ATOM   2528  OE1 GLN A1359      43.891  63.783  46.745  1.00177.95           O
ATOM   2529  NE2 GLN A1359      46.115  63.922  47.189  1.00177.95           N
ATOM   2530  C   GLN A1359      44.351  58.892  46.127  1.00177.95           C
ATOM   2531  O   GLN A1359      44.070  58.911  47.326  1.00177.95           O
ATOM   2532  N   PRO A1360      45.090  57.959  45.570  1.00140.60           N
ATOM   2533  CA  PRO A1360      45.790  57.040  46.398  1.00140.60           C
ATOM   2534  CD  PRO A1360      44.624  57.250  44.384  1.00140.60           C
ATOM   2535  CB  PRO A1360      46.317  55.940  45.479  1.00140.60           C
ATOM   2536  CG  PRO A1360      45.223  55.840  44.416  1.00140.60           C
ATOM   2537  C   PRO A1360      46.860  57.749  47.171  1.00140.60           C
ATOM   2538  O   PRO A1360      47.180  58.898  46.874  1.00140.60           O
ATOM   2539  N   GLN A1361      47.408  57.061  48.183  1.00212.70           N
ATOM   2540  CA  GLN A1361      48.405  57.539  49.083  1.00212.70           C
ATOM   2541  CB  GLN A1361      49.604  58.138  48.321  1.00212.70           C
ATOM   2542  CG  GLN A1361      50.729  58.669  49.206  1.00212.70           C
ATOM   2543  CD  GLN A1361      50.547  60.171  49.359  1.00212.70           C
ATOM   2544  OE1 GLN A1361      49.665  60.776  48.753  1.00212.70           O
ATOM   2545  NE2 GLN A1361      51.421  60.796  50.192  1.00212.70           N
ATOM   2546  C   GLN A1361      47.836  58.549  50.038  1.00212.70           C
ATOM   2547  O   GLN A1361      48.537  59.100  50.882  1.00212.70           O
ATOM   2548  N   THR A1362      46.523  58.793  50.007  1.00182.40           N
ATOM   2549  CA  THR A1362      46.033  59.682  51.015  1.00182.40           C
ATOM   2550  CB  THR A1362      45.669  61.050  50.518  1.00182.40           C
ATOM   2551  OG1 THR A1362      44.702  61.662  51.358  1.00182.40           O
ATOM   2552  CG2 THR A1362      45.310  61.012  49.032  1.00182.40           C
ATOM   2553  C   THR A1362      44.982  58.981  51.797  1.00182.40           C
ATOM   2554  O   THR A1362      44.540  57.907  51.406  1.00182.40           O
ATOM   2555  N   THR A1363      44.633  59.528  52.977  1.00116.04           N
ATOM   2556  CA  THR A1363      43.702  58.884  53.863  1.00116.04           C
ATOM   2557  CB  THR A1363      43.931  59.245  55.301  1.00116.04           C
ATOM   2558  OG1 THR A1363      43.165  58.411  56.157  1.00116.04           O
ATOM   2559  CG2 THR A1363      43.546  60.721  55.501  1.00116.04           C
ATOM   2560  C   THR A1363      42.315  59.284  53.495  1.00116.04           C
ATOM   2561  O   THR A1363      42.079  60.401  53.039  1.00116.04           O
ATOM   2562  N   ASP A1364      41.350  58.369  53.727  1.00101.39           N
ATOM   2563  CA  ASP A1364      39.994  58.522  53.272  1.00101.39           C
ATOM   2564  CB  ASP A1364      39.074  57.364  53.697  1.00101.39           C
ATOM   2565  CG  ASP A1364      39.001  57.348  55.215  1.00101.39           C
ATOM   2566  OD1 ASP A1364      40.077  57.448  55.863  1.00101.39           O
ATOM   2567  OD2 ASP A1364      37.863  57.249  55.746  1.00101.39           O
ATOM   2568  C   ASP A1364      39.407  59.790  53.799  1.00101.39           C
ATOM   2569  O   ASP A1364      38.709  60.494  53.072  1.00101.39           O
ATOM   2570  N   ALA A1365      39.676  60.133  55.068  1.00 28.53           N
ATOM   2571  CA  ALA A1365      39.102  61.339  55.590  1.00 28.53           C
ATOM   2572  CB  ALA A1365      39.492  61.620  57.051  1.00 28.53           C
ATOM   2573  C   ALA A1365      39.616  62.467  54.761  1.00 28.53           C
ATOM   2574  O   ALA A1365      38.883  63.404  54.449  1.00 28.53           O
ATOM   2575  N   GLU A1366      40.906  62.402  54.385  1.00 76.08           N
ATOM   2576  CA  GLU A1366      41.496  63.424  53.574  1.00 76.08           C
ATOM   2577  CB  GLU A1366      43.000  63.228  53.339  1.00 76.08           C
ATOM   2578  CG  GLU A1366      43.641  64.431  52.651  1.00 76.08           C
ATOM   2579  CD  GLU A1366      45.148  64.257  52.735  1.00 76.08           C
ATOM   2580  OE1 GLU A1366      45.587  63.228  53.313  1.00 76.08           O
ATOM   2581  OE2 GLU A1366      45.880  65.150  52.231  1.00 76.08           O
ATOM   2582  C   GLU A1366      40.818  63.388  52.244  1.00 76.08           C
ATOM   2583  O   GLU A1366      40.671  64.406  51.573  1.00 76.08           O
ATOM   2584  N   ALA A1367      40.413  62.186  51.808  1.00 70.27           N
ATOM   2585  CA  ALA A1367      39.741  62.042  50.550  1.00 70.27           C
ATOM   2586  CB  ALA A1367      39.120  60.682  50.368  1.00 70.27           C
ATOM   2587  C   ALA A1367      38.475  62.794  50.575  1.00 70.27           C
ATOM   2588  O   ALA A1367      38.155  63.524  49.640  1.00 70.27           O
ATOM   2589  N   THR A1368      37.721  62.608  51.668  1.00113.25           N
ATOM   2590  CA  THR A1368      36.397  63.139  51.710  1.00113.25           C
ATOM   2591  CB  THR A1368      35.687  62.894  53.009  1.00113.25           C
ATOM   2592  OG1 THR A1368      36.330  63.594  54.063  1.00113.25           O
ATOM   2593  CG2 THR A1368      35.689  61.383  53.292  1.00113.25           C
ATOM   2594  C   THR A1368      36.503  64.608  51.528  1.00113.25           C
ATOM   2595  O   THR A1368      35.712  65.202  50.799  1.00113.25           O
ATOM   2596  N   ILE A1369      37.503  65.221  52.185  1.00 87.81           N
ATOM   2597  CA  ILE A1369      37.693  66.634  52.076  1.00 87.81           C
ATOM   2598  CB  ILE A1369      38.696  67.224  53.035  1.00 87.81           C
ATOM   2599  CG2 ILE A1369      40.113  66.892  52.553  1.00 87.81           C
ATOM   2600  CG1 ILE A1369      38.475  68.742  53.151  1.00 87.81           C
ATOM   2601  CD1 ILE A1369      39.250  69.387  54.299  1.00 87.81           C
ATOM   2602  C   ILE A1369      38.112  66.981  50.682  1.00 87.81           C
ATOM   2603  O   ILE A1369      37.713  68.020  50.162  1.00 87.81           O
ATOM   2604  N   PHE A1370      38.944  66.135  50.036  1.00157.22           N
ATOM   2605  CA  PHE A1370      39.419  66.514  48.737  1.00157.22           C
ATOM   2606  CB  PHE A1370      40.434  65.568  48.077  1.00157.22           C
ATOM   2607  CG  PHE A1370      41.063  66.459  47.058  1.00157.22           C
ATOM   2608  CD1 PHE A1370      40.469  66.695  45.839  1.00157.22           C
ATOM   2609  CD2 PHE A1370      42.243  67.103  47.356  1.00157.22           C
ATOM   2610  CE1 PHE A1370      41.055  67.544  44.927  1.00157.22           C
ATOM   2611  CE2 PHE A1370      42.836  67.946  46.446  1.00157.22           C
ATOM   2612  CZ  PHE A1370      42.241  68.167  45.227  1.00157.22           C
ATOM   2613  C   PHE A1370      38.255  66.618  47.793  1.00157.22           C
ATOM   2614  O   PHE A1370      38.166  67.564  47.015  1.00157.22           O
ATOM   2615  N   PHE A1371      37.319  65.652  47.827  1.00179.28           N
ATOM   2616  CA  PHE A1371      36.188  65.696  46.939  1.00179.28           C
ATOM   2617  CB  PHE A1371      35.214  64.513  47.115  1.00179.28           C
ATOM   2618  CG  PHE A1371      34.075  64.650  46.148  1.00179.28           C
ATOM   2619  CD1 PHE A1371      32.979  65.434  46.444  1.00179.28           C
ATOM   2620  CD2 PHE A1371      34.100  63.995  44.937  1.00179.28           C
ATOM   2621  CE1 PHE A1371      31.931  65.564  45.562  1.00179.28           C
ATOM   2622  CE2 PHE A1371      33.052  64.120  44.054  1.00179.28           C
ATOM   2623  CZ  PHE A1371      31.967  64.902  44.360  1.00179.28           C
ATOM   2624  C   PHE A1371      35.390  66.917  47.272  1.00179.28           C
ATOM   2625  O   PHE A1371      34.869  67.585  46.381  1.00179.28           O
ATOM   2626  N   THR A1372      35.269  67.223  48.580  1.00 40.57           N
ATOM   2627  CA  THR A1372      34.471  68.315  49.062  1.00 40.57           C
ATOM   2628  CB  THR A1372      34.486  68.433  50.557  1.00 40.57           C
ATOM   2629  OG1 THR A1372      33.992  67.240  51.148  1.00 40.57           O
ATOM   2630  CG2 THR A1372      33.609  69.630  50.962  1.00 40.57           C
ATOM   2631  C   THR A1372      34.987  69.605  48.509  1.00 40.57           C
ATOM   2632  O   THR A1372      34.208  70.479  48.134  1.00 40.57           O
ATOM   2633  N   ARG A1373      36.320  69.764  48.451  1.00173.57           N
ATOM   2634  CA  ARG A1373      36.897  70.975  47.944  1.00173.57           C
ATOM   2635  CB  ARG A1373      38.434  70.971  48.006  1.00173.57           C
ATOM   2636  CG  ARG A1373      39.069  72.254  47.469  1.00173.57           C
ATOM   2637  CD  ARG A1373      38.767  73.486  48.323  1.00173.57           C
ATOM   2638  NE  ARG A1373      39.489  73.317  49.614  1.00173.57           N
ATOM   2639  CZ  ARG A1373      40.799  73.687  49.703  1.00173.57           C
ATOM   2640  NH1 ARG A1373      41.434  74.193  48.606  1.00173.57           N
ATOM   2641  NH2 ARG A1373      41.474  73.549  50.881  1.00173.57           N
ATOM   2642  C   ARG A1373      36.507  71.115  46.507  1.00173.57           C
ATOM   2643  O   ARG A1373      36.206  72.210  46.036  1.00173.57           O
ATOM   2644  N   LEU A1374      36.490  69.981  45.788  1.00 73.37           N
ATOM   2645  CA  LEU A1374      36.221  69.880  44.382  1.00 73.37           C
ATOM   2646  CB  LEU A1374      36.265  68.406  44.002  1.00 73.37           C
ATOM   2647  CG  LEU A1374      37.656  67.810  44.280  1.00 73.37           C
ATOM   2648  CD1 LEU A1374      37.675  66.282  44.132  1.00 73.37           C
ATOM   2649  CD2 LEU A1374      38.718  68.505  43.412  1.00 73.37           C
ATOM   2650  C   LEU A1374      34.848  70.403  44.113  1.00 73.37           C
ATOM   2651  O   LEU A1374      34.623  71.167  43.176  1.00 73.37           O
ATOM   2652  N   ILE A1375      33.885  70.011  44.955  1.00162.08           N
ATOM   2653  CA  ILE A1375      32.535  70.430  44.765  1.00162.08           C
ATOM   2654  CB  ILE A1375      31.589  69.773  45.740  1.00162.08           C
ATOM   2655  CG2 ILE A1375      31.510  70.619  47.016  1.00162.08           C
ATOM   2656  CG1 ILE A1375      30.211  69.565  45.108  1.00162.08           C
ATOM   2657  CD1 ILE A1375      30.175  68.389  44.134  1.00162.08           C
ATOM   2658  C   ILE A1375      32.527  71.921  44.959  1.00162.08           C
ATOM   2659  O   ILE A1375      31.748  72.641  44.338  1.00162.08           O
ATOM   2660  N   GLU A1376      33.377  72.411  45.884  1.00 92.75           N
ATOM   2661  CA  GLU A1376      33.468  73.810  46.197  1.00 92.75           C
ATOM   2662  CB  GLU A1376      34.319  74.088  47.445  1.00 92.75           C
ATOM   2663  CG  GLU A1376      34.188  75.533  47.922  1.00 92.75           C
ATOM   2664  CD  GLU A1376      32.754  75.717  48.400  1.00 92.75           C
ATOM   2665  OE1 GLU A1376      32.007  74.704  48.439  1.00 92.75           O
ATOM   2666  OE2 GLU A1376      32.386  76.874  48.732  1.00 92.75           O
ATOM   2667  C   GLU A1376      34.052  74.606  45.066  1.00 92.75           C
ATOM   2668  O   GLU A1376      33.564  75.688  44.752  1.00 92.75           O
ATOM   2669  N   SER A1377      35.099  74.094  44.395  1.00 43.66           N
ATOM   2670  CA  SER A1377      35.741  74.887  43.381  1.00 43.66           C
ATOM   2671  CB  SER A1377      36.917  74.166  42.714  1.00 43.66           C
ATOM   2672  OG  SER A1377      36.435  73.025  42.026  1.00 43.66           O
ATOM   2673  C   SER A1377      34.740  75.216  42.322  1.00 43.66           C
ATOM   2674  O   SER A1377      34.831  76.251  41.665  1.00 43.66           O
ATOM   2675  N   SER A1378      33.757  74.327  42.117  1.00 47.75           N
ATOM   2676  CA  SER A1378      32.746  74.584  41.139  1.00 47.75           C
ATOM   2677  CB  SER A1378      31.793  73.390  40.965  1.00 47.75           C
ATOM   2678  OG  SER A1378      32.521  72.247  40.539  1.00 47.75           O
ATOM   2679  C   SER A1378      31.921  75.758  41.585  1.00 47.75           C
ATOM   2680  O   SER A1378      31.600  76.630  40.776  1.00 47.75           O
ATOM   2681  N   LEU A1379      31.581  75.833  42.895  1.00142.21           N
ATOM   2682  CA  LEU A1379      30.681  76.868  43.332  1.00142.21           C
ATOM   2683  CB  LEU A1379      30.185  76.750  44.800  1.00142.21           C
ATOM   2684  CG  LEU A1379      30.725  77.733  45.871  1.00142.21           C
ATOM   2685  CD1 LEU A1379      29.973  77.523  47.194  1.00142.21           C
ATOM   2686  CD2 LEU A1379      32.237  77.653  46.105  1.00142.21           C
ATOM   2687  C   LEU A1379      31.305  78.210  43.120  1.00142.21           C
ATOM   2688  O   LEU A1379      30.629  79.146  42.692  1.00142.21           O
ATOM   2689  N   GLY A1380      32.619  78.324  43.403  1.00 39.86           N
ATOM   2690  CA  GLY A1380      33.357  79.548  43.268  1.00 39.86           C
ATOM   2691  C   GLY A1380      33.340  79.894  41.828  1.00 39.86           C
ATOM   2692  O   GLY A1380      33.237  81.058  41.445  1.00 39.86           O
ATOM   2693  N   SER A1381      33.434  78.854  40.982  1.00166.63           N
ATOM   2694  CA  SER A1381      33.330  79.016  39.569  1.00166.63           C
ATOM   2695  CB  SER A1381      33.760  77.758  38.786  1.00166.63           C
ATOM   2696  OG  SER A1381      33.664  77.969  37.385  1.00166.63           O
ATOM   2697  C   SER A1381      31.871  79.252  39.354  1.00166.63           C
ATOM   2698  O   SER A1381      31.143  79.642  40.260  1.00166.63           O
ATOM   2699  N   ILE A1382      31.387  79.117  38.125  1.00169.70           N
ATOM   2700  CA  ILE A1382      30.000  79.401  37.959  1.00169.70           C
ATOM   2701  CB  ILE A1382      29.659  80.841  38.324  1.00169.70           C
ATOM   2702  CG2 ILE A1382      30.609  81.819  37.603  1.00169.70           C
ATOM   2703  CG1 ILE A1382      28.149  81.123  38.240  1.00169.70           C
ATOM   2704  CD1 ILE A1382      27.742  82.426  38.927  1.00169.70           C
ATOM   2705  C   ILE A1382      29.671  79.073  36.539  1.00169.70           C
ATOM   2706  O   ILE A1382      29.819  77.941  36.081  1.00169.70           O
ATOM   2707  N   ALA A1383      29.233  80.129  35.846  1.00102.39           N
ATOM   2708  CA  ALA A1383      28.788  80.370  34.515  1.00102.39           C
ATOM   2709  CB  ALA A1383      28.325  81.820  34.295  1.00102.39           C
ATOM   2710  C   ALA A1383      29.887  80.107  33.546  1.00102.39           C
ATOM   2711  O   ALA A1383      29.648  80.152  32.346  1.00102.39           O
ATOM   2712  N   THR A1384      31.117  79.867  34.033  1.00173.66           N
ATOM   2713  CA  THR A1384      32.318  79.766  33.244  1.00173.66           C
ATOM   2714  CB  THR A1384      33.436  79.087  33.979  1.00173.66           C
ATOM   2715  OG1 THR A1384      33.082  77.742  34.269  1.00173.66           O
ATOM   2716  CG2 THR A1384      33.714  79.853  35.284  1.00173.66           C
ATOM   2717  C   THR A1384      32.081  78.956  31.981  1.00173.66           C
ATOM   2718  O   THR A1384      32.796  79.192  31.010  1.00173.66           O
ATOM   2719  N   LYS A1385      31.098  78.013  31.937  1.00196.76           N
ATOM   2720  CA  LYS A1385      30.763  77.225  30.767  1.00196.76           C
ATOM   2721  CB  LYS A1385      29.525  76.328  30.975  1.00196.76           C
ATOM   2722  CG  LYS A1385      28.183  77.055  31.057  1.00196.76           C
ATOM   2723  CD  LYS A1385      27.648  77.498  29.696  1.00196.76           C
ATOM   2724  CE  LYS A1385      27.316  76.335  28.759  1.00196.76           C
ATOM   2725  NZ  LYS A1385      26.774  76.851  27.482  1.00196.76           N
ATOM   2726  C   LYS A1385      30.515  78.173  29.619  1.00196.76           C
ATOM   2727  O   LYS A1385      30.566  77.786  28.454  1.00196.76           O
ATOM   2728  N   PHE A1386      30.230  79.454  29.912  1.00 52.39           N
ATOM   2729  CA  PHE A1386      30.017  80.448  28.899  1.00 52.39           C
ATOM   2730  CB  PHE A1386      29.858  81.864  29.479  1.00 52.39           C
ATOM   2731  CG  PHE A1386      29.645  82.799  28.339  1.00 52.39           C
ATOM   2732  CD1 PHE A1386      28.392  82.962  27.794  1.00 52.39           C
ATOM   2733  CD2 PHE A1386      30.697  83.515  27.817  1.00 52.39           C
ATOM   2734  CE1 PHE A1386      28.193  83.826  26.742  1.00 52.39           C
ATOM   2735  CE2 PHE A1386      30.504  84.380  26.766  1.00 52.39           C
ATOM   2736  CZ  PHE A1386      29.250  84.536  26.226  1.00 52.39           C
ATOM   2737  C   PHE A1386      31.238  80.450  28.038  1.00 52.39           C
ATOM   2738  O   PHE A1386      31.157  80.628  26.824  1.00 52.39           O
ATOM   2739  N   ASN A1387      32.414  80.264  28.659  1.00 32.76           N
ATOM   2740  CA  ASN A1387      33.647  80.217  27.930  1.00 32.76           C
ATOM   2741  CB  ASN A1387      34.860  79.994  28.847  1.00 32.76           C
ATOM   2742  CG  ASN A1387      34.986  81.223  29.739  1.00 32.76           C
ATOM   2743  OD1 ASN A1387      34.953  82.358  29.265  1.00 32.76           O
ATOM   2744  ND2 ASN A1387      35.123  80.993  31.072  1.00 32.76           N
ATOM   2745  C   ASN A1387      33.558  79.072  26.969  1.00 32.76           C
ATOM   2746  O   ASN A1387      34.011  79.163  25.830  1.00 32.76           O
ATOM   2747  N   PHE A1388      32.954  77.952  27.400  1.00 37.12           N
ATOM   2748  CA  PHE A1388      32.805  76.838  26.510  1.00 37.12           C
ATOM   2749  CB  PHE A1388      32.061  75.656  27.152  1.00 37.12           C
ATOM   2750  CG  PHE A1388      32.933  75.110  28.228  1.00 37.12           C
ATOM   2751  CD1 PHE A1388      32.985  75.720  29.460  1.00 37.12           C
ATOM   2752  CD2 PHE A1388      33.695  73.986  28.006  1.00 37.12           C
ATOM   2753  CE1 PHE A1388      33.789  75.217  30.456  1.00 37.12           C
ATOM   2754  CE2 PHE A1388      34.500  73.479  28.998  1.00 37.12           C
ATOM   2755  CZ  PHE A1388      34.548  74.095  30.226  1.00 37.12           C
ATOM   2756  C   PHE A1388      31.971  77.323  25.368  1.00 37.12           C
ATOM   2757  O   PHE A1388      32.250  77.028  24.207  1.00 37.12           O
ATOM   2758  N   PHE A1389      30.924  78.104  25.687  1.00 93.48           N
ATOM   2759  CA  PHE A1389      30.015  78.612  24.704  1.00 93.48           C
ATOM   2760  CB  PHE A1389      28.932  79.495  25.351  1.00 93.48           C
ATOM   2761  CG  PHE A1389      27.946  79.920  24.318  1.00 93.48           C
ATOM   2762  CD1 PHE A1389      28.240  80.939  23.442  1.00 93.48           C
ATOM   2763  CD2 PHE A1389      26.714  79.310  24.243  1.00 93.48           C
ATOM   2764  CE1 PHE A1389      27.324  81.334  22.495  1.00 93.48           C
ATOM   2765  CE2 PHE A1389      25.795  79.701  23.298  1.00 93.48           C
ATOM   2766  CZ  PHE A1389      26.100  80.713  22.421  1.00 93.48           C
ATOM   2767  C   PHE A1389      30.784  79.461  23.741  1.00 93.48           C
ATOM   2768  O   PHE A1389      30.665  79.300  22.527  1.00 93.48           O
ATOM   2769  N   ILE A1390      31.617  80.383  24.254  1.00107.39           N
ATOM   2770  CA  ILE A1390      32.337  81.236  23.357  1.00107.39           C
ATOM   2771  CB  ILE A1390      33.116  82.327  24.049  1.00107.39           C
ATOM   2772  CG2 ILE A1390      34.272  81.708  24.848  1.00107.39           C
ATOM   2773  CG1 ILE A1390      33.568  83.380  23.024  1.00107.39           C
ATOM   2774  CD1 ILE A1390      32.413  84.180  22.424  1.00107.39           C
ATOM   2775  C   ILE A1390      33.264  80.386  22.552  1.00107.39           C
ATOM   2776  O   ILE A1390      33.364  80.545  21.336  1.00107.39           O
ATOM   2777  N   HIS A1391      33.950  79.434  23.210  1.00 11.70           N
ATOM   2778  CA  HIS A1391      34.864  78.590  22.502  1.00 11.70           C
ATOM   2779  ND1 HIS A1391      37.426  75.844  23.300  1.00 11.70           N
ATOM   2780  CG  HIS A1391      36.538  76.691  22.674  1.00 11.70           C
ATOM   2781  CB  HIS A1391      35.517  77.521  23.395  1.00 11.70           C
ATOM   2782  NE2 HIS A1391      37.834  75.692  21.120  1.00 11.70           N
ATOM   2783  CD2 HIS A1391      36.801  76.585  21.343  1.00 11.70           C
ATOM   2784  CE1 HIS A1391      38.177  75.273  22.325  1.00 11.70           C
ATOM   2785  C   HIS A1391      34.070  77.875  21.417  1.00 11.70           C
ATOM   2786  O   HIS A1391      34.406  78.062  20.217  1.00 11.70           O
ATOM   2787  OXT HIS A1391      33.118  77.132  21.774  1.00 11.70           O
TER    2788      HIS A1391
END
