# Supplementary material for: Proteome-wide prediction of targets for aspirin: new insight into the molecular mechanism of aspirin
Source: PeerJ. 2016 Mar 10;4:e1791. doi: 10.7717/peerj.1791 (PMC4793309; doi:10.7717/peerj.1791)
Supplement: File S1 — The raw data contains all strucures of the identified 79 proteins. The Protocols show how to prepare protein strucure and run CDOCKER. [file peerj-04-1791-s004.zip › 79_protein_strucures/NP_002741.1_7-364_100.000.pdb]

EXPDTA    THEORETICAL MODEL, MODELLER 9v7 2010/04/16 04:32:46
REMARK   6 MODELLER OBJECTIVE FUNCTION:      2296.8071
REMARK   6 MODELLER BEST TEMPLATE % SEQ ID: 100.000
REMARK   6 MODELLER BLK RESIDUE  359:
ATOM      1  N   ASP A   7      19.385  15.233  58.005  1.00 19.60           N
ATOM      2  CA  ASP A   7      20.653  14.980  58.726  1.00 19.60           C
ATOM      3  CB  ASP A   7      20.512  15.398  60.199  1.00 19.60           C
ATOM      4  CG  ASP A   7      20.389  16.914  60.244  1.00 19.60           C
ATOM      5  OD1 ASP A   7      20.605  17.555  59.181  1.00 19.60           O
ATOM      6  OD2 ASP A   7      20.073  17.451  61.339  1.00 19.60           O
ATOM      7  C   ASP A   7      21.001  13.527  58.684  1.00 19.60           C
ATOM      8  O   ASP A   7      21.635  13.049  57.744  1.00 19.60           O
ATOM      9  N   ASN A   8      20.546  12.787  59.712  1.00 38.64           N
ATOM     10  CA  ASN A   8      20.824  11.391  59.879  1.00 38.64           C
ATOM     11  CB  ASN A   8      20.200  10.805  61.156  1.00 38.64           C
ATOM     12  CG  ASN A   8      20.912  11.420  62.352  1.00 38.64           C
ATOM     13  OD1 ASN A   8      22.140  11.480  62.397  1.00 38.64           O
ATOM     14  ND2 ASN A   8      20.121  11.900  63.348  1.00 38.64           N
ATOM     15  C   ASN A   8      20.246  10.650  58.723  1.00 38.64           C
ATOM     16  O   ASN A   8      20.746   9.593  58.345  1.00 38.64           O
ATOM     17  N   ASN A   9      19.155  11.186  58.151  1.00 56.61           N
ATOM     18  CA  ASN A   9      18.466  10.576  57.053  1.00 56.61           C
ATOM     19  CB  ASN A   9      17.219  11.366  56.620  1.00 56.61           C
ATOM     20  CG  ASN A   9      16.192  11.271  57.739  1.00 56.61           C
ATOM     21  OD1 ASN A   9      15.783  12.282  58.309  1.00 56.61           O
ATOM     22  ND2 ASN A   9      15.760  10.023  58.064  1.00 56.61           N
ATOM     23  C   ASN A   9      19.380  10.509  55.866  1.00 56.61           C
ATOM     24  O   ASN A   9      19.258   9.608  55.038  1.00 56.61           O
ATOM     25  N   PHE A  10      20.313  11.471  55.730  1.00 59.75           N
ATOM     26  CA  PHE A  10      21.138  11.498  54.553  1.00 59.75           C
ATOM     27  CB  PHE A  10      21.235  12.896  53.920  1.00 59.75           C
ATOM     28  CG  PHE A  10      19.879  13.331  53.490  1.00 59.75           C
ATOM     29  CD1 PHE A  10      18.988  13.840  54.407  1.00 59.75           C
ATOM     30  CD2 PHE A  10      19.503  13.246  52.169  1.00 59.75           C
ATOM     31  CE1 PHE A  10      17.736  14.249  54.015  1.00 59.75           C
ATOM     32  CE2 PHE A  10      18.252  13.654  51.773  1.00 59.75           C
ATOM     33  CZ  PHE A  10      17.366  14.155  52.695  1.00 59.75           C
ATOM     34  C   PHE A  10      22.548  11.135  54.904  1.00 59.75           C
ATOM     35  O   PHE A  10      22.950  11.190  56.065  1.00 59.75           O
ATOM     36  N   TYR A  11      23.323  10.697  53.885  1.00 73.97           N
ATOM     37  CA  TYR A  11      24.726  10.438  54.053  1.00 73.97           C
ATOM     38  CB  TYR A  11      25.097   8.954  54.258  1.00 73.97           C
ATOM     39  CG  TYR A  11      24.888   8.161  53.013  1.00 73.97           C
ATOM     40  CD1 TYR A  11      23.646   7.675  52.672  1.00 73.97           C
ATOM     41  CD2 TYR A  11      25.959   7.887  52.196  1.00 73.97           C
ATOM     42  CE1 TYR A  11      23.479   6.935  51.523  1.00 73.97           C
ATOM     43  CE2 TYR A  11      25.800   7.149  51.049  1.00 73.97           C
ATOM     44  CZ  TYR A  11      24.558   6.672  50.712  1.00 73.97           C
ATOM     45  OH  TYR A  11      24.401   5.914  49.534  1.00 73.97           O
ATOM     46  C   TYR A  11      25.406  10.965  52.821  1.00 73.97           C
ATOM     47  O   TYR A  11      24.756  11.163  51.795  1.00 73.97           O
ATOM     48  N   SER A  12      26.729  11.234  52.883  1.00 89.27           N
ATOM     49  CA  SER A  12      27.358  11.816  51.729  1.00 89.27           C
ATOM     50  CB  SER A  12      27.916  13.226  51.985  1.00 89.27           C
ATOM     51  OG  SER A  12      28.879  13.188  53.026  1.00 89.27           O
ATOM     52  C   SER A  12      28.471  10.947  51.230  1.00 89.27           C
ATOM     53  O   SER A  12      29.160  10.272  51.994  1.00 89.27           O
ATOM     54  N   VAL A  13      28.647  10.950  49.891  1.00113.34           N
ATOM     55  CA  VAL A  13      29.648  10.186  49.201  1.00113.34           C
ATOM     56  CB  VAL A  13      29.032   9.034  48.459  1.00113.34           C
ATOM     57  CG1 VAL A  13      27.933   9.594  47.543  1.00113.34           C
ATOM     58  CG2 VAL A  13      30.122   8.265  47.700  1.00113.34           C
ATOM     59  C   VAL A  13      30.288  11.096  48.198  1.00113.34           C
ATOM     60  O   VAL A  13      29.641  11.986  47.648  1.00113.34           O
ATOM     61  N   GLU A  14      31.593  10.893  47.929  1.00 91.20           N
ATOM     62  CA  GLU A  14      32.266  11.773  47.020  1.00 91.20           C
ATOM     63  CB  GLU A  14      33.718  12.076  47.432  1.00 91.20           C
ATOM     64  CG  GLU A  14      33.837  12.813  48.767  1.00 91.20           C
ATOM     65  CD  GLU A  14      33.258  14.208  48.590  1.00 91.20           C
ATOM     66  OE1 GLU A  14      33.695  14.915  47.644  1.00 91.20           O
ATOM     67  OE2 GLU A  14      32.366  14.582  49.398  1.00 91.20           O
ATOM     68  C   GLU A  14      32.330  11.112  45.685  1.00 91.20           C
ATOM     69  O   GLU A  14      32.894  10.029  45.537  1.00 91.20           O
ATOM     70  N   ILE A  15      31.711  11.737  44.670  1.00154.54           N
ATOM     71  CA  ILE A  15      31.852  11.210  43.350  1.00154.54           C
ATOM     72  CB  ILE A  15      30.563  10.738  42.742  1.00154.54           C
ATOM     73  CG2 ILE A  15      30.134   9.440  43.433  1.00154.54           C
ATOM     74  CG1 ILE A  15      29.489  11.816  42.776  1.00154.54           C
ATOM     75  CD1 ILE A  15      28.209  11.285  42.151  1.00154.54           C
ATOM     76  C   ILE A  15      32.540  12.246  42.535  1.00154.54           C
ATOM     77  O   ILE A  15      31.980  13.287  42.194  1.00154.54           O
ATOM     78  N   GLY A  16      33.817  11.970  42.217  1.00 21.58           N
ATOM     79  CA  GLY A  16      34.599  12.919  41.494  1.00 21.58           C
ATOM     80  C   GLY A  16      34.711  14.128  42.363  1.00 21.58           C
ATOM     81  O   GLY A  16      34.939  14.034  43.568  1.00 21.58           O
ATOM     82  N   ASP A  17      34.576  15.305  41.733  1.00 84.59           N
ATOM     83  CA  ASP A  17      34.651  16.586  42.368  1.00 84.59           C
ATOM     84  CB  ASP A  17      34.735  17.736  41.348  1.00 84.59           C
ATOM     85  CG  ASP A  17      35.137  19.011  42.077  1.00 84.59           C
ATOM     86  OD1 ASP A  17      35.445  18.930  43.296  1.00 84.59           O
ATOM     87  OD2 ASP A  17      35.151  20.085  41.418  1.00 84.59           O
ATOM     88  C   ASP A  17      33.432  16.819  43.210  1.00 84.59           C
ATOM     89  O   ASP A  17      33.482  17.582  44.174  1.00 84.59           O
ATOM     90  N   SER A  18      32.293  16.194  42.848  1.00 51.31           N
ATOM     91  CA  SER A  18      31.045  16.486  43.503  1.00 51.31           C
ATOM     92  CB  SER A  18      29.829  16.325  42.576  1.00 51.31           C
ATOM     93  OG  SER A  18      29.909  17.252  41.504  1.00 51.31           O
ATOM     94  C   SER A  18      30.807  15.616  44.697  1.00 51.31           C
ATOM     95  O   SER A  18      31.266  14.478  44.777  1.00 51.31           O
ATOM     96  N   THR A  19      30.055  16.173  45.671  1.00 41.06           N
ATOM     97  CA  THR A  19      29.669  15.457  46.849  1.00 41.06           C
ATOM     98  CB  THR A  19      29.854  16.243  48.115  1.00 41.06           C
ATOM     99  OG1 THR A  19      31.217  16.605  48.277  1.00 41.06           O
ATOM    100  CG2 THR A  19      29.381  15.388  49.304  1.00 41.06           C
ATOM    101  C   THR A  19      28.205  15.194  46.714  1.00 41.06           C
ATOM    102  O   THR A  19      27.409  16.118  46.552  1.00 41.06           O
ATOM    103  N   PHE A  20      27.815  13.907  46.753  1.00 84.66           N
ATOM    104  CA  PHE A  20      26.426  13.568  46.664  1.00 84.66           C
ATOM    105  CB  PHE A  20      26.151  12.329  45.788  1.00 84.66           C
ATOM    106  CG  PHE A  20      25.999  12.778  44.374  1.00 84.66           C
ATOM    107  CD1 PHE A  20      26.996  13.466  43.722  1.00 84.66           C
ATOM    108  CD2 PHE A  20      24.846  12.471  43.689  1.00 84.66           C
ATOM    109  CE1 PHE A  20      26.828  13.865  42.415  1.00 84.66           C
ATOM    110  CE2 PHE A  20      24.674  12.863  42.384  1.00 84.66           C
ATOM    111  CZ  PHE A  20      25.666  13.565  41.744  1.00 84.66           C
ATOM    112  C   PHE A  20      25.936  13.275  48.042  1.00 84.66           C
ATOM    113  O   PHE A  20      26.448  12.385  48.718  1.00 84.66           O
ATOM    114  N   THR A  21      24.932  14.050  48.500  1.00 55.42           N
ATOM    115  CA  THR A  21      24.339  13.800  49.781  1.00 55.42           C
ATOM    116  CB  THR A  21      24.229  15.025  50.641  1.00 55.42           C
ATOM    117  OG1 THR A  21      25.514  15.593  50.846  1.00 55.42           O
ATOM    118  CG2 THR A  21      23.614  14.626  51.993  1.00 55.42           C
ATOM    119  C   THR A  21      22.959  13.315  49.477  1.00 55.42           C
ATOM    120  O   THR A  21      22.109  14.081  49.024  1.00 55.42           O
ATOM    121  N   VAL A  22      22.696  12.018  49.735  1.00 51.87           N
ATOM    122  CA  VAL A  22      21.434  11.469  49.331  1.00 51.87           C
ATOM    123  CB  VAL A  22      21.555  10.501  48.188  1.00 51.87           C
ATOM    124  CG1 VAL A  22      22.120  11.248  46.967  1.00 51.87           C
ATOM    125  CG2 VAL A  22      22.415   9.308  48.640  1.00 51.87           C
ATOM    126  C   VAL A  22      20.802  10.721  50.460  1.00 51.87           C
ATOM    127  O   VAL A  22      21.421  10.453  51.489  1.00 51.87           O
ATOM    128  N   LEU A  23      19.515  10.369  50.261  1.00 60.66           N
ATOM    129  CA  LEU A  23      18.732   9.637  51.213  1.00 60.66           C
ATOM    130  CB  LEU A  23      17.291   9.381  50.732  1.00 60.66           C
ATOM    131  CG  LEU A  23      16.424  10.648  50.610  1.00 60.66           C
ATOM    132  CD1 LEU A  23      15.022  10.319  50.075  1.00 60.66           C
ATOM    133  CD2 LEU A  23      16.359  11.400  51.948  1.00 60.66           C
ATOM    134  C   LEU A  23      19.382   8.298  51.379  1.00 60.66           C
ATOM    135  O   LEU A  23      20.017   7.774  50.466  1.00 60.66           O
ATOM    136  N   LYS A  24      19.218   7.709  52.577  1.00 94.07           N
ATOM    137  CA  LYS A  24      19.827   6.465  52.953  1.00 94.07           C
ATOM    138  CB  LYS A  24      19.543   6.089  54.418  1.00 94.07           C
ATOM    139  CG  LYS A  24      20.207   7.057  55.401  1.00 94.07           C
ATOM    140  CD  LYS A  24      19.697   6.948  56.840  1.00 94.07           C
ATOM    141  CE  LYS A  24      20.609   6.130  57.756  1.00 94.07           C
ATOM    142  NZ  LYS A  24      20.541   4.698  57.392  1.00 94.07           N
ATOM    143  C   LYS A  24      19.338   5.364  52.062  1.00 94.07           C
ATOM    144  O   LYS A  24      20.034   4.370  51.862  1.00 94.07           O
ATOM    145  N   ARG A  25      18.129   5.520  51.494  1.00234.69           N
ATOM    146  CA  ARG A  25      17.517   4.517  50.664  1.00234.69           C
ATOM    147  CB  ARG A  25      16.318   5.030  49.865  1.00234.69           C
ATOM    148  CG  ARG A  25      15.051   5.449  50.588  1.00234.69           C
ATOM    149  CD  ARG A  25      14.108   6.069  49.555  1.00234.69           C
ATOM    150  NE  ARG A  25      12.727   6.099  50.095  1.00234.69           N
ATOM    151  CZ  ARG A  25      11.682   5.998  49.223  1.00234.69           C
ATOM    152  NH1 ARG A  25      11.921   5.827  47.888  1.00234.69           N
ATOM    153  NH2 ARG A  25      10.399   6.068  49.682  1.00234.69           N
ATOM    154  C   ARG A  25      18.437   4.195  49.528  1.00234.69           C
ATOM    155  O   ARG A  25      18.520   3.044  49.097  1.00234.69           O
ATOM    156  N   TYR A  26      19.141   5.214  49.000  1.00 83.94           N
ATOM    157  CA  TYR A  26      19.890   5.012  47.791  1.00 83.94           C
ATOM    158  CB  TYR A  26      19.954   6.266  46.899  1.00 83.94           C
ATOM    159  CG  TYR A  26      18.565   6.687  46.553  1.00 83.94           C
ATOM    160  CD1 TYR A  26      17.829   6.006  45.611  1.00 83.94           C
ATOM    161  CD2 TYR A  26      18.001   7.785  47.165  1.00 83.94           C
ATOM    162  CE1 TYR A  26      16.551   6.406  45.296  1.00 83.94           C
ATOM    163  CE2 TYR A  26      16.724   8.190  46.854  1.00 83.94           C
ATOM    164  CZ  TYR A  26      15.994   7.499  45.918  1.00 83.94           C
ATOM    165  OH  TYR A  26      14.683   7.911  45.596  1.00 83.94           O
ATOM    166  C   TYR A  26      21.303   4.680  48.138  1.00 83.94           C
ATOM    167  O   TYR A  26      21.962   5.414  48.872  1.00 83.94           O
ATOM    168  N   GLN A  27      21.811   3.544  47.614  1.00113.97           N
ATOM    169  CA  GLN A  27      23.154   3.192  47.957  1.00113.97           C
ATOM    170  CB  GLN A  27      23.226   2.204  49.125  1.00113.97           C
ATOM    171  CG  GLN A  27      22.596   2.871  50.348  1.00113.97           C
ATOM    172  CD  GLN A  27      22.876   2.067  51.594  1.00113.97           C
ATOM    173  OE1 GLN A  27      23.446   0.978  51.556  1.00113.97           O
ATOM    174  NE2 GLN A  27      22.459   2.643  52.753  1.00113.97           N
ATOM    175  C   GLN A  27      23.902   2.676  46.763  1.00113.97           C
ATOM    176  O   GLN A  27      23.341   2.503  45.682  1.00113.97           O
ATOM    177  N   ASN A  28      25.221   2.442  46.947  1.00 61.65           N
ATOM    178  CA  ASN A  28      26.095   1.936  45.921  1.00 61.65           C
ATOM    179  CB  ASN A  28      25.696   0.523  45.454  1.00 61.65           C
ATOM    180  CG  ASN A  28      26.851  -0.090  44.673  1.00 61.65           C
ATOM    181  OD1 ASN A  28      27.900   0.525  44.490  1.00 61.65           O
ATOM    182  ND2 ASN A  28      26.651  -1.347  44.195  1.00 61.65           N
ATOM    183  C   ASN A  28      26.096   2.845  44.724  1.00 61.65           C
ATOM    184  O   ASN A  28      25.981   2.389  43.588  1.00 61.65           O
ATOM    185  N   LEU A  29      26.259   4.162  44.953  1.00 84.59           N
ATOM    186  CA  LEU A  29      26.259   5.156  43.912  1.00 84.59           C
ATOM    187  CB  LEU A  29      26.285   6.567  44.517  1.00 84.59           C
ATOM    188  CG  LEU A  29      24.987   6.901  45.271  1.00 84.59           C
ATOM    189  CD1 LEU A  29      25.156   8.118  46.178  1.00 84.59           C
ATOM    190  CD2 LEU A  29      23.828   7.116  44.290  1.00 84.59           C
ATOM    191  C   LEU A  29      27.483   4.996  43.051  1.00 84.59           C
ATOM    192  O   LEU A  29      28.581   4.758  43.552  1.00 84.59           O
ATOM    193  N   LYS A  30      27.304   5.110  41.712  1.00 74.03           N
ATOM    194  CA  LYS A  30      28.399   5.031  40.775  1.00 74.03           C
ATOM    195  CB  LYS A  30      28.586   3.636  40.156  1.00 74.03           C
ATOM    196  CG  LYS A  30      29.022   2.569  41.162  1.00 74.03           C
ATOM    197  CD  LYS A  30      28.889   1.135  40.642  1.00 74.03           C
ATOM    198  CE  LYS A  30      29.340   0.076  41.653  1.00 74.03           C
ATOM    199  NZ  LYS A  30      30.797   0.194  41.890  1.00 74.03           N
ATOM    200  C   LYS A  30      28.116   5.979  39.641  1.00 74.03           C
ATOM    201  O   LYS A  30      26.994   6.038  39.140  1.00 74.03           O
ATOM    202  N   PRO A  31      29.102   6.750  39.245  1.00182.42           N
ATOM    203  CA  PRO A  31      28.905   7.673  38.148  1.00182.42           C
ATOM    204  CD  PRO A  31      30.034   7.276  40.232  1.00182.42           C
ATOM    205  CB  PRO A  31      30.036   8.695  38.256  1.00182.42           C
ATOM    206  CG  PRO A  31      30.377   8.698  39.760  1.00182.42           C
ATOM    207  C   PRO A  31      28.780   7.017  36.804  1.00182.42           C
ATOM    208  O   PRO A  31      29.667   6.261  36.411  1.00182.42           O
ATOM    209  N   ILE A  32      27.640   7.254  36.128  1.00219.74           N
ATOM    210  CA  ILE A  32      27.311   6.815  34.797  1.00219.74           C
ATOM    211  CB  ILE A  32      25.840   6.860  34.580  1.00219.74           C
ATOM    212  CG2 ILE A  32      25.585   6.256  33.198  1.00219.74           C
ATOM    213  CG1 ILE A  32      25.088   6.125  35.695  1.00219.74           C
ATOM    214  CD1 ILE A  32      25.353   4.625  35.733  1.00219.74           C
ATOM    215  C   ILE A  32      27.892   7.731  33.756  1.00219.74           C
ATOM    216  O   ILE A  32      28.312   7.291  32.686  1.00219.74           O
ATOM    217  N   GLY A  33      27.832   9.057  34.026  1.00 31.17           N
ATOM    218  CA  GLY A  33      28.242  10.034  33.053  1.00 31.17           C
ATOM    219  C   GLY A  33      27.912  11.400  33.573  1.00 31.17           C
ATOM    220  O   GLY A  33      27.447  11.552  34.700  1.00 31.17           O
ATOM    221  N   SER A  34      28.143  12.436  32.735  1.00 77.56           N
ATOM    222  CA  SER A  34      27.889  13.796  33.126  1.00 77.56           C
ATOM    223  CB  SER A  34      29.163  14.586  33.468  1.00 77.56           C
ATOM    224  OG  SER A  34      29.772  14.055  34.634  1.00 77.56           O
ATOM    225  C   SER A  34      27.231  14.513  31.989  1.00 77.56           C
ATOM    226  O   SER A  34      27.237  14.046  30.851  1.00 77.56           O
ATOM    227  N   GLY A  35      26.648  15.694  32.290  1.00 26.07           N
ATOM    228  CA  GLY A  35      25.936  16.457  31.303  1.00 26.07           C
ATOM    229  C   GLY A  35      26.033  17.907  31.680  1.00 26.07           C
ATOM    230  O   GLY A  35      26.926  18.317  32.420  1.00 26.07           O
ATOM    231  N   ALA A  36      25.096  18.724  31.160  1.00 45.54           N
ATOM    232  CA  ALA A  36      25.093  20.145  31.379  1.00 45.54           C
ATOM    233  CB  ALA A  36      23.963  20.855  30.615  1.00 45.54           C
ATOM    234  C   ALA A  36      24.921  20.449  32.842  1.00 45.54           C
ATOM    235  O   ALA A  36      25.532  21.386  33.354  1.00 45.54           O
ATOM    236  N   GLN A  37      24.035  19.704  33.536  1.00127.28           N
ATOM    237  CA  GLN A  37      23.763  19.890  34.942  1.00127.28           C
ATOM    238  CB  GLN A  37      22.436  19.284  35.444  1.00127.28           C
ATOM    239  CG  GLN A  37      21.185  20.088  35.074  1.00127.28           C
ATOM    240  CD  GLN A  37      20.352  19.317  34.063  1.00127.28           C
ATOM    241  OE1 GLN A  37      20.809  18.361  33.440  1.00127.28           O
ATOM    242  NE2 GLN A  37      19.067  19.738  33.915  1.00127.28           N
ATOM    243  C   GLN A  37      24.843  19.351  35.839  1.00127.28           C
ATOM    244  O   GLN A  37      24.947  19.762  36.995  1.00127.28           O
ATOM    245  N   GLY A  38      25.608  18.335  35.396  1.00 52.26           N
ATOM    246  CA  GLY A  38      26.625  17.821  36.275  1.00 52.26           C
ATOM    247  C   GLY A  38      26.631  16.323  36.133  1.00 52.26           C
ATOM    248  O   GLY A  38      26.317  15.781  35.074  1.00 52.26           O
ATOM    249  N   ILE A  39      26.989  15.618  37.225  1.00 74.08           N
ATOM    250  CA  ILE A  39      27.137  14.187  37.243  1.00 74.08           C
ATOM    251  CB  ILE A  39      28.058  13.714  38.338  1.00 74.08           C
ATOM    252  CG2 ILE A  39      28.001  12.177  38.399  1.00 74.08           C
ATOM    253  CG1 ILE A  39      29.473  14.278  38.125  1.00 74.08           C
ATOM    254  CD1 ILE A  39      30.391  14.127  39.338  1.00 74.08           C
ATOM    255  C   ILE A  39      25.820  13.510  37.476  1.00 74.08           C
ATOM    256  O   ILE A  39      24.963  14.013  38.202  1.00 74.08           O
ATOM    257  N   VAL A  40      25.619  12.352  36.802  1.00114.21           N
ATOM    258  CA  VAL A  40      24.466  11.530  37.048  1.00114.21           C
ATOM    259  CB  VAL A  40      23.606  11.273  35.844  1.00114.21           C
ATOM    260  CG1 VAL A  40      24.218  10.137  35.009  1.00114.21           C
ATOM    261  CG2 VAL A  40      22.168  11.034  36.326  1.00114.21           C
ATOM    262  C   VAL A  40      25.010  10.222  37.556  1.00114.21           C
ATOM    263  O   VAL A  40      26.008   9.720  37.040  1.00114.21           O
ATOM    264  N   CYS A  41      24.401   9.649  38.616  1.00102.99           N
ATOM    265  CA  CYS A  41      24.911   8.405  39.128  1.00102.99           C
ATOM    266  CB  CYS A  41      25.546   8.524  40.536  1.00102.99           C
ATOM    267  SG  CYS A  41      24.587   9.526  41.710  1.00102.99           S
ATOM    268  C   CYS A  41      23.829   7.379  39.159  1.00102.99           C
ATOM    269  O   CYS A  41      22.642   7.700  39.196  1.00102.99           O
ATOM    270  N   ALA A  42      24.242   6.098  39.043  1.00 48.73           N
ATOM    271  CA  ALA A  42      23.353   4.981  39.177  1.00 48.73           C
ATOM    272  CB  ALA A  42      23.813   3.723  38.431  1.00 48.73           C
ATOM    273  C   ALA A  42      23.349   4.664  40.643  1.00 48.73           C
ATOM    274  O   ALA A  42      24.333   4.911  41.338  1.00 48.73           O
ATOM    275  N   ALA A  43      22.236   4.118  41.164  1.00 35.75           N
ATOM    276  CA  ALA A  43      22.182   3.788  42.561  1.00 35.75           C
ATOM    277  CB  ALA A  43      21.763   4.966  43.459  1.00 35.75           C
ATOM    278  C   ALA A  43      21.165   2.709  42.746  1.00 35.75           C
ATOM    279  O   ALA A  43      20.352   2.448  41.861  1.00 35.75           O
ATOM    280  N   TYR A  44      21.198   2.049  43.920  1.00 55.40           N
ATOM    281  CA  TYR A  44      20.278   0.991  44.216  1.00 55.40           C
ATOM    282  CB  TYR A  44      20.986  -0.251  44.794  1.00 55.40           C
ATOM    283  CG  TYR A  44      19.972  -1.251  45.228  1.00 55.40           C
ATOM    284  CD1 TYR A  44      19.275  -1.994  44.303  1.00 55.40           C
ATOM    285  CD2 TYR A  44      19.738  -1.459  46.568  1.00 55.40           C
ATOM    286  CE1 TYR A  44      18.343  -2.920  44.709  1.00 55.40           C
ATOM    287  CE2 TYR A  44      18.808  -2.383  46.979  1.00 55.40           C
ATOM    288  CZ  TYR A  44      18.108  -3.114  46.049  1.00 55.40           C
ATOM    289  OH  TYR A  44      17.153  -4.061  46.473  1.00 55.40           O
ATOM    290  C   TYR A  44      19.335   1.518  45.247  1.00 55.40           C
ATOM    291  O   TYR A  44      19.759   1.975  46.307  1.00 55.40           O
ATOM    292  N   ASP A  45      18.020   1.491  44.942  1.00 74.96           N
ATOM    293  CA  ASP A  45      17.048   1.983  45.875  1.00 74.96           C
ATOM    294  CB  ASP A  45      15.788   2.586  45.227  1.00 74.96           C
ATOM    295  CG  ASP A  45      15.064   3.348  46.325  1.00 74.96           C
ATOM    296  OD1 ASP A  45      15.563   3.281  47.480  1.00 74.96           O
ATOM    297  OD2 ASP A  45      14.027   4.002  46.035  1.00 74.96           O
ATOM    298  C   ASP A  45      16.630   0.828  46.725  1.00 74.96           C
ATOM    299  O   ASP A  45      16.014  -0.128  46.256  1.00 74.96           O
ATOM    300  N   ALA A  46      16.969   0.905  48.022  1.00 47.00           N
ATOM    301  CA  ALA A  46      16.729  -0.165  48.940  1.00 47.00           C
ATOM    302  CB  ALA A  46      17.282   0.132  50.344  1.00 47.00           C
ATOM    303  C   ALA A  46      15.264  -0.446  49.089  1.00 47.00           C
ATOM    304  O   ALA A  46      14.875  -1.610  49.176  1.00 47.00           O
ATOM    305  N   ILE A  47      14.401   0.590  49.182  1.00194.68           N
ATOM    306  CA  ILE A  47      13.025   0.236  49.410  1.00194.68           C
ATOM    307  CB  ILE A  47      12.108   1.334  49.892  1.00194.68           C
ATOM    308  CG2 ILE A  47      12.732   1.914  51.170  1.00194.68           C
ATOM    309  CG1 ILE A  47      11.821   2.398  48.829  1.00194.68           C
ATOM    310  CD1 ILE A  47      13.024   3.250  48.476  1.00194.68           C
ATOM    311  C   ILE A  47      12.390  -0.355  48.186  1.00194.68           C
ATOM    312  O   ILE A  47      11.771  -1.416  48.248  1.00194.68           O
ATOM    313  N   LEU A  48      12.558   0.323  47.034  1.00 83.71           N
ATOM    314  CA  LEU A  48      11.959  -0.041  45.779  1.00 83.71           C
ATOM    315  CB  LEU A  48      12.209   1.012  44.687  1.00 83.71           C
ATOM    316  CG  LEU A  48      11.567   2.376  45.012  1.00 83.71           C
ATOM    317  CD1 LEU A  48      11.803   3.400  43.889  1.00 83.71           C
ATOM    318  CD2 LEU A  48      10.082   2.213  45.373  1.00 83.71           C
ATOM    319  C   LEU A  48      12.544  -1.339  45.336  1.00 83.71           C
ATOM    320  O   LEU A  48      11.888  -2.126  44.653  1.00 83.71           O
ATOM    321  N   GLU A  49      13.804  -1.592  45.731  1.00103.59           N
ATOM    322  CA  GLU A  49      14.476  -2.804  45.380  1.00103.59           C
ATOM    323  CB  GLU A  49      13.641  -4.031  45.770  1.00103.59           C
ATOM    324  CG  GLU A  49      14.429  -5.332  45.780  1.00103.59           C
ATOM    325  CD  GLU A  49      13.470  -6.436  46.193  1.00103.59           C
ATOM    326  OE1 GLU A  49      12.426  -6.603  45.508  1.00103.59           O
ATOM    327  OE2 GLU A  49      13.765  -7.122  47.208  1.00103.59           O
ATOM    328  C   GLU A  49      14.742  -2.834  43.905  1.00103.59           C
ATOM    329  O   GLU A  49      14.623  -3.876  43.263  1.00103.59           O
ATOM    330  N   ARG A  50      15.114  -1.667  43.335  1.00 87.71           N
ATOM    331  CA  ARG A  50      15.467  -1.581  41.944  1.00 87.71           C
ATOM    332  CB  ARG A  50      14.276  -1.221  41.045  1.00 87.71           C
ATOM    333  CG  ARG A  50      13.624   0.099  41.446  1.00 87.71           C
ATOM    334  CD  ARG A  50      12.423   0.490  40.589  1.00 87.71           C
ATOM    335  NE  ARG A  50      11.760   1.621  41.294  1.00 87.71           N
ATOM    336  CZ  ARG A  50      10.653   2.217  40.765  1.00 87.71           C
ATOM    337  NH1 ARG A  50      10.189   1.839  39.539  1.00 87.71           N
ATOM    338  NH2 ARG A  50      10.005   3.186  41.473  1.00 87.71           N
ATOM    339  C   ARG A  50      16.498  -0.496  41.800  1.00 87.71           C
ATOM    340  O   ARG A  50      16.708   0.297  42.716  1.00 87.71           O
ATOM    341  N   ASN A  51      17.191  -0.453  40.639  1.00 35.12           N
ATOM    342  CA  ASN A  51      18.210   0.535  40.401  1.00 35.12           C
ATOM    343  CB  ASN A  51      19.247   0.107  39.349  1.00 35.12           C
ATOM    344  CG  ASN A  51      20.053  -1.052  39.920  1.00 35.12           C
ATOM    345  OD1 ASN A  51      20.404  -1.061  41.100  1.00 35.12           O
ATOM    346  ND2 ASN A  51      20.354  -2.061  39.060  1.00 35.12           N
ATOM    347  C   ASN A  51      17.567   1.797  39.910  1.00 35.12           C
ATOM    348  O   ASN A  51      16.523   1.763  39.261  1.00 35.12           O
ATOM    349  N   VAL A  52      18.191   2.957  40.215  1.00 43.63           N
ATOM    350  CA  VAL A  52      17.657   4.222  39.791  1.00 43.63           C
ATOM    351  CB  VAL A  52      16.912   4.953  40.875  1.00 43.63           C
ATOM    352  CG1 VAL A  52      15.674   4.130  41.274  1.00 43.63           C
ATOM    353  CG2 VAL A  52      17.881   5.218  42.038  1.00 43.63           C
ATOM    354  C   VAL A  52      18.791   5.109  39.363  1.00 43.63           C
ATOM    355  O   VAL A  52      19.958   4.805  39.606  1.00 43.63           O
ATOM    356  N   ALA A  53      18.469   6.226  38.672  1.00 42.51           N
ATOM    357  CA  ALA A  53      19.463   7.183  38.254  1.00 42.51           C
ATOM    358  CB  ALA A  53      19.299   7.643  36.796  1.00 42.51           C
ATOM    359  C   ALA A  53      19.254   8.391  39.130  1.00 42.51           C
ATOM    360  O   ALA A  53      18.117   8.779  39.399  1.00 42.51           O
ATOM    361  N   ILE A  54      20.353   8.996  39.638  1.00 47.72           N
ATOM    362  CA  ILE A  54      20.220  10.169  40.465  1.00 47.72           C
ATOM    363  CB  ILE A  54      20.720   9.978  41.868  1.00 47.72           C
ATOM    364  CG2 ILE A  54      20.667  11.336  42.585  1.00 47.72           C
ATOM    365  CG1 ILE A  54      19.910   8.881  42.577  1.00 47.72           C
ATOM    366  CD1 ILE A  54      20.554   8.395  43.875  1.00 47.72           C
ATOM    367  C   ILE A  54      21.033  11.265  39.841  1.00 47.72           C
ATOM    368  O   ILE A  54      22.234  11.111  39.624  1.00 47.72           O
ATOM    369  N   LYS A  55      20.390  12.414  39.537  1.00 96.83           N
ATOM    370  CA  LYS A  55      21.095  13.516  38.947  1.00 96.83           C
ATOM    371  CB  LYS A  55      20.401  14.077  37.693  1.00 96.83           C
ATOM    372  CG  LYS A  55      21.167  15.233  37.053  1.00 96.83           C
ATOM    373  CD  LYS A  55      20.706  15.563  35.633  1.00 96.83           C
ATOM    374  CE  LYS A  55      19.427  16.401  35.576  1.00 96.83           C
ATOM    375  NZ  LYS A  55      18.235  15.536  35.686  1.00 96.83           N
ATOM    376  C   LYS A  55      21.150  14.611  39.959  1.00 96.83           C
ATOM    377  O   LYS A  55      20.141  14.933  40.585  1.00 96.83           O
ATOM    378  N   LYS A  56      22.337  15.225  40.164  1.00111.41           N
ATOM    379  CA  LYS A  56      22.296  16.254  41.153  1.00111.41           C
ATOM    380  CB  LYS A  56      23.295  16.138  42.318  1.00111.41           C
ATOM    381  CG  LYS A  56      24.560  16.983  42.233  1.00111.41           C
ATOM    382  CD  LYS A  56      25.219  17.099  43.612  1.00111.41           C
ATOM    383  CE  LYS A  56      26.320  18.151  43.715  1.00111.41           C
ATOM    384  NZ  LYS A  56      26.736  18.316  45.126  1.00111.41           N
ATOM    385  C   LYS A  56      22.452  17.582  40.489  1.00111.41           C
ATOM    386  O   LYS A  56      23.295  17.777  39.614  1.00111.41           O
ATOM    387  N   LEU A  57      21.574  18.523  40.883  1.00 63.96           N
ATOM    388  CA  LEU A  57      21.607  19.856  40.371  1.00 63.96           C
ATOM    389  CB  LEU A  57      20.205  20.421  40.086  1.00 63.96           C
ATOM    390  CG  LEU A  57      19.407  19.582  39.068  1.00 63.96           C
ATOM    391  CD1 LEU A  57      18.042  20.219  38.759  1.00 63.96           C
ATOM    392  CD2 LEU A  57      20.237  19.287  37.810  1.00 63.96           C
ATOM    393  C   LEU A  57      22.213  20.680  41.459  1.00 63.96           C
ATOM    394  O   LEU A  57      21.643  20.799  42.544  1.00 63.96           O
ATOM    395  N   SER A  58      23.395  21.274  41.196  1.00 54.12           N
ATOM    396  CA  SER A  58      24.028  22.036  42.231  1.00 54.12           C
ATOM    397  CB  SER A  58      25.561  21.942  42.220  1.00 54.12           C
ATOM    398  OG  SER A  58      25.965  20.600  42.442  1.00 54.12           O
ATOM    399  C   SER A  58      23.669  23.468  42.024  1.00 54.12           C
ATOM    400  O   SER A  58      24.002  24.059  40.998  1.00 54.12           O
ATOM    401  N   ARG A  59      22.974  24.050  43.023  1.00181.77           N
ATOM    402  CA  ARG A  59      22.523  25.413  43.003  1.00181.77           C
ATOM    403  CB  ARG A  59      23.550  26.435  43.536  1.00181.77           C
ATOM    404  CG  ARG A  59      24.924  26.397  42.876  1.00181.77           C
ATOM    405  CD  ARG A  59      25.887  27.458  43.416  1.00181.77           C
ATOM    406  NE  ARG A  59      25.798  27.442  44.903  1.00181.77           N
ATOM    407  CZ  ARG A  59      24.955  28.306  45.540  1.00181.77           C
ATOM    408  NH1 ARG A  59      24.193  29.172  44.811  1.00181.77           N
ATOM    409  NH2 ARG A  59      24.879  28.311  46.903  1.00181.77           N
ATOM    410  C   ARG A  59      21.974  25.778  41.654  1.00181.77           C
ATOM    411  O   ARG A  59      22.547  26.590  40.934  1.00181.77           O
ATOM    412  N   PRO A  60      20.856  25.201  41.289  1.00172.79           N
ATOM    413  CA  PRO A  60      20.247  25.421  40.002  1.00172.79           C
ATOM    414  CD  PRO A  60      20.255  24.093  42.015  1.00172.79           C
ATOM    415  CB  PRO A  60      19.031  24.496  39.958  1.00172.79           C
ATOM    416  CG  PRO A  60      19.341  23.400  40.993  1.00172.79           C
ATOM    417  C   PRO A  60      19.854  26.858  39.805  1.00172.79           C
ATOM    418  O   PRO A  60      19.705  27.289  38.664  1.00172.79           O
ATOM    419  N   PHE A  61      19.641  27.589  40.909  1.00116.42           N
ATOM    420  CA  PHE A  61      19.219  28.963  40.974  1.00116.42           C
ATOM    421  CB  PHE A  61      18.584  29.349  42.326  1.00116.42           C
ATOM    422  CG  PHE A  61      19.486  28.972  43.450  1.00116.42           C
ATOM    423  CD1 PHE A  61      20.519  29.787  43.852  1.00116.42           C
ATOM    424  CD2 PHE A  61      19.276  27.787  44.117  1.00116.42           C
ATOM    425  CE1 PHE A  61      21.334  29.416  44.897  1.00116.42           C
ATOM    426  CE2 PHE A  61      20.085  27.411  45.161  1.00116.42           C
ATOM    427  CZ  PHE A  61      21.118  28.228  45.553  1.00116.42           C
ATOM    428  C   PHE A  61      20.312  29.930  40.613  1.00116.42           C
ATOM    429  O   PHE A  61      20.044  31.118  40.439  1.00116.42           O
ATOM    430  N   GLN A  62      21.575  29.466  40.529  1.00154.49           N
ATOM    431  CA  GLN A  62      22.719  30.326  40.345  1.00154.49           C
ATOM    432  CB  GLN A  62      23.977  29.567  39.899  1.00154.49           C
ATOM    433  CG  GLN A  62      24.494  28.506  40.856  1.00154.49           C
ATOM    434  CD  GLN A  62      25.549  27.712  40.098  1.00154.49           C
ATOM    435  OE1 GLN A  62      26.489  28.283  39.548  1.00154.49           O
ATOM    436  NE2 GLN A  62      25.383  26.363  40.047  1.00154.49           N
ATOM    437  C   GLN A  62      22.499  31.260  39.197  1.00154.49           C
ATOM    438  O   GLN A  62      22.845  32.438  39.288  1.00154.49           O
ATOM    439  N   ASN A  63      21.971  30.762  38.066  1.00 71.89           N
ATOM    440  CA  ASN A  63      21.758  31.650  36.960  1.00 71.89           C
ATOM    441  CB  ASN A  63      22.894  31.615  35.917  1.00 71.89           C
ATOM    442  CG  ASN A  63      23.083  30.197  35.395  1.00 71.89           C
ATOM    443  OD1 ASN A  63      22.132  29.442  35.204  1.00 71.89           O
ATOM    444  ND2 ASN A  63      24.368  29.817  35.161  1.00 71.89           N
ATOM    445  C   ASN A  63      20.453  31.304  36.315  1.00 71.89           C
ATOM    446  O   ASN A  63      19.861  30.265  36.598  1.00 71.89           O
ATOM    447  N   GLN A  64      19.971  32.190  35.422  1.00 76.67           N
ATOM    448  CA  GLN A  64      18.685  32.054  34.795  1.00 76.67           C
ATOM    449  CB  GLN A  64      18.366  33.227  33.855  1.00 76.67           C
ATOM    450  CG  GLN A  64      18.191  34.576  34.554  1.00 76.67           C
ATOM    451  CD  GLN A  64      16.705  34.821  34.773  1.00 76.67           C
ATOM    452  OE1 GLN A  64      15.899  33.894  34.840  1.00 76.67           O
ATOM    453  NE2 GLN A  64      16.327  36.124  34.875  1.00 76.67           N
ATOM    454  C   GLN A  64      18.629  30.814  33.955  1.00 76.67           C
ATOM    455  O   GLN A  64      17.610  30.126  33.935  1.00 76.67           O
ATOM    456  N   THR A  65      19.715  30.501  33.222  1.00120.52           N
ATOM    457  CA  THR A  65      19.689  29.368  32.344  1.00120.52           C
ATOM    458  CB  THR A  65      20.951  29.232  31.537  1.00120.52           C
ATOM    459  OG1 THR A  65      20.839  28.131  30.650  1.00120.52           O
ATOM    460  CG2 THR A  65      22.157  29.049  32.473  1.00120.52           C
ATOM    461  C   THR A  65      19.478  28.106  33.126  1.00120.52           C
ATOM    462  O   THR A  65      18.613  27.301  32.785  1.00120.52           O
ATOM    463  N   HIS A  66      20.248  27.903  34.211  1.00 64.82           N
ATOM    464  CA  HIS A  66      20.118  26.702  34.989  1.00 64.82           C
ATOM    465  ND1 HIS A  66      22.944  25.098  35.160  1.00 64.82           N
ATOM    466  CG  HIS A  66      22.545  26.280  35.742  1.00 64.82           C
ATOM    467  CB  HIS A  66      21.131  26.579  36.147  1.00 64.82           C
ATOM    468  NE2 HIS A  66      24.777  26.331  35.409  1.00 64.82           N
ATOM    469  CD2 HIS A  66      23.678  27.023  35.887  1.00 64.82           C
ATOM    470  CE1 HIS A  66      24.286  25.181  34.982  1.00 64.82           C
ATOM    471  C   HIS A  66      18.770  26.647  35.642  1.00 64.82           C
ATOM    472  O   HIS A  66      18.126  25.600  35.664  1.00 64.82           O
ATOM    473  N   ALA A  67      18.312  27.781  36.204  1.00 41.87           N
ATOM    474  CA  ALA A  67      17.094  27.798  36.970  1.00 41.87           C
ATOM    475  CB  ALA A  67      16.826  29.160  37.630  1.00 41.87           C
ATOM    476  C   ALA A  67      15.901  27.461  36.124  1.00 41.87           C
ATOM    477  O   ALA A  67      15.043  26.679  36.532  1.00 41.87           O
ATOM    478  N   LYS A  68      15.817  28.036  34.912  0.50 67.30           N
ATOM    479  CA  LYS A  68      14.668  27.827  34.078  0.50 67.30           C
ATOM    480  CB  LYS A  68      14.708  28.650  32.778  0.50 67.30           C
ATOM    481  CG  LYS A  68      13.417  28.553  31.960  0.50 67.30           C
ATOM    482  CD  LYS A  68      13.320  29.569  30.819  0.50 67.30           C
ATOM    483  CE  LYS A  68      11.994  29.507  30.053  1.00 67.30           C
ATOM    484  NZ  LYS A  68      11.816  28.168  29.446  1.00 67.30           N
ATOM    485  C   LYS A  68      14.580  26.382  33.692  0.50 67.30           C
ATOM    486  O   LYS A  68      13.483  25.829  33.614  0.50 67.30           O
ATOM    487  N   ARG A  69      15.738  25.751  33.400  1.00 77.09           N
ATOM    488  CA  ARG A  69      15.770  24.374  32.995  1.00 77.09           C
ATOM    489  CB  ARG A  69      17.177  23.905  32.569  1.00 77.09           C
ATOM    490  CG  ARG A  69      17.240  22.439  32.121  1.00 77.09           C
ATOM    491  CD  ARG A  69      18.642  21.982  31.698  1.00 77.09           C
ATOM    492  NE  ARG A  69      18.555  20.553  31.274  1.00 77.09           N
ATOM    493  CZ  ARG A  69      19.507  20.023  30.449  1.00 77.09           C
ATOM    494  NH1 ARG A  69      20.544  20.799  30.017  1.00 77.09           N
ATOM    495  NH2 ARG A  69      19.422  18.719  30.052  1.00 77.09           N
ATOM    496  C   ARG A  69      15.322  23.484  34.116  1.00 77.09           C
ATOM    497  O   ARG A  69      14.486  22.603  33.923  1.00 77.09           O
ATOM    498  N   ALA A  70      15.858  23.704  35.331  1.00 35.80           N
ATOM    499  CA  ALA A  70      15.548  22.855  36.448  1.00 35.80           C
ATOM    500  CB  ALA A  70      16.346  23.218  37.710  1.00 35.80           C
ATOM    501  C   ALA A  70      14.090  22.953  36.787  1.00 35.80           C
ATOM    502  O   ALA A  70      13.437  21.945  37.052  1.00 35.80           O
ATOM    503  N   TYR A  71      13.544  24.182  36.785  1.00 65.43           N
ATOM    504  CA  TYR A  71      12.174  24.417  37.151  1.00 65.43           C
ATOM    505  CB  TYR A  71      11.866  25.922  37.207  1.00 65.43           C
ATOM    506  CG  TYR A  71      10.526  26.144  37.821  1.00 65.43           C
ATOM    507  CD1 TYR A  71      10.360  26.003  39.180  1.00 65.43           C
ATOM    508  CD2 TYR A  71       9.447  26.517  37.053  1.00 65.43           C
ATOM    509  CE1 TYR A  71       9.135  26.216  39.766  1.00 65.43           C
ATOM    510  CE2 TYR A  71       8.219  26.732  37.634  1.00 65.43           C
ATOM    511  CZ  TYR A  71       8.061  26.581  38.991  1.00 65.43           C
ATOM    512  OH  TYR A  71       6.803  26.802  39.591  1.00 65.43           O
ATOM    513  C   TYR A  71      11.273  23.771  36.138  1.00 65.43           C
ATOM    514  O   TYR A  71      10.269  23.151  36.486  1.00 65.43           O
ATOM    515  N   ARG A  72      11.608  23.909  34.843  0.50136.56           N
ATOM    516  CA  ARG A  72      10.797  23.356  33.796  0.50136.56           C
ATOM    517  CB  ARG A  72      11.330  23.697  32.392  0.50136.56           C
ATOM    518  CG  ARG A  72      10.488  23.121  31.248  0.50136.56           C
ATOM    519  CD  ARG A  72       9.206  23.902  30.948  0.50136.56           C
ATOM    520  NE  ARG A  72       9.479  24.747  29.751  0.50136.56           N
ATOM    521  CZ  ARG A  72       9.299  24.228  28.501  0.50136.56           C
ATOM    522  NH1 ARG A  72       8.829  22.955  28.352  0.50136.56           N
ATOM    523  NH2 ARG A  72       9.588  24.976  27.397  0.50136.56           N
ATOM    524  C   ARG A  72      10.791  21.860  33.904  0.50136.56           C
ATOM    525  O   ARG A  72       9.747  21.227  33.752  0.50136.56           O
ATOM    526  N   GLU A  73      11.966  21.257  34.174  1.00 49.13           N
ATOM    527  CA  GLU A  73      12.085  19.826  34.218  1.00 49.13           C
ATOM    528  CB  GLU A  73      13.538  19.348  34.420  1.00 49.13           C
ATOM    529  CG  GLU A  73      14.437  19.612  33.207  1.00 49.13           C
ATOM    530  CD  GLU A  73      15.845  19.105  33.505  1.00 49.13           C
ATOM    531  OE1 GLU A  73      16.186  18.955  34.709  1.00 49.13           O
ATOM    532  OE2 GLU A  73      16.601  18.863  32.526  1.00 49.13           O
ATOM    533  C   GLU A  73      11.250  19.267  35.330  1.00 49.13           C
ATOM    534  O   GLU A  73      10.563  18.263  35.148  1.00 49.13           O
ATOM    535  N   LEU A  74      11.279  19.903  36.517  1.00103.16           N
ATOM    536  CA  LEU A  74      10.529  19.400  37.636  1.00103.16           C
ATOM    537  CB  LEU A  74      10.758  20.216  38.926  1.00103.16           C
ATOM    538  CG  LEU A  74      12.061  19.898  39.694  1.00103.16           C
ATOM    539  CD1 LEU A  74      11.909  18.642  40.563  1.00103.16           C
ATOM    540  CD2 LEU A  74      13.263  19.770  38.751  1.00103.16           C
ATOM    541  C   LEU A  74       9.063  19.438  37.331  1.00103.16           C
ATOM    542  O   LEU A  74       8.348  18.472  37.593  1.00103.16           O
ATOM    543  N   VAL A  75       8.574  20.560  36.769  1.00 40.99           N
ATOM    544  CA  VAL A  75       7.169  20.697  36.507  1.00 40.99           C
ATOM    545  CB  VAL A  75       6.811  22.061  35.997  1.00 40.99           C
ATOM    546  CG1 VAL A  75       5.313  22.080  35.648  1.00 40.99           C
ATOM    547  CG2 VAL A  75       7.219  23.097  37.059  1.00 40.99           C
ATOM    548  C   VAL A  75       6.717  19.701  35.478  1.00 40.99           C
ATOM    549  O   VAL A  75       5.738  18.987  35.689  1.00 40.99           O
ATOM    550  N   LEU A  76       7.434  19.617  34.339  1.00 67.20           N
ATOM    551  CA  LEU A  76       7.027  18.779  33.243  1.00 67.20           C
ATOM    552  CB  LEU A  76       7.813  19.050  31.952  1.00 67.20           C
ATOM    553  CG  LEU A  76       7.520  20.451  31.379  1.00 67.20           C
ATOM    554  CD1 LEU A  76       8.290  20.701  30.075  1.00 67.20           C
ATOM    555  CD2 LEU A  76       6.008  20.688  31.227  1.00 67.20           C
ATOM    556  C   LEU A  76       7.107  17.319  33.582  1.00 67.20           C
ATOM    557  O   LEU A  76       6.249  16.540  33.171  1.00 67.20           O
ATOM    558  N   MET A  77       8.130  16.902  34.350  1.00106.09           N
ATOM    559  CA  MET A  77       8.296  15.511  34.678  1.00106.09           C
ATOM    560  CB  MET A  77       9.418  15.283  35.709  1.00106.09           C
ATOM    561  CG  MET A  77      10.855  15.536  35.257  1.00106.09           C
ATOM    562  SD  MET A  77      11.682  14.124  34.473  1.00106.09           S
ATOM    563  CE  MET A  77      13.309  14.611  35.118  1.00106.09           C
ATOM    564  C   MET A  77       7.069  15.057  35.407  1.00106.09           C
ATOM    565  O   MET A  77       6.594  13.941  35.200  1.00106.09           O
ATOM    566  N   LYS A  78       6.560  15.905  36.321  1.00145.32           N
ATOM    567  CA  LYS A  78       5.431  15.573  37.147  1.00145.32           C
ATOM    568  CB  LYS A  78       5.108  16.670  38.177  1.00145.32           C
ATOM    569  CG  LYS A  78       6.276  17.102  39.068  1.00145.32           C
ATOM    570  CD  LYS A  78       6.886  16.001  39.932  1.00145.32           C
ATOM    571  CE  LYS A  78       7.851  16.548  40.986  1.00145.32           C
ATOM    572  NZ  LYS A  78       8.828  17.464  40.355  1.00145.32           N
ATOM    573  C   LYS A  78       4.179  15.431  36.326  1.00145.32           C
ATOM    574  O   LYS A  78       3.403  14.496  36.513  1.00145.32           O
ATOM    575  N   CYS A  79       3.945  16.395  35.414  0.50 69.60           N
ATOM    576  CA  CYS A  79       2.750  16.514  34.618  0.50 69.60           C
ATOM    577  CB  CYS A  79       2.602  17.898  33.955  0.50 69.60           C
ATOM    578  SG  CYS A  79       3.905  18.265  32.741  0.50 69.60           S
ATOM    579  C   CYS A  79       2.642  15.477  33.543  0.50 69.60           C
ATOM    580  O   CYS A  79       1.533  15.172  33.101  0.50 69.60           O
ATOM    581  N   VAL A  80       3.774  14.943  33.042  1.00117.59           N
ATOM    582  CA  VAL A  80       3.646  14.032  31.942  1.00117.59           C
ATOM    583  CB  VAL A  80       4.646  14.269  30.845  1.00117.59           C
ATOM    584  CG1 VAL A  80       5.992  13.643  31.239  1.00117.59           C
ATOM    585  CG2 VAL A  80       4.068  13.729  29.533  1.00117.59           C
ATOM    586  C   VAL A  80       3.818  12.622  32.410  1.00117.59           C
ATOM    587  O   VAL A  80       4.669  12.329  33.249  1.00117.59           O
ATOM    588  N   ASN A  81       2.946  11.722  31.904  1.00 91.73           N
ATOM    589  CA  ASN A  81       3.055  10.312  32.147  1.00 91.73           C
ATOM    590  CB  ASN A  81       1.902   9.715  32.971  1.00 91.73           C
ATOM    591  CG  ASN A  81       2.241   9.887  34.439  1.00 91.73           C
ATOM    592  OD1 ASN A  81       3.269   9.381  34.886  1.00 91.73           O
ATOM    593  ND2 ASN A  81       1.374  10.605  35.202  1.00 91.73           N
ATOM    594  C   ASN A  81       3.001   9.645  30.814  1.00 91.73           C
ATOM    595  O   ASN A  81       1.921   9.346  30.307  1.00 91.73           O
ATOM    596  N   HIS A  82       4.178   9.382  30.217  1.00 60.19           N
ATOM    597  CA  HIS A  82       4.225   8.735  28.940  1.00 60.19           C
ATOM    598  ND1 HIS A  82       5.171   8.435  25.709  1.00 60.19           N
ATOM    599  CG  HIS A  82       4.201   9.104  26.422  1.00 60.19           C
ATOM    600  CB  HIS A  82       4.414   9.721  27.773  1.00 60.19           C
ATOM    601  NE2 HIS A  82       3.326   8.389  24.469  1.00 60.19           N
ATOM    602  CD2 HIS A  82       3.081   9.066  25.650  1.00 60.19           C
ATOM    603  CE1 HIS A  82       4.594   8.029  24.550  1.00 60.19           C
ATOM    604  C   HIS A  82       5.420   7.831  28.981  1.00 60.19           C
ATOM    605  O   HIS A  82       6.440   8.168  29.576  1.00 60.19           O
ATOM    606  N   LYS A  83       5.335   6.662  28.318  1.00137.99           N
ATOM    607  CA  LYS A  83       6.381   5.675  28.376  1.00137.99           C
ATOM    608  CB  LYS A  83       6.038   4.394  27.596  1.00137.99           C
ATOM    609  CG  LYS A  83       5.928   4.606  26.085  1.00137.99           C
ATOM    610  CD  LYS A  83       5.941   3.304  25.282  1.00137.99           C
ATOM    611  CE  LYS A  83       4.585   2.601  25.232  1.00137.99           C
ATOM    612  NZ  LYS A  83       4.194   2.154  26.586  1.00137.99           N
ATOM    613  C   LYS A  83       7.661   6.217  27.799  1.00137.99           C
ATOM    614  O   LYS A  83       8.752   5.837  28.221  1.00137.99           O
ATOM    615  N   ASN A  84       7.551   7.065  26.765  1.00114.54           N
ATOM    616  CA  ASN A  84       8.650   7.660  26.048  1.00114.54           C
ATOM    617  CB  ASN A  84       8.265   8.131  24.640  1.00114.54           C
ATOM    618  CG  ASN A  84       8.036   6.871  23.823  1.00114.54           C
ATOM    619  OD1 ASN A  84       6.975   6.676  23.233  1.00114.54           O
ATOM    620  ND2 ASN A  84       9.063   5.981  23.796  1.00114.54           N
ATOM    621  C   ASN A  84       9.289   8.811  26.766  1.00114.54           C
ATOM    622  O   ASN A  84      10.305   9.316  26.293  1.00114.54           O
ATOM    623  N   ILE A  85       8.671   9.348  27.835  1.00118.82           N
ATOM    624  CA  ILE A  85       9.267  10.475  28.513  1.00118.82           C
ATOM    625  CB  ILE A  85       8.292  11.603  28.727  1.00118.82           C
ATOM    626  CG2 ILE A  85       9.035  12.727  29.468  1.00118.82           C
ATOM    627  CG1 ILE A  85       7.666  12.064  27.398  1.00118.82           C
ATOM    628  CD1 ILE A  85       8.678  12.610  26.394  1.00118.82           C
ATOM    629  C   ILE A  85       9.685  10.022  29.886  1.00118.82           C
ATOM    630  O   ILE A  85       8.926   9.336  30.569  1.00118.82           O
ATOM    631  N   ILE A  86      10.907  10.397  30.342  1.00160.87           N
ATOM    632  CA  ILE A  86      11.323   9.953  31.649  1.00160.87           C
ATOM    633  CB  ILE A  86      12.786   9.961  31.949  1.00160.87           C
ATOM    634  CG2 ILE A  86      13.011  10.154  33.451  1.00160.87           C
ATOM    635  CG1 ILE A  86      13.360   8.654  31.399  1.00160.87           C
ATOM    636  CD1 ILE A  86      14.821   8.434  31.750  1.00160.87           C
ATOM    637  C   ILE A  86      10.529  10.594  32.743  1.00160.87           C
ATOM    638  O   ILE A  86      10.223  11.787  32.723  1.00160.87           O
ATOM    639  N   GLY A  87      10.119   9.740  33.707  1.00 50.88           N
ATOM    640  CA  GLY A  87       9.300  10.141  34.813  1.00 50.88           C
ATOM    641  C   GLY A  87      10.140  10.504  35.992  1.00 50.88           C
ATOM    642  O   GLY A  87      11.345  10.256  36.033  1.00 50.88           O
ATOM    643  N   LEU A  88       9.478  11.083  37.013  1.00139.62           N
ATOM    644  CA  LEU A  88      10.166  11.494  38.195  1.00139.62           C
ATOM    645  CB  LEU A  88       9.893  12.976  38.505  1.00139.62           C
ATOM    646  CG  LEU A  88      10.562  13.528  39.766  1.00139.62           C
ATOM    647  CD1 LEU A  88      10.535  15.059  39.761  1.00139.62           C
ATOM    648  CD2 LEU A  88       9.865  12.993  41.019  1.00139.62           C
ATOM    649  C   LEU A  88       9.775  10.583  39.317  1.00139.62           C
ATOM    650  O   LEU A  88       8.646  10.617  39.803  1.00139.62           O
ATOM    651  N   LEU A  89      10.708   9.683  39.699  0.50104.48           N
ATOM    652  CA  LEU A  89      10.504   8.757  40.781  0.50104.48           C
ATOM    653  CB  LEU A  89      11.634   7.713  40.901  0.50104.48           C
ATOM    654  CG  LEU A  89      11.694   6.662  39.774  0.50104.48           C
ATOM    655  CD1 LEU A  89      10.517   5.682  39.856  0.50104.48           C
ATOM    656  CD2 LEU A  89      11.822   7.316  38.391  0.50104.48           C
ATOM    657  C   LEU A  89      10.486   9.495  42.082  0.50104.48           C
ATOM    658  O   LEU A  89       9.594   9.289  42.904  0.50104.48           O
ATOM    659  N   ASN A  90      11.482  10.378  42.305  1.00 73.30           N
ATOM    660  CA  ASN A  90      11.554  11.059  43.565  1.00 73.30           C
ATOM    661  CB  ASN A  90      12.221  10.189  44.650  1.00 73.30           C
ATOM    662  CG  ASN A  90      11.913  10.749  46.031  1.00 73.30           C
ATOM    663  OD1 ASN A  90      11.295  11.803  46.169  1.00 73.30           O
ATOM    664  ND2 ASN A  90      12.360  10.021  47.090  1.00 73.30           N
ATOM    665  C   ASN A  90      12.404  12.282  43.371  1.00 73.30           C
ATOM    666  O   ASN A  90      13.190  12.353  42.428  1.00 73.30           O
ATOM    667  N   VAL A  91      12.221  13.309  44.230  1.00127.29           N
ATOM    668  CA  VAL A  91      13.092  14.453  44.214  1.00127.29           C
ATOM    669  CB  VAL A  91      12.603  15.670  43.475  1.00127.29           C
ATOM    670  CG1 VAL A  91      12.448  15.326  41.989  1.00127.29           C
ATOM    671  CG2 VAL A  91      11.336  16.205  44.153  1.00127.29           C
ATOM    672  C   VAL A  91      13.271  14.861  45.637  1.00127.29           C
ATOM    673  O   VAL A  91      12.351  14.731  46.445  1.00127.29           O
ATOM    674  N   PHE A  92      14.475  15.345  45.998  1.00 67.99           N
ATOM    675  CA  PHE A  92      14.656  15.741  47.362  1.00 67.99           C
ATOM    676  CB  PHE A  92      14.904  14.559  48.322  1.00 67.99           C
ATOM    677  CG  PHE A  92      16.126  13.826  47.879  1.00 67.99           C
ATOM    678  CD1 PHE A  92      17.380  14.253  48.248  1.00 67.99           C
ATOM    679  CD2 PHE A  92      16.012  12.700  47.096  1.00 67.99           C
ATOM    680  CE1 PHE A  92      18.501  13.570  47.837  1.00 67.99           C
ATOM    681  CE2 PHE A  92      17.128  12.013  46.682  1.00 67.99           C
ATOM    682  CZ  PHE A  92      18.377  12.448  47.053  1.00 67.99           C
ATOM    683  C   PHE A  92      15.812  16.680  47.469  1.00 67.99           C
ATOM    684  O   PHE A  92      16.611  16.829  46.546  1.00 67.99           O
ATOM    685  N   THR A  93      15.878  17.374  48.623  1.00 92.59           N
ATOM    686  CA  THR A  93      16.940  18.278  48.959  1.00 92.59           C
ATOM    687  CB  THR A  93      16.474  19.698  49.106  1.00 92.59           C
ATOM    688  OG1 THR A  93      15.940  20.175  47.889  1.00 92.59           O
ATOM    689  CG2 THR A  93      17.644  20.588  49.526  1.00 92.59           C
ATOM    690  C   THR A  93      17.408  17.880  50.323  1.00 92.59           C
ATOM    691  O   THR A  93      16.596  17.640  51.215  1.00 92.59           O
ATOM    692  N   PRO A  94      18.694  17.771  50.504  1.00173.10           N
ATOM    693  CA  PRO A  94      19.220  17.471  51.809  1.00173.10           C
ATOM    694  CD  PRO A  94      19.559  17.290  49.439  1.00173.10           C
ATOM    695  CB  PRO A  94      20.668  17.043  51.584  1.00173.10           C
ATOM    696  CG  PRO A  94      20.673  16.502  50.143  1.00173.10           C
ATOM    697  C   PRO A  94      19.090  18.657  52.718  1.00173.10           C
ATOM    698  O   PRO A  94      19.190  18.482  53.931  1.00173.10           O
ATOM    699  N   GLN A  95      18.891  19.867  52.158  1.00111.52           N
ATOM    700  CA  GLN A  95      18.853  21.074  52.942  1.00111.52           C
ATOM    701  CB  GLN A  95      19.111  22.350  52.117  1.00111.52           C
ATOM    702  CG  GLN A  95      20.547  22.484  51.597  1.00111.52           C
ATOM    703  CD  GLN A  95      20.717  21.649  50.334  1.00111.52           C
ATOM    704  OE1 GLN A  95      20.055  21.877  49.324  1.00111.52           O
ATOM    705  NE2 GLN A  95      21.646  20.657  50.387  1.00111.52           N
ATOM    706  C   GLN A  95      17.523  21.234  53.619  1.00111.52           C
ATOM    707  O   GLN A  95      16.474  20.904  53.070  1.00111.52           O
ATOM    708  N   LYS A  96      17.578  21.730  54.873  1.00 61.25           N
ATOM    709  CA  LYS A  96      16.466  21.933  55.763  1.00 61.25           C
ATOM    710  CB  LYS A  96      16.913  22.118  57.220  1.00 61.25           C
ATOM    711  CG  LYS A  96      17.582  20.870  57.801  1.00 61.25           C
ATOM    712  CD  LYS A  96      18.304  21.130  59.124  1.00 61.25           C
ATOM    713  CE  LYS A  96      18.977  19.890  59.714  1.00 61.25           C
ATOM    714  NZ  LYS A  96      19.646  20.239  60.988  1.00 61.25           N
ATOM    715  C   LYS A  96      15.580  23.100  55.410  1.00 61.25           C
ATOM    716  O   LYS A  96      14.368  23.024  55.617  1.00 61.25           O
ATOM    717  N   SER A  97      16.135  24.224  54.905  1.00 44.03           N
ATOM    718  CA  SER A  97      15.286  25.375  54.712  1.00 44.03           C
ATOM    719  CB  SER A  97      15.392  26.387  55.865  1.00 44.03           C
ATOM    720  OG  SER A  97      16.721  26.879  55.957  1.00 44.03           O
ATOM    721  C   SER A  97      15.665  26.099  53.453  1.00 44.03           C
ATOM    722  O   SER A  97      16.622  25.730  52.775  1.00 44.03           O
ATOM    723  N   LEU A  98      14.894  27.157  53.101  1.00123.03           N
ATOM    724  CA  LEU A  98      15.165  27.925  51.912  1.00123.03           C
ATOM    725  CB  LEU A  98      14.202  29.091  51.612  1.00123.03           C
ATOM    726  CG  LEU A  98      12.919  28.715  50.859  1.00123.03           C
ATOM    727  CD1 LEU A  98      12.042  27.786  51.689  1.00123.03           C
ATOM    728  CD2 LEU A  98      12.172  29.964  50.362  1.00123.03           C
ATOM    729  C   LEU A  98      16.502  28.574  52.007  1.00123.03           C
ATOM    730  O   LEU A  98      17.241  28.614  51.025  1.00123.03           O
ATOM    731  N   GLU A  99      16.850  29.115  53.187  0.50 65.23           N
ATOM    732  CA  GLU A  99      18.095  29.816  53.291  0.50 65.23           C
ATOM    733  CB  GLU A  99      18.339  30.385  54.699  0.50 65.23           C
ATOM    734  CG  GLU A  99      19.645  31.172  54.824  0.50 65.23           C
ATOM    735  CD  GLU A  99      19.458  32.509  54.122  0.50 65.23           C
ATOM    736  OE1 GLU A  99      18.327  32.765  53.627  0.50 65.23           O
ATOM    737  OE2 GLU A  99      20.442  33.293  54.072  0.50 65.23           O
ATOM    738  C   GLU A  99      19.206  28.857  52.994  0.50 65.23           C
ATOM    739  O   GLU A  99      20.128  29.168  52.242  0.50 65.23           O
ATOM    740  N   GLU A 100      19.124  27.655  53.587  1.00 60.07           N
ATOM    741  CA  GLU A 100      20.114  26.621  53.480  1.00 60.07           C
ATOM    742  CB  GLU A 100      19.882  25.502  54.507  1.00 60.07           C
ATOM    743  CG  GLU A 100      20.038  25.984  55.950  1.00 60.07           C
ATOM    744  CD  GLU A 100      19.775  24.804  56.871  1.00 60.07           C
ATOM    745  OE1 GLU A 100      20.476  23.767  56.720  1.00 60.07           O
ATOM    746  OE2 GLU A 100      18.866  24.922  57.735  1.00 60.07           O
ATOM    747  C   GLU A 100      20.133  25.987  52.110  1.00 60.07           C
ATOM    748  O   GLU A 100      21.182  25.536  51.656  1.00 60.07           O
ATOM    749  N   PHE A 101      18.972  25.933  51.423  1.00128.73           N
ATOM    750  CA  PHE A 101      18.761  25.189  50.199  1.00128.73           C
ATOM    751  CB  PHE A 101      17.367  25.489  49.605  1.00128.73           C
ATOM    752  CG  PHE A 101      17.223  24.907  48.240  1.00128.73           C
ATOM    753  CD1 PHE A 101      17.119  23.549  48.047  1.00128.73           C
ATOM    754  CD2 PHE A 101      17.154  25.738  47.146  1.00128.73           C
ATOM    755  CE1 PHE A 101      16.974  23.031  46.780  1.00128.73           C
ATOM    756  CE2 PHE A 101      17.009  25.226  45.878  1.00128.73           C
ATOM    757  CZ  PHE A 101      16.921  23.868  45.692  1.00128.73           C
ATOM    758  C   PHE A 101      19.807  25.416  49.139  1.00128.73           C
ATOM    759  O   PHE A 101      19.877  26.491  48.547  1.00128.73           O
ATOM    760  N   GLN A 102      20.746  24.445  48.980  0.50198.09           N
ATOM    761  CA  GLN A 102      21.715  24.427  47.909  0.50198.09           C
ATOM    762  CB  GLN A 102      23.088  23.930  48.387  0.50198.09           C
ATOM    763  CG  GLN A 102      23.764  24.883  49.374  0.50198.09           C
ATOM    764  CD  GLN A 102      24.349  26.047  48.580  0.50198.09           C
ATOM    765  OE1 GLN A 102      24.015  25.862  49.748  0.50198.09           O
ATOM    766  NE2 GLN A 102      24.386  25.345  47.415  0.50198.09           N
ATOM    767  C   GLN A 102      21.369  23.610  46.681  0.50198.09           C
ATOM    768  O   GLN A 102      21.347  24.126  45.565  0.50198.09           O
ATOM    769  N   ASP A 103      21.044  22.303  46.858  1.00168.45           N
ATOM    770  CA  ASP A 103      20.965  21.453  45.694  1.00168.45           C
ATOM    771  CB  ASP A 103      22.254  20.659  45.396  1.00168.45           C
ATOM    772  CG  ASP A 103      22.742  19.998  46.666  1.00168.45           C
ATOM    773  OD1 ASP A 103      23.043  20.753  47.627  1.00168.45           O
ATOM    774  OD2 ASP A 103      22.830  18.743  46.697  1.00168.45           O
ATOM    775  C   ASP A 103      19.761  20.571  45.662  1.00168.45           C
ATOM    776  O   ASP A 103      19.106  20.327  46.675  1.00168.45           O
ATOM    777  N   VAL A 104      19.424  20.102  44.438  1.00107.99           N
ATOM    778  CA  VAL A 104      18.261  19.288  44.266  1.00107.99           C
ATOM    779  CB  VAL A 104      17.236  19.934  43.380  1.00107.99           C
ATOM    780  CG1 VAL A 104      17.343  19.358  41.962  1.00107.99           C
ATOM    781  CG2 VAL A 104      15.861  19.842  44.048  1.00107.99           C
ATOM    782  C   VAL A 104      18.707  18.011  43.623  1.00107.99           C
ATOM    783  O   VAL A 104      19.601  18.008  42.778  1.00107.99           O
ATOM    784  N   TYR A 105      18.100  16.878  44.029  1.00 66.24           N
ATOM    785  CA  TYR A 105      18.455  15.606  43.467  1.00 66.24           C
ATOM    786  CB  TYR A 105      18.890  14.563  44.511  1.00 66.24           C
ATOM    787  CG  TYR A 105      20.211  14.975  45.068  1.00 66.24           C
ATOM    788  CD1 TYR A 105      20.303  15.927  46.057  1.00 66.24           C
ATOM    789  CD2 TYR A 105      21.366  14.393  44.599  1.00 66.24           C
ATOM    790  CE1 TYR A 105      21.529  16.293  46.564  1.00 66.24           C
ATOM    791  CE2 TYR A 105      22.594  14.755  45.101  1.00 66.24           C
ATOM    792  CZ  TYR A 105      22.678  15.707  46.087  1.00 66.24           C
ATOM    793  OH  TYR A 105      23.936  16.080  46.606  1.00 66.24           O
ATOM    794  C   TYR A 105      17.246  15.063  42.774  1.00 66.24           C
ATOM    795  O   TYR A 105      16.161  15.013  43.351  1.00 66.24           O
ATOM    796  N   ILE A 106      17.408  14.641  41.503  1.00 53.90           N
ATOM    797  CA  ILE A 106      16.296  14.111  40.761  1.00 53.90           C
ATOM    798  CB  ILE A 106      16.133  14.739  39.399  1.00 53.90           C
ATOM    799  CG2 ILE A 106      15.075  13.951  38.605  1.00 53.90           C
ATOM    800  CG1 ILE A 106      15.794  16.231  39.556  1.00 53.90           C
ATOM    801  CD1 ILE A 106      15.889  17.030  38.258  1.00 53.90           C
ATOM    802  C   ILE A 106      16.529  12.641  40.559  1.00 53.90           C
ATOM    803  O   ILE A 106      17.580  12.220  40.073  1.00 53.90           O
ATOM    804  N   VAL A 107      15.525  11.821  40.944  1.00 47.06           N
ATOM    805  CA  VAL A 107      15.640  10.391  40.866  1.00 47.06           C
ATOM    806  CB  VAL A 107      15.265   9.706  42.144  1.00 47.06           C
ATOM    807  CG1 VAL A 107      15.391   8.185  41.953  1.00 47.06           C
ATOM    808  CG2 VAL A 107      16.154  10.273  43.264  1.00 47.06           C
ATOM    809  C   VAL A 107      14.717   9.893  39.789  1.00 47.06           C
ATOM    810  O   VAL A 107      13.546  10.268  39.737  1.00 47.06           O
ATOM    811  N   MET A 108      15.238   9.019  38.897  1.00 56.00           N
ATOM    812  CA  MET A 108      14.472   8.501  37.795  1.00 56.00           C
ATOM    813  CB  MET A 108      14.830   9.194  36.467  1.00 56.00           C
ATOM    814  CG  MET A 108      14.513  10.692  36.468  1.00 56.00           C
ATOM    815  SD  MET A 108      15.300  11.635  35.128  1.00 56.00           S
ATOM    816  CE  MET A 108      16.921  11.731  35.943  1.00 56.00           C
ATOM    817  C   MET A 108      14.826   7.048  37.639  1.00 56.00           C
ATOM    818  O   MET A 108      15.800   6.574  38.220  1.00 56.00           O
ATOM    819  N   GLU A 109      14.028   6.296  36.847  1.00110.43           N
ATOM    820  CA  GLU A 109      14.288   4.895  36.625  1.00110.43           C
ATOM    821  CB  GLU A 109      13.358   4.225  35.601  1.00110.43           C
ATOM    822  CG  GLU A 109      11.866   4.276  35.887  1.00110.43           C
ATOM    823  CD  GLU A 109      11.186   3.675  34.666  1.00110.43           C
ATOM    824  OE1 GLU A 109      11.911   3.071  33.830  1.00110.43           O
ATOM    825  OE2 GLU A 109       9.940   3.810  34.548  1.00110.43           O
ATOM    826  C   GLU A 109      15.603   4.835  35.909  1.00110.43           C
ATOM    827  O   GLU A 109      15.892   5.687  35.070  1.00110.43           O
ATOM    828  N   LEU A 110      16.421   3.800  36.191  1.00 59.93           N
ATOM    829  CA  LEU A 110      17.713   3.700  35.565  1.00 59.93           C
ATOM    830  CB  LEU A 110      18.743   2.950  36.433  1.00 59.93           C
ATOM    831  CG  LEU A 110      20.135   2.829  35.785  1.00 59.93           C
ATOM    832  CD1 LEU A 110      20.792   4.209  35.610  1.00 59.93           C
ATOM    833  CD2 LEU A 110      21.023   1.838  36.554  1.00 59.93           C
ATOM    834  C   LEU A 110      17.573   2.959  34.274  1.00 59.93           C
ATOM    835  O   LEU A 110      16.913   1.924  34.200  1.00 59.93           O
ATOM    836  N   MET A 111      18.186   3.497  33.200  1.00161.13           N
ATOM    837  CA  MET A 111      18.136   2.821  31.940  1.00161.13           C
ATOM    838  CB  MET A 111      17.569   3.680  30.810  1.00161.13           C
ATOM    839  CG  MET A 111      16.092   3.989  31.065  1.00161.13           C
ATOM    840  SD  MET A 111      15.263   5.014  29.821  1.00161.13           S
ATOM    841  CE  MET A 111      15.265   3.771  28.496  1.00161.13           C
ATOM    842  C   MET A 111      19.520   2.316  31.647  1.00161.13           C
ATOM    843  O   MET A 111      20.468   2.622  32.370  1.00161.13           O
ATOM    844  N   ASP A 112      19.641   1.430  30.639  1.00 70.63           N
ATOM    845  CA  ASP A 112      20.876   0.768  30.309  1.00 70.63           C
ATOM    846  CB  ASP A 112      20.644  -0.424  29.366  1.00 70.63           C
ATOM    847  CG  ASP A 112      19.862  -1.474  30.139  1.00 70.63           C
ATOM    848  OD1 ASP A 112      19.896  -1.431  31.398  1.00 70.63           O
ATOM    849  OD2 ASP A 112      19.217  -2.333  29.480  1.00 70.63           O
ATOM    850  C   ASP A 112      21.908   1.638  29.661  1.00 70.63           C
ATOM    851  O   ASP A 112      23.076   1.589  30.040  1.00 70.63           O
ATOM    852  N   ALA A 113      21.526   2.449  28.656  1.00 55.46           N
ATOM    853  CA  ALA A 113      22.521   3.189  27.921  1.00 55.46           C
ATOM    854  CB  ALA A 113      23.217   2.365  26.833  1.00 55.46           C
ATOM    855  C   ALA A 113      21.849   4.348  27.252  1.00 55.46           C
ATOM    856  O   ALA A 113      20.630   4.488  27.277  1.00 55.46           O
ATOM    857  N   ASN A 114      22.665   5.224  26.644  1.00135.93           N
ATOM    858  CA  ASN A 114      22.235   6.403  25.951  1.00135.93           C
ATOM    859  CB  ASN A 114      23.230   7.526  26.263  1.00135.93           C
ATOM    860  CG  ASN A 114      22.804   8.747  25.513  1.00135.93           C
ATOM    861  OD1 ASN A 114      23.382   9.086  24.483  1.00135.93           O
ATOM    862  ND2 ASN A 114      21.738   9.403  26.029  1.00135.93           N
ATOM    863  C   ASN A 114      22.282   6.084  24.485  1.00135.93           C
ATOM    864  O   ASN A 114      22.878   5.088  24.082  1.00135.93           O
ATOM    865  N   LEU A 115      21.644   6.931  23.655  1.00 80.81           N
ATOM    866  CA  LEU A 115      21.519   6.728  22.238  1.00 80.81           C
ATOM    867  CB  LEU A 115      20.609   7.779  21.568  1.00 80.81           C
ATOM    868  CG  LEU A 115      20.239   7.452  20.107  1.00 80.81           C
ATOM    869  CD1 LEU A 115      19.450   6.133  20.025  1.00 80.81           C
ATOM    870  CD2 LEU A 115      19.486   8.615  19.439  1.00 80.81           C
ATOM    871  C   LEU A 115      22.871   6.777  21.602  1.00 80.81           C
ATOM    872  O   LEU A 115      23.110   6.139  20.576  1.00 80.81           O
ATOM    873  N   CYS A 116      23.794   7.551  22.197  1.00 46.52           N
ATOM    874  CA  CYS A 116      25.110   7.693  21.657  1.00 46.52           C
ATOM    875  CB  CYS A 116      26.011   8.578  22.534  1.00 46.52           C
ATOM    876  SG  CYS A 116      25.427  10.299  22.625  1.00 46.52           S
ATOM    877  C   CYS A 116      25.725   6.334  21.569  1.00 46.52           C
ATOM    878  O   CYS A 116      26.425   6.030  20.605  1.00 46.52           O
ATOM    879  N   GLN A 117      25.503   5.473  22.579  1.00109.43           N
ATOM    880  CA  GLN A 117      26.113   4.177  22.534  1.00109.43           C
ATOM    881  CB  GLN A 117      26.040   3.383  23.849  1.00109.43           C
ATOM    882  CG  GLN A 117      24.704   2.710  24.136  1.00109.43           C
ATOM    883  CD  GLN A 117      24.848   1.337  23.491  1.00109.43           C
ATOM    884  OE1 GLN A 117      25.888   1.046  22.903  1.00109.43           O
ATOM    885  NE2 GLN A 117      23.800   0.479  23.595  1.00109.43           N
ATOM    886  C   GLN A 117      25.468   3.356  21.438  1.00109.43           C
ATOM    887  O   GLN A 117      26.141   2.582  20.759  1.00109.43           O
ATOM    888  N   VAL A 118      24.138   3.503  21.242  1.00 53.39           N
ATOM    889  CA  VAL A 118      23.374   2.742  20.280  1.00 53.39           C
ATOM    890  CB  VAL A 118      21.907   3.093  20.300  1.00 53.39           C
ATOM    891  CG1 VAL A 118      21.186   2.340  19.166  1.00 53.39           C
ATOM    892  CG2 VAL A 118      21.349   2.791  21.700  1.00 53.39           C
ATOM    893  C   VAL A 118      23.872   3.047  18.899  1.00 53.39           C
ATOM    894  O   VAL A 118      23.924   2.179  18.029  1.00 53.39           O
ATOM    895  N   ILE A 119      24.270   4.309  18.681  1.00125.11           N
ATOM    896  CA  ILE A 119      24.687   4.811  17.405  1.00125.11           C
ATOM    897  CB  ILE A 119      25.007   6.281  17.463  1.00125.11           C
ATOM    898  CG2 ILE A 119      26.468   6.461  17.901  1.00125.11           C
ATOM    899  CG1 ILE A 119      24.733   6.963  16.124  1.00125.11           C
ATOM    900  CD1 ILE A 119      24.646   8.477  16.296  1.00125.11           C
ATOM    901  C   ILE A 119      25.889   4.026  16.965  1.00125.11           C
ATOM    902  O   ILE A 119      26.128   3.839  15.775  1.00125.11           O
ATOM    903  N   GLN A 120      26.682   3.571  17.950  1.00119.18           N
ATOM    904  CA  GLN A 120      27.906   2.824  17.836  1.00119.18           C
ATOM    905  CB  GLN A 120      28.424   2.443  19.232  1.00119.18           C
ATOM    906  CG  GLN A 120      28.616   3.618  20.192  1.00119.18           C
ATOM    907  CD  GLN A 120      30.100   3.865  20.360  1.00119.18           C
ATOM    908  OE1 GLN A 120      30.855   2.937  20.645  1.00119.18           O
ATOM    909  NE2 GLN A 120      30.531   5.143  20.191  1.00119.18           N
ATOM    910  C   GLN A 120      27.659   1.500  17.177  1.00119.18           C
ATOM    911  O   GLN A 120      28.560   0.954  16.540  1.00119.18           O
ATOM    912  N   MET A 121      26.467   0.899  17.362  1.00175.76           N
ATOM    913  CA  MET A 121      26.340  -0.427  16.829  1.00175.76           C
ATOM    914  CB  MET A 121      25.937  -1.502  17.855  1.00175.76           C
ATOM    915  CG  MET A 121      24.508  -1.394  18.384  1.00175.76           C
ATOM    916  SD  MET A 121      24.249  -0.144  19.673  1.00175.76           S
ATOM    917  CE  MET A 121      22.489  -0.546  19.871  1.00175.76           C
ATOM    918  C   MET A 121      25.374  -0.489  15.691  1.00175.76           C
ATOM    919  O   MET A 121      24.608   0.439  15.433  1.00175.76           O
ATOM    920  N   GLU A 122      25.448  -1.605  14.935  1.00 81.12           N
ATOM    921  CA  GLU A 122      24.574  -1.812  13.821  1.00 81.12           C
ATOM    922  CB  GLU A 122      25.077  -2.883  12.839  1.00 81.12           C
ATOM    923  CG  GLU A 122      25.280  -4.247  13.495  1.00 81.12           C
ATOM    924  CD  GLU A 122      25.776  -5.215  12.432  1.00 81.12           C
ATOM    925  OE1 GLU A 122      25.937  -4.778  11.261  1.00 81.12           O
ATOM    926  OE2 GLU A 122      25.998  -6.407  12.776  1.00 81.12           O
ATOM    927  C   GLU A 122      23.247  -2.252  14.351  1.00 81.12           C
ATOM    928  O   GLU A 122      23.171  -3.068  15.267  1.00 81.12           O
ATOM    929  N   LEU A 123      22.156  -1.711  13.773  1.00 61.22           N
ATOM    930  CA  LEU A 123      20.838  -2.053  14.221  1.00 61.22           C
ATOM    931  CB  LEU A 123      20.017  -0.844  14.721  1.00 61.22           C
ATOM    932  CG  LEU A 123      20.542  -0.161  16.001  1.00 61.22           C
ATOM    933  CD1 LEU A 123      19.644   1.024  16.401  1.00 61.22           C
ATOM    934  CD2 LEU A 123      20.721  -1.166  17.149  1.00 61.22           C
ATOM    935  C   LEU A 123      20.079  -2.595  13.055  1.00 61.22           C
ATOM    936  O   LEU A 123      20.200  -2.101  11.935  1.00 61.22           O
ATOM    937  N   ASP A 124      19.270  -3.644  13.296  1.00 51.94           N
ATOM    938  CA  ASP A 124      18.453  -4.165  12.244  1.00 51.94           C
ATOM    939  CB  ASP A 124      17.999  -5.625  12.462  1.00 51.94           C
ATOM    940  CG  ASP A 124      17.215  -5.760  13.761  1.00 51.94           C
ATOM    941  OD1 ASP A 124      16.910  -4.718  14.399  1.00 51.94           O
ATOM    942  OD2 ASP A 124      16.919  -6.924  14.140  1.00 51.94           O
ATOM    943  C   ASP A 124      17.275  -3.251  12.112  1.00 51.94           C
ATOM    944  O   ASP A 124      17.088  -2.344  12.920  1.00 51.94           O
ATOM    945  N   HIS A 125      16.454  -3.458  11.070  1.00 64.00           N
ATOM    946  CA  HIS A 125      15.357  -2.577  10.795  1.00 64.00           C
ATOM    947  ND1 HIS A 125      15.718  -1.307   7.805  1.00 64.00           N
ATOM    948  CG  HIS A 125      15.518  -2.582   8.287  1.00 64.00           C
ATOM    949  CB  HIS A 125      14.652  -2.898   9.470  1.00 64.00           C
ATOM    950  NE2 HIS A 125      16.903  -2.669   6.508  1.00 64.00           N
ATOM    951  CD2 HIS A 125      16.250  -3.402   7.483  1.00 64.00           C
ATOM    952  CE1 HIS A 125      16.553  -1.417   6.742  1.00 64.00           C
ATOM    953  C   HIS A 125      14.350  -2.600  11.902  1.00 64.00           C
ATOM    954  O   HIS A 125      13.761  -1.567  12.217  1.00 64.00           O
ATOM    955  N   GLU A 126      14.108  -3.771  12.520  0.50 38.56           N
ATOM    956  CA  GLU A 126      13.107  -3.833  13.546  0.50 38.56           C
ATOM    957  CB  GLU A 126      12.951  -5.242  14.145  0.50 38.56           C
ATOM    958  CG  GLU A 126      11.887  -5.325  15.242  0.50 38.56           C
ATOM    959  CD  GLU A 126      11.837  -6.761  15.743  0.50 38.56           C
ATOM    960  OE1 GLU A 126      12.618  -7.598  15.218  0.50 38.56           O
ATOM    961  OE2 GLU A 126      11.018  -7.040  16.659  0.50 38.56           O
ATOM    962  C   GLU A 126      13.478  -2.920  14.675  0.50 38.56           C
ATOM    963  O   GLU A 126      12.666  -2.104  15.108  0.50 38.56           O
ATOM    964  N   ARG A 127      14.719  -3.022  15.188  0.50143.88           N
ATOM    965  CA  ARG A 127      15.079  -2.183  16.295  0.50143.88           C
ATOM    966  CB  ARG A 127      16.327  -2.642  17.077  0.50143.88           C
ATOM    967  CG  ARG A 127      17.603  -2.835  16.266  0.50143.88           C
ATOM    968  CD  ARG A 127      18.756  -3.380  17.114  0.50143.88           C
ATOM    969  NE  ARG A 127      19.817  -3.866  16.189  0.50143.88           N
ATOM    970  CZ  ARG A 127      19.979  -5.206  15.988  0.50143.88           C
ATOM    971  NH1 ARG A 127      19.211  -6.093  16.684  0.50143.88           N
ATOM    972  NH2 ARG A 127      20.910  -5.658  15.098  0.50143.88           N
ATOM    973  C   ARG A 127      15.191  -0.744  15.883  0.50143.88           C
ATOM    974  O   ARG A 127      14.774   0.136  16.634  0.50143.88           O
ATOM    975  N   MET A 128      15.737  -0.448  14.682  1.00120.52           N
ATOM    976  CA  MET A 128      15.867   0.937  14.311  1.00120.52           C
ATOM    977  CB  MET A 128      16.420   1.207  12.902  1.00120.52           C
ATOM    978  CG  MET A 128      17.933   1.236  12.757  1.00120.52           C
ATOM    979  SD  MET A 128      18.472   1.920  11.159  1.00120.52           S
ATOM    980  CE  MET A 128      20.252   1.757  11.480  1.00120.52           C
ATOM    981  C   MET A 128      14.523   1.583  14.248  1.00120.52           C
ATOM    982  O   MET A 128      14.329   2.670  14.791  1.00120.52           O
ATOM    983  N   SER A 129      13.558   0.922  13.581  1.00 39.66           N
ATOM    984  CA  SER A 129      12.267   1.512  13.376  1.00 39.66           C
ATOM    985  CB  SER A 129      11.344   0.659  12.486  1.00 39.66           C
ATOM    986  OG  SER A 129      11.045  -0.576  13.119  1.00 39.66           O
ATOM    987  C   SER A 129      11.582   1.707  14.691  1.00 39.66           C
ATOM    988  O   SER A 129      10.891   2.705  14.889  1.00 39.66           O
ATOM    989  N   TYR A 130      11.753   0.750  15.623  1.00 63.48           N
ATOM    990  CA  TYR A 130      11.104   0.816  16.903  1.00 63.48           C
ATOM    991  CB  TYR A 130      11.280  -0.471  17.732  1.00 63.48           C
ATOM    992  CG  TYR A 130      10.510  -0.315  19.001  1.00 63.48           C
ATOM    993  CD1 TYR A 130       9.135  -0.264  18.976  1.00 63.48           C
ATOM    994  CD2 TYR A 130      11.153  -0.251  20.216  1.00 63.48           C
ATOM    995  CE1 TYR A 130       8.411  -0.128  20.136  1.00 63.48           C
ATOM    996  CE2 TYR A 130      10.433  -0.116  21.381  1.00 63.48           C
ATOM    997  CZ  TYR A 130       9.061  -0.052  21.343  1.00 63.48           C
ATOM    998  OH  TYR A 130       8.323   0.087  22.537  1.00 63.48           O
ATOM    999  C   TYR A 130      11.635   1.979  17.691  1.00 63.48           C
ATOM   1000  O   TYR A 130      10.871   2.695  18.337  1.00 63.48           O
ATOM   1001  N   LEU A 131      12.963   2.202  17.668  1.00113.02           N
ATOM   1002  CA  LEU A 131      13.543   3.295  18.405  1.00113.02           C
ATOM   1003  CB  LEU A 131      15.076   3.371  18.252  1.00113.02           C
ATOM   1004  CG  LEU A 131      15.895   2.402  19.129  1.00113.02           C
ATOM   1005  CD1 LEU A 131      16.109   2.965  20.538  1.00113.02           C
ATOM   1006  CD2 LEU A 131      15.255   1.011  19.189  1.00113.02           C
ATOM   1007  C   LEU A 131      12.999   4.583  17.873  1.00113.02           C
ATOM   1008  O   LEU A 131      12.646   5.488  18.627  1.00113.02           O
ATOM   1009  N   LEU A 132      12.916   4.681  16.540  1.00158.84           N
ATOM   1010  CA  LEU A 132      12.521   5.868  15.845  1.00158.84           C
ATOM   1011  CB  LEU A 132      12.763   5.617  14.341  1.00158.84           C
ATOM   1012  CG  LEU A 132      12.885   6.852  13.441  1.00158.84           C
ATOM   1013  CD1 LEU A 132      11.540   7.540  13.220  1.00158.84           C
ATOM   1014  CD2 LEU A 132      13.978   7.800  13.960  1.00158.84           C
ATOM   1015  C   LEU A 132      11.078   6.165  16.168  1.00158.84           C
ATOM   1016  O   LEU A 132      10.706   7.312  16.418  1.00158.84           O
ATOM   1017  N   TYR A 133      10.234   5.114  16.217  1.00 64.09           N
ATOM   1018  CA  TYR A 133       8.832   5.241  16.506  1.00 64.09           C
ATOM   1019  CB  TYR A 133       8.137   3.866  16.469  1.00 64.09           C
ATOM   1020  CG  TYR A 133       6.747   3.962  17.000  1.00 64.09           C
ATOM   1021  CD1 TYR A 133       5.733   4.530  16.262  1.00 64.09           C
ATOM   1022  CD2 TYR A 133       6.458   3.449  18.243  1.00 64.09           C
ATOM   1023  CE1 TYR A 133       4.454   4.598  16.767  1.00 64.09           C
ATOM   1024  CE2 TYR A 133       5.184   3.514  18.753  1.00 64.09           C
ATOM   1025  CZ  TYR A 133       4.179   4.091  18.015  1.00 64.09           C
ATOM   1026  OH  TYR A 133       2.870   4.157  18.538  1.00 64.09           O
ATOM   1027  C   TYR A 133       8.669   5.833  17.875  1.00 64.09           C
ATOM   1028  O   TYR A 133       7.856   6.735  18.076  1.00 64.09           O
ATOM   1029  N   GLN A 134       9.456   5.348  18.854  1.00 54.06           N
ATOM   1030  CA  GLN A 134       9.355   5.806  20.213  1.00 54.06           C
ATOM   1031  CB  GLN A 134      10.242   4.998  21.170  1.00 54.06           C
ATOM   1032  CG  GLN A 134       9.774   3.548  21.300  1.00 54.06           C
ATOM   1033  CD  GLN A 134      10.720   2.822  22.242  1.00 54.06           C
ATOM   1034  OE1 GLN A 134      10.444   2.683  23.432  1.00 54.06           O
ATOM   1035  NE2 GLN A 134      11.870   2.346  21.694  1.00 54.06           N
ATOM   1036  C   GLN A 134       9.742   7.250  20.318  1.00 54.06           C
ATOM   1037  O   GLN A 134       9.109   8.015  21.043  1.00 54.06           O
ATOM   1038  N   MET A 135      10.795   7.672  19.596  1.00 48.34           N
ATOM   1039  CA  MET A 135      11.219   9.042  19.672  1.00 48.34           C
ATOM   1040  CB  MET A 135      12.443   9.337  18.787  1.00 48.34           C
ATOM   1041  CG  MET A 135      13.698   8.558  19.185  1.00 48.34           C
ATOM   1042  SD  MET A 135      15.150   8.897  18.144  1.00 48.34           S
ATOM   1043  CE  MET A 135      16.018   7.365  18.588  1.00 48.34           C
ATOM   1044  C   MET A 135      10.090   9.895  19.173  1.00 48.34           C
ATOM   1045  O   MET A 135       9.798  10.945  19.744  1.00 48.34           O
ATOM   1046  N   LEU A 136       9.417   9.453  18.093  1.00 56.11           N
ATOM   1047  CA  LEU A 136       8.340  10.203  17.503  1.00 56.11           C
ATOM   1048  CB  LEU A 136       7.746   9.534  16.247  1.00 56.11           C
ATOM   1049  CG  LEU A 136       8.685   9.484  15.026  1.00 56.11           C
ATOM   1050  CD1 LEU A 136       7.995   8.799  13.834  1.00 56.11           C
ATOM   1051  CD2 LEU A 136       9.223  10.880  14.663  1.00 56.11           C
ATOM   1052  C   LEU A 136       7.216  10.313  18.483  1.00 56.11           C
ATOM   1053  O   LEU A 136       6.597  11.369  18.609  1.00 56.11           O
ATOM   1054  N   CYS A 137       6.906   9.212  19.192  1.00 37.26           N
ATOM   1055  CA  CYS A 137       5.808   9.233  20.114  1.00 37.26           C
ATOM   1056  CB  CYS A 137       5.526   7.860  20.744  1.00 37.26           C
ATOM   1057  SG  CYS A 137       4.884   6.672  19.528  1.00 37.26           S
ATOM   1058  C   CYS A 137       6.097  10.202  21.216  1.00 37.26           C
ATOM   1059  O   CYS A 137       5.222  10.971  21.612  1.00 37.26           O
ATOM   1060  N   GLY A 138       7.339  10.196  21.740  1.00 29.81           N
ATOM   1061  CA  GLY A 138       7.667  11.074  22.826  1.00 29.81           C
ATOM   1062  C   GLY A 138       7.547  12.490  22.369  1.00 29.81           C
ATOM   1063  O   GLY A 138       7.000  13.335  23.077  1.00 29.81           O
ATOM   1064  N   ILE A 139       8.059  12.786  21.162  1.00150.16           N
ATOM   1065  CA  ILE A 139       8.050  14.141  20.699  1.00150.16           C
ATOM   1066  CB  ILE A 139       8.865  14.352  19.452  1.00150.16           C
ATOM   1067  CG2 ILE A 139       8.073  13.869  18.228  1.00150.16           C
ATOM   1068  CG1 ILE A 139       9.270  15.828  19.361  1.00150.16           C
ATOM   1069  CD1 ILE A 139      10.236  16.249  20.469  1.00150.16           C
ATOM   1070  C   ILE A 139       6.638  14.603  20.482  1.00150.16           C
ATOM   1071  O   ILE A 139       6.281  15.713  20.875  1.00150.16           O
ATOM   1072  N   LYS A 140       5.776  13.768  19.866  1.00125.87           N
ATOM   1073  CA  LYS A 140       4.445  14.244  19.612  1.00125.87           C
ATOM   1074  CB  LYS A 140       3.619  13.472  18.550  1.00125.87           C
ATOM   1075  CG  LYS A 140       3.231  12.007  18.762  1.00125.87           C
ATOM   1076  CD  LYS A 140       2.132  11.615  17.760  1.00125.87           C
ATOM   1077  CE  LYS A 140       1.862  10.118  17.607  1.00125.87           C
ATOM   1078  NZ  LYS A 140       0.606   9.915  16.845  1.00125.87           N
ATOM   1079  C   LYS A 140       3.703  14.454  20.894  1.00125.87           C
ATOM   1080  O   LYS A 140       2.831  15.318  20.973  1.00125.87           O
ATOM   1081  N   HIS A 141       4.023  13.672  21.940  1.00 54.54           N
ATOM   1082  CA  HIS A 141       3.336  13.821  23.192  1.00 54.54           C
ATOM   1083  ND1 HIS A 141       1.602  12.243  25.410  1.00 54.54           N
ATOM   1084  CG  HIS A 141       2.900  12.702  25.432  1.00 54.54           C
ATOM   1085  CB  HIS A 141       3.779  12.767  24.220  1.00 54.54           C
ATOM   1086  NE2 HIS A 141       2.052  12.778  27.521  1.00 54.54           N
ATOM   1087  CD2 HIS A 141       3.159  13.025  26.728  1.00 54.54           C
ATOM   1088  CE1 HIS A 141       1.142  12.310  26.685  1.00 54.54           C
ATOM   1089  C   HIS A 141       3.630  15.187  23.742  1.00 54.54           C
ATOM   1090  O   HIS A 141       2.733  15.868  24.237  1.00 54.54           O
ATOM   1091  N   LEU A 142       4.903  15.627  23.660  1.00 51.77           N
ATOM   1092  CA  LEU A 142       5.296  16.916  24.162  1.00 51.77           C
ATOM   1093  CB  LEU A 142       6.810  17.178  24.074  1.00 51.77           C
ATOM   1094  CG  LEU A 142       7.639  16.314  25.043  1.00 51.77           C
ATOM   1095  CD1 LEU A 142       9.140  16.624  24.927  1.00 51.77           C
ATOM   1096  CD2 LEU A 142       7.117  16.442  26.484  1.00 51.77           C
ATOM   1097  C   LEU A 142       4.596  17.987  23.385  1.00 51.77           C
ATOM   1098  O   LEU A 142       4.148  18.984  23.948  1.00 51.77           O
ATOM   1099  N   HIS A 143       4.465  17.787  22.064  1.00 66.56           N
ATOM   1100  CA  HIS A 143       3.855  18.733  21.174  1.00 66.56           C
ATOM   1101  ND1 HIS A 143       5.471  17.090  18.138  1.00 66.56           N
ATOM   1102  CG  HIS A 143       5.205  17.917  19.207  1.00 66.56           C
ATOM   1103  CB  HIS A 143       3.828  18.192  19.737  1.00 66.56           C
ATOM   1104  NE2 HIS A 143       7.427  17.910  18.810  1.00 66.56           N
ATOM   1105  CD2 HIS A 143       6.411  18.409  19.605  1.00 66.56           C
ATOM   1106  CE1 HIS A 143       6.814  17.122  17.944  1.00 66.56           C
ATOM   1107  C   HIS A 143       2.435  18.952  21.608  1.00 66.56           C
ATOM   1108  O   HIS A 143       1.930  20.072  21.564  1.00 66.56           O
ATOM   1109  N   SER A 144       1.761  17.874  22.052  1.00 92.10           N
ATOM   1110  CA  SER A 144       0.376  17.918  22.443  1.00 92.10           C
ATOM   1111  CB  SER A 144      -0.118  16.579  23.016  1.00 92.10           C
ATOM   1112  OG  SER A 144       0.086  15.530  22.084  1.00 92.10           O
ATOM   1113  C   SER A 144       0.235  18.894  23.567  1.00 92.10           C
ATOM   1114  O   SER A 144      -0.776  19.585  23.684  1.00 92.10           O
ATOM   1115  N   ALA A 145       1.243  18.913  24.456  1.00 59.18           N
ATOM   1116  CA  ALA A 145       1.344  19.777  25.595  1.00 59.18           C
ATOM   1117  CB  ALA A 145       2.502  19.393  26.533  1.00 59.18           C
ATOM   1118  C   ALA A 145       1.555  21.190  25.148  1.00 59.18           C
ATOM   1119  O   ALA A 145       1.192  22.129  25.854  1.00 59.18           O
ATOM   1120  N   GLY A 146       2.183  21.390  23.973  1.00 35.18           N
ATOM   1121  CA  GLY A 146       2.487  22.725  23.541  1.00 35.18           C
ATOM   1122  C   GLY A 146       3.946  22.941  23.775  1.00 35.18           C
ATOM   1123  O   GLY A 146       4.433  24.072  23.775  1.00 35.18           O
ATOM   1124  N   ILE A 147       4.684  21.836  23.989  0.50 58.98           N
ATOM   1125  CA  ILE A 147       6.090  21.947  24.229  0.50 58.98           C
ATOM   1126  CB  ILE A 147       6.550  21.067  25.355  0.50 58.98           C
ATOM   1127  CG2 ILE A 147       8.081  21.170  25.461  0.50 58.98           C
ATOM   1128  CG1 ILE A 147       5.816  21.445  26.651  0.50 58.98           C
ATOM   1129  CD1 ILE A 147       5.931  20.383  27.742  0.50 58.98           C
ATOM   1130  C   ILE A 147       6.810  21.497  22.999  0.50 58.98           C
ATOM   1131  O   ILE A 147       6.634  20.368  22.542  0.50 58.98           O
ATOM   1132  N   ILE A 148       7.626  22.394  22.406  1.00131.38           N
ATOM   1133  CA  ILE A 148       8.412  21.951  21.295  1.00131.38           C
ATOM   1134  CB  ILE A 148       8.269  22.720  20.032  1.00131.38           C
ATOM   1135  CG2 ILE A 148       8.971  24.079  20.133  1.00131.38           C
ATOM   1136  CG1 ILE A 148       8.836  21.826  18.937  1.00131.38           C
ATOM   1137  CD1 ILE A 148       8.477  22.313  17.555  1.00131.38           C
ATOM   1138  C   ILE A 148       9.842  21.966  21.737  1.00131.38           C
ATOM   1139  O   ILE A 148      10.366  22.974  22.210  1.00131.38           O
ATOM   1140  N   HIS A 149      10.496  20.797  21.612  1.00 99.67           N
ATOM   1141  CA  HIS A 149      11.798  20.582  22.172  1.00 99.67           C
ATOM   1142  ND1 HIS A 149      14.629  19.047  22.814  1.00 99.67           N
ATOM   1143  CG  HIS A 149      13.296  18.732  22.947  1.00 99.67           C
ATOM   1144  CB  HIS A 149      12.224  19.123  21.992  1.00 99.67           C
ATOM   1145  NE2 HIS A 149      14.427  17.878  24.692  1.00 99.67           N
ATOM   1146  CD2 HIS A 149      13.191  18.018  24.097  1.00 99.67           C
ATOM   1147  CE1 HIS A 149      15.261  18.510  23.887  1.00 99.67           C
ATOM   1148  C   HIS A 149      12.877  21.445  21.567  1.00 99.67           C
ATOM   1149  O   HIS A 149      13.477  22.263  22.264  1.00 99.67           O
ATOM   1150  N   ARG A 150      13.117  21.289  20.246  1.00176.27           N
ATOM   1151  CA  ARG A 150      14.104  21.987  19.452  1.00176.27           C
ATOM   1152  CB  ARG A 150      14.060  23.512  19.641  1.00176.27           C
ATOM   1153  CG  ARG A 150      12.837  24.166  18.998  1.00176.27           C
ATOM   1154  CD  ARG A 150      12.931  25.691  18.918  1.00176.27           C
ATOM   1155  NE  ARG A 150      12.783  26.228  20.298  1.00176.27           N
ATOM   1156  CZ  ARG A 150      13.318  27.442  20.614  1.00176.27           C
ATOM   1157  NH1 ARG A 150      14.044  28.131  19.686  1.00176.27           N
ATOM   1158  NH2 ARG A 150      13.126  27.969  21.857  1.00176.27           N
ATOM   1159  C   ARG A 150      15.529  21.541  19.718  1.00176.27           C
ATOM   1160  O   ARG A 150      16.416  21.795  18.905  1.00176.27           O
ATOM   1161  N   ASP A 151      15.796  20.937  20.888  1.00169.82           N
ATOM   1162  CA  ASP A 151      17.082  20.477  21.357  1.00169.82           C
ATOM   1163  CB  ASP A 151      17.362  20.917  22.804  1.00169.82           C
ATOM   1164  CG  ASP A 151      18.872  21.017  22.975  1.00169.82           C
ATOM   1165  OD1 ASP A 151      19.603  20.793  21.973  1.00169.82           O
ATOM   1166  OD2 ASP A 151      19.313  21.337  24.110  1.00169.82           O
ATOM   1167  C   ASP A 151      17.380  18.991  21.249  1.00169.82           C
ATOM   1168  O   ASP A 151      18.385  18.573  21.818  1.00169.82           O
ATOM   1169  N   LEU A 152      16.517  18.112  20.685  1.00160.45           N
ATOM   1170  CA  LEU A 152      16.791  16.689  20.796  1.00160.45           C
ATOM   1171  CB  LEU A 152      15.841  15.737  20.040  1.00160.45           C
ATOM   1172  CG  LEU A 152      14.652  15.180  20.840  1.00160.45           C
ATOM   1173  CD1 LEU A 152      13.692  16.274  21.299  1.00160.45           C
ATOM   1174  CD2 LEU A 152      13.940  14.068  20.053  1.00160.45           C
ATOM   1175  C   LEU A 152      18.157  16.280  20.333  1.00160.45           C
ATOM   1176  O   LEU A 152      18.621  16.681  19.268  1.00160.45           O
ATOM   1177  N   LYS A 153      18.823  15.430  21.160  1.00204.79           N
ATOM   1178  CA  LYS A 153      20.124  14.891  20.862  1.00204.79           C
ATOM   1179  CB  LYS A 153      21.301  15.754  21.352  1.00204.79           C
ATOM   1180  CG  LYS A 153      21.338  16.023  22.859  1.00204.79           C
ATOM   1181  CD  LYS A 153      20.146  16.833  23.363  1.00204.79           C
ATOM   1182  CE  LYS A 153      20.377  17.510  24.713  1.00204.79           C
ATOM   1183  NZ  LYS A 153      21.233  18.706  24.536  1.00204.79           N
ATOM   1184  C   LYS A 153      20.245  13.535  21.509  1.00204.79           C
ATOM   1185  O   LYS A 153      19.523  13.209  22.450  1.00204.79           O
ATOM   1186  N   PRO A 154      21.157  12.734  21.009  1.00 86.92           N
ATOM   1187  CA  PRO A 154      21.339  11.380  21.472  1.00 86.92           C
ATOM   1188  CD  PRO A 154      21.638  12.913  19.650  1.00 86.92           C
ATOM   1189  CB  PRO A 154      22.337  10.748  20.503  1.00 86.92           C
ATOM   1190  CG  PRO A 154      22.115  11.525  19.193  1.00 86.92           C
ATOM   1191  C   PRO A 154      21.732  11.241  22.913  1.00 86.92           C
ATOM   1192  O   PRO A 154      21.332  10.263  23.542  1.00 86.92           O
ATOM   1193  N   SER A 155      22.502  12.202  23.449  1.00100.69           N
ATOM   1194  CA  SER A 155      23.029  12.174  24.787  1.00100.69           C
ATOM   1195  CB  SER A 155      23.946  13.378  25.050  1.00100.69           C
ATOM   1196  OG  SER A 155      24.247  13.470  26.432  1.00100.69           O
ATOM   1197  C   SER A 155      21.917  12.249  25.794  1.00100.69           C
ATOM   1198  O   SER A 155      22.052  11.856  26.953  1.00100.69           O
ATOM   1199  N   ASN A 156      20.816  12.872  25.382  1.00169.08           N
ATOM   1200  CA  ASN A 156      19.636  13.060  26.162  1.00169.08           C
ATOM   1201  CB  ASN A 156      18.890  14.305  25.686  1.00169.08           C
ATOM   1202  CG  ASN A 156      17.779  14.525  26.670  1.00169.08           C
ATOM   1203  OD1 ASN A 156      17.985  15.001  27.785  1.00169.08           O
ATOM   1204  ND2 ASN A 156      16.561  14.102  26.243  1.00169.08           N
ATOM   1205  C   ASN A 156      18.707  11.875  26.108  1.00169.08           C
ATOM   1206  O   ASN A 156      17.753  11.810  26.882  1.00169.08           O
ATOM   1207  N   ILE A 157      18.891  10.952  25.140  1.00 81.20           N
ATOM   1208  CA  ILE A 157      17.922   9.900  24.940  1.00 81.20           C
ATOM   1209  CB  ILE A 157      17.554   9.812  23.488  1.00 81.20           C
ATOM   1210  CG2 ILE A 157      16.614   8.627  23.283  1.00 81.20           C
ATOM   1211  CG1 ILE A 157      16.940  11.151  23.036  1.00 81.20           C
ATOM   1212  CD1 ILE A 157      16.768  11.296  21.523  1.00 81.20           C
ATOM   1213  C   ILE A 157      18.474   8.580  25.426  1.00 81.20           C
ATOM   1214  O   ILE A 157      19.585   8.185  25.078  1.00 81.20           O
ATOM   1215  N   VAL A 158      17.681   7.843  26.241  1.00121.70           N
ATOM   1216  CA  VAL A 158      18.195   6.658  26.876  1.00121.70           C
ATOM   1217  CB  VAL A 158      18.169   6.814  28.375  1.00121.70           C
ATOM   1218  CG1 VAL A 158      18.841   5.607  29.011  1.00121.70           C
ATOM   1219  CG2 VAL A 158      18.830   8.144  28.761  1.00121.70           C
ATOM   1220  C   VAL A 158      17.365   5.463  26.486  1.00121.70           C
ATOM   1221  O   VAL A 158      16.187   5.597  26.155  1.00121.70           O
ATOM   1222  N   VAL A 159      17.988   4.256  26.516  1.00 54.38           N
ATOM   1223  CA  VAL A 159      17.344   3.043  26.086  1.00 54.38           C
ATOM   1224  CB  VAL A 159      17.819   2.558  24.744  1.00 54.38           C
ATOM   1225  CG1 VAL A 159      17.432   3.590  23.676  1.00 54.38           C
ATOM   1226  CG2 VAL A 159      19.334   2.293  24.826  1.00 54.38           C
ATOM   1227  C   VAL A 159      17.630   1.926  27.054  1.00 54.38           C
ATOM   1228  O   VAL A 159      18.539   1.995  27.881  1.00 54.38           O
ATOM   1229  N   LYS A 160      16.809   0.856  26.955  1.00128.21           N
ATOM   1230  CA  LYS A 160      16.904  -0.352  27.728  1.00128.21           C
ATOM   1231  CB  LYS A 160      15.535  -0.842  28.230  1.00128.21           C
ATOM   1232  CG  LYS A 160      14.759   0.121  29.130  1.00128.21           C
ATOM   1233  CD  LYS A 160      15.291   0.266  30.553  1.00128.21           C
ATOM   1234  CE  LYS A 160      14.402   1.162  31.421  1.00128.21           C
ATOM   1235  NZ  LYS A 160      14.723   0.978  32.853  1.00128.21           N
ATOM   1236  C   LYS A 160      17.342  -1.406  26.751  1.00128.21           C
ATOM   1237  O   LYS A 160      17.290  -1.196  25.540  1.00128.21           O
ATOM   1238  N   SER A 161      17.785  -2.572  27.261  0.50 84.09           N
ATOM   1239  CA  SER A 161      18.242  -3.657  26.434  0.50 84.09           C
ATOM   1240  CB  SER A 161      18.783  -4.817  27.281  0.50 84.09           C
ATOM   1241  OG  SER A 161      19.239  -5.868  26.447  0.50 84.09           O
ATOM   1242  C   SER A 161      17.067  -4.150  25.641  0.50 84.09           C
ATOM   1243  O   SER A 161      17.206  -4.742  24.571  0.50 84.09           O
ATOM   1244  N   ASP A 162      15.875  -3.874  26.182  1.00164.99           N
ATOM   1245  CA  ASP A 162      14.549  -4.177  25.726  1.00164.99           C
ATOM   1246  CB  ASP A 162      13.569  -3.772  26.847  1.00164.99           C
ATOM   1247  CG  ASP A 162      12.135  -3.763  26.379  1.00164.99           C
ATOM   1248  OD1 ASP A 162      11.809  -2.904  25.521  1.00164.99           O
ATOM   1249  OD2 ASP A 162      11.339  -4.596  26.886  1.00164.99           O
ATOM   1250  C   ASP A 162      14.271  -3.406  24.461  1.00164.99           C
ATOM   1251  O   ASP A 162      13.363  -3.748  23.705  1.00164.99           O
ATOM   1252  N   CYS A 163      15.072  -2.359  24.192  1.00132.73           N
ATOM   1253  CA  CYS A 163      14.943  -1.399  23.123  1.00132.73           C
ATOM   1254  CB  CYS A 163      14.814  -1.979  21.696  1.00132.73           C
ATOM   1255  SG  CYS A 163      13.133  -2.412  21.168  1.00132.73           S
ATOM   1256  C   CYS A 163      13.832  -0.423  23.397  1.00132.73           C
ATOM   1257  O   CYS A 163      13.393   0.290  22.494  1.00132.73           O
ATOM   1258  N   THR A 164      13.363  -0.339  24.665  1.00 61.47           N
ATOM   1259  CA  THR A 164      12.444   0.717  25.011  1.00 61.47           C
ATOM   1260  CB  THR A 164      11.701   0.555  26.309  1.00 61.47           C
ATOM   1261  OG1 THR A 164      12.610   0.284  27.365  1.00 61.47           O
ATOM   1262  CG2 THR A 164      10.627  -0.534  26.184  1.00 61.47           C
ATOM   1263  C   THR A 164      13.255   1.972  25.113  1.00 61.47           C
ATOM   1264  O   THR A 164      14.452   1.929  25.397  1.00 61.47           O
ATOM   1265  N   LEU A 165      12.603   3.135  24.896  1.00153.69           N
ATOM   1266  CA  LEU A 165      13.338   4.363  24.758  1.00153.69           C
ATOM   1267  CB  LEU A 165      13.397   4.702  23.251  1.00153.69           C
ATOM   1268  CG  LEU A 165      14.182   5.944  22.821  1.00153.69           C
ATOM   1269  CD1 LEU A 165      13.459   7.248  23.163  1.00153.69           C
ATOM   1270  CD2 LEU A 165      15.597   5.879  23.384  1.00153.69           C
ATOM   1271  C   LEU A 165      12.652   5.472  25.515  1.00153.69           C
ATOM   1272  O   LEU A 165      11.425   5.515  25.586  1.00153.69           O
ATOM   1273  N   LYS A 166      13.435   6.398  26.124  1.00 90.38           N
ATOM   1274  CA  LYS A 166      12.853   7.513  26.837  1.00 90.38           C
ATOM   1275  CB  LYS A 166      12.811   7.308  28.362  1.00 90.38           C
ATOM   1276  CG  LYS A 166      11.867   6.186  28.804  1.00 90.38           C
ATOM   1277  CD  LYS A 166      12.067   5.752  30.259  1.00 90.38           C
ATOM   1278  CE  LYS A 166      11.126   4.631  30.704  1.00 90.38           C
ATOM   1279  NZ  LYS A 166       9.730   5.124  30.729  1.00 90.38           N
ATOM   1280  C   LYS A 166      13.659   8.761  26.575  1.00 90.38           C
ATOM   1281  O   LYS A 166      14.885   8.705  26.502  1.00 90.38           O
ATOM   1282  N   ILE A 167      12.978   9.928  26.422  1.00153.33           N
ATOM   1283  CA  ILE A 167      13.665  11.188  26.254  1.00153.33           C
ATOM   1284  CB  ILE A 167      13.074  12.170  25.280  1.00153.33           C
ATOM   1285  CG2 ILE A 167      13.309  11.665  23.855  1.00153.33           C
ATOM   1286  CG1 ILE A 167      11.624  12.512  25.631  1.00153.33           C
ATOM   1287  CD1 ILE A 167      11.070  13.676  24.806  1.00153.33           C
ATOM   1288  C   ILE A 167      13.775  11.865  27.589  1.00153.33           C
ATOM   1289  O   ILE A 167      12.803  11.974  28.336  1.00153.33           O
ATOM   1290  N   LEU A 168      15.020  12.253  27.939  1.00102.78           N
ATOM   1291  CA  LEU A 168      15.388  12.853  29.192  1.00102.78           C
ATOM   1292  CB  LEU A 168      16.899  12.764  29.463  1.00102.78           C
ATOM   1293  CG  LEU A 168      17.424  11.320  29.577  1.00102.78           C
ATOM   1294  CD1 LEU A 168      18.905  11.298  29.995  1.00102.78           C
ATOM   1295  CD2 LEU A 168      16.533  10.475  30.497  1.00102.78           C
ATOM   1296  C   LEU A 168      15.009  14.304  29.366  1.00102.78           C
ATOM   1297  O   LEU A 168      14.595  14.690  30.459  1.00102.78           O
ATOM   1298  N   ASP A 169      15.166  15.172  28.339  1.00105.78           N
ATOM   1299  CA  ASP A 169      14.950  16.566  28.632  1.00105.78           C
ATOM   1300  CB  ASP A 169      16.183  17.489  28.508  1.00105.78           C
ATOM   1301  CG  ASP A 169      16.617  17.576  27.055  1.00105.78           C
ATOM   1302  OD1 ASP A 169      16.158  16.720  26.258  1.00105.78           O
ATOM   1303  OD2 ASP A 169      17.413  18.494  26.722  1.00105.78           O
ATOM   1304  C   ASP A 169      13.870  17.158  27.781  1.00105.78           C
ATOM   1305  O   ASP A 169      13.301  16.522  26.897  1.00105.78           O
ATOM   1306  N   PHE A 170      13.484  18.385  28.178  1.00140.99           N
ATOM   1307  CA  PHE A 170      12.481  19.240  27.611  1.00140.99           C
ATOM   1308  CB  PHE A 170      11.770  20.070  28.686  1.00140.99           C
ATOM   1309  CG  PHE A 170      11.157  19.005  29.531  1.00140.99           C
ATOM   1310  CD1 PHE A 170      10.005  18.366  29.132  1.00140.99           C
ATOM   1311  CD2 PHE A 170      11.749  18.630  30.714  1.00140.99           C
ATOM   1312  CE1 PHE A 170       9.445  17.377  29.909  1.00140.99           C
ATOM   1313  CE2 PHE A 170      11.195  17.644  31.495  1.00140.99           C
ATOM   1314  CZ  PHE A 170      10.040  17.016  31.094  1.00140.99           C
ATOM   1315  C   PHE A 170      12.942  20.112  26.488  1.00140.99           C
ATOM   1316  O   PHE A 170      12.094  20.593  25.747  1.00140.99           O
ATOM   1317  N   GLY A 171      14.245  20.454  26.379  1.00 52.97           N
ATOM   1318  CA  GLY A 171      14.626  21.255  25.243  1.00 52.97           C
ATOM   1319  C   GLY A 171      15.027  22.648  25.636  1.00 52.97           C
ATOM   1320  O   GLY A 171      15.434  22.912  26.766  1.00 52.97           O
ATOM   1321  N   LEU A 172      14.888  23.577  24.665  1.00154.69           N
ATOM   1322  CA  LEU A 172      15.372  24.931  24.720  1.00154.69           C
ATOM   1323  CB  LEU A 172      15.090  25.703  23.416  1.00154.69           C
ATOM   1324  CG  LEU A 172      15.956  25.253  22.220  1.00154.69           C
ATOM   1325  CD1 LEU A 172      17.386  25.794  22.341  1.00154.69           C
ATOM   1326  CD2 LEU A 172      15.930  23.727  22.036  1.00154.69           C
ATOM   1327  C   LEU A 172      14.842  25.734  25.872  1.00154.69           C
ATOM   1328  O   LEU A 172      13.642  25.880  26.088  1.00154.69           O
ATOM   1329  N   ALA A 173      15.765  26.327  26.652  1.00209.37           N
ATOM   1330  CA  ALA A 173      15.338  27.178  27.720  1.00209.37           C
ATOM   1331  CB  ALA A 173      16.167  27.026  29.007  1.00209.37           C
ATOM   1332  C   ALA A 173      15.563  28.561  27.218  1.00209.37           C
ATOM   1333  O   ALA A 173      16.607  28.845  26.634  1.00209.37           O
ATOM   1334  N   ARG A 174      14.586  29.467  27.405  1.00270.66           N
ATOM   1335  CA  ARG A 174      14.830  30.772  26.874  1.00270.66           C
ATOM   1336  CB  ARG A 174      13.907  31.152  25.705  1.00270.66           C
ATOM   1337  CG  ARG A 174      14.219  32.541  25.147  1.00270.66           C
ATOM   1338  CD  ARG A 174      13.330  32.961  23.978  1.00270.66           C
ATOM   1339  NE  ARG A 174      13.757  34.330  23.578  1.00270.66           N
ATOM   1340  CZ  ARG A 174      13.213  34.919  22.474  1.00270.66           C
ATOM   1341  NH1 ARG A 174      12.218  34.287  21.787  1.00270.66           N
ATOM   1342  NH2 ARG A 174      13.675  36.131  22.050  1.00270.66           N
ATOM   1343  C   ARG A 174      14.620  31.795  27.937  1.00270.66           C
ATOM   1344  O   ARG A 174      13.654  31.743  28.696  1.00270.66           O
ATOM   1345  N   THR A 175      15.565  32.749  28.020  1.00238.17           N
ATOM   1346  CA  THR A 175      15.467  33.868  28.908  1.00238.17           C
ATOM   1347  CB  THR A 175      16.061  33.617  30.268  1.00238.17           C
ATOM   1348  OG1 THR A 175      15.467  32.464  30.847  1.00238.17           O
ATOM   1349  CG2 THR A 175      15.774  34.827  31.178  1.00238.17           C
ATOM   1350  C   THR A 175      16.256  34.928  28.206  1.00238.17           C
ATOM   1351  O   THR A 175      16.784  34.677  27.124  1.00238.17           O
ATOM   1352  N   ALA A 176      16.361  36.148  28.762  1.00201.95           N
ATOM   1353  CA  ALA A 176      17.111  37.120  28.026  1.00201.95           C
ATOM   1354  CB  ALA A 176      16.562  38.552  28.158  1.00201.95           C
ATOM   1355  C   ALA A 176      18.516  37.129  28.534  1.00201.95           C
ATOM   1356  O   ALA A 176      18.765  37.323  29.723  1.00201.95           O
ATOM   1357  N   GLY A 177      19.479  36.890  27.623  1.00 45.92           N
ATOM   1358  CA  GLY A 177      20.866  36.962  27.975  1.00 45.92           C
ATOM   1359  C   GLY A 177      21.160  35.924  29.005  1.00 45.92           C
ATOM   1360  O   GLY A 177      22.040  36.114  29.844  1.00 45.92           O
ATOM   1361  N   THR A 178      20.432  34.793  28.981  1.00133.14           N
ATOM   1362  CA  THR A 178      20.698  33.800  29.977  1.00133.14           C
ATOM   1363  CB  THR A 178      19.449  33.298  30.631  1.00133.14           C
ATOM   1364  OG1 THR A 178      18.626  32.633  29.683  1.00133.14           O
ATOM   1365  CG2 THR A 178      18.706  34.507  31.221  1.00133.14           C
ATOM   1366  C   THR A 178      21.338  32.632  29.306  1.00133.14           C
ATOM   1367  O   THR A 178      21.678  31.643  29.953  1.00133.14           O
ATOM   1368  N   SER A 179      21.543  32.724  27.983  1.00 73.72           N
ATOM   1369  CA  SER A 179      22.167  31.639  27.289  1.00 73.72           C
ATOM   1370  CB  SER A 179      22.271  31.901  25.778  1.00 73.72           C
ATOM   1371  OG  SER A 179      22.895  30.803  25.129  1.00 73.72           O
ATOM   1372  C   SER A 179      23.557  31.533  27.815  1.00 73.72           C
ATOM   1373  O   SER A 179      24.050  30.443  28.104  1.00 73.72           O
ATOM   1374  N   PHE A 180      24.201  32.698  28.002  1.00 60.00           N
ATOM   1375  CA  PHE A 180      25.575  32.732  28.394  1.00 60.00           C
ATOM   1376  CB  PHE A 180      26.141  34.161  28.480  1.00 60.00           C
ATOM   1377  CG  PHE A 180      27.571  34.073  28.891  1.00 60.00           C
ATOM   1378  CD1 PHE A 180      28.529  33.719  27.970  1.00 60.00           C
ATOM   1379  CD2 PHE A 180      27.958  34.354  30.182  1.00 60.00           C
ATOM   1380  CE1 PHE A 180      29.853  33.638  28.329  1.00 60.00           C
ATOM   1381  CE2 PHE A 180      29.282  34.275  30.547  1.00 60.00           C
ATOM   1382  CZ  PHE A 180      30.232  33.916  29.620  1.00 60.00           C
ATOM   1383  C   PHE A 180      25.731  32.101  29.733  1.00 60.00           C
ATOM   1384  O   PHE A 180      24.929  32.315  30.641  1.00 60.00           O
ATOM   1385  N   MET A 181      26.783  31.272  29.858  1.00103.96           N
ATOM   1386  CA  MET A 181      27.126  30.628  31.088  1.00103.96           C
ATOM   1387  CB  MET A 181      26.650  29.165  31.138  1.00103.96           C
ATOM   1388  CG  MET A 181      26.427  28.624  32.551  1.00103.96           C
ATOM   1389  SD  MET A 181      25.810  26.914  32.604  1.00103.96           S
ATOM   1390  CE  MET A 181      24.326  27.233  31.606  1.00103.96           C
ATOM   1391  C   MET A 181      28.628  30.664  31.125  1.00103.96           C
ATOM   1392  O   MET A 181      29.284  30.589  30.089  1.00103.96           O
ATOM   1393  N   MET A 182      29.209  30.805  32.329  1.00 98.11           N
ATOM   1394  CA  MET A 182      30.627  30.969  32.503  1.00 98.11           C
ATOM   1395  CB  MET A 182      30.993  31.369  33.939  1.00 98.11           C
ATOM   1396  CG  MET A 182      30.441  32.749  34.306  1.00 98.11           C
ATOM   1397  SD  MET A 182      30.798  33.290  36.002  1.00 98.11           S
ATOM   1398  CE  MET A 182      29.819  34.817  35.894  1.00 98.11           C
ATOM   1399  C   MET A 182      31.397  29.733  32.135  1.00 98.11           C
ATOM   1400  O   MET A 182      32.526  29.831  31.657  1.00 98.11           O
ATOM   1401  N   THR A 183      30.800  28.546  32.352  1.00146.41           N
ATOM   1402  CA  THR A 183      31.436  27.260  32.217  1.00146.41           C
ATOM   1403  CB  THR A 183      30.508  26.154  32.617  1.00146.41           C
ATOM   1404  OG1 THR A 183      31.199  24.919  32.642  1.00146.41           O
ATOM   1405  CG2 THR A 183      29.344  26.097  31.614  1.00146.41           C
ATOM   1406  C   THR A 183      31.915  26.972  30.821  1.00146.41           C
ATOM   1407  O   THR A 183      31.402  27.470  29.821  1.00146.41           O
ATOM   1408  N   PRO A 184      32.964  26.177  30.796  1.00164.21           N
ATOM   1409  CA  PRO A 184      33.581  25.724  29.572  1.00164.21           C
ATOM   1410  CD  PRO A 184      33.924  26.236  31.888  1.00164.21           C
ATOM   1411  CB  PRO A 184      34.957  25.192  29.961  1.00164.21           C
ATOM   1412  CG  PRO A 184      35.293  25.952  31.252  1.00164.21           C
ATOM   1413  C   PRO A 184      32.763  24.709  28.835  1.00164.21           C
ATOM   1414  O   PRO A 184      33.074  24.430  27.678  1.00164.21           O
ATOM   1415  N   TYR A 185      31.739  24.129  29.486  1.00 63.29           N
ATOM   1416  CA  TYR A 185      30.933  23.096  28.901  1.00 63.29           C
ATOM   1417  CB  TYR A 185      29.757  22.712  29.819  1.00 63.29           C
ATOM   1418  CG  TYR A 185      29.023  21.534  29.278  1.00 63.29           C
ATOM   1419  CD1 TYR A 185      29.483  20.259  29.520  1.00 63.29           C
ATOM   1420  CD2 TYR A 185      27.869  21.699  28.546  1.00 63.29           C
ATOM   1421  CE1 TYR A 185      28.807  19.166  29.033  1.00 63.29           C
ATOM   1422  CE2 TYR A 185      27.189  20.609  28.057  1.00 63.29           C
ATOM   1423  CZ  TYR A 185      27.658  19.341  28.300  1.00 63.29           C
ATOM   1424  OH  TYR A 185      26.961  18.221  27.799  1.00 63.29           O
ATOM   1425  C   TYR A 185      30.384  23.614  27.607  1.00 63.29           C
ATOM   1426  O   TYR A 185      29.921  24.752  27.534  1.00 63.29           O
ATOM   1427  N   VAL A 186      30.454  22.793  26.533  1.00101.32           N
ATOM   1428  CA  VAL A 186      29.940  23.225  25.263  1.00101.32           C
ATOM   1429  CB  VAL A 186      30.892  23.065  24.109  1.00101.32           C
ATOM   1430  CG1 VAL A 186      32.114  23.969  24.332  1.00101.32           C
ATOM   1431  CG2 VAL A 186      31.231  21.575  23.946  1.00101.32           C
ATOM   1432  C   VAL A 186      28.745  22.390  24.940  1.00101.32           C
ATOM   1433  O   VAL A 186      28.763  21.167  25.070  1.00101.32           O
ATOM   1434  N   VAL A 187      27.659  23.050  24.502  1.00 52.28           N
ATOM   1435  CA  VAL A 187      26.460  22.346  24.163  1.00 52.28           C
ATOM   1436  CB  VAL A 187      25.234  23.215  24.167  1.00 52.28           C
ATOM   1437  CG1 VAL A 187      24.026  22.376  23.713  1.00 52.28           C
ATOM   1438  CG2 VAL A 187      25.076  23.820  25.572  1.00 52.28           C
ATOM   1439  C   VAL A 187      26.629  21.776  22.788  1.00 52.28           C
ATOM   1440  O   VAL A 187      27.385  22.299  21.968  1.00 52.28           O
ATOM   1441  N   THR A 188      25.929  20.658  22.508  1.00 70.12           N
ATOM   1442  CA  THR A 188      26.038  20.022  21.223  1.00 70.12           C
ATOM   1443  CB  THR A 188      25.922  18.527  21.309  1.00 70.12           C
ATOM   1444  OG1 THR A 188      26.946  18.004  22.143  1.00 70.12           O
ATOM   1445  CG2 THR A 188      26.033  17.933  19.895  1.00 70.12           C
ATOM   1446  C   THR A 188      24.903  20.499  20.357  1.00 70.12           C
ATOM   1447  O   THR A 188      23.740  20.186  20.600  1.00 70.12           O
ATOM   1448  N   ARG A 189      25.247  21.334  19.357  1.00197.57           N
ATOM   1449  CA  ARG A 189      24.423  21.966  18.354  1.00197.57           C
ATOM   1450  CB  ARG A 189      25.054  23.232  17.757  1.00197.57           C
ATOM   1451  CG  ARG A 189      24.906  24.523  18.565  1.00197.57           C
ATOM   1452  CD  ARG A 189      25.702  24.604  19.862  1.00197.57           C
ATOM   1453  NE  ARG A 189      24.793  24.252  20.986  1.00197.57           N
ATOM   1454  CZ  ARG A 189      24.095  25.254  21.598  1.00197.57           C
ATOM   1455  NH1 ARG A 189      24.159  26.523  21.100  1.00197.57           N
ATOM   1456  NH2 ARG A 189      23.348  24.994  22.710  1.00197.57           N
ATOM   1457  C   ARG A 189      24.066  21.116  17.155  1.00197.57           C
ATOM   1458  O   ARG A 189      23.188  21.502  16.385  1.00197.57           O
ATOM   1459  N   TYR A 190      24.742  19.975  16.923  1.00119.50           N
ATOM   1460  CA  TYR A 190      24.693  19.264  15.662  1.00119.50           C
ATOM   1461  CB  TYR A 190      25.419  17.904  15.691  1.00119.50           C
ATOM   1462  CG  TYR A 190      26.836  18.091  16.112  1.00119.50           C
ATOM   1463  CD1 TYR A 190      27.691  18.892  15.392  1.00119.50           C
ATOM   1464  CD2 TYR A 190      27.323  17.420  17.211  1.00119.50           C
ATOM   1465  CE1 TYR A 190      28.999  19.047  15.785  1.00119.50           C
ATOM   1466  CE2 TYR A 190      28.630  17.570  17.608  1.00119.50           C
ATOM   1467  CZ  TYR A 190      29.470  18.389  16.896  1.00119.50           C
ATOM   1468  OH  TYR A 190      30.813  18.549  17.297  1.00119.50           O
ATOM   1469  C   TYR A 190      23.291  18.938  15.212  1.00119.50           C
ATOM   1470  O   TYR A 190      23.024  18.865  14.014  1.00119.50           O
ATOM   1471  N   TYR A 191      22.397  18.619  16.155  1.00129.01           N
ATOM   1472  CA  TYR A 191      21.035  18.198  15.944  1.00129.01           C
ATOM   1473  CB  TYR A 191      20.494  17.460  17.175  1.00129.01           C
ATOM   1474  CG  TYR A 191      21.487  16.362  17.340  1.00129.01           C
ATOM   1475  CD1 TYR A 191      22.618  16.572  18.095  1.00129.01           C
ATOM   1476  CD2 TYR A 191      21.314  15.146  16.723  1.00129.01           C
ATOM   1477  CE1 TYR A 191      23.557  15.582  18.249  1.00129.01           C
ATOM   1478  CE2 TYR A 191      22.251  14.150  16.873  1.00129.01           C
ATOM   1479  CZ  TYR A 191      23.374  14.367  17.637  1.00129.01           C
ATOM   1480  OH  TYR A 191      24.337  13.347  17.792  1.00129.01           O
ATOM   1481  C   TYR A 191      20.073  19.292  15.534  1.00129.01           C
ATOM   1482  O   TYR A 191      19.009  18.997  14.991  1.00129.01           O
ATOM   1483  N   ARG A 192      20.363  20.566  15.866  1.00158.12           N
ATOM   1484  CA  ARG A 192      19.450  21.671  15.672  1.00158.12           C
ATOM   1485  CB  ARG A 192      20.033  23.039  16.086  1.00158.12           C
ATOM   1486  CG  ARG A 192      20.495  23.187  17.540  1.00158.12           C
ATOM   1487  CD  ARG A 192      19.534  22.618  18.576  1.00158.12           C
ATOM   1488  NE  ARG A 192      19.804  23.291  19.879  1.00158.12           N
ATOM   1489  CZ  ARG A 192      20.998  23.135  20.519  1.00158.12           C
ATOM   1490  NH1 ARG A 192      22.055  22.566  19.871  1.00158.12           N
ATOM   1491  NH2 ARG A 192      21.133  23.565  21.807  1.00158.12           N
ATOM   1492  C   ARG A 192      19.058  21.858  14.228  1.00158.12           C
ATOM   1493  O   ARG A 192      19.875  21.729  13.318  1.00158.12           O
ATOM   1494  N   ALA A 193      17.771  22.223  14.005  1.00 44.67           N
ATOM   1495  CA  ALA A 193      17.199  22.442  12.702  1.00 44.67           C
ATOM   1496  CB  ALA A 193      15.661  22.473  12.704  1.00 44.67           C
ATOM   1497  C   ALA A 193      17.677  23.757  12.159  1.00 44.67           C
ATOM   1498  O   ALA A 193      18.138  24.622  12.901  1.00 44.67           O
ATOM   1499  N   PRO A 194      17.579  23.924  10.862  1.00148.62           N
ATOM   1500  CA  PRO A 194      17.996  25.136  10.211  1.00148.62           C
ATOM   1501  CD  PRO A 194      17.469  22.816   9.933  1.00148.62           C
ATOM   1502  CB  PRO A 194      17.888  24.867   8.706  1.00148.62           C
ATOM   1503  CG  PRO A 194      17.166  23.509   8.595  1.00148.62           C
ATOM   1504  C   PRO A 194      17.227  26.313  10.718  1.00148.62           C
ATOM   1505  O   PRO A 194      17.770  27.417  10.710  1.00148.62           O
ATOM   1506  N   GLU A 195      15.977  26.109  11.172  1.00 77.98           N
ATOM   1507  CA  GLU A 195      15.204  27.198  11.692  1.00 77.98           C
ATOM   1508  CB  GLU A 195      13.813  26.760  12.187  1.00 77.98           C
ATOM   1509  CG  GLU A 195      12.877  26.239  11.091  1.00 77.98           C
ATOM   1510  CD  GLU A 195      13.207  24.777  10.818  1.00 77.98           C
ATOM   1511  OE1 GLU A 195      14.199  24.515  10.086  1.00 77.98           O
ATOM   1512  OE2 GLU A 195      12.468  23.900  11.340  1.00 77.98           O
ATOM   1513  C   GLU A 195      15.941  27.728  12.884  1.00 77.98           C
ATOM   1514  O   GLU A 195      16.043  28.938  13.071  1.00 77.98           O
ATOM   1515  N   VAL A 196      16.456  26.817  13.734  1.00 44.94           N
ATOM   1516  CA  VAL A 196      17.173  27.189  14.923  1.00 44.94           C
ATOM   1517  CB  VAL A 196      17.478  26.016  15.810  1.00 44.94           C
ATOM   1518  CG1 VAL A 196      18.294  26.508  17.019  1.00 44.94           C
ATOM   1519  CG2 VAL A 196      16.152  25.334  16.187  1.00 44.94           C
ATOM   1520  C   VAL A 196      18.482  27.830  14.566  1.00 44.94           C
ATOM   1521  O   VAL A 196      18.832  28.874  15.113  1.00 44.94           O
ATOM   1522  N   ILE A 197      19.242  27.233  13.622  1.00109.56           N
ATOM   1523  CA  ILE A 197      20.535  27.783  13.314  1.00109.56           C
ATOM   1524  CB  ILE A 197      21.337  27.006  12.300  1.00109.56           C
ATOM   1525  CG2 ILE A 197      22.444  27.941  11.783  1.00109.56           C
ATOM   1526  CG1 ILE A 197      21.896  25.692  12.880  1.00109.56           C
ATOM   1527  CD1 ILE A 197      20.866  24.601  13.146  1.00109.56           C
ATOM   1528  C   ILE A 197      20.379  29.172  12.768  1.00109.56           C
ATOM   1529  O   ILE A 197      21.128  30.070  13.151  1.00109.56           O
ATOM   1530  N   LEU A 198      19.430  29.367  11.830  1.00139.89           N
ATOM   1531  CA  LEU A 198      19.187  30.644  11.207  1.00139.89           C
ATOM   1532  CB  LEU A 198      18.458  30.598   9.851  1.00139.89           C
ATOM   1533  CG  LEU A 198      19.335  30.022   8.721  1.00139.89           C
ATOM   1534  CD1 LEU A 198      19.420  28.494   8.789  1.00139.89           C
ATOM   1535  CD2 LEU A 198      18.921  30.551   7.343  1.00139.89           C
ATOM   1536  C   LEU A 198      18.480  31.634  12.090  1.00139.89           C
ATOM   1537  O   LEU A 198      18.588  32.838  11.861  1.00139.89           O
ATOM   1538  N   GLY A 199      17.681  31.180  13.077  1.00 33.91           N
ATOM   1539  CA  GLY A 199      17.016  32.140  13.921  1.00 33.91           C
ATOM   1540  C   GLY A 199      15.688  32.502  13.332  1.00 33.91           C
ATOM   1541  O   GLY A 199      15.194  33.612  13.525  1.00 33.91           O
ATOM   1542  N   MET A 200      15.087  31.575  12.563  1.00134.84           N
ATOM   1543  CA  MET A 200      13.798  31.814  11.982  1.00134.84           C
ATOM   1544  CB  MET A 200      13.659  31.217  10.567  1.00134.84           C
ATOM   1545  CG  MET A 200      14.105  29.760  10.441  1.00134.84           C
ATOM   1546  SD  MET A 200      14.406  29.216   8.729  1.00134.84           S
ATOM   1547  CE  MET A 200      12.717  29.488   8.121  1.00134.84           C
ATOM   1548  C   MET A 200      12.727  31.308  12.901  1.00134.84           C
ATOM   1549  O   MET A 200      13.012  30.796  13.982  1.00134.84           O
ATOM   1550  N   GLY A 201      11.448  31.507  12.519  1.00 26.44           N
ATOM   1551  CA  GLY A 201      10.358  31.036  13.328  1.00 26.44           C
ATOM   1552  C   GLY A 201      10.321  29.550  13.163  1.00 26.44           C
ATOM   1553  O   GLY A 201      10.947  29.010  12.252  1.00 26.44           O
ATOM   1554  N   TYR A 202       9.598  28.838  14.053  1.00 62.92           N
ATOM   1555  CA  TYR A 202       9.574  27.409  13.933  1.00 62.92           C
ATOM   1556  CB  TYR A 202      10.626  26.702  14.810  1.00 62.92           C
ATOM   1557  CG  TYR A 202      10.399  27.068  16.237  1.00 62.92           C
ATOM   1558  CD1 TYR A 202       9.508  26.359  17.011  1.00 62.92           C
ATOM   1559  CD2 TYR A 202      11.082  28.120  16.805  1.00 62.92           C
ATOM   1560  CE1 TYR A 202       9.302  26.695  18.328  1.00 62.92           C
ATOM   1561  CE2 TYR A 202      10.879  28.461  18.121  1.00 62.92           C
ATOM   1562  CZ  TYR A 202       9.988  27.747  18.885  1.00 62.92           C
ATOM   1563  OH  TYR A 202       9.778  28.093  20.237  1.00 62.92           O
ATOM   1564  C   TYR A 202       8.218  26.858  14.269  1.00 62.92           C
ATOM   1565  O   TYR A 202       7.374  27.534  14.855  1.00 62.92           O
ATOM   1566  N   LYS A 203       8.000  25.586  13.863  1.00169.24           N
ATOM   1567  CA  LYS A 203       6.792  24.824  14.041  1.00169.24           C
ATOM   1568  CB  LYS A 203       6.246  24.256  12.722  1.00169.24           C
ATOM   1569  CG  LYS A 203       5.982  25.271  11.618  1.00169.24           C
ATOM   1570  CD  LYS A 203       5.932  24.636  10.225  1.00169.24           C
ATOM   1571  CE  LYS A 203       5.267  23.258  10.193  1.00169.24           C
ATOM   1572  NZ  LYS A 203       5.265  22.727   8.812  1.00169.24           N
ATOM   1573  C   LYS A 203       7.212  23.578  14.749  1.00169.24           C
ATOM   1574  O   LYS A 203       8.385  23.402  15.064  1.00169.24           O
ATOM   1575  N   GLU A 204       6.250  22.655  14.940  1.00138.92           N
ATOM   1576  CA  GLU A 204       6.398  21.429  15.672  1.00138.92           C
ATOM   1577  CB  GLU A 204       5.070  20.667  15.724  1.00138.92           C
ATOM   1578  CG  GLU A 204       4.891  19.951  17.049  1.00138.92           C
ATOM   1579  CD  GLU A 204       4.721  21.063  18.076  1.00138.92           C
ATOM   1580  OE1 GLU A 204       4.594  22.241  17.644  1.00138.92           O
ATOM   1581  OE2 GLU A 204       4.721  20.758  19.298  1.00138.92           O
ATOM   1582  C   GLU A 204       7.425  20.557  15.002  1.00138.92           C
ATOM   1583  O   GLU A 204       8.214  19.869  15.647  1.00138.92           O
ATOM   1584  N   ASN A 205       7.448  20.624  13.669  1.00172.58           N
ATOM   1585  CA  ASN A 205       8.242  19.906  12.717  1.00172.58           C
ATOM   1586  CB  ASN A 205       7.765  20.351  11.325  1.00172.58           C
ATOM   1587  CG  ASN A 205       8.862  20.264  10.304  1.00172.58           C
ATOM   1588  OD1 ASN A 205       9.762  21.100  10.335  1.00172.58           O
ATOM   1589  ND2 ASN A 205       8.771  19.283   9.369  1.00172.58           N
ATOM   1590  C   ASN A 205       9.716  20.162  12.911  1.00172.58           C
ATOM   1591  O   ASN A 205      10.551  19.460  12.339  1.00172.58           O
ATOM   1592  N   VAL A 206      10.085  21.205  13.678  1.00109.73           N
ATOM   1593  CA  VAL A 206      11.470  21.522  13.916  1.00109.73           C
ATOM   1594  CB  VAL A 206      11.646  22.684  14.858  1.00109.73           C
ATOM   1595  CG1 VAL A 206      11.119  22.285  16.247  1.00109.73           C
ATOM   1596  CG2 VAL A 206      13.125  23.103  14.855  1.00109.73           C
ATOM   1597  C   VAL A 206      12.146  20.325  14.529  1.00109.73           C
ATOM   1598  O   VAL A 206      13.323  20.064  14.281  1.00109.73           O
ATOM   1599  N   ASP A 207      11.414  19.573  15.369  1.00 77.03           N
ATOM   1600  CA  ASP A 207      11.929  18.422  16.061  1.00 77.03           C
ATOM   1601  CB  ASP A 207      10.947  17.901  17.125  1.00 77.03           C
ATOM   1602  CG  ASP A 207      10.882  18.945  18.235  1.00 77.03           C
ATOM   1603  OD1 ASP A 207      11.902  19.657  18.437  1.00 77.03           O
ATOM   1604  OD2 ASP A 207       9.812  19.050  18.892  1.00 77.03           O
ATOM   1605  C   ASP A 207      12.221  17.307  15.100  1.00 77.03           C
ATOM   1606  O   ASP A 207      13.056  16.444  15.364  1.00 77.03           O
ATOM   1607  N   LEU A 208      11.500  17.271  13.973  1.00148.46           N
ATOM   1608  CA  LEU A 208      11.627  16.204  13.031  1.00148.46           C
ATOM   1609  CB  LEU A 208      10.422  16.217  12.087  1.00148.46           C
ATOM   1610  CG  LEU A 208      10.259  14.912  11.324  1.00148.46           C
ATOM   1611  CD1 LEU A 208       8.853  14.797  10.735  1.00148.46           C
ATOM   1612  CD2 LEU A 208      11.355  14.796  10.270  1.00148.46           C
ATOM   1613  C   LEU A 208      12.982  16.240  12.373  1.00148.46           C
ATOM   1614  O   LEU A 208      13.529  15.200  12.004  1.00148.46           O
ATOM   1615  N   TRP A 209      13.569  17.442  12.208  1.00 66.67           N
ATOM   1616  CA  TRP A 209      14.894  17.555  11.654  1.00 66.67           C
ATOM   1617  CB  TRP A 209      15.387  19.012  11.584  1.00 66.67           C
ATOM   1618  CG  TRP A 209      16.832  19.167  11.167  1.00 66.67           C
ATOM   1619  CD2 TRP A 209      17.291  19.371   9.820  1.00 66.67           C
ATOM   1620  CD1 TRP A 209      17.946  19.169  11.955  1.00 66.67           C
ATOM   1621  NE1 TRP A 209      19.069  19.359  11.186  1.00 66.67           N
ATOM   1622  CE2 TRP A 209      18.681  19.487   9.870  1.00 66.67           C
ATOM   1623  CE3 TRP A 209      16.611  19.460   8.639  1.00 66.67           C
ATOM   1624  CZ2 TRP A 209      19.414  19.693   8.736  1.00 66.67           C
ATOM   1625  CZ3 TRP A 209      17.354  19.665   7.497  1.00 66.67           C
ATOM   1626  CH2 TRP A 209      18.728  19.780   7.545  1.00 66.67           C
ATOM   1627  C   TRP A 209      15.846  16.821  12.551  1.00 66.67           C
ATOM   1628  O   TRP A 209      16.710  16.082  12.081  1.00 66.67           O
ATOM   1629  N   SER A 210      15.702  17.003  13.878  1.00 35.89           N
ATOM   1630  CA  SER A 210      16.590  16.403  14.839  1.00 35.89           C
ATOM   1631  CB  SER A 210      16.242  16.790  16.286  1.00 35.89           C
ATOM   1632  OG  SER A 210      16.380  18.193  16.461  1.00 35.89           O
ATOM   1633  C   SER A 210      16.496  14.912  14.744  1.00 35.89           C
ATOM   1634  O   SER A 210      17.508  14.217  14.813  1.00 35.89           O
ATOM   1635  N   VAL A 211      15.272  14.378  14.577  1.00 38.89           N
ATOM   1636  CA  VAL A 211      15.085  12.959  14.488  1.00 38.89           C
ATOM   1637  CB  VAL A 211      13.643  12.579  14.303  1.00 38.89           C
ATOM   1638  CG1 VAL A 211      13.553  11.053  14.138  1.00 38.89           C
ATOM   1639  CG2 VAL A 211      12.831  13.129  15.489  1.00 38.89           C
ATOM   1640  C   VAL A 211      15.834  12.487  13.281  1.00 38.89           C
ATOM   1641  O   VAL A 211      16.461  11.428  13.296  1.00 38.89           O
ATOM   1642  N   GLY A 212      15.784  13.280  12.195  1.00 25.54           N
ATOM   1643  CA  GLY A 212      16.423  12.923  10.961  1.00 25.54           C
ATOM   1644  C   GLY A 212      17.902  12.817  11.166  1.00 25.54           C
ATOM   1645  O   GLY A 212      18.538  11.908  10.636  1.00 25.54           O
ATOM   1646  N   CYS A 213      18.491  13.759  11.927  1.00 35.66           N
ATOM   1647  CA  CYS A 213      19.910  13.760  12.152  1.00 35.66           C
ATOM   1648  CB  CYS A 213      20.391  14.981  12.956  1.00 35.66           C
ATOM   1649  SG  CYS A 213      20.178  16.540  12.044  1.00 35.66           S
ATOM   1650  C   CYS A 213      20.277  12.532  12.924  1.00 35.66           C
ATOM   1651  O   CYS A 213      21.306  11.910  12.663  1.00 35.66           O
ATOM   1652  N   ILE A 214      19.438  12.163  13.909  1.00111.06           N
ATOM   1653  CA  ILE A 214      19.684  11.028  14.755  1.00111.06           C
ATOM   1654  CB  ILE A 214      18.590  10.836  15.770  1.00111.06           C
ATOM   1655  CG2 ILE A 214      18.952   9.592  16.598  1.00111.06           C
ATOM   1656  CG1 ILE A 214      18.355  12.097  16.622  1.00111.06           C
ATOM   1657  CD1 ILE A 214      19.518  12.480  17.528  1.00111.06           C
ATOM   1658  C   ILE A 214      19.636   9.789  13.912  1.00111.06           C
ATOM   1659  O   ILE A 214      20.500   8.918  14.006  1.00111.06           O
ATOM   1660  N   MET A 215      18.601   9.688  13.057  1.00 56.70           N
ATOM   1661  CA  MET A 215      18.382   8.526  12.244  1.00 56.70           C
ATOM   1662  CB  MET A 215      17.102   8.668  11.397  1.00 56.70           C
ATOM   1663  CG  MET A 215      16.773   7.466  10.512  1.00 56.70           C
ATOM   1664  SD  MET A 215      15.256   7.675   9.532  1.00 56.70           S
ATOM   1665  CE  MET A 215      15.325   6.026   8.777  1.00 56.70           C
ATOM   1666  C   MET A 215      19.538   8.357  11.307  1.00 56.70           C
ATOM   1667  O   MET A 215      20.058   7.254  11.144  1.00 56.70           O
ATOM   1668  N   GLY A 216      19.991   9.462  10.687  1.00 24.37           N
ATOM   1669  CA  GLY A 216      21.065   9.399   9.738  1.00 24.37           C
ATOM   1670  C   GLY A 216      22.296   8.897  10.425  1.00 24.37           C
ATOM   1671  O   GLY A 216      23.051   8.109   9.861  1.00 24.37           O
ATOM   1672  N   GLU A 217      22.547   9.368  11.659  1.00 93.95           N
ATOM   1673  CA  GLU A 217      23.701   8.954  12.406  1.00 93.95           C
ATOM   1674  CB  GLU A 217      23.894   9.705  13.730  1.00 93.95           C
ATOM   1675  CG  GLU A 217      24.519  11.088  13.590  1.00 93.95           C
ATOM   1676  CD  GLU A 217      24.718  11.639  14.993  1.00 93.95           C
ATOM   1677  OE1 GLU A 217      25.525  11.046  15.758  1.00 93.95           O
ATOM   1678  OE2 GLU A 217      24.060  12.663  15.319  1.00 93.95           O
ATOM   1679  C   GLU A 217      23.582   7.509  12.765  1.00 93.95           C
ATOM   1680  O   GLU A 217      24.578   6.791  12.798  1.00 93.95           O
ATOM   1681  N   MET A 218      22.366   7.034  13.080  0.50105.74           N
ATOM   1682  CA  MET A 218      22.260   5.657  13.457  0.50105.74           C
ATOM   1683  CB  MET A 218      20.849   5.233  13.917  0.50105.74           C
ATOM   1684  CG  MET A 218      20.417   5.893  15.233  0.50105.74           C
ATOM   1685  SD  MET A 218      19.056   5.060  16.114  0.50105.74           S
ATOM   1686  CE  MET A 218      17.734   5.440  14.933  0.50105.74           C
ATOM   1687  C   MET A 218      22.656   4.809  12.280  0.50105.74           C
ATOM   1688  O   MET A 218      23.266   3.754  12.457  0.50105.74           O
ATOM   1689  N   VAL A 219      22.266   5.204  11.046  1.00153.88           N
ATOM   1690  CA  VAL A 219      22.644   4.407   9.907  1.00153.88           C
ATOM   1691  CB  VAL A 219      21.863   4.691   8.648  1.00153.88           C
ATOM   1692  CG1 VAL A 219      20.405   4.282   8.875  1.00153.88           C
ATOM   1693  CG2 VAL A 219      22.010   6.161   8.249  1.00153.88           C
ATOM   1694  C   VAL A 219      24.114   4.497   9.564  1.00153.88           C
ATOM   1695  O   VAL A 219      24.777   3.473   9.403  1.00153.88           O
ATOM   1696  N   CYS A 220      24.643   5.731   9.404  0.50 91.66           N
ATOM   1697  CA  CYS A 220      26.002   6.021   8.996  0.50 91.66           C
ATOM   1698  CB  CYS A 220      26.160   7.424   8.384  0.50 91.66           C
ATOM   1699  SG  CYS A 220      25.828   8.761   9.568  0.50 91.66           S
ATOM   1700  C   CYS A 220      27.022   5.870  10.093  0.50 91.66           C
ATOM   1701  O   CYS A 220      28.212   5.707   9.822  0.50 91.66           O
ATOM   1702  N   HIS A 221      26.592   5.971  11.361  1.00 78.92           N
ATOM   1703  CA  HIS A 221      27.462   5.885  12.505  1.00 78.92           C
ATOM   1704  ND1 HIS A 221      26.696   2.819  13.387  1.00 78.92           N
ATOM   1705  CG  HIS A 221      27.448   3.359  12.371  1.00 78.92           C
ATOM   1706  CB  HIS A 221      28.295   4.591  12.507  1.00 78.92           C
ATOM   1707  NE2 HIS A 221      26.366   1.531  11.606  1.00 78.92           N
ATOM   1708  CD2 HIS A 221      27.236   2.560  11.289  1.00 78.92           C
ATOM   1709  CE1 HIS A 221      26.069   1.729  12.877  1.00 78.92           C
ATOM   1710  C   HIS A 221      28.414   7.042  12.503  1.00 78.92           C
ATOM   1711  O   HIS A 221      29.526   6.935  13.017  1.00 78.92           O
ATOM   1712  N   LYS A 222      27.983   8.194  11.950  1.00139.37           N
ATOM   1713  CA  LYS A 222      28.814   9.361  11.914  1.00139.37           C
ATOM   1714  CB  LYS A 222      29.513   9.489  10.554  1.00139.37           C
ATOM   1715  CG  LYS A 222      30.718  10.417  10.543  1.00139.37           C
ATOM   1716  CD  LYS A 222      31.579  10.251   9.290  1.00139.37           C
ATOM   1717  CE  LYS A 222      32.447   8.991   9.299  1.00139.37           C
ATOM   1718  NZ  LYS A 222      31.620   7.802   8.996  1.00139.37           N
ATOM   1719  C   LYS A 222      27.896  10.540  12.090  1.00139.37           C
ATOM   1720  O   LYS A 222      26.742  10.489  11.669  1.00139.37           O
ATOM   1721  N   ILE A 223      28.371  11.636  12.725  1.00106.93           N
ATOM   1722  CA  ILE A 223      27.519  12.785  12.906  1.00106.93           C
ATOM   1723  CB  ILE A 223      28.046  13.825  13.861  1.00106.93           C
ATOM   1724  CG2 ILE A 223      27.083  15.022  13.820  1.00106.93           C
ATOM   1725  CG1 ILE A 223      28.222  13.254  15.277  1.00106.93           C
ATOM   1726  CD1 ILE A 223      29.409  12.307  15.411  1.00106.93           C
ATOM   1727  C   ILE A 223      27.385  13.443  11.568  1.00106.93           C
ATOM   1728  O   ILE A 223      28.376  13.664  10.874  1.00106.93           O
ATOM   1729  N   LEU A 224      26.134  13.740  11.161  1.00 68.95           N
ATOM   1730  CA  LEU A 224      25.872  14.306   9.867  1.00 68.95           C
ATOM   1731  CB  LEU A 224      24.371  14.401   9.548  1.00 68.95           C
ATOM   1732  CG  LEU A 224      23.669  13.035   9.460  1.00 68.95           C
ATOM   1733  CD1 LEU A 224      22.195  13.193   9.049  1.00 68.95           C
ATOM   1734  CD2 LEU A 224      24.443  12.064   8.554  1.00 68.95           C
ATOM   1735  C   LEU A 224      26.428  15.695   9.733  1.00 68.95           C
ATOM   1736  O   LEU A 224      27.120  15.980   8.756  1.00 68.95           O
ATOM   1737  N   PHE A 225      26.149  16.601  10.700  1.00114.79           N
ATOM   1738  CA  PHE A 225      26.612  17.958  10.531  1.00114.79           C
ATOM   1739  CB  PHE A 225      25.453  18.959  10.372  1.00114.79           C
ATOM   1740  CG  PHE A 225      24.567  18.474   9.272  1.00114.79           C
ATOM   1741  CD1 PHE A 225      24.952  18.554   7.953  1.00114.79           C
ATOM   1742  CD2 PHE A 225      23.329  17.949   9.570  1.00114.79           C
ATOM   1743  CE1 PHE A 225      24.120  18.105   6.953  1.00114.79           C
ATOM   1744  CE2 PHE A 225      22.493  17.500   8.576  1.00114.79           C
ATOM   1745  CZ  PHE A 225      22.889  17.576   7.262  1.00114.79           C
ATOM   1746  C   PHE A 225      27.364  18.384  11.773  1.00114.79           C
ATOM   1747  O   PHE A 225      26.817  19.048  12.652  1.00114.79           O
ATOM   1748  N   PRO A 226      28.632  18.071  11.794  1.00250.07           N
ATOM   1749  CA  PRO A 226      29.524  18.300  12.920  1.00250.07           C
ATOM   1750  CD  PRO A 226      29.045  16.907  11.025  1.00250.07           C
ATOM   1751  CB  PRO A 226      30.675  17.308  12.759  1.00250.07           C
ATOM   1752  CG  PRO A 226      30.103  16.194  11.876  1.00250.07           C
ATOM   1753  C   PRO A 226      30.076  19.690  13.117  1.00250.07           C
ATOM   1754  O   PRO A 226      31.189  19.785  13.630  1.00250.07           O
ATOM   1755  N   GLY A 227      29.396  20.769  12.697  1.00 58.90           N
ATOM   1756  CA  GLY A 227      29.982  22.089  12.719  1.00 58.90           C
ATOM   1757  C   GLY A 227      30.463  22.548  14.070  1.00 58.90           C
ATOM   1758  O   GLY A 227      29.853  22.299  15.109  1.00 58.90           O
ATOM   1759  N   ARG A 228      31.609  23.268  14.041  1.00185.22           N
ATOM   1760  CA  ARG A 228      32.261  23.879  15.168  1.00185.22           C
ATOM   1761  CB  ARG A 228      33.576  24.565  14.768  1.00185.22           C
ATOM   1762  CG  ARG A 228      34.600  23.617  14.146  1.00185.22           C
ATOM   1763  CD  ARG A 228      35.829  24.334  13.583  1.00185.22           C
ATOM   1764  NE  ARG A 228      36.457  25.094  14.699  1.00185.22           N
ATOM   1765  CZ  ARG A 228      37.690  25.657  14.536  1.00185.22           C
ATOM   1766  NH1 ARG A 228      38.352  25.526  13.349  1.00185.22           N
ATOM   1767  NH2 ARG A 228      38.263  26.353  15.562  1.00185.22           N
ATOM   1768  C   ARG A 228      31.365  24.964  15.670  1.00185.22           C
ATOM   1769  O   ARG A 228      31.237  25.177  16.874  1.00185.22           O
ATOM   1770  N   ASP A 229      30.754  25.711  14.731  1.00 71.57           N
ATOM   1771  CA  ASP A 229      29.862  26.779  15.069  1.00 71.57           C
ATOM   1772  CB  ASP A 229      30.535  28.165  15.043  1.00 71.57           C
ATOM   1773  CG  ASP A 229      31.161  28.421  13.678  1.00 71.57           C
ATOM   1774  OD1 ASP A 229      30.884  27.646  12.725  1.00 71.57           O
ATOM   1775  OD2 ASP A 229      31.947  29.399  13.579  1.00 71.57           O
ATOM   1776  C   ASP A 229      28.706  26.736  14.115  1.00 71.57           C
ATOM   1777  O   ASP A 229      28.644  25.871  13.243  1.00 71.57           O
ATOM   1778  N   TYR A 230      27.749  27.672  14.269  1.00 92.45           N
ATOM   1779  CA  TYR A 230      26.575  27.717  13.443  1.00 92.45           C
ATOM   1780  CB  TYR A 230      25.522  28.740  13.916  1.00 92.45           C
ATOM   1781  CG  TYR A 230      24.819  28.159  15.105  1.00 92.45           C
ATOM   1782  CD1 TYR A 230      23.886  27.163  14.926  1.00 92.45           C
ATOM   1783  CD2 TYR A 230      25.064  28.598  16.388  1.00 92.45           C
ATOM   1784  CE1 TYR A 230      23.212  26.610  15.991  1.00 92.45           C
ATOM   1785  CE2 TYR A 230      24.393  28.048  17.461  1.00 92.45           C
ATOM   1786  CZ  TYR A 230      23.464  27.052  17.265  1.00 92.45           C
ATOM   1787  OH  TYR A 230      22.771  26.484  18.356  1.00 92.45           O
ATOM   1788  C   TYR A 230      26.938  27.971  12.010  1.00 92.45           C
ATOM   1789  O   TYR A 230      26.276  27.463  11.106  1.00 92.45           O
ATOM   1790  N   ILE A 231      27.967  28.796  11.748  1.00 50.76           N
ATOM   1791  CA  ILE A 231      28.341  29.047  10.383  1.00 50.76           C
ATOM   1792  CB  ILE A 231      29.391  30.105  10.241  1.00 50.76           C
ATOM   1793  CG2 ILE A 231      29.865  30.135   8.779  1.00 50.76           C
ATOM   1794  CG1 ILE A 231      28.817  31.445  10.727  1.00 50.76           C
ATOM   1795  CD1 ILE A 231      29.835  32.578  10.735  1.00 50.76           C
ATOM   1796  C   ILE A 231      28.838  27.779   9.756  1.00 50.76           C
ATOM   1797  O   ILE A 231      28.473  27.460   8.625  1.00 50.76           O
ATOM   1798  N   ASP A 232      29.689  27.024  10.478  1.00 84.24           N
ATOM   1799  CA  ASP A 232      30.217  25.783   9.980  1.00 84.24           C
ATOM   1800  CB  ASP A 232      31.202  25.099  10.942  1.00 84.24           C
ATOM   1801  CG  ASP A 232      32.573  25.711  10.753  1.00 84.24           C
ATOM   1802  OD1 ASP A 232      32.956  25.944   9.577  1.00 84.24           O
ATOM   1803  OD2 ASP A 232      33.257  25.949  11.782  1.00 84.24           O
ATOM   1804  C   ASP A 232      29.091  24.818   9.817  1.00 84.24           C
ATOM   1805  O   ASP A 232      29.049  24.061   8.849  1.00 84.24           O
ATOM   1806  N   GLN A 233      28.136  24.835  10.764  1.00147.21           N
ATOM   1807  CA  GLN A 233      27.053  23.894  10.750  1.00147.21           C
ATOM   1808  CB  GLN A 233      25.988  24.189  11.821  1.00147.21           C
ATOM   1809  CG  GLN A 233      26.412  23.909  13.256  1.00147.21           C
ATOM   1810  CD  GLN A 233      26.167  22.433  13.525  1.00147.21           C
ATOM   1811  OE1 GLN A 233      26.542  21.921  14.578  1.00147.21           O
ATOM   1812  NE2 GLN A 233      25.520  21.731  12.555  1.00147.21           N
ATOM   1813  C   GLN A 233      26.305  24.032   9.466  1.00147.21           C
ATOM   1814  O   GLN A 233      26.007  23.043   8.799  1.00147.21           O
ATOM   1815  N   TRP A 234      26.000  25.283   9.084  1.00 80.39           N
ATOM   1816  CA  TRP A 234      25.228  25.544   7.906  1.00 80.39           C
ATOM   1817  CB  TRP A 234      24.907  27.042   7.727  1.00 80.39           C
ATOM   1818  CG  TRP A 234      24.131  27.398   6.477  1.00 80.39           C
ATOM   1819  CD2 TRP A 234      22.742  27.096   6.267  1.00 80.39           C
ATOM   1820  CD1 TRP A 234      24.566  28.016   5.340  1.00 80.39           C
ATOM   1821  NE1 TRP A 234      23.531  28.134   4.443  1.00 80.39           N
ATOM   1822  CE2 TRP A 234      22.404  27.567   4.998  1.00 80.39           C
ATOM   1823  CE3 TRP A 234      21.824  26.474   7.064  1.00 80.39           C
ATOM   1824  CZ2 TRP A 234      21.137  27.422   4.506  1.00 80.39           C
ATOM   1825  CZ3 TRP A 234      20.548  26.331   6.566  1.00 80.39           C
ATOM   1826  CH2 TRP A 234      20.211  26.796   5.312  1.00 80.39           C
ATOM   1827  C   TRP A 234      25.979  25.052   6.708  1.00 80.39           C
ATOM   1828  O   TRP A 234      25.386  24.488   5.789  1.00 80.39           O
ATOM   1829  N   ASN A 235      27.312  25.242   6.692  1.00 36.78           N
ATOM   1830  CA  ASN A 235      28.106  24.839   5.566  1.00 36.78           C
ATOM   1831  CB  ASN A 235      29.605  25.142   5.756  1.00 36.78           C
ATOM   1832  CG  ASN A 235      29.797  26.651   5.662  1.00 36.78           C
ATOM   1833  OD1 ASN A 235      28.956  27.354   5.103  1.00 36.78           O
ATOM   1834  ND2 ASN A 235      30.932  27.166   6.207  1.00 36.78           N
ATOM   1835  C   ASN A 235      27.959  23.360   5.370  1.00 36.78           C
ATOM   1836  O   ASN A 235      27.778  22.895   4.245  1.00 36.78           O
ATOM   1837  N   LYS A 236      28.018  22.582   6.468  1.00 95.63           N
ATOM   1838  CA  LYS A 236      27.918  21.153   6.376  1.00 95.63           C
ATOM   1839  CB  LYS A 236      28.107  20.437   7.727  1.00 95.63           C
ATOM   1840  CG  LYS A 236      29.560  20.306   8.202  1.00 95.63           C
ATOM   1841  CD  LYS A 236      30.214  21.578   8.736  1.00 95.63           C
ATOM   1842  CE  LYS A 236      31.621  21.317   9.282  1.00 95.63           C
ATOM   1843  NZ  LYS A 236      32.100  22.478  10.059  1.00 95.63           N
ATOM   1844  C   LYS A 236      26.569  20.762   5.849  1.00 95.63           C
ATOM   1845  O   LYS A 236      26.463  19.840   5.042  1.00 95.63           O
ATOM   1846  N   VAL A 237      25.497  21.445   6.298  1.00 49.76           N
ATOM   1847  CA  VAL A 237      24.157  21.105   5.894  1.00 49.76           C
ATOM   1848  CB  VAL A 237      23.133  22.002   6.531  1.00 49.76           C
ATOM   1849  CG1 VAL A 237      21.754  21.663   5.945  1.00 49.76           C
ATOM   1850  CG2 VAL A 237      23.219  21.859   8.061  1.00 49.76           C
ATOM   1851  C   VAL A 237      23.996  21.264   4.408  1.00 49.76           C
ATOM   1852  O   VAL A 237      23.531  20.359   3.716  1.00 49.76           O
ATOM   1853  N   ILE A 238      24.392  22.432   3.877  1.00 58.20           N
ATOM   1854  CA  ILE A 238      24.234  22.736   2.484  1.00 58.20           C
ATOM   1855  CB  ILE A 238      24.512  24.180   2.176  1.00 58.20           C
ATOM   1856  CG2 ILE A 238      23.410  25.013   2.855  1.00 58.20           C
ATOM   1857  CG1 ILE A 238      25.944  24.569   2.581  1.00 58.20           C
ATOM   1858  CD1 ILE A 238      26.389  25.927   2.039  1.00 58.20           C
ATOM   1859  C   ILE A 238      25.092  21.839   1.653  1.00 58.20           C
ATOM   1860  O   ILE A 238      24.718  21.458   0.545  1.00 58.20           O
ATOM   1861  N   GLU A 239      26.288  21.490   2.150  1.00 67.80           N
ATOM   1862  CA  GLU A 239      27.149  20.668   1.359  1.00 67.80           C
ATOM   1863  CB  GLU A 239      28.484  20.419   2.074  1.00 67.80           C
ATOM   1864  CG  GLU A 239      29.287  21.713   2.241  1.00 67.80           C
ATOM   1865  CD  GLU A 239      30.294  21.508   3.359  1.00 67.80           C
ATOM   1866  OE1 GLU A 239      30.171  20.481   4.078  1.00 67.80           O
ATOM   1867  OE2 GLU A 239      31.191  22.378   3.520  1.00 67.80           O
ATOM   1868  C   GLU A 239      26.465  19.356   1.081  1.00 67.80           C
ATOM   1869  O   GLU A 239      26.452  18.894  -0.058  1.00 67.80           O
ATOM   1870  N   GLN A 240      25.893  18.695   2.102  0.50113.56           N
ATOM   1871  CA  GLN A 240      25.265  17.434   1.825  0.50113.56           C
ATOM   1872  CB  GLN A 240      25.120  16.573   3.079  0.50113.56           C
ATOM   1873  CG  GLN A 240      26.498  16.223   3.631  0.50113.56           C
ATOM   1874  CD  GLN A 240      26.290  15.322   4.821  0.50113.56           C
ATOM   1875  OE1 GLN A 240      25.588  14.318   4.720  0.50113.56           O
ATOM   1876  NE2 GLN A 240      26.906  15.691   5.974  0.50113.56           N
ATOM   1877  C   GLN A 240      23.923  17.552   1.147  0.50113.56           C
ATOM   1878  O   GLN A 240      23.649  16.843   0.179  0.50113.56           O
ATOM   1879  N   LEU A 241      23.037  18.421   1.673  1.00 85.86           N
ATOM   1880  CA  LEU A 241      21.689  18.608   1.189  1.00 85.86           C
ATOM   1881  CB  LEU A 241      20.773  19.282   2.215  1.00 85.86           C
ATOM   1882  CG  LEU A 241      20.494  18.375   3.418  1.00 85.86           C
ATOM   1883  CD1 LEU A 241      19.481  19.024   4.374  1.00 85.86           C
ATOM   1884  CD2 LEU A 241      20.090  16.968   2.945  1.00 85.86           C
ATOM   1885  C   LEU A 241      21.582  19.413  -0.071  1.00 85.86           C
ATOM   1886  O   LEU A 241      20.697  19.169  -0.890  1.00 85.86           O
ATOM   1887  N   GLY A 242      22.439  20.435  -0.238  1.00 28.45           N
ATOM   1888  CA  GLY A 242      22.336  21.302  -1.379  1.00 28.45           C
ATOM   1889  C   GLY A 242      21.703  22.577  -0.913  1.00 28.45           C
ATOM   1890  O   GLY A 242      20.963  22.591   0.070  1.00 28.45           O
ATOM   1891  N   THR A 243      21.969  23.688  -1.632  1.00 44.26           N
ATOM   1892  CA  THR A 243      21.459  24.970  -1.235  1.00 44.26           C
ATOM   1893  CB  THR A 243      22.018  26.105  -2.041  1.00 44.26           C
ATOM   1894  OG1 THR A 243      23.435  26.115  -1.946  1.00 44.26           O
ATOM   1895  CG2 THR A 243      21.449  27.426  -1.495  1.00 44.26           C
ATOM   1896  C   THR A 243      19.971  24.958  -1.413  1.00 44.26           C
ATOM   1897  O   THR A 243      19.438  24.348  -2.340  1.00 44.26           O
ATOM   1898  N   PRO A 244      19.295  25.638  -0.523  1.00169.19           N
ATOM   1899  CA  PRO A 244      17.857  25.681  -0.544  1.00169.19           C
ATOM   1900  CD  PRO A 244      19.827  25.857   0.815  1.00169.19           C
ATOM   1901  CB  PRO A 244      17.436  26.279   0.798  1.00169.19           C
ATOM   1902  CG  PRO A 244      18.602  25.941   1.740  1.00169.19           C
ATOM   1903  C   PRO A 244      17.348  26.480  -1.701  1.00169.19           C
ATOM   1904  O   PRO A 244      18.081  27.310  -2.236  1.00169.19           O
ATOM   1905  N   CYS A 245      16.082  26.241  -2.085  0.50 82.69           N
ATOM   1906  CA  CYS A 245      15.452  26.884  -3.201  0.50 82.69           C
ATOM   1907  CB  CYS A 245      14.125  26.188  -3.563  0.50 82.69           C
ATOM   1908  SG  CYS A 245      13.453  26.639  -5.188  0.50 82.69           S
ATOM   1909  C   CYS A 245      15.180  28.311  -2.826  0.50 82.69           C
ATOM   1910  O   CYS A 245      15.239  28.685  -1.655  0.50 82.69           O
ATOM   1911  N   PRO A 246      14.915  29.132  -3.809  1.00132.42           N
ATOM   1912  CA  PRO A 246      14.626  30.514  -3.551  1.00132.42           C
ATOM   1913  CD  PRO A 246      15.552  28.978  -5.105  1.00132.42           C
ATOM   1914  CB  PRO A 246      14.660  31.222  -4.910  1.00132.42           C
ATOM   1915  CG  PRO A 246      14.911  30.098  -5.937  1.00132.42           C
ATOM   1916  C   PRO A 246      13.378  30.720  -2.750  1.00132.42           C
ATOM   1917  O   PRO A 246      13.255  31.776  -2.130  1.00132.42           O
ATOM   1918  N   GLU A 247      12.443  29.750  -2.735  1.00 60.99           N
ATOM   1919  CA  GLU A 247      11.242  29.953  -1.974  1.00 60.99           C
ATOM   1920  CB  GLU A 247      10.252  28.773  -1.998  1.00 60.99           C
ATOM   1921  CG  GLU A 247       9.722  28.391  -3.379  1.00 60.99           C
ATOM   1922  CD  GLU A 247      10.594  27.253  -3.878  1.00 60.99           C
ATOM   1923  OE1 GLU A 247      11.496  26.834  -3.104  1.00 60.99           O
ATOM   1924  OE2 GLU A 247      10.367  26.776  -5.022  1.00 60.99           O
ATOM   1925  C   GLU A 247      11.648  30.086  -0.541  1.00 60.99           C
ATOM   1926  O   GLU A 247      11.101  30.900   0.200  1.00 60.99           O
ATOM   1927  N   PHE A 248      12.632  29.267  -0.129  1.00 59.11           N
ATOM   1928  CA  PHE A 248      13.133  29.208   1.214  1.00 59.11           C
ATOM   1929  CB  PHE A 248      14.197  28.101   1.370  1.00 59.11           C
ATOM   1930  CG  PHE A 248      14.702  28.066   2.773  1.00 59.11           C
ATOM   1931  CD1 PHE A 248      14.016  27.395   3.758  1.00 59.11           C
ATOM   1932  CD2 PHE A 248      15.884  28.692   3.099  1.00 59.11           C
ATOM   1933  CE1 PHE A 248      14.490  27.364   5.049  1.00 59.11           C
ATOM   1934  CE2 PHE A 248      16.365  28.664   4.387  1.00 59.11           C
ATOM   1935  CZ  PHE A 248      15.667  28.000   5.367  1.00 59.11           C
ATOM   1936  C   PHE A 248      13.766  30.516   1.591  1.00 59.11           C
ATOM   1937  O   PHE A 248      13.570  31.010   2.700  1.00 59.11           O
ATOM   1938  N   MET A 249      14.517  31.132   0.660  1.00 56.11           N
ATOM   1939  CA  MET A 249      15.271  32.320   0.956  1.00 56.11           C
ATOM   1940  CB  MET A 249      16.099  32.827  -0.241  1.00 56.11           C
ATOM   1941  CG  MET A 249      17.244  31.887  -0.623  1.00 56.11           C
ATOM   1942  SD  MET A 249      18.528  31.715   0.655  1.00 56.11           S
ATOM   1943  CE  MET A 249      19.567  30.557  -0.284  1.00 56.11           C
ATOM   1944  C   MET A 249      14.367  33.434   1.395  1.00 56.11           C
ATOM   1945  O   MET A 249      14.734  34.227   2.260  1.00 56.11           O
ATOM   1946  N   LYS A 250      13.159  33.522   0.813  1.00121.75           N
ATOM   1947  CA  LYS A 250      12.234  34.588   1.091  1.00121.75           C
ATOM   1948  CB  LYS A 250      10.949  34.489   0.252  1.00121.75           C
ATOM   1949  CG  LYS A 250      11.179  34.659  -1.252  1.00121.75           C
ATOM   1950  CD  LYS A 250      11.740  36.028  -1.642  1.00121.75           C
ATOM   1951  CE  LYS A 250      10.706  37.154  -1.577  1.00121.75           C
ATOM   1952  NZ  LYS A 250      11.329  38.439  -1.968  1.00121.75           N
ATOM   1953  C   LYS A 250      11.834  34.587   2.542  1.00121.75           C
ATOM   1954  O   LYS A 250      11.546  35.641   3.104  1.00121.75           O
ATOM   1955  N   LYS A 251      11.771  33.403   3.179  1.00129.25           N
ATOM   1956  CA  LYS A 251      11.342  33.274   4.547  1.00129.25           C
ATOM   1957  CB  LYS A 251      11.090  31.822   4.989  1.00129.25           C
ATOM   1958  CG  LYS A 251       9.763  31.272   4.458  1.00129.25           C
ATOM   1959  CD  LYS A 251       9.574  29.770   4.676  1.00129.25           C
ATOM   1960  CE  LYS A 251      10.360  28.919   3.686  1.00129.25           C
ATOM   1961  NZ  LYS A 251      11.790  29.259   3.791  1.00129.25           N
ATOM   1962  C   LYS A 251      12.307  33.905   5.513  1.00129.25           C
ATOM   1963  O   LYS A 251      11.928  34.215   6.642  1.00129.25           O
ATOM   1964  N   LEU A 252      13.588  34.060   5.125  1.00 71.15           N
ATOM   1965  CA  LEU A 252      14.605  34.549   6.019  1.00 71.15           C
ATOM   1966  CB  LEU A 252      16.017  34.150   5.562  1.00 71.15           C
ATOM   1967  CG  LEU A 252      16.239  32.626   5.505  1.00 71.15           C
ATOM   1968  CD1 LEU A 252      17.666  32.293   5.043  1.00 71.15           C
ATOM   1969  CD2 LEU A 252      15.880  31.952   6.839  1.00 71.15           C
ATOM   1970  C   LEU A 252      14.583  36.046   6.155  1.00 71.15           C
ATOM   1971  O   LEU A 252      14.143  36.773   5.266  1.00 71.15           O
ATOM   1972  N   GLN A 253      15.077  36.533   7.317  1.00128.59           N
ATOM   1973  CA  GLN A 253      15.191  37.936   7.604  1.00128.59           C
ATOM   1974  CB  GLN A 253      15.521  38.204   9.087  1.00128.59           C
ATOM   1975  CG  GLN A 253      16.811  37.548   9.587  1.00128.59           C
ATOM   1976  CD  GLN A 253      17.907  38.598   9.631  1.00128.59           C
ATOM   1977  OE1 GLN A 253      17.681  39.756   9.288  1.00128.59           O
ATOM   1978  NE2 GLN A 253      19.121  38.188  10.086  1.00128.59           N
ATOM   1979  C   GLN A 253      16.254  38.479   6.700  1.00128.59           C
ATOM   1980  O   GLN A 253      17.106  37.736   6.220  1.00128.59           O
ATOM   1981  N   PRO A 254      16.221  39.753   6.423  1.00 69.41           N
ATOM   1982  CA  PRO A 254      17.131  40.307   5.460  1.00 69.41           C
ATOM   1983  CD  PRO A 254      15.001  40.535   6.537  1.00 69.41           C
ATOM   1984  CB  PRO A 254      16.693  41.757   5.273  1.00 69.41           C
ATOM   1985  CG  PRO A 254      15.177  41.706   5.553  1.00 69.41           C
ATOM   1986  C   PRO A 254      18.578  40.118   5.778  1.00 69.41           C
ATOM   1987  O   PRO A 254      19.354  39.868   4.857  1.00 69.41           O
ATOM   1988  N   THR A 255      18.968  40.227   7.057  1.00 89.24           N
ATOM   1989  CA  THR A 255      20.350  40.081   7.398  1.00 89.24           C
ATOM   1990  CB  THR A 255      20.602  40.313   8.855  1.00 89.24           C
ATOM   1991  OG1 THR A 255      20.140  41.601   9.226  1.00 89.24           O
ATOM   1992  CG2 THR A 255      22.113  40.198   9.116  1.00 89.24           C
ATOM   1993  C   THR A 255      20.754  38.676   7.100  1.00 89.24           C
ATOM   1994  O   THR A 255      21.819  38.428   6.538  1.00 89.24           O
ATOM   1995  N   VAL A 256      19.905  37.714   7.500  1.00114.52           N
ATOM   1996  CA  VAL A 256      20.200  36.326   7.311  1.00114.52           C
ATOM   1997  CB  VAL A 256      19.291  35.414   8.086  1.00114.52           C
ATOM   1998  CG1 VAL A 256      17.892  35.416   7.458  1.00114.52           C
ATOM   1999  CG2 VAL A 256      19.942  34.028   8.142  1.00114.52           C
ATOM   2000  C   VAL A 256      20.128  35.964   5.856  1.00114.52           C
ATOM   2001  O   VAL A 256      20.942  35.182   5.367  1.00114.52           O
ATOM   2002  N   ARG A 257      19.154  36.534   5.118  1.00109.65           N
ATOM   2003  CA  ARG A 257      18.948  36.153   3.748  1.00109.65           C
ATOM   2004  CB  ARG A 257      17.737  36.827   3.081  1.00109.65           C
ATOM   2005  CG  ARG A 257      17.437  36.239   1.699  1.00109.65           C
ATOM   2006  CD  ARG A 257      16.068  36.626   1.135  1.00109.65           C
ATOM   2007  NE  ARG A 257      16.266  37.703   0.126  1.00109.65           N
ATOM   2008  CZ  ARG A 257      15.451  37.746  -0.969  1.00109.65           C
ATOM   2009  NH1 ARG A 257      14.504  36.780  -1.149  1.00109.65           N
ATOM   2010  NH2 ARG A 257      15.582  38.749  -1.885  1.00109.65           N
ATOM   2011  C   ARG A 257      20.156  36.477   2.933  1.00109.65           C
ATOM   2012  O   ARG A 257      20.561  35.688   2.081  1.00109.65           O
ATOM   2013  N   THR A 258      20.772  37.647   3.175  0.50 89.55           N
ATOM   2014  CA  THR A 258      21.918  38.024   2.403  0.50 89.55           C
ATOM   2015  CB  THR A 258      22.441  39.385   2.755  0.50 89.55           C
ATOM   2016  OG1 THR A 258      23.522  39.709   1.900  0.50 89.55           O
ATOM   2017  CG2 THR A 258      22.907  39.404   4.218  0.50 89.55           C
ATOM   2018  C   THR A 258      23.008  37.030   2.648  0.50 89.55           C
ATOM   2019  O   THR A 258      23.715  36.629   1.724  0.50 89.55           O
ATOM   2020  N   TYR A 259      23.165  36.605   3.913  1.00 72.39           N
ATOM   2021  CA  TYR A 259      24.191  35.681   4.300  1.00 72.39           C
ATOM   2022  CB  TYR A 259      24.166  35.447   5.824  1.00 72.39           C
ATOM   2023  CG  TYR A 259      24.942  34.226   6.185  1.00 72.39           C
ATOM   2024  CD1 TYR A 259      26.318  34.217   6.197  1.00 72.39           C
ATOM   2025  CD2 TYR A 259      24.265  33.081   6.543  1.00 72.39           C
ATOM   2026  CE1 TYR A 259      27.005  33.077   6.546  1.00 72.39           C
ATOM   2027  CE2 TYR A 259      24.946  31.940   6.891  1.00 72.39           C
ATOM   2028  CZ  TYR A 259      26.319  31.936   6.892  1.00 72.39           C
ATOM   2029  OH  TYR A 259      27.019  30.764   7.250  1.00 72.39           O
ATOM   2030  C   TYR A 259      24.004  34.360   3.611  1.00 72.39           C
ATOM   2031  O   TYR A 259      24.943  33.836   3.014  1.00 72.39           O
ATOM   2032  N   VAL A 260      22.783  33.792   3.650  1.00118.85           N
ATOM   2033  CA  VAL A 260      22.570  32.498   3.059  1.00118.85           C
ATOM   2034  CB  VAL A 260      21.235  31.876   3.380  1.00118.85           C
ATOM   2035  CG1 VAL A 260      21.224  31.473   4.860  1.00118.85           C
ATOM   2036  CG2 VAL A 260      20.111  32.859   3.029  1.00118.85           C
ATOM   2037  C   VAL A 260      22.731  32.546   1.572  1.00118.85           C
ATOM   2038  O   VAL A 260      23.276  31.625   0.967  1.00118.85           O
ATOM   2039  N   GLU A 261      22.247  33.624   0.942  1.00101.96           N
ATOM   2040  CA  GLU A 261      22.269  33.752  -0.485  1.00101.96           C
ATOM   2041  CB  GLU A 261      21.430  34.963  -0.920  1.00101.96           C
ATOM   2042  CG  GLU A 261      20.790  34.829  -2.298  1.00101.96           C
ATOM   2043  CD  GLU A 261      19.624  35.807  -2.323  1.00101.96           C
ATOM   2044  OE1 GLU A 261      19.475  36.562  -1.326  1.00101.96           O
ATOM   2045  OE2 GLU A 261      18.861  35.809  -3.325  1.00101.96           O
ATOM   2046  C   GLU A 261      23.687  33.890  -0.962  1.00101.96           C
ATOM   2047  O   GLU A 261      24.039  33.423  -2.044  1.00101.96           O
ATOM   2048  N   ASN A 262      24.536  34.554  -0.159  1.00 86.45           N
ATOM   2049  CA  ASN A 262      25.902  34.832  -0.505  1.00 86.45           C
ATOM   2050  CB  ASN A 262      26.565  35.791   0.492  1.00 86.45           C
ATOM   2051  CG  ASN A 262      27.766  36.388  -0.215  1.00 86.45           C
ATOM   2052  OD1 ASN A 262      28.109  35.966  -1.318  1.00 86.45           O
ATOM   2053  ND2 ASN A 262      28.417  37.394   0.427  1.00 86.45           N
ATOM   2054  C   ASN A 262      26.731  33.580  -0.558  1.00 86.45           C
ATOM   2055  O   ASN A 262      27.629  33.473  -1.390  1.00 86.45           O
ATOM   2056  N   ARG A 263      26.452  32.596   0.318  1.00131.07           N
ATOM   2057  CA  ARG A 263      27.264  31.412   0.422  1.00131.07           C
ATOM   2058  CB  ARG A 263      26.685  30.366   1.391  1.00131.07           C
ATOM   2059  CG  ARG A 263      26.616  30.846   2.841  1.00131.07           C
ATOM   2060  CD  ARG A 263      27.866  30.511   3.656  1.00131.07           C
ATOM   2061  NE  ARG A 263      28.962  31.408   3.194  1.00131.07           N
ATOM   2062  CZ  ARG A 263      30.208  31.294   3.740  1.00131.07           C
ATOM   2063  NH1 ARG A 263      30.449  30.350   4.696  1.00131.07           N
ATOM   2064  NH2 ARG A 263      31.213  32.121   3.327  1.00131.07           N
ATOM   2065  C   ARG A 263      27.387  30.759  -0.921  1.00131.07           C
ATOM   2066  O   ARG A 263      26.561  30.943  -1.813  1.00131.07           O
ATOM   2067  N   PRO A 264      28.449  30.007  -1.078  1.00136.28           N
ATOM   2068  CA  PRO A 264      28.713  29.311  -2.305  1.00136.28           C
ATOM   2069  CD  PRO A 264      29.645  30.168  -0.272  1.00136.28           C
ATOM   2070  CB  PRO A 264      30.137  28.758  -2.182  1.00136.28           C
ATOM   2071  CG  PRO A 264      30.523  28.985  -0.706  1.00136.28           C
ATOM   2072  C   PRO A 264      27.646  28.291  -2.526  1.00136.28           C
ATOM   2073  O   PRO A 264      27.147  27.725  -1.555  1.00136.28           O
ATOM   2074  N   LYS A 265      27.278  28.052  -3.799  1.00163.42           N
ATOM   2075  CA  LYS A 265      26.183  27.180  -4.102  1.00163.42           C
ATOM   2076  CB  LYS A 265      25.554  27.491  -5.471  1.00163.42           C
ATOM   2077  CG  LYS A 265      24.113  27.004  -5.611  1.00163.42           C
ATOM   2078  CD  LYS A 265      23.132  27.750  -4.702  1.00163.42           C
ATOM   2079  CE  LYS A 265      22.813  29.178  -5.152  1.00163.42           C
ATOM   2080  NZ  LYS A 265      23.875  30.105  -4.700  1.00163.42           N
ATOM   2081  C   LYS A 265      26.649  25.754  -4.088  1.00163.42           C
ATOM   2082  O   LYS A 265      27.755  25.446  -4.532  1.00163.42           O
ATOM   2083  N   TYR A 266      25.800  24.845  -3.554  1.00 53.88           N
ATOM   2084  CA  TYR A 266      26.113  23.442  -3.488  1.00 53.88           C
ATOM   2085  CB  TYR A 266      26.266  22.898  -2.055  1.00 53.88           C
ATOM   2086  CG  TYR A 266      27.510  23.443  -1.441  1.00 53.88           C
ATOM   2087  CD1 TYR A 266      27.527  24.683  -0.846  1.00 53.88           C
ATOM   2088  CD2 TYR A 266      28.665  22.695  -1.453  1.00 53.88           C
ATOM   2089  CE1 TYR A 266      28.681  25.171  -0.279  1.00 53.88           C
ATOM   2090  CE2 TYR A 266      29.821  23.177  -0.888  1.00 53.88           C
ATOM   2091  CZ  TYR A 266      29.831  24.418  -0.300  1.00 53.88           C
ATOM   2092  OH  TYR A 266      31.016  24.915   0.282  1.00 53.88           O
ATOM   2093  C   TYR A 266      24.981  22.665  -4.095  1.00 53.88           C
ATOM   2094  O   TYR A 266      23.810  22.962  -3.865  1.00 53.88           O
ATOM   2095  N   ALA A 267      25.326  21.659  -4.924  1.00 35.02           N
ATOM   2096  CA  ALA A 267      24.381  20.788  -5.571  1.00 35.02           C
ATOM   2097  CB  ALA A 267      25.040  19.888  -6.630  1.00 35.02           C
ATOM   2098  C   ALA A 267      23.692  19.891  -4.581  1.00 35.02           C
ATOM   2099  O   ALA A 267      22.488  19.660  -4.679  1.00 35.02           O
ATOM   2100  N   GLY A 268      24.438  19.346  -3.599  1.00 21.66           N
ATOM   2101  CA  GLY A 268      23.841  18.438  -2.655  1.00 21.66           C
ATOM   2102  C   GLY A 268      24.016  17.042  -3.179  1.00 21.66           C
ATOM   2103  O   GLY A 268      24.457  16.846  -4.310  1.00 21.66           O
ATOM   2104  N   TYR A 269      23.654  16.029  -2.360  1.00 63.38           N
ATOM   2105  CA  TYR A 269      23.818  14.649  -2.731  1.00 63.38           C
ATOM   2106  CB  TYR A 269      24.622  13.822  -1.706  1.00 63.38           C
ATOM   2107  CG  TYR A 269      25.951  14.446  -1.446  1.00 63.38           C
ATOM   2108  CD1 TYR A 269      26.992  14.304  -2.334  1.00 63.38           C
ATOM   2109  CD2 TYR A 269      26.157  15.159  -0.285  1.00 63.38           C
ATOM   2110  CE1 TYR A 269      28.214  14.880  -2.074  1.00 63.38           C
ATOM   2111  CE2 TYR A 269      27.376  15.737  -0.019  1.00 63.38           C
ATOM   2112  CZ  TYR A 269      28.407  15.599  -0.918  1.00 63.38           C
ATOM   2113  OH  TYR A 269      29.660  16.190  -0.652  1.00 63.38           O
ATOM   2114  C   TYR A 269      22.455  14.030  -2.691  1.00 63.38           C
ATOM   2115  O   TYR A 269      21.601  14.443  -1.908  1.00 63.38           O
ATOM   2116  N   SER A 270      22.206  13.026  -3.555  1.00 39.88           N
ATOM   2117  CA  SER A 270      20.938  12.356  -3.511  1.00 39.88           C
ATOM   2118  CB  SER A 270      20.660  11.456  -4.727  1.00 39.88           C
ATOM   2119  OG  SER A 270      21.573  10.369  -4.748  1.00 39.88           O
ATOM   2120  C   SER A 270      20.956  11.480  -2.301  1.00 39.88           C
ATOM   2121  O   SER A 270      22.019  11.092  -1.822  1.00 39.88           O
ATOM   2122  N   PHE A 271      19.762  11.128  -1.789  1.00 94.87           N
ATOM   2123  CA  PHE A 271      19.640  10.329  -0.604  1.00 94.87           C
ATOM   2124  CB  PHE A 271      18.199  10.176  -0.092  1.00 94.87           C
ATOM   2125  CG  PHE A 271      17.906  11.458   0.607  1.00 94.87           C
ATOM   2126  CD1 PHE A 271      17.458  12.560  -0.085  1.00 94.87           C
ATOM   2127  CD2 PHE A 271      18.102  11.559   1.966  1.00 94.87           C
ATOM   2128  CE1 PHE A 271      17.199  13.739   0.574  1.00 94.87           C
ATOM   2129  CE2 PHE A 271      17.846  12.735   2.630  1.00 94.87           C
ATOM   2130  CZ  PHE A 271      17.392  13.828   1.933  1.00 94.87           C
ATOM   2131  C   PHE A 271      20.227   8.984  -0.854  1.00 94.87           C
ATOM   2132  O   PHE A 271      20.680   8.319   0.077  1.00 94.87           O
ATOM   2133  N   GLU A 272      20.182   8.519  -2.114  1.00118.04           N
ATOM   2134  CA  GLU A 272      20.756   7.241  -2.401  1.00118.04           C
ATOM   2135  CB  GLU A 272      20.681   6.860  -3.890  1.00118.04           C
ATOM   2136  CG  GLU A 272      19.290   6.980  -4.519  1.00118.04           C
ATOM   2137  CD  GLU A 272      18.235   6.758  -3.453  1.00118.04           C
ATOM   2138  OE1 GLU A 272      17.865   5.579  -3.216  1.00118.04           O
ATOM   2139  OE2 GLU A 272      17.783   7.776  -2.864  1.00118.04           O
ATOM   2140  C   GLU A 272      22.217   7.334  -2.072  1.00118.04           C
ATOM   2141  O   GLU A 272      22.786   6.430  -1.461  1.00118.04           O
ATOM   2142  N   LYS A 273      22.864   8.440  -2.492  1.00 61.77           N
ATOM   2143  CA  LYS A 273      24.268   8.646  -2.265  1.00 61.77           C
ATOM   2144  CB  LYS A 273      24.825   9.856  -3.036  1.00 61.77           C
ATOM   2145  CG  LYS A 273      24.802   9.667  -4.555  1.00 61.77           C
ATOM   2146  CD  LYS A 273      25.074  10.954  -5.336  1.00 61.77           C
ATOM   2147  CE  LYS A 273      25.050  10.767  -6.855  1.00 61.77           C
ATOM   2148  NZ  LYS A 273      23.652  10.707  -7.336  1.00 61.77           N
ATOM   2149  C   LYS A 273      24.556   8.865  -0.809  1.00 61.77           C
ATOM   2150  O   LYS A 273      25.534   8.332  -0.288  1.00 61.77           O
ATOM   2151  N   LEU A 274      23.730   9.667  -0.104  1.00108.28           N
ATOM   2152  CA  LEU A 274      24.027   9.910   1.282  1.00108.28           C
ATOM   2153  CB  LEU A 274      23.111  10.923   2.004  1.00108.28           C
ATOM   2154  CG  LEU A 274      23.281  12.403   1.603  1.00108.28           C
ATOM   2155  CD1 LEU A 274      22.587  12.740   0.279  1.00108.28           C
ATOM   2156  CD2 LEU A 274      22.860  13.337   2.745  1.00108.28           C
ATOM   2157  C   LEU A 274      23.909   8.634   2.055  1.00108.28           C
ATOM   2158  O   LEU A 274      24.742   8.356   2.918  1.00108.28           O
ATOM   2159  N   PHE A 275      22.856   7.832   1.790  1.00184.48           N
ATOM   2160  CA  PHE A 275      22.691   6.624   2.547  1.00184.48           C
ATOM   2161  CB  PHE A 275      21.418   6.683   3.413  1.00184.48           C
ATOM   2162  CG  PHE A 275      21.587   7.885   4.285  1.00184.48           C
ATOM   2163  CD1 PHE A 275      21.200   9.127   3.830  1.00184.48           C
ATOM   2164  CD2 PHE A 275      22.151   7.785   5.536  1.00184.48           C
ATOM   2165  CE1 PHE A 275      21.356  10.251   4.608  1.00184.48           C
ATOM   2166  CE2 PHE A 275      22.309   8.905   6.321  1.00184.48           C
ATOM   2167  CZ  PHE A 275      21.911  10.139   5.860  1.00184.48           C
ATOM   2168  C   PHE A 275      22.571   5.465   1.592  1.00184.48           C
ATOM   2169  O   PHE A 275      21.477   5.105   1.158  1.00184.48           O
ATOM   2170  N   PRO A 276      23.688   4.845   1.303  1.00110.61           N
ATOM   2171  CA  PRO A 276      23.707   3.733   0.383  1.00110.61           C
ATOM   2172  CD  PRO A 276      24.923   5.612   1.235  1.00110.61           C
ATOM   2173  CB  PRO A 276      25.156   3.584  -0.073  1.00110.61           C
ATOM   2174  CG  PRO A 276      25.738   4.997   0.086  1.00110.61           C
ATOM   2175  C   PRO A 276      23.172   2.495   1.031  1.00110.61           C
ATOM   2176  O   PRO A 276      23.061   2.461   2.253  1.00110.61           O
ATOM   2177  N   ASP A 277      22.865   1.463   0.222  1.00 93.42           N
ATOM   2178  CA  ASP A 277      22.271   0.242   0.675  1.00 93.42           C
ATOM   2179  CB  ASP A 277      21.934  -0.718  -0.475  1.00 93.42           C
ATOM   2180  CG  ASP A 277      20.805  -1.599   0.030  1.00 93.42           C
ATOM   2181  OD1 ASP A 277      20.220  -1.239   1.086  1.00 93.42           O
ATOM   2182  OD2 ASP A 277      20.507  -2.631  -0.628  1.00 93.42           O
ATOM   2183  C   ASP A 277      23.208  -0.463   1.614  1.00 93.42           C
ATOM   2184  O   ASP A 277      22.771  -1.170   2.519  1.00 93.42           O
ATOM   2185  N   VAL A 278      24.528  -0.274   1.435  1.00 53.21           N
ATOM   2186  CA  VAL A 278      25.531  -0.941   2.223  1.00 53.21           C
ATOM   2187  CB  VAL A 278      26.930  -0.539   1.851  1.00 53.21           C
ATOM   2188  CG1 VAL A 278      27.197  -0.982   0.401  1.00 53.21           C
ATOM   2189  CG2 VAL A 278      27.090   0.974   2.078  1.00 53.21           C
ATOM   2190  C   VAL A 278      25.328  -0.614   3.675  1.00 53.21           C
ATOM   2191  O   VAL A 278      25.653  -1.414   4.550  1.00 53.21           O
ATOM   2192  N   LEU A 279      24.820   0.594   3.966  1.00124.83           N
ATOM   2193  CA  LEU A 279      24.590   1.074   5.302  1.00124.83           C
ATOM   2194  CB  LEU A 279      24.178   2.555   5.358  1.00124.83           C
ATOM   2195  CG  LEU A 279      25.273   3.521   4.880  1.00124.83           C
ATOM   2196  CD1 LEU A 279      25.576   3.326   3.390  1.00124.83           C
ATOM   2197  CD2 LEU A 279      24.918   4.972   5.222  1.00124.83           C
ATOM   2198  C   LEU A 279      23.486   0.312   5.980  1.00124.83           C
ATOM   2199  O   LEU A 279      23.440   0.277   7.209  1.00124.83           O
ATOM   2200  N   PHE A 280      22.530  -0.256   5.211  1.00 84.74           N
ATOM   2201  CA  PHE A 280      21.380  -0.892   5.805  1.00 84.74           C
ATOM   2202  CB  PHE A 280      20.047  -0.447   5.177  1.00 84.74           C
ATOM   2203  CG  PHE A 280      19.804   1.002   5.424  1.00 84.74           C
ATOM   2204  CD1 PHE A 280      19.191   1.423   6.581  1.00 84.74           C
ATOM   2205  CD2 PHE A 280      20.176   1.942   4.490  1.00 84.74           C
ATOM   2206  CE1 PHE A 280      18.960   2.760   6.803  1.00 84.74           C
ATOM   2207  CE2 PHE A 280      19.948   3.281   4.708  1.00 84.74           C
ATOM   2208  CZ  PHE A 280      19.338   3.694   5.868  1.00 84.74           C
ATOM   2209  C   PHE A 280      21.408  -2.367   5.554  1.00 84.74           C
ATOM   2210  O   PHE A 280      22.140  -2.858   4.697  1.00 84.74           O
ATOM   2211  N   PRO A 281      20.643  -3.099   6.337  1.00119.73           N
ATOM   2212  CA  PRO A 281      20.478  -4.496   6.050  1.00119.73           C
ATOM   2213  CD  PRO A 281      20.456  -2.803   7.747  1.00119.73           C
ATOM   2214  CB  PRO A 281      19.753  -5.088   7.254  1.00119.73           C
ATOM   2215  CG  PRO A 281      20.180  -4.165   8.413  1.00119.73           C
ATOM   2216  C   PRO A 281      19.730  -4.589   4.750  1.00119.73           C
ATOM   2217  O   PRO A 281      18.564  -4.204   4.704  1.00119.73           O
ATOM   2218  N   ALA A 282      20.462  -4.928   3.674  1.00133.84           N
ATOM   2219  CA  ALA A 282      20.141  -5.188   2.296  1.00133.84           C
ATOM   2220  CB  ALA A 282      21.274  -4.756   1.354  1.00133.84           C
ATOM   2221  C   ALA A 282      19.786  -6.602   1.925  1.00133.84           C
ATOM   2222  O   ALA A 282      19.300  -6.817   0.819  1.00133.84           O
ATOM   2223  N   ASP A 283      20.163  -7.600   2.751  1.00149.86           N
ATOM   2224  CA  ASP A 283      20.217  -8.997   2.374  1.00149.86           C
ATOM   2225  CB  ASP A 283      20.506  -9.910   3.578  1.00149.86           C
ATOM   2226  CG  ASP A 283      21.831  -9.525   4.206  1.00149.86           C
ATOM   2227  OD1 ASP A 283      22.377  -8.456   3.831  1.00149.86           O
ATOM   2228  OD2 ASP A 283      22.311 -10.294   5.080  1.00149.86           O
ATOM   2229  C   ASP A 283      18.944  -9.555   1.817  1.00149.86           C
ATOM   2230  O   ASP A 283      18.911  -9.995   0.667  1.00149.86           O
ATOM   2231  N   SER A 284      17.858  -9.548   2.609  1.00105.23           N
ATOM   2232  CA  SER A 284      16.647 -10.190   2.182  1.00105.23           C
ATOM   2233  CB  SER A 284      15.682 -10.515   3.333  1.00105.23           C
ATOM   2234  OG  SER A 284      16.327 -11.287   4.330  1.00105.23           O
ATOM   2235  C   SER A 284      15.876  -9.252   1.321  1.00105.23           C
ATOM   2236  O   SER A 284      16.215  -8.078   1.184  1.00105.23           O
ATOM   2237  N   GLU A 285      14.804  -9.786   0.700  1.00 65.89           N
ATOM   2238  CA  GLU A 285      13.912  -8.971  -0.064  1.00 65.89           C
ATOM   2239  CB  GLU A 285      12.796  -9.787  -0.740  1.00 65.89           C
ATOM   2240  CG  GLU A 285      13.301 -10.735  -1.830  1.00 65.89           C
ATOM   2241  CD  GLU A 285      13.641  -9.906  -3.060  1.00 65.89           C
ATOM   2242  OE1 GLU A 285      13.392  -8.672  -3.027  1.00 65.89           O
ATOM   2243  OE2 GLU A 285      14.149 -10.495  -4.051  1.00 65.89           O
ATOM   2244  C   GLU A 285      13.269  -8.063   0.932  1.00 65.89           C
ATOM   2245  O   GLU A 285      13.029  -6.887   0.668  1.00 65.89           O
ATOM   2246  N   HIS A 286      12.991  -8.612   2.129  1.00 52.36           N
ATOM   2247  CA  HIS A 286      12.378  -7.875   3.193  1.00 52.36           C
ATOM   2248  ND1 HIS A 286      10.256  -7.774   5.765  1.00 52.36           N
ATOM   2249  CG  HIS A 286      11.603  -8.012   5.611  1.00 52.36           C
ATOM   2250  CB  HIS A 286      12.209  -8.741   4.452  1.00 52.36           C
ATOM   2251  NE2 HIS A 286      11.266  -6.891   7.539  1.00 52.36           N
ATOM   2252  CD2 HIS A 286      12.205  -7.467   6.702  1.00 52.36           C
ATOM   2253  CE1 HIS A 286      10.110  -7.101   6.935  1.00 52.36           C
ATOM   2254  C   HIS A 286      13.261  -6.720   3.553  1.00 52.36           C
ATOM   2255  O   HIS A 286      12.791  -5.592   3.692  1.00 52.36           O
ATOM   2256  N   ASN A 287      14.574  -6.974   3.699  1.00 51.67           N
ATOM   2257  CA  ASN A 287      15.520  -5.958   4.083  1.00 51.67           C
ATOM   2258  CB  ASN A 287      16.961  -6.493   4.236  1.00 51.67           C
ATOM   2259  CG  ASN A 287      17.075  -7.332   5.500  1.00 51.67           C
ATOM   2260  OD1 ASN A 287      16.394  -7.085   6.494  1.00 51.67           O
ATOM   2261  ND2 ASN A 287      17.978  -8.350   5.468  1.00 51.67           N
ATOM   2262  C   ASN A 287      15.595  -4.893   3.034  1.00 51.67           C
ATOM   2263  O   ASN A 287      15.651  -3.706   3.351  1.00 51.67           O
ATOM   2264  N   LYS A 288      15.604  -5.288   1.747  1.00104.96           N
ATOM   2265  CA  LYS A 288      15.776  -4.319   0.705  1.00104.96           C
ATOM   2266  CB  LYS A 288      15.902  -4.939  -0.699  1.00104.96           C
ATOM   2267  CG  LYS A 288      14.654  -5.675  -1.182  1.00104.96           C
ATOM   2268  CD  LYS A 288      14.690  -6.019  -2.672  1.00104.96           C
ATOM   2269  CE  LYS A 288      14.535  -4.805  -3.591  1.00104.96           C
ATOM   2270  NZ  LYS A 288      14.581  -5.236  -5.007  1.00104.96           N
ATOM   2271  C   LYS A 288      14.622  -3.365   0.708  1.00104.96           C
ATOM   2272  O   LYS A 288      14.804  -2.164   0.515  1.00104.96           O
ATOM   2273  N   LEU A 289      13.395  -3.874   0.927  1.00100.54           N
ATOM   2274  CA  LEU A 289      12.242  -3.023   0.902  1.00100.54           C
ATOM   2275  CB  LEU A 289      10.928  -3.823   1.035  1.00100.54           C
ATOM   2276  CG  LEU A 289       9.629  -2.989   0.988  1.00100.54           C
ATOM   2277  CD1 LEU A 289       9.406  -2.171   2.269  1.00100.54           C
ATOM   2278  CD2 LEU A 289       9.576  -2.126  -0.284  1.00100.54           C
ATOM   2279  C   LEU A 289      12.336  -2.040   2.027  1.00100.54           C
ATOM   2280  O   LEU A 289      12.076  -0.852   1.846  1.00100.54           O
ATOM   2281  N   LYS A 290      12.712  -2.501   3.233  1.00195.13           N
ATOM   2282  CA  LYS A 290      12.773  -1.570   4.318  1.00195.13           C
ATOM   2283  CB  LYS A 290      12.673  -2.176   5.727  1.00195.13           C
ATOM   2284  CG  LYS A 290      13.157  -3.608   5.883  1.00195.13           C
ATOM   2285  CD  LYS A 290      12.999  -4.074   7.328  1.00195.13           C
ATOM   2286  CE  LYS A 290      11.878  -3.349   8.087  1.00195.13           C
ATOM   2287  NZ  LYS A 290      10.544  -3.735   7.572  1.00195.13           N
ATOM   2288  C   LYS A 290      13.868  -0.562   4.162  1.00195.13           C
ATOM   2289  O   LYS A 290      13.727   0.569   4.625  1.00195.13           O
ATOM   2290  N   ALA A 291      14.989  -0.924   3.512  1.00 31.64           N
ATOM   2291  CA  ALA A 291      16.043   0.032   3.314  1.00 31.64           C
ATOM   2292  CB  ALA A 291      17.254  -0.561   2.574  1.00 31.64           C
ATOM   2293  C   ALA A 291      15.506   1.162   2.483  1.00 31.64           C
ATOM   2294  O   ALA A 291      15.789   2.330   2.749  1.00 31.64           O
ATOM   2295  N   SER A 292      14.704   0.844   1.447  0.50 74.78           N
ATOM   2296  CA  SER A 292      14.173   1.876   0.599  0.50 74.78           C
ATOM   2297  CB  SER A 292      13.388   1.339  -0.615  0.50 74.78           C
ATOM   2298  OG  SER A 292      12.186   0.707  -0.203  0.50 74.78           O
ATOM   2299  C   SER A 292      13.251   2.740   1.407  0.50 74.78           C
ATOM   2300  O   SER A 292      13.209   3.956   1.228  0.50 74.78           O
ATOM   2301  N   GLN A 293      12.492   2.118   2.329  1.00 95.01           N
ATOM   2302  CA  GLN A 293      11.533   2.782   3.168  1.00 95.01           C
ATOM   2303  CB  GLN A 293      10.893   1.781   4.145  1.00 95.01           C
ATOM   2304  CG  GLN A 293      10.254   0.560   3.482  1.00 95.01           C
ATOM   2305  CD  GLN A 293       8.747   0.659   3.614  1.00 95.01           C
ATOM   2306  OE1 GLN A 293       8.206   0.289   4.655  1.00 95.01           O
ATOM   2307  NE2 GLN A 293       8.057   1.148   2.549  1.00 95.01           N
ATOM   2308  C   GLN A 293      12.266   3.740   4.053  1.00 95.01           C
ATOM   2309  O   GLN A 293      11.865   4.891   4.216  1.00 95.01           O
ATOM   2310  N   ALA A 294      13.379   3.266   4.646  1.00 35.53           N
ATOM   2311  CA  ALA A 294      14.129   4.047   5.585  1.00 35.53           C
ATOM   2312  CB  ALA A 294      15.314   3.274   6.191  1.00 35.53           C
ATOM   2313  C   ALA A 294      14.672   5.261   4.901  1.00 35.53           C
ATOM   2314  O   ALA A 294      14.616   6.362   5.446  1.00 35.53           O
ATOM   2315  N   ARG A 295      15.206   5.094   3.676  1.00183.52           N
ATOM   2316  CA  ARG A 295      15.759   6.222   2.985  1.00183.52           C
ATOM   2317  CB  ARG A 295      16.572   5.876   1.720  1.00183.52           C
ATOM   2318  CG  ARG A 295      15.840   5.104   0.625  1.00183.52           C
ATOM   2319  CD  ARG A 295      16.726   4.853  -0.599  1.00183.52           C
ATOM   2320  NE  ARG A 295      18.029   4.308  -0.116  1.00183.52           N
ATOM   2321  CZ  ARG A 295      18.215   2.961   0.006  1.00183.52           C
ATOM   2322  NH1 ARG A 295      17.211   2.100  -0.331  1.00183.52           N
ATOM   2323  NH2 ARG A 295      19.408   2.472   0.455  1.00183.52           N
ATOM   2324  C   ARG A 295      14.674   7.207   2.663  1.00183.52           C
ATOM   2325  O   ARG A 295      14.905   8.413   2.716  1.00183.52           O
ATOM   2326  N   ASP A 296      13.455   6.732   2.328  1.00 97.64           N
ATOM   2327  CA  ASP A 296      12.387   7.648   2.021  1.00 97.64           C
ATOM   2328  CB  ASP A 296      11.013   6.999   1.814  1.00 97.64           C
ATOM   2329  CG  ASP A 296      10.827   6.550   0.388  1.00 97.64           C
ATOM   2330  OD1 ASP A 296      11.726   6.802  -0.457  1.00 97.64           O
ATOM   2331  OD2 ASP A 296       9.743   5.966   0.127  1.00 97.64           O
ATOM   2332  C   ASP A 296      12.133   8.516   3.201  1.00 97.64           C
ATOM   2333  O   ASP A 296      11.985   9.728   3.072  1.00 97.64           O
ATOM   2334  N   LEU A 297      12.066   7.907   4.393  1.00 55.83           N
ATOM   2335  CA  LEU A 297      11.724   8.661   5.558  1.00 55.83           C
ATOM   2336  CB  LEU A 297      11.586   7.770   6.803  1.00 55.83           C
ATOM   2337  CG  LEU A 297      11.181   8.536   8.072  1.00 55.83           C
ATOM   2338  CD1 LEU A 297       9.792   9.180   7.917  1.00 55.83           C
ATOM   2339  CD2 LEU A 297      11.284   7.634   9.311  1.00 55.83           C
ATOM   2340  C   LEU A 297      12.790   9.685   5.805  1.00 55.83           C
ATOM   2341  O   LEU A 297      12.503  10.825   6.168  1.00 55.83           O
ATOM   2342  N   LEU A 298      14.060   9.303   5.594  1.00166.18           N
ATOM   2343  CA  LEU A 298      15.152  10.188   5.867  1.00166.18           C
ATOM   2344  CB  LEU A 298      16.493   9.463   5.696  1.00166.18           C
ATOM   2345  CG  LEU A 298      17.690  10.185   6.320  1.00166.18           C
ATOM   2346  CD1 LEU A 298      17.502  10.403   7.824  1.00166.18           C
ATOM   2347  CD2 LEU A 298      18.961   9.378   6.074  1.00166.18           C
ATOM   2348  C   LEU A 298      15.059  11.372   4.947  1.00166.18           C
ATOM   2349  O   LEU A 298      15.295  12.507   5.359  1.00166.18           O
ATOM   2350  N   SER A 299      14.679  11.144   3.674  1.00 50.10           N
ATOM   2351  CA  SER A 299      14.599  12.214   2.719  1.00 50.10           C
ATOM   2352  CB  SER A 299      14.286  11.738   1.286  1.00 50.10           C
ATOM   2353  OG  SER A 299      12.972  11.207   1.205  1.00 50.10           O
ATOM   2354  C   SER A 299      13.530  13.184   3.129  1.00 50.10           C
ATOM   2355  O   SER A 299      13.579  14.350   2.743  1.00 50.10           O
ATOM   2356  N   LYS A 300      12.494  12.706   3.847  1.00152.34           N
ATOM   2357  CA  LYS A 300      11.386  13.506   4.310  1.00152.34           C
ATOM   2358  CB  LYS A 300      10.230  12.627   4.825  1.00152.34           C
ATOM   2359  CG  LYS A 300       9.979  11.329   4.040  1.00152.34           C
ATOM   2360  CD  LYS A 300       9.609  11.462   2.561  1.00152.34           C
ATOM   2361  CE  LYS A 300       9.459  10.099   1.876  1.00152.34           C
ATOM   2362  NZ  LYS A 300       9.101  10.266   0.451  1.00152.34           N
ATOM   2363  C   LYS A 300      11.775  14.379   5.484  1.00152.34           C
ATOM   2364  O   LYS A 300      11.311  15.512   5.611  1.00152.34           O
ATOM   2365  N   MET A 301      12.541  13.804   6.436  1.00150.64           N
ATOM   2366  CA  MET A 301      12.973  14.417   7.673  1.00150.64           C
ATOM   2367  CB  MET A 301      13.760  13.419   8.540  1.00150.64           C
ATOM   2368  CG  MET A 301      13.153  12.030   8.753  1.00150.64           C
ATOM   2369  SD  MET A 301      12.032  11.810  10.161  1.00150.64           S
ATOM   2370  CE  MET A 301      12.564  10.089  10.401  1.00150.64           C
ATOM   2371  C   MET A 301      14.008  15.473   7.446  1.00150.64           C
ATOM   2372  O   MET A 301      13.956  16.571   8.002  1.00150.64           O
ATOM   2373  N   LEU A 302      14.998  15.127   6.606  1.00178.92           N
ATOM   2374  CA  LEU A 302      16.180  15.916   6.480  1.00178.92           C
ATOM   2375  CB  LEU A 302      17.330  14.921   6.209  1.00178.92           C
ATOM   2376  CG  LEU A 302      18.753  15.328   6.620  1.00178.92           C
ATOM   2377  CD1 LEU A 302      19.331  16.421   5.734  1.00178.92           C
ATOM   2378  CD2 LEU A 302      18.811  15.664   8.119  1.00178.92           C
ATOM   2379  C   LEU A 302      15.922  16.846   5.333  1.00178.92           C
ATOM   2380  O   LEU A 302      16.521  16.736   4.263  1.00178.92           O
ATOM   2381  N   VAL A 303      14.999  17.806   5.559  1.00 51.73           N
ATOM   2382  CA  VAL A 303      14.619  18.770   4.567  1.00 51.73           C
ATOM   2383  CB  VAL A 303      13.177  18.667   4.161  1.00 51.73           C
ATOM   2384  CG1 VAL A 303      12.866  19.789   3.157  1.00 51.73           C
ATOM   2385  CG2 VAL A 303      12.923  17.254   3.608  1.00 51.73           C
ATOM   2386  C   VAL A 303      14.823  20.120   5.182  1.00 51.73           C
ATOM   2387  O   VAL A 303      14.300  20.410   6.257  1.00 51.73           O
ATOM   2388  N   ILE A 304      15.577  20.994   4.486  1.00106.70           N
ATOM   2389  CA  ILE A 304      15.929  22.285   5.010  1.00106.70           C
ATOM   2390  CB  ILE A 304      16.786  23.082   4.064  1.00106.70           C
ATOM   2391  CG2 ILE A 304      16.919  24.500   4.647  1.00106.70           C
ATOM   2392  CG1 ILE A 304      18.144  22.409   3.818  1.00106.70           C
ATOM   2393  CD1 ILE A 304      19.041  22.395   5.052  1.00106.70           C
ATOM   2394  C   ILE A 304      14.702  23.114   5.224  1.00106.70           C
ATOM   2395  O   ILE A 304      14.525  23.702   6.290  1.00106.70           O
ATOM   2396  N   ASP A 305      13.810  23.169   4.216  1.00 67.67           N
ATOM   2397  CA  ASP A 305      12.651  24.008   4.316  1.00 67.67           C
ATOM   2398  CB  ASP A 305      12.051  24.369   2.949  1.00 67.67           C
ATOM   2399  CG  ASP A 305      10.998  25.437   3.179  1.00 67.67           C
ATOM   2400  OD1 ASP A 305      10.994  26.035   4.285  1.00 67.67           O
ATOM   2401  OD2 ASP A 305      10.183  25.676   2.251  1.00 67.67           O
ATOM   2402  C   ASP A 305      11.607  23.271   5.097  1.00 67.67           C
ATOM   2403  O   ASP A 305      11.132  22.216   4.685  1.00 67.67           O
ATOM   2404  N   ALA A 306      11.206  23.851   6.243  1.00 50.27           N
ATOM   2405  CA  ALA A 306      10.272  23.271   7.167  1.00 50.27           C
ATOM   2406  CB  ALA A 306      10.068  24.130   8.426  1.00 50.27           C
ATOM   2407  C   ALA A 306       8.935  23.083   6.517  1.00 50.27           C
ATOM   2408  O   ALA A 306       8.199  22.164   6.872  1.00 50.27           O
ATOM   2409  N   SER A 307       8.552  23.976   5.586  0.50 55.20           N
ATOM   2410  CA  SER A 307       7.258  23.869   4.968  0.50 55.20           C
ATOM   2411  CB  SER A 307       6.938  25.039   4.018  0.50 55.20           C
ATOM   2412  OG  SER A 307       7.778  24.999   2.876  0.50 55.20           O
ATOM   2413  C   SER A 307       7.167  22.590   4.182  0.50 55.20           C
ATOM   2414  O   SER A 307       6.081  22.030   4.033  0.50 55.20           O
ATOM   2415  N   LYS A 308       8.294  22.152   3.585  1.00147.40           N
ATOM   2416  CA  LYS A 308       8.408  20.938   2.815  1.00147.40           C
ATOM   2417  CB  LYS A 308       9.680  20.927   1.950  1.00147.40           C
ATOM   2418  CG  LYS A 308       9.858  22.174   1.078  1.00147.40           C
ATOM   2419  CD  LYS A 308       8.759  22.409   0.041  1.00147.40           C
ATOM   2420  CE  LYS A 308       8.904  23.741  -0.704  1.00147.40           C
ATOM   2421  NZ  LYS A 308      10.135  23.738  -1.528  1.00147.40           N
ATOM   2422  C   LYS A 308       8.492  19.725   3.704  1.00147.40           C
ATOM   2423  O   LYS A 308       8.026  18.644   3.347  1.00147.40           O
ATOM   2424  N   ARG A 309       9.125  19.876   4.883  1.00108.97           N
ATOM   2425  CA  ARG A 309       9.443  18.783   5.763  1.00108.97           C
ATOM   2426  CB  ARG A 309      10.310  19.244   6.949  1.00108.97           C
ATOM   2427  CG  ARG A 309      11.022  18.131   7.721  1.00108.97           C
ATOM   2428  CD  ARG A 309      11.860  18.674   8.884  1.00108.97           C
ATOM   2429  NE  ARG A 309      12.754  19.728   8.323  1.00108.97           N
ATOM   2430  CZ  ARG A 309      13.062  20.839   9.056  1.00108.97           C
ATOM   2431  NH1 ARG A 309      12.603  20.967  10.335  1.00108.97           N
ATOM   2432  NH2 ARG A 309      13.823  21.830   8.507  1.00108.97           N
ATOM   2433  C   ARG A 309       8.201  18.127   6.296  1.00108.97           C
ATOM   2434  O   ARG A 309       7.171  18.762   6.513  1.00108.97           O
ATOM   2435  N   ILE A 310       8.316  16.800   6.516  1.00128.74           N
ATOM   2436  CA  ILE A 310       7.322  15.882   7.002  1.00128.74           C
ATOM   2437  CB  ILE A 310       7.892  14.479   6.977  1.00128.74           C
ATOM   2438  CG2 ILE A 310       9.160  14.461   7.838  1.00128.74           C
ATOM   2439  CG1 ILE A 310       6.866  13.375   7.274  1.00128.74           C
ATOM   2440  CD1 ILE A 310       6.081  12.935   6.039  1.00128.74           C
ATOM   2441  C   ILE A 310       6.931  16.276   8.407  1.00128.74           C
ATOM   2442  O   ILE A 310       7.731  16.838   9.153  1.00128.74           O
ATOM   2443  N   SER A 311       5.640  16.075   8.768  1.00 46.18           N
ATOM   2444  CA  SER A 311       5.153  16.360  10.094  1.00 46.18           C
ATOM   2445  CB  SER A 311       3.657  16.722  10.152  1.00 46.18           C
ATOM   2446  OG  SER A 311       2.863  15.601   9.798  1.00 46.18           O
ATOM   2447  C   SER A 311       5.359  15.134  10.930  1.00 46.18           C
ATOM   2448  O   SER A 311       5.656  14.060  10.411  1.00 46.18           O
ATOM   2449  N   VAL A 312       5.217  15.269  12.265  0.50 55.45           N
ATOM   2450  CA  VAL A 312       5.429  14.151  13.139  0.50 55.45           C
ATOM   2451  CB  VAL A 312       5.389  14.513  14.590  0.50 55.45           C
ATOM   2452  CG1 VAL A 312       5.515  13.215  15.407  0.50 55.45           C
ATOM   2453  CG2 VAL A 312       6.512  15.529  14.863  0.50 55.45           C
ATOM   2454  C   VAL A 312       4.400  13.099  12.877  0.50 55.45           C
ATOM   2455  O   VAL A 312       4.722  11.913  12.826  0.50 55.45           O
ATOM   2456  N   ASP A 313       3.130  13.500  12.689  1.00 86.18           N
ATOM   2457  CA  ASP A 313       2.110  12.510  12.515  1.00 86.18           C
ATOM   2458  CB  ASP A 313       0.684  13.076  12.520  1.00 86.18           C
ATOM   2459  CG  ASP A 313      -0.204  11.950  13.036  1.00 86.18           C
ATOM   2460  OD1 ASP A 313       0.356  10.890  13.426  1.00 86.18           O
ATOM   2461  OD2 ASP A 313      -1.449  12.139  13.064  1.00 86.18           O
ATOM   2462  C   ASP A 313       2.346  11.775  11.233  1.00 86.18           C
ATOM   2463  O   ASP A 313       2.142  10.564  11.162  1.00 86.18           O
ATOM   2464  N   GLU A 314       2.782  12.479  10.172  1.00100.64           N
ATOM   2465  CA  GLU A 314       3.015  11.788   8.938  1.00100.64           C
ATOM   2466  CB  GLU A 314       3.147  12.706   7.706  1.00100.64           C
ATOM   2467  CG  GLU A 314       4.012  13.951   7.870  1.00100.64           C
ATOM   2468  CD  GLU A 314       3.835  14.764   6.591  1.00100.64           C
ATOM   2469  OE1 GLU A 314       3.329  14.181   5.595  1.00100.64           O
ATOM   2470  OE2 GLU A 314       4.196  15.971   6.587  1.00100.64           O
ATOM   2471  C   GLU A 314       4.164  10.835   9.091  1.00100.64           C
ATOM   2472  O   GLU A 314       4.161   9.757   8.498  1.00100.64           O
ATOM   2473  N   ALA A 315       5.181  11.199   9.896  1.00 38.09           N
ATOM   2474  CA  ALA A 315       6.302  10.329  10.123  1.00 38.09           C
ATOM   2475  CB  ALA A 315       7.394  10.984  10.985  1.00 38.09           C
ATOM   2476  C   ALA A 315       5.838   9.088  10.830  1.00 38.09           C
ATOM   2477  O   ALA A 315       6.290   7.982  10.537  1.00 38.09           O
ATOM   2478  N   LEU A 316       4.916   9.239  11.795  1.00160.42           N
ATOM   2479  CA  LEU A 316       4.476   8.113  12.563  1.00160.42           C
ATOM   2480  CB  LEU A 316       3.554   8.538  13.714  1.00160.42           C
ATOM   2481  CG  LEU A 316       3.433   7.466  14.803  1.00160.42           C
ATOM   2482  CD1 LEU A 316       4.784   7.249  15.497  1.00160.42           C
ATOM   2483  CD2 LEU A 316       2.343   7.821  15.813  1.00160.42           C
ATOM   2484  C   LEU A 316       3.751   7.169  11.644  1.00160.42           C
ATOM   2485  O   LEU A 316       3.813   5.951  11.804  1.00160.42           O
ATOM   2486  N   GLN A 317       3.011   7.732  10.671  0.50136.31           N
ATOM   2487  CA  GLN A 317       2.232   7.005   9.706  0.50136.31           C
ATOM   2488  CB  GLN A 317       1.200   7.889   8.992  0.50136.31           C
ATOM   2489  CG  GLN A 317       0.090   7.058   8.357  0.50136.31           C
ATOM   2490  CD  GLN A 317      -0.638   6.336   9.489  0.50136.31           C
ATOM   2491  OE1 GLN A 317      -0.397   6.578  10.671  0.50136.31           O
ATOM   2492  NE2 GLN A 317      -1.559   5.410   9.112  0.50136.31           N
ATOM   2493  C   GLN A 317       3.093   6.321   8.670  0.50136.31           C
ATOM   2494  O   GLN A 317       2.672   5.327   8.083  0.50136.31           O
ATOM   2495  N   HIS A 318       4.306   6.847   8.388  1.00 74.85           N
ATOM   2496  CA  HIS A 318       5.154   6.341   7.331  1.00 74.85           C
ATOM   2497  ND1 HIS A 318       8.150   5.565   5.937  1.00 74.85           N
ATOM   2498  CG  HIS A 318       7.369   6.690   6.080  1.00 74.85           C
ATOM   2499  CB  HIS A 318       6.550   7.002   7.304  1.00 74.85           C
ATOM   2500  NE2 HIS A 318       8.389   6.743   4.065  1.00 74.85           N
ATOM   2501  CD2 HIS A 318       7.527   7.399   4.927  1.00 74.85           C
ATOM   2502  CE1 HIS A 318       8.736   5.647   4.715  1.00 74.85           C
ATOM   2503  C   HIS A 318       5.321   4.851   7.461  1.00 74.85           C
ATOM   2504  O   HIS A 318       5.322   4.291   8.556  1.00 74.85           O
ATOM   2505  N   PRO A 319       5.462   4.198   6.330  1.00 72.44           N
ATOM   2506  CA  PRO A 319       5.530   2.759   6.278  1.00 72.44           C
ATOM   2507  CD  PRO A 319       5.003   4.768   5.075  1.00 72.44           C
ATOM   2508  CB  PRO A 319       5.519   2.404   4.793  1.00 72.44           C
ATOM   2509  CG  PRO A 319       4.733   3.565   4.154  1.00 72.44           C
ATOM   2510  C   PRO A 319       6.663   2.156   7.048  1.00 72.44           C
ATOM   2511  O   PRO A 319       6.534   1.015   7.488  1.00 72.44           O
ATOM   2512  N   TYR A 320       7.791   2.869   7.196  1.00 83.90           N
ATOM   2513  CA  TYR A 320       8.900   2.333   7.930  1.00 83.90           C
ATOM   2514  CB  TYR A 320      10.132   3.256   7.815  1.00 83.90           C
ATOM   2515  CG  TYR A 320      11.343   2.611   8.402  1.00 83.90           C
ATOM   2516  CD1 TYR A 320      11.947   1.556   7.757  1.00 83.90           C
ATOM   2517  CD2 TYR A 320      11.900   3.080   9.571  1.00 83.90           C
ATOM   2518  CE1 TYR A 320      13.072   0.961   8.279  1.00 83.90           C
ATOM   2519  CE2 TYR A 320      13.026   2.490  10.099  1.00 83.90           C
ATOM   2520  CZ  TYR A 320      13.613   1.427   9.453  1.00 83.90           C
ATOM   2521  OH  TYR A 320      14.768   0.817   9.988  1.00 83.90           O
ATOM   2522  C   TYR A 320       8.506   2.215   9.380  1.00 83.90           C
ATOM   2523  O   TYR A 320       8.842   1.238  10.049  1.00 83.90           O
ATOM   2524  N   ILE A 321       7.856   3.274   9.904  1.00129.02           N
ATOM   2525  CA  ILE A 321       7.399   3.453  11.264  1.00129.02           C
ATOM   2526  CB  ILE A 321       7.221   4.905  11.608  1.00129.02           C
ATOM   2527  CG2 ILE A 321       6.520   4.987  12.975  1.00129.02           C
ATOM   2528  CG1 ILE A 321       8.574   5.638  11.576  1.00129.02           C
ATOM   2529  CD1 ILE A 321       9.194   5.746  10.185  1.00129.02           C
ATOM   2530  C   ILE A 321       6.119   2.755  11.662  1.00129.02           C
ATOM   2531  O   ILE A 321       6.022   2.221  12.765  1.00129.02           O
ATOM   2532  N   ASN A 322       5.113   2.737  10.767  1.00 79.04           N
ATOM   2533  CA  ASN A 322       3.729   2.421  11.050  1.00 79.04           C
ATOM   2534  CB  ASN A 322       2.819   2.558   9.813  1.00 79.04           C
ATOM   2535  CG  ASN A 322       3.230   1.533   8.764  1.00 79.04           C
ATOM   2536  OD1 ASN A 322       4.294   0.922   8.843  1.00 79.04           O
ATOM   2537  ND2 ASN A 322       2.359   1.346   7.736  1.00 79.04           N
ATOM   2538  C   ASN A 322       3.499   1.063  11.638  1.00 79.04           C
ATOM   2539  O   ASN A 322       2.484   0.852  12.300  1.00 79.04           O
ATOM   2540  N   VAL A 323       4.404   0.100  11.413  1.00119.62           N
ATOM   2541  CA  VAL A 323       4.194  -1.242  11.878  1.00119.62           C
ATOM   2542  CB  VAL A 323       5.416  -2.087  11.663  1.00119.62           C
ATOM   2543  CG1 VAL A 323       5.132  -3.505  12.176  1.00119.62           C
ATOM   2544  CG2 VAL A 323       5.826  -2.004  10.184  1.00119.62           C
ATOM   2545  C   VAL A 323       3.936  -1.213  13.361  1.00119.62           C
ATOM   2546  O   VAL A 323       3.138  -1.994  13.876  1.00119.62           O
ATOM   2547  N   TRP A 324       4.648  -0.337  14.085  1.00103.66           N
ATOM   2548  CA  TRP A 324       4.588  -0.184  15.514  1.00103.66           C
ATOM   2549  CB  TRP A 324       5.815   0.559  16.055  1.00103.66           C
ATOM   2550  CG  TRP A 324       7.086  -0.171  15.707  1.00103.66           C
ATOM   2551  CD2 TRP A 324       7.432  -1.473  16.204  1.00103.66           C
ATOM   2552  CD1 TRP A 324       8.080   0.192  14.847  1.00103.66           C
ATOM   2553  NE1 TRP A 324       9.029  -0.800  14.782  1.00103.66           N
ATOM   2554  CE2 TRP A 324       8.640  -1.832  15.610  1.00103.66           C
ATOM   2555  CE3 TRP A 324       6.789  -2.304  17.076  1.00103.66           C
ATOM   2556  CZ2 TRP A 324       9.230  -3.034  15.881  1.00103.66           C
ATOM   2557  CZ3 TRP A 324       7.390  -3.512  17.353  1.00103.66           C
ATOM   2558  CH2 TRP A 324       8.587  -3.870  16.767  1.00103.66           C
ATOM   2559  C   TRP A 324       3.353   0.525  16.017  1.00103.66           C
ATOM   2560  O   TRP A 324       2.979   0.335  17.172  1.00103.66           O
ATOM   2561  N   TYR A 325       2.727   1.390  15.189  1.00111.06           N
ATOM   2562  CA  TYR A 325       1.648   2.293  15.536  1.00111.06           C
ATOM   2563  CB  TYR A 325       0.836   2.727  14.296  1.00111.06           C
ATOM   2564  CG  TYR A 325      -0.035   3.897  14.620  1.00111.06           C
ATOM   2565  CD1 TYR A 325      -1.231   3.750  15.286  1.00111.06           C
ATOM   2566  CD2 TYR A 325       0.349   5.160  14.227  1.00111.06           C
ATOM   2567  CE1 TYR A 325      -2.018   4.846  15.565  1.00111.06           C
ATOM   2568  CE2 TYR A 325      -0.432   6.258  14.503  1.00111.06           C
ATOM   2569  CZ  TYR A 325      -1.620   6.103  15.176  1.00111.06           C
ATOM   2570  OH  TYR A 325      -2.427   7.224  15.463  1.00111.06           O
ATOM   2571  C   TYR A 325       0.697   1.704  16.543  1.00111.06           C
ATOM   2572  O   TYR A 325       0.191   0.595  16.376  1.00111.06           O
ATOM   2573  N   ASP A 326       0.452   2.466  17.638  1.00 75.24           N
ATOM   2574  CA  ASP A 326      -0.437   2.087  18.706  1.00 75.24           C
ATOM   2575  CB  ASP A 326       0.321   1.397  19.860  1.00 75.24           C
ATOM   2576  CG  ASP A 326      -0.637   0.924  20.948  1.00 75.24           C
ATOM   2577  OD1 ASP A 326      -1.799   1.408  20.992  1.00 75.24           O
ATOM   2578  OD2 ASP A 326      -0.205   0.066  21.763  1.00 75.24           O
ATOM   2579  C   ASP A 326      -1.018   3.369  19.239  1.00 75.24           C
ATOM   2580  O   ASP A 326      -0.289   4.191  19.791  1.00 75.24           O
ATOM   2581  N   PRO A 327      -2.304   3.572  19.105  1.00156.90           N
ATOM   2582  CA  PRO A 327      -2.953   4.786  19.523  1.00156.90           C
ATOM   2583  CD  PRO A 327      -3.248   2.502  18.831  1.00156.90           C
ATOM   2584  CB  PRO A 327      -4.442   4.569  19.253  1.00156.90           C
ATOM   2585  CG  PRO A 327      -4.603   3.040  19.322  1.00156.90           C
ATOM   2586  C   PRO A 327      -2.678   5.102  20.961  1.00156.90           C
ATOM   2587  O   PRO A 327      -2.653   6.275  21.320  1.00156.90           O
ATOM   2588  N   SER A 328      -2.475   4.097  21.821  1.00 87.74           N
ATOM   2589  CA  SER A 328      -2.256   4.409  23.201  1.00 87.74           C
ATOM   2590  CB  SER A 328      -1.976   3.153  24.040  1.00 87.74           C
ATOM   2591  OG  SER A 328      -3.051   2.236  23.912  1.00 87.74           O
ATOM   2592  C   SER A 328      -1.028   5.261  23.287  1.00 87.74           C
ATOM   2593  O   SER A 328      -0.988   6.240  24.029  1.00 87.74           O
ATOM   2594  N   GLU A 329       0.035   4.847  22.574  1.00 78.86           N
ATOM   2595  CA  GLU A 329       1.292   5.539  22.570  1.00 78.86           C
ATOM   2596  CB  GLU A 329       2.413   4.627  22.051  1.00 78.86           C
ATOM   2597  CG  GLU A 329       2.654   3.423  22.965  1.00 78.86           C
ATOM   2598  CD  GLU A 329       3.498   2.410  22.207  1.00 78.86           C
ATOM   2599  OE1 GLU A 329       3.702   2.613  20.981  1.00 78.86           O
ATOM   2600  OE2 GLU A 329       3.943   1.415  22.840  1.00 78.86           O
ATOM   2601  C   GLU A 329       1.294   6.789  21.727  1.00 78.86           C
ATOM   2602  O   GLU A 329       1.788   7.834  22.149  1.00 78.86           O
ATOM   2603  N   ALA A 330       0.814   6.681  20.473  1.00 84.33           N
ATOM   2604  CA  ALA A 330       0.806   7.768  19.526  1.00 84.33           C
ATOM   2605  CB  ALA A 330       0.546   7.283  18.090  1.00 84.33           C
ATOM   2606  C   ALA A 330      -0.230   8.814  19.822  1.00 84.33           C
ATOM   2607  O   ALA A 330      -0.016   9.999  19.596  1.00 84.33           O
ATOM   2608  N   GLU A 331      -1.429   8.360  20.207  1.00193.92           N
ATOM   2609  CA  GLU A 331      -2.624   9.135  20.402  1.00193.92           C
ATOM   2610  CB  GLU A 331      -3.885   8.338  20.040  1.00193.92           C
ATOM   2611  CG  GLU A 331      -4.952   9.160  19.333  1.00193.92           C
ATOM   2612  CD  GLU A 331      -4.721   8.966  17.841  1.00193.92           C
ATOM   2613  OE1 GLU A 331      -3.873   8.105  17.482  1.00193.92           O
ATOM   2614  OE2 GLU A 331      -5.393   9.667  17.039  1.00193.92           O
ATOM   2615  C   GLU A 331      -2.835   9.729  21.770  1.00193.92           C
ATOM   2616  O   GLU A 331      -3.800  10.465  21.935  1.00193.92           O
ATOM   2617  N   ALA A 332      -2.030   9.383  22.796  1.00 68.84           N
ATOM   2618  CA  ALA A 332      -2.300   9.685  24.188  1.00 68.84           C
ATOM   2619  CB  ALA A 332      -1.074   9.487  25.097  1.00 68.84           C
ATOM   2620  C   ALA A 332      -2.816  11.079  24.422  1.00 68.84           C
ATOM   2621  O   ALA A 332      -2.543  12.022  23.683  1.00 68.84           O
ATOM   2622  N   PRO A 333      -3.609  11.186  25.473  1.00 73.68           N
ATOM   2623  CA  PRO A 333      -4.188  12.446  25.855  1.00 73.68           C
ATOM   2624  CD  PRO A 333      -4.434  10.065  25.895  1.00 73.68           C
ATOM   2625  CB  PRO A 333      -5.221  12.123  26.930  1.00 73.68           C
ATOM   2626  CG  PRO A 333      -5.664  10.691  26.576  1.00 73.68           C
ATOM   2627  C   PRO A 333      -3.099  13.375  26.282  1.00 73.68           C
ATOM   2628  O   PRO A 333      -2.113  12.919  26.858  1.00 73.68           O
ATOM   2629  N   PRO A 334      -3.263  14.642  26.023  1.00142.62           N
ATOM   2630  CA  PRO A 334      -2.209  15.574  26.300  1.00142.62           C
ATOM   2631  CD  PRO A 334      -4.068  15.068  24.893  1.00142.62           C
ATOM   2632  CB  PRO A 334      -2.526  16.834  25.486  1.00142.62           C
ATOM   2633  CG  PRO A 334      -3.939  16.597  24.918  1.00142.62           C
ATOM   2634  C   PRO A 334      -1.980  15.814  27.754  1.00142.62           C
ATOM   2635  O   PRO A 334      -2.895  15.642  28.557  1.00142.62           O
ATOM   2636  N   PRO A 335      -0.769  16.172  28.084  1.00 67.03           N
ATOM   2637  CA  PRO A 335      -0.453  16.460  29.452  1.00 67.03           C
ATOM   2638  CD  PRO A 335       0.374  15.632  27.366  1.00 67.03           C
ATOM   2639  CB  PRO A 335       1.070  16.459  29.541  1.00 67.03           C
ATOM   2640  CG  PRO A 335       1.496  15.507  28.410  1.00 67.03           C
ATOM   2641  C   PRO A 335      -1.064  17.768  29.814  1.00 67.03           C
ATOM   2642  O   PRO A 335      -1.233  18.609  28.931  1.00 67.03           O
ATOM   2643  N   LYS A 336      -1.415  17.964  31.096  1.00123.95           N
ATOM   2644  CA  LYS A 336      -1.974  19.226  31.465  1.00123.95           C
ATOM   2645  CB  LYS A 336      -3.226  19.112  32.350  1.00123.95           C
ATOM   2646  CG  LYS A 336      -3.818  20.469  32.735  1.00123.95           C
ATOM   2647  CD  LYS A 336      -5.220  20.377  33.337  1.00123.95           C
ATOM   2648  CE  LYS A 336      -5.246  19.734  34.725  1.00123.95           C
ATOM   2649  NZ  LYS A 336      -4.707  20.677  35.730  1.00123.95           N
ATOM   2650  C   LYS A 336      -0.939  19.957  32.254  1.00123.95           C
ATOM   2651  O   LYS A 336      -0.635  19.599  33.390  1.00123.95           O
ATOM   2652  N   ILE A 337      -0.371  21.016  31.655  1.00 86.33           N
ATOM   2653  CA  ILE A 337       0.606  21.837  32.309  1.00 86.33           C
ATOM   2654  CB  ILE A 337       1.389  22.632  31.289  1.00 86.33           C
ATOM   2655  CG2 ILE A 337       2.306  23.650  31.981  1.00 86.33           C
ATOM   2656  CG1 ILE A 337       2.154  21.663  30.369  1.00 86.33           C
ATOM   2657  CD1 ILE A 337       2.794  22.337  29.156  1.00 86.33           C
ATOM   2658  C   ILE A 337      -0.208  22.734  33.193  1.00 86.33           C
ATOM   2659  O   ILE A 337      -1.239  23.219  32.730  1.00 86.33           O
ATOM   2660  N   PRO A 338       0.186  22.961  34.436  1.00179.02           N
ATOM   2661  CA  PRO A 338      -0.622  23.701  35.380  1.00179.02           C
ATOM   2662  CD  PRO A 338       1.588  22.969  34.825  1.00179.02           C
ATOM   2663  CB  PRO A 338       0.270  23.969  36.589  1.00179.02           C
ATOM   2664  CG  PRO A 338       1.684  23.973  35.989  1.00179.02           C
ATOM   2665  C   PRO A 338      -1.163  24.971  34.807  1.00179.02           C
ATOM   2666  O   PRO A 338      -0.491  25.598  33.989  1.00179.02           O
ATOM   2667  N   ASP A 339      -2.391  25.343  35.224  1.00183.91           N
ATOM   2668  CA  ASP A 339      -3.084  26.470  34.675  1.00183.91           C
ATOM   2669  CB  ASP A 339      -4.339  26.865  35.469  1.00183.91           C
ATOM   2670  CG  ASP A 339      -5.344  25.732  35.345  1.00183.91           C
ATOM   2671  OD1 ASP A 339      -5.135  24.852  34.469  1.00183.91           O
ATOM   2672  OD2 ASP A 339      -6.329  25.726  36.132  1.00183.91           O
ATOM   2673  C   ASP A 339      -2.175  27.645  34.681  1.00183.91           C
ATOM   2674  O   ASP A 339      -1.962  28.288  35.708  1.00183.91           O
ATOM   2675  N   LYS A 340      -1.595  27.927  33.504  1.00322.94           N
ATOM   2676  CA  LYS A 340      -0.749  29.061  33.325  1.00322.94           C
ATOM   2677  CB  LYS A 340       0.628  28.924  33.998  1.00322.94           C
ATOM   2678  CG  LYS A 340       1.521  30.154  33.812  1.00322.94           C
ATOM   2679  CD  LYS A 340       2.746  30.177  34.730  1.00322.94           C
ATOM   2680  CE  LYS A 340       2.434  30.581  36.173  1.00322.94           C
ATOM   2681  NZ  LYS A 340       2.128  32.028  36.243  1.00322.94           N
ATOM   2682  C   LYS A 340      -0.524  29.139  31.856  1.00322.94           C
ATOM   2683  O   LYS A 340      -0.491  28.114  31.178  1.00322.94           O
ATOM   2684  N   GLN A 341      -0.387  30.358  31.311  1.00260.48           N
ATOM   2685  CA  GLN A 341      -0.133  30.448  29.906  1.00260.48           C
ATOM   2686  CB  GLN A 341      -0.400  31.849  29.324  1.00260.48           C
ATOM   2687  CG  GLN A 341      -0.137  31.974  27.820  1.00260.48           C
ATOM   2688  CD  GLN A 341      -0.452  33.410  27.421  1.00260.48           C
ATOM   2689  OE1 GLN A 341      -0.899  34.208  28.244  1.00260.48           O
ATOM   2690  NE2 GLN A 341      -0.216  33.751  26.126  1.00260.48           N
ATOM   2691  C   GLN A 341       1.314  30.135  29.737  1.00260.48           C
ATOM   2692  O   GLN A 341       2.104  30.326  30.660  1.00260.48           O
ATOM   2693  N   LEU A 342       1.706  29.612  28.561  1.00240.46           N
ATOM   2694  CA  LEU A 342       3.099  29.331  28.406  1.00240.46           C
ATOM   2695  CB  LEU A 342       3.452  28.710  27.045  1.00240.46           C
ATOM   2696  CG  LEU A 342       2.825  27.321  26.834  1.00240.46           C
ATOM   2697  CD1 LEU A 342       1.291  27.395  26.850  1.00240.46           C
ATOM   2698  CD2 LEU A 342       3.376  26.646  25.568  1.00240.46           C
ATOM   2699  C   LEU A 342       3.767  30.656  28.485  1.00240.46           C
ATOM   2700  O   LEU A 342       3.681  31.464  27.562  1.00240.46           O
ATOM   2701  N   ASP A 343       4.451  30.915  29.613  1.00218.29           N
ATOM   2702  CA  ASP A 343       5.044  32.204  29.779  1.00218.29           C
ATOM   2703  CB  ASP A 343       4.452  32.991  30.959  1.00218.29           C
ATOM   2704  CG  ASP A 343       3.002  33.324  30.630  1.00218.29           C
ATOM   2705  OD1 ASP A 343       2.584  33.085  29.466  1.00218.29           O
ATOM   2706  OD2 ASP A 343       2.294  33.825  31.543  1.00218.29           O
ATOM   2707  C   ASP A 343       6.497  32.027  30.058  1.00218.29           C
ATOM   2708  O   ASP A 343       6.903  31.115  30.776  1.00218.29           O
ATOM   2709  N   GLU A 344       7.322  32.908  29.466  1.00187.42           N
ATOM   2710  CA  GLU A 344       8.722  32.898  29.712  1.00187.42           C
ATOM   2711  CB  GLU A 344       9.561  33.615  28.643  1.00187.42           C
ATOM   2712  CG  GLU A 344      11.059  33.578  28.951  1.00187.42           C
ATOM   2713  CD  GLU A 344      11.796  34.351  27.868  1.00187.42           C
ATOM   2714  OE1 GLU A 344      11.273  35.415  27.441  1.00187.42           O
ATOM   2715  OE2 GLU A 344      12.893  33.890  27.454  1.00187.42           O
ATOM   2716  C   GLU A 344       8.908  33.659  30.977  1.00187.42           C
ATOM   2717  O   GLU A 344       8.781  34.882  31.009  1.00187.42           O
ATOM   2718  N   ARG A 345       9.217  32.938  32.065  1.00 82.31           N
ATOM   2719  CA  ARG A 345       9.373  33.578  33.333  1.00 82.31           C
ATOM   2720  CB  ARG A 345       9.340  32.601  34.518  1.00 82.31           C
ATOM   2721  CG  ARG A 345       7.956  32.028  34.824  1.00 82.31           C
ATOM   2722  CD  ARG A 345       7.977  31.059  36.007  1.00 82.31           C
ATOM   2723  NE  ARG A 345       6.570  30.732  36.363  1.00 82.31           N
ATOM   2724  CZ  ARG A 345       6.323  29.992  37.481  1.00 82.31           C
ATOM   2725  NH1 ARG A 345       7.367  29.533  38.231  1.00 82.31           N
ATOM   2726  NH2 ARG A 345       5.039  29.712  37.850  1.00 82.31           N
ATOM   2727  C   ARG A 345      10.700  34.257  33.363  1.00 82.31           C
ATOM   2728  O   ARG A 345      11.670  33.790  32.769  1.00 82.31           O
ATOM   2729  N   GLU A 346      10.750  35.420  34.037  1.00 75.92           N
ATOM   2730  CA  GLU A 346      11.984  36.114  34.234  1.00 75.92           C
ATOM   2731  CB  GLU A 346      12.032  37.498  33.567  1.00 75.92           C
ATOM   2732  CG  GLU A 346      13.376  38.213  33.718  1.00 75.92           C
ATOM   2733  CD  GLU A 346      13.257  39.553  33.008  1.00 75.92           C
ATOM   2734  OE1 GLU A 346      12.156  39.829  32.461  1.00 75.92           O
ATOM   2735  OE2 GLU A 346      14.258  40.318  33.002  1.00 75.92           O
ATOM   2736  C   GLU A 346      12.059  36.328  35.707  1.00 75.92           C
ATOM   2737  O   GLU A 346      11.140  36.893  36.299  1.00 75.92           O
ATOM   2738  N   HIS A 347      13.151  35.872  36.347  1.00 62.98           N
ATOM   2739  CA  HIS A 347      13.208  36.011  37.770  1.00 62.98           C
ATOM   2740  ND1 HIS A 347      10.299  35.101  39.196  1.00 62.98           N
ATOM   2741  CG  HIS A 347      11.251  34.491  38.409  1.00 62.98           C
ATOM   2742  CB  HIS A 347      12.727  34.755  38.525  1.00 62.98           C
ATOM   2743  NE2 HIS A 347       9.208  33.718  37.839  1.00 62.98           N
ATOM   2744  CD2 HIS A 347      10.566  33.649  37.586  1.00 62.98           C
ATOM   2745  CE1 HIS A 347       9.096  34.603  38.814  1.00 62.98           C
ATOM   2746  C   HIS A 347      14.623  36.256  38.187  1.00 62.98           C
ATOM   2747  O   HIS A 347      15.567  36.043  37.426  1.00 62.98           O
ATOM   2748  N   THR A 348      14.779  36.733  39.438  1.00103.91           N
ATOM   2749  CA  THR A 348      16.052  37.004  40.037  1.00103.91           C
ATOM   2750  CB  THR A 348      15.947  37.931  41.221  1.00103.91           C
ATOM   2751  OG1 THR A 348      15.215  39.088  40.862  1.00103.91           O
ATOM   2752  CG2 THR A 348      17.351  38.371  41.671  1.00103.91           C
ATOM   2753  C   THR A 348      16.523  35.691  40.576  1.00103.91           C
ATOM   2754  O   THR A 348      15.796  34.699  40.540  1.00103.91           O
ATOM   2755  N   ILE A 349      17.769  35.656  41.082  1.00 35.52           N
ATOM   2756  CA  ILE A 349      18.336  34.468  41.637  1.00 35.52           C
ATOM   2757  CB  ILE A 349      19.748  34.677  42.097  1.00 35.52           C
ATOM   2758  CG2 ILE A 349      20.192  33.431  42.878  1.00 35.52           C
ATOM   2759  CG1 ILE A 349      20.654  35.021  40.903  1.00 35.52           C
ATOM   2760  CD1 ILE A 349      22.043  35.502  41.316  1.00 35.52           C
ATOM   2761  C   ILE A 349      17.530  34.071  42.833  1.00 35.52           C
ATOM   2762  O   ILE A 349      17.182  32.902  42.990  1.00 35.52           O
ATOM   2763  N   GLU A 350      17.196  35.039  43.709  1.00 85.80           N
ATOM   2764  CA  GLU A 350      16.483  34.698  44.905  1.00 85.80           C
ATOM   2765  CB  GLU A 350      16.301  35.865  45.887  1.00 85.80           C
ATOM   2766  CG  GLU A 350      15.534  35.444  47.144  1.00 85.80           C
ATOM   2767  CD  GLU A 350      16.339  34.356  47.847  1.00 85.80           C
ATOM   2768  OE1 GLU A 350      17.553  34.586  48.090  1.00 85.80           O
ATOM   2769  OE2 GLU A 350      15.753  33.279  48.142  1.00 85.80           O
ATOM   2770  C   GLU A 350      15.122  34.180  44.571  1.00 85.80           C
ATOM   2771  O   GLU A 350      14.661  33.223  45.189  1.00 85.80           O
ATOM   2772  N   GLU A 351      14.421  34.797  43.602  1.00131.48           N
ATOM   2773  CA  GLU A 351      13.112  34.284  43.327  1.00131.48           C
ATOM   2774  CB  GLU A 351      12.193  35.185  42.481  1.00131.48           C
ATOM   2775  CG  GLU A 351      12.835  35.832  41.267  1.00131.48           C
ATOM   2776  CD  GLU A 351      13.043  37.297  41.616  1.00131.48           C
ATOM   2777  OE1 GLU A 351      13.637  37.574  42.693  1.00131.48           O
ATOM   2778  OE2 GLU A 351      12.597  38.159  40.813  1.00131.48           O
ATOM   2779  C   GLU A 351      13.190  32.910  42.737  1.00131.48           C
ATOM   2780  O   GLU A 351      12.383  32.054  43.089  1.00131.48           O
ATOM   2781  N   TRP A 352      14.166  32.634  41.850  1.00 75.50           N
ATOM   2782  CA  TRP A 352      14.245  31.316  41.276  1.00 75.50           C
ATOM   2783  CB  TRP A 352      15.349  31.117  40.223  1.00 75.50           C
ATOM   2784  CG  TRP A 352      15.003  31.640  38.852  1.00 75.50           C
ATOM   2785  CD2 TRP A 352      14.044  31.007  37.989  1.00 75.50           C
ATOM   2786  CD1 TRP A 352      15.465  32.734  38.181  1.00 75.50           C
ATOM   2787  NE1 TRP A 352      14.863  32.816  36.948  1.00 75.50           N
ATOM   2788  CE2 TRP A 352      13.984  31.761  36.818  1.00 75.50           C
ATOM   2789  CE3 TRP A 352      13.278  29.887  38.160  1.00 75.50           C
ATOM   2790  CZ2 TRP A 352      13.152  31.405  35.793  1.00 75.50           C
ATOM   2791  CZ3 TRP A 352      12.440  29.533  37.125  1.00 75.50           C
ATOM   2792  CH2 TRP A 352      12.379  30.278  35.966  1.00 75.50           C
ATOM   2793  C   TRP A 352      14.498  30.326  42.364  1.00 75.50           C
ATOM   2794  O   TRP A 352      13.993  29.205  42.318  1.00 75.50           O
ATOM   2795  N   LYS A 353      15.299  30.712  43.371  1.00 84.06           N
ATOM   2796  CA  LYS A 353      15.606  29.804  44.437  1.00 84.06           C
ATOM   2797  CB  LYS A 353      16.455  30.436  45.554  1.00 84.06           C
ATOM   2798  CG  LYS A 353      16.672  29.492  46.740  1.00 84.06           C
ATOM   2799  CD  LYS A 353      17.519  30.082  47.870  1.00 84.06           C
ATOM   2800  CE  LYS A 353      18.949  29.545  47.922  1.00 84.06           C
ATOM   2801  NZ  LYS A 353      19.684  30.173  49.042  1.00 84.06           N
ATOM   2802  C   LYS A 353      14.336  29.369  45.102  1.00 84.06           C
ATOM   2803  O   LYS A 353      14.161  28.184  45.382  1.00 84.06           O
ATOM   2804  N   GLU A 354      13.423  30.319  45.389  1.00 95.04           N
ATOM   2805  CA  GLU A 354      12.207  29.998  46.087  1.00 95.04           C
ATOM   2806  CB  GLU A 354      11.407  31.243  46.517  1.00 95.04           C
ATOM   2807  CG  GLU A 354      10.394  30.978  47.638  1.00 95.04           C
ATOM   2808  CD  GLU A 354       9.264  30.118  47.100  1.00 95.04           C
ATOM   2809  OE1 GLU A 354       8.546  30.587  46.177  1.00 95.04           O
ATOM   2810  OE2 GLU A 354       9.111  28.973  47.602  1.00 95.04           O
ATOM   2811  C   GLU A 354      11.316  29.151  45.226  1.00 95.04           C
ATOM   2812  O   GLU A 354      10.722  28.188  45.708  1.00 95.04           O
ATOM   2813  N   LEU A 355      11.208  29.480  43.922  1.00115.05           N
ATOM   2814  CA  LEU A 355      10.332  28.758  43.038  1.00115.05           C
ATOM   2815  CB  LEU A 355      10.439  29.234  41.571  1.00115.05           C
ATOM   2816  CG  LEU A 355       9.673  30.514  41.172  1.00115.05           C
ATOM   2817  CD1 LEU A 355       8.195  30.218  40.901  1.00115.05           C
ATOM   2818  CD2 LEU A 355       9.830  31.635  42.199  1.00115.05           C
ATOM   2819  C   LEU A 355      10.746  27.324  43.010  1.00115.05           C
ATOM   2820  O   LEU A 355       9.915  26.425  43.129  1.00115.05           O
ATOM   2821  N   ILE A 356      12.056  27.075  42.853  1.00108.21           N
ATOM   2822  CA  ILE A 356      12.547  25.737  42.723  1.00108.21           C
ATOM   2823  CB  ILE A 356      13.987  25.697  42.289  1.00108.21           C
ATOM   2824  CG2 ILE A 356      14.892  25.943  43.504  1.00108.21           C
ATOM   2825  CG1 ILE A 356      14.299  24.378  41.577  1.00108.21           C
ATOM   2826  CD1 ILE A 356      15.616  24.440  40.806  1.00108.21           C
ATOM   2827  C   ILE A 356      12.363  24.999  44.019  1.00108.21           C
ATOM   2828  O   ILE A 356      11.988  23.828  44.033  1.00108.21           O
ATOM   2829  N   TYR A 357      12.618  25.675  45.154  1.00 67.78           N
ATOM   2830  CA  TYR A 357      12.533  25.061  46.450  1.00 67.78           C
ATOM   2831  CB  TYR A 357      12.965  26.034  47.559  1.00 67.78           C
ATOM   2832  CG  TYR A 357      13.036  25.311  48.858  1.00 67.78           C
ATOM   2833  CD1 TYR A 357      14.080  24.455  49.125  1.00 67.78           C
ATOM   2834  CD2 TYR A 357      12.073  25.507  49.819  1.00 67.78           C
ATOM   2835  CE1 TYR A 357      14.158  23.793  50.327  1.00 67.78           C
ATOM   2836  CE2 TYR A 357      12.147  24.849  51.022  1.00 67.78           C
ATOM   2837  CZ  TYR A 357      13.188  23.990  51.279  1.00 67.78           C
ATOM   2838  OH  TYR A 357      13.264  23.314  52.515  1.00 67.78           O
ATOM   2839  C   TYR A 357      11.117  24.628  46.688  1.00 67.78           C
ATOM   2840  O   TYR A 357      10.869  23.532  47.187  1.00 67.78           O
ATOM   2841  N   LYS A 358      10.150  25.482  46.314  1.00132.55           N
ATOM   2842  CA  LYS A 358       8.756  25.216  46.519  1.00132.55           C
ATOM   2843  CB  LYS A 358       7.891  26.378  45.997  1.00132.55           C
ATOM   2844  CG  LYS A 358       6.464  26.418  46.541  1.00132.55           C
ATOM   2845  CD  LYS A 358       6.370  26.876  47.998  1.00132.55           C
ATOM   2846  CE  LYS A 358       6.412  28.395  48.176  1.00132.55           C
ATOM   2847  NZ  LYS A 358       6.301  28.738  49.612  1.00132.55           N
ATOM   2848  C   LYS A 358       8.390  23.979  45.748  1.00132.55           C
ATOM   2849  O   LYS A 358       7.669  23.118  46.252  1.00132.55           O
ATOM   2850  N   GLU A 359       8.892  23.856  44.502  1.00 76.99           N
ATOM   2851  CA  GLU A 359       8.572  22.738  43.655  1.00 76.99           C
ATOM   2852  CB  GLU A 359       9.165  22.863  42.239  1.00 76.99           C
ATOM   2853  CG  GLU A 359       8.846  21.668  41.334  1.00 76.99           C
ATOM   2854  CD  GLU A 359       7.370  21.709  40.970  1.00 76.99           C
ATOM   2855  OE1 GLU A 359       6.707  22.729  41.297  1.00 76.99           O
ATOM   2856  OE2 GLU A 359       6.886  20.719  40.358  1.00 76.99           O
ATOM   2857  C   GLU A 359       9.106  21.466  44.241  1.00 76.99           C
ATOM   2858  O   GLU A 359       8.433  20.437  44.210  1.00 76.99           O
ATOM   2859  N   VAL A 360      10.342  21.497  44.774  1.00 48.87           N
ATOM   2860  CA  VAL A 360      10.944  20.312  45.320  1.00 48.87           C
ATOM   2861  CB  VAL A 360      12.364  20.541  45.757  1.00 48.87           C
ATOM   2862  CG1 VAL A 360      12.906  19.257  46.409  1.00 48.87           C
ATOM   2863  CG2 VAL A 360      13.173  20.999  44.530  1.00 48.87           C
ATOM   2864  C   VAL A 360      10.153  19.854  46.508  1.00 48.87           C
ATOM   2865  O   VAL A 360       9.873  18.666  46.663  1.00 48.87           O
ATOM   2866  N   MET A 361       9.789  20.804  47.386  1.00134.14           N
ATOM   2867  CA  MET A 361       9.038  20.553  48.584  1.00134.14           C
ATOM   2868  CB  MET A 361       9.115  21.668  49.633  1.00134.14           C
ATOM   2869  CG  MET A 361      10.483  21.697  50.315  1.00134.14           C
ATOM   2870  SD  MET A 361      10.469  22.460  51.959  1.00134.14           S
ATOM   2871  CE  MET A 361       9.486  21.148  52.740  1.00134.14           C
ATOM   2872  C   MET A 361       7.605  20.239  48.283  1.00134.14           C
ATOM   2873  O   MET A 361       6.916  19.633  49.102  1.00134.14           O
ATOM   2874  N   ASP A 362       7.105  20.653  47.105  1.00 59.53           N
ATOM   2875  CA  ASP A 362       5.719  20.471  46.780  1.00 59.53           C
ATOM   2876  CB  ASP A 362       5.220  19.031  46.997  1.00 59.53           C
ATOM   2877  CG  ASP A 362       3.838  18.906  46.367  1.00 59.53           C
ATOM   2878  OD1 ASP A 362       3.334  19.931  45.834  1.00 59.53           O
ATOM   2879  OD2 ASP A 362       3.271  17.782  46.406  1.00 59.53           O
ATOM   2880  C   ASP A 362       4.918  21.383  47.644  1.00 59.53           C
ATOM   2881  O   ASP A 362       3.803  21.068  48.058  1.00 59.53           O
ATOM   2882  N   LEU A 363       5.495  22.565  47.927  1.00 48.45           N
ATOM   2883  CA  LEU A 363       4.813  23.568  48.680  1.00 48.45           C
ATOM   2884  CB  LEU A 363       5.752  24.438  49.531  1.00 48.45           C
ATOM   2885  CG  LEU A 363       6.492  23.668  50.638  1.00 48.45           C
ATOM   2886  CD1 LEU A 363       7.408  24.606  51.440  1.00 48.45           C
ATOM   2887  CD2 LEU A 363       5.513  22.891  51.532  1.00 48.45           C
ATOM   2888  C   LEU A 363       4.145  24.457  47.685  1.00 48.45           C
ATOM   2889  O   LEU A 363       4.519  24.485  46.514  1.00 48.45           O
ATOM   2890  N   GLU A 364       3.102  25.187  48.120  1.00 10.66           N
ATOM   2891  CA  GLU A 364       2.421  26.054  47.208  1.00 10.66           C
ATOM   2892  CB  GLU A 364       1.113  26.629  47.777  1.00 10.66           C
ATOM   2893  CG  GLU A 364       0.359  27.536  46.801  1.00 10.66           C
ATOM   2894  CD  GLU A 364      -0.901  28.022  47.503  1.00 10.66           C
ATOM   2895  OE1 GLU A 364      -1.099  27.637  48.687  1.00 10.66           O
ATOM   2896  OE2 GLU A 364      -1.682  28.780  46.869  1.00 10.66           O
ATOM   2897  C   GLU A 364       3.352  27.221  46.911  1.00 10.66           C
ATOM   2898  O   GLU A 364       3.687  27.970  47.868  1.00 10.66           O
ATOM   2899  OXT GLU A 364       3.740  27.381  45.723  1.00 10.66           O
TER    2900      GLU A 364
END
