# Supplementary material for: Proteome-wide prediction of targets for aspirin: new insight into the molecular mechanism of aspirin
Source: PeerJ. 2016 Mar 10;4:e1791. doi: 10.7717/peerj.1791 (PMC4793309; doi:10.7717/peerj.1791)
Supplement: File S1 — The raw data contains all strucures of the identified 79 proteins. The Protocols show how to prepare protein strucure and run CDOCKER. [file peerj-04-1791-s004.zip › 79_protein_strucures/NP_002847.1_34-346_55.814.pdb]

EXPDTA    THEORETICAL MODEL, MODELLER 9v7 2009/10/17 12:44:03
REMARK   6 MODELLER OBJECTIVE FUNCTION:      2983.7659
REMARK   6 MODELLER BEST TEMPLATE % SEQ ID:  55.814
ATOM      1  N   VAL A  34    -132.809  76.996  28.664  1.00 48.51           N
ATOM      2  CA  VAL A  34    -133.322  76.781  30.036  1.00 48.51           C
ATOM      3  CB  VAL A  34    -133.042  75.373  30.472  1.00 48.51           C
ATOM      4  CG1 VAL A  34    -133.544  75.193  31.915  1.00 48.51           C
ATOM      5  CG2 VAL A  34    -133.675  74.407  29.457  1.00 48.51           C
ATOM      6  C   VAL A  34    -132.620  77.703  30.975  1.00 48.51           C
ATOM      7  O   VAL A  34    -131.427  77.557  31.232  1.00 48.51           O
ATOM      8  N   ARG A  35    -133.356  78.698  31.502  1.00250.09           N
ATOM      9  CA  ARG A  35    -132.755  79.654  32.381  1.00250.09           C
ATOM     10  CB  ARG A  35    -133.334  81.073  32.228  1.00250.09           C
ATOM     11  CG  ARG A  35    -134.844  81.180  32.455  1.00250.09           C
ATOM     12  CD  ARG A  35    -135.272  81.066  33.918  1.00250.09           C
ATOM     13  NE  ARG A  35    -136.725  81.391  33.974  1.00250.09           N
ATOM     14  CZ  ARG A  35    -137.122  82.697  34.032  1.00250.09           C
ATOM     15  NH1 ARG A  35    -136.188  83.693  34.016  1.00250.09           N
ATOM     16  NH2 ARG A  35    -138.449  83.007  34.099  1.00250.09           N
ATOM     17  C   ARG A  35    -132.903  79.212  33.802  1.00250.09           C
ATOM     18  O   ARG A  35    -133.813  78.460  34.145  1.00250.09           O
ATOM     19  N   VAL A  36    -131.965  79.665  34.661  1.00 97.18           N
ATOM     20  CA  VAL A  36    -131.982  79.360  36.064  1.00 97.18           C
ATOM     21  CB  VAL A  36    -130.627  79.336  36.705  1.00 97.18           C
ATOM     22  CG1 VAL A  36    -130.799  79.145  38.221  1.00 97.18           C
ATOM     23  CG2 VAL A  36    -129.792  78.239  36.044  1.00 97.18           C
ATOM     24  C   VAL A  36    -132.706  80.475  36.732  1.00 97.18           C
ATOM     25  O   VAL A  36    -132.680  81.612  36.261  1.00 97.18           O
ATOM     26  N   GLN A  37    -133.401  80.175  37.843  1.00268.50           N
ATOM     27  CA  GLN A  37    -134.062  81.245  38.518  1.00268.50           C
ATOM     28  CB  GLN A  37    -135.590  81.090  38.637  1.00268.50           C
ATOM     29  CG  GLN A  37    -136.335  81.201  37.305  1.00268.50           C
ATOM     30  CD  GLN A  37    -137.826  81.266  37.611  1.00268.50           C
ATOM     31  OE1 GLN A  37    -138.280  82.141  38.347  1.00268.50           O
ATOM     32  NE2 GLN A  37    -138.611  80.316  37.036  1.00268.50           N
ATOM     33  C   GLN A  37    -133.528  81.349  39.902  1.00268.50           C
ATOM     34  O   GLN A  37    -133.202  80.353  40.545  1.00268.50           O
ATOM     35  N   VAL A  38    -133.407  82.602  40.375  1.00148.70           N
ATOM     36  CA  VAL A  38    -132.960  82.896  41.700  1.00148.70           C
ATOM     37  CB  VAL A  38    -131.487  83.153  41.773  1.00148.70           C
ATOM     38  CG1 VAL A  38    -130.756  81.863  41.364  1.00148.70           C
ATOM     39  CG2 VAL A  38    -131.156  84.359  40.877  1.00148.70           C
ATOM     40  C   VAL A  38    -133.662  84.164  42.057  1.00148.70           C
ATOM     41  O   VAL A  38    -134.192  84.846  41.182  1.00148.70           O
ATOM     42  N   LEU A  39    -133.711  84.520  43.357  1.00206.56           N
ATOM     43  CA  LEU A  39    -134.403  85.719  43.692  1.00206.56           C
ATOM     44  CB  LEU A  39    -135.268  85.601  44.966  1.00206.56           C
ATOM     45  CG  LEU A  39    -136.450  84.626  44.813  1.00206.56           C
ATOM     46  CD1 LEU A  39    -137.464  85.135  43.776  1.00206.56           C
ATOM     47  CD2 LEU A  39    -135.968  83.196  44.525  1.00206.56           C
ATOM     48  C   LEU A  39    -133.412  86.801  43.930  1.00206.56           C
ATOM     49  O   LEU A  39    -132.581  86.731  44.835  1.00206.56           O
ATOM     50  N   PRO A  40    -133.488  87.804  43.098  1.00139.65           N
ATOM     51  CA  PRO A  40    -132.611  88.927  43.222  1.00139.65           C
ATOM     52  CD  PRO A  40    -134.714  88.137  42.400  1.00139.65           C
ATOM     53  CB  PRO A  40    -133.088  89.925  42.170  1.00139.65           C
ATOM     54  CG  PRO A  40    -134.601  89.644  42.098  1.00139.65           C
ATOM     55  C   PRO A  40    -132.818  89.464  44.600  1.00139.65           C
ATOM     56  O   PRO A  40    -133.970  89.675  44.981  1.00139.65           O
ATOM     57  N   GLU A  41    -131.730  89.698  45.348  1.00253.13           N
ATOM     58  CA  GLU A  41    -131.834  90.269  46.658  1.00253.13           C
ATOM     59  CB  GLU A  41    -132.510  91.654  46.665  1.00253.13           C
ATOM     60  CG  GLU A  41    -132.497  92.362  48.023  1.00253.13           C
ATOM     61  CD  GLU A  41    -133.765  91.993  48.783  1.00253.13           C
ATOM     62  OE1 GLU A  41    -134.558  91.168  48.255  1.00253.13           O
ATOM     63  OE2 GLU A  41    -133.959  92.541  49.901  1.00253.13           O
ATOM     64  C   GLU A  41    -132.572  89.359  47.584  1.00253.13           C
ATOM     65  O   GLU A  41    -133.399  88.544  47.178  1.00253.13           O
ATOM     66  N   VAL A  42    -132.230  89.471  48.882  1.00 66.73           N
ATOM     67  CA  VAL A  42    -132.853  88.719  49.928  1.00 66.73           C
ATOM     68  CB  VAL A  42    -132.089  87.470  50.277  1.00 66.73           C
ATOM     69  CG1 VAL A  42    -132.805  86.726  51.417  1.00 66.73           C
ATOM     70  CG2 VAL A  42    -131.928  86.630  48.999  1.00 66.73           C
ATOM     71  C   VAL A  42    -132.829  89.625  51.116  1.00 66.73           C
ATOM     72  O   VAL A  42    -132.096  90.613  51.143  1.00 66.73           O
ATOM     73  N   ARG A  43    -133.664  89.318  52.121  1.00154.42           N
ATOM     74  CA  ARG A  43    -133.758  90.072  53.335  1.00154.42           C
ATOM     75  CB  ARG A  43    -135.178  90.632  53.543  1.00154.42           C
ATOM     76  CG  ARG A  43    -135.407  91.346  54.875  1.00154.42           C
ATOM     77  CD  ARG A  43    -136.890  91.571  55.192  1.00154.42           C
ATOM     78  NE  ARG A  43    -137.447  92.502  54.170  1.00154.42           N
ATOM     79  CZ  ARG A  43    -138.752  92.897  54.249  1.00154.42           C
ATOM     80  NH1 ARG A  43    -139.550  92.417  55.247  1.00154.42           N
ATOM     81  NH2 ARG A  43    -139.257  93.777  53.336  1.00154.42           N
ATOM     82  C   ARG A  43    -133.544  89.059  54.405  1.00154.42           C
ATOM     83  O   ARG A  43    -133.523  87.859  54.134  1.00154.42           O
ATOM     84  N   GLY A  44    -133.354  89.509  55.654  1.00 57.99           N
ATOM     85  CA  GLY A  44    -133.152  88.537  56.681  1.00 57.99           C
ATOM     86  C   GLY A  44    -133.215  89.248  57.988  1.00 57.99           C
ATOM     87  O   GLY A  44    -133.595  90.415  58.065  1.00 57.99           O
ATOM     88  N   GLN A  45    -132.862  88.522  59.060  1.00274.05           N
ATOM     89  CA  GLN A  45    -132.809  89.083  60.373  1.00274.05           C
ATOM     90  CB  GLN A  45    -134.021  88.700  61.238  1.00274.05           C
ATOM     91  CG  GLN A  45    -134.036  89.383  62.604  1.00274.05           C
ATOM     92  CD  GLN A  45    -134.417  90.836  62.371  1.00274.05           C
ATOM     93  OE1 GLN A  45    -134.544  91.278  61.230  1.00274.05           O
ATOM     94  NE2 GLN A  45    -134.606  91.602  63.479  1.00274.05           N
ATOM     95  C   GLN A  45    -131.602  88.453  60.998  1.00274.05           C
ATOM     96  O   GLN A  45    -131.132  87.414  60.537  1.00274.05           O
ATOM     97  N   LEU A  46    -131.063  89.058  62.071  1.00192.27           N
ATOM     98  CA  LEU A  46    -129.839  88.562  62.635  1.00192.27           C
ATOM     99  CB  LEU A  46    -129.338  89.457  63.791  1.00192.27           C
ATOM    100  CG  LEU A  46    -127.891  89.218  64.288  1.00192.27           C
ATOM    101  CD1 LEU A  46    -127.558  90.187  65.432  1.00192.27           C
ATOM    102  CD2 LEU A  46    -127.595  87.760  64.681  1.00192.27           C
ATOM    103  C   LEU A  46    -130.032  87.177  63.159  1.00192.27           C
ATOM    104  O   LEU A  46    -129.235  86.280  62.894  1.00192.27           O
ATOM    105  N   GLY A  47    -131.085  86.932  63.943  1.00 73.30           N
ATOM    106  CA  GLY A  47    -131.213  85.568  64.342  1.00 73.30           C
ATOM    107  C   GLY A  47    -132.383  85.107  63.566  1.00 73.30           C
ATOM    108  O   GLY A  47    -133.530  85.374  63.920  1.00 73.30           O
ATOM    109  N   GLY A  48    -132.111  84.389  62.470  1.00 61.18           N
ATOM    110  CA  GLY A  48    -133.195  83.987  61.644  1.00 61.18           C
ATOM    111  C   GLY A  48    -132.624  83.120  60.581  1.00 61.18           C
ATOM    112  O   GLY A  48    -131.437  82.795  60.595  1.00 61.18           O
ATOM    113  N   THR A  49    -133.474  82.708  59.627  1.00103.46           N
ATOM    114  CA  THR A  49    -132.989  81.865  58.583  1.00103.46           C
ATOM    115  CB  THR A  49    -133.461  80.444  58.718  1.00103.46           C
ATOM    116  OG1 THR A  49    -132.847  79.619  57.739  1.00103.46           O
ATOM    117  CG2 THR A  49    -134.990  80.418  58.556  1.00103.46           C
ATOM    118  C   THR A  49    -133.527  82.380  57.292  1.00103.46           C
ATOM    119  O   THR A  49    -134.529  83.092  57.259  1.00103.46           O
ATOM    120  N   VAL A  50    -132.842  82.043  56.185  1.00 53.47           N
ATOM    121  CA  VAL A  50    -133.299  82.461  54.896  1.00 53.47           C
ATOM    122  CB  VAL A  50    -132.453  83.538  54.286  1.00 53.47           C
ATOM    123  CG1 VAL A  50    -132.979  83.832  52.872  1.00 53.47           C
ATOM    124  CG2 VAL A  50    -132.455  84.754  55.227  1.00 53.47           C
ATOM    125  C   VAL A  50    -133.180  81.272  54.000  1.00 53.47           C
ATOM    126  O   VAL A  50    -132.336  80.403  54.212  1.00 53.47           O
ATOM    127  N   GLU A  51    -134.052  81.186  52.980  1.00205.13           N
ATOM    128  CA  GLU A  51    -133.947  80.094  52.062  1.00205.13           C
ATOM    129  CB  GLU A  51    -135.246  79.279  51.917  1.00205.13           C
ATOM    130  CG  GLU A  51    -136.441  80.095  51.418  1.00205.13           C
ATOM    131  CD  GLU A  51    -137.644  79.164  51.324  1.00205.13           C
ATOM    132  OE1 GLU A  51    -137.500  77.966  51.686  1.00205.13           O
ATOM    133  OE2 GLU A  51    -138.726  79.642  50.889  1.00205.13           O
ATOM    134  C   GLU A  51    -133.625  80.692  50.736  1.00205.13           C
ATOM    135  O   GLU A  51    -134.278  81.642  50.306  1.00205.13           O
ATOM    136  N   LEU A  52    -132.585  80.170  50.062  1.00 94.14           N
ATOM    137  CA  LEU A  52    -132.279  80.733  48.778  1.00 94.14           C
ATOM    138  CB  LEU A  52    -130.798  81.051  48.565  1.00 94.14           C
ATOM    139  CG  LEU A  52    -130.326  82.156  49.527  1.00 94.14           C
ATOM    140  CD1 LEU A  52    -128.934  82.683  49.152  1.00 94.14           C
ATOM    141  CD2 LEU A  52    -131.384  83.265  49.655  1.00 94.14           C
ATOM    142  C   LEU A  52    -132.766  79.772  47.744  1.00 94.14           C
ATOM    143  O   LEU A  52    -132.302  78.639  47.639  1.00 94.14           O
ATOM    144  N   PRO A  53    -133.741  80.218  46.993  1.00166.13           N
ATOM    145  CA  PRO A  53    -134.272  79.364  45.964  1.00166.13           C
ATOM    146  CD  PRO A  53    -134.771  81.050  47.586  1.00166.13           C
ATOM    147  CB  PRO A  53    -135.680  79.888  45.668  1.00166.13           C
ATOM    148  CG  PRO A  53    -136.100  80.574  46.976  1.00166.13           C
ATOM    149  C   PRO A  53    -133.441  79.260  44.736  1.00166.13           C
ATOM    150  O   PRO A  53    -132.824  80.249  44.343  1.00166.13           O
ATOM    151  N   CYS A  54    -133.423  78.065  44.107  1.00 56.80           N
ATOM    152  CA  CYS A  54    -132.747  77.879  42.859  1.00 56.80           C
ATOM    153  CB  CYS A  54    -131.239  77.617  42.985  1.00 56.80           C
ATOM    154  SG  CYS A  54    -130.346  79.130  43.446  1.00 56.80           S
ATOM    155  C   CYS A  54    -133.379  76.705  42.179  1.00 56.80           C
ATOM    156  O   CYS A  54    -133.603  75.665  42.796  1.00 56.80           O
ATOM    157  N   HIS A  55    -133.706  76.856  40.879  1.00113.89           N
ATOM    158  CA  HIS A  55    -134.305  75.774  40.151  1.00113.89           C
ATOM    159  ND1 HIS A  55    -136.924  77.847  41.022  1.00113.89           N
ATOM    160  CG  HIS A  55    -136.521  76.976  40.035  1.00113.89           C
ATOM    161  CB  HIS A  55    -135.831  75.676  40.305  1.00113.89           C
ATOM    162  NE2 HIS A  55    -137.474  78.783  39.083  1.00113.89           N
ATOM    163  CD2 HIS A  55    -136.865  77.562  38.857  1.00113.89           C
ATOM    164  CE1 HIS A  55    -137.488  78.910  40.397  1.00113.89           C
ATOM    165  C   HIS A  55    -134.006  75.963  38.694  1.00113.89           C
ATOM    166  O   HIS A  55    -133.355  76.930  38.301  1.00113.89           O
ATOM    167  N   LEU A  56    -134.454  75.004  37.854  1.00313.46           N
ATOM    168  CA  LEU A  56    -134.246  75.073  36.433  1.00313.46           C
ATOM    169  CB  LEU A  56    -133.273  73.999  35.896  1.00313.46           C
ATOM    170  CG  LEU A  56    -133.713  72.530  36.073  1.00313.46           C
ATOM    171  CD1 LEU A  56    -134.848  72.143  35.110  1.00313.46           C
ATOM    172  CD2 LEU A  56    -132.510  71.578  35.977  1.00313.46           C
ATOM    173  C   LEU A  56    -135.589  74.912  35.768  1.00313.46           C
ATOM    174  O   LEU A  56    -136.604  74.797  36.453  1.00313.46           O
ATOM    175  N   LEU A  57    -135.645  74.916  34.412  1.00345.67           N
ATOM    176  CA  LEU A  57    -136.934  74.866  33.766  1.00345.67           C
ATOM    177  CB  LEU A  57    -137.300  76.182  33.051  1.00345.67           C
ATOM    178  CG  LEU A  57    -136.272  76.659  32.003  1.00345.67           C
ATOM    179  CD1 LEU A  57    -136.220  75.735  30.776  1.00345.67           C
ATOM    180  CD2 LEU A  57    -136.515  78.129  31.627  1.00345.67           C
ATOM    181  C   LEU A  57    -137.068  73.749  32.777  1.00345.67           C
ATOM    182  O   LEU A  57    -136.114  73.201  32.227  1.00345.67           O
ATOM    183  N   PRO A  58    -138.325  73.415  32.625  1.00192.08           N
ATOM    184  CA  PRO A  58    -138.788  72.389  31.722  1.00192.08           C
ATOM    185  CD  PRO A  58    -139.232  73.587  33.749  1.00192.08           C
ATOM    186  CB  PRO A  58    -140.107  71.872  32.302  1.00192.08           C
ATOM    187  CG  PRO A  58    -140.554  72.963  33.286  1.00192.08           C
ATOM    188  C   PRO A  58    -138.934  72.996  30.366  1.00192.08           C
ATOM    189  O   PRO A  58    -138.688  74.196  30.259  1.00192.08           O
ATOM    190  N   PRO A  59    -139.314  72.279  29.336  1.00244.92           N
ATOM    191  CA  PRO A  59    -139.579  70.864  29.451  1.00244.92           C
ATOM    192  CD  PRO A  59    -140.236  72.914  28.405  1.00244.92           C
ATOM    193  CB  PRO A  59    -140.607  70.529  28.371  1.00244.92           C
ATOM    194  CG  PRO A  59    -141.314  71.865  28.102  1.00244.92           C
ATOM    195  C   PRO A  59    -138.329  70.066  29.294  1.00244.92           C
ATOM    196  O   PRO A  59    -137.326  70.629  28.859  1.00244.92           O
ATOM    197  N   VAL A  60    -138.360  68.766  29.669  1.00238.75           N
ATOM    198  CA  VAL A  60    -137.240  67.885  29.473  1.00238.75           C
ATOM    199  CB  VAL A  60    -136.937  67.680  28.004  1.00238.75           C
ATOM    200  CG1 VAL A  60    -135.907  68.713  27.518  1.00238.75           C
ATOM    201  CG2 VAL A  60    -136.616  66.198  27.741  1.00238.75           C
ATOM    202  C   VAL A  60    -136.081  68.511  30.232  1.00238.75           C
ATOM    203  O   VAL A  60    -136.356  69.384  31.053  1.00238.75           O
ATOM    204  N   PRO A  61    -134.810  68.169  30.118  1.00246.53           N
ATOM    205  CA  PRO A  61    -134.294  67.039  29.393  1.00246.53           C
ATOM    206  CD  PRO A  61    -133.811  69.220  30.237  1.00246.53           C
ATOM    207  CB  PRO A  61    -132.895  67.429  28.916  1.00246.53           C
ATOM    208  CG  PRO A  61    -132.477  68.554  29.871  1.00246.53           C
ATOM    209  C   PRO A  61    -134.299  65.698  30.069  1.00246.53           C
ATOM    210  O   PRO A  61    -134.476  64.696  29.378  1.00246.53           O
ATOM    211  N   GLY A  62    -134.099  65.637  31.403  1.00109.76           N
ATOM    212  CA  GLY A  62    -133.992  64.352  32.041  1.00109.76           C
ATOM    213  C   GLY A  62    -133.827  64.585  33.508  1.00109.76           C
ATOM    214  O   GLY A  62    -133.031  65.416  33.941  1.00109.76           O
ATOM    215  N   LEU A  63    -134.603  63.830  34.303  1.00110.74           N
ATOM    216  CA  LEU A  63    -134.635  63.947  35.730  1.00110.74           C
ATOM    217  CB  LEU A  63    -135.796  63.157  36.360  1.00110.74           C
ATOM    218  CG  LEU A  63    -137.193  63.671  35.964  1.00110.74           C
ATOM    219  CD1 LEU A  63    -137.444  65.084  36.513  1.00110.74           C
ATOM    220  CD2 LEU A  63    -137.418  63.569  34.447  1.00110.74           C
ATOM    221  C   LEU A  63    -133.391  63.456  36.398  1.00110.74           C
ATOM    222  O   LEU A  63    -132.900  64.089  37.331  1.00110.74           O
ATOM    223  N   TYR A  64    -132.831  62.325  35.935  1.00 66.09           N
ATOM    224  CA  TYR A  64    -131.815  61.704  36.735  1.00 66.09           C
ATOM    225  CB  TYR A  64    -131.312  60.356  36.192  1.00 66.09           C
ATOM    226  CG  TYR A  64    -132.442  59.384  36.218  1.00 66.09           C
ATOM    227  CD1 TYR A  64    -132.843  58.794  37.396  1.00 66.09           C
ATOM    228  CD2 TYR A  64    -133.116  59.082  35.058  1.00 66.09           C
ATOM    229  CE1 TYR A  64    -133.888  57.900  37.411  1.00 66.09           C
ATOM    230  CE2 TYR A  64    -134.160  58.188  35.067  1.00 66.09           C
ATOM    231  CZ  TYR A  64    -134.545  57.594  36.243  1.00 66.09           C
ATOM    232  OH  TYR A  64    -135.617  56.676  36.249  1.00 66.09           O
ATOM    233  C   TYR A  64    -130.615  62.556  36.951  1.00 66.09           C
ATOM    234  O   TYR A  64    -130.192  62.735  38.092  1.00 66.09           O
ATOM    235  N   ILE A  65    -130.031  63.132  35.890  1.00182.65           N
ATOM    236  CA  ILE A  65    -128.822  63.836  36.178  1.00182.65           C
ATOM    237  CB  ILE A  65    -127.625  63.325  35.430  1.00182.65           C
ATOM    238  CG2 ILE A  65    -127.278  61.955  36.038  1.00182.65           C
ATOM    239  CG1 ILE A  65    -127.874  63.268  33.917  1.00182.65           C
ATOM    240  CD1 ILE A  65    -128.847  62.154  33.523  1.00182.65           C
ATOM    241  C   ILE A  65    -128.999  65.298  36.052  1.00182.65           C
ATOM    242  O   ILE A  65    -129.104  65.858  34.962  1.00182.65           O
ATOM    243  N   SER A  66    -129.056  65.930  37.240  1.00116.40           N
ATOM    244  CA  SER A  66    -129.134  67.343  37.400  1.00116.40           C
ATOM    245  CB  SER A  66    -130.530  67.852  37.793  1.00116.40           C
ATOM    246  OG  SER A  66    -130.883  67.359  39.077  1.00116.40           O
ATOM    247  C   SER A  66    -128.206  67.649  38.529  1.00116.40           C
ATOM    248  O   SER A  66    -128.242  66.978  39.560  1.00116.40           O
ATOM    249  N   LEU A  67    -127.327  68.658  38.371  1.00129.78           N
ATOM    250  CA  LEU A  67    -126.447  68.937  39.466  1.00129.78           C
ATOM    251  CB  LEU A  67    -124.932  68.917  39.188  1.00129.78           C
ATOM    252  CG  LEU A  67    -124.317  67.523  39.011  1.00129.78           C
ATOM    253  CD1 LEU A  67    -122.781  67.607  38.997  1.00129.78           C
ATOM    254  CD2 LEU A  67    -124.849  66.543  40.067  1.00129.78           C
ATOM    255  C   LEU A  67    -126.716  70.289  40.021  1.00129.78           C
ATOM    256  O   LEU A  67    -127.414  71.103  39.417  1.00129.78           O
ATOM    257  N   VAL A  68    -126.172  70.546  41.229  1.00 60.70           N
ATOM    258  CA  VAL A  68    -126.376  71.830  41.820  1.00 60.70           C
ATOM    259  CB  VAL A  68    -127.545  71.863  42.752  1.00 60.70           C
ATOM    260  CG1 VAL A  68    -127.662  73.278  43.344  1.00 60.70           C
ATOM    261  CG2 VAL A  68    -128.781  71.402  41.958  1.00 60.70           C
ATOM    262  C   VAL A  68    -125.154  72.258  42.562  1.00 60.70           C
ATOM    263  O   VAL A  68    -124.367  71.420  43.000  1.00 60.70           O
ATOM    264  N   THR A  69    -124.941  73.589  42.708  1.00141.70           N
ATOM    265  CA  THR A  69    -123.783  73.967  43.455  1.00141.70           C
ATOM    266  CB  THR A  69    -122.543  74.239  42.612  1.00141.70           C
ATOM    267  OG1 THR A  69    -121.386  73.914  43.368  1.00141.70           O
ATOM    268  CG2 THR A  69    -122.432  75.718  42.180  1.00141.70           C
ATOM    269  C   THR A  69    -124.103  75.094  44.377  1.00141.70           C
ATOM    270  O   THR A  69    -125.258  75.453  44.601  1.00141.70           O
ATOM    271  N   TRP A  70    -123.031  75.688  44.907  1.00244.12           N
ATOM    272  CA  TRP A  70    -122.987  76.556  46.031  1.00244.12           C
ATOM    273  CB  TRP A  70    -121.711  76.211  46.829  1.00244.12           C
ATOM    274  CG  TRP A  70    -120.519  75.798  45.948  1.00244.12           C
ATOM    275  CD2 TRP A  70    -119.662  76.629  45.124  1.00244.12           C
ATOM    276  CD1 TRP A  70    -120.083  74.519  45.752  1.00244.12           C
ATOM    277  NE1 TRP A  70    -119.026  74.497  44.873  1.00244.12           N
ATOM    278  CE2 TRP A  70    -118.756  75.786  44.477  1.00244.12           C
ATOM    279  CE3 TRP A  70    -119.624  77.975  44.907  1.00244.12           C
ATOM    280  CZ2 TRP A  70    -117.812  76.281  43.617  1.00244.12           C
ATOM    281  CZ3 TRP A  70    -118.670  78.475  44.047  1.00244.12           C
ATOM    282  CH2 TRP A  70    -117.776  77.642  43.410  1.00244.12           C
ATOM    283  C   TRP A  70    -122.848  77.981  45.786  1.00244.12           C
ATOM    284  O   TRP A  70    -123.568  78.616  45.020  1.00244.12           O
ATOM    285  N   GLN A  71    -121.853  78.490  46.528  1.00312.83           N
ATOM    286  CA  GLN A  71    -121.919  79.859  46.808  1.00312.83           C
ATOM    287  CB  GLN A  71    -122.323  80.077  48.269  1.00312.83           C
ATOM    288  CG  GLN A  71    -121.271  79.524  49.233  1.00312.83           C
ATOM    289  CD  GLN A  71    -121.805  79.657  50.649  1.00312.83           C
ATOM    290  OE1 GLN A  71    -121.086  79.418  51.618  1.00312.83           O
ATOM    291  NE2 GLN A  71    -123.102  80.044  50.777  1.00312.83           N
ATOM    292  C   GLN A  71    -120.777  80.733  46.593  1.00312.83           C
ATOM    293  O   GLN A  71    -119.917  80.562  45.732  1.00312.83           O
ATOM    294  N   ARG A  72    -120.838  81.789  47.422  1.00211.31           N
ATOM    295  CA  ARG A  72    -119.954  82.841  47.150  1.00211.31           C
ATOM    296  CB  ARG A  72    -120.582  83.753  46.062  1.00211.31           C
ATOM    297  CG  ARG A  72    -119.659  84.745  45.350  1.00211.31           C
ATOM    298  CD  ARG A  72    -120.218  85.270  44.023  1.00211.31           C
ATOM    299  NE  ARG A  72    -120.119  84.171  43.020  1.00211.31           N
ATOM    300  CZ  ARG A  72    -119.920  84.468  41.702  1.00211.31           C
ATOM    301  NH1 ARG A  72    -119.798  85.769  41.308  1.00211.31           N
ATOM    302  NH2 ARG A  72    -119.836  83.466  40.778  1.00211.31           N
ATOM    303  C   ARG A  72    -119.600  83.627  48.330  1.00211.31           C
ATOM    304  O   ARG A  72    -120.126  83.530  49.437  1.00211.31           O
ATOM    305  N   PRO A  73    -118.625  84.410  47.996  1.00148.62           N
ATOM    306  CA  PRO A  73    -118.120  85.279  48.996  1.00148.62           C
ATOM    307  CD  PRO A  73    -117.530  83.808  47.258  1.00148.62           C
ATOM    308  CB  PRO A  73    -116.639  85.529  48.684  1.00148.62           C
ATOM    309  CG  PRO A  73    -116.389  84.825  47.348  1.00148.62           C
ATOM    310  C   PRO A  73    -118.853  86.455  49.486  1.00148.62           C
ATOM    311  O   PRO A  73    -119.880  86.851  48.932  1.00148.62           O
ATOM    312  N   ASP A  74    -118.272  87.018  50.564  1.00204.12           N
ATOM    313  CA  ASP A  74    -118.736  88.104  51.354  1.00204.12           C
ATOM    314  CB  ASP A  74    -117.791  88.418  52.532  1.00204.12           C
ATOM    315  CG  ASP A  74    -116.389  88.695  51.996  1.00204.12           C
ATOM    316  OD1 ASP A  74    -115.879  87.865  51.195  1.00204.12           O
ATOM    317  OD2 ASP A  74    -115.795  89.729  52.401  1.00204.12           O
ATOM    318  C   ASP A  74    -118.910  89.324  50.523  1.00204.12           C
ATOM    319  O   ASP A  74    -118.832  89.275  49.300  1.00204.12           O
ATOM    320  N   ALA A  75    -119.198  90.464  51.190  1.00136.41           N
ATOM    321  CA  ALA A  75    -119.474  91.651  50.451  1.00136.41           C
ATOM    322  CB  ALA A  75    -119.794  92.876  51.340  1.00136.41           C
ATOM    323  C   ALA A  75    -118.272  91.942  49.606  1.00136.41           C
ATOM    324  O   ALA A  75    -118.411  92.258  48.426  1.00136.41           O
ATOM    325  N   PRO A  76    -117.090  91.828  50.146  1.00234.82           N
ATOM    326  CA  PRO A  76    -115.935  92.088  49.332  1.00234.82           C
ATOM    327  CD  PRO A  76    -116.863  92.195  51.534  1.00234.82           C
ATOM    328  CB  PRO A  76    -114.787  92.368  50.303  1.00234.82           C
ATOM    329  CG  PRO A  76    -115.490  92.882  51.568  1.00234.82           C
ATOM    330  C   PRO A  76    -115.601  91.023  48.349  1.00234.82           C
ATOM    331  O   PRO A  76    -114.862  91.311  47.409  1.00234.82           O
ATOM    332  N   ALA A  77    -116.104  89.784  48.517  1.00 71.66           N
ATOM    333  CA  ALA A  77    -115.586  88.797  47.621  1.00 71.66           C
ATOM    334  CB  ALA A  77    -114.643  87.786  48.300  1.00 71.66           C
ATOM    335  C   ALA A  77    -116.665  88.016  46.957  1.00 71.66           C
ATOM    336  O   ALA A  77    -117.789  87.913  47.436  1.00 71.66           O
ATOM    337  N   ASN A  78    -116.333  87.484  45.769  1.00196.71           N
ATOM    338  CA  ASN A  78    -117.201  86.600  45.058  1.00196.71           C
ATOM    339  CB  ASN A  78    -118.088  87.305  44.007  1.00196.71           C
ATOM    340  CG  ASN A  78    -117.232  87.899  42.899  1.00196.71           C
ATOM    341  OD1 ASN A  78    -116.947  87.240  41.899  1.00196.71           O
ATOM    342  ND2 ASN A  78    -116.810  89.178  43.078  1.00196.71           N
ATOM    343  C   ASN A  78    -116.268  85.671  44.352  1.00196.71           C
ATOM    344  O   ASN A  78    -116.493  84.463  44.291  1.00196.71           O
ATOM    345  N   HIS A  79    -115.160  86.234  43.824  1.00156.65           N
ATOM    346  CA  HIS A  79    -114.195  85.448  43.120  1.00156.65           C
ATOM    347  ND1 HIS A  79    -114.510  88.360  41.394  1.00156.65           N
ATOM    348  CG  HIS A  79    -114.062  87.076  41.175  1.00156.65           C
ATOM    349  CB  HIS A  79    -113.298  86.279  42.188  1.00156.65           C
ATOM    350  NE2 HIS A  79    -115.139  87.811  39.334  1.00156.65           N
ATOM    351  CD2 HIS A  79    -114.455  86.756  39.912  1.00156.65           C
ATOM    352  CE1 HIS A  79    -115.146  88.751  40.262  1.00156.65           C
ATOM    353  C   HIS A  79    -113.291  84.892  44.160  1.00156.65           C
ATOM    354  O   HIS A  79    -112.075  84.832  43.987  1.00156.65           O
ATOM    355  N   GLN A  80    -113.886  84.462  45.282  1.00244.34           N
ATOM    356  CA  GLN A  80    -113.116  83.867  46.322  1.00244.34           C
ATOM    357  CB  GLN A  80    -113.396  84.462  47.712  1.00244.34           C
ATOM    358  CG  GLN A  80    -112.479  83.932  48.816  1.00244.34           C
ATOM    359  CD  GLN A  80    -112.796  84.710  50.086  1.00244.34           C
ATOM    360  OE1 GLN A  80    -113.727  85.513  50.119  1.00244.34           O
ATOM    361  NE2 GLN A  80    -111.998  84.473  51.161  1.00244.34           N
ATOM    362  C   GLN A  80    -113.558  82.452  46.310  1.00244.34           C
ATOM    363  O   GLN A  80    -114.600  82.137  45.738  1.00244.34           O
ATOM    364  N   ASN A  81    -112.777  81.540  46.904  1.00136.88           N
ATOM    365  CA  ASN A  81    -113.246  80.199  46.800  1.00136.88           C
ATOM    366  CB  ASN A  81    -112.144  79.148  47.017  1.00136.88           C
ATOM    367  CG  ASN A  81    -111.184  79.239  45.839  1.00136.88           C
ATOM    368  OD1 ASN A  81    -111.481  79.886  44.837  1.00136.88           O
ATOM    369  ND2 ASN A  81    -110.007  78.569  45.955  1.00136.88           N
ATOM    370  C   ASN A  81    -114.281  79.994  47.850  1.00136.88           C
ATOM    371  O   ASN A  81    -114.039  79.301  48.837  1.00136.88           O
ATOM    372  N   VAL A  82    -115.476  80.600  47.673  1.00107.86           N
ATOM    373  CA  VAL A  82    -116.491  80.278  48.624  1.00107.86           C
ATOM    374  CB  VAL A  82    -117.376  81.396  49.064  1.00107.86           C
ATOM    375  CG1 VAL A  82    -118.494  80.796  49.934  1.00107.86           C
ATOM    376  CG2 VAL A  82    -116.512  82.426  49.813  1.00107.86           C
ATOM    377  C   VAL A  82    -117.326  79.248  47.976  1.00107.86           C
ATOM    378  O   VAL A  82    -118.424  79.516  47.494  1.00107.86           O
ATOM    379  N   ALA A  83    -116.802  78.015  47.952  1.00204.48           N
ATOM    380  CA  ALA A  83    -117.582  76.964  47.403  1.00204.48           C
ATOM    381  CB  ALA A  83    -116.744  75.934  46.623  1.00204.48           C
ATOM    382  C   ALA A  83    -118.111  76.272  48.605  1.00204.48           C
ATOM    383  O   ALA A  83    -117.373  75.659  49.372  1.00204.48           O
ATOM    384  N   ALA A  84    -119.429  76.393  48.792  1.00172.04           N
ATOM    385  CA  ALA A  84    -120.133  75.814  49.887  1.00172.04           C
ATOM    386  CB  ALA A  84    -121.341  76.646  50.344  1.00172.04           C
ATOM    387  C   ALA A  84    -120.645  74.506  49.375  1.00172.04           C
ATOM    388  O   ALA A  84    -119.924  73.705  48.779  1.00172.04           O
ATOM    389  N   PHE A  85    -121.934  74.280  49.647  1.00159.88           N
ATOM    390  CA  PHE A  85    -122.693  73.095  49.411  1.00159.88           C
ATOM    391  CB  PHE A  85    -124.152  73.376  49.780  1.00159.88           C
ATOM    392  CG  PHE A  85    -124.020  74.311  50.941  1.00159.88           C
ATOM    393  CD1 PHE A  85    -123.637  73.880  52.191  1.00159.88           C
ATOM    394  CD2 PHE A  85    -124.270  75.655  50.764  1.00159.88           C
ATOM    395  CE1 PHE A  85    -123.513  74.773  53.233  1.00159.88           C
ATOM    396  CE2 PHE A  85    -124.149  76.550  51.801  1.00159.88           C
ATOM    397  CZ  PHE A  85    -123.768  76.111  53.045  1.00159.88           C
ATOM    398  C   PHE A  85    -122.628  72.685  47.966  1.00159.88           C
ATOM    399  O   PHE A  85    -122.709  73.523  47.071  1.00159.88           O
ATOM    400  N   HIS A  86    -122.456  71.369  47.707  1.00140.96           N
ATOM    401  CA  HIS A  86    -122.430  70.941  46.344  1.00140.96           C
ATOM    402  ND1 HIS A  86    -119.845  68.702  46.050  1.00140.96           N
ATOM    403  CG  HIS A  86    -120.056  70.010  46.421  1.00140.96           C
ATOM    404  CB  HIS A  86    -121.009  70.935  45.727  1.00140.96           C
ATOM    405  NE2 HIS A  86    -118.535  69.083  47.806  1.00140.96           N
ATOM    406  CD2 HIS A  86    -119.247  70.227  47.494  1.00140.96           C
ATOM    407  CE1 HIS A  86    -118.926  68.194  46.910  1.00140.96           C
ATOM    408  C   HIS A  86    -123.022  69.581  46.182  1.00140.96           C
ATOM    409  O   HIS A  86    -122.461  68.567  46.585  1.00140.96           O
ATOM    410  N   PRO A  87    -124.180  69.559  45.591  1.00100.85           N
ATOM    411  CA  PRO A  87    -124.855  68.313  45.363  1.00100.85           C
ATOM    412  CD  PRO A  87    -125.114  70.665  45.720  1.00100.85           C
ATOM    413  CB  PRO A  87    -126.343  68.641  45.249  1.00100.85           C
ATOM    414  CG  PRO A  87    -126.385  70.163  45.022  1.00100.85           C
ATOM    415  C   PRO A  87    -124.288  67.708  44.123  1.00100.85           C
ATOM    416  O   PRO A  87    -123.687  68.411  43.312  1.00100.85           O
ATOM    417  N   LYS A  88    -124.470  66.390  43.986  1.00261.04           N
ATOM    418  CA  LYS A  88    -124.079  65.586  42.874  1.00261.04           C
ATOM    419  CB  LYS A  88    -122.758  64.830  43.085  1.00261.04           C
ATOM    420  CG  LYS A  88    -121.500  65.647  43.361  1.00261.04           C
ATOM    421  CD  LYS A  88    -120.421  64.769  44.005  1.00261.04           C
ATOM    422  CE  LYS A  88    -118.998  65.312  43.897  1.00261.04           C
ATOM    423  NZ  LYS A  88    -118.465  65.039  42.544  1.00261.04           N
ATOM    424  C   LYS A  88    -125.042  64.480  43.050  1.00261.04           C
ATOM    425  O   LYS A  88    -126.107  64.668  43.634  1.00261.04           O
ATOM    426  N   MET A  89    -124.711  63.291  42.532  1.00259.47           N
ATOM    427  CA  MET A  89    -125.529  62.235  43.008  1.00259.47           C
ATOM    428  CB  MET A  89    -125.256  60.877  42.338  1.00259.47           C
ATOM    429  CG  MET A  89    -125.761  60.755  40.898  1.00259.47           C
ATOM    430  SD  MET A  89    -127.548  60.451  40.750  1.00259.47           S
ATOM    431  CE  MET A  89    -128.046  62.080  41.375  1.00259.47           C
ATOM    432  C   MET A  89    -125.033  62.125  44.418  1.00259.47           C
ATOM    433  O   MET A  89    -124.002  61.504  44.674  1.00259.47           O
ATOM    434  N   GLY A  90    -125.754  62.746  45.373  1.00 91.45           N
ATOM    435  CA  GLY A  90    -125.315  62.756  46.743  1.00 91.45           C
ATOM    436  C   GLY A  90    -125.215  64.187  47.189  1.00 91.45           C
ATOM    437  O   GLY A  90    -124.776  65.079  46.463  1.00 91.45           O
ATOM    438  N   PRO A  91    -125.641  64.379  48.411  1.00101.10           N
ATOM    439  CA  PRO A  91    -125.641  65.684  49.027  1.00101.10           C
ATOM    440  CD  PRO A  91    -126.710  63.548  48.924  1.00101.10           C
ATOM    441  CB  PRO A  91    -126.735  65.648  50.100  1.00101.10           C
ATOM    442  CG  PRO A  91    -127.051  64.156  50.290  1.00101.10           C
ATOM    443  C   PRO A  91    -124.316  66.126  49.553  1.00101.10           C
ATOM    444  O   PRO A  91    -123.408  65.307  49.672  1.00101.10           O
ATOM    445  N   SER A  92    -124.188  67.434  49.872  1.00190.94           N
ATOM    446  CA  SER A  92    -122.946  67.977  50.342  1.00190.94           C
ATOM    447  CB  SER A  92    -122.273  68.875  49.294  1.00190.94           C
ATOM    448  OG  SER A  92    -121.185  69.591  49.859  1.00190.94           O
ATOM    449  C   SER A  92    -123.202  68.890  51.506  1.00190.94           C
ATOM    450  O   SER A  92    -124.316  69.359  51.726  1.00190.94           O
ATOM    451  N   PHE A  93    -122.134  69.123  52.299  1.00107.12           N
ATOM    452  CA  PHE A  93    -122.100  70.078  53.370  1.00107.12           C
ATOM    453  CB  PHE A  93    -122.417  69.550  54.786  1.00107.12           C
ATOM    454  CG  PHE A  93    -123.839  69.148  54.959  1.00107.12           C
ATOM    455  CD1 PHE A  93    -124.841  70.086  55.054  1.00107.12           C
ATOM    456  CD2 PHE A  93    -124.156  67.816  55.079  1.00107.12           C
ATOM    457  CE1 PHE A  93    -126.147  69.692  55.230  1.00107.12           C
ATOM    458  CE2 PHE A  93    -125.459  67.417  55.257  1.00107.12           C
ATOM    459  CZ  PHE A  93    -126.458  68.357  55.330  1.00107.12           C
ATOM    460  C   PHE A  93    -120.659  70.450  53.515  1.00107.12           C
ATOM    461  O   PHE A  93    -119.779  69.711  53.078  1.00107.12           O
ATOM    462  N   PRO A  94    -120.384  71.590  54.079  1.00228.74           N
ATOM    463  CA  PRO A  94    -119.011  71.946  54.298  1.00228.74           C
ATOM    464  CD  PRO A  94    -121.221  72.757  53.851  1.00228.74           C
ATOM    465  CB  PRO A  94    -119.000  73.453  54.544  1.00228.74           C
ATOM    466  CG  PRO A  94    -120.253  73.951  53.804  1.00228.74           C
ATOM    467  C   PRO A  94    -118.476  71.157  55.458  1.00228.74           C
ATOM    468  O   PRO A  94    -117.260  71.050  55.601  1.00228.74           O
ATOM    469  N   SER A  95    -119.371  70.616  56.307  1.00260.94           N
ATOM    470  CA  SER A  95    -118.983  69.955  57.521  1.00260.94           C
ATOM    471  CB  SER A  95    -120.056  70.111  58.619  1.00260.94           C
ATOM    472  OG  SER A  95    -120.233  71.483  58.940  1.00260.94           O
ATOM    473  C   SER A  95    -118.803  68.481  57.293  1.00260.94           C
ATOM    474  O   SER A  95    -119.182  67.926  56.264  1.00260.94           O
ATOM    475  N   PRO A  96    -118.191  67.853  58.270  1.00250.72           N
ATOM    476  CA  PRO A  96    -117.605  68.593  59.349  1.00250.72           C
ATOM    477  CD  PRO A  96    -118.561  66.509  58.679  1.00250.72           C
ATOM    478  CB  PRO A  96    -117.406  67.609  60.504  1.00250.72           C
ATOM    479  CG  PRO A  96    -117.634  66.222  59.873  1.00250.72           C
ATOM    480  C   PRO A  96    -116.358  69.281  58.905  1.00250.72           C
ATOM    481  O   PRO A  96    -116.223  70.465  59.197  1.00250.72           O
ATOM    482  N   LYS A  97    -115.537  68.534  58.122  1.00264.68           N
ATOM    483  CA  LYS A  97    -114.212  68.699  57.557  1.00264.68           C
ATOM    484  CB  LYS A  97    -114.186  68.751  56.024  1.00264.68           C
ATOM    485  CG  LYS A  97    -114.708  70.061  55.443  1.00264.68           C
ATOM    486  CD  LYS A  97    -114.449  70.169  53.943  1.00264.68           C
ATOM    487  CE  LYS A  97    -115.109  69.035  53.158  1.00264.68           C
ATOM    488  NZ  LYS A  97    -114.661  69.063  51.750  1.00264.68           N
ATOM    489  C   LYS A  97    -113.390  69.844  58.071  1.00264.68           C
ATOM    490  O   LYS A  97    -113.847  70.873  58.559  1.00264.68           O
ATOM    491  N   PRO A  98    -112.107  69.645  57.960  1.00232.14           N
ATOM    492  CA  PRO A  98    -111.189  70.662  58.369  1.00232.14           C
ATOM    493  CD  PRO A  98    -111.519  68.317  58.024  1.00232.14           C
ATOM    494  CB  PRO A  98    -109.804  70.029  58.287  1.00232.14           C
ATOM    495  CG  PRO A  98    -110.083  68.534  58.536  1.00232.14           C
ATOM    496  C   PRO A  98    -111.369  71.869  57.517  1.00232.14           C
ATOM    497  O   PRO A  98    -111.123  72.975  57.996  1.00232.14           O
ATOM    498  N   GLY A  99    -111.782  71.690  56.248  1.00 63.31           N
ATOM    499  CA  GLY A  99    -111.973  72.857  55.447  1.00 63.31           C
ATOM    500  C   GLY A  99    -113.104  73.585  56.079  1.00 63.31           C
ATOM    501  O   GLY A  99    -114.263  73.195  55.943  1.00 63.31           O
ATOM    502  N   SER A 100    -112.793  74.685  56.785  1.00 66.07           N
ATOM    503  CA  SER A 100    -113.845  75.401  57.430  1.00 66.07           C
ATOM    504  CB  SER A 100    -113.401  76.141  58.703  1.00 66.07           C
ATOM    505  OG  SER A 100    -114.503  76.827  59.278  1.00 66.07           O
ATOM    506  C   SER A 100    -114.336  76.427  56.478  1.00 66.07           C
ATOM    507  O   SER A 100    -113.584  76.959  55.662  1.00 66.07           O
ATOM    508  N   GLU A 101    -115.643  76.711  56.558  1.00233.66           N
ATOM    509  CA  GLU A 101    -116.210  77.731  55.743  1.00233.66           C
ATOM    510  CB  GLU A 101    -117.173  77.219  54.658  1.00233.66           C
ATOM    511  CG  GLU A 101    -116.471  76.457  53.529  1.00233.66           C
ATOM    512  CD  GLU A 101    -115.591  77.439  52.764  1.00233.66           C
ATOM    513  OE1 GLU A 101    -115.561  78.636  53.154  1.00233.66           O
ATOM    514  OE2 GLU A 101    -114.934  77.003  51.780  1.00233.66           O
ATOM    515  C   GLU A 101    -116.977  78.599  56.678  1.00233.66           C
ATOM    516  O   GLU A 101    -117.210  78.232  57.829  1.00233.66           O
ATOM    517  N   ARG A 102    -117.376  79.792  56.213  1.00125.13           N
ATOM    518  CA  ARG A 102    -118.052  80.693  57.093  1.00125.13           C
ATOM    519  CB  ARG A 102    -118.366  82.042  56.425  1.00125.13           C
ATOM    520  CG  ARG A 102    -117.100  82.860  56.155  1.00125.13           C
ATOM    521  CD  ARG A 102    -117.350  84.216  55.491  1.00125.13           C
ATOM    522  NE  ARG A 102    -116.025  84.881  55.333  1.00125.13           N
ATOM    523  CZ  ARG A 102    -115.592  85.769  56.275  1.00125.13           C
ATOM    524  NH1 ARG A 102    -116.397  86.092  57.329  1.00125.13           N
ATOM    525  NH2 ARG A 102    -114.356  86.339  56.162  1.00125.13           N
ATOM    526  C   ARG A 102    -119.326  80.062  57.559  1.00125.13           C
ATOM    527  O   ARG A 102    -119.639  80.112  58.748  1.00125.13           O
ATOM    528  N   LEU A 103    -120.096  79.427  56.654  1.00118.32           N
ATOM    529  CA  LEU A 103    -121.328  78.858  57.119  1.00118.32           C
ATOM    530  CB  LEU A 103    -122.484  79.032  56.120  1.00118.32           C
ATOM    531  CG  LEU A 103    -122.828  80.508  55.846  1.00118.32           C
ATOM    532  CD1 LEU A 103    -123.299  81.221  57.124  1.00118.32           C
ATOM    533  CD2 LEU A 103    -121.667  81.231  55.146  1.00118.32           C
ATOM    534  C   LEU A 103    -121.121  77.389  57.315  1.00118.32           C
ATOM    535  O   LEU A 103    -121.646  76.573  56.559  1.00118.32           O
ATOM    536  N   SER A 104    -120.337  77.012  58.346  1.00 60.11           N
ATOM    537  CA  SER A 104    -120.076  75.624  58.593  1.00 60.11           C
ATOM    538  CB  SER A 104    -118.927  75.403  59.599  1.00 60.11           C
ATOM    539  OG  SER A 104    -119.218  76.017  60.847  1.00 60.11           O
ATOM    540  C   SER A 104    -121.296  74.903  59.093  1.00 60.11           C
ATOM    541  O   SER A 104    -121.907  74.121  58.367  1.00 60.11           O
ATOM    542  N   PHE A 105    -121.686  75.168  60.358  1.00136.32           N
ATOM    543  CA  PHE A 105    -122.796  74.502  60.981  1.00136.32           C
ATOM    544  CB  PHE A 105    -122.977  74.922  62.453  1.00136.32           C
ATOM    545  CG  PHE A 105    -124.022  74.062  63.081  1.00136.32           C
ATOM    546  CD1 PHE A 105    -123.678  72.860  63.657  1.00136.32           C
ATOM    547  CD2 PHE A 105    -125.342  74.452  63.101  1.00136.32           C
ATOM    548  CE1 PHE A 105    -124.632  72.060  64.242  1.00136.32           C
ATOM    549  CE2 PHE A 105    -126.300  73.656  63.684  1.00136.32           C
ATOM    550  CZ  PHE A 105    -125.947  72.457  64.255  1.00136.32           C
ATOM    551  C   PHE A 105    -124.015  74.921  60.242  1.00136.32           C
ATOM    552  O   PHE A 105    -124.861  74.103  59.885  1.00136.32           O
ATOM    553  N   VAL A 106    -124.114  76.235  59.980  1.00145.74           N
ATOM    554  CA  VAL A 106    -125.239  76.743  59.264  1.00145.74           C
ATOM    555  CB  VAL A 106    -125.201  78.233  59.137  1.00145.74           C
ATOM    556  CG1 VAL A 106    -123.777  78.645  58.742  1.00145.74           C
ATOM    557  CG2 VAL A 106    -126.230  78.648  58.082  1.00145.74           C
ATOM    558  C   VAL A 106    -125.191  76.144  57.909  1.00145.74           C
ATOM    559  O   VAL A 106    -124.169  76.165  57.226  1.00145.74           O
ATOM    560  N   SER A 107    -126.331  75.561  57.516  1.00208.14           N
ATOM    561  CA  SER A 107    -126.480  74.917  56.255  1.00208.14           C
ATOM    562  CB  SER A 107    -125.417  73.839  55.974  1.00208.14           C
ATOM    563  OG  SER A 107    -125.504  72.799  56.937  1.00208.14           O
ATOM    564  C   SER A 107    -127.800  74.248  56.356  1.00208.14           C
ATOM    565  O   SER A 107    -128.590  74.529  57.257  1.00208.14           O
ATOM    566  N   ALA A 108    -128.075  73.344  55.415  1.00281.03           N
ATOM    567  CA  ALA A 108    -129.332  72.677  55.389  1.00281.03           C
ATOM    568  CB  ALA A 108    -130.529  73.600  55.109  1.00281.03           C
ATOM    569  C   ALA A 108    -129.225  71.743  54.250  1.00281.03           C
ATOM    570  O   ALA A 108    -128.129  71.386  53.822  1.00281.03           O
ATOM    571  N   LYS A 109    -130.376  71.248  53.790  1.00331.85           N
ATOM    572  CA  LYS A 109    -130.347  70.434  52.626  1.00331.85           C
ATOM    573  CB  LYS A 109    -129.481  69.174  52.806  1.00331.85           C
ATOM    574  CG  LYS A 109    -129.807  68.393  54.083  1.00331.85           C
ATOM    575  CD  LYS A 109    -129.168  67.004  54.140  1.00331.85           C
ATOM    576  CE  LYS A 109    -129.211  66.359  55.528  1.00331.85           C
ATOM    577  NZ  LYS A 109    -130.612  66.174  55.966  1.00331.85           N
ATOM    578  C   LYS A 109    -131.746  69.994  52.415  1.00331.85           C
ATOM    579  O   LYS A 109    -132.362  69.393  53.294  1.00331.85           O
ATOM    580  N   GLN A 110    -132.286  70.335  51.240  1.00362.76           N
ATOM    581  CA  GLN A 110    -133.586  69.926  50.829  1.00362.76           C
ATOM    582  CB  GLN A 110    -134.783  70.400  51.682  1.00362.76           C
ATOM    583  CG  GLN A 110    -135.070  69.540  52.915  1.00362.76           C
ATOM    584  CD  GLN A 110    -135.740  68.250  52.448  1.00362.76           C
ATOM    585  OE1 GLN A 110    -136.038  67.364  53.247  1.00362.76           O
ATOM    586  NE2 GLN A 110    -135.989  68.140  51.115  1.00362.76           N
ATOM    587  C   GLN A 110    -133.761  70.392  49.431  1.00362.76           C
ATOM    588  O   GLN A 110    -132.935  71.130  48.906  1.00362.76           O
ATOM    589  N   SER A 111    -134.792  69.906  48.730  1.00128.71           N
ATOM    590  CA  SER A 111    -134.991  70.538  47.467  1.00128.71           C
ATOM    591  CB  SER A 111    -136.178  69.944  46.689  1.00128.71           C
ATOM    592  OG  SER A 111    -136.336  70.607  45.443  1.00128.71           O
ATOM    593  C   SER A 111    -135.369  71.910  47.894  1.00128.71           C
ATOM    594  O   SER A 111    -135.006  72.907  47.274  1.00128.71           O
ATOM    595  N   THR A 112    -136.126  71.963  49.010  1.00165.40           N
ATOM    596  CA  THR A 112    -136.489  73.200  49.626  1.00165.40           C
ATOM    597  CB  THR A 112    -137.921  73.225  50.076  1.00165.40           C
ATOM    598  OG1 THR A 112    -138.136  72.235  51.071  1.00165.40           O
ATOM    599  CG2 THR A 112    -138.826  72.955  48.861  1.00165.40           C
ATOM    600  C   THR A 112    -135.643  73.274  50.858  1.00165.40           C
ATOM    601  O   THR A 112    -136.118  73.601  51.944  1.00165.40           O
ATOM    602  N   GLY A 113    -134.339  72.990  50.681  1.00 65.83           N
ATOM    603  CA  GLY A 113    -133.340  72.975  51.709  1.00 65.83           C
ATOM    604  C   GLY A 113    -132.070  73.127  50.947  1.00 65.83           C
ATOM    605  O   GLY A 113    -132.128  73.354  49.749  1.00 65.83           O
ATOM    606  N   GLN A 114    -130.891  72.979  51.575  1.00 91.40           N
ATOM    607  CA  GLN A 114    -129.681  73.196  50.826  1.00 91.40           C
ATOM    608  CB  GLN A 114    -128.416  73.047  51.673  1.00 91.40           C
ATOM    609  CG  GLN A 114    -128.273  74.141  52.728  1.00 91.40           C
ATOM    610  CD  GLN A 114    -127.245  75.162  52.270  1.00 91.40           C
ATOM    611  OE1 GLN A 114    -126.994  75.345  51.080  1.00 91.40           O
ATOM    612  NE2 GLN A 114    -126.615  75.847  53.262  1.00 91.40           N
ATOM    613  C   GLN A 114    -129.573  72.248  49.680  1.00 91.40           C
ATOM    614  O   GLN A 114    -129.355  72.673  48.548  1.00 91.40           O
ATOM    615  N   ASP A 115    -129.733  70.937  49.924  1.00228.36           N
ATOM    616  CA  ASP A 115    -129.625  70.020  48.833  1.00228.36           C
ATOM    617  CB  ASP A 115    -128.335  70.192  48.000  1.00228.36           C
ATOM    618  CG  ASP A 115    -127.131  70.111  48.927  1.00228.36           C
ATOM    619  OD1 ASP A 115    -127.049  70.959  49.855  1.00228.36           O
ATOM    620  OD2 ASP A 115    -126.275  69.210  48.717  1.00228.36           O
ATOM    621  C   ASP A 115    -129.677  68.628  49.366  1.00228.36           C
ATOM    622  O   ASP A 115    -128.714  68.121  49.937  1.00228.36           O
ATOM    623  N   THR A 116    -130.840  67.976  49.214  1.00218.70           N
ATOM    624  CA  THR A 116    -130.951  66.614  49.630  1.00218.70           C
ATOM    625  CB  THR A 116    -132.131  66.316  50.505  1.00218.70           C
ATOM    626  OG1 THR A 116    -133.339  66.631  49.828  1.00218.70           O
ATOM    627  CG2 THR A 116    -132.009  67.120  51.806  1.00218.70           C
ATOM    628  C   THR A 116    -131.145  65.812  48.397  1.00218.70           C
ATOM    629  O   THR A 116    -130.730  66.195  47.304  1.00218.70           O
ATOM    630  N   GLU A 117    -131.790  64.649  48.573  1.00125.74           N
ATOM    631  CA  GLU A 117    -132.102  63.783  47.484  1.00125.74           C
ATOM    632  CB  GLU A 117    -132.804  62.492  47.937  1.00125.74           C
ATOM    633  CG  GLU A 117    -133.152  61.542  46.790  1.00125.74           C
ATOM    634  CD  GLU A 117    -133.818  60.315  47.396  1.00125.74           C
ATOM    635  OE1 GLU A 117    -133.807  60.200  48.651  1.00125.74           O
ATOM    636  OE2 GLU A 117    -134.344  59.476  46.616  1.00125.74           O
ATOM    637  C   GLU A 117    -133.043  64.531  46.604  1.00125.74           C
ATOM    638  O   GLU A 117    -133.012  64.373  45.385  1.00125.74           O
ATOM    639  N   ALA A 118    -133.904  65.375  47.216  1.00211.53           N
ATOM    640  CA  ALA A 118    -134.888  66.093  46.460  1.00211.53           C
ATOM    641  CB  ALA A 118    -135.688  67.099  47.302  1.00211.53           C
ATOM    642  C   ALA A 118    -134.201  66.835  45.373  1.00211.53           C
ATOM    643  O   ALA A 118    -133.477  67.800  45.609  1.00211.53           O
ATOM    644  N   GLU A 119    -134.417  66.365  44.132  1.00167.17           N
ATOM    645  CA  GLU A 119    -133.863  67.039  43.006  1.00167.17           C
ATOM    646  CB  GLU A 119    -132.603  66.355  42.450  1.00167.17           C
ATOM    647  CG  GLU A 119    -131.403  66.397  43.399  1.00167.17           C
ATOM    648  CD  GLU A 119    -130.243  65.686  42.715  1.00167.17           C
ATOM    649  OE1 GLU A 119    -130.444  65.197  41.572  1.00167.17           O
ATOM    650  OE2 GLU A 119    -129.142  65.622  43.325  1.00167.17           O
ATOM    651  C   GLU A 119    -134.893  66.962  41.939  1.00167.17           C
ATOM    652  O   GLU A 119    -134.694  66.277  40.937  1.00167.17           O
ATOM    653  N   LEU A 120    -136.040  67.646  42.123  1.00222.33           N
ATOM    654  CA  LEU A 120    -136.954  67.624  41.026  1.00222.33           C
ATOM    655  CB  LEU A 120    -138.266  68.381  41.306  1.00222.33           C
ATOM    656  CG  LEU A 120    -139.299  68.314  40.160  1.00222.33           C
ATOM    657  CD1 LEU A 120    -138.841  69.081  38.909  1.00222.33           C
ATOM    658  CD2 LEU A 120    -139.687  66.858  39.856  1.00222.33           C
ATOM    659  C   LEU A 120    -136.196  68.360  39.979  1.00222.33           C
ATOM    660  O   LEU A 120    -136.022  67.890  38.856  1.00222.33           O
ATOM    661  N   GLN A 121    -135.682  69.533  40.395  1.00202.25           N
ATOM    662  CA  GLN A 121    -134.870  70.417  39.615  1.00202.25           C
ATOM    663  CB  GLN A 121    -135.656  71.123  38.495  1.00202.25           C
ATOM    664  CG  GLN A 121    -136.219  70.204  37.411  1.00202.25           C
ATOM    665  CD  GLN A 121    -137.165  71.033  36.556  1.00202.25           C
ATOM    666  OE1 GLN A 121    -137.237  72.253  36.702  1.00202.25           O
ATOM    667  NE2 GLN A 121    -137.915  70.360  35.643  1.00202.25           N
ATOM    668  C   GLN A 121    -134.527  71.500  40.569  1.00202.25           C
ATOM    669  O   GLN A 121    -133.795  72.434  40.246  1.00202.25           O
ATOM    670  N   ASP A 122    -135.050  71.369  41.800  1.00192.43           N
ATOM    671  CA  ASP A 122    -134.926  72.445  42.724  1.00192.43           C
ATOM    672  CB  ASP A 122    -136.219  72.696  43.520  1.00192.43           C
ATOM    673  CG  ASP A 122    -137.300  73.126  42.537  1.00192.43           C
ATOM    674  OD1 ASP A 122    -137.009  73.142  41.311  1.00192.43           O
ATOM    675  OD2 ASP A 122    -138.432  73.434  42.996  1.00192.43           O
ATOM    676  C   ASP A 122    -133.855  72.181  43.717  1.00192.43           C
ATOM    677  O   ASP A 122    -134.009  71.353  44.613  1.00192.43           O
ATOM    678  N   ALA A 123    -132.716  72.876  43.570  1.00211.96           N
ATOM    679  CA  ALA A 123    -131.778  72.780  44.636  1.00211.96           C
ATOM    680  CB  ALA A 123    -130.348  72.480  44.203  1.00211.96           C
ATOM    681  C   ALA A 123    -131.810  74.122  45.268  1.00211.96           C
ATOM    682  O   ALA A 123    -131.344  75.106  44.696  1.00211.96           O
ATOM    683  N   THR A 124    -132.393  74.192  46.475  1.00166.07           N
ATOM    684  CA  THR A 124    -132.464  75.448  47.142  1.00166.07           C
ATOM    685  CB  THR A 124    -133.797  75.749  47.762  1.00166.07           C
ATOM    686  OG1 THR A 124    -134.097  74.803  48.771  1.00166.07           O
ATOM    687  CG2 THR A 124    -134.870  75.702  46.660  1.00166.07           C
ATOM    688  C   THR A 124    -131.414  75.418  48.184  1.00166.07           C
ATOM    689  O   THR A 124    -130.308  74.940  47.942  1.00166.07           O
ATOM    690  N   LEU A 125    -131.715  75.966  49.374  1.00207.83           N
ATOM    691  CA  LEU A 125    -130.802  75.857  50.473  1.00207.83           C
ATOM    692  CB  LEU A 125    -129.372  76.370  50.170  1.00207.83           C
ATOM    693  CG  LEU A 125    -129.224  77.778  49.528  1.00207.83           C
ATOM    694  CD1 LEU A 125    -129.715  77.812  48.073  1.00207.83           C
ATOM    695  CD2 LEU A 125    -129.840  78.895  50.385  1.00207.83           C
ATOM    696  C   LEU A 125    -131.360  76.680  51.573  1.00207.83           C
ATOM    697  O   LEU A 125    -132.185  77.563  51.341  1.00207.83           O
ATOM    698  N   ALA A 126    -130.949  76.392  52.817  1.00211.95           N
ATOM    699  CA  ALA A 126    -131.406  77.249  53.859  1.00211.95           C
ATOM    700  CB  ALA A 126    -132.410  76.581  54.815  1.00211.95           C
ATOM    701  C   ALA A 126    -130.212  77.633  54.668  1.00211.95           C
ATOM    702  O   ALA A 126    -129.463  76.770  55.120  1.00211.95           O
ATOM    703  N   LEU A 127    -129.991  78.949  54.870  1.00140.36           N
ATOM    704  CA  LEU A 127    -128.898  79.321  55.718  1.00140.36           C
ATOM    705  CB  LEU A 127    -128.018  80.481  55.211  1.00140.36           C
ATOM    706  CG  LEU A 127    -128.688  81.863  55.173  1.00140.36           C
ATOM    707  CD1 LEU A 127    -127.709  82.927  54.651  1.00140.36           C
ATOM    708  CD2 LEU A 127    -130.001  81.834  54.379  1.00140.36           C
ATOM    709  C   LEU A 127    -129.526  79.692  57.022  1.00140.36           C
ATOM    710  O   LEU A 127    -130.499  80.443  57.055  1.00140.36           O
ATOM    711  N   HIS A 128    -128.998  79.147  58.136  1.00 51.81           N
ATOM    712  CA  HIS A 128    -129.596  79.374  59.420  1.00 51.81           C
ATOM    713  ND1 HIS A 128    -132.219  77.408  59.869  1.00 51.81           N
ATOM    714  CG  HIS A 128    -130.870  77.198  59.689  1.00 51.81           C
ATOM    715  CB  HIS A 128    -129.806  78.094  60.247  1.00 51.81           C
ATOM    716  NE2 HIS A 128    -132.022  75.556  58.655  1.00 51.81           N
ATOM    717  CD2 HIS A 128    -130.767  76.062  58.945  1.00 51.81           C
ATOM    718  CE1 HIS A 128    -132.861  76.398  59.230  1.00 51.81           C
ATOM    719  C   HIS A 128    -128.755  80.297  60.246  1.00 51.81           C
ATOM    720  O   HIS A 128    -127.545  80.403  60.054  1.00 51.81           O
ATOM    721  N   GLY A 129    -129.416  81.016  61.184  1.00 67.39           N
ATOM    722  CA  GLY A 129    -128.736  81.873  62.116  1.00 67.39           C
ATOM    723  C   GLY A 129    -127.934  82.877  61.350  1.00 67.39           C
ATOM    724  O   GLY A 129    -126.705  82.830  61.382  1.00 67.39           O
ATOM    725  N   LEU A 130    -128.583  83.819  60.630  1.00196.56           N
ATOM    726  CA  LEU A 130    -127.731  84.663  59.849  1.00196.56           C
ATOM    727  CB  LEU A 130    -128.194  84.907  58.388  1.00196.56           C
ATOM    728  CG  LEU A 130    -129.548  85.605  58.154  1.00196.56           C
ATOM    729  CD1 LEU A 130    -130.688  84.883  58.888  1.00196.56           C
ATOM    730  CD2 LEU A 130    -129.474  87.122  58.377  1.00196.56           C
ATOM    731  C   LEU A 130    -127.321  85.919  60.523  1.00196.56           C
ATOM    732  O   LEU A 130    -128.096  86.850  60.726  1.00196.56           O
ATOM    733  N   THR A 131    -126.011  85.970  60.816  1.00150.35           N
ATOM    734  CA  THR A 131    -125.410  87.040  61.541  1.00150.35           C
ATOM    735  CB  THR A 131    -124.035  86.711  62.043  1.00150.35           C
ATOM    736  OG1 THR A 131    -123.151  86.522  60.948  1.00150.35           O
ATOM    737  CG2 THR A 131    -124.110  85.424  62.880  1.00150.35           C
ATOM    738  C   THR A 131    -125.253  88.191  60.655  1.00150.35           C
ATOM    739  O   THR A 131    -125.610  88.195  59.478  1.00150.35           O
ATOM    740  N   VAL A 132    -124.712  89.222  61.288  1.00182.23           N
ATOM    741  CA  VAL A 132    -124.424  90.458  60.683  1.00182.23           C
ATOM    742  CB  VAL A 132    -123.486  91.147  61.534  1.00182.23           C
ATOM    743  CG1 VAL A 132    -123.123  92.262  60.609  1.00182.23           C
ATOM    744  CG2 VAL A 132    -124.007  91.390  62.963  1.00182.23           C
ATOM    745  C   VAL A 132    -123.520  90.213  59.525  1.00182.23           C
ATOM    746  O   VAL A 132    -123.861  90.441  58.366  1.00182.23           O
ATOM    747  N   GLU A 133    -122.321  89.687  59.826  1.00214.63           N
ATOM    748  CA  GLU A 133    -121.383  89.600  58.763  1.00214.63           C
ATOM    749  CB  GLU A 133    -119.922  89.535  59.248  1.00214.63           C
ATOM    750  CG  GLU A 133    -119.648  88.418  60.259  1.00214.63           C
ATOM    751  CD  GLU A 133    -118.164  88.435  60.598  1.00214.63           C
ATOM    752  OE1 GLU A 133    -117.430  89.264  59.997  1.00214.63           O
ATOM    753  OE2 GLU A 133    -117.743  87.618  61.460  1.00214.63           O
ATOM    754  C   GLU A 133    -121.707  88.344  58.024  1.00214.63           C
ATOM    755  O   GLU A 133    -121.086  87.299  58.214  1.00214.63           O
ATOM    756  N   ASP A 134    -122.730  88.429  57.157  1.00213.34           N
ATOM    757  CA  ASP A 134    -123.135  87.327  56.351  1.00213.34           C
ATOM    758  CB  ASP A 134    -124.396  86.616  56.871  1.00213.34           C
ATOM    759  CG  ASP A 134    -125.559  87.596  56.797  1.00213.34           C
ATOM    760  OD1 ASP A 134    -125.318  88.819  56.978  1.00213.34           O
ATOM    761  OD2 ASP A 134    -126.705  87.133  56.550  1.00213.34           O
ATOM    762  C   ASP A 134    -123.497  87.925  55.038  1.00213.34           C
ATOM    763  O   ASP A 134    -123.832  87.227  54.082  1.00213.34           O
ATOM    764  N   GLU A 135    -123.381  89.262  54.964  1.00281.17           N
ATOM    765  CA  GLU A 135    -123.725  89.989  53.783  1.00281.17           C
ATOM    766  CB  GLU A 135    -123.369  91.479  53.881  1.00281.17           C
ATOM    767  CG  GLU A 135    -121.860  91.734  53.971  1.00281.17           C
ATOM    768  CD  GLU A 135    -121.372  91.383  55.371  1.00281.17           C
ATOM    769  OE1 GLU A 135    -122.230  91.214  56.278  1.00281.17           O
ATOM    770  OE2 GLU A 135    -120.128  91.287  55.554  1.00281.17           O
ATOM    771  C   GLU A 135    -122.864  89.427  52.699  1.00281.17           C
ATOM    772  O   GLU A 135    -121.738  89.005  52.955  1.00281.17           O
ATOM    773  N   GLY A 136    -123.377  89.375  51.455  1.00120.18           N
ATOM    774  CA  GLY A 136    -122.550  88.845  50.412  1.00120.18           C
ATOM    775  C   GLY A 136    -123.412  88.476  49.255  1.00120.18           C
ATOM    776  O   GLY A 136    -124.560  88.905  49.149  1.00120.18           O
ATOM    777  N   ASN A 137    -122.842  87.676  48.336  1.00237.95           N
ATOM    778  CA  ASN A 137    -123.564  87.227  47.187  1.00237.95           C
ATOM    779  CB  ASN A 137    -123.005  87.782  45.867  1.00237.95           C
ATOM    780  CG  ASN A 137    -123.291  89.276  45.830  1.00237.95           C
ATOM    781  OD1 ASN A 137    -124.436  89.695  45.666  1.00237.95           O
ATOM    782  ND2 ASN A 137    -122.226  90.105  45.993  1.00237.95           N
ATOM    783  C   ASN A 137    -123.400  85.748  47.142  1.00237.95           C
ATOM    784  O   ASN A 137    -122.387  85.204  47.580  1.00237.95           O
ATOM    785  N   TYR A 138    -124.423  85.056  46.619  1.00284.65           N
ATOM    786  CA  TYR A 138    -124.338  83.640  46.473  1.00284.65           C
ATOM    787  CB  TYR A 138    -125.477  82.853  47.147  1.00284.65           C
ATOM    788  CG  TYR A 138    -125.441  83.126  48.610  1.00284.65           C
ATOM    789  CD1 TYR A 138    -124.655  82.372  49.451  1.00284.65           C
ATOM    790  CD2 TYR A 138    -126.194  84.149  49.138  1.00284.65           C
ATOM    791  CE1 TYR A 138    -124.626  82.632  50.801  1.00284.65           C
ATOM    792  CE2 TYR A 138    -126.170  84.413  50.486  1.00284.65           C
ATOM    793  CZ  TYR A 138    -125.385  83.654  51.320  1.00284.65           C
ATOM    794  OH  TYR A 138    -125.360  83.926  52.704  1.00284.65           O
ATOM    795  C   TYR A 138    -124.510  83.440  45.009  1.00284.65           C
ATOM    796  O   TYR A 138    -125.013  84.344  44.347  1.00284.65           O
ATOM    797  N   THR A 139    -124.009  82.323  44.438  1.00196.41           N
ATOM    798  CA  THR A 139    -124.290  82.123  43.045  1.00196.41           C
ATOM    799  CB  THR A 139    -123.228  82.659  42.128  1.00196.41           C
ATOM    800  OG1 THR A 139    -123.037  84.045  42.373  1.00196.41           O
ATOM    801  CG2 THR A 139    -123.682  82.458  40.671  1.00196.41           C
ATOM    802  C   THR A 139    -124.455  80.663  42.779  1.00196.41           C
ATOM    803  O   THR A 139    -123.488  79.908  42.849  1.00196.41           O
ATOM    804  N   CYS A 140    -125.681  80.224  42.421  1.00101.09           N
ATOM    805  CA  CYS A 140    -125.862  78.820  42.195  1.00101.09           C
ATOM    806  CB  CYS A 140    -127.263  78.284  42.521  1.00101.09           C
ATOM    807  SG  CYS A 140    -127.463  78.098  44.320  1.00101.09           S
ATOM    808  C   CYS A 140    -125.476  78.481  40.798  1.00101.09           C
ATOM    809  O   CYS A 140    -125.941  79.099  39.841  1.00101.09           O
ATOM    810  N   GLU A 141    -124.565  77.490  40.672  1.00221.25           N
ATOM    811  CA  GLU A 141    -124.095  77.033  39.398  1.00221.25           C
ATOM    812  CB  GLU A 141    -122.592  77.298  39.203  1.00221.25           C
ATOM    813  CG  GLU A 141    -122.159  77.300  37.739  1.00221.25           C
ATOM    814  CD  GLU A 141    -121.080  78.368  37.604  1.00221.25           C
ATOM    815  OE1 GLU A 141    -119.951  78.164  38.122  1.00221.25           O
ATOM    816  OE2 GLU A 141    -121.393  79.423  36.988  1.00221.25           O
ATOM    817  C   GLU A 141    -124.406  75.558  39.348  1.00221.25           C
ATOM    818  O   GLU A 141    -123.918  74.757  40.136  1.00221.25           O
ATOM    819  N   PHE A 142    -125.276  75.147  38.416  1.00159.08           N
ATOM    820  CA  PHE A 142    -125.760  73.794  38.401  1.00159.08           C
ATOM    821  CB  PHE A 142    -126.855  73.592  37.338  1.00159.08           C
ATOM    822  CG  PHE A 142    -128.200  73.949  37.862  1.00159.08           C
ATOM    823  CD1 PHE A 142    -128.601  75.252  38.046  1.00159.08           C
ATOM    824  CD2 PHE A 142    -129.084  72.933  38.141  1.00159.08           C
ATOM    825  CE1 PHE A 142    -129.863  75.522  38.524  1.00159.08           C
ATOM    826  CE2 PHE A 142    -130.344  73.197  38.617  1.00159.08           C
ATOM    827  CZ  PHE A 142    -130.735  74.498  38.813  1.00159.08           C
ATOM    828  C   PHE A 142    -124.792  72.702  38.111  1.00159.08           C
ATOM    829  O   PHE A 142    -124.602  71.805  38.929  1.00159.08           O
ATOM    830  N   ALA A 143    -124.132  72.775  36.944  1.00310.27           N
ATOM    831  CA  ALA A 143    -123.453  71.625  36.419  1.00310.27           C
ATOM    832  CB  ALA A 143    -122.502  70.925  37.407  1.00310.27           C
ATOM    833  C   ALA A 143    -124.542  70.694  36.062  1.00310.27           C
ATOM    834  O   ALA A 143    -125.374  70.325  36.886  1.00310.27           O
ATOM    835  N   THR A 144    -124.586  70.310  34.787  1.00112.93           N
ATOM    836  CA  THR A 144    -125.610  69.403  34.403  1.00112.93           C
ATOM    837  CB  THR A 144    -126.570  69.998  33.428  1.00112.93           C
ATOM    838  OG1 THR A 144    -127.156  71.180  33.953  1.00112.93           O
ATOM    839  CG2 THR A 144    -127.645  68.939  33.148  1.00112.93           C
ATOM    840  C   THR A 144    -124.880  68.381  33.641  1.00112.93           C
ATOM    841  O   THR A 144    -124.217  68.679  32.649  1.00112.93           O
ATOM    842  N   PHE A 145    -124.940  67.139  34.108  1.00104.32           N
ATOM    843  CA  PHE A 145    -124.381  66.162  33.253  1.00104.32           C
ATOM    844  CB  PHE A 145    -124.102  64.824  33.962  1.00104.32           C
ATOM    845  CG  PHE A 145    -122.911  65.018  34.842  1.00104.32           C
ATOM    846  CD1 PHE A 145    -123.017  65.580  36.095  1.00104.32           C
ATOM    847  CD2 PHE A 145    -121.670  64.623  34.400  1.00104.32           C
ATOM    848  CE1 PHE A 145    -121.902  65.749  36.886  1.00104.32           C
ATOM    849  CE2 PHE A 145    -120.556  64.789  35.187  1.00104.32           C
ATOM    850  CZ  PHE A 145    -120.667  65.353  36.435  1.00104.32           C
ATOM    851  C   PHE A 145    -125.473  66.002  32.253  1.00104.32           C
ATOM    852  O   PHE A 145    -126.585  66.473  32.496  1.00104.32           O
ATOM    853  N   PRO A 146    -125.221  65.340  31.166  1.00162.54           N
ATOM    854  CA  PRO A 146    -125.308  65.998  29.886  1.00162.54           C
ATOM    855  CD  PRO A 146    -125.719  63.976  31.079  1.00162.54           C
ATOM    856  CB  PRO A 146    -125.487  64.893  28.856  1.00162.54           C
ATOM    857  CG  PRO A 146    -126.253  63.822  29.647  1.00162.54           C
ATOM    858  C   PRO A 146    -126.458  66.963  29.812  1.00162.54           C
ATOM    859  O   PRO A 146    -127.612  66.589  30.005  1.00162.54           O
ATOM    860  N   LYS A 147    -126.082  68.225  29.557  1.00381.81           N
ATOM    861  CA  LYS A 147    -126.811  69.419  29.258  1.00381.81           C
ATOM    862  CB  LYS A 147    -128.194  69.722  29.898  1.00381.81           C
ATOM    863  CG  LYS A 147    -128.190  70.826  30.963  1.00381.81           C
ATOM    864  CD  LYS A 147    -129.499  71.624  31.100  1.00381.81           C
ATOM    865  CE  LYS A 147    -130.746  70.982  30.480  1.00381.81           C
ATOM    866  NZ  LYS A 147    -130.865  71.345  29.048  1.00381.81           N
ATOM    867  C   LYS A 147    -125.839  70.451  29.726  1.00381.81           C
ATOM    868  O   LYS A 147    -124.854  70.107  30.379  1.00381.81           O
ATOM    869  N   GLY A 148    -126.033  71.736  29.396  1.00 85.60           N
ATOM    870  CA  GLY A 148    -125.015  72.644  29.826  1.00 85.60           C
ATOM    871  C   GLY A 148    -125.293  73.148  31.205  1.00 85.60           C
ATOM    872  O   GLY A 148    -126.406  73.044  31.721  1.00 85.60           O
ATOM    873  N   SER A 149    -124.250  73.738  31.825  1.00149.79           N
ATOM    874  CA  SER A 149    -124.342  74.273  33.151  1.00149.79           C
ATOM    875  CB  SER A 149    -122.994  74.285  33.891  1.00149.79           C
ATOM    876  OG  SER A 149    -123.157  74.825  35.194  1.00149.79           O
ATOM    877  C   SER A 149    -124.837  75.692  33.065  1.00149.79           C
ATOM    878  O   SER A 149    -124.655  76.360  32.048  1.00149.79           O
ATOM    879  N   VAL A 150    -125.491  76.190  34.141  1.00157.38           N
ATOM    880  CA  VAL A 150    -125.990  77.538  34.112  1.00157.38           C
ATOM    881  CB  VAL A 150    -127.354  77.634  33.478  1.00157.38           C
ATOM    882  CG1 VAL A 150    -128.281  76.602  34.133  1.00157.38           C
ATOM    883  CG2 VAL A 150    -127.849  79.089  33.536  1.00157.38           C
ATOM    884  C   VAL A 150    -125.943  78.158  35.489  1.00157.38           C
ATOM    885  O   VAL A 150    -125.903  77.449  36.494  1.00157.38           O
ATOM    886  N   ARG A 151    -125.932  79.517  35.564  1.00307.13           N
ATOM    887  CA  ARG A 151    -125.723  80.214  36.814  1.00307.13           C
ATOM    888  CB  ARG A 151    -124.290  80.771  36.913  1.00307.13           C
ATOM    889  CG  ARG A 151    -123.971  81.754  35.776  1.00307.13           C
ATOM    890  CD  ARG A 151    -122.476  81.983  35.524  1.00307.13           C
ATOM    891  NE  ARG A 151    -121.946  82.920  36.554  1.00307.13           N
ATOM    892  CZ  ARG A 151    -121.597  84.191  36.195  1.00307.13           C
ATOM    893  NH1 ARG A 151    -121.758  84.603  34.904  1.00307.13           N
ATOM    894  NH2 ARG A 151    -121.072  85.045  37.122  1.00307.13           N
ATOM    895  C   ARG A 151    -126.620  81.416  36.946  1.00307.13           C
ATOM    896  O   ARG A 151    -127.262  81.844  35.988  1.00307.13           O
ATOM    897  N   GLY A 152    -126.687  81.973  38.183  1.00161.90           N
ATOM    898  CA  GLY A 152    -127.417  83.183  38.470  1.00161.90           C
ATOM    899  C   GLY A 152    -127.648  83.274  39.944  1.00161.90           C
ATOM    900  O   GLY A 152    -128.178  82.331  40.529  1.00161.90           O
ATOM    901  N   MET A 153    -127.276  84.402  40.609  1.00384.42           N
ATOM    902  CA  MET A 153    -127.654  84.358  41.989  1.00384.42           C
ATOM    903  CB  MET A 153    -126.968  83.262  42.806  1.00384.42           C
ATOM    904  CG  MET A 153    -127.746  82.831  44.052  1.00384.42           C
ATOM    905  SD  MET A 153    -127.065  81.394  44.932  1.00384.42           S
ATOM    906  CE  MET A 153    -128.508  81.202  46.018  1.00384.42           C
ATOM    907  C   MET A 153    -127.749  85.661  42.707  1.00384.42           C
ATOM    908  O   MET A 153    -127.278  86.707  42.262  1.00384.42           O
ATOM    909  N   THR A 154    -128.424  85.560  43.871  1.00274.19           N
ATOM    910  CA  THR A 154    -128.873  86.594  44.752  1.00274.19           C
ATOM    911  CB  THR A 154    -130.007  86.108  45.610  1.00274.19           C
ATOM    912  OG1 THR A 154    -130.556  87.163  46.385  1.00274.19           O
ATOM    913  CG2 THR A 154    -129.469  84.991  46.522  1.00274.19           C
ATOM    914  C   THR A 154    -127.810  87.087  45.677  1.00274.19           C
ATOM    915  O   THR A 154    -126.735  86.503  45.805  1.00274.19           O
ATOM    916  N   TRP A 155    -128.122  88.231  46.330  1.00194.40           N
ATOM    917  CA  TRP A 155    -127.292  88.853  47.317  1.00194.40           C
ATOM    918  CB  TRP A 155    -126.805  90.261  46.931  1.00194.40           C
ATOM    919  CG  TRP A 155    -127.903  91.251  46.627  1.00194.40           C
ATOM    920  CD2 TRP A 155    -128.411  91.507  45.309  1.00194.40           C
ATOM    921  CD1 TRP A 155    -128.591  92.070  47.473  1.00194.40           C
ATOM    922  NE1 TRP A 155    -129.498  92.821  46.764  1.00194.40           N
ATOM    923  CE2 TRP A 155    -129.398  92.485  45.431  1.00194.40           C
ATOM    924  CE3 TRP A 155    -128.082  90.974  44.095  1.00194.40           C
ATOM    925  CZ2 TRP A 155    -130.073  92.946  44.336  1.00194.40           C
ATOM    926  CZ3 TRP A 155    -128.766  91.439  42.994  1.00194.40           C
ATOM    927  CH2 TRP A 155    -129.742  92.407  43.113  1.00194.40           C
ATOM    928  C   TRP A 155    -128.110  88.963  48.564  1.00194.40           C
ATOM    929  O   TRP A 155    -129.325  89.148  48.498  1.00194.40           O
ATOM    930  N   LEU A 156    -127.474  88.836  49.748  1.00120.47           N
ATOM    931  CA  LEU A 156    -128.272  88.902  50.936  1.00120.47           C
ATOM    932  CB  LEU A 156    -127.998  87.837  52.015  1.00120.47           C
ATOM    933  CG  LEU A 156    -126.562  87.750  52.546  1.00120.47           C
ATOM    934  CD1 LEU A 156    -126.467  86.646  53.612  1.00120.47           C
ATOM    935  CD2 LEU A 156    -125.550  87.548  51.406  1.00120.47           C
ATOM    936  C   LEU A 156    -128.189  90.251  51.552  1.00120.47           C
ATOM    937  O   LEU A 156    -127.436  91.116  51.106  1.00120.47           O
ATOM    938  N   ARG A 157    -129.007  90.460  52.606  1.00164.59           N
ATOM    939  CA  ARG A 157    -129.043  91.719  53.281  1.00164.59           C
ATOM    940  CB  ARG A 157    -130.168  91.893  54.307  1.00164.59           C
ATOM    941  CG  ARG A 157    -131.509  91.915  53.586  1.00164.59           C
ATOM    942  CD  ARG A 157    -131.935  93.259  52.995  1.00164.59           C
ATOM    943  NE  ARG A 157    -132.856  93.904  53.968  1.00164.59           N
ATOM    944  CZ  ARG A 157    -134.049  94.395  53.524  1.00164.59           C
ATOM    945  NH1 ARG A 157    -134.354  94.339  52.193  1.00164.59           N
ATOM    946  NH2 ARG A 157    -134.936  94.938  54.408  1.00164.59           N
ATOM    947  C   ARG A 157    -127.764  91.929  53.879  1.00164.59           C
ATOM    948  O   ARG A 157    -126.853  91.107  53.778  1.00164.59           O
ATOM    949  N   VAL A 158    -127.616  93.064  54.532  1.00239.78           N
ATOM    950  CA  VAL A 158    -126.244  93.063  54.649  1.00239.78           C
ATOM    951  CB  VAL A 158    -125.472  93.972  53.708  1.00239.78           C
ATOM    952  CG1 VAL A 158    -125.269  93.175  52.409  1.00239.78           C
ATOM    953  CG2 VAL A 158    -126.305  95.189  53.299  1.00239.78           C
ATOM    954  C   VAL A 158    -125.629  92.857  55.941  1.00239.78           C
ATOM    955  O   VAL A 158    -125.788  91.788  56.517  1.00239.78           O
ATOM    956  N   ILE A 159    -124.740  93.764  56.332  1.00256.08           N
ATOM    957  CA  ILE A 159    -124.052  93.335  57.480  1.00256.08           C
ATOM    958  CB  ILE A 159    -122.797  94.172  57.544  1.00256.08           C
ATOM    959  CG2 ILE A 159    -121.717  93.602  58.465  1.00256.08           C
ATOM    960  CG1 ILE A 159    -122.206  94.220  56.124  1.00256.08           C
ATOM    961  CD1 ILE A 159    -121.043  95.201  55.975  1.00256.08           C
ATOM    962  C   ILE A 159    -124.939  93.304  58.625  1.00256.08           C
ATOM    963  O   ILE A 159    -125.483  92.259  58.958  1.00256.08           O
ATOM    964  N   ALA A 160    -125.284  94.420  59.212  1.00382.85           N
ATOM    965  CA  ALA A 160    -126.142  94.026  60.235  1.00382.85           C
ATOM    966  CB  ALA A 160    -125.682  93.256  61.467  1.00382.85           C
ATOM    967  C   ALA A 160    -126.649  95.116  60.970  1.00382.85           C
ATOM    968  O   ALA A 160    -126.353  96.298  60.809  1.00382.85           O
ATOM    969  N   LYS A 161    -127.494  94.634  61.856  1.00375.31           N
ATOM    970  CA  LYS A 161    -127.808  95.556  62.812  1.00375.31           C
ATOM    971  CB  LYS A 161    -129.139  96.283  62.667  1.00375.31           C
ATOM    972  CG  LYS A 161    -129.040  97.298  61.559  1.00375.31           C
ATOM    973  CD  LYS A 161    -130.083  98.387  61.657  1.00375.31           C
ATOM    974  CE  LYS A 161    -130.117  99.084  63.016  1.00375.31           C
ATOM    975  NZ  LYS A 161    -131.045 100.232  62.956  1.00375.31           N
ATOM    976  C   LYS A 161    -127.872  94.908  64.072  1.00375.31           C
ATOM    977  O   LYS A 161    -128.037  93.722  64.354  1.00375.31           O
ATOM    978  N   PRO A 162    -127.563  95.902  64.764  1.00175.00           N
ATOM    979  CA  PRO A 162    -127.514  95.770  66.132  1.00175.00           C
ATOM    980  CD  PRO A 162    -126.641  96.906  64.257  1.00175.00           C
ATOM    981  CB  PRO A 162    -126.460  96.751  66.623  1.00175.00           C
ATOM    982  CG  PRO A 162    -126.298  97.756  65.481  1.00175.00           C
ATOM    983  C   PRO A 162    -128.885  96.121  66.618  1.00175.00           C
ATOM    984  O   PRO A 162    -129.707  96.514  65.793  1.00175.00           O
ATOM    985  N   LYS A 163    -129.170  96.000  67.933  1.00256.90           N
ATOM    986  CA  LYS A 163    -130.507  96.335  68.329  1.00256.90           C
ATOM    987  CB  LYS A 163    -131.309  95.101  68.779  1.00256.90           C
ATOM    988  CG  LYS A 163    -132.795  95.375  69.012  1.00256.90           C
ATOM    989  CD  LYS A 163    -133.637  94.102  69.135  1.00256.90           C
ATOM    990  CE  LYS A 163    -133.562  93.444  70.515  1.00256.90           C
ATOM    991  NZ  LYS A 163    -132.192  92.945  70.767  1.00256.90           N
ATOM    992  C   LYS A 163    -130.537  97.321  69.464  1.00256.90           C
ATOM    993  O   LYS A 163    -130.279  96.962  70.611  1.00256.90           O
ATOM    994  N   ASN A 164    -130.941  98.579  69.169  1.00238.87           N
ATOM    995  CA  ASN A 164    -130.842  99.751  70.015  1.00238.87           C
ATOM    996  CB  ASN A 164    -131.537 100.982  69.417  1.00238.87           C
ATOM    997  CG  ASN A 164    -131.069 101.159  67.990  1.00238.87           C
ATOM    998  OD1 ASN A 164    -130.061 101.803  67.703  1.00238.87           O
ATOM    999  ND2 ASN A 164    -131.845 100.544  67.057  1.00238.87           N
ATOM   1000  C   ASN A 164    -131.529  99.586  71.326  1.00238.87           C
ATOM   1001  O   ASN A 164    -132.403  98.740  71.511  1.00238.87           O
ATOM   1002  N   GLN A 165    -131.075 100.421  72.284  1.00320.37           N
ATOM   1003  CA  GLN A 165    -131.681 100.592  73.568  1.00320.37           C
ATOM   1004  CB  GLN A 165    -130.962  99.896  74.736  1.00320.37           C
ATOM   1005  CG  GLN A 165    -131.681 100.116  76.071  1.00320.37           C
ATOM   1006  CD  GLN A 165    -130.940  99.354  77.159  1.00320.37           C
ATOM   1007  OE1 GLN A 165    -130.508  99.934  78.154  1.00320.37           O
ATOM   1008  NE2 GLN A 165    -130.797  98.015  76.973  1.00320.37           N
ATOM   1009  C   GLN A 165    -131.627 102.060  73.813  1.00320.37           C
ATOM   1010  O   GLN A 165    -130.795 102.749  73.227  1.00320.37           O
ATOM   1011  N   ALA A 166    -132.543 102.595  74.641  1.00253.52           N
ATOM   1012  CA  ALA A 166    -132.476 103.998  74.925  1.00253.52           C
ATOM   1013  CB  ALA A 166    -133.756 104.765  74.554  1.00253.52           C
ATOM   1014  C   ALA A 166    -132.296 104.118  76.403  1.00253.52           C
ATOM   1015  O   ALA A 166    -133.005 103.512  77.204  1.00253.52           O
ATOM   1016  N   GLU A 167    -131.291 104.923  76.759  1.00301.07           N
ATOM   1017  CA  GLU A 167    -130.822 105.312  78.041  1.00301.07           C
ATOM   1018  CB  GLU A 167    -129.290 105.305  78.171  1.00301.07           C
ATOM   1019  CG  GLU A 167    -128.807 105.582  79.597  1.00301.07           C
ATOM   1020  CD  GLU A 167    -129.181 104.386  80.463  1.00301.07           C
ATOM   1021  OE1 GLU A 167    -129.891 103.479  79.951  1.00301.07           O
ATOM   1022  OE2 GLU A 167    -128.764 104.365  81.652  1.00301.07           O
ATOM   1023  C   GLU A 167    -131.302 106.688  78.367  1.00301.07           C
ATOM   1024  O   GLU A 167    -130.887 107.680  77.772  1.00301.07           O
ATOM   1025  N   ALA A 168    -132.195 106.768  79.367  1.00253.10           N
ATOM   1026  CA  ALA A 168    -132.714 108.013  79.843  1.00253.10           C
ATOM   1027  CB  ALA A 168    -134.248 108.111  79.779  1.00253.10           C
ATOM   1028  C   ALA A 168    -132.329 108.012  81.285  1.00253.10           C
ATOM   1029  O   ALA A 168    -131.923 106.977  81.811  1.00253.10           O
ATOM   1030  N   GLN A 169    -132.405 109.169  81.965  1.00250.18           N
ATOM   1031  CA  GLN A 169    -131.986 109.167  83.335  1.00250.18           C
ATOM   1032  CB  GLN A 169    -131.941 110.565  83.969  1.00250.18           C
ATOM   1033  CG  GLN A 169    -130.728 111.376  83.521  1.00250.18           C
ATOM   1034  CD  GLN A 169    -129.516 110.724  84.170  1.00250.18           C
ATOM   1035  OE1 GLN A 169    -129.634 110.075  85.209  1.00250.18           O
ATOM   1036  NE2 GLN A 169    -128.320 110.893  83.545  1.00250.18           N
ATOM   1037  C   GLN A 169    -132.936 108.329  84.139  1.00250.18           C
ATOM   1038  O   GLN A 169    -134.137 108.590  84.169  1.00250.18           O
ATOM   1039  N   LYS A 170    -132.408 107.271  84.796  1.00123.63           N
ATOM   1040  CA  LYS A 170    -133.227 106.412  85.606  1.00123.63           C
ATOM   1041  CB  LYS A 170    -132.488 105.188  86.179  1.00123.63           C
ATOM   1042  CG  LYS A 170    -132.123 104.090  85.179  1.00123.63           C
ATOM   1043  CD  LYS A 170    -130.960 104.439  84.251  1.00123.63           C
ATOM   1044  CE  LYS A 170    -130.342 103.209  83.581  1.00123.63           C
ATOM   1045  NZ  LYS A 170    -131.212 102.728  82.486  1.00123.63           N
ATOM   1046  C   LYS A 170    -133.719 107.157  86.806  1.00123.63           C
ATOM   1047  O   LYS A 170    -134.911 107.155  87.108  1.00123.63           O
ATOM   1048  N   VAL A 171    -132.796 107.835  87.514  1.00 49.30           N
ATOM   1049  CA  VAL A 171    -133.123 108.536  88.723  1.00 49.30           C
ATOM   1050  CB  VAL A 171    -132.074 108.368  89.786  1.00 49.30           C
ATOM   1051  CG1 VAL A 171    -132.459 109.194  91.024  1.00 49.30           C
ATOM   1052  CG2 VAL A 171    -131.912 106.864  90.067  1.00 49.30           C
ATOM   1053  C   VAL A 171    -133.176 109.979  88.345  1.00 49.30           C
ATOM   1054  O   VAL A 171    -132.647 110.363  87.303  1.00 49.30           O
ATOM   1055  N   THR A 172    -133.826 110.826  89.171  1.00138.69           N
ATOM   1056  CA  THR A 172    -133.976 112.172  88.714  1.00138.69           C
ATOM   1057  CB  THR A 172    -135.406 112.580  88.501  1.00138.69           C
ATOM   1058  OG1 THR A 172    -136.142 112.482  89.711  1.00138.69           O
ATOM   1059  CG2 THR A 172    -136.015 111.658  87.428  1.00138.69           C
ATOM   1060  C   THR A 172    -133.290 113.191  89.577  1.00138.69           C
ATOM   1061  O   THR A 172    -132.941 112.948  90.729  1.00138.69           O
ATOM   1062  N   PHE A 173    -133.025 114.356  88.939  1.00129.08           N
ATOM   1063  CA  PHE A 173    -132.457 115.572  89.465  1.00129.08           C
ATOM   1064  CB  PHE A 173    -130.972 115.822  89.124  1.00129.08           C
ATOM   1065  CG  PHE A 173    -130.027 115.114  90.028  1.00129.08           C
ATOM   1066  CD1 PHE A 173    -129.719 115.654  91.256  1.00129.08           C
ATOM   1067  CD2 PHE A 173    -129.428 113.939  89.640  1.00129.08           C
ATOM   1068  CE1 PHE A 173    -128.832 115.021  92.093  1.00129.08           C
ATOM   1069  CE2 PHE A 173    -128.541 113.301  90.473  1.00129.08           C
ATOM   1070  CZ  PHE A 173    -128.248 113.839  91.704  1.00129.08           C
ATOM   1071  C   PHE A 173    -133.115 116.668  88.686  1.00129.08           C
ATOM   1072  O   PHE A 173    -133.579 117.665  89.237  1.00129.08           O
ATOM   1073  N   SER A 174    -133.179 116.456  87.355  1.00189.58           N
ATOM   1074  CA  SER A 174    -133.736 117.359  86.387  1.00189.58           C
ATOM   1075  CB  SER A 174    -135.251 117.584  86.571  1.00189.58           C
ATOM   1076  OG  SER A 174    -135.973 116.375  86.384  1.00189.58           O
ATOM   1077  C   SER A 174    -133.085 118.705  86.387  1.00189.58           C
ATOM   1078  O   SER A 174    -133.722 119.717  86.676  1.00189.58           O
ATOM   1079  N   GLN A 175    -131.776 118.738  86.075  1.00275.62           N
ATOM   1080  CA  GLN A 175    -131.065 119.972  85.893  1.00275.62           C
ATOM   1081  CB  GLN A 175    -129.540 119.808  85.994  1.00275.62           C
ATOM   1082  CG  GLN A 175    -128.770 121.055  85.553  1.00275.62           C
ATOM   1083  CD  GLN A 175    -127.332 120.645  85.255  1.00275.62           C
ATOM   1084  OE1 GLN A 175    -126.899 120.666  84.103  1.00275.62           O
ATOM   1085  NE2 GLN A 175    -126.572 120.257  86.313  1.00275.62           N
ATOM   1086  C   GLN A 175    -131.308 120.397  84.482  1.00275.62           C
ATOM   1087  O   GLN A 175    -131.566 119.569  83.609  1.00275.62           O
ATOM   1088  N   ASP A 176    -131.260 121.717  84.226  1.00290.48           N
ATOM   1089  CA  ASP A 176    -131.353 122.164  82.869  1.00290.48           C
ATOM   1090  CB  ASP A 176    -131.876 123.605  82.717  1.00290.48           C
ATOM   1091  CG  ASP A 176    -133.309 123.661  83.228  1.00290.48           C
ATOM   1092  OD1 ASP A 176    -133.519 123.352  84.432  1.00290.48           O
ATOM   1093  OD2 ASP A 176    -134.214 124.006  82.421  1.00290.48           O
ATOM   1094  C   ASP A 176    -129.929 122.165  82.405  1.00290.48           C
ATOM   1095  O   ASP A 176    -129.132 122.843  83.052  1.00290.48           O
ATOM   1096  N   PRO A 177    -129.475 121.482  81.373  1.00189.90           N
ATOM   1097  CA  PRO A 177    -130.224 120.558  80.544  1.00189.90           C
ATOM   1098  CD  PRO A 177    -128.406 122.116  80.615  1.00189.90           C
ATOM   1099  CB  PRO A 177    -129.720 120.779  79.119  1.00189.90           C
ATOM   1100  CG  PRO A 177    -128.304 121.335  79.301  1.00189.90           C
ATOM   1101  C   PRO A 177    -130.045 119.117  80.954  1.00189.90           C
ATOM   1102  O   PRO A 177    -129.383 118.860  81.958  1.00189.90           O
ATOM   1103  N   THR A 178    -130.617 118.167  80.165  1.00132.77           N
ATOM   1104  CA  THR A 178    -130.497 116.745  80.399  1.00132.77           C
ATOM   1105  CB  THR A 178    -131.818 116.039  80.503  1.00132.77           C
ATOM   1106  OG1 THR A 178    -131.626 114.698  80.931  1.00132.77           O
ATOM   1107  CG2 THR A 178    -132.505 116.068  79.128  1.00132.77           C
ATOM   1108  C   THR A 178    -129.741 116.126  79.260  1.00132.77           C
ATOM   1109  O   THR A 178    -129.749 116.643  78.144  1.00132.77           O
ATOM   1110  N   THR A 179    -129.047 114.996  79.529  1.00226.80           N
ATOM   1111  CA  THR A 179    -128.272 114.328  78.516  1.00226.80           C
ATOM   1112  CB  THR A 179    -126.888 113.967  78.968  1.00226.80           C
ATOM   1113  OG1 THR A 179    -126.950 113.045  80.047  1.00226.80           O
ATOM   1114  CG2 THR A 179    -126.163 115.249  79.410  1.00226.80           C
ATOM   1115  C   THR A 179    -128.959 113.053  78.185  1.00226.80           C
ATOM   1116  O   THR A 179    -129.253 112.245  79.063  1.00226.80           O
ATOM   1117  N   VAL A 180    -129.257 112.851  76.889  1.00143.01           N
ATOM   1118  CA  VAL A 180    -129.887 111.622  76.535  1.00143.01           C
ATOM   1119  CB  VAL A 180    -131.174 111.831  75.783  1.00143.01           C
ATOM   1120  CG1 VAL A 180    -132.199 112.426  76.762  1.00143.01           C
ATOM   1121  CG2 VAL A 180    -130.917 112.763  74.583  1.00143.01           C
ATOM   1122  C   VAL A 180    -128.945 110.825  75.702  1.00143.01           C
ATOM   1123  O   VAL A 180    -128.996 110.823  74.473  1.00143.01           O
ATOM   1124  N   ALA A 181    -128.031 110.117  76.378  1.00105.45           N
ATOM   1125  CA  ALA A 181    -127.260 109.142  75.682  1.00105.45           C
ATOM   1126  CB  ALA A 181    -125.943 108.754  76.377  1.00105.45           C
ATOM   1127  C   ALA A 181    -128.094 108.010  75.989  1.00105.45           C
ATOM   1128  O   ALA A 181    -128.420 107.740  77.144  1.00105.45           O
ATOM   1129  N   LEU A 182    -128.478 107.314  74.953  1.00206.24           N
ATOM   1130  CA  LEU A 182    -129.464 106.392  75.295  1.00206.24           C
ATOM   1131  CB  LEU A 182    -130.838 107.092  75.102  1.00206.24           C
ATOM   1132  CG  LEU A 182    -131.219 107.660  73.719  1.00206.24           C
ATOM   1133  CD1 LEU A 182    -132.610 108.305  73.807  1.00206.24           C
ATOM   1134  CD2 LEU A 182    -130.178 108.636  73.144  1.00206.24           C
ATOM   1135  C   LEU A 182    -129.290 105.360  74.301  1.00206.24           C
ATOM   1136  O   LEU A 182    -129.229 104.173  74.612  1.00206.24           O
ATOM   1137  N   CYS A 183    -129.167 105.839  73.059  1.00 84.93           N
ATOM   1138  CA  CYS A 183    -128.982 104.889  72.049  1.00 84.93           C
ATOM   1139  CB  CYS A 183    -128.992 105.428  70.613  1.00 84.93           C
ATOM   1140  SG  CYS A 183    -130.692 105.568  69.996  1.00 84.93           S
ATOM   1141  C   CYS A 183    -127.721 104.186  72.301  1.00 84.93           C
ATOM   1142  O   CYS A 183    -126.628 104.721  72.122  1.00 84.93           O
ATOM   1143  N   ILE A 184    -127.869 102.938  72.759  1.00158.17           N
ATOM   1144  CA  ILE A 184    -126.708 102.160  72.930  1.00158.17           C
ATOM   1145  CB  ILE A 184    -126.627 101.438  74.253  1.00158.17           C
ATOM   1146  CG2 ILE A 184    -127.880 100.571  74.461  1.00158.17           C
ATOM   1147  CG1 ILE A 184    -125.289 100.689  74.359  1.00158.17           C
ATOM   1148  CD1 ILE A 184    -124.077 101.619  74.414  1.00158.17           C
ATOM   1149  C   ILE A 184    -126.750 101.210  71.790  1.00158.17           C
ATOM   1150  O   ILE A 184    -127.508 100.242  71.775  1.00158.17           O
ATOM   1151  N   SER A 185    -125.938 101.501  70.762  1.00184.31           N
ATOM   1152  CA  SER A 185    -125.903 100.631  69.635  1.00184.31           C
ATOM   1153  CB  SER A 185    -125.071 101.156  68.456  1.00184.31           C
ATOM   1154  OG  SER A 185    -125.651 102.345  67.939  1.00184.31           O
ATOM   1155  C   SER A 185    -125.238  99.400  70.151  1.00184.31           C
ATOM   1156  O   SER A 185    -124.788  99.367  71.294  1.00184.31           O
ATOM   1157  N   LYS A 186    -125.185  98.332  69.338  1.00344.03           N
ATOM   1158  CA  LYS A 186    -124.796  97.098  69.940  1.00344.03           C
ATOM   1159  CB  LYS A 186    -125.881  96.508  70.867  1.00344.03           C
ATOM   1160  CG  LYS A 186    -127.320  96.611  70.350  1.00344.03           C
ATOM   1161  CD  LYS A 186    -127.825  98.048  70.159  1.00344.03           C
ATOM   1162  CE  LYS A 186    -127.922  98.422  68.671  1.00344.03           C
ATOM   1163  NZ  LYS A 186    -128.409  99.801  68.457  1.00344.03           N
ATOM   1164  C   LYS A 186    -124.408  96.112  68.894  1.00344.03           C
ATOM   1165  O   LYS A 186    -123.943  96.483  67.823  1.00344.03           O
ATOM   1166  N   GLU A 187    -124.564  94.808  69.183  1.00249.01           N
ATOM   1167  CA  GLU A 187    -124.093  93.827  68.251  1.00249.01           C
ATOM   1168  CB  GLU A 187    -124.317  92.382  68.730  1.00249.01           C
ATOM   1169  CG  GLU A 187    -125.780  92.037  69.011  1.00249.01           C
ATOM   1170  CD  GLU A 187    -125.817  90.619  69.563  1.00249.01           C
ATOM   1171  OE1 GLU A 187    -124.729  89.990  69.642  1.00249.01           O
ATOM   1172  OE2 GLU A 187    -126.931  90.148  69.916  1.00249.01           O
ATOM   1173  C   GLU A 187    -124.763  94.005  66.925  1.00249.01           C
ATOM   1174  O   GLU A 187    -125.902  93.589  66.727  1.00249.01           O
ATOM   1175  N   GLY A 188    -124.028  94.625  65.975  1.00101.05           N
ATOM   1176  CA  GLY A 188    -124.469  94.838  64.624  1.00101.05           C
ATOM   1177  C   GLY A 188    -123.208  94.944  63.818  1.00101.05           C
ATOM   1178  O   GLY A 188    -122.430  95.876  64.014  1.00101.05           O
ATOM   1179  N   ARG A 189    -122.956  93.999  62.883  1.00281.88           N
ATOM   1180  CA  ARG A 189    -121.642  94.062  62.316  1.00281.88           C
ATOM   1181  CB  ARG A 189    -120.790  92.770  62.164  1.00281.88           C
ATOM   1182  CG  ARG A 189    -120.360  92.148  63.493  1.00281.88           C
ATOM   1183  CD  ARG A 189    -119.043  92.715  64.024  1.00281.88           C
ATOM   1184  NE  ARG A 189    -118.018  92.498  62.966  1.00281.88           N
ATOM   1185  CZ  ARG A 189    -116.712  92.823  63.193  1.00281.88           C
ATOM   1186  NH1 ARG A 189    -116.326  93.297  64.413  1.00281.88           N
ATOM   1187  NH2 ARG A 189    -115.792  92.675  62.195  1.00281.88           N
ATOM   1188  C   ARG A 189    -121.236  95.104  61.315  1.00281.88           C
ATOM   1189  O   ARG A 189    -120.085  95.533  61.380  1.00281.88           O
ATOM   1190  N   PRO A 190    -122.026  95.575  60.418  1.00159.53           N
ATOM   1191  CA  PRO A 190    -121.522  96.550  59.495  1.00159.53           C
ATOM   1192  CD  PRO A 190    -123.390  95.919  60.766  1.00159.53           C
ATOM   1193  CB  PRO A 190    -122.708  96.937  58.645  1.00159.53           C
ATOM   1194  CG  PRO A 190    -123.838  96.940  59.695  1.00159.53           C
ATOM   1195  C   PRO A 190    -121.370  97.811  60.271  1.00159.53           C
ATOM   1196  O   PRO A 190    -121.453  97.840  61.498  1.00159.53           O
ATOM   1197  N   PRO A 191    -121.168  98.830  59.492  1.00203.05           N
ATOM   1198  CA  PRO A 191    -121.257 100.164  60.001  1.00203.05           C
ATOM   1199  CD  PRO A 191    -120.171  98.724  58.434  1.00203.05           C
ATOM   1200  CB  PRO A 191    -120.524 101.050  58.995  1.00203.05           C
ATOM   1201  CG  PRO A 191    -119.497 100.101  58.356  1.00203.05           C
ATOM   1202  C   PRO A 191    -122.685 100.585  60.237  1.00203.05           C
ATOM   1203  O   PRO A 191    -123.590  99.904  59.759  1.00203.05           O
ATOM   1204  N   ALA A 192    -122.905 101.700  60.977  1.00236.84           N
ATOM   1205  CA  ALA A 192    -124.225 102.173  61.326  1.00236.84           C
ATOM   1206  CB  ALA A 192    -124.574 101.922  62.796  1.00236.84           C
ATOM   1207  C   ALA A 192    -124.232 103.672  61.232  1.00236.84           C
ATOM   1208  O   ALA A 192    -123.189 104.301  61.062  1.00236.84           O
ATOM   1209  N   ARG A 193    -125.441 104.278  61.314  1.00142.82           N
ATOM   1210  CA  ARG A 193    -125.577 105.711  61.341  1.00142.82           C
ATOM   1211  CB  ARG A 193    -126.139 106.309  60.040  1.00142.82           C
ATOM   1212  CG  ARG A 193    -126.259 107.835  60.073  1.00142.82           C
ATOM   1213  CD  ARG A 193    -126.821 108.437  58.784  1.00142.82           C
ATOM   1214  NE  ARG A 193    -125.867 108.122  57.683  1.00142.82           N
ATOM   1215  CZ  ARG A 193    -124.827 108.964  57.415  1.00142.82           C
ATOM   1216  NH1 ARG A 193    -124.646 110.089  58.165  1.00142.82           N
ATOM   1217  NH2 ARG A 193    -123.968 108.679  56.393  1.00142.82           N
ATOM   1218  C   ARG A 193    -126.549 106.037  62.436  1.00142.82           C
ATOM   1219  O   ARG A 193    -127.566 105.363  62.592  1.00142.82           O
ATOM   1220  N   ILE A 194    -126.247 107.073  63.247  1.00104.01           N
ATOM   1221  CA  ILE A 194    -127.153 107.456  64.294  1.00104.01           C
ATOM   1222  CB  ILE A 194    -126.590 107.253  65.673  1.00104.01           C
ATOM   1223  CG2 ILE A 194    -125.400 108.207  65.866  1.00104.01           C
ATOM   1224  CG1 ILE A 194    -127.695 107.386  66.733  1.00104.01           C
ATOM   1225  CD1 ILE A 194    -127.266 106.892  68.114  1.00104.01           C
ATOM   1226  C   ILE A 194    -127.454 108.907  64.100  1.00104.01           C
ATOM   1227  O   ILE A 194    -126.556 109.721  63.892  1.00104.01           O
ATOM   1228  N   SER A 195    -128.752 109.260  64.128  1.00195.89           N
ATOM   1229  CA  SER A 195    -129.151 110.628  63.980  1.00195.89           C
ATOM   1230  CB  SER A 195    -129.971 110.898  62.708  1.00195.89           C
ATOM   1231  OG  SER A 195    -129.176 110.660  61.556  1.00195.89           O
ATOM   1232  C   SER A 195    -130.043 110.902  65.148  1.00195.89           C
ATOM   1233  O   SER A 195    -130.609 109.970  65.717  1.00195.89           O
ATOM   1234  N   TRP A 196    -130.202 112.180  65.556  1.00224.53           N
ATOM   1235  CA  TRP A 196    -131.058 112.374  66.688  1.00224.53           C
ATOM   1236  CB  TRP A 196    -130.743 113.551  67.651  1.00224.53           C
ATOM   1237  CG  TRP A 196    -131.467 113.364  68.980  1.00224.53           C
ATOM   1238  CD2 TRP A 196    -131.520 114.266  70.108  1.00224.53           C
ATOM   1239  CD1 TRP A 196    -132.199 112.272  69.342  1.00224.53           C
ATOM   1240  NE1 TRP A 196    -132.690 112.425  70.614  1.00224.53           N
ATOM   1241  CE2 TRP A 196    -132.290 113.648  71.097  1.00224.53           C
ATOM   1242  CE3 TRP A 196    -130.967 115.497  70.323  1.00224.53           C
ATOM   1243  CZ2 TRP A 196    -132.520 114.250  72.301  1.00224.53           C
ATOM   1244  CZ3 TRP A 196    -131.226 116.110  71.530  1.00224.53           C
ATOM   1245  CH2 TRP A 196    -131.986 115.500  72.503  1.00224.53           C
ATOM   1246  C   TRP A 196    -132.445 112.537  66.144  1.00224.53           C
ATOM   1247  O   TRP A 196    -132.719 112.091  65.032  1.00224.53           O
ATOM   1248  N   LEU A 197    -133.383 113.122  66.919  1.00173.92           N
ATOM   1249  CA  LEU A 197    -134.721 113.245  66.407  1.00173.92           C
ATOM   1250  CB  LEU A 197    -135.704 113.958  67.361  1.00173.92           C
ATOM   1251  CG  LEU A 197    -137.166 114.075  66.871  1.00173.92           C
ATOM   1252  CD1 LEU A 197    -137.334 115.081  65.718  1.00173.92           C
ATOM   1253  CD2 LEU A 197    -137.747 112.691  66.544  1.00173.92           C
ATOM   1254  C   LEU A 197    -134.633 114.057  65.178  1.00173.92           C
ATOM   1255  O   LEU A 197    -133.944 115.076  65.152  1.00173.92           O
ATOM   1256  N   SER A 198    -135.312 113.595  64.104  1.00133.94           N
ATOM   1257  CA  SER A 198    -135.233 114.233  62.821  1.00133.94           C
ATOM   1258  CB  SER A 198    -135.929 115.607  62.727  1.00133.94           C
ATOM   1259  OG  SER A 198    -135.269 116.572  63.531  1.00133.94           O
ATOM   1260  C   SER A 198    -133.770 114.362  62.510  1.00133.94           C
ATOM   1261  O   SER A 198    -132.904 113.749  63.131  1.00133.94           O
ATOM   1262  N   SER A 199    -133.409 115.080  61.452  1.00 88.82           N
ATOM   1263  CA  SER A 199    -131.996 115.244  61.344  1.00 88.82           C
ATOM   1264  CB  SER A 199    -131.556 115.715  59.949  1.00 88.82           C
ATOM   1265  OG  SER A 199    -132.097 116.999  59.675  1.00 88.82           O
ATOM   1266  C   SER A 199    -131.637 116.305  62.312  1.00 88.82           C
ATOM   1267  O   SER A 199    -130.468 116.506  62.638  1.00 88.82           O
ATOM   1268  N   LEU A 200    -132.670 117.004  62.819  1.00163.76           N
ATOM   1269  CA  LEU A 200    -132.481 118.055  63.771  1.00163.76           C
ATOM   1270  CB  LEU A 200    -133.761 118.841  64.101  1.00163.76           C
ATOM   1271  CG  LEU A 200    -134.327 119.608  62.892  1.00163.76           C
ATOM   1272  CD1 LEU A 200    -135.592 120.395  63.269  1.00163.76           C
ATOM   1273  CD2 LEU A 200    -133.250 120.486  62.234  1.00163.76           C
ATOM   1274  C   LEU A 200    -131.992 117.399  65.026  1.00163.76           C
ATOM   1275  O   LEU A 200    -131.542 116.254  65.023  1.00163.76           O
ATOM   1276  N   ASP A 201    -132.051 118.128  66.148  1.00227.93           N
ATOM   1277  CA  ASP A 201    -131.544 117.604  67.378  1.00227.93           C
ATOM   1278  CB  ASP A 201    -132.065 116.194  67.700  1.00227.93           C
ATOM   1279  CG  ASP A 201    -133.502 116.333  68.181  1.00227.93           C
ATOM   1280  OD1 ASP A 201    -134.149 117.357  67.836  1.00227.93           O
ATOM   1281  OD2 ASP A 201    -133.969 115.415  68.906  1.00227.93           O
ATOM   1282  C   ASP A 201    -130.053 117.611  67.327  1.00227.93           C
ATOM   1283  O   ASP A 201    -129.382 117.053  68.193  1.00227.93           O
ATOM   1284  N   TRP A 202    -129.502 118.273  66.294  1.00154.26           N
ATOM   1285  CA  TRP A 202    -128.091 118.483  66.166  1.00154.26           C
ATOM   1286  CB  TRP A 202    -127.682 118.949  64.755  1.00154.26           C
ATOM   1287  CG  TRP A 202    -128.393 120.187  64.259  1.00154.26           C
ATOM   1288  CD2 TRP A 202    -127.996 120.924  63.091  1.00154.26           C
ATOM   1289  CD1 TRP A 202    -129.484 120.829  64.766  1.00154.26           C
ATOM   1290  NE1 TRP A 202    -129.792 121.920  63.990  1.00154.26           N
ATOM   1291  CE2 TRP A 202    -128.884 121.991  62.955  1.00154.26           C
ATOM   1292  CE3 TRP A 202    -126.975 120.728  62.206  1.00154.26           C
ATOM   1293  CZ2 TRP A 202    -128.763 122.881  61.926  1.00154.26           C
ATOM   1294  CZ3 TRP A 202    -126.856 121.627  61.170  1.00154.26           C
ATOM   1295  CH2 TRP A 202    -127.733 122.683  61.033  1.00154.26           C
ATOM   1296  C   TRP A 202    -127.655 119.522  67.154  1.00154.26           C
ATOM   1297  O   TRP A 202    -126.567 119.427  67.720  1.00154.26           O
ATOM   1298  N   GLU A 203    -128.511 120.539  67.402  1.00113.50           N
ATOM   1299  CA  GLU A 203    -128.112 121.654  68.217  1.00113.50           C
ATOM   1300  CB  GLU A 203    -129.238 122.677  68.450  1.00113.50           C
ATOM   1301  CG  GLU A 203    -130.440 122.117  69.211  1.00113.50           C
ATOM   1302  CD  GLU A 203    -131.228 121.225  68.264  1.00113.50           C
ATOM   1303  OE1 GLU A 203    -131.012 121.337  67.028  1.00113.50           O
ATOM   1304  OE2 GLU A 203    -132.059 120.421  68.765  1.00113.50           O
ATOM   1305  C   GLU A 203    -127.678 121.147  69.546  1.00113.50           C
ATOM   1306  O   GLU A 203    -126.591 121.481  70.015  1.00113.50           O
ATOM   1307  N   ALA A 204    -128.502 120.306  70.189  1.00 70.62           N
ATOM   1308  CA  ALA A 204    -128.030 119.746  71.414  1.00 70.62           C
ATOM   1309  CB  ALA A 204    -129.068 118.805  72.045  1.00 70.62           C
ATOM   1310  C   ALA A 204    -126.881 118.916  70.951  1.00 70.62           C
ATOM   1311  O   ALA A 204    -127.001 118.191  69.965  1.00 70.62           O
ATOM   1312  N   LYS A 205    -125.722 119.002  71.623  1.00219.54           N
ATOM   1313  CA  LYS A 205    -124.628 118.243  71.099  1.00219.54           C
ATOM   1314  CB  LYS A 205    -123.276 118.591  71.745  1.00219.54           C
ATOM   1315  CG  LYS A 205    -122.828 120.028  71.468  1.00219.54           C
ATOM   1316  CD  LYS A 205    -123.722 121.080  72.130  1.00219.54           C
ATOM   1317  CE  LYS A 205    -123.285 122.521  71.861  1.00219.54           C
ATOM   1318  NZ  LYS A 205    -124.207 123.461  72.538  1.00219.54           N
ATOM   1319  C   LYS A 205    -124.915 116.804  71.371  1.00219.54           C
ATOM   1320  O   LYS A 205    -125.113 116.395  72.514  1.00219.54           O
ATOM   1321  N   GLU A 206    -124.959 116.005  70.292  1.00276.40           N
ATOM   1322  CA  GLU A 206    -125.138 114.586  70.369  1.00276.40           C
ATOM   1323  CB  GLU A 206    -126.041 114.046  69.251  1.00276.40           C
ATOM   1324  CG  GLU A 206    -125.489 114.324  67.851  1.00276.40           C
ATOM   1325  CD  GLU A 206    -126.467 113.758  66.832  1.00276.40           C
ATOM   1326  OE1 GLU A 206    -127.627 114.249  66.792  1.00276.40           O
ATOM   1327  OE2 GLU A 206    -126.069 112.829  66.080  1.00276.40           O
ATOM   1328  C   GLU A 206    -123.769 114.090  70.054  1.00276.40           C
ATOM   1329  O   GLU A 206    -123.085 114.662  69.207  1.00276.40           O
ATOM   1330  N   THR A 207    -123.308 113.029  70.730  1.00159.29           N
ATOM   1331  CA  THR A 207    -121.974 112.625  70.454  1.00159.29           C
ATOM   1332  CB  THR A 207    -121.076 112.612  71.647  1.00159.29           C
ATOM   1333  OG1 THR A 207    -121.506 111.602  72.543  1.00159.29           O
ATOM   1334  CG2 THR A 207    -121.127 113.991  72.327  1.00159.29           C
ATOM   1335  C   THR A 207    -122.000 111.231  69.962  1.00159.29           C
ATOM   1336  O   THR A 207    -122.701 110.376  70.498  1.00159.29           O
ATOM   1337  N   GLN A 208    -121.220 110.973  68.903  1.00248.83           N
ATOM   1338  CA  GLN A 208    -121.151 109.637  68.425  1.00248.83           C
ATOM   1339  CB  GLN A 208    -121.320 109.508  66.900  1.00248.83           C
ATOM   1340  CG  GLN A 208    -120.210 110.183  66.089  1.00248.83           C
ATOM   1341  CD  GLN A 208    -120.435 111.689  66.124  1.00248.83           C
ATOM   1342  OE1 GLN A 208    -121.470 112.170  66.583  1.00248.83           O
ATOM   1343  NE2 GLN A 208    -119.436 112.460  65.617  1.00248.83           N
ATOM   1344  C   GLN A 208    -119.787 109.145  68.772  1.00248.83           C
ATOM   1345  O   GLN A 208    -118.781 109.741  68.391  1.00248.83           O
ATOM   1346  N   VAL A 209    -119.724 108.043  69.538  1.00 60.88           N
ATOM   1347  CA  VAL A 209    -118.458 107.490  69.908  1.00 60.88           C
ATOM   1348  CB  VAL A 209    -118.475 106.789  71.235  1.00 60.88           C
ATOM   1349  CG1 VAL A 209    -117.088 106.171  71.482  1.00 60.88           C
ATOM   1350  CG2 VAL A 209    -118.915 107.793  72.314  1.00 60.88           C
ATOM   1351  C   VAL A 209    -118.125 106.474  68.868  1.00 60.88           C
ATOM   1352  O   VAL A 209    -119.015 105.921  68.224  1.00 60.88           O
ATOM   1353  N   SER A 210    -116.821 106.218  68.655  1.00134.48           N
ATOM   1354  CA  SER A 210    -116.450 105.258  67.660  1.00134.48           C
ATOM   1355  CB  SER A 210    -114.930 105.154  67.444  1.00134.48           C
ATOM   1356  OG  SER A 210    -114.420 106.390  66.965  1.00134.48           O
ATOM   1357  C   SER A 210    -116.932 103.928  68.132  1.00134.48           C
ATOM   1358  O   SER A 210    -116.995 103.667  69.333  1.00134.48           O
ATOM   1359  N   GLY A 211    -117.313 103.052  67.183  1.00 28.97           N
ATOM   1360  CA  GLY A 211    -117.789 101.752  67.551  1.00 28.97           C
ATOM   1361  C   GLY A 211    -116.600 100.918  67.886  1.00 28.97           C
ATOM   1362  O   GLY A 211    -115.489 101.185  67.431  1.00 28.97           O
ATOM   1363  N   THR A 212    -116.816  99.872  68.704  1.00 93.29           N
ATOM   1364  CA  THR A 212    -115.750  98.986  69.059  1.00 93.29           C
ATOM   1365  CB  THR A 212    -115.321  99.111  70.492  1.00 93.29           C
ATOM   1366  OG1 THR A 212    -114.164  98.324  70.730  1.00 93.29           O
ATOM   1367  CG2 THR A 212    -116.477  98.652  71.397  1.00 93.29           C
ATOM   1368  C   THR A 212    -116.269  97.605  68.865  1.00 93.29           C
ATOM   1369  O   THR A 212    -117.479  97.383  68.869  1.00 93.29           O
ATOM   1370  N   LEU A 213    -115.362  96.630  68.670  1.00157.82           N
ATOM   1371  CA  LEU A 213    -115.839  95.297  68.481  1.00157.82           C
ATOM   1372  CB  LEU A 213    -115.059  94.496  67.414  1.00157.82           C
ATOM   1373  CG  LEU A 213    -113.524  94.455  67.571  1.00157.82           C
ATOM   1374  CD1 LEU A 213    -113.072  93.545  68.723  1.00157.82           C
ATOM   1375  CD2 LEU A 213    -112.850  94.095  66.238  1.00157.82           C
ATOM   1376  C   LEU A 213    -115.800  94.603  69.802  1.00157.82           C
ATOM   1377  O   LEU A 213    -114.807  94.646  70.525  1.00157.82           O
ATOM   1378  N   ALA A 214    -116.941  94.000  70.183  1.00203.11           N
ATOM   1379  CA  ALA A 214    -116.993  93.227  71.385  1.00203.11           C
ATOM   1380  CB  ALA A 214    -118.081  93.682  72.371  1.00203.11           C
ATOM   1381  C   ALA A 214    -117.358  91.867  70.917  1.00203.11           C
ATOM   1382  O   ALA A 214    -118.352  91.707  70.210  1.00203.11           O
ATOM   1383  N   GLY A 215    -116.573  90.848  71.308  1.00112.09           N
ATOM   1384  CA  GLY A 215    -116.841  89.558  70.755  1.00112.09           C
ATOM   1385  C   GLY A 215    -116.652  89.776  69.293  1.00112.09           C
ATOM   1386  O   GLY A 215    -115.690  90.417  68.877  1.00112.09           O
ATOM   1387  N   THR A 216    -117.569  89.251  68.465  1.00142.48           N
ATOM   1388  CA  THR A 216    -117.443  89.558  67.077  1.00142.48           C
ATOM   1389  CB  THR A 216    -117.398  88.325  66.214  1.00142.48           C
ATOM   1390  OG1 THR A 216    -117.271  88.686  64.847  1.00142.48           O
ATOM   1391  CG2 THR A 216    -118.655  87.468  66.453  1.00142.48           C
ATOM   1392  C   THR A 216    -118.634  90.389  66.685  1.00142.48           C
ATOM   1393  O   THR A 216    -119.413  90.016  65.809  1.00142.48           O
ATOM   1394  N   VAL A 217    -118.795  91.567  67.320  1.00102.69           N
ATOM   1395  CA  VAL A 217    -119.889  92.439  66.988  1.00102.69           C
ATOM   1396  CB  VAL A 217    -121.125  92.216  67.810  1.00102.69           C
ATOM   1397  CG1 VAL A 217    -121.632  90.787  67.553  1.00102.69           C
ATOM   1398  CG2 VAL A 217    -120.805  92.516  69.283  1.00102.69           C
ATOM   1399  C   VAL A 217    -119.415  93.833  67.276  1.00102.69           C
ATOM   1400  O   VAL A 217    -118.395  94.013  67.940  1.00102.69           O
ATOM   1401  N   THR A 218    -120.124  94.870  66.775  1.00122.78           N
ATOM   1402  CA  THR A 218    -119.627  96.195  67.029  1.00122.78           C
ATOM   1403  CB  THR A 218    -119.227  96.934  65.786  1.00122.78           C
ATOM   1404  OG1 THR A 218    -120.353  97.124  64.942  1.00122.78           O
ATOM   1405  CG2 THR A 218    -118.146  96.119  65.057  1.00122.78           C
ATOM   1406  C   THR A 218    -120.654  97.039  67.720  1.00122.78           C
ATOM   1407  O   THR A 218    -121.689  97.348  67.140  1.00122.78           O
ATOM   1408  N   VAL A 219    -120.344  97.501  68.954  1.00103.07           N
ATOM   1409  CA  VAL A 219    -121.257  98.265  69.768  1.00103.07           C
ATOM   1410  CB  VAL A 219    -121.298  97.757  71.181  1.00103.07           C
ATOM   1411  CG1 VAL A 219    -119.864  97.762  71.735  1.00103.07           C
ATOM   1412  CG2 VAL A 219    -122.251  98.632  72.007  1.00103.07           C
ATOM   1413  C   VAL A 219    -120.812  99.701  69.830  1.00103.07           C
ATOM   1414  O   VAL A 219    -119.616  99.986  69.881  1.00103.07           O
ATOM   1415  N   THR A 220    -121.781 100.650  69.810  1.00127.50           N
ATOM   1416  CA  THR A 220    -121.458 102.051  69.909  1.00127.50           C
ATOM   1417  CB  THR A 220    -121.356 102.765  68.591  1.00127.50           C
ATOM   1418  OG1 THR A 220    -120.772 104.046  68.780  1.00127.50           O
ATOM   1419  CG2 THR A 220    -122.759 102.917  67.988  1.00127.50           C
ATOM   1420  C   THR A 220    -122.521 102.738  70.718  1.00127.50           C
ATOM   1421  O   THR A 220    -123.435 102.089  71.221  1.00127.50           O
ATOM   1422  N   SER A 221    -122.401 104.074  70.912  1.00156.23           N
ATOM   1423  CA  SER A 221    -123.404 104.803  71.648  1.00156.23           C
ATOM   1424  CB  SER A 221    -123.183 104.791  73.170  1.00156.23           C
ATOM   1425  OG  SER A 221    -121.985 105.482  73.494  1.00156.23           O
ATOM   1426  C   SER A 221    -123.364 106.240  71.213  1.00156.23           C
ATOM   1427  O   SER A 221    -122.348 106.712  70.706  1.00156.23           O
ATOM   1428  N   ARG A 222    -124.490 106.974  71.383  1.00169.82           N
ATOM   1429  CA  ARG A 222    -124.514 108.372  71.036  1.00169.82           C
ATOM   1430  CB  ARG A 222    -125.180 108.681  69.685  1.00169.82           C
ATOM   1431  CG  ARG A 222    -125.186 110.176  69.355  1.00169.82           C
ATOM   1432  CD  ARG A 222    -125.646 110.501  67.933  1.00169.82           C
ATOM   1433  NE  ARG A 222    -127.026 109.966  67.782  1.00169.82           N
ATOM   1434  CZ  ARG A 222    -128.100 110.703  68.187  1.00169.82           C
ATOM   1435  NH1 ARG A 222    -127.917 111.943  68.727  1.00169.82           N
ATOM   1436  NH2 ARG A 222    -129.359 110.196  68.056  1.00169.82           N
ATOM   1437  C   ARG A 222    -125.281 109.112  72.096  1.00169.82           C
ATOM   1438  O   ARG A 222    -126.256 108.587  72.630  1.00169.82           O
ATOM   1439  N   PHE A 223    -124.857 110.351  72.457  1.00331.61           N
ATOM   1440  CA  PHE A 223    -125.641 111.044  73.445  1.00331.61           C
ATOM   1441  CB  PHE A 223    -125.067 111.092  74.878  1.00331.61           C
ATOM   1442  CG  PHE A 223    -123.773 111.821  75.050  1.00331.61           C
ATOM   1443  CD1 PHE A 223    -123.744 113.193  75.166  1.00331.61           C
ATOM   1444  CD2 PHE A 223    -122.584 111.131  75.129  1.00331.61           C
ATOM   1445  CE1 PHE A 223    -122.555 113.864  75.338  1.00331.61           C
ATOM   1446  CE2 PHE A 223    -121.392 111.795  75.306  1.00331.61           C
ATOM   1447  CZ  PHE A 223    -121.375 113.165  75.408  1.00331.61           C
ATOM   1448  C   PHE A 223    -125.884 112.467  73.080  1.00331.61           C
ATOM   1449  O   PHE A 223    -124.966 113.190  72.715  1.00331.61           O
ATOM   1450  N   THR A 224    -127.137 112.941  73.226  1.00252.07           N
ATOM   1451  CA  THR A 224    -127.345 114.316  72.889  1.00252.07           C
ATOM   1452  CB  THR A 224    -128.451 114.561  71.917  1.00252.07           C
ATOM   1453  OG1 THR A 224    -128.328 113.714  70.786  1.00252.07           O
ATOM   1454  CG2 THR A 224    -128.293 116.021  71.458  1.00252.07           C
ATOM   1455  C   THR A 224    -127.755 115.013  74.148  1.00252.07           C
ATOM   1456  O   THR A 224    -128.492 114.453  74.958  1.00252.07           O
ATOM   1457  N   LEU A 225    -127.271 116.254  74.364  1.00277.05           N
ATOM   1458  CA  LEU A 225    -127.666 116.958  75.550  1.00277.05           C
ATOM   1459  CB  LEU A 225    -126.474 117.416  76.425  1.00277.05           C
ATOM   1460  CG  LEU A 225    -125.203 117.877  75.672  1.00277.05           C
ATOM   1461  CD1 LEU A 225    -125.369 119.234  74.972  1.00277.05           C
ATOM   1462  CD2 LEU A 225    -123.980 117.843  76.602  1.00277.05           C
ATOM   1463  C   LEU A 225    -128.528 118.124  75.166  1.00277.05           C
ATOM   1464  O   LEU A 225    -128.066 119.090  74.565  1.00277.05           O
ATOM   1465  N   VAL A 226    -129.824 118.071  75.541  1.00113.78           N
ATOM   1466  CA  VAL A 226    -130.760 119.085  75.137  1.00113.78           C
ATOM   1467  CB  VAL A 226    -131.900 118.512  74.334  1.00113.78           C
ATOM   1468  CG1 VAL A 226    -132.738 117.614  75.259  1.00113.78           C
ATOM   1469  CG2 VAL A 226    -132.697 119.646  73.668  1.00113.78           C
ATOM   1470  C   VAL A 226    -131.345 119.710  76.363  1.00113.78           C
ATOM   1471  O   VAL A 226    -131.290 119.135  77.450  1.00113.78           O
ATOM   1472  N   PRO A 227    -131.896 120.889  76.211  1.00154.41           N
ATOM   1473  CA  PRO A 227    -132.470 121.564  77.341  1.00154.41           C
ATOM   1474  CD  PRO A 227    -131.356 121.844  75.250  1.00154.41           C
ATOM   1475  CB  PRO A 227    -132.788 122.977  76.865  1.00154.41           C
ATOM   1476  CG  PRO A 227    -131.693 123.237  75.813  1.00154.41           C
ATOM   1477  C   PRO A 227    -133.624 120.783  77.881  1.00154.41           C
ATOM   1478  O   PRO A 227    -134.303 120.096  77.121  1.00154.41           O
ATOM   1479  N   SER A 228    -133.832 120.874  79.206  1.00 85.70           N
ATOM   1480  CA  SER A 228    -134.837 120.129  79.906  1.00 85.70           C
ATOM   1481  CB  SER A 228    -134.772 120.336  81.428  1.00 85.70           C
ATOM   1482  OG  SER A 228    -135.786 119.575  82.068  1.00 85.70           O
ATOM   1483  C   SER A 228    -136.186 120.569  79.459  1.00 85.70           C
ATOM   1484  O   SER A 228    -137.145 119.802  79.531  1.00 85.70           O
ATOM   1485  N   GLY A 229    -136.300 121.815  78.969  1.00 68.67           N
ATOM   1486  CA  GLY A 229    -137.599 122.296  78.618  1.00 68.67           C
ATOM   1487  C   GLY A 229    -138.181 121.408  77.564  1.00 68.67           C
ATOM   1488  O   GLY A 229    -139.338 121.001  77.656  1.00 68.67           O
ATOM   1489  N   ARG A 230    -137.388 121.080  76.530  1.00134.47           N
ATOM   1490  CA  ARG A 230    -137.887 120.284  75.447  1.00134.47           C
ATOM   1491  CB  ARG A 230    -136.904 120.195  74.270  1.00134.47           C
ATOM   1492  CG  ARG A 230    -136.638 121.553  73.624  1.00134.47           C
ATOM   1493  CD  ARG A 230    -135.870 122.500  74.545  1.00134.47           C
ATOM   1494  NE  ARG A 230    -135.864 123.844  73.907  1.00134.47           N
ATOM   1495  CZ  ARG A 230    -135.629 124.947  74.675  1.00134.47           C
ATOM   1496  NH1 ARG A 230    -135.371 124.805  76.008  1.00134.47           N
ATOM   1497  NH2 ARG A 230    -135.657 126.191  74.113  1.00134.47           N
ATOM   1498  C   ARG A 230    -138.175 118.882  75.877  1.00134.47           C
ATOM   1499  O   ARG A 230    -139.223 118.326  75.552  1.00134.47           O
ATOM   1500  N   ALA A 231    -137.259 118.284  76.657  1.00234.17           N
ATOM   1501  CA  ALA A 231    -137.353 116.887  76.962  1.00234.17           C
ATOM   1502  CB  ALA A 231    -136.127 116.342  77.715  1.00234.17           C
ATOM   1503  C   ALA A 231    -138.544 116.592  77.784  1.00234.17           C
ATOM   1504  O   ALA A 231    -139.071 117.452  78.489  1.00234.17           O
ATOM   1505  N   ASP A 232    -139.003 115.334  77.637  1.00284.59           N
ATOM   1506  CA  ASP A 232    -140.110 114.791  78.349  1.00284.59           C
ATOM   1507  CB  ASP A 232    -139.796 114.420  79.812  1.00284.59           C
ATOM   1508  CG  ASP A 232    -139.399 115.639  80.633  1.00284.59           C
ATOM   1509  OD1 ASP A 232    -138.244 116.116  80.474  1.00284.59           O
ATOM   1510  OD2 ASP A 232    -140.246 116.100  81.444  1.00284.59           O
ATOM   1511  C   ASP A 232    -141.222 115.777  78.278  1.00284.59           C
ATOM   1512  O   ASP A 232    -141.909 116.058  79.258  1.00284.59           O
ATOM   1513  N   GLY A 233    -141.403 116.319  77.065  1.00 85.15           N
ATOM   1514  CA  GLY A 233    -142.396 117.291  76.739  1.00 85.15           C
ATOM   1515  C   GLY A 233    -142.517 117.146  75.266  1.00 85.15           C
ATOM   1516  O   GLY A 233    -143.586 117.309  74.679  1.00 85.15           O
ATOM   1517  N   VAL A 234    -141.369 116.819  74.645  1.00117.72           N
ATOM   1518  CA  VAL A 234    -141.273 116.585  73.240  1.00117.72           C
ATOM   1519  CB  VAL A 234    -140.363 117.544  72.530  1.00117.72           C
ATOM   1520  CG1 VAL A 234    -138.925 117.307  73.022  1.00117.72           C
ATOM   1521  CG2 VAL A 234    -140.535 117.353  71.014  1.00117.72           C
ATOM   1522  C   VAL A 234    -140.659 115.221  73.104  1.00117.72           C
ATOM   1523  O   VAL A 234    -140.233 114.635  74.097  1.00117.72           O
ATOM   1524  N   THR A 235    -140.612 114.660  71.875  1.00233.64           N
ATOM   1525  CA  THR A 235    -140.072 113.334  71.730  1.00233.64           C
ATOM   1526  CB  THR A 235    -140.921 112.430  70.885  1.00233.64           C
ATOM   1527  OG1 THR A 235    -141.015 112.939  69.563  1.00233.64           O
ATOM   1528  CG2 THR A 235    -142.319 112.336  71.519  1.00233.64           C
ATOM   1529  C   THR A 235    -138.711 113.404  71.089  1.00233.64           C
ATOM   1530  O   THR A 235    -138.541 113.977  70.015  1.00233.64           O
ATOM   1531  N   VAL A 236    -137.700 112.823  71.776  1.00203.39           N
ATOM   1532  CA  VAL A 236    -136.309 112.870  71.397  1.00203.39           C
ATOM   1533  CB  VAL A 236    -135.351 112.593  72.517  1.00203.39           C
ATOM   1534  CG1 VAL A 236    -135.674 113.524  73.698  1.00203.39           C
ATOM   1535  CG2 VAL A 236    -135.344 111.091  72.805  1.00203.39           C
ATOM   1536  C   VAL A 236    -135.866 111.983  70.260  1.00203.39           C
ATOM   1537  O   VAL A 236    -135.003 112.393  69.490  1.00203.39           O
ATOM   1538  N   THR A 237    -136.441 110.772  70.117  1.00112.04           N
ATOM   1539  CA  THR A 237    -136.067 109.674  69.240  1.00112.04           C
ATOM   1540  CB  THR A 237    -137.092 109.410  68.175  1.00112.04           C
ATOM   1541  OG1 THR A 237    -138.365 109.159  68.746  1.00112.04           O
ATOM   1542  CG2 THR A 237    -136.635 108.196  67.351  1.00112.04           C
ATOM   1543  C   THR A 237    -134.770 109.815  68.489  1.00112.04           C
ATOM   1544  O   THR A 237    -134.578 110.709  67.666  1.00112.04           O
ATOM   1545  N   CYS A 238    -133.859 108.845  68.742  1.00 82.45           N
ATOM   1546  CA  CYS A 238    -132.596 108.718  68.067  1.00 82.45           C
ATOM   1547  CB  CYS A 238    -131.426 108.364  68.997  1.00 82.45           C
ATOM   1548  SG  CYS A 238    -131.176 109.559  70.344  1.00 82.45           S
ATOM   1549  C   CYS A 238    -132.758 107.587  67.105  1.00 82.45           C
ATOM   1550  O   CYS A 238    -133.055 106.462  67.503  1.00 82.45           O
ATOM   1551  N   LYS A 239    -132.582 107.865  65.800  1.00275.74           N
ATOM   1552  CA  LYS A 239    -132.755 106.830  64.825  1.00275.74           C
ATOM   1553  CB  LYS A 239    -133.352 107.331  63.500  1.00275.74           C
ATOM   1554  CG  LYS A 239    -132.433 108.288  62.739  1.00275.74           C
ATOM   1555  CD  LYS A 239    -132.909 108.579  61.316  1.00275.74           C
ATOM   1556  CE  LYS A 239    -133.973 109.675  61.248  1.00275.74           C
ATOM   1557  NZ  LYS A 239    -135.140 109.298  62.077  1.00275.74           N
ATOM   1558  C   LYS A 239    -131.416 106.254  64.520  1.00275.74           C
ATOM   1559  O   LYS A 239    -130.410 106.960  64.502  1.00275.74           O
ATOM   1560  N   VAL A 240    -131.374 104.927  64.303  1.00150.38           N
ATOM   1561  CA  VAL A 240    -130.147 104.300  63.922  1.00150.38           C
ATOM   1562  CB  VAL A 240    -129.627 103.323  64.926  1.00150.38           C
ATOM   1563  CG1 VAL A 240    -129.329 104.066  66.239  1.00150.38           C
ATOM   1564  CG2 VAL A 240    -130.662 102.203  65.055  1.00150.38           C
ATOM   1565  C   VAL A 240    -130.458 103.539  62.678  1.00150.38           C
ATOM   1566  O   VAL A 240    -131.533 102.954  62.560  1.00150.38           O
ATOM   1567  N   GLU A 241    -129.538 103.542  61.697  1.00215.17           N
ATOM   1568  CA  GLU A 241    -129.851 102.833  60.494  1.00215.17           C
ATOM   1569  CB  GLU A 241    -130.312 103.768  59.362  1.00215.17           C
ATOM   1570  CG  GLU A 241    -130.769 103.047  58.094  1.00215.17           C
ATOM   1571  CD  GLU A 241    -131.273 104.107  57.123  1.00215.17           C
ATOM   1572  OE1 GLU A 241    -132.134 104.926  57.539  1.00215.17           O
ATOM   1573  OE2 GLU A 241    -130.800 104.115  55.955  1.00215.17           O
ATOM   1574  C   GLU A 241    -128.626 102.113  60.026  1.00215.17           C
ATOM   1575  O   GLU A 241    -127.525 102.661  60.055  1.00215.17           O
ATOM   1576  N   HIS A 242    -128.790 100.840  59.605  1.00123.73           N
ATOM   1577  CA  HIS A 242    -127.685 100.120  59.041  1.00123.73           C
ATOM   1578  ND1 HIS A 242    -127.490  99.766  62.091  1.00123.73           N
ATOM   1579  CG  HIS A 242    -126.752  99.133  61.118  1.00123.73           C
ATOM   1580  CB  HIS A 242    -127.297  98.832  59.759  1.00123.73           C
ATOM   1581  NE2 HIS A 242    -125.523  99.278  62.999  1.00123.73           N
ATOM   1582  CD2 HIS A 242    -125.550  98.846  61.686  1.00123.73           C
ATOM   1583  CE1 HIS A 242    -126.711  99.827  63.195  1.00123.73           C
ATOM   1584  C   HIS A 242    -128.074  99.798  57.631  1.00123.73           C
ATOM   1585  O   HIS A 242    -129.161  99.279  57.385  1.00123.73           O
ATOM   1586  N   GLU A 243    -127.199 100.131  56.656  1.00118.06           N
ATOM   1587  CA  GLU A 243    -127.528  99.892  55.276  1.00118.06           C
ATOM   1588  CB  GLU A 243    -126.804 100.825  54.293  1.00118.06           C
ATOM   1589  CG  GLU A 243    -127.133 102.313  54.356  1.00118.06           C
ATOM   1590  CD  GLU A 243    -126.255 102.959  53.289  1.00118.06           C
ATOM   1591  OE1 GLU A 243    -126.043 102.305  52.233  1.00118.06           O
ATOM   1592  OE2 GLU A 243    -125.779 104.103  53.514  1.00118.06           O
ATOM   1593  C   GLU A 243    -126.972  98.575  54.904  1.00118.06           C
ATOM   1594  O   GLU A 243    -126.802  98.234  53.733  1.00118.06           O
ATOM   1595  N   SER A 244    -126.681  97.814  55.943  1.00139.24           N
ATOM   1596  CA  SER A 244    -126.205  96.482  55.914  1.00139.24           C
ATOM   1597  CB  SER A 244    -125.446  96.323  57.202  1.00139.24           C
ATOM   1598  OG  SER A 244    -126.311  96.680  58.267  1.00139.24           O
ATOM   1599  C   SER A 244    -127.517  95.778  55.913  1.00139.24           C
ATOM   1600  O   SER A 244    -128.292  96.008  54.985  1.00139.24           O
ATOM   1601  N   PHE A 245    -127.802  94.871  56.871  1.00129.00           N
ATOM   1602  CA  PHE A 245    -129.181  94.479  56.889  1.00129.00           C
ATOM   1603  CB  PHE A 245    -129.578  93.489  58.003  1.00129.00           C
ATOM   1604  CG  PHE A 245    -129.568  92.111  57.444  1.00129.00           C
ATOM   1605  CD1 PHE A 245    -128.412  91.501  57.061  1.00129.00           C
ATOM   1606  CD2 PHE A 245    -130.740  91.429  57.247  1.00129.00           C
ATOM   1607  CE1 PHE A 245    -128.381  90.234  56.530  1.00129.00           C
ATOM   1608  CE2 PHE A 245    -130.719  90.162  56.720  1.00129.00           C
ATOM   1609  CZ  PHE A 245    -129.551  89.546  56.357  1.00129.00           C
ATOM   1610  C   PHE A 245    -129.935  95.732  57.118  1.00129.00           C
ATOM   1611  O   PHE A 245    -129.761  96.391  58.141  1.00129.00           O
ATOM   1612  N   GLU A 246    -130.797  96.103  56.152  1.00246.48           N
ATOM   1613  CA  GLU A 246    -131.337  97.402  56.346  1.00246.48           C
ATOM   1614  CB  GLU A 246    -131.852  98.133  55.097  1.00246.48           C
ATOM   1615  CG  GLU A 246    -133.039  97.516  54.378  1.00246.48           C
ATOM   1616  CD  GLU A 246    -133.296  98.464  53.219  1.00246.48           C
ATOM   1617  OE1 GLU A 246    -132.382  99.278  52.918  1.00246.48           O
ATOM   1618  OE2 GLU A 246    -134.405  98.396  52.626  1.00246.48           O
ATOM   1619  C   GLU A 246    -132.370  97.354  57.414  1.00246.48           C
ATOM   1620  O   GLU A 246    -133.505  96.935  57.198  1.00246.48           O
ATOM   1621  N   GLU A 247    -131.954  97.761  58.630  1.00289.77           N
ATOM   1622  CA  GLU A 247    -132.886  97.872  59.711  1.00289.77           C
ATOM   1623  CB  GLU A 247    -132.571  97.018  60.953  1.00289.77           C
ATOM   1624  CG  GLU A 247    -133.573  97.177  62.107  1.00289.77           C
ATOM   1625  CD  GLU A 247    -134.795  96.304  61.849  1.00289.77           C
ATOM   1626  OE1 GLU A 247    -134.637  95.052  61.825  1.00289.77           O
ATOM   1627  OE2 GLU A 247    -135.903  96.876  61.679  1.00289.77           O
ATOM   1628  C   GLU A 247    -132.930  99.339  60.086  1.00289.77           C
ATOM   1629  O   GLU A 247    -131.910  99.952  60.394  1.00289.77           O
ATOM   1630  N   PRO A 248    -134.077  99.958  60.004  1.00229.25           N
ATOM   1631  CA  PRO A 248    -134.207 101.363  60.346  1.00229.25           C
ATOM   1632  CD  PRO A 248    -135.044  99.549  59.002  1.00229.25           C
ATOM   1633  CB  PRO A 248    -135.388 101.877  59.508  1.00229.25           C
ATOM   1634  CG  PRO A 248    -136.146 100.615  59.070  1.00229.25           C
ATOM   1635  C   PRO A 248    -134.290 101.922  61.755  1.00229.25           C
ATOM   1636  O   PRO A 248    -133.980 103.102  61.900  1.00229.25           O
ATOM   1637  N   ALA A 249    -134.711 101.136  62.773  1.00289.79           N
ATOM   1638  CA  ALA A 249    -134.983 101.430  64.180  1.00289.79           C
ATOM   1639  CB  ALA A 249    -134.013 100.716  65.137  1.00289.79           C
ATOM   1640  C   ALA A 249    -135.081 102.877  64.641  1.00289.79           C
ATOM   1641  O   ALA A 249    -134.246 103.723  64.329  1.00289.79           O
ATOM   1642  N   LEU A 250    -136.139 103.172  65.457  1.00197.48           N
ATOM   1643  CA  LEU A 250    -136.368 104.450  66.110  1.00197.48           C
ATOM   1644  CB  LEU A 250    -137.549 105.264  65.534  1.00197.48           C
ATOM   1645  CG  LEU A 250    -138.935 104.589  65.569  1.00197.48           C
ATOM   1646  CD1 LEU A 250    -139.492 104.475  66.997  1.00197.48           C
ATOM   1647  CD2 LEU A 250    -139.908 105.299  64.614  1.00197.48           C
ATOM   1648  C   LEU A 250    -136.595 104.181  67.590  1.00197.48           C
ATOM   1649  O   LEU A 250    -137.257 103.207  67.944  1.00197.48           O
ATOM   1650  N   ILE A 251    -136.011 105.006  68.504  1.00292.05           N
ATOM   1651  CA  ILE A 251    -136.046 104.675  69.916  1.00292.05           C
ATOM   1652  CB  ILE A 251    -134.910 105.309  70.663  1.00292.05           C
ATOM   1653  CG2 ILE A 251    -133.614 104.591  70.253  1.00292.05           C
ATOM   1654  CG1 ILE A 251    -134.876 106.816  70.417  1.00292.05           C
ATOM   1655  CD1 ILE A 251    -133.802 107.522  71.236  1.00292.05           C
ATOM   1656  C   ILE A 251    -137.363 104.761  70.680  1.00292.05           C
ATOM   1657  O   ILE A 251    -137.779 103.659  71.034  1.00292.05           O
ATOM   1658  N   PRO A 252    -138.151 105.780  71.029  1.00341.91           N
ATOM   1659  CA  PRO A 252    -137.858 107.202  71.120  1.00341.91           C
ATOM   1660  CD  PRO A 252    -139.578 105.552  70.858  1.00341.91           C
ATOM   1661  CB  PRO A 252    -139.211 107.912  71.175  1.00341.91           C
ATOM   1662  CG  PRO A 252    -140.191 106.920  70.537  1.00341.91           C
ATOM   1663  C   PRO A 252    -136.988 107.682  72.261  1.00341.91           C
ATOM   1664  O   PRO A 252    -136.199 108.596  72.026  1.00341.91           O
ATOM   1665  N   VAL A 253    -137.139 107.114  73.484  1.00143.80           N
ATOM   1666  CA  VAL A 253    -136.472 107.529  74.706  1.00143.80           C
ATOM   1667  CB  VAL A 253    -135.995 108.954  74.721  1.00143.80           C
ATOM   1668  CG1 VAL A 253    -137.230 109.877  74.702  1.00143.80           C
ATOM   1669  CG2 VAL A 253    -135.039 109.165  75.910  1.00143.80           C
ATOM   1670  C   VAL A 253    -137.585 107.455  75.713  1.00143.80           C
ATOM   1671  O   VAL A 253    -138.584 106.783  75.462  1.00143.80           O
ATOM   1672  N   THR A 254    -137.468 108.119  76.885  1.00 68.29           N
ATOM   1673  CA  THR A 254    -138.585 108.027  77.777  1.00 68.29           C
ATOM   1674  CB  THR A 254    -138.433 106.834  78.695  1.00 68.29           C
ATOM   1675  OG1 THR A 254    -138.210 105.672  77.910  1.00 68.29           O
ATOM   1676  CG2 THR A 254    -139.704 106.605  79.535  1.00 68.29           C
ATOM   1677  C   THR A 254    -138.688 109.287  78.604  1.00 68.29           C
ATOM   1678  O   THR A 254    -137.815 110.153  78.567  1.00 68.29           O
ATOM   1679  N   LEU A 255    -139.801 109.399  79.363  1.00158.65           N
ATOM   1680  CA  LEU A 255    -140.189 110.480  80.229  1.00158.65           C
ATOM   1681  CB  LEU A 255    -141.717 110.714  80.133  1.00158.65           C
ATOM   1682  CG  LEU A 255    -142.406 111.568  81.222  1.00158.65           C
ATOM   1683  CD1 LEU A 255    -142.578 110.776  82.528  1.00158.65           C
ATOM   1684  CD2 LEU A 255    -141.711 112.913  81.449  1.00158.65           C
ATOM   1685  C   LEU A 255    -139.837 110.150  81.650  1.00158.65           C
ATOM   1686  O   LEU A 255    -139.873 108.992  82.064  1.00158.65           O
ATOM   1687  N   SER A 256    -139.468 111.194  82.427  1.00135.77           N
ATOM   1688  CA  SER A 256    -139.129 111.074  83.820  1.00135.77           C
ATOM   1689  CB  SER A 256    -137.621 111.201  84.101  1.00135.77           C
ATOM   1690  OG  SER A 256    -137.165 112.497  83.743  1.00135.77           O
ATOM   1691  C   SER A 256    -139.817 112.213  84.519  1.00135.77           C
ATOM   1692  O   SER A 256    -140.394 113.081  83.866  1.00135.77           O
ATOM   1693  N   VAL A 257    -139.788 112.242  85.872  1.00120.21           N
ATOM   1694  CA  VAL A 257    -140.486 113.286  86.575  1.00120.21           C
ATOM   1695  CB  VAL A 257    -141.528 112.802  87.542  1.00120.21           C
ATOM   1696  CG1 VAL A 257    -140.829 112.211  88.776  1.00120.21           C
ATOM   1697  CG2 VAL A 257    -142.493 113.962  87.849  1.00120.21           C
ATOM   1698  C   VAL A 257    -139.489 114.131  87.334  1.00120.21           C
ATOM   1699  O   VAL A 257    -138.295 113.837  87.344  1.00120.21           O
ATOM   1700  N   ARG A 258    -139.970 115.226  87.975  1.00150.17           N
ATOM   1701  CA  ARG A 258    -139.142 116.176  88.681  1.00150.17           C
ATOM   1702  CB  ARG A 258    -139.929 117.338  89.315  1.00150.17           C
ATOM   1703  CG  ARG A 258    -140.318 118.409  88.294  1.00150.17           C
ATOM   1704  CD  ARG A 258    -141.228 117.897  87.177  1.00150.17           C
ATOM   1705  NE  ARG A 258    -141.260 118.951  86.125  1.00150.17           N
ATOM   1706  CZ  ARG A 258    -141.053 118.610  84.820  1.00150.17           C
ATOM   1707  NH1 ARG A 258    -140.843 117.303  84.484  1.00150.17           N
ATOM   1708  NH2 ARG A 258    -141.044 119.574  83.854  1.00150.17           N
ATOM   1709  C   ARG A 258    -138.362 115.479  89.760  1.00150.17           C
ATOM   1710  O   ARG A 258    -138.871 114.546  90.380  1.00150.17           O
ATOM   1711  N   TYR A 259    -137.085 115.889  90.010  1.00340.31           N
ATOM   1712  CA  TYR A 259    -136.398 115.110  91.001  1.00340.31           C
ATOM   1713  CB  TYR A 259    -134.865 115.225  91.148  1.00340.31           C
ATOM   1714  CG  TYR A 259    -134.548 114.445  92.392  1.00340.31           C
ATOM   1715  CD1 TYR A 259    -134.980 113.144  92.540  1.00340.31           C
ATOM   1716  CD2 TYR A 259    -133.799 114.999  93.406  1.00340.31           C
ATOM   1717  CE1 TYR A 259    -134.683 112.420  93.673  1.00340.31           C
ATOM   1718  CE2 TYR A 259    -133.497 114.283  94.542  1.00340.31           C
ATOM   1719  CZ  TYR A 259    -133.940 112.990  94.678  1.00340.31           C
ATOM   1720  OH  TYR A 259    -133.632 112.250  95.840  1.00340.31           O
ATOM   1721  C   TYR A 259    -137.079 115.225  92.347  1.00340.31           C
ATOM   1722  O   TYR A 259    -137.497 114.214  92.910  1.00340.31           O
ATOM   1723  N   PRO A 260    -137.252 116.405  92.870  1.00235.68           N
ATOM   1724  CA  PRO A 260    -136.344 117.426  92.448  1.00235.68           C
ATOM   1725  CD  PRO A 260    -138.626 116.888  92.840  1.00235.68           C
ATOM   1726  CB  PRO A 260    -137.188 118.436  91.687  1.00235.68           C
ATOM   1727  CG  PRO A 260    -138.543 118.357  92.403  1.00235.68           C
ATOM   1728  C   PRO A 260    -135.651 118.070  93.591  1.00235.68           C
ATOM   1729  O   PRO A 260    -136.165 118.025  94.708  1.00235.68           O
ATOM   1730  N   PRO A 261    -134.522 118.653  93.338  1.00261.39           N
ATOM   1731  CA  PRO A 261    -134.067 119.708  94.189  1.00261.39           C
ATOM   1732  CD  PRO A 261    -133.426 117.925  92.722  1.00261.39           C
ATOM   1733  CB  PRO A 261    -132.567 119.837  93.935  1.00261.39           C
ATOM   1734  CG  PRO A 261    -132.160 118.445  93.419  1.00261.39           C
ATOM   1735  C   PRO A 261    -134.859 120.858  93.663  1.00261.39           C
ATOM   1736  O   PRO A 261    -134.879 121.915  94.286  1.00261.39           O
ATOM   1737  N   GLU A 262    -135.521 120.678  92.498  1.00217.72           N
ATOM   1738  CA  GLU A 262    -136.141 121.826  91.910  1.00217.72           C
ATOM   1739  CB  GLU A 262    -135.750 122.082  90.441  1.00217.72           C
ATOM   1740  CG  GLU A 262    -134.334 122.638  90.259  1.00217.72           C
ATOM   1741  CD  GLU A 262    -133.353 121.478  90.189  1.00217.72           C
ATOM   1742  OE1 GLU A 262    -133.795 120.350  89.842  1.00217.72           O
ATOM   1743  OE2 GLU A 262    -132.146 121.706  90.471  1.00217.72           O
ATOM   1744  C   GLU A 262    -137.632 121.821  91.968  1.00217.72           C
ATOM   1745  O   GLU A 262    -138.301 121.000  91.344  1.00217.72           O
ATOM   1746  N   VAL A 263    -138.191 122.783  92.729  1.00147.30           N
ATOM   1747  CA  VAL A 263    -139.601 123.018  92.672  1.00147.30           C
ATOM   1748  CB  VAL A 263    -140.106 123.900  93.778  1.00147.30           C
ATOM   1749  CG1 VAL A 263    -139.282 125.199  93.779  1.00147.30           C
ATOM   1750  CG2 VAL A 263    -141.604 124.154  93.548  1.00147.30           C
ATOM   1751  C   VAL A 263    -139.723 123.783  91.402  1.00147.30           C
ATOM   1752  O   VAL A 263    -138.889 124.640  91.115  1.00147.30           O
ATOM   1753  N   SER A 264    -140.742 123.493  90.582  1.00181.17           N
ATOM   1754  CA  SER A 264    -140.760 124.195  89.340  1.00181.17           C
ATOM   1755  CB  SER A 264    -140.324 123.339  88.139  1.00181.17           C
ATOM   1756  OG  SER A 264    -138.963 122.957  88.281  1.00181.17           O
ATOM   1757  C   SER A 264    -142.145 124.646  89.074  1.00181.17           C
ATOM   1758  O   SER A 264    -143.045 124.485  89.896  1.00181.17           O
ATOM   1759  N   ILE A 265    -142.330 125.254  87.892  1.00122.51           N
ATOM   1760  CA  ILE A 265    -143.599 125.810  87.564  1.00122.51           C
ATOM   1761  CB  ILE A 265    -143.426 127.205  87.050  1.00122.51           C
ATOM   1762  CG2 ILE A 265    -144.801 127.779  86.685  1.00122.51           C
ATOM   1763  CG1 ILE A 265    -142.649 128.035  88.087  1.00122.51           C
ATOM   1764  CD1 ILE A 265    -143.352 128.171  89.433  1.00122.51           C
ATOM   1765  C   ILE A 265    -144.197 124.997  86.464  1.00122.51           C
ATOM   1766  O   ILE A 265    -143.726 125.031  85.328  1.00122.51           O
ATOM   1767  N   SER A 266    -145.251 124.223  86.785  1.00 36.36           N
ATOM   1768  CA  SER A 266    -145.932 123.494  85.758  1.00 36.36           C
ATOM   1769  CB  SER A 266    -147.028 122.564  86.306  1.00 36.36           C
ATOM   1770  OG  SER A 266    -148.055 123.330  86.918  1.00 36.36           O
ATOM   1771  C   SER A 266    -146.598 124.536  84.927  1.00 36.36           C
ATOM   1772  O   SER A 266    -146.618 124.462  83.699  1.00 36.36           O
ATOM   1773  N   GLY A 267    -147.141 125.563  85.609  1.00 51.34           N
ATOM   1774  CA  GLY A 267    -147.806 126.637  84.939  1.00 51.34           C
ATOM   1775  C   GLY A 267    -147.760 127.816  85.854  1.00 51.34           C
ATOM   1776  O   GLY A 267    -147.513 127.688  87.050  1.00 51.34           O
ATOM   1777  N   TYR A 268    -148.010 129.014  85.304  1.00153.44           N
ATOM   1778  CA  TYR A 268    -148.018 130.209  86.095  1.00153.44           C
ATOM   1779  CB  TYR A 268    -146.945 131.249  85.707  1.00153.44           C
ATOM   1780  CG  TYR A 268    -145.528 130.793  85.782  1.00153.44           C
ATOM   1781  CD1 TYR A 268    -144.945 130.154  84.711  1.00153.44           C
ATOM   1782  CD2 TYR A 268    -144.772 131.033  86.905  1.00153.44           C
ATOM   1783  CE1 TYR A 268    -143.633 129.746  84.761  1.00153.44           C
ATOM   1784  CE2 TYR A 268    -143.459 130.629  86.961  1.00153.44           C
ATOM   1785  CZ  TYR A 268    -142.887 129.985  85.889  1.00153.44           C
ATOM   1786  OH  TYR A 268    -141.539 129.571  85.947  1.00153.44           O
ATOM   1787  C   TYR A 268    -149.216 130.950  85.607  1.00153.44           C
ATOM   1788  O   TYR A 268    -149.845 130.562  84.624  1.00153.44           O
ATOM   1789  N   ASP A 269    -149.569 132.042  86.305  1.00207.85           N
ATOM   1790  CA  ASP A 269    -150.589 132.917  85.812  1.00207.85           C
ATOM   1791  CB  ASP A 269    -151.660 133.279  86.854  1.00207.85           C
ATOM   1792  CG  ASP A 269    -152.709 134.144  86.168  1.00207.85           C
ATOM   1793  OD1 ASP A 269    -152.542 134.429  84.952  1.00207.85           O
ATOM   1794  OD2 ASP A 269    -153.691 134.534  86.853  1.00207.85           O
ATOM   1795  C   ASP A 269    -149.859 134.179  85.471  1.00207.85           C
ATOM   1796  O   ASP A 269    -149.116 134.713  86.294  1.00207.85           O
ATOM   1797  N   ASP A 270    -150.031 134.681  84.235  1.00209.96           N
ATOM   1798  CA  ASP A 270    -149.331 135.866  83.828  1.00209.96           C
ATOM   1799  CB  ASP A 270    -149.201 135.989  82.298  1.00209.96           C
ATOM   1800  CG  ASP A 270    -148.129 137.018  81.958  1.00209.96           C
ATOM   1801  OD1 ASP A 270    -147.407 137.464  82.890  1.00209.96           O
ATOM   1802  OD2 ASP A 270    -148.010 137.361  80.752  1.00209.96           O
ATOM   1803  C   ASP A 270    -150.112 137.043  84.320  1.00209.96           C
ATOM   1804  O   ASP A 270    -151.140 136.885  84.977  1.00209.96           O
ATOM   1805  N   ASN A 271    -149.625 138.266  84.030  1.00218.40           N
ATOM   1806  CA  ASN A 271    -150.316 139.440  84.474  1.00218.40           C
ATOM   1807  CB  ASN A 271    -149.537 140.748  84.246  1.00218.40           C
ATOM   1808  CG  ASN A 271    -149.374 140.951  82.747  1.00218.40           C
ATOM   1809  OD1 ASN A 271    -148.961 140.046  82.023  1.00218.40           O
ATOM   1810  ND2 ASN A 271    -149.715 142.175  82.262  1.00218.40           N
ATOM   1811  C   ASN A 271    -151.585 139.526  83.701  1.00218.40           C
ATOM   1812  O   ASN A 271    -151.591 139.332  82.486  1.00218.40           O
ATOM   1813  N   TRP A 272    -152.713 139.802  84.387  1.00164.78           N
ATOM   1814  CA  TRP A 272    -153.918 139.893  83.625  1.00164.78           C
ATOM   1815  CB  TRP A 272    -154.737 138.593  83.526  1.00164.78           C
ATOM   1816  CG  TRP A 272    -155.332 138.070  84.808  1.00164.78           C
ATOM   1817  CD2 TRP A 272    -156.258 136.974  84.841  1.00164.78           C
ATOM   1818  CD1 TRP A 272    -155.164 138.476  86.099  1.00164.78           C
ATOM   1819  NE1 TRP A 272    -155.929 137.698  86.937  1.00164.78           N
ATOM   1820  CE2 TRP A 272    -156.608 136.770  86.174  1.00164.78           C
ATOM   1821  CE3 TRP A 272    -156.774 136.203  83.839  1.00164.78           C
ATOM   1822  CZ2 TRP A 272    -157.486 135.785  86.527  1.00164.78           C
ATOM   1823  CZ3 TRP A 272    -157.657 135.210  84.197  1.00164.78           C
ATOM   1824  CH2 TRP A 272    -158.006 135.006  85.516  1.00164.78           C
ATOM   1825  C   TRP A 272    -154.797 140.967  84.169  1.00164.78           C
ATOM   1826  O   TRP A 272    -154.530 141.552  85.217  1.00164.78           O
ATOM   1827  N   TYR A 273    -155.879 141.256  83.418  1.00143.13           N
ATOM   1828  CA  TYR A 273    -156.810 142.293  83.748  1.00143.13           C
ATOM   1829  CB  TYR A 273    -156.973 143.280  82.577  1.00143.13           C
ATOM   1830  CG  TYR A 273    -157.913 144.378  82.933  1.00143.13           C
ATOM   1831  CD1 TYR A 273    -157.455 145.491  83.599  1.00143.13           C
ATOM   1832  CD2 TYR A 273    -159.242 144.305  82.589  1.00143.13           C
ATOM   1833  CE1 TYR A 273    -158.312 146.514  83.925  1.00143.13           C
ATOM   1834  CE2 TYR A 273    -160.105 145.326  82.911  1.00143.13           C
ATOM   1835  CZ  TYR A 273    -159.640 146.432  83.581  1.00143.13           C
ATOM   1836  OH  TYR A 273    -160.522 147.481  83.913  1.00143.13           O
ATOM   1837  C   TYR A 273    -158.128 141.621  83.978  1.00143.13           C
ATOM   1838  O   TYR A 273    -158.539 140.768  83.195  1.00143.13           O
ATOM   1839  N   LEU A 274    -158.820 141.975  85.081  1.00105.20           N
ATOM   1840  CA  LEU A 274    -160.075 141.339  85.364  1.00105.20           C
ATOM   1841  CB  LEU A 274    -160.142 140.526  86.677  1.00105.20           C
ATOM   1842  CG  LEU A 274    -159.461 141.170  87.897  1.00105.20           C
ATOM   1843  CD1 LEU A 274    -159.764 140.394  89.188  1.00105.20           C
ATOM   1844  CD2 LEU A 274    -157.948 141.288  87.671  1.00105.20           C
ATOM   1845  C   LEU A 274    -161.186 142.339  85.380  1.00105.20           C
ATOM   1846  O   LEU A 274    -160.981 143.542  85.237  1.00105.20           O
ATOM   1847  N   GLY A 275    -162.433 141.842  85.467  1.00 31.26           N
ATOM   1848  CA  GLY A 275    -163.540 142.742  85.582  1.00 31.26           C
ATOM   1849  C   GLY A 275    -163.686 143.014  87.045  1.00 31.26           C
ATOM   1850  O   GLY A 275    -163.105 142.312  87.872  1.00 31.26           O
ATOM   1851  N   ARG A 276    -164.469 144.046  87.411  1.00184.34           N
ATOM   1852  CA  ARG A 276    -164.582 144.372  88.803  1.00184.34           C
ATOM   1853  CB  ARG A 276    -165.406 145.651  89.046  1.00184.34           C
ATOM   1854  CG  ARG A 276    -166.856 145.571  88.558  1.00184.34           C
ATOM   1855  CD  ARG A 276    -167.620 146.891  88.707  1.00184.34           C
ATOM   1856  NE  ARG A 276    -169.006 146.679  88.202  1.00184.34           N
ATOM   1857  CZ  ARG A 276    -169.981 146.243  89.052  1.00184.34           C
ATOM   1858  NH1 ARG A 276    -169.683 145.999  90.362  1.00184.34           N
ATOM   1859  NH2 ARG A 276    -171.254 146.057  88.596  1.00184.34           N
ATOM   1860  C   ARG A 276    -165.236 143.267  89.560  1.00184.34           C
ATOM   1861  O   ARG A 276    -164.654 142.747  90.506  1.00184.34           O
ATOM   1862  N   THR A 277    -166.444 142.837  89.146  1.00216.31           N
ATOM   1863  CA  THR A 277    -167.078 141.796  89.901  1.00216.31           C
ATOM   1864  CB  THR A 277    -168.542 142.037  90.139  1.00216.31           C
ATOM   1865  OG1 THR A 277    -169.238 142.168  88.908  1.00216.31           O
ATOM   1866  CG2 THR A 277    -168.693 143.322  90.972  1.00216.31           C
ATOM   1867  C   THR A 277    -166.902 140.545  89.112  1.00216.31           C
ATOM   1868  O   THR A 277    -167.811 140.079  88.427  1.00216.31           O
ATOM   1869  N   ASP A 278    -165.692 139.967  89.199  1.00250.23           N
ATOM   1870  CA  ASP A 278    -165.399 138.779  88.463  1.00250.23           C
ATOM   1871  CB  ASP A 278    -164.468 139.031  87.263  1.00250.23           C
ATOM   1872  CG  ASP A 278    -164.566 137.855  86.301  1.00250.23           C
ATOM   1873  OD1 ASP A 278    -165.380 136.930  86.566  1.00250.23           O
ATOM   1874  OD2 ASP A 278    -163.834 137.875  85.275  1.00250.23           O
ATOM   1875  C   ASP A 278    -164.687 137.858  89.406  1.00250.23           C
ATOM   1876  O   ASP A 278    -164.554 138.158  90.591  1.00250.23           O
ATOM   1877  N   ALA A 279    -164.226 136.693  88.905  1.00251.20           N
ATOM   1878  CA  ALA A 279    -163.533 135.768  89.756  1.00251.20           C
ATOM   1879  CB  ALA A 279    -164.190 134.379  89.818  1.00251.20           C
ATOM   1880  C   ALA A 279    -162.143 135.577  89.214  1.00251.20           C
ATOM   1881  O   ALA A 279    -161.941 135.584  88.001  1.00251.20           O
ATOM   1882  N   THR A 280    -161.134 135.422  90.107  1.00145.05           N
ATOM   1883  CA  THR A 280    -159.783 135.225  89.646  1.00145.05           C
ATOM   1884  CB  THR A 280    -158.954 136.474  89.645  1.00145.05           C
ATOM   1885  OG1 THR A 280    -158.854 137.003  90.960  1.00145.05           O
ATOM   1886  CG2 THR A 280    -159.614 137.492  88.702  1.00145.05           C
ATOM   1887  C   THR A 280    -159.076 134.219  90.521  1.00145.05           C
ATOM   1888  O   THR A 280    -159.504 133.952  91.643  1.00145.05           O
ATOM   1889  N   LEU A 281    -157.977 133.611  90.003  1.00175.06           N
ATOM   1890  CA  LEU A 281    -157.203 132.634  90.735  1.00175.06           C
ATOM   1891  CB  LEU A 281    -157.768 131.201  90.614  1.00175.06           C
ATOM   1892  CG  LEU A 281    -157.977 130.669  89.174  1.00175.06           C
ATOM   1893  CD1 LEU A 281    -158.991 131.522  88.394  1.00175.06           C
ATOM   1894  CD2 LEU A 281    -156.653 130.452  88.423  1.00175.06           C
ATOM   1895  C   LEU A 281    -155.789 132.627  90.205  1.00175.06           C
ATOM   1896  O   LEU A 281    -155.534 133.162  89.128  1.00175.06           O
ATOM   1897  N   SER A 282    -154.819 132.035  90.954  1.00214.56           N
ATOM   1898  CA  SER A 282    -153.464 131.998  90.452  1.00214.56           C
ATOM   1899  CB  SER A 282    -152.713 133.330  90.617  1.00214.56           C
ATOM   1900  OG  SER A 282    -153.316 134.332  89.811  1.00214.56           O
ATOM   1901  C   SER A 282    -152.648 130.942  91.143  1.00214.56           C
ATOM   1902  O   SER A 282    -153.073 130.343  92.129  1.00214.56           O
ATOM   1903  N   CYS A 283    -151.433 130.694  90.595  1.00158.77           N
ATOM   1904  CA  CYS A 283    -150.464 129.756  91.104  1.00158.77           C
ATOM   1905  CB  CYS A 283    -150.441 129.656  92.639  1.00158.77           C
ATOM   1906  SG  CYS A 283    -149.206 128.464  93.237  1.00158.77           S
ATOM   1907  C   CYS A 283    -150.764 128.402  90.543  1.00158.77           C
ATOM   1908  O   CYS A 283    -151.907 127.951  90.545  1.00158.77           O
ATOM   1909  N   ASP A 284    -149.732 127.737  89.988  1.00214.05           N
ATOM   1910  CA  ASP A 284    -149.896 126.388  89.534  1.00214.05           C
ATOM   1911  CB  ASP A 284    -150.783 126.225  88.280  1.00214.05           C
ATOM   1912  CG  ASP A 284    -150.314 127.122  87.150  1.00214.05           C
ATOM   1913  OD1 ASP A 284    -149.948 128.293  87.434  1.00214.05           O
ATOM   1914  OD2 ASP A 284    -150.340 126.652  85.981  1.00214.05           O
ATOM   1915  C   ASP A 284    -148.550 125.762  89.372  1.00214.05           C
ATOM   1916  O   ASP A 284    -148.072 125.537  88.262  1.00214.05           O
ATOM   1917  N   VAL A 285    -147.922 125.430  90.519  1.00132.62           N
ATOM   1918  CA  VAL A 285    -146.606 124.862  90.543  1.00132.62           C
ATOM   1919  CB  VAL A 285    -145.678 125.586  91.463  1.00132.62           C
ATOM   1920  CG1 VAL A 285    -145.576 127.049  91.004  1.00132.62           C
ATOM   1921  CG2 VAL A 285    -146.204 125.412  92.896  1.00132.62           C
ATOM   1922  C   VAL A 285    -146.736 123.488  91.096  1.00132.62           C
ATOM   1923  O   VAL A 285    -147.646 123.201  91.872  1.00132.62           O
ATOM   1924  N   ARG A 286    -145.829 122.587  90.682  1.00290.52           N
ATOM   1925  CA  ARG A 286    -145.881 121.258  91.204  1.00290.52           C
ATOM   1926  CB  ARG A 286    -146.061 120.187  90.116  1.00290.52           C
ATOM   1927  CG  ARG A 286    -144.923 120.166  89.093  1.00290.52           C
ATOM   1928  CD  ARG A 286    -145.138 119.147  87.973  1.00290.52           C
ATOM   1929  NE  ARG A 286    -145.257 117.808  88.614  1.00290.52           N
ATOM   1930  CZ  ARG A 286    -145.905 116.799  87.963  1.00290.52           C
ATOM   1931  NH1 ARG A 286    -146.423 117.013  86.719  1.00290.52           N
ATOM   1932  NH2 ARG A 286    -146.037 115.577  88.558  1.00290.52           N
ATOM   1933  C   ARG A 286    -144.577 120.999  91.860  1.00290.52           C
ATOM   1934  O   ARG A 286    -143.514 121.271  91.305  1.00290.52           O
ATOM   1935  N   SER A 287    -144.641 120.477  93.094  1.00203.80           N
ATOM   1936  CA  SER A 287    -143.451 120.182  93.822  1.00203.80           C
ATOM   1937  CB  SER A 287    -142.635 121.451  94.108  1.00203.80           C
ATOM   1938  OG  SER A 287    -143.473 122.436  94.692  1.00203.80           O
ATOM   1939  C   SER A 287    -143.906 119.554  95.090  1.00203.80           C
ATOM   1940  O   SER A 287    -145.072 119.673  95.465  1.00203.80           O
ATOM   1941  N   ASN A 288    -143.000 118.844  95.787  1.00134.89           N
ATOM   1942  CA  ASN A 288    -143.409 118.320  97.050  1.00134.89           C
ATOM   1943  CB  ASN A 288    -142.340 117.432  97.732  1.00134.89           C
ATOM   1944  CG  ASN A 288    -141.022 118.173  97.884  1.00134.89           C
ATOM   1945  OD1 ASN A 288    -140.708 119.103  97.144  1.00134.89           O
ATOM   1946  ND2 ASN A 288    -140.203 117.713  98.865  1.00134.89           N
ATOM   1947  C   ASN A 288    -143.876 119.433  97.980  1.00134.89           C
ATOM   1948  O   ASN A 288    -144.910 119.218  98.611  1.00134.89           O
ATOM   1949  N   PRO A 289    -143.290 120.614  98.128  1.00129.28           N
ATOM   1950  CA  PRO A 289    -143.822 121.592  99.037  1.00129.28           C
ATOM   1951  CD  PRO A 289    -142.487 121.294  97.122  1.00129.28           C
ATOM   1952  CB  PRO A 289    -142.942 122.811  98.930  1.00129.28           C
ATOM   1953  CG  PRO A 289    -142.548 122.793  97.448  1.00129.28           C
ATOM   1954  C   PRO A 289    -145.149 122.102  98.602  1.00129.28           C
ATOM   1955  O   PRO A 289    -145.643 121.723  97.542  1.00129.28           O
ATOM   1956  N   GLU A 290    -145.714 122.993  99.438  1.00280.85           N
ATOM   1957  CA  GLU A 290    -146.954 123.641  99.146  1.00280.85           C
ATOM   1958  CB  GLU A 290    -148.010 123.428 100.242  1.00280.85           C
ATOM   1959  CG  GLU A 290    -147.557 123.863 101.639  1.00280.85           C
ATOM   1960  CD  GLU A 290    -147.868 125.340 101.805  1.00280.85           C
ATOM   1961  OE1 GLU A 290    -148.642 125.870 100.968  1.00280.85           O
ATOM   1962  OE2 GLU A 290    -147.345 125.955 102.772  1.00280.85           O
ATOM   1963  C   GLU A 290    -146.723 125.116  98.975  1.00280.85           C
ATOM   1964  O   GLU A 290    -145.857 125.714  99.616  1.00280.85           O
ATOM   1965  N   PRO A 291    -147.481 125.700  98.071  1.00112.53           N
ATOM   1966  CA  PRO A 291    -147.368 127.115  97.778  1.00112.53           C
ATOM   1967  CD  PRO A 291    -147.913 124.947  96.914  1.00112.53           C
ATOM   1968  CB  PRO A 291    -147.879 127.288  96.341  1.00112.53           C
ATOM   1969  CG  PRO A 291    -148.619 125.978  96.022  1.00112.53           C
ATOM   1970  C   PRO A 291    -148.008 128.074  98.723  1.00112.53           C
ATOM   1971  O   PRO A 291    -149.030 127.752  99.318  1.00112.53           O
ATOM   1972  N   THR A 292    -147.406 129.280  98.854  1.00128.47           N
ATOM   1973  CA  THR A 292    -147.928 130.359  99.646  1.00128.47           C
ATOM   1974  CB  THR A 292    -147.203 130.543 100.945  1.00128.47           C
ATOM   1975  OG1 THR A 292    -145.850 130.899 100.701  1.00128.47           O
ATOM   1976  CG2 THR A 292    -147.264 129.224 101.735  1.00128.47           C
ATOM   1977  C   THR A 292    -147.665 131.580  98.845  1.00128.47           C
ATOM   1978  O   THR A 292    -146.680 131.629  98.120  1.00128.47           O
ATOM   1979  N   GLY A 293    -148.514 132.615  98.904  1.00 81.25           N
ATOM   1980  CA  GLY A 293    -148.079 133.722  98.109  1.00 81.25           C
ATOM   1981  C   GLY A 293    -149.054 134.836  98.236  1.00 81.25           C
ATOM   1982  O   GLY A 293    -150.256 134.662  98.042  1.00 81.25           O
ATOM   1983  N   TYR A 294    -148.530 136.026  98.579  1.00173.25           N
ATOM   1984  CA  TYR A 294    -149.338 137.199  98.624  1.00173.25           C
ATOM   1985  CB  TYR A 294    -150.031 137.407  99.985  1.00173.25           C
ATOM   1986  CG  TYR A 294    -151.213 138.292  99.763  1.00173.25           C
ATOM   1987  CD1 TYR A 294    -152.317 137.804  99.103  1.00173.25           C
ATOM   1988  CD2 TYR A 294    -151.245 139.583 100.231  1.00173.25           C
ATOM   1989  CE1 TYR A 294    -153.422 138.594  98.887  1.00173.25           C
ATOM   1990  CE2 TYR A 294    -152.346 140.382 100.019  1.00173.25           C
ATOM   1991  CZ  TYR A 294    -153.436 139.889  99.343  1.00173.25           C
ATOM   1992  OH  TYR A 294    -154.567 140.705  99.123  1.00173.25           O
ATOM   1993  C   TYR A 294    -148.385 138.311  98.348  1.00173.25           C
ATOM   1994  O   TYR A 294    -147.204 138.062  98.112  1.00173.25           O
ATOM   1995  N   ASP A 295    -148.850 139.575  98.343  1.00182.05           N
ATOM   1996  CA  ASP A 295    -147.890 140.625  98.157  1.00182.05           C
ATOM   1997  CB  ASP A 295    -148.470 141.985  97.709  1.00182.05           C
ATOM   1998  CG  ASP A 295    -149.299 142.606  98.824  1.00182.05           C
ATOM   1999  OD1 ASP A 295    -149.806 141.844  99.687  1.00182.05           O
ATOM   2000  OD2 ASP A 295    -149.425 143.859  98.833  1.00182.05           O
ATOM   2001  C   ASP A 295    -147.267 140.787  99.505  1.00182.05           C
ATOM   2002  O   ASP A 295    -147.194 139.830 100.273  1.00182.05           O
ATOM   2003  N   TRP A 296    -146.743 141.976  99.839  1.00175.57           N
ATOM   2004  CA  TRP A 296    -146.225 142.045 101.169  1.00175.57           C
ATOM   2005  CB  TRP A 296    -145.337 143.275 101.409  1.00175.57           C
ATOM   2006  CG  TRP A 296    -144.779 143.370 102.807  1.00175.57           C
ATOM   2007  CD2 TRP A 296    -144.055 144.508 103.295  1.00175.57           C
ATOM   2008  CD1 TRP A 296    -144.839 142.477 103.837  1.00175.57           C
ATOM   2009  NE1 TRP A 296    -144.197 142.989 104.939  1.00175.57           N
ATOM   2010  CE2 TRP A 296    -143.709 144.239 104.619  1.00175.57           C
ATOM   2011  CE3 TRP A 296    -143.709 145.680 102.688  1.00175.57           C
ATOM   2012  CZ2 TRP A 296    -143.009 145.147 105.361  1.00175.57           C
ATOM   2013  CZ3 TRP A 296    -143.001 146.593 103.438  1.00175.57           C
ATOM   2014  CH2 TRP A 296    -142.659 146.330 104.748  1.00175.57           C
ATOM   2015  C   TRP A 296    -147.419 142.157 102.062  1.00175.57           C
ATOM   2016  O   TRP A 296    -147.868 143.255 102.389  1.00175.57           O
ATOM   2017  N   SER A 297    -147.976 140.997 102.471  1.00204.74           N
ATOM   2018  CA  SER A 297    -149.127 140.988 103.319  1.00204.74           C
ATOM   2019  CB  SER A 297    -150.300 141.821 102.774  1.00204.74           C
ATOM   2020  OG  SER A 297    -151.362 141.847 103.717  1.00204.74           O
ATOM   2021  C   SER A 297    -149.577 139.569 103.448  1.00204.74           C
ATOM   2022  O   SER A 297    -148.988 138.663 102.861  1.00204.74           O
ATOM   2023  N   THR A 298    -150.631 139.343 104.256  1.00134.06           N
ATOM   2024  CA  THR A 298    -151.158 138.023 104.435  1.00134.06           C
ATOM   2025  CB  THR A 298    -151.851 137.836 105.754  1.00134.06           C
ATOM   2026  OG1 THR A 298    -152.996 138.674 105.828  1.00134.06           O
ATOM   2027  CG2 THR A 298    -150.870 138.194 106.883  1.00134.06           C
ATOM   2028  C   THR A 298    -152.188 137.823 103.376  1.00134.06           C
ATOM   2029  O   THR A 298    -152.680 138.782 102.784  1.00134.06           O
ATOM   2030  N   THR A 299    -152.522 136.551 103.094  1.00 63.30           N
ATOM   2031  CA  THR A 299    -153.540 136.281 102.128  1.00 63.30           C
ATOM   2032  CB  THR A 299    -153.435 134.908 101.523  1.00 63.30           C
ATOM   2033  OG1 THR A 299    -152.160 134.752 100.919  1.00 63.30           O
ATOM   2034  CG2 THR A 299    -154.531 134.730 100.456  1.00 63.30           C
ATOM   2035  C   THR A 299    -154.816 136.387 102.890  1.00 63.30           C
ATOM   2036  O   THR A 299    -154.795 136.462 104.118  1.00 63.30           O
ATOM   2037  N   SER A 300    -155.966 136.422 102.193  1.00150.87           N
ATOM   2038  CA  SER A 300    -157.202 136.505 102.904  1.00150.87           C
ATOM   2039  CB  SER A 300    -158.427 136.501 101.988  1.00150.87           C
ATOM   2040  OG  SER A 300    -158.551 137.762 101.346  1.00150.87           O
ATOM   2041  C   SER A 300    -157.251 135.286 103.748  1.00150.87           C
ATOM   2042  O   SER A 300    -157.845 135.273 104.825  1.00150.87           O
ATOM   2043  N   GLY A 301    -156.598 134.218 103.266  1.00 82.53           N
ATOM   2044  CA  GLY A 301    -156.595 133.013 104.021  1.00 82.53           C
ATOM   2045  C   GLY A 301    -157.892 132.386 103.691  1.00 82.53           C
ATOM   2046  O   GLY A 301    -158.764 133.038 103.118  1.00 82.53           O
ATOM   2047  N   THR A 302    -158.066 131.101 104.026  1.00171.57           N
ATOM   2048  CA  THR A 302    -159.366 130.589 103.760  1.00171.57           C
ATOM   2049  CB  THR A 302    -159.511 129.127 104.075  1.00171.57           C
ATOM   2050  OG1 THR A 302    -159.261 128.885 105.453  1.00171.57           O
ATOM   2051  CG2 THR A 302    -158.511 128.339 103.214  1.00171.57           C
ATOM   2052  C   THR A 302    -160.229 131.347 104.701  1.00171.57           C
ATOM   2053  O   THR A 302    -160.086 131.281 105.922  1.00171.57           O
ATOM   2054  N   PHE A 303    -161.140 132.123 104.117  1.00341.97           N
ATOM   2055  CA  PHE A 303    -161.941 133.038 104.853  1.00341.97           C
ATOM   2056  CB  PHE A 303    -161.075 134.279 105.164  1.00341.97           C
ATOM   2057  CG  PHE A 303    -161.634 135.278 106.122  1.00341.97           C
ATOM   2058  CD1 PHE A 303    -162.878 135.845 105.963  1.00341.97           C
ATOM   2059  CD2 PHE A 303    -160.840 135.719 107.156  1.00341.97           C
ATOM   2060  CE1 PHE A 303    -163.338 136.786 106.858  1.00341.97           C
ATOM   2061  CE2 PHE A 303    -161.292 136.661 108.050  1.00341.97           C
ATOM   2062  CZ  PHE A 303    -162.550 137.193 107.907  1.00341.97           C
ATOM   2063  C   PHE A 303    -162.850 133.472 103.783  1.00341.97           C
ATOM   2064  O   PHE A 303    -162.573 133.179 102.621  1.00341.97           O
ATOM   2065  N   PRO A 304    -163.927 134.113 104.045  1.00142.98           N
ATOM   2066  CA  PRO A 304    -164.624 134.447 102.860  1.00142.98           C
ATOM   2067  CD  PRO A 304    -164.838 133.701 105.097  1.00142.98           C
ATOM   2068  CB  PRO A 304    -166.093 134.647 103.253  1.00142.98           C
ATOM   2069  CG  PRO A 304    -166.104 134.516 104.791  1.00142.98           C
ATOM   2070  C   PRO A 304    -163.954 135.584 102.169  1.00142.98           C
ATOM   2071  O   PRO A 304    -163.805 136.641 102.780  1.00142.98           O
ATOM   2072  N   THR A 305    -163.549 135.360 100.903  1.00143.96           N
ATOM   2073  CA  THR A 305    -162.913 136.298 100.020  1.00143.96           C
ATOM   2074  CB  THR A 305    -162.340 137.535 100.657  1.00143.96           C
ATOM   2075  OG1 THR A 305    -161.825 138.411  99.665  1.00143.96           O
ATOM   2076  CG2 THR A 305    -161.269 137.144 101.675  1.00143.96           C
ATOM   2077  C   THR A 305    -161.866 135.502  99.309  1.00143.96           C
ATOM   2078  O   THR A 305    -162.099 134.340  98.983  1.00143.96           O
ATOM   2079  N   SER A 306    -160.680 136.089  99.047  1.00 85.55           N
ATOM   2080  CA  SER A 306    -159.681 135.325  98.356  1.00 85.55           C
ATOM   2081  CB  SER A 306    -158.381 136.100  98.070  1.00 85.55           C
ATOM   2082  OG  SER A 306    -157.706 136.399  99.281  1.00 85.55           O
ATOM   2083  C   SER A 306    -159.364 134.132  99.200  1.00 85.55           C
ATOM   2084  O   SER A 306    -159.240 134.238 100.419  1.00 85.55           O
ATOM   2085  N   ALA A 307    -159.245 132.948  98.558  1.00229.62           N
ATOM   2086  CA  ALA A 307    -158.975 131.744  99.291  1.00229.62           C
ATOM   2087  CB  ALA A 307    -160.232 130.934  99.651  1.00229.62           C
ATOM   2088  C   ALA A 307    -158.104 130.862  98.462  1.00229.62           C
ATOM   2089  O   ALA A 307    -157.944 131.073  97.265  1.00229.62           O
ATOM   2090  N   VAL A 308    -157.510 129.829  99.084  1.00161.23           N
ATOM   2091  CA  VAL A 308    -156.580 129.001  98.371  1.00161.23           C
ATOM   2092  CB  VAL A 308    -155.325 128.756  99.155  1.00161.23           C
ATOM   2093  CG1 VAL A 308    -154.646 130.100  99.463  1.00161.23           C
ATOM   2094  CG2 VAL A 308    -155.703 127.948 100.410  1.00161.23           C
ATOM   2095  C   VAL A 308    -157.169 127.641  98.210  1.00161.23           C
ATOM   2096  O   VAL A 308    -158.068 127.230  98.941  1.00161.23           O
ATOM   2097  N   ALA A 309    -156.669 126.939  97.180  1.00172.08           N
ATOM   2098  CA  ALA A 309    -156.913 125.551  96.926  1.00172.08           C
ATOM   2099  CB  ALA A 309    -156.700 125.149  95.457  1.00172.08           C
ATOM   2100  C   ALA A 309    -155.833 124.920  97.734  1.00172.08           C
ATOM   2101  O   ALA A 309    -155.404 125.504  98.728  1.00172.08           O
ATOM   2102  N   GLN A 310    -155.413 123.690  97.389  1.00200.62           N
ATOM   2103  CA  GLN A 310    -154.321 123.120  98.120  1.00200.62           C
ATOM   2104  CB  GLN A 310    -154.189 121.605  97.885  1.00200.62           C
ATOM   2105  CG  GLN A 310    -153.945 121.235  96.419  1.00200.62           C
ATOM   2106  CD  GLN A 310    -153.838 119.722  96.323  1.00200.62           C
ATOM   2107  OE1 GLN A 310    -153.869 119.021  97.333  1.00200.62           O
ATOM   2108  NE2 GLN A 310    -153.707 119.201  95.074  1.00200.62           N
ATOM   2109  C   GLN A 310    -153.056 123.795  97.658  1.00200.62           C
ATOM   2110  O   GLN A 310    -152.136 123.156  97.150  1.00200.62           O
ATOM   2111  N   GLY A 311    -152.984 125.129  97.844  1.00134.43           N
ATOM   2112  CA  GLY A 311    -151.834 125.913  97.505  1.00134.43           C
ATOM   2113  C   GLY A 311    -151.903 126.231  96.050  1.00134.43           C
ATOM   2114  O   GLY A 311    -151.179 127.093  95.553  1.00134.43           O
ATOM   2115  N   SER A 312    -152.797 125.537  95.326  1.00131.92           N
ATOM   2116  CA  SER A 312    -152.869 125.705  93.907  1.00131.92           C
ATOM   2117  CB  SER A 312    -153.877 124.746  93.251  1.00131.92           C
ATOM   2118  OG  SER A 312    -153.911 124.955  91.847  1.00131.92           O
ATOM   2119  C   SER A 312    -153.281 127.094  93.545  1.00131.92           C
ATOM   2120  O   SER A 312    -152.480 127.857  93.010  1.00131.92           O
ATOM   2121  N   GLN A 313    -154.532 127.487  93.860  1.00273.50           N
ATOM   2122  CA  GLN A 313    -154.954 128.757  93.346  1.00273.50           C
ATOM   2123  CB  GLN A 313    -156.072 128.650  92.299  1.00273.50           C
ATOM   2124  CG  GLN A 313    -155.644 127.938  91.017  1.00273.50           C
ATOM   2125  CD  GLN A 313    -156.848 127.913  90.090  1.00273.50           C
ATOM   2126  OE1 GLN A 313    -157.959 128.260  90.489  1.00273.50           O
ATOM   2127  NE2 GLN A 313    -156.627 127.489  88.817  1.00273.50           N
ATOM   2128  C   GLN A 313    -155.486 129.633  94.426  1.00273.50           C
ATOM   2129  O   GLN A 313    -156.072 129.167  95.401  1.00273.50           O
ATOM   2130  N   LEU A 314    -155.260 130.954  94.267  1.00130.38           N
ATOM   2131  CA  LEU A 314    -155.864 131.893  95.157  1.00130.38           C
ATOM   2132  CB  LEU A 314    -154.962 133.046  95.641  1.00130.38           C
ATOM   2133  CG  LEU A 314    -153.933 132.622  96.710  1.00130.38           C
ATOM   2134  CD1 LEU A 314    -152.881 131.657  96.143  1.00130.38           C
ATOM   2135  CD2 LEU A 314    -153.320 133.844  97.413  1.00130.38           C
ATOM   2136  C   LEU A 314    -157.032 132.458  94.423  1.00130.38           C
ATOM   2137  O   LEU A 314    -156.879 133.135  93.410  1.00130.38           O
ATOM   2138  N   VAL A 315    -158.246 132.182  94.934  1.00 43.41           N
ATOM   2139  CA  VAL A 315    -159.432 132.573  94.246  1.00 43.41           C
ATOM   2140  CB  VAL A 315    -160.438 131.468  94.119  1.00 43.41           C
ATOM   2141  CG1 VAL A 315    -161.695 132.025  93.429  1.00 43.41           C
ATOM   2142  CG2 VAL A 315    -159.779 130.296  93.373  1.00 43.41           C
ATOM   2143  C   VAL A 315    -160.093 133.695  94.956  1.00 43.41           C
ATOM   2144  O   VAL A 315    -160.163 133.728  96.182  1.00 43.41           O
ATOM   2145  N   ILE A 316    -160.592 134.657  94.161  1.00 99.63           N
ATOM   2146  CA  ILE A 316    -161.313 135.769  94.687  1.00 99.63           C
ATOM   2147  CB  ILE A 316    -160.979 137.059  93.999  1.00 99.63           C
ATOM   2148  CG2 ILE A 316    -161.905 138.138  94.572  1.00 99.63           C
ATOM   2149  CG1 ILE A 316    -159.488 137.397  94.157  1.00 99.63           C
ATOM   2150  CD1 ILE A 316    -159.060 137.612  95.608  1.00 99.63           C
ATOM   2151  C   ILE A 316    -162.732 135.453  94.365  1.00 99.63           C
ATOM   2152  O   ILE A 316    -163.080 135.284  93.198  1.00 99.63           O
ATOM   2153  N   HIS A 317    -163.593 135.336  95.394  1.00180.11           N
ATOM   2154  CA  HIS A 317    -164.946 134.988  95.088  1.00180.11           C
ATOM   2155  ND1 HIS A 317    -167.008 137.023  96.862  1.00180.11           N
ATOM   2156  CG  HIS A 317    -166.028 136.091  97.121  1.00180.11           C
ATOM   2157  CB  HIS A 317    -165.844 134.829  96.332  1.00180.11           C
ATOM   2158  NE2 HIS A 317    -165.850 137.785  98.600  1.00180.11           N
ATOM   2159  CD2 HIS A 317    -165.330 136.572  98.186  1.00180.11           C
ATOM   2160  CE1 HIS A 317    -166.856 138.015  97.776  1.00180.11           C
ATOM   2161  C   HIS A 317    -165.491 136.086  94.232  1.00180.11           C
ATOM   2162  O   HIS A 317    -166.070 135.831  93.177  1.00180.11           O
ATOM   2163  N   ALA A 318    -165.295 137.351  94.656  1.00206.00           N
ATOM   2164  CA  ALA A 318    -165.731 138.455  93.855  1.00206.00           C
ATOM   2165  CB  ALA A 318    -166.972 139.172  94.411  1.00206.00           C
ATOM   2166  C   ALA A 318    -164.611 139.445  93.857  1.00206.00           C
ATOM   2167  O   ALA A 318    -164.068 139.777  94.910  1.00206.00           O
ATOM   2168  N   VAL A 319    -164.253 139.962  92.667  1.00 95.10           N
ATOM   2169  CA  VAL A 319    -163.152 140.873  92.547  1.00 95.10           C
ATOM   2170  CB  VAL A 319    -162.637 140.997  91.138  1.00 95.10           C
ATOM   2171  CG1 VAL A 319    -161.501 142.034  91.098  1.00 95.10           C
ATOM   2172  CG2 VAL A 319    -162.217 139.600  90.652  1.00 95.10           C
ATOM   2173  C   VAL A 319    -163.602 142.223  93.003  1.00 95.10           C
ATOM   2174  O   VAL A 319    -164.793 142.530  93.019  1.00 95.10           O
ATOM   2175  N   ASP A 320    -162.642 143.037  93.475  1.00252.47           N
ATOM   2176  CA  ASP A 320    -162.926 144.385  93.859  1.00252.47           C
ATOM   2177  CB  ASP A 320    -163.072 144.574  95.382  1.00252.47           C
ATOM   2178  CG  ASP A 320    -161.817 144.094  96.100  1.00252.47           C
ATOM   2179  OD1 ASP A 320    -160.801 143.789  95.421  1.00252.47           O
ATOM   2180  OD2 ASP A 320    -161.875 144.006  97.356  1.00252.47           O
ATOM   2181  C   ASP A 320    -161.820 145.238  93.332  1.00252.47           C
ATOM   2182  O   ASP A 320    -160.744 144.745  93.000  1.00252.47           O
ATOM   2183  N   SER A 321    -162.074 146.553  93.224  1.00158.50           N
ATOM   2184  CA  SER A 321    -161.096 147.454  92.692  1.00158.50           C
ATOM   2185  CB  SER A 321    -161.611 148.902  92.629  1.00158.50           C
ATOM   2186  OG  SER A 321    -160.609 149.755  92.099  1.00158.50           O
ATOM   2187  C   SER A 321    -159.916 147.441  93.602  1.00158.50           C
ATOM   2188  O   SER A 321    -158.781 147.595  93.158  1.00158.50           O
ATOM   2189  N   LEU A 322    -160.148 147.225  94.909  1.00217.17           N
ATOM   2190  CA  LEU A 322    -159.039 147.310  95.806  1.00217.17           C
ATOM   2191  CB  LEU A 322    -159.411 147.255  97.306  1.00217.17           C
ATOM   2192  CG  LEU A 322    -159.987 145.931  97.839  1.00217.17           C
ATOM   2193  CD1 LEU A 322    -158.935 144.811  97.880  1.00217.17           C
ATOM   2194  CD2 LEU A 322    -160.665 146.143  99.202  1.00217.17           C
ATOM   2195  C   LEU A 322    -158.028 146.261  95.479  1.00217.17           C
ATOM   2196  O   LEU A 322    -156.833 146.550  95.527  1.00217.17           O
ATOM   2197  N   PHE A 323    -158.418 145.018  95.113  1.00265.46           N
ATOM   2198  CA  PHE A 323    -157.264 144.194  94.928  1.00265.46           C
ATOM   2199  CB  PHE A 323    -157.362 142.697  95.338  1.00265.46           C
ATOM   2200  CG  PHE A 323    -157.988 141.787  94.338  1.00265.46           C
ATOM   2201  CD1 PHE A 323    -159.349 141.627  94.225  1.00265.46           C
ATOM   2202  CD2 PHE A 323    -157.160 141.059  93.515  1.00265.46           C
ATOM   2203  CE1 PHE A 323    -159.864 140.760  93.287  1.00265.46           C
ATOM   2204  CE2 PHE A 323    -157.667 140.193  92.578  1.00265.46           C
ATOM   2205  CZ  PHE A 323    -159.027 140.044  92.463  1.00265.46           C
ATOM   2206  C   PHE A 323    -156.761 144.367  93.530  1.00265.46           C
ATOM   2207  O   PHE A 323    -157.212 143.727  92.581  1.00265.46           O
ATOM   2208  N   ASN A 324    -155.810 145.314  93.379  1.00207.27           N
ATOM   2209  CA  ASN A 324    -155.171 145.559  92.121  1.00207.27           C
ATOM   2210  CB  ASN A 324    -155.664 146.854  91.431  1.00207.27           C
ATOM   2211  CG  ASN A 324    -155.307 148.102  92.244  1.00207.27           C
ATOM   2212  OD1 ASN A 324    -155.045 149.155  91.664  1.00207.27           O
ATOM   2213  ND2 ASN A 324    -155.263 147.987  93.598  1.00207.27           N
ATOM   2214  C   ASN A 324    -153.707 145.688  92.411  1.00207.27           C
ATOM   2215  O   ASN A 324    -153.038 146.628  91.983  1.00207.27           O
ATOM   2216  N   THR A 325    -153.133 144.686  93.091  1.00 65.86           N
ATOM   2217  CA  THR A 325    -151.787 144.883  93.531  1.00 65.86           C
ATOM   2218  CB  THR A 325    -151.739 144.930  95.041  1.00 65.86           C
ATOM   2219  OG1 THR A 325    -152.635 145.926  95.512  1.00 65.86           O
ATOM   2220  CG2 THR A 325    -150.322 145.258  95.540  1.00 65.86           C
ATOM   2221  C   THR A 325    -150.973 143.720  93.070  1.00 65.86           C
ATOM   2222  O   THR A 325    -151.500 142.723  92.580  1.00 65.86           O
ATOM   2223  N   THR A 326    -149.642 143.840  93.213  1.00 54.40           N
ATOM   2224  CA  THR A 326    -148.748 142.800  92.827  1.00 54.40           C
ATOM   2225  CB  THR A 326    -147.329 143.113  93.193  1.00 54.40           C
ATOM   2226  OG1 THR A 326    -146.923 144.314  92.553  1.00 54.40           O
ATOM   2227  CG2 THR A 326    -146.420 141.946  92.779  1.00 54.40           C
ATOM   2228  C   THR A 326    -149.156 141.597  93.599  1.00 54.40           C
ATOM   2229  O   THR A 326    -149.665 141.694  94.714  1.00 54.40           O
ATOM   2230  N   PHE A 327    -148.956 140.426  92.982  1.00108.15           N
ATOM   2231  CA  PHE A 327    -149.336 139.166  93.537  1.00108.15           C
ATOM   2232  CB  PHE A 327    -150.267 138.473  92.524  1.00108.15           C
ATOM   2233  CG  PHE A 327    -151.221 137.469  93.069  1.00108.15           C
ATOM   2234  CD1 PHE A 327    -150.840 136.182  93.369  1.00108.15           C
ATOM   2235  CD2 PHE A 327    -152.533 137.840  93.257  1.00108.15           C
ATOM   2236  CE1 PHE A 327    -151.762 135.284  93.856  1.00108.15           C
ATOM   2237  CE2 PHE A 327    -153.458 136.948  93.741  1.00108.15           C
ATOM   2238  CZ  PHE A 327    -153.070 135.666  94.044  1.00108.15           C
ATOM   2239  C   PHE A 327    -148.038 138.417  93.522  1.00108.15           C
ATOM   2240  O   PHE A 327    -147.273 138.538  92.568  1.00108.15           O
ATOM   2241  N   VAL A 328    -147.722 137.655  94.583  1.00 58.15           N
ATOM   2242  CA  VAL A 328    -146.479 136.937  94.565  1.00 58.15           C
ATOM   2243  CB  VAL A 328    -145.441 137.610  95.421  1.00 58.15           C
ATOM   2244  CG1 VAL A 328    -144.134 136.805  95.387  1.00 58.15           C
ATOM   2245  CG2 VAL A 328    -145.289 139.066  94.954  1.00 58.15           C
ATOM   2246  C   VAL A 328    -146.759 135.628  95.217  1.00 58.15           C
ATOM   2247  O   VAL A 328    -147.225 135.623  96.350  1.00 58.15           O
ATOM   2248  N   CYS A 329    -146.487 134.477  94.565  1.00100.77           N
ATOM   2249  CA  CYS A 329    -146.803 133.274  95.285  1.00100.77           C
ATOM   2250  CB  CYS A 329    -148.076 132.565  94.783  1.00100.77           C
ATOM   2251  SG  CYS A 329    -148.016 132.095  93.028  1.00100.77           S
ATOM   2252  C   CYS A 329    -145.660 132.309  95.227  1.00100.77           C
ATOM   2253  O   CYS A 329    -145.473 131.595  94.243  1.00100.77           O
ATOM   2254  N   THR A 330    -144.891 132.240  96.332  1.00 54.95           N
ATOM   2255  CA  THR A 330    -143.736 131.397  96.430  1.00 54.95           C
ATOM   2256  CB  THR A 330    -142.744 131.873  97.450  1.00 54.95           C
ATOM   2257  OG1 THR A 330    -142.308 133.187  97.136  1.00 54.95           O
ATOM   2258  CG2 THR A 330    -141.550 130.904  97.469  1.00 54.95           C
ATOM   2259  C   THR A 330    -144.113 130.007  96.820  1.00 54.95           C
ATOM   2260  O   THR A 330    -145.081 129.767  97.536  1.00 54.95           O
ATOM   2261  N   VAL A 331    -143.337 129.032  96.320  1.00111.21           N
ATOM   2262  CA  VAL A 331    -143.522 127.676  96.729  1.00111.21           C
ATOM   2263  CB  VAL A 331    -143.832 126.757  95.579  1.00111.21           C
ATOM   2264  CG1 VAL A 331    -145.172 127.213  94.986  1.00111.21           C
ATOM   2265  CG2 VAL A 331    -142.696 126.801  94.542  1.00111.21           C
ATOM   2266  C   VAL A 331    -142.202 127.301  97.316  1.00111.21           C
ATOM   2267  O   VAL A 331    -141.156 127.481  96.693  1.00111.21           O
ATOM   2268  N   THR A 332    -142.191 126.814  98.566  1.00 65.67           N
ATOM   2269  CA  THR A 332    -140.909 126.479  99.098  1.00 65.67           C
ATOM   2270  CB  THR A 332    -140.454 127.405 100.185  1.00 65.67           C
ATOM   2271  OG1 THR A 332    -140.380 128.736  99.696  1.00 65.67           O
ATOM   2272  CG2 THR A 332    -139.072 126.944 100.680  1.00 65.67           C
ATOM   2273  C   THR A 332    -141.008 125.127  99.694  1.00 65.67           C
ATOM   2274  O   THR A 332    -141.861 124.867 100.541  1.00 65.67           O
ATOM   2275  N   ASN A 333    -140.127 124.222  99.247  1.00260.81           N
ATOM   2276  CA  ASN A 333    -140.099 122.932  99.849  1.00260.81           C
ATOM   2277  CB  ASN A 333    -140.111 121.732  98.901  1.00260.81           C
ATOM   2278  CG  ASN A 333    -140.250 120.475  99.755  1.00260.81           C
ATOM   2279  OD1 ASN A 333    -139.260 119.852 100.135  1.00260.81           O
ATOM   2280  ND2 ASN A 333    -141.512 120.101 100.096  1.00260.81           N
ATOM   2281  C   ASN A 333    -138.765 122.844 100.466  1.00260.81           C
ATOM   2282  O   ASN A 333    -137.843 123.551 100.065  1.00260.81           O
ATOM   2283  N   ALA A 334    -138.622 121.996 101.491  1.00199.66           N
ATOM   2284  CA  ALA A 334    -137.278 121.865 101.915  1.00199.66           C
ATOM   2285  CB  ALA A 334    -137.124 121.189 103.287  1.00199.66           C
ATOM   2286  C   ALA A 334    -136.679 120.967 100.892  1.00199.66           C
ATOM   2287  O   ALA A 334    -136.737 119.741 100.979  1.00199.66           O
ATOM   2288  N   VAL A 335    -136.087 121.613  99.883  1.00135.51           N
ATOM   2289  CA  VAL A 335    -135.471 121.026  98.740  1.00135.51           C
ATOM   2290  CB  VAL A 335    -136.440 120.545  97.701  1.00135.51           C
ATOM   2291  CG1 VAL A 335    -137.278 119.402  98.295  1.00135.51           C
ATOM   2292  CG2 VAL A 335    -137.272 121.745  97.220  1.00135.51           C
ATOM   2293  C   VAL A 335    -134.794 122.218  98.163  1.00135.51           C
ATOM   2294  O   VAL A 335    -134.516 123.178  98.879  1.00135.51           O
ATOM   2295  N   GLY A 336    -134.487 122.204  96.861  1.00 58.38           N
ATOM   2296  CA  GLY A 336    -133.837 123.369  96.352  1.00 58.38           C
ATOM   2297  C   GLY A 336    -134.821 124.455  96.070  1.00 58.38           C
ATOM   2298  O   GLY A 336    -135.951 124.197  95.662  1.00 58.38           O
ATOM   2299  N   MET A 337    -134.332 125.705  96.239  1.00186.46           N
ATOM   2300  CA  MET A 337    -134.954 126.983  96.013  1.00186.46           C
ATOM   2301  CB  MET A 337    -134.467 127.665  94.715  1.00186.46           C
ATOM   2302  CG  MET A 337    -134.671 129.185  94.673  1.00186.46           C
ATOM   2303  SD  MET A 337    -134.192 129.976  93.107  1.00186.46           S
ATOM   2304  CE  MET A 337    -132.429 129.562  93.237  1.00186.46           C
ATOM   2305  C   MET A 337    -136.451 126.900  95.987  1.00186.46           C
ATOM   2306  O   MET A 337    -137.082 126.167  96.747  1.00186.46           O
ATOM   2307  N   GLY A 338    -137.055 127.764  95.147  1.00122.16           N
ATOM   2308  CA  GLY A 338    -138.471 127.851  94.961  1.00122.16           C
ATOM   2309  C   GLY A 338    -138.727 129.265  94.546  1.00122.16           C
ATOM   2310  O   GLY A 338    -137.829 130.102  94.624  1.00122.16           O
ATOM   2311  N   ARG A 339    -139.957 129.587  94.096  1.00284.44           N
ATOM   2312  CA  ARG A 339    -140.163 130.944  93.678  1.00284.44           C
ATOM   2313  CB  ARG A 339    -139.788 131.211  92.207  1.00284.44           C
ATOM   2314  CG  ARG A 339    -138.351 130.849  91.819  1.00284.44           C
ATOM   2315  CD  ARG A 339    -138.151 129.354  91.557  1.00284.44           C
ATOM   2316  NE  ARG A 339    -136.733 129.142  91.146  1.00284.44           N
ATOM   2317  CZ  ARG A 339    -136.366 129.299  89.840  1.00284.44           C
ATOM   2318  NH1 ARG A 339    -137.283 129.714  88.917  1.00284.44           N
ATOM   2319  NH2 ARG A 339    -135.081 129.043  89.456  1.00284.44           N
ATOM   2320  C   ARG A 339    -141.607 131.280  93.782  1.00284.44           C
ATOM   2321  O   ARG A 339    -142.415 130.470  94.228  1.00284.44           O
ATOM   2322  N   ALA A 340    -141.955 132.499  93.318  1.00257.63           N
ATOM   2323  CA  ALA A 340    -143.280 133.019  93.473  1.00257.63           C
ATOM   2324  CB  ALA A 340    -143.380 134.067  94.593  1.00257.63           C
ATOM   2325  C   ALA A 340    -143.732 133.686  92.215  1.00257.63           C
ATOM   2326  O   ALA A 340    -143.215 133.407  91.133  1.00257.63           O
ATOM   2327  N   GLU A 341    -144.738 134.588  92.328  1.00292.17           N
ATOM   2328  CA  GLU A 341    -145.335 135.030  91.106  1.00292.17           C
ATOM   2329  CB  GLU A 341    -146.633 134.266  90.785  1.00292.17           C
ATOM   2330  CG  GLU A 341    -146.430 132.777  90.489  1.00292.17           C
ATOM   2331  CD  GLU A 341    -146.295 132.586  88.986  1.00292.17           C
ATOM   2332  OE1 GLU A 341    -145.536 133.366  88.353  1.00292.17           O
ATOM   2333  OE2 GLU A 341    -146.958 131.656  88.451  1.00292.17           O
ATOM   2334  C   GLU A 341    -145.686 136.462  90.980  1.00292.17           C
ATOM   2335  O   GLU A 341    -145.049 137.360  91.529  1.00292.17           O
ATOM   2336  N   GLN A 342    -146.761 136.664  90.184  1.00292.48           N
ATOM   2337  CA  GLN A 342    -147.042 137.957  89.666  1.00292.48           C
ATOM   2338  CB  GLN A 342    -146.709 137.969  88.163  1.00292.48           C
ATOM   2339  CG  GLN A 342    -146.697 139.321  87.458  1.00292.48           C
ATOM   2340  CD  GLN A 342    -146.041 139.065  86.105  1.00292.48           C
ATOM   2341  OE1 GLN A 342    -144.844 138.792  86.032  1.00292.48           O
ATOM   2342  NE2 GLN A 342    -146.840 139.137  85.007  1.00292.48           N
ATOM   2343  C   GLN A 342    -148.429 138.477  89.884  1.00292.48           C
ATOM   2344  O   GLN A 342    -149.400 137.739  90.042  1.00292.48           O
ATOM   2345  N   VAL A 343    -148.483 139.826  89.801  1.00174.30           N
ATOM   2346  CA  VAL A 343    -149.495 140.826  90.037  1.00174.30           C
ATOM   2347  CB  VAL A 343    -149.036 142.173  89.573  1.00174.30           C
ATOM   2348  CG1 VAL A 343    -147.635 142.457  90.136  1.00174.30           C
ATOM   2349  CG2 VAL A 343    -149.098 142.183  88.035  1.00174.30           C
ATOM   2350  C   VAL A 343    -150.705 140.610  89.188  1.00174.30           C
ATOM   2351  O   VAL A 343    -150.757 139.729  88.332  1.00174.30           O
ATOM   2352  N   ILE A 344    -151.733 141.445  89.470  1.00 98.67           N
ATOM   2353  CA  ILE A 344    -152.983 141.470  88.766  1.00 98.67           C
ATOM   2354  CB  ILE A 344    -154.069 140.764  89.531  1.00 98.67           C
ATOM   2355  CG2 ILE A 344    -154.392 141.612  90.773  1.00 98.67           C
ATOM   2356  CG1 ILE A 344    -155.284 140.461  88.640  1.00 98.67           C
ATOM   2357  CD1 ILE A 344    -156.266 139.473  89.275  1.00 98.67           C
ATOM   2358  C   ILE A 344    -153.394 142.902  88.593  1.00 98.67           C
ATOM   2359  O   ILE A 344    -152.805 143.807  89.182  1.00 98.67           O
ATOM   2360  N   PHE A 345    -154.419 143.137  87.746  1.00 93.23           N
ATOM   2361  CA  PHE A 345    -154.926 144.458  87.484  1.00 93.23           C
ATOM   2362  CB  PHE A 345    -154.967 144.834  85.991  1.00 93.23           C
ATOM   2363  CG  PHE A 345    -153.571 144.954  85.491  1.00 93.23           C
ATOM   2364  CD1 PHE A 345    -152.853 146.110  85.699  1.00 93.23           C
ATOM   2365  CD2 PHE A 345    -152.982 143.917  84.806  1.00 93.23           C
ATOM   2366  CE1 PHE A 345    -151.564 146.227  85.236  1.00 93.23           C
ATOM   2367  CE2 PHE A 345    -151.693 144.029  84.340  1.00 93.23           C
ATOM   2368  CZ  PHE A 345    -150.981 145.184  84.557  1.00 93.23           C
ATOM   2369  C   PHE A 345    -156.343 144.467  87.943  1.00 93.23           C
ATOM   2370  O   PHE A 345    -156.784 143.561  88.646  1.00 93.23           O
ATOM   2371  N   VAL A 346    -157.077 145.542  87.604  1.00 28.12           N
ATOM   2372  CA  VAL A 346    -158.468 145.610  87.936  1.00 28.12           C
ATOM   2373  CB  VAL A 346    -159.062 146.957  87.639  1.00 28.12           C
ATOM   2374  CG1 VAL A 346    -160.565 146.921  87.961  1.00 28.12           C
ATOM   2375  CG2 VAL A 346    -158.282 148.021  88.430  1.00 28.12           C
ATOM   2376  C   VAL A 346    -159.129 144.598  87.042  1.00 28.12           C
ATOM   2377  O   VAL A 346    -159.993 143.835  87.549  1.00 28.12           O
ATOM   2378  OXT VAL A 346    -158.758 144.573  85.838  1.00 28.12           O
TER    2379      VAL A 346
END
