# Supplementary material for: Proteome-wide prediction of targets for aspirin: new insight into the molecular mechanism of aspirin
Source: PeerJ. 2016 Mar 10;4:e1791. doi: 10.7717/peerj.1791 (PMC4793309; doi:10.7717/peerj.1791)
Supplement: File S1 — The raw data contains all strucures of the identified 79 proteins. The Protocols show how to prepare protein strucure and run CDOCKER. [file peerj-04-1791-s004.zip › 79_protein_strucures/NP_003733.2_45-1315_53.254.pdb]

EXPDTA    THEORETICAL MODEL, MODELLER 9v7 2010/05/19 01:32:34
REMARK   6 MODELLER OBJECTIVE FUNCTION:      9306.9600
REMARK   6 MODELLER BEST TEMPLATE % SEQ ID:  53.254
REMARK   6 MODELLER BLK RESIDUE 1272:
ATOM      1  N   VAL A  45      47.351  78.327   6.140  1.00 30.17           N
ATOM      2  CA  VAL A  45      48.546  78.835   6.842  1.00 30.17           C
ATOM      3  CB  VAL A  45      48.604  80.332   6.728  1.00 30.17           C
ATOM      4  CG1 VAL A  45      48.858  80.691   5.254  1.00 30.17           C
ATOM      5  CG2 VAL A  45      47.289  80.923   7.268  1.00 30.17           C
ATOM      6  C   VAL A  45      48.513  78.436   8.278  1.00 30.17           C
ATOM      7  O   VAL A  45      48.288  77.271   8.600  1.00 30.17           O
ATOM      8  N   GLY A  46      48.701  79.409   9.185  1.00 32.85           N
ATOM      9  CA  GLY A  46      48.793  79.118  10.584  1.00 32.85           C
ATOM     10  C   GLY A  46      47.554  78.404  10.985  1.00 32.85           C
ATOM     11  O   GLY A  46      47.596  77.501  11.818  1.00 32.85           O
ATOM     12  N   PHE A  47      46.419  78.794  10.385  1.00 98.00           N
ATOM     13  CA  PHE A  47      45.156  78.245  10.752  1.00 98.00           C
ATOM     14  CB  PHE A  47      44.091  78.739   9.760  1.00 98.00           C
ATOM     15  CG  PHE A  47      42.773  78.884  10.429  1.00 98.00           C
ATOM     16  CD1 PHE A  47      41.884  77.842  10.529  1.00 98.00           C
ATOM     17  CD2 PHE A  47      42.439  80.107  10.962  1.00 98.00           C
ATOM     18  CE1 PHE A  47      40.672  78.027  11.150  1.00 98.00           C
ATOM     19  CE2 PHE A  47      41.232  80.300  11.584  1.00 98.00           C
ATOM     20  CZ  PHE A  47      40.349  79.256  11.674  1.00 98.00           C
ATOM     21  C   PHE A  47      45.260  76.751  10.606  1.00 98.00           C
ATOM     22  O   PHE A  47      45.218  76.029  11.601  1.00 98.00           O
ATOM     23  N   PHE A  48      45.451  76.240   9.369  1.00 82.20           N
ATOM     24  CA  PHE A  48      45.494  74.811   9.211  1.00 82.20           C
ATOM     25  CB  PHE A  48      45.132  74.281   7.802  1.00 82.20           C
ATOM     26  CG  PHE A  48      46.200  74.512   6.786  1.00 82.20           C
ATOM     27  CD1 PHE A  48      47.294  73.678   6.732  1.00 82.20           C
ATOM     28  CD2 PHE A  48      46.093  75.522   5.858  1.00 82.20           C
ATOM     29  CE1 PHE A  48      48.282  73.864   5.795  1.00 82.20           C
ATOM     30  CE2 PHE A  48      47.078  75.710   4.916  1.00 82.20           C
ATOM     31  CZ  PHE A  48      48.176  74.885   4.884  1.00 82.20           C
ATOM     32  C   PHE A  48      46.794  74.186   9.636  1.00 82.20           C
ATOM     33  O   PHE A  48      46.776  73.167  10.323  1.00 82.20           O
ATOM     34  N   GLN A  49      47.963  74.754   9.254  1.00189.42           N
ATOM     35  CA  GLN A  49      49.157  74.004   9.551  1.00189.42           C
ATOM     36  CB  GLN A  49      50.488  74.486   8.921  1.00189.42           C
ATOM     37  CG  GLN A  49      51.101  75.773   9.485  1.00189.42           C
ATOM     38  CD  GLN A  49      51.003  76.887   8.457  1.00189.42           C
ATOM     39  OE1 GLN A  49      51.015  75.659   8.406  1.00189.42           O
ATOM     40  NE2 GLN A  49      51.087  77.861   9.402  1.00189.42           N
ATOM     41  C   GLN A  49      49.393  73.955  11.019  1.00189.42           C
ATOM     42  O   GLN A  49      49.635  72.883  11.568  1.00189.42           O
ATOM     43  N   LEU A  50      49.276  75.108  11.703  1.00 49.71           N
ATOM     44  CA  LEU A  50      49.538  75.141  13.111  1.00 49.71           C
ATOM     45  CB  LEU A  50      49.303  76.526  13.739  1.00 49.71           C
ATOM     46  CG  LEU A  50      50.264  77.608  13.213  1.00 49.71           C
ATOM     47  CD1 LEU A  50      49.989  78.968  13.874  1.00 49.71           C
ATOM     48  CD2 LEU A  50      51.729  77.166  13.344  1.00 49.71           C
ATOM     49  C   LEU A  50      48.559  74.199  13.710  1.00 49.71           C
ATOM     50  O   LEU A  50      48.891  73.413  14.592  1.00 49.71           O
ATOM     51  N   PHE A  51      47.338  74.196  13.157  1.00133.99           N
ATOM     52  CA  PHE A  51      46.299  73.359  13.668  1.00133.99           C
ATOM     53  CB  PHE A  51      45.026  73.440  12.805  1.00133.99           C
ATOM     54  CG  PHE A  51      43.940  72.644  13.446  1.00133.99           C
ATOM     55  CD1 PHE A  51      43.863  71.282  13.266  1.00133.99           C
ATOM     56  CD2 PHE A  51      42.990  73.267  14.223  1.00133.99           C
ATOM     57  CE1 PHE A  51      42.856  70.553  13.855  1.00133.99           C
ATOM     58  CE2 PHE A  51      41.982  72.544  14.814  1.00133.99           C
ATOM     59  CZ  PHE A  51      41.914  71.184  14.631  1.00133.99           C
ATOM     60  C   PHE A  51      46.793  71.939  13.637  1.00133.99           C
ATOM     61  O   PHE A  51      46.458  71.139  14.507  1.00133.99           O
ATOM     62  N   ARG A  52      47.527  71.589  12.569  1.00194.14           N
ATOM     63  CA  ARG A  52      48.157  70.323  12.287  1.00194.14           C
ATOM     64  CB  ARG A  52      48.289  70.040  10.783  1.00194.14           C
ATOM     65  CG  ARG A  52      47.005  69.481  10.169  1.00194.14           C
ATOM     66  CD  ARG A  52      46.969  67.951  10.200  1.00194.14           C
ATOM     67  NE  ARG A  52      45.691  67.497   9.585  1.00194.14           N
ATOM     68  CZ  ARG A  52      45.642  66.293   8.943  1.00194.14           C
ATOM     69  NH1 ARG A  52      46.767  65.526   8.845  1.00194.14           N
ATOM     70  NH2 ARG A  52      44.472  65.853   8.396  1.00194.14           N
ATOM     71  C   ARG A  52      49.518  70.114  12.905  1.00194.14           C
ATOM     72  O   ARG A  52      50.113  69.077  12.643  1.00194.14           O
ATOM     73  N   PHE A  53      50.122  71.083  13.620  1.00122.19           N
ATOM     74  CA  PHE A  53      51.517  70.962  13.996  1.00122.19           C
ATOM     75  CB  PHE A  53      52.101  72.204  14.708  1.00122.19           C
ATOM     76  CG  PHE A  53      51.743  72.215  16.164  1.00122.19           C
ATOM     77  CD1 PHE A  53      50.474  72.492  16.611  1.00122.19           C
ATOM     78  CD2 PHE A  53      52.716  71.968  17.106  1.00122.19           C
ATOM     79  CE1 PHE A  53      50.171  72.506  17.953  1.00122.19           C
ATOM     80  CE2 PHE A  53      52.427  71.979  18.451  1.00122.19           C
ATOM     81  CZ  PHE A  53      51.150  72.247  18.879  1.00122.19           C
ATOM     82  C   PHE A  53      51.829  69.793  14.899  1.00122.19           C
ATOM     83  O   PHE A  53      50.952  69.170  15.495  1.00122.19           O
ATOM     84  N   SER A  54      53.161  69.537  15.010  1.00140.42           N
ATOM     85  CA  SER A  54      53.900  68.597  15.824  1.00140.42           C
ATOM     86  CB  SER A  54      53.920  68.999  17.308  1.00140.42           C
ATOM     87  OG  SER A  54      54.656  68.047  18.061  1.00140.42           O
ATOM     88  C   SER A  54      53.581  67.129  15.758  1.00140.42           C
ATOM     89  O   SER A  54      52.932  66.589  16.654  1.00140.42           O
ATOM     90  N   SER A  55      54.033  66.432  14.686  1.00 84.41           N
ATOM     91  CA  SER A  55      53.894  65.000  14.695  1.00 84.41           C
ATOM     92  CB  SER A  55      52.430  64.592  14.488  1.00 84.41           C
ATOM     93  OG  SER A  55      51.879  65.238  13.354  1.00 84.41           O
ATOM     94  C   SER A  55      54.788  64.374  13.653  1.00 84.41           C
ATOM     95  O   SER A  55      54.504  64.423  12.459  1.00 84.41           O
ATOM     96  N   SER A  56      55.930  63.784  14.079  1.00 96.65           N
ATOM     97  CA  SER A  56      56.806  63.133  13.140  1.00 96.65           C
ATOM     98  CB  SER A  56      58.170  62.765  13.749  1.00 96.65           C
ATOM     99  OG  SER A  56      58.983  62.128  12.775  1.00 96.65           O
ATOM    100  C   SER A  56      56.179  61.865  12.655  1.00 96.65           C
ATOM    101  O   SER A  56      55.496  61.822  11.634  1.00 96.65           O
ATOM    102  N   THR A  57      56.342  60.798  13.458  1.00 54.16           N
ATOM    103  CA  THR A  57      55.843  59.502  13.119  1.00 54.16           C
ATOM    104  CB  THR A  57      56.164  58.475  14.165  1.00 54.16           C
ATOM    105  OG1 THR A  57      57.569  58.393  14.351  1.00 54.16           O
ATOM    106  CG2 THR A  57      55.616  57.114  13.708  1.00 54.16           C
ATOM    107  C   THR A  57      54.370  59.655  13.047  1.00 54.16           C
ATOM    108  O   THR A  57      53.688  58.970  12.290  1.00 54.16           O
ATOM    109  N   ASP A  58      53.833  60.564  13.869  1.00 78.41           N
ATOM    110  CA  ASP A  58      52.419  60.743  13.893  1.00 78.41           C
ATOM    111  CB  ASP A  58      51.977  61.743  14.960  1.00 78.41           C
ATOM    112  CG  ASP A  58      52.454  61.212  16.299  1.00 78.41           C
ATOM    113  OD1 ASP A  58      52.683  59.978  16.397  1.00 78.41           O
ATOM    114  OD2 ASP A  58      52.609  62.037  17.239  1.00 78.41           O
ATOM    115  C   ASP A  58      51.941  61.221  12.553  1.00 78.41           C
ATOM    116  O   ASP A  58      51.013  60.631  12.010  1.00 78.41           O
ATOM    117  N   ILE A  59      52.578  62.248  11.941  1.00104.23           N
ATOM    118  CA  ILE A  59      52.080  62.706  10.665  1.00104.23           C
ATOM    119  CB  ILE A  59      52.839  63.820   9.981  1.00104.23           C
ATOM    120  CG2 ILE A  59      52.569  65.161  10.673  1.00104.23           C
ATOM    121  CG1 ILE A  59      54.309  63.437   9.765  1.00104.23           C
ATOM    122  CD1 ILE A  59      55.049  64.378   8.814  1.00104.23           C
ATOM    123  C   ILE A  59      52.136  61.563   9.714  1.00104.23           C
ATOM    124  O   ILE A  59      51.225  61.372   8.914  1.00104.23           O
ATOM    125  N   TRP A  60      53.214  60.767   9.786  1.00 73.30           N
ATOM    126  CA  TRP A  60      53.354  59.648   8.908  1.00 73.30           C
ATOM    127  CB  TRP A  60      54.705  58.942   9.102  1.00 73.30           C
ATOM    128  CG  TRP A  60      55.856  59.839   8.708  1.00 73.30           C
ATOM    129  CD2 TRP A  60      57.247  59.524   8.874  1.00 73.30           C
ATOM    130  CD1 TRP A  60      55.807  61.084   8.150  1.00 73.30           C
ATOM    131  NE1 TRP A  60      57.080  61.564   7.959  1.00 73.30           N
ATOM    132  CE2 TRP A  60      57.976  60.615   8.400  1.00 73.30           C
ATOM    133  CE3 TRP A  60      57.866  58.418   9.382  1.00 73.30           C
ATOM    134  CZ2 TRP A  60      59.341  60.616   8.427  1.00 73.30           C
ATOM    135  CZ3 TRP A  60      59.244  58.423   9.405  1.00 73.30           C
ATOM    136  CH2 TRP A  60      59.967  59.501   8.937  1.00 73.30           C
ATOM    137  C   TRP A  60      52.231  58.685   9.163  1.00 73.30           C
ATOM    138  O   TRP A  60      51.597  58.205   8.225  1.00 73.30           O
ATOM    139  N   LEU A  61      51.927  58.391  10.442  1.00133.36           N
ATOM    140  CA  LEU A  61      50.853  57.479  10.720  1.00133.36           C
ATOM    141  CB  LEU A  61      50.682  57.139  12.212  1.00133.36           C
ATOM    142  CG  LEU A  61      51.613  56.009  12.700  1.00133.36           C
ATOM    143  CD1 LEU A  61      53.091  56.304  12.420  1.00133.36           C
ATOM    144  CD2 LEU A  61      51.351  55.678  14.177  1.00133.36           C
ATOM    145  C   LEU A  61      49.589  58.070  10.203  1.00133.36           C
ATOM    146  O   LEU A  61      48.750  57.369   9.642  1.00133.36           O
ATOM    147  N   MET A  62      49.438  59.396  10.338  1.00103.45           N
ATOM    148  CA  MET A  62      48.234  60.029   9.910  1.00103.45           C
ATOM    149  CB  MET A  62      48.260  61.557  10.070  1.00103.45           C
ATOM    150  CG  MET A  62      48.343  62.008  11.527  1.00103.45           C
ATOM    151  SD  MET A  62      47.847  63.734  11.810  1.00103.45           S
ATOM    152  CE  MET A  62      49.375  64.431  11.134  1.00103.45           C
ATOM    153  C   MET A  62      48.060  59.743   8.454  1.00103.45           C
ATOM    154  O   MET A  62      46.974  59.368   8.015  1.00103.45           O
ATOM    155  N   PHE A  63      49.141  59.873   7.665  1.00 58.05           N
ATOM    156  CA  PHE A  63      49.002  59.637   6.260  1.00 58.05           C
ATOM    157  CB  PHE A  63      50.296  59.855   5.453  1.00 58.05           C
ATOM    158  CG  PHE A  63      50.527  61.319   5.303  1.00 58.05           C
ATOM    159  CD1 PHE A  63      51.216  62.032   6.255  1.00 58.05           C
ATOM    160  CD2 PHE A  63      50.051  61.982   4.195  1.00 58.05           C
ATOM    161  CE1 PHE A  63      51.425  63.383   6.107  1.00 58.05           C
ATOM    162  CE2 PHE A  63      50.256  63.332   4.040  1.00 58.05           C
ATOM    163  CZ  PHE A  63      50.945  64.036   4.998  1.00 58.05           C
ATOM    164  C   PHE A  63      48.574  58.224   6.019  1.00 58.05           C
ATOM    165  O   PHE A  63      47.594  57.998   5.313  1.00 58.05           O
ATOM    166  N   VAL A  64      49.245  57.238   6.652  1.00116.33           N
ATOM    167  CA  VAL A  64      48.968  55.865   6.325  1.00116.33           C
ATOM    168  CB  VAL A  64      49.762  54.857   7.113  1.00116.33           C
ATOM    169  CG1 VAL A  64      51.248  55.091   6.821  1.00116.33           C
ATOM    170  CG2 VAL A  64      49.396  54.920   8.603  1.00116.33           C
ATOM    171  C   VAL A  64      47.521  55.570   6.531  1.00116.33           C
ATOM    172  O   VAL A  64      46.871  55.017   5.646  1.00116.33           O
ATOM    173  N   GLY A  65      46.957  55.996   7.671  1.00 40.24           N
ATOM    174  CA  GLY A  65      45.580  55.705   7.908  1.00 40.24           C
ATOM    175  C   GLY A  65      44.776  56.337   6.824  1.00 40.24           C
ATOM    176  O   GLY A  65      43.894  55.688   6.261  1.00 40.24           O
ATOM    177  N   SER A  66      45.103  57.595   6.456  1.00115.36           N
ATOM    178  CA  SER A  66      44.273  58.279   5.509  1.00115.36           C
ATOM    179  CB  SER A  66      44.664  59.749   5.233  1.00115.36           C
ATOM    180  OG  SER A  66      45.959  59.869   4.673  1.00115.36           O
ATOM    181  C   SER A  66      44.196  57.477   4.250  1.00115.36           C
ATOM    182  O   SER A  66      43.113  57.325   3.693  1.00115.36           O
ATOM    183  N   LEU A  67      45.307  56.840   3.838  1.00 96.95           N
ATOM    184  CA  LEU A  67      45.273  56.061   2.635  1.00 96.95           C
ATOM    185  CB  LEU A  67      46.641  55.406   2.339  1.00 96.95           C
ATOM    186  CG  LEU A  67      46.802  54.700   0.969  1.00 96.95           C
ATOM    187  CD1 LEU A  67      48.214  54.107   0.840  1.00 96.95           C
ATOM    188  CD2 LEU A  67      45.723  53.639   0.690  1.00 96.95           C
ATOM    189  C   LEU A  67      44.253  54.984   2.840  1.00 96.95           C
ATOM    190  O   LEU A  67      43.417  54.729   1.974  1.00 96.95           O
ATOM    191  N   CYS A  68      44.254  54.358   4.027  1.00 54.12           N
ATOM    192  CA  CYS A  68      43.357  53.269   4.251  1.00 54.12           C
ATOM    193  CB  CYS A  68      43.595  52.638   5.620  1.00 54.12           C
ATOM    194  SG  CYS A  68      45.255  51.888   5.646  1.00 54.12           S
ATOM    195  C   CYS A  68      41.954  53.765   4.081  1.00 54.12           C
ATOM    196  O   CYS A  68      41.123  53.096   3.467  1.00 54.12           O
ATOM    197  N   ALA A  69      41.669  54.990   4.554  1.00 39.41           N
ATOM    198  CA  ALA A  69      40.340  55.516   4.413  1.00 39.41           C
ATOM    199  CB  ALA A  69      40.214  56.952   4.948  1.00 39.41           C
ATOM    200  C   ALA A  69      40.014  55.549   2.950  1.00 39.41           C
ATOM    201  O   ALA A  69      38.916  55.170   2.544  1.00 39.41           O
ATOM    202  N   PHE A  70      40.986  55.949   2.110  1.00106.18           N
ATOM    203  CA  PHE A  70      40.737  56.049   0.699  1.00106.18           C
ATOM    204  CB  PHE A  70      42.018  56.399  -0.079  1.00106.18           C
ATOM    205  CG  PHE A  70      41.762  56.207  -1.535  1.00106.18           C
ATOM    206  CD1 PHE A  70      41.191  57.199  -2.294  1.00106.18           C
ATOM    207  CD2 PHE A  70      42.104  55.021  -2.143  1.00106.18           C
ATOM    208  CE1 PHE A  70      40.961  57.016  -3.636  1.00106.18           C
ATOM    209  CE2 PHE A  70      41.877  54.829  -3.485  1.00106.18           C
ATOM    210  CZ  PHE A  70      41.305  55.828  -4.234  1.00106.18           C
ATOM    211  C   PHE A  70      40.254  54.728   0.191  1.00106.18           C
ATOM    212  O   PHE A  70      39.165  54.628  -0.369  1.00106.18           O
ATOM    213  N   LEU A  71      41.003  53.653   0.470  1.00 65.34           N
ATOM    214  CA  LEU A  71      40.656  52.358  -0.035  1.00 65.34           C
ATOM    215  CB  LEU A  71      41.612  51.250   0.441  1.00 65.34           C
ATOM    216  CG  LEU A  71      43.050  51.411  -0.087  1.00 65.34           C
ATOM    217  CD1 LEU A  71      43.961  50.280   0.417  1.00 65.34           C
ATOM    218  CD2 LEU A  71      43.068  51.555  -1.618  1.00 65.34           C
ATOM    219  C   LEU A  71      39.286  52.022   0.468  1.00 65.34           C
ATOM    220  O   LEU A  71      38.567  51.211  -0.114  1.00 65.34           O
ATOM    221  N   HIS A  72      38.914  52.577   1.628  1.00 81.83           N
ATOM    222  CA  HIS A  72      37.625  52.266   2.166  1.00 81.83           C
ATOM    223  ND1 HIS A  72      35.909  50.932   4.430  1.00 81.83           N
ATOM    224  CG  HIS A  72      36.208  52.264   4.259  1.00 81.83           C
ATOM    225  CB  HIS A  72      37.466  52.756   3.611  1.00 81.83           C
ATOM    226  NE2 HIS A  72      34.219  52.080   5.306  1.00 81.83           N
ATOM    227  CD2 HIS A  72      35.165  52.952   4.799  1.00 81.83           C
ATOM    228  CE1 HIS A  72      34.709  50.879   5.060  1.00 81.83           C
ATOM    229  C   HIS A  72      36.512  52.841   1.345  1.00 81.83           C
ATOM    230  O   HIS A  72      35.607  52.117   0.928  1.00 81.83           O
ATOM    231  N   GLY A  73      36.568  54.157   1.055  1.00 57.73           N
ATOM    232  CA  GLY A  73      35.477  54.764   0.357  1.00 57.73           C
ATOM    233  C   GLY A  73      35.375  54.086  -0.945  1.00 57.73           C
ATOM    234  O   GLY A  73      34.291  53.623  -1.273  1.00 57.73           O
ATOM    235  N   ILE A  74      36.506  53.907  -1.661  1.00191.02           N
ATOM    236  CA  ILE A  74      36.381  53.342  -2.971  1.00191.02           C
ATOM    237  CB  ILE A  74      37.589  53.198  -3.870  1.00191.02           C
ATOM    238  CG2 ILE A  74      38.492  54.395  -3.535  1.00191.02           C
ATOM    239  CG1 ILE A  74      38.371  51.887  -3.728  1.00191.02           C
ATOM    240  CD1 ILE A  74      39.398  51.867  -2.624  1.00191.02           C
ATOM    241  C   ILE A  74      35.834  51.967  -2.786  1.00191.02           C
ATOM    242  O   ILE A  74      35.139  51.449  -3.654  1.00191.02           O
ATOM    243  N   ALA A  75      36.129  51.344  -1.628  1.00 49.76           N
ATOM    244  CA  ALA A  75      35.679  50.006  -1.381  1.00 49.76           C
ATOM    245  CB  ALA A  75      35.979  49.519   0.049  1.00 49.76           C
ATOM    246  C   ALA A  75      34.187  49.976  -1.549  1.00 49.76           C
ATOM    247  O   ALA A  75      33.643  48.994  -2.052  1.00 49.76           O
ATOM    248  N   GLN A  76      33.479  51.037  -1.117  1.00 56.89           N
ATOM    249  CA  GLN A  76      32.045  51.064  -1.238  1.00 56.89           C
ATOM    250  CB  GLN A  76      31.431  52.279  -0.514  1.00 56.89           C
ATOM    251  CG  GLN A  76      29.900  52.316  -0.513  1.00 56.89           C
ATOM    252  CD  GLN A  76      29.458  53.545   0.274  1.00 56.89           C
ATOM    253  OE1 GLN A  76      28.266  53.823   0.395  1.00 56.89           O
ATOM    254  NE2 GLN A  76      30.443  54.302   0.829  1.00 56.89           N
ATOM    255  C   GLN A  76      31.618  51.094  -2.683  1.00 56.89           C
ATOM    256  O   GLN A  76      30.766  50.304  -3.072  1.00 56.89           O
ATOM    257  N   PRO A  77      32.141  51.922  -3.539  1.00118.97           N
ATOM    258  CA  PRO A  77      31.697  51.857  -4.896  1.00118.97           C
ATOM    259  CD  PRO A  77      32.362  53.301  -3.211  1.00118.97           C
ATOM    260  CB  PRO A  77      32.383  53.025  -5.600  1.00118.97           C
ATOM    261  CG  PRO A  77      33.099  53.779  -4.459  1.00118.97           C
ATOM    262  C   PRO A  77      31.982  50.546  -5.520  1.00118.97           C
ATOM    263  O   PRO A  77      31.143  50.061  -6.278  1.00118.97           O
ATOM    264  N   GLY A  78      33.134  49.942  -5.184  1.00 38.09           N
ATOM    265  CA  GLY A  78      33.475  48.696  -5.790  1.00 38.09           C
ATOM    266  C   GLY A  78      32.352  47.786  -5.460  1.00 38.09           C
ATOM    267  O   GLY A  78      31.851  47.086  -6.337  1.00 38.09           O
ATOM    268  N   VAL A  79      31.850  47.880  -4.213  1.00 97.31           N
ATOM    269  CA  VAL A  79      30.796  47.003  -3.813  1.00 97.31           C
ATOM    270  CB  VAL A  79      30.294  47.181  -2.405  1.00 97.31           C
ATOM    271  CG1 VAL A  79      29.159  48.217  -2.374  1.00 97.31           C
ATOM    272  CG2 VAL A  79      29.863  45.800  -1.884  1.00 97.31           C
ATOM    273  C   VAL A  79      29.639  47.205  -4.741  1.00 97.31           C
ATOM    274  O   VAL A  79      28.941  46.251  -5.075  1.00 97.31           O
ATOM    275  N   LEU A  80      29.398  48.457  -5.179  1.00 98.07           N
ATOM    276  CA  LEU A  80      28.307  48.720  -6.078  1.00 98.07           C
ATOM    277  CB  LEU A  80      28.049  50.213  -6.325  1.00 98.07           C
ATOM    278  CG  LEU A  80      27.355  50.908  -5.140  1.00 98.07           C
ATOM    279  CD1 LEU A  80      25.932  50.361  -4.942  1.00 98.07           C
ATOM    280  CD2 LEU A  80      28.196  50.828  -3.859  1.00 98.07           C
ATOM    281  C   LEU A  80      28.493  48.063  -7.403  1.00 98.07           C
ATOM    282  O   LEU A  80      27.574  47.416  -7.905  1.00 98.07           O
ATOM    283  N   LEU A  81      29.697  48.172  -7.989  1.00 61.54           N
ATOM    284  CA  LEU A  81      29.901  47.620  -9.293  1.00 61.54           C
ATOM    285  CB  LEU A  81      31.336  47.790  -9.807  1.00 61.54           C
ATOM    286  CG  LEU A  81      31.512  47.113 -11.171  1.00 61.54           C
ATOM    287  CD1 LEU A  81      30.422  47.597 -12.136  1.00 61.54           C
ATOM    288  CD2 LEU A  81      32.933  47.304 -11.725  1.00 61.54           C
ATOM    289  C   LEU A  81      29.616  46.159  -9.222  1.00 61.54           C
ATOM    290  O   LEU A  81      28.956  45.609 -10.103  1.00 61.54           O
ATOM    291  N   ILE A  82      30.061  45.507  -8.132  1.00113.38           N
ATOM    292  CA  ILE A  82      29.858  44.098  -7.984  1.00113.38           C
ATOM    293  CB  ILE A  82      30.386  43.543  -6.693  1.00113.38           C
ATOM    294  CG2 ILE A  82      29.609  42.247  -6.411  1.00113.38           C
ATOM    295  CG1 ILE A  82      31.912  43.335  -6.738  1.00113.38           C
ATOM    296  CD1 ILE A  82      32.768  44.583  -6.903  1.00113.38           C
ATOM    297  C   ILE A  82      28.398  43.798  -8.024  1.00113.38           C
ATOM    298  O   ILE A  82      27.985  42.929  -8.788  1.00113.38           O
ATOM    299  N   PHE A  83      27.574  44.576  -7.292  1.00137.64           N
ATOM    300  CA  PHE A  83      26.152  44.351  -7.231  1.00137.64           C
ATOM    301  CB  PHE A  83      25.370  45.461  -6.490  1.00137.64           C
ATOM    302  CG  PHE A  83      23.897  45.200  -6.606  1.00137.64           C
ATOM    303  CD1 PHE A  83      23.200  45.613  -7.721  1.00137.64           C
ATOM    304  CD2 PHE A  83      23.199  44.561  -5.606  1.00137.64           C
ATOM    305  CE1 PHE A  83      21.849  45.386  -7.848  1.00137.64           C
ATOM    306  CE2 PHE A  83      21.846  44.330  -5.725  1.00137.64           C
ATOM    307  CZ  PHE A  83      21.167  44.740  -6.847  1.00137.64           C
ATOM    308  C   PHE A  83      25.695  44.352  -8.647  1.00137.64           C
ATOM    309  O   PHE A  83      24.710  43.704  -8.995  1.00137.64           O
ATOM    310  N   GLY A  84      26.391  45.126  -9.497  1.00 66.78           N
ATOM    311  CA  GLY A  84      26.040  45.127 -10.879  1.00 66.78           C
ATOM    312  C   GLY A  84      26.289  43.786 -11.512  1.00 66.78           C
ATOM    313  O   GLY A  84      25.378  43.171 -12.059  1.00 66.78           O
ATOM    314  N   THR A  85      27.510  43.240 -11.382  1.00120.79           N
ATOM    315  CA  THR A  85      27.849  42.040 -12.100  1.00120.79           C
ATOM    316  CB  THR A  85      29.261  41.589 -11.837  1.00120.79           C
ATOM    317  OG1 THR A  85      29.591  40.498 -12.682  1.00120.79           O
ATOM    318  CG2 THR A  85      29.414  41.187 -10.360  1.00120.79           C
ATOM    319  C   THR A  85      26.914  40.949 -11.701  1.00120.79           C
ATOM    320  O   THR A  85      26.423  40.196 -12.539  1.00120.79           O
ATOM    321  N   MET A  86      26.613  40.858 -10.402  1.00113.19           N
ATOM    322  CA  MET A  86      25.757  39.810  -9.951  1.00113.19           C
ATOM    323  CB  MET A  86      25.622  39.758  -8.415  1.00113.19           C
ATOM    324  CG  MET A  86      24.899  40.962  -7.805  1.00113.19           C
ATOM    325  SD  MET A  86      24.702  40.894  -5.996  1.00113.19           S
ATOM    326  CE  MET A  86      26.425  41.296  -5.581  1.00113.19           C
ATOM    327  C   MET A  86      24.396  40.005 -10.534  1.00113.19           C
ATOM    328  O   MET A  86      23.764  39.033 -10.942  1.00113.19           O
ATOM    329  N   THR A  87      23.921  41.269 -10.599  1.00135.29           N
ATOM    330  CA  THR A  87      22.589  41.559 -11.042  1.00135.29           C
ATOM    331  CB  THR A  87      22.206  42.998 -10.813  1.00135.29           C
ATOM    332  OG1 THR A  87      20.796  43.121 -10.741  1.00135.29           O
ATOM    333  CG2 THR A  87      22.733  43.864 -11.968  1.00135.29           C
ATOM    334  C   THR A  87      22.475  41.220 -12.497  1.00135.29           C
ATOM    335  O   THR A  87      21.419  40.777 -12.941  1.00135.29           O
ATOM    336  N   ASP A  88      23.547  41.492 -13.274  1.00120.79           N
ATOM    337  CA  ASP A  88      23.678  41.216 -14.683  1.00120.79           C
ATOM    338  CB  ASP A  88      24.935  41.850 -15.293  1.00120.79           C
ATOM    339  CG  ASP A  88      24.842  43.355 -15.148  1.00120.79           C
ATOM    340  OD1 ASP A  88      23.889  43.828 -14.472  1.00120.79           O
ATOM    341  OD2 ASP A  88      25.731  44.047 -15.710  1.00120.79           O
ATOM    342  C   ASP A  88      23.852  39.751 -14.933  1.00120.79           C
ATOM    343  O   ASP A  88      23.348  39.231 -15.920  1.00120.79           O
ATOM    344  N   VAL A  89      24.627  39.066 -14.073  1.00117.78           N
ATOM    345  CA  VAL A  89      24.918  37.660 -14.167  1.00117.78           C
ATOM    346  CB  VAL A  89      25.900  37.167 -13.146  1.00117.78           C
ATOM    347  CG1 VAL A  89      25.904  35.631 -13.193  1.00117.78           C
ATOM    348  CG2 VAL A  89      27.282  37.766 -13.459  1.00117.78           C
ATOM    349  C   VAL A  89      23.651  36.961 -13.939  1.00117.78           C
ATOM    350  O   VAL A  89      23.420  35.875 -14.466  1.00117.78           O
ATOM    351  N   PHE A  90      22.723  37.656 -13.249  1.00259.73           N
ATOM    352  CA  PHE A  90      21.410  37.148 -13.034  1.00259.73           C
ATOM    353  CB  PHE A  90      20.469  38.069 -12.271  1.00259.73           C
ATOM    354  CG  PHE A  90      20.663  37.909 -10.796  1.00259.73           C
ATOM    355  CD1 PHE A  90      20.321  36.725 -10.178  1.00259.73           C
ATOM    356  CD2 PHE A  90      21.196  38.917 -10.028  1.00259.73           C
ATOM    357  CE1 PHE A  90      20.488  36.554  -8.824  1.00259.73           C
ATOM    358  CE2 PHE A  90      21.368  38.755  -8.673  1.00259.73           C
ATOM    359  CZ  PHE A  90      21.012  37.573  -8.069  1.00259.73           C
ATOM    360  C   PHE A  90      20.878  36.816 -14.406  1.00259.73           C
ATOM    361  O   PHE A  90      19.884  36.106 -14.409  1.00259.73           O
ATOM    362  N   ILE A  91      21.466  37.466 -15.488  1.00254.87           N
ATOM    363  CA  ILE A  91      21.687  37.356 -16.948  1.00254.87           C
ATOM    364  CB  ILE A  91      22.133  36.007 -17.468  1.00254.87           C
ATOM    365  CG2 ILE A  91      21.341  34.867 -16.830  1.00254.87           C
ATOM    366  CG1 ILE A  91      22.203  36.036 -19.003  1.00254.87           C
ATOM    367  CD1 ILE A  91      22.935  34.838 -19.603  1.00254.87           C
ATOM    368  C   ILE A  91      20.837  38.118 -17.938  1.00254.87           C
ATOM    369  O   ILE A  91      19.814  37.663 -18.427  1.00254.87           O
ATOM    370  N   ASP A  92      21.343  39.269 -18.420  1.00211.37           N
ATOM    371  CA  ASP A  92      20.517  40.194 -19.159  1.00211.37           C
ATOM    372  CB  ASP A  92      21.221  41.522 -19.489  1.00211.37           C
ATOM    373  CG  ASP A  92      21.282  42.318 -18.192  1.00211.37           C
ATOM    374  OD1 ASP A  92      20.208  42.475 -17.551  1.00211.37           O
ATOM    375  OD2 ASP A  92      22.397  42.763 -17.813  1.00211.37           O
ATOM    376  C   ASP A  92      19.945  39.624 -20.422  1.00211.37           C
ATOM    377  O   ASP A  92      20.336  38.556 -20.888  1.00211.37           O
ATOM    378  N   TYR A  93      18.942  40.362 -20.962  1.00362.47           N
ATOM    379  CA  TYR A  93      18.169  40.051 -22.137  1.00362.47           C
ATOM    380  CB  TYR A  93      18.829  39.064 -23.123  1.00362.47           C
ATOM    381  CG  TYR A  93      19.995  39.718 -23.787  1.00362.47           C
ATOM    382  CD1 TYR A  93      21.251  39.661 -23.227  1.00362.47           C
ATOM    383  CD2 TYR A  93      19.831  40.387 -24.978  1.00362.47           C
ATOM    384  CE1 TYR A  93      22.324  40.262 -23.843  1.00362.47           C
ATOM    385  CE2 TYR A  93      20.899  40.991 -25.600  1.00362.47           C
ATOM    386  CZ  TYR A  93      22.149  40.929 -25.032  1.00362.47           C
ATOM    387  OH  TYR A  93      23.248  41.546 -25.667  1.00362.47           O
ATOM    388  C   TYR A  93      16.904  39.417 -21.655  1.00362.47           C
ATOM    389  O   TYR A  93      16.962  38.558 -20.784  1.00362.47           O
ATOM    390  N   ASP A  94      15.714  39.848 -22.133  1.00271.13           N
ATOM    391  CA  ASP A  94      14.537  39.145 -21.685  1.00271.13           C
ATOM    392  CB  ASP A  94      14.319  39.172 -20.154  1.00271.13           C
ATOM    393  CG  ASP A  94      13.104  38.319 -19.747  1.00271.13           C
ATOM    394  OD1 ASP A  94      11.968  38.577 -20.228  1.00271.13           O
ATOM    395  OD2 ASP A  94      13.293  37.409 -18.900  1.00271.13           O
ATOM    396  C   ASP A  94      13.305  39.720 -22.313  1.00271.13           C
ATOM    397  O   ASP A  94      13.140  40.935 -22.404  1.00271.13           O
ATOM    398  N   VAL A  95      12.417  38.823 -22.794  1.00152.93           N
ATOM    399  CA  VAL A  95      11.113  39.190 -23.265  1.00152.93           C
ATOM    400  CB  VAL A  95      11.104  39.668 -24.691  1.00152.93           C
ATOM    401  CG1 VAL A  95      11.606  38.538 -25.604  1.00152.93           C
ATOM    402  CG2 VAL A  95       9.687  40.148 -25.039  1.00152.93           C
ATOM    403  C   VAL A  95      10.262  37.954 -23.171  1.00152.93           C
ATOM    404  O   VAL A  95      10.665  36.885 -23.629  1.00152.93           O
ATOM    405  N   GLU A  96       9.066  38.049 -22.547  1.00331.03           N
ATOM    406  CA  GLU A  96       8.215  36.889 -22.497  1.00331.03           C
ATOM    407  CB  GLU A  96       8.905  35.635 -21.926  1.00331.03           C
ATOM    408  CG  GLU A  96       8.214  34.326 -22.324  1.00331.03           C
ATOM    409  CD  GLU A  96       7.244  33.919 -21.228  1.00331.03           C
ATOM    410  OE1 GLU A  96       7.464  34.343 -20.064  1.00331.03           O
ATOM    411  OE2 GLU A  96       6.278  33.171 -21.535  1.00331.03           O
ATOM    412  C   GLU A  96       7.021  37.217 -21.649  1.00331.03           C
ATOM    413  O   GLU A  96       7.060  38.150 -20.849  1.00331.03           O
ATOM    414  N   LEU A  97       5.917  36.452 -21.813  1.00226.97           N
ATOM    415  CA  LEU A  97       4.690  36.690 -21.093  1.00226.97           C
ATOM    416  CB  LEU A  97       3.447  36.175 -21.842  1.00226.97           C
ATOM    417  CG  LEU A  97       3.134  36.906 -23.159  1.00226.97           C
ATOM    418  CD1 LEU A  97       1.892  36.308 -23.841  1.00226.97           C
ATOM    419  CD2 LEU A  97       2.988  38.419 -22.933  1.00226.97           C
ATOM    420  C   LEU A  97       4.742  35.921 -19.811  1.00226.97           C
ATOM    421  O   LEU A  97       4.975  34.714 -19.814  1.00226.97           O
ATOM    422  N   GLN A  98       4.494  36.594 -18.667  1.00273.87           N
ATOM    423  CA  GLN A  98       4.605  35.881 -17.427  1.00273.87           C
ATOM    424  CB  GLN A  98       5.918  36.158 -16.679  1.00273.87           C
ATOM    425  CG  GLN A  98       6.091  37.604 -16.221  1.00273.87           C
ATOM    426  CD  GLN A  98       7.455  37.687 -15.554  1.00273.87           C
ATOM    427  OE1 GLN A  98       7.596  38.206 -14.449  1.00273.87           O
ATOM    428  NE2 GLN A  98       8.499  37.160 -16.249  1.00273.87           N
ATOM    429  C   GLN A  98       3.464  36.217 -16.517  1.00273.87           C
ATOM    430  O   GLN A  98       2.519  36.908 -16.893  1.00273.87           O
ATOM    431  N   GLU A  99       3.544  35.687 -15.279  1.00180.89           N
ATOM    432  CA  GLU A  99       2.546  35.823 -14.258  1.00180.89           C
ATOM    433  CB  GLU A  99       2.563  34.698 -13.206  1.00180.89           C
ATOM    434  CG  GLU A  99       2.112  33.341 -13.748  1.00180.89           C
ATOM    435  CD  GLU A  99       2.180  32.338 -12.605  1.00180.89           C
ATOM    436  OE1 GLU A  99       2.510  32.759 -11.464  1.00180.89           O
ATOM    437  OE2 GLU A  99       1.897  31.136 -12.859  1.00180.89           O
ATOM    438  C   GLU A  99       2.746  37.108 -13.525  1.00180.89           C
ATOM    439  O   GLU A  99       3.508  37.980 -13.940  1.00180.89           O
ATOM    440  N   LEU A 100       2.020  37.236 -12.395  1.00 70.11           N
ATOM    441  CA  LEU A 100       1.994  38.409 -11.572  1.00 70.11           C
ATOM    442  CB  LEU A 100       1.111  38.248 -10.321  1.00 70.11           C
ATOM    443  CG  LEU A 100      -0.391  38.096 -10.619  1.00 70.11           C
ATOM    444  CD1 LEU A 100      -1.199  37.942  -9.322  1.00 70.11           C
ATOM    445  CD2 LEU A 100      -0.908  39.245 -11.498  1.00 70.11           C
ATOM    446  C   LEU A 100       3.373  38.711 -11.085  1.00 70.11           C
ATOM    447  O   LEU A 100       3.733  39.881 -10.972  1.00 70.11           O
ATOM    448  N   GLN A 101       4.174  37.675 -10.760  1.00142.56           N
ATOM    449  CA  GLN A 101       5.501  37.939 -10.278  1.00142.56           C
ATOM    450  CB  GLN A 101       6.151  36.707  -9.622  1.00142.56           C
ATOM    451  CG  GLN A 101       5.397  36.251  -8.368  1.00142.56           C
ATOM    452  CD  GLN A 101       6.066  35.006  -7.805  1.00142.56           C
ATOM    453  OE1 GLN A 101       7.272  34.809  -7.941  1.00142.56           O
ATOM    454  NE2 GLN A 101       5.256  34.129  -7.155  1.00142.56           N
ATOM    455  C   GLN A 101       6.321  38.352 -11.458  1.00142.56           C
ATOM    456  O   GLN A 101       7.040  37.554 -12.058  1.00142.56           O
ATOM    457  N   ILE A 102       6.195  39.648 -11.800  1.00154.67           N
ATOM    458  CA  ILE A 102       6.796  40.328 -12.909  1.00154.67           C
ATOM    459  CB  ILE A 102       6.212  41.697 -13.097  1.00154.67           C
ATOM    460  CG2 ILE A 102       6.976  42.386 -14.238  1.00154.67           C
ATOM    461  CG1 ILE A 102       4.696  41.601 -13.347  1.00154.67           C
ATOM    462  CD1 ILE A 102       4.329  40.813 -14.604  1.00154.67           C
ATOM    463  C   ILE A 102       8.278  40.499 -12.763  1.00154.67           C
ATOM    464  O   ILE A 102       9.013  40.251 -13.715  1.00154.67           O
ATOM    465  N   PRO A 103       8.774  40.889 -11.622  1.00 89.75           N
ATOM    466  CA  PRO A 103      10.165  41.239 -11.540  1.00 89.75           C
ATOM    467  CD  PRO A 103       7.989  41.604 -10.632  1.00 89.75           C
ATOM    468  CB  PRO A 103      10.339  42.000 -10.221  1.00 89.75           C
ATOM    469  CG  PRO A 103       8.990  41.845  -9.493  1.00 89.75           C
ATOM    470  C   PRO A 103      11.139  40.131 -11.729  1.00 89.75           C
ATOM    471  O   PRO A 103      10.833  38.984 -11.406  1.00 89.75           O
ATOM    472  N   GLY A 104      12.323  40.477 -12.276  1.00132.11           N
ATOM    473  CA  GLY A 104      13.372  39.525 -12.457  1.00132.11           C
ATOM    474  C   GLY A 104      14.687  40.196 -12.221  1.00132.11           C
ATOM    475  O   GLY A 104      14.760  41.393 -11.946  1.00132.11           O
ATOM    476  N   LYS A 105      15.757  39.382 -12.277  1.00302.57           N
ATOM    477  CA  LYS A 105      17.117  39.809 -12.191  1.00302.57           C
ATOM    478  CB  LYS A 105      17.946  39.025 -11.162  1.00302.57           C
ATOM    479  CG  LYS A 105      17.632  37.534 -11.058  1.00302.57           C
ATOM    480  CD  LYS A 105      17.836  36.757 -12.353  1.00302.57           C
ATOM    481  CE  LYS A 105      16.565  36.038 -12.767  1.00302.57           C
ATOM    482  NZ  LYS A 105      15.418  36.637 -12.047  1.00302.57           N
ATOM    483  C   LYS A 105      17.608  39.695 -13.603  1.00302.57           C
ATOM    484  O   LYS A 105      16.753  39.461 -14.455  1.00302.57           O
ATOM    485  N   ALA A 106      18.940  39.767 -13.899  1.00195.49           N
ATOM    486  CA  ALA A 106      19.316  40.063 -15.260  1.00195.49           C
ATOM    487  CB  ALA A 106      20.818  40.193 -15.535  1.00195.49           C
ATOM    488  C   ALA A 106      18.733  39.160 -16.252  1.00195.49           C
ATOM    489  O   ALA A 106      18.285  39.656 -17.282  1.00195.49           O
ATOM    490  N   CYS A 107      18.818  37.843 -16.003  1.00340.51           N
ATOM    491  CA  CYS A 107      17.986  36.876 -16.638  1.00340.51           C
ATOM    492  CB  CYS A 107      16.877  37.412 -17.515  1.00340.51           C
ATOM    493  SG  CYS A 107      15.463  37.643 -16.425  1.00340.51           S
ATOM    494  C   CYS A 107      18.510  35.588 -17.123  1.00340.51           C
ATOM    495  O   CYS A 107      18.816  35.350 -18.288  1.00340.51           O
ATOM    496  N   VAL A 108      18.625  34.723 -16.118  1.00212.22           N
ATOM    497  CA  VAL A 108      18.621  33.323 -16.176  1.00212.22           C
ATOM    498  CB  VAL A 108      19.068  32.672 -14.897  1.00212.22           C
ATOM    499  CG1 VAL A 108      20.546  33.030 -14.661  1.00212.22           C
ATOM    500  CG2 VAL A 108      18.136  33.118 -13.757  1.00212.22           C
ATOM    501  C   VAL A 108      17.135  33.188 -16.293  1.00212.22           C
ATOM    502  O   VAL A 108      16.598  32.187 -16.752  1.00212.22           O
ATOM    503  N   ASN A 109      16.446  34.243 -15.784  1.00170.49           N
ATOM    504  CA  ASN A 109      15.022  34.432 -15.808  1.00170.49           C
ATOM    505  CB  ASN A 109      14.446  35.321 -14.697  1.00170.49           C
ATOM    506  CG  ASN A 109      14.222  34.423 -13.482  1.00170.49           C
ATOM    507  OD1 ASN A 109      15.087  33.624 -13.127  1.00170.49           O
ATOM    508  ND2 ASN A 109      13.042  34.568 -12.820  1.00170.49           N
ATOM    509  C   ASN A 109      14.537  34.836 -17.175  1.00170.49           C
ATOM    510  O   ASN A 109      13.336  34.962 -17.406  1.00170.49           O
ATOM    511  N   ASN A 110      15.495  35.073 -18.093  1.00244.17           N
ATOM    512  CA  ASN A 110      15.390  35.726 -19.375  1.00244.17           C
ATOM    513  CB  ASN A 110      16.752  35.949 -20.062  1.00244.17           C
ATOM    514  CG  ASN A 110      17.423  34.673 -20.537  1.00244.17           C
ATOM    515  OD1 ASN A 110      17.989  34.681 -21.627  1.00244.17           O
ATOM    516  ND2 ASN A 110      17.420  33.594 -19.714  1.00244.17           N
ATOM    517  C   ASN A 110      14.484  35.129 -20.392  1.00244.17           C
ATOM    518  O   ASN A 110      13.810  34.120 -20.204  1.00244.17           O
ATOM    519  N   THR A 111      14.406  35.868 -21.517  1.00112.17           N
ATOM    520  CA  THR A 111      13.635  35.478 -22.650  1.00112.17           C
ATOM    521  CB  THR A 111      13.670  36.489 -23.763  1.00112.17           C
ATOM    522  OG1 THR A 111      12.869  36.045 -24.848  1.00112.17           O
ATOM    523  CG2 THR A 111      15.120  36.721 -24.221  1.00112.17           C
ATOM    524  C   THR A 111      14.237  34.218 -23.155  1.00112.17           C
ATOM    525  O   THR A 111      13.522  33.289 -23.526  1.00112.17           O
ATOM    526  N   ILE A 112      15.581  34.145 -23.174  1.00152.53           N
ATOM    527  CA  ILE A 112      16.159  32.936 -23.658  1.00152.53           C
ATOM    528  CB  ILE A 112      17.661  32.930 -23.696  1.00152.53           C
ATOM    529  CG2 ILE A 112      18.115  31.530 -24.147  1.00152.53           C
ATOM    530  CG1 ILE A 112      18.187  34.067 -24.592  1.00152.53           C
ATOM    531  CD1 ILE A 112      17.727  33.974 -26.047  1.00152.53           C
ATOM    532  C   ILE A 112      15.725  31.874 -22.710  1.00152.53           C
ATOM    533  O   ILE A 112      15.267  30.817 -23.142  1.00152.53           O
ATOM    534  N   VAL A 113      15.814  32.122 -21.384  1.00364.39           N
ATOM    535  CA  VAL A 113      15.382  31.019 -20.584  1.00364.39           C
ATOM    536  CB  VAL A 113      16.473  30.042 -20.243  1.00364.39           C
ATOM    537  CG1 VAL A 113      17.022  29.437 -21.547  1.00364.39           C
ATOM    538  CG2 VAL A 113      17.531  30.751 -19.386  1.00364.39           C
ATOM    539  C   VAL A 113      14.804  31.489 -19.301  1.00364.39           C
ATOM    540  O   VAL A 113      15.168  32.543 -18.797  1.00364.39           O
ATOM    541  N   TRP A 114      13.861  30.690 -18.767  1.00365.02           N
ATOM    542  CA  TRP A 114      13.176  30.898 -17.526  1.00365.02           C
ATOM    543  CB  TRP A 114      13.770  31.906 -16.552  1.00365.02           C
ATOM    544  CG  TRP A 114      13.020  31.987 -15.246  1.00365.02           C
ATOM    545  CD2 TRP A 114      13.515  31.457 -14.008  1.00365.02           C
ATOM    546  CD1 TRP A 114      11.826  32.583 -14.961  1.00365.02           C
ATOM    547  NE1 TRP A 114      11.534  32.436 -13.626  1.00365.02           N
ATOM    548  CE2 TRP A 114      12.570  31.750 -13.026  1.00365.02           C
ATOM    549  CE3 TRP A 114      14.669  30.791 -13.714  1.00365.02           C
ATOM    550  CZ2 TRP A 114      12.764  31.375 -11.727  1.00365.02           C
ATOM    551  CZ3 TRP A 114      14.858  30.408 -12.406  1.00365.02           C
ATOM    552  CH2 TRP A 114      13.923  30.692 -11.432  1.00365.02           C
ATOM    553  C   TRP A 114      11.818  31.393 -17.869  1.00365.02           C
ATOM    554  O   TRP A 114      10.846  30.639 -17.866  1.00365.02           O
ATOM    555  N   THR A 115      11.737  32.702 -18.186  1.00156.30           N
ATOM    556  CA  THR A 115      10.472  33.313 -18.434  1.00156.30           C
ATOM    557  CB  THR A 115      10.599  34.784 -18.747  1.00156.30           C
ATOM    558  OG1 THR A 115       9.333  35.419 -18.662  1.00156.30           O
ATOM    559  CG2 THR A 115      11.210  34.986 -20.142  1.00156.30           C
ATOM    560  C   THR A 115       9.793  32.576 -19.542  1.00156.30           C
ATOM    561  O   THR A 115       8.633  32.194 -19.399  1.00156.30           O
ATOM    562  N   ASN A 116      10.479  32.318 -20.673  1.00 90.18           N
ATOM    563  CA  ASN A 116       9.751  31.610 -21.684  1.00 90.18           C
ATOM    564  CB  ASN A 116      10.557  31.421 -22.980  1.00 90.18           C
ATOM    565  CG  ASN A 116       9.592  30.957 -24.056  1.00 90.18           C
ATOM    566  OD1 ASN A 116       8.425  30.699 -23.772  1.00 90.18           O
ATOM    567  ND2 ASN A 116      10.087  30.850 -25.318  1.00 90.18           N
ATOM    568  C   ASN A 116       9.429  30.248 -21.157  1.00 90.18           C
ATOM    569  O   ASN A 116       8.267  29.905 -20.946  1.00 90.18           O
ATOM    570  N   SER A 117      10.484  29.448 -20.907  1.00182.84           N
ATOM    571  CA  SER A 117      10.407  28.135 -20.335  1.00182.84           C
ATOM    572  CB  SER A 117       9.597  28.107 -19.027  1.00182.84           C
ATOM    573  OG  SER A 117       9.552  26.787 -18.506  1.00182.84           O
ATOM    574  C   SER A 117       9.742  27.183 -21.281  1.00182.84           C
ATOM    575  O   SER A 117      10.019  25.987 -21.256  1.00182.84           O
ATOM    576  N   SER A 118       8.866  27.678 -22.170  1.00206.47           N
ATOM    577  CA  SER A 118       8.169  26.782 -23.040  1.00206.47           C
ATOM    578  CB  SER A 118       6.980  27.438 -23.772  1.00206.47           C
ATOM    579  OG  SER A 118       7.413  28.489 -24.622  1.00206.47           O
ATOM    580  C   SER A 118       9.098  26.197 -24.053  1.00206.47           C
ATOM    581  O   SER A 118       9.398  25.005 -24.015  1.00206.47           O
ATOM    582  N   LEU A 119       9.606  27.039 -24.980  1.00240.46           N
ATOM    583  CA  LEU A 119      10.456  26.603 -26.054  1.00240.46           C
ATOM    584  CB  LEU A 119      11.833  26.103 -25.586  1.00240.46           C
ATOM    585  CG  LEU A 119      12.666  27.198 -24.891  1.00240.46           C
ATOM    586  CD1 LEU A 119      12.998  28.345 -25.858  1.00240.46           C
ATOM    587  CD2 LEU A 119      11.990  27.681 -23.598  1.00240.46           C
ATOM    588  C   LEU A 119       9.777  25.518 -26.844  1.00240.46           C
ATOM    589  O   LEU A 119       8.730  24.995 -26.464  1.00240.46           O
ATOM    590  N   ASN A 120      10.323  25.188 -28.032  1.00104.74           N
ATOM    591  CA  ASN A 120       9.712  24.106 -28.747  1.00104.74           C
ATOM    592  CB  ASN A 120      10.405  23.779 -30.083  1.00104.74           C
ATOM    593  CG  ASN A 120       9.556  22.746 -30.816  1.00104.74           C
ATOM    594  OD1 ASN A 120       8.878  21.924 -30.202  1.00104.74           O
ATOM    595  ND2 ASN A 120       9.593  22.787 -32.175  1.00104.74           N
ATOM    596  C   ASN A 120       9.873  22.929 -27.850  1.00104.74           C
ATOM    597  O   ASN A 120       8.924  22.197 -27.572  1.00104.74           O
ATOM    598  N   GLN A 121      11.107  22.742 -27.355  1.00208.19           N
ATOM    599  CA  GLN A 121      11.361  21.727 -26.385  1.00208.19           C
ATOM    600  CB  GLN A 121      11.911  20.416 -26.983  1.00208.19           C
ATOM    601  CG  GLN A 121      13.271  20.555 -27.672  1.00208.19           C
ATOM    602  CD  GLN A 121      13.681  19.188 -28.210  1.00208.19           C
ATOM    603  OE1 GLN A 121      12.903  18.235 -28.192  1.00208.19           O
ATOM    604  NE2 GLN A 121      14.943  19.086 -28.706  1.00208.19           N
ATOM    605  C   GLN A 121      12.383  22.309 -25.465  1.00208.19           C
ATOM    606  O   GLN A 121      13.507  22.604 -25.871  1.00208.19           O
ATOM    607  N   ASN A 122      12.016  22.519 -24.188  1.00120.50           N
ATOM    608  CA  ASN A 122      12.993  23.059 -23.303  1.00120.50           C
ATOM    609  CB  ASN A 122      12.453  24.167 -22.379  1.00120.50           C
ATOM    610  CG  ASN A 122      11.312  23.594 -21.554  1.00120.50           C
ATOM    611  OD1 ASN A 122      10.447  22.893 -22.078  1.00120.50           O
ATOM    612  ND2 ASN A 122      11.309  23.893 -20.227  1.00120.50           N
ATOM    613  C   ASN A 122      13.470  21.926 -22.465  1.00120.50           C
ATOM    614  O   ASN A 122      12.690  21.246 -21.800  1.00120.50           O
ATOM    615  N   MET A 123      14.788  21.673 -22.482  1.00148.93           N
ATOM    616  CA  MET A 123      15.222  20.570 -21.689  1.00148.93           C
ATOM    617  CB  MET A 123      16.729  20.274 -21.804  1.00148.93           C
ATOM    618  CG  MET A 123      17.186  19.845 -23.201  1.00148.93           C
ATOM    619  SD  MET A 123      16.556  18.234 -23.757  1.00148.93           S
ATOM    620  CE  MET A 123      14.869  18.827 -24.072  1.00148.93           C
ATOM    621  C   MET A 123      14.968  20.973 -20.279  1.00148.93           C
ATOM    622  O   MET A 123      15.630  21.864 -19.751  1.00148.93           O
ATOM    623  N   THR A 124      13.963  20.344 -19.644  1.00 39.15           N
ATOM    624  CA  THR A 124      13.668  20.630 -18.273  1.00 39.15           C
ATOM    625  CB  THR A 124      12.433  19.925 -17.793  1.00 39.15           C
ATOM    626  OG1 THR A 124      11.311  20.310 -18.574  1.00 39.15           O
ATOM    627  CG2 THR A 124      12.205  20.285 -16.315  1.00 39.15           C
ATOM    628  C   THR A 124      14.807  20.105 -17.466  1.00 39.15           C
ATOM    629  O   THR A 124      15.312  20.757 -16.553  1.00 39.15           O
ATOM    630  N   ASN A 125      15.256  18.899 -17.850  1.00101.98           N
ATOM    631  CA  ASN A 125      16.266  18.141 -17.178  1.00101.98           C
ATOM    632  CB  ASN A 125      16.479  16.752 -17.809  1.00101.98           C
ATOM    633  CG  ASN A 125      16.897  16.945 -19.261  1.00101.98           C
ATOM    634  OD1 ASN A 125      16.219  17.634 -20.022  1.00101.98           O
ATOM    635  ND2 ASN A 125      18.041  16.324 -19.659  1.00101.98           N
ATOM    636  C   ASN A 125      17.567  18.857 -17.212  1.00101.98           C
ATOM    637  O   ASN A 125      18.359  18.709 -16.280  1.00101.98           O
ATOM    638  N   GLY A 126      17.809  19.659 -18.272  1.00 99.05           N
ATOM    639  CA  GLY A 126      19.099  20.261 -18.425  1.00 99.05           C
ATOM    640  C   GLY A 126      19.463  21.010 -17.172  1.00 99.05           C
ATOM    641  O   GLY A 126      20.477  20.641 -16.581  1.00 99.05           O
ATOM    642  N   THR A 127      18.612  21.963 -16.676  1.00263.74           N
ATOM    643  CA  THR A 127      18.793  22.819 -15.512  1.00263.74           C
ATOM    644  CB  THR A 127      18.371  22.074 -14.279  1.00263.74           C
ATOM    645  OG1 THR A 127      18.471  22.893 -13.130  1.00263.74           O
ATOM    646  CG2 THR A 127      19.274  20.840 -14.121  1.00263.74           C
ATOM    647  C   THR A 127      20.228  23.273 -15.324  1.00263.74           C
ATOM    648  O   THR A 127      20.589  23.792 -14.267  1.00263.74           O
ATOM    649  N   ARG A 128      21.075  23.123 -16.357  1.00136.44           N
ATOM    650  CA  ARG A 128      22.469  23.422 -16.330  1.00136.44           C
ATOM    651  CB  ARG A 128      23.237  22.852 -17.532  1.00136.44           C
ATOM    652  CG  ARG A 128      23.232  21.327 -17.611  1.00136.44           C
ATOM    653  CD  ARG A 128      24.162  20.785 -18.696  1.00136.44           C
ATOM    654  NE  ARG A 128      23.947  19.315 -18.775  1.00136.44           N
ATOM    655  CZ  ARG A 128      24.676  18.570 -19.657  1.00136.44           C
ATOM    656  NH1 ARG A 128      25.635  19.165 -20.425  1.00136.44           N
ATOM    657  NH2 ARG A 128      24.443  17.230 -19.770  1.00136.44           N
ATOM    658  C   ARG A 128      22.660  24.884 -16.380  1.00136.44           C
ATOM    659  O   ARG A 128      23.514  25.437 -15.693  1.00136.44           O
ATOM    660  N   CYS A 129      21.853  25.551 -17.219  1.00 42.27           N
ATOM    661  CA  CYS A 129      22.068  26.947 -17.408  1.00 42.27           C
ATOM    662  CB  CYS A 129      21.056  27.571 -18.383  1.00 42.27           C
ATOM    663  SG  CYS A 129      21.146  26.831 -20.040  1.00 42.27           S
ATOM    664  C   CYS A 129      21.882  27.609 -16.091  1.00 42.27           C
ATOM    665  O   CYS A 129      22.707  28.416 -15.664  1.00 42.27           O
ATOM    666  N   GLY A 130      20.775  27.267 -15.413  1.00 44.73           N
ATOM    667  CA  GLY A 130      20.458  27.880 -14.157  1.00 44.73           C
ATOM    668  C   GLY A 130      21.427  27.483 -13.086  1.00 44.73           C
ATOM    669  O   GLY A 130      21.874  28.327 -12.312  1.00 44.73           O
ATOM    670  N   LEU A 131      21.755  26.179 -12.992  1.00142.13           N
ATOM    671  CA  LEU A 131      22.641  25.721 -11.958  1.00142.13           C
ATOM    672  CB  LEU A 131      22.813  24.192 -11.939  1.00142.13           C
ATOM    673  CG  LEU A 131      21.647  23.440 -11.286  1.00142.13           C
ATOM    674  CD1 LEU A 131      21.882  21.921 -11.300  1.00142.13           C
ATOM    675  CD2 LEU A 131      21.423  23.968  -9.860  1.00142.13           C
ATOM    676  C   LEU A 131      24.005  26.290 -12.158  1.00142.13           C
ATOM    677  O   LEU A 131      24.613  26.818 -11.229  1.00142.13           O
ATOM    678  N   LEU A 132      24.507  26.234 -13.401  1.00 89.67           N
ATOM    679  CA  LEU A 132      25.855  26.644 -13.653  1.00 89.67           C
ATOM    680  CB  LEU A 132      26.228  26.499 -15.146  1.00 89.67           C
ATOM    681  CG  LEU A 132      27.716  26.699 -15.528  1.00 89.67           C
ATOM    682  CD1 LEU A 132      27.902  26.521 -17.043  1.00 89.67           C
ATOM    683  CD2 LEU A 132      28.307  28.034 -15.043  1.00 89.67           C
ATOM    684  C   LEU A 132      25.975  28.079 -13.263  1.00 89.67           C
ATOM    685  O   LEU A 132      26.948  28.481 -12.628  1.00 89.67           O
ATOM    686  N   ASN A 133      24.974  28.889 -13.636  1.00 69.69           N
ATOM    687  CA  ASN A 133      25.008  30.297 -13.360  1.00 69.69           C
ATOM    688  CB  ASN A 133      23.843  31.057 -14.017  1.00 69.69           C
ATOM    689  CG  ASN A 133      24.066  31.030 -15.522  1.00 69.69           C
ATOM    690  OD1 ASN A 133      23.160  31.315 -16.304  1.00 69.69           O
ATOM    691  ND2 ASN A 133      25.308  30.670 -15.943  1.00 69.69           N
ATOM    692  C   ASN A 133      24.923  30.539 -11.885  1.00 69.69           C
ATOM    693  O   ASN A 133      25.575  31.448 -11.368  1.00 69.69           O
ATOM    694  N   ILE A 134      24.102  29.746 -11.165  1.00139.13           N
ATOM    695  CA  ILE A 134      23.921  30.035  -9.774  1.00139.13           C
ATOM    696  CB  ILE A 134      22.820  29.241  -9.117  1.00139.13           C
ATOM    697  CG2 ILE A 134      23.201  27.753  -9.075  1.00139.13           C
ATOM    698  CG1 ILE A 134      22.511  29.836  -7.734  1.00139.13           C
ATOM    699  CD1 ILE A 134      21.906  31.238  -7.797  1.00139.13           C
ATOM    700  C   ILE A 134      25.203  29.827  -9.018  1.00139.13           C
ATOM    701  O   ILE A 134      25.646  30.713  -8.290  1.00139.13           O
ATOM    702  N   GLU A 135      25.864  28.672  -9.211  1.00 77.48           N
ATOM    703  CA  GLU A 135      27.067  28.350  -8.499  1.00 77.48           C
ATOM    704  CB  GLU A 135      27.571  26.929  -8.809  1.00 77.48           C
ATOM    705  CG  GLU A 135      27.860  26.696 -10.293  1.00 77.48           C
ATOM    706  CD  GLU A 135      28.348  25.264 -10.460  1.00 77.48           C
ATOM    707  OE1 GLU A 135      28.642  24.615  -9.421  1.00 77.48           O
ATOM    708  OE2 GLU A 135      28.432  24.800 -11.628  1.00 77.48           O
ATOM    709  C   GLU A 135      28.140  29.313  -8.889  1.00 77.48           C
ATOM    710  O   GLU A 135      28.955  29.718  -8.062  1.00 77.48           O
ATOM    711  N   SER A 136      28.165  29.708 -10.172  1.00 73.89           N
ATOM    712  CA  SER A 136      29.199  30.578 -10.645  1.00 73.89           C
ATOM    713  CB  SER A 136      29.027  30.954 -12.127  1.00 73.89           C
ATOM    714  OG  SER A 136      30.079  31.815 -12.538  1.00 73.89           O
ATOM    715  C   SER A 136      29.185  31.851  -9.855  1.00 73.89           C
ATOM    716  O   SER A 136      30.211  32.281  -9.336  1.00 73.89           O
ATOM    717  N   GLU A 137      28.017  32.501  -9.754  1.00100.59           N
ATOM    718  CA  GLU A 137      27.882  33.749  -9.053  1.00100.59           C
ATOM    719  CB  GLU A 137      26.554  34.467  -9.339  1.00100.59           C
ATOM    720  CG  GLU A 137      26.442  35.819  -8.631  1.00100.59           C
ATOM    721  CD  GLU A 137      27.504  36.751  -9.200  1.00100.59           C
ATOM    722  OE1 GLU A 137      27.728  36.712 -10.439  1.00100.59           O
ATOM    723  OE2 GLU A 137      28.111  37.510  -8.398  1.00100.59           O
ATOM    724  C   GLU A 137      27.982  33.517  -7.579  1.00100.59           C
ATOM    725  O   GLU A 137      28.477  34.368  -6.840  1.00100.59           O
ATOM    726  N   MET A 138      27.526  32.339  -7.115  1.00112.81           N
ATOM    727  CA  MET A 138      27.506  32.026  -5.719  1.00112.81           C
ATOM    728  CB  MET A 138      27.109  30.557  -5.492  1.00112.81           C
ATOM    729  CG  MET A 138      26.891  30.135  -4.039  1.00112.81           C
ATOM    730  SD  MET A 138      25.326  30.694  -3.310  1.00112.81           S
ATOM    731  CE  MET A 138      25.349  29.433  -2.003  1.00112.81           C
ATOM    732  C   MET A 138      28.914  32.179  -5.251  1.00112.81           C
ATOM    733  O   MET A 138      29.161  32.702  -4.165  1.00112.81           O
ATOM    734  N   ILE A 139      29.879  31.700  -6.058  1.00147.23           N
ATOM    735  CA  ILE A 139      31.252  31.867  -5.682  1.00147.23           C
ATOM    736  CB  ILE A 139      32.242  31.017  -6.445  1.00147.23           C
ATOM    737  CG2 ILE A 139      31.827  29.554  -6.222  1.00147.23           C
ATOM    738  CG1 ILE A 139      32.375  31.390  -7.929  1.00147.23           C
ATOM    739  CD1 ILE A 139      33.209  32.644  -8.190  1.00147.23           C
ATOM    740  C   ILE A 139      31.620  33.315  -5.796  1.00147.23           C
ATOM    741  O   ILE A 139      32.300  33.857  -4.929  1.00147.23           O
ATOM    742  N   LYS A 140      31.132  33.998  -6.849  1.00130.17           N
ATOM    743  CA  LYS A 140      31.490  35.368  -7.101  1.00130.17           C
ATOM    744  CB  LYS A 140      30.717  35.954  -8.297  1.00130.17           C
ATOM    745  CG  LYS A 140      31.361  37.197  -8.913  1.00130.17           C
ATOM    746  CD  LYS A 140      31.513  38.369  -7.947  1.00130.17           C
ATOM    747  CE  LYS A 140      32.215  39.574  -8.571  1.00130.17           C
ATOM    748  NZ  LYS A 140      32.457  40.599  -7.537  1.00130.17           N
ATOM    749  C   LYS A 140      31.120  36.144  -5.879  1.00130.17           C
ATOM    750  O   LYS A 140      31.780  37.119  -5.522  1.00130.17           O
ATOM    751  N   PHE A 141      30.017  35.742  -5.223  1.00 71.21           N
ATOM    752  CA  PHE A 141      29.606  36.393  -4.015  1.00 71.21           C
ATOM    753  CB  PHE A 141      28.286  35.864  -3.429  1.00 71.21           C
ATOM    754  CG  PHE A 141      27.169  36.109  -4.381  1.00 71.21           C
ATOM    755  CD1 PHE A 141      26.744  37.388  -4.659  1.00 71.21           C
ATOM    756  CD2 PHE A 141      26.518  35.047  -4.966  1.00 71.21           C
ATOM    757  CE1 PHE A 141      25.703  37.603  -5.531  1.00 71.21           C
ATOM    758  CE2 PHE A 141      25.476  35.257  -5.836  1.00 71.21           C
ATOM    759  CZ  PHE A 141      25.068  36.538  -6.122  1.00 71.21           C
ATOM    760  C   PHE A 141      30.621  36.135  -2.949  1.00 71.21           C
ATOM    761  O   PHE A 141      31.052  37.057  -2.260  1.00 71.21           O
ATOM    762  N   ALA A 142      31.054  34.867  -2.802  1.00 42.35           N
ATOM    763  CA  ALA A 142      31.915  34.549  -1.700  1.00 42.35           C
ATOM    764  CB  ALA A 142      32.340  33.070  -1.687  1.00 42.35           C
ATOM    765  C   ALA A 142      33.160  35.370  -1.785  1.00 42.35           C
ATOM    766  O   ALA A 142      33.517  36.054  -0.827  1.00 42.35           O
ATOM    767  N   SER A 143      33.811  35.383  -2.962  1.00 68.32           N
ATOM    768  CA  SER A 143      35.038  36.109  -3.108  1.00 68.32           C
ATOM    769  CB  SER A 143      35.682  35.926  -4.493  1.00 68.32           C
ATOM    770  OG  SER A 143      36.889  36.669  -4.570  1.00 68.32           O
ATOM    771  C   SER A 143      34.738  37.562  -2.949  1.00 68.32           C
ATOM    772  O   SER A 143      35.576  38.331  -2.485  1.00 68.32           O
ATOM    773  N   TYR A 144      33.531  37.976  -3.367  1.00 99.99           N
ATOM    774  CA  TYR A 144      33.113  39.347  -3.310  1.00 99.99           C
ATOM    775  CB  TYR A 144      31.745  39.489  -4.004  1.00 99.99           C
ATOM    776  CG  TYR A 144      30.854  40.446  -3.291  1.00 99.99           C
ATOM    777  CD1 TYR A 144      31.034  41.809  -3.330  1.00 99.99           C
ATOM    778  CD2 TYR A 144      29.787  39.935  -2.586  1.00 99.99           C
ATOM    779  CE1 TYR A 144      30.165  42.640  -2.659  1.00 99.99           C
ATOM    780  CE2 TYR A 144      28.918  40.759  -1.915  1.00 99.99           C
ATOM    781  CZ  TYR A 144      29.107  42.118  -1.950  1.00 99.99           C
ATOM    782  OH  TYR A 144      28.215  42.970  -1.264  1.00 99.99           O
ATOM    783  C   TYR A 144      33.021  39.848  -1.909  1.00 99.99           C
ATOM    784  O   TYR A 144      33.740  40.774  -1.536  1.00 99.99           O
ATOM    785  N   TYR A 145      32.194  39.199  -1.071  1.00 92.60           N
ATOM    786  CA  TYR A 145      32.046  39.703   0.254  1.00 92.60           C
ATOM    787  CB  TYR A 145      30.945  39.031   1.103  1.00 92.60           C
ATOM    788  CG  TYR A 145      31.350  37.667   1.545  1.00 92.60           C
ATOM    789  CD1 TYR A 145      31.242  36.586   0.702  1.00 92.60           C
ATOM    790  CD2 TYR A 145      31.818  37.472   2.825  1.00 92.60           C
ATOM    791  CE1 TYR A 145      31.611  35.332   1.129  1.00 92.60           C
ATOM    792  CE2 TYR A 145      32.188  36.220   3.256  1.00 92.60           C
ATOM    793  CZ  TYR A 145      32.085  35.146   2.405  1.00 92.60           C
ATOM    794  OH  TYR A 145      32.463  33.858   2.839  1.00 92.60           O
ATOM    795  C   TYR A 145      33.351  39.503   0.897  1.00 92.60           C
ATOM    796  O   TYR A 145      33.786  40.359   1.644  1.00 92.60           O
ATOM    797  N   ALA A 146      34.035  38.387   0.611  1.00 33.60           N
ATOM    798  CA  ALA A 146      35.292  38.173   1.258  1.00 33.60           C
ATOM    799  CB  ALA A 146      35.987  36.882   0.795  1.00 33.60           C
ATOM    800  C   ALA A 146      36.194  39.319   0.915  1.00 33.60           C
ATOM    801  O   ALA A 146      36.871  39.856   1.790  1.00 33.60           O
ATOM    802  N   GLY A 147      36.218  39.739  -0.366  1.00 52.25           N
ATOM    803  CA  GLY A 147      37.104  40.807  -0.729  1.00 52.25           C
ATOM    804  C   GLY A 147      36.720  42.121  -0.115  1.00 52.25           C
ATOM    805  O   GLY A 147      37.491  42.678   0.664  1.00 52.25           O
ATOM    806  N   ILE A 148      35.496  42.633  -0.382  1.00187.54           N
ATOM    807  CA  ILE A 148      35.215  43.941   0.137  1.00187.54           C
ATOM    808  CB  ILE A 148      33.910  44.612  -0.234  1.00187.54           C
ATOM    809  CG2 ILE A 148      33.864  44.700  -1.762  1.00187.54           C
ATOM    810  CG1 ILE A 148      32.661  43.968   0.395  1.00187.54           C
ATOM    811  CD1 ILE A 148      32.261  42.615  -0.169  1.00187.54           C
ATOM    812  C   ILE A 148      35.205  43.842   1.622  1.00187.54           C
ATOM    813  O   ILE A 148      35.685  44.739   2.306  1.00187.54           O
ATOM    814  N   ALA A 149      34.660  42.739   2.164  1.00 87.85           N
ATOM    815  CA  ALA A 149      34.491  42.655   3.588  1.00 87.85           C
ATOM    816  CB  ALA A 149      34.098  41.291   4.148  1.00 87.85           C
ATOM    817  C   ALA A 149      35.777  42.767   4.292  1.00 87.85           C
ATOM    818  O   ALA A 149      35.970  43.704   5.059  1.00 87.85           O
ATOM    819  N   VAL A 150      36.711  41.854   3.971  1.00108.58           N
ATOM    820  CA  VAL A 150      37.920  41.746   4.727  1.00108.58           C
ATOM    821  CB  VAL A 150      38.869  40.714   4.183  1.00108.58           C
ATOM    822  CG1 VAL A 150      38.209  39.332   4.320  1.00108.58           C
ATOM    823  CG2 VAL A 150      39.235  41.079   2.734  1.00108.58           C
ATOM    824  C   VAL A 150      38.572  43.071   4.656  1.00108.58           C
ATOM    825  O   VAL A 150      39.091  43.577   5.649  1.00108.58           O
ATOM    826  N   ALA A 151      38.482  43.698   3.474  1.00 59.18           N
ATOM    827  CA  ALA A 151      39.116  44.962   3.333  1.00 59.18           C
ATOM    828  CB  ALA A 151      38.955  45.554   1.922  1.00 59.18           C
ATOM    829  C   ALA A 151      38.514  45.933   4.295  1.00 59.18           C
ATOM    830  O   ALA A 151      39.233  46.507   5.108  1.00 59.18           O
ATOM    831  N   VAL A 152      37.170  46.036   4.313  1.00137.96           N
ATOM    832  CA  VAL A 152      36.494  47.041   5.083  1.00137.96           C
ATOM    833  CB  VAL A 152      35.009  46.855   5.066  1.00137.96           C
ATOM    834  CG1 VAL A 152      34.385  47.964   5.906  1.00137.96           C
ATOM    835  CG2 VAL A 152      34.508  46.824   3.623  1.00137.96           C
ATOM    836  C   VAL A 152      36.933  46.903   6.503  1.00137.96           C
ATOM    837  O   VAL A 152      37.324  47.880   7.143  1.00137.96           O
ATOM    838  N   LEU A 153      36.950  45.661   7.012  1.00128.86           N
ATOM    839  CA  LEU A 153      37.301  45.494   8.386  1.00128.86           C
ATOM    840  CB  LEU A 153      37.266  44.008   8.809  1.00128.86           C
ATOM    841  CG  LEU A 153      37.434  43.683  10.316  1.00128.86           C
ATOM    842  CD1 LEU A 153      37.368  42.166  10.526  1.00128.86           C
ATOM    843  CD2 LEU A 153      38.693  44.275  10.970  1.00128.86           C
ATOM    844  C   LEU A 153      38.695  46.009   8.612  1.00128.86           C
ATOM    845  O   LEU A 153      38.905  46.873   9.461  1.00128.86           O
ATOM    846  N   ILE A 154      39.688  45.547   7.827  1.00164.95           N
ATOM    847  CA  ILE A 154      41.042  45.879   8.184  1.00164.95           C
ATOM    848  CB  ILE A 154      42.058  45.099   7.378  1.00164.95           C
ATOM    849  CG2 ILE A 154      42.026  45.572   5.915  1.00164.95           C
ATOM    850  CG1 ILE A 154      43.457  45.146   8.025  1.00164.95           C
ATOM    851  CD1 ILE A 154      44.134  46.517   8.032  1.00164.95           C
ATOM    852  C   ILE A 154      41.315  47.355   8.089  1.00164.95           C
ATOM    853  O   ILE A 154      41.737  47.968   9.069  1.00164.95           O
ATOM    854  N   THR A 155      41.008  47.986   6.943  1.00118.97           N
ATOM    855  CA  THR A 155      41.340  49.366   6.734  1.00118.97           C
ATOM    856  CB  THR A 155      40.918  49.829   5.374  1.00118.97           C
ATOM    857  OG1 THR A 155      41.258  51.193   5.197  1.00118.97           O
ATOM    858  CG2 THR A 155      39.399  49.638   5.231  1.00118.97           C
ATOM    859  C   THR A 155      40.621  50.204   7.737  1.00118.97           C
ATOM    860  O   THR A 155      41.169  51.174   8.257  1.00118.97           O
ATOM    861  N   GLY A 156      39.366  49.846   8.050  1.00 50.43           N
ATOM    862  CA  GLY A 156      38.605  50.672   8.939  1.00 50.43           C
ATOM    863  C   GLY A 156      39.327  50.778  10.238  1.00 50.43           C
ATOM    864  O   GLY A 156      39.569  51.884  10.722  1.00 50.43           O
ATOM    865  N   TYR A 157      39.779  49.631  10.777  1.00 62.09           N
ATOM    866  CA  TYR A 157      40.433  49.616  12.048  1.00 62.09           C
ATOM    867  CB  TYR A 157      40.965  48.217  12.407  1.00 62.09           C
ATOM    868  CG  TYR A 157      41.711  48.306  13.693  1.00 62.09           C
ATOM    869  CD1 TYR A 157      41.043  48.317  14.895  1.00 62.09           C
ATOM    870  CD2 TYR A 157      43.086  48.366  13.694  1.00 62.09           C
ATOM    871  CE1 TYR A 157      41.737  48.395  16.080  1.00 62.09           C
ATOM    872  CE2 TYR A 157      43.786  48.444  14.875  1.00 62.09           C
ATOM    873  CZ  TYR A 157      43.110  48.459  16.070  1.00 62.09           C
ATOM    874  OH  TYR A 157      43.825  48.538  17.284  1.00 62.09           O
ATOM    875  C   TYR A 157      41.602  50.545  11.962  1.00 62.09           C
ATOM    876  O   TYR A 157      41.854  51.316  12.886  1.00 62.09           O
ATOM    877  N   ILE A 158      42.344  50.511  10.841  1.00160.57           N
ATOM    878  CA  ILE A 158      43.512  51.341  10.764  1.00160.57           C
ATOM    879  CB  ILE A 158      44.434  50.995   9.638  1.00160.57           C
ATOM    880  CG2 ILE A 158      43.864  51.574   8.350  1.00160.57           C
ATOM    881  CG1 ILE A 158      45.834  51.534   9.942  1.00160.57           C
ATOM    882  CD1 ILE A 158      46.495  50.848  11.137  1.00160.57           C
ATOM    883  C   ILE A 158      43.173  52.810  10.720  1.00160.57           C
ATOM    884  O   ILE A 158      43.765  53.588  11.465  1.00160.57           O
ATOM    885  N   GLN A 159      42.176  53.223   9.904  1.00170.29           N
ATOM    886  CA  GLN A 159      41.816  54.609   9.739  1.00170.29           C
ATOM    887  CB  GLN A 159      40.466  54.745   9.025  1.00170.29           C
ATOM    888  CG  GLN A 159      40.361  53.936   7.739  1.00170.29           C
ATOM    889  CD  GLN A 159      38.886  53.856   7.368  1.00170.29           C
ATOM    890  OE1 GLN A 159      38.540  53.470   6.254  1.00170.29           O
ATOM    891  NE2 GLN A 159      37.990  54.223   8.324  1.00170.29           N
ATOM    892  C   GLN A 159      41.531  55.125  11.109  1.00170.29           C
ATOM    893  O   GLN A 159      41.957  56.213  11.487  1.00170.29           O
ATOM    894  N   ILE A 160      40.829  54.313  11.910  1.00 55.78           N
ATOM    895  CA  ILE A 160      40.435  54.715  13.226  1.00 55.78           C
ATOM    896  CB  ILE A 160      39.668  53.647  13.947  1.00 55.78           C
ATOM    897  CG2 ILE A 160      39.441  54.116  15.393  1.00 55.78           C
ATOM    898  CG1 ILE A 160      38.369  53.326  13.190  1.00 55.78           C
ATOM    899  CD1 ILE A 160      37.682  52.049  13.671  1.00 55.78           C
ATOM    900  C   ILE A 160      41.660  55.011  14.035  1.00 55.78           C
ATOM    901  O   ILE A 160      41.702  56.010  14.750  1.00 55.78           O
ATOM    902  N   CYS A 161      42.707  54.173  13.923  1.00 84.47           N
ATOM    903  CA  CYS A 161      43.905  54.368  14.693  1.00 84.47           C
ATOM    904  CB  CYS A 161      44.995  53.330  14.375  1.00 84.47           C
ATOM    905  SG  CYS A 161      46.505  53.584  15.355  1.00 84.47           S
ATOM    906  C   CYS A 161      44.454  55.716  14.363  1.00 84.47           C
ATOM    907  O   CYS A 161      45.015  56.398  15.220  1.00 84.47           O
ATOM    908  N   PHE A 162      44.312  56.136  13.096  1.00151.33           N
ATOM    909  CA  PHE A 162      44.789  57.432  12.721  1.00151.33           C
ATOM    910  CB  PHE A 162      44.519  57.716  11.225  1.00151.33           C
ATOM    911  CG  PHE A 162      44.592  59.173  10.909  1.00151.33           C
ATOM    912  CD1 PHE A 162      45.474  60.014  11.544  1.00151.33           C
ATOM    913  CD2 PHE A 162      43.717  59.712   9.992  1.00151.33           C
ATOM    914  CE1 PHE A 162      45.495  61.353  11.232  1.00151.33           C
ATOM    915  CE2 PHE A 162      43.738  61.049   9.676  1.00151.33           C
ATOM    916  CZ  PHE A 162      44.637  61.877  10.298  1.00151.33           C
ATOM    917  C   PHE A 162      44.108  58.415  13.608  1.00151.33           C
ATOM    918  O   PHE A 162      44.773  59.110  14.372  1.00151.33           O
ATOM    919  N   TRP A 163      42.767  58.349  13.653  1.00126.60           N
ATOM    920  CA  TRP A 163      41.922  59.258  14.372  1.00126.60           C
ATOM    921  CB  TRP A 163      40.496  58.658  14.455  1.00126.60           C
ATOM    922  CG  TRP A 163      39.515  59.140  15.514  1.00126.60           C
ATOM    923  CD2 TRP A 163      38.097  58.916  15.416  1.00126.60           C
ATOM    924  CD1 TRP A 163      39.717  59.769  16.711  1.00126.60           C
ATOM    925  NE1 TRP A 163      38.520  59.930  17.370  1.00126.60           N
ATOM    926  CE2 TRP A 163      37.513  59.412  16.583  1.00126.60           C
ATOM    927  CE3 TRP A 163      37.343  58.340  14.434  1.00126.60           C
ATOM    928  CZ2 TRP A 163      36.163  59.343  16.783  1.00126.60           C
ATOM    929  CZ3 TRP A 163      35.982  58.272  14.639  1.00126.60           C
ATOM    930  CH2 TRP A 163      35.403  58.764  15.791  1.00126.60           C
ATOM    931  C   TRP A 163      42.459  59.370  15.744  1.00126.60           C
ATOM    932  O   TRP A 163      42.919  60.441  16.137  1.00126.60           O
ATOM    933  N   VAL A 164      42.489  58.254  16.481  1.00181.13           N
ATOM    934  CA  VAL A 164      42.939  58.399  17.816  1.00181.13           C
ATOM    935  CB  VAL A 164      42.783  57.173  18.624  1.00181.13           C
ATOM    936  CG1 VAL A 164      43.380  55.988  17.839  1.00181.13           C
ATOM    937  CG2 VAL A 164      43.427  57.506  19.983  1.00181.13           C
ATOM    938  C   VAL A 164      44.350  58.838  17.894  1.00181.13           C
ATOM    939  O   VAL A 164      44.539  60.031  18.038  1.00181.13           O
ATOM    940  N   ILE A 165      45.343  57.979  17.564  1.00135.30           N
ATOM    941  CA  ILE A 165      46.733  58.228  17.859  1.00135.30           C
ATOM    942  CB  ILE A 165      47.652  57.247  17.190  1.00135.30           C
ATOM    943  CG2 ILE A 165      47.321  55.846  17.731  1.00135.30           C
ATOM    944  CG1 ILE A 165      47.549  57.359  15.660  1.00135.30           C
ATOM    945  CD1 ILE A 165      48.648  56.600  14.918  1.00135.30           C
ATOM    946  C   ILE A 165      47.092  59.591  17.383  1.00135.30           C
ATOM    947  O   ILE A 165      47.727  60.354  18.110  1.00135.30           O
ATOM    948  N   ALA A 166      46.614  59.972  16.189  1.00 84.70           N
ATOM    949  CA  ALA A 166      46.968  61.279  15.730  1.00 84.70           C
ATOM    950  CB  ALA A 166      46.407  61.581  14.332  1.00 84.70           C
ATOM    951  C   ALA A 166      46.441  62.341  16.652  1.00 84.70           C
ATOM    952  O   ALA A 166      47.217  63.023  17.315  1.00 84.70           O
ATOM    953  N   ALA A 167      45.110  62.433  16.831  1.00 60.55           N
ATOM    954  CA  ALA A 167      44.580  63.495  17.635  1.00 60.55           C
ATOM    955  CB  ALA A 167      43.041  63.493  17.709  1.00 60.55           C
ATOM    956  C   ALA A 167      45.094  63.294  19.019  1.00 60.55           C
ATOM    957  O   ALA A 167      45.445  64.244  19.703  1.00 60.55           O
ATOM    958  N   ALA A 168      45.212  62.035  19.457  1.00 81.87           N
ATOM    959  CA  ALA A 168      45.490  61.756  20.824  1.00 81.87           C
ATOM    960  CB  ALA A 168      45.636  60.251  21.105  1.00 81.87           C
ATOM    961  C   ALA A 168      46.754  62.414  21.264  1.00 81.87           C
ATOM    962  O   ALA A 168      46.705  63.332  22.079  1.00 81.87           O
ATOM    963  N   ARG A 169      47.907  62.078  20.662  1.00195.00           N
ATOM    964  CA  ARG A 169      49.096  62.699  21.165  1.00195.00           C
ATOM    965  CB  ARG A 169      50.420  62.104  20.642  1.00195.00           C
ATOM    966  CG  ARG A 169      50.621  62.103  19.130  1.00195.00           C
ATOM    967  CD  ARG A 169      50.408  60.726  18.498  1.00195.00           C
ATOM    968  NE  ARG A 169      51.163  59.727  19.308  1.00195.00           N
ATOM    969  CZ  ARG A 169      51.149  58.411  18.944  1.00195.00           C
ATOM    970  NH1 ARG A 169      50.499  58.027  17.806  1.00195.00           N
ATOM    971  NH2 ARG A 169      51.786  57.480  19.712  1.00195.00           N
ATOM    972  C   ARG A 169      49.022  64.157  20.865  1.00195.00           C
ATOM    973  O   ARG A 169      49.501  64.984  21.640  1.00195.00           O
ATOM    974  N   GLN A 170      48.386  64.515  19.736  1.00 68.72           N
ATOM    975  CA  GLN A 170      48.354  65.902  19.368  1.00 68.72           C
ATOM    976  CB  GLN A 170      47.541  66.157  18.087  1.00 68.72           C
ATOM    977  CG  GLN A 170      48.162  65.554  16.825  1.00 68.72           C
ATOM    978  CD  GLN A 170      49.377  66.389  16.445  1.00 68.72           C
ATOM    979  OE1 GLN A 170      50.206  66.725  17.289  1.00 68.72           O
ATOM    980  NE2 GLN A 170      49.483  66.743  15.136  1.00 68.72           N
ATOM    981  C   GLN A 170      47.701  66.690  20.463  1.00 68.72           C
ATOM    982  O   GLN A 170      48.305  67.600  21.026  1.00 68.72           O
ATOM    983  N   ILE A 171      46.485  66.300  20.873  1.00115.11           N
ATOM    984  CA  ILE A 171      45.783  67.053  21.859  1.00115.11           C
ATOM    985  CB  ILE A 171      44.396  66.540  22.153  1.00115.11           C
ATOM    986  CG2 ILE A 171      43.972  67.098  23.517  1.00115.11           C
ATOM    987  CG1 ILE A 171      43.402  66.928  21.037  1.00115.11           C
ATOM    988  CD1 ILE A 171      43.655  66.311  19.665  1.00115.11           C
ATOM    989  C   ILE A 171      46.593  67.074  23.106  1.00115.11           C
ATOM    990  O   ILE A 171      46.750  68.135  23.698  1.00115.11           O
ATOM    991  N   GLN A 172      47.201  65.939  23.500  1.00 86.60           N
ATOM    992  CA  GLN A 172      47.926  65.889  24.739  1.00 86.60           C
ATOM    993  CB  GLN A 172      48.614  64.527  24.958  1.00 86.60           C
ATOM    994  CG  GLN A 172      49.339  64.391  26.301  1.00 86.60           C
ATOM    995  CD  GLN A 172      50.701  65.064  26.200  1.00 86.60           C
ATOM    996  OE1 GLN A 172      51.186  65.357  25.108  1.00 86.60           O
ATOM    997  NE2 GLN A 172      51.341  65.312  27.374  1.00 86.60           N
ATOM    998  C   GLN A 172      48.984  66.952  24.727  1.00 86.60           C
ATOM    999  O   GLN A 172      49.178  67.647  25.725  1.00 86.60           O
ATOM   1000  N   LYS A 173      49.689  67.126  23.592  1.00125.19           N
ATOM   1001  CA  LYS A 173      50.706  68.139  23.560  1.00125.19           C
ATOM   1002  CB  LYS A 173      51.538  68.150  22.262  1.00125.19           C
ATOM   1003  CG  LYS A 173      50.811  68.694  21.033  1.00125.19           C
ATOM   1004  CD  LYS A 173      51.719  68.888  19.819  1.00125.19           C
ATOM   1005  CE  LYS A 173      52.073  67.576  19.116  1.00125.19           C
ATOM   1006  NZ  LYS A 173      52.951  66.758  19.982  1.00125.19           N
ATOM   1007  C   LYS A 173      50.046  69.472  23.719  1.00125.19           C
ATOM   1008  O   LYS A 173      50.484  70.314  24.502  1.00125.19           O
ATOM   1009  N   MET A 174      48.914  69.670  23.025  1.00148.36           N
ATOM   1010  CA  MET A 174      48.240  70.934  23.071  1.00148.36           C
ATOM   1011  CB  MET A 174      46.946  70.941  22.239  1.00148.36           C
ATOM   1012  CG  MET A 174      46.201  72.277  22.260  1.00148.36           C
ATOM   1013  SD  MET A 174      44.670  72.295  21.280  1.00148.36           S
ATOM   1014  CE  MET A 174      44.256  74.022  21.657  1.00148.36           C
ATOM   1015  C   MET A 174      47.870  71.168  24.502  1.00148.36           C
ATOM   1016  O   MET A 174      47.921  72.299  24.985  1.00148.36           O
ATOM   1017  N   ARG A 175      47.502  70.091  25.227  1.00194.41           N
ATOM   1018  CA  ARG A 175      47.077  70.239  26.590  1.00194.41           C
ATOM   1019  CB  ARG A 175      46.949  68.923  27.383  1.00194.41           C
ATOM   1020  CG  ARG A 175      45.576  68.265  27.485  1.00194.41           C
ATOM   1021  CD  ARG A 175      45.046  67.660  26.198  1.00194.41           C
ATOM   1022  NE  ARG A 175      43.888  66.799  26.573  1.00194.41           N
ATOM   1023  CZ  ARG A 175      42.678  67.362  26.853  1.00194.41           C
ATOM   1024  NH1 ARG A 175      42.550  68.720  26.871  1.00194.41           N
ATOM   1025  NH2 ARG A 175      41.600  66.574  27.135  1.00194.41           N
ATOM   1026  C   ARG A 175      48.112  70.952  27.390  1.00194.41           C
ATOM   1027  O   ARG A 175      47.882  72.073  27.839  1.00194.41           O
ATOM   1028  N   LYS A 176      49.316  70.358  27.503  1.00 77.81           N
ATOM   1029  CA  LYS A 176      50.313  70.872  28.398  1.00 77.81           C
ATOM   1030  CB  LYS A 176      51.643  70.107  28.293  1.00 77.81           C
ATOM   1031  CG  LYS A 176      51.541  68.624  28.651  1.00 77.81           C
ATOM   1032  CD  LYS A 176      52.762  67.815  28.210  1.00 77.81           C
ATOM   1033  CE  LYS A 176      52.914  67.723  26.689  1.00 77.81           C
ATOM   1034  NZ  LYS A 176      54.115  66.930  26.345  1.00 77.81           N
ATOM   1035  C   LYS A 176      50.610  72.286  28.026  1.00 77.81           C
ATOM   1036  O   LYS A 176      50.706  73.164  28.881  1.00 77.81           O
ATOM   1037  N   PHE A 177      50.724  72.553  26.719  1.00 59.38           N
ATOM   1038  CA  PHE A 177      51.068  73.873  26.285  1.00 59.38           C
ATOM   1039  CB  PHE A 177      51.266  73.985  24.762  1.00 59.38           C
ATOM   1040  CG  PHE A 177      52.567  73.333  24.434  1.00 59.38           C
ATOM   1041  CD1 PHE A 177      52.653  71.972  24.257  1.00 59.38           C
ATOM   1042  CD2 PHE A 177      53.709  74.090  24.304  1.00 59.38           C
ATOM   1043  CE1 PHE A 177      53.855  71.375  23.956  1.00 59.38           C
ATOM   1044  CE2 PHE A 177      54.914  73.500  24.002  1.00 59.38           C
ATOM   1045  CZ  PHE A 177      54.989  72.140  23.827  1.00 59.38           C
ATOM   1046  C   PHE A 177      49.999  74.841  26.695  1.00 59.38           C
ATOM   1047  O   PHE A 177      50.287  76.003  26.977  1.00 59.38           O
ATOM   1048  N   TYR A 178      48.727  74.406  26.669  1.00156.71           N
ATOM   1049  CA  TYR A 178      47.602  75.248  26.980  1.00156.71           C
ATOM   1050  CB  TYR A 178      46.289  74.472  26.764  1.00156.71           C
ATOM   1051  CG  TYR A 178      45.094  75.366  26.713  1.00156.71           C
ATOM   1052  CD1 TYR A 178      44.829  76.280  27.705  1.00156.71           C
ATOM   1053  CD2 TYR A 178      44.251  75.310  25.627  1.00156.71           C
ATOM   1054  CE1 TYR A 178      43.721  77.092  27.632  1.00156.71           C
ATOM   1055  CE2 TYR A 178      43.139  76.116  25.548  1.00156.71           C
ATOM   1056  CZ  TYR A 178      42.869  77.008  26.557  1.00156.71           C
ATOM   1057  OH  TYR A 178      41.732  77.841  26.484  1.00156.71           O
ATOM   1058  C   TYR A 178      47.604  75.617  28.436  1.00156.71           C
ATOM   1059  O   TYR A 178      47.517  76.796  28.783  1.00156.71           O
ATOM   1060  N   PHE A 179      47.727  74.606  29.328  1.00 88.12           N
ATOM   1061  CA  PHE A 179      47.624  74.867  30.739  1.00 88.12           C
ATOM   1062  CB  PHE A 179      47.950  73.640  31.615  1.00 88.12           C
ATOM   1063  CG  PHE A 179      46.925  72.565  31.463  1.00 88.12           C
ATOM   1064  CD1 PHE A 179      46.960  71.700  30.394  1.00 88.12           C
ATOM   1065  CD2 PHE A 179      45.939  72.404  32.410  1.00 88.12           C
ATOM   1066  CE1 PHE A 179      46.022  70.703  30.262  1.00 88.12           C
ATOM   1067  CE2 PHE A 179      44.998  71.410  32.284  1.00 88.12           C
ATOM   1068  CZ  PHE A 179      45.037  70.556  31.208  1.00 88.12           C
ATOM   1069  C   PHE A 179      48.678  75.874  31.069  1.00 88.12           C
ATOM   1070  O   PHE A 179      48.369  77.000  31.454  1.00 88.12           O
ATOM   1071  N   ARG A 180      49.944  75.532  30.763  1.00171.83           N
ATOM   1072  CA  ARG A 180      51.062  76.369  31.090  1.00171.83           C
ATOM   1073  CB  ARG A 180      52.397  75.866  30.512  1.00171.83           C
ATOM   1074  CG  ARG A 180      52.972  74.625  31.193  1.00171.83           C
ATOM   1075  CD  ARG A 180      53.885  74.945  32.377  1.00171.83           C
ATOM   1076  NE  ARG A 180      55.058  75.692  31.842  1.00171.83           N
ATOM   1077  CZ  ARG A 180      55.922  76.314  32.696  1.00171.83           C
ATOM   1078  NH1 ARG A 180      55.720  76.242  34.044  1.00171.83           N
ATOM   1079  NH2 ARG A 180      56.988  77.009  32.202  1.00171.83           N
ATOM   1080  C   ARG A 180      50.827  77.693  30.457  1.00171.83           C
ATOM   1081  O   ARG A 180      51.183  78.731  31.012  1.00171.83           O
ATOM   1082  N   ARG A 181      50.224  77.689  29.261  1.00176.33           N
ATOM   1083  CA  ARG A 181      50.010  78.933  28.589  1.00176.33           C
ATOM   1084  CB  ARG A 181      49.264  78.750  27.260  1.00176.33           C
ATOM   1085  CG  ARG A 181      48.641  80.045  26.747  1.00176.33           C
ATOM   1086  CD  ARG A 181      49.627  81.205  26.629  1.00176.33           C
ATOM   1087  NE  ARG A 181      48.851  82.368  26.122  1.00176.33           N
ATOM   1088  CZ  ARG A 181      48.027  83.036  26.978  1.00176.33           C
ATOM   1089  NH1 ARG A 181      47.844  82.552  28.241  1.00176.33           N
ATOM   1090  NH2 ARG A 181      47.373  84.162  26.571  1.00176.33           N
ATOM   1091  C   ARG A 181      49.187  79.837  29.449  1.00176.33           C
ATOM   1092  O   ARG A 181      49.621  80.937  29.785  1.00176.33           O
ATOM   1093  N   ILE A 182      48.016  79.359  29.907  1.00116.28           N
ATOM   1094  CA  ILE A 182      47.136  80.204  30.666  1.00116.28           C
ATOM   1095  CB  ILE A 182      45.902  79.485  31.127  1.00116.28           C
ATOM   1096  CG2 ILE A 182      45.141  80.423  32.076  1.00116.28           C
ATOM   1097  CG1 ILE A 182      45.062  79.023  29.925  1.00116.28           C
ATOM   1098  CD1 ILE A 182      44.552  80.173  29.058  1.00116.28           C
ATOM   1099  C   ILE A 182      47.875  80.664  31.880  1.00116.28           C
ATOM   1100  O   ILE A 182      47.885  81.847  32.206  1.00116.28           O
ATOM   1101  N   MET A 183      48.605  79.743  32.522  1.00108.98           N
ATOM   1102  CA  MET A 183      49.309  79.998  33.742  1.00108.98           C
ATOM   1103  CB  MET A 183      50.022  78.750  34.291  1.00108.98           C
ATOM   1104  CG  MET A 183      49.050  77.627  34.663  1.00108.98           C
ATOM   1105  SD  MET A 183      47.880  78.039  35.995  1.00108.98           S
ATOM   1106  CE  MET A 183      48.970  77.560  37.367  1.00108.98           C
ATOM   1107  C   MET A 183      50.338  81.057  33.493  1.00108.98           C
ATOM   1108  O   MET A 183      50.958  81.535  34.437  1.00108.98           O
ATOM   1109  N   ARG A 184      50.727  81.249  32.220  1.00138.43           N
ATOM   1110  CA  ARG A 184      51.635  82.277  31.761  1.00138.43           C
ATOM   1111  CB  ARG A 184      52.424  81.854  30.511  1.00138.43           C
ATOM   1112  CG  ARG A 184      53.389  82.934  30.016  1.00138.43           C
ATOM   1113  CD  ARG A 184      54.188  82.537  28.772  1.00138.43           C
ATOM   1114  NE  ARG A 184      55.067  83.690  28.424  1.00138.43           N
ATOM   1115  CZ  ARG A 184      56.296  83.476  27.868  1.00138.43           C
ATOM   1116  NH1 ARG A 184      56.737  82.203  27.650  1.00138.43           N
ATOM   1117  NH2 ARG A 184      57.087  84.537  27.536  1.00138.43           N
ATOM   1118  C   ARG A 184      51.009  83.613  31.437  1.00138.43           C
ATOM   1119  O   ARG A 184      51.686  84.638  31.486  1.00138.43           O
ATOM   1120  N   MET A 185      49.715  83.648  31.063  1.00165.64           N
ATOM   1121  CA  MET A 185      49.073  84.831  30.538  1.00165.64           C
ATOM   1122  CB  MET A 185      47.588  84.614  30.206  1.00165.64           C
ATOM   1123  CG  MET A 185      46.921  85.835  29.569  1.00165.64           C
ATOM   1124  SD  MET A 185      45.165  85.607  29.159  1.00165.64           S
ATOM   1125  CE  MET A 185      44.943  87.274  28.474  1.00165.64           C
ATOM   1126  C   MET A 185      49.125  85.929  31.545  1.00165.64           C
ATOM   1127  O   MET A 185      49.079  87.105  31.184  1.00165.64           O
ATOM   1128  N   GLU A 186      49.119  85.576  32.839  1.00273.29           N
ATOM   1129  CA  GLU A 186      49.223  86.565  33.867  1.00273.29           C
ATOM   1130  CB  GLU A 186      50.434  87.509  33.732  1.00273.29           C
ATOM   1131  CG  GLU A 186      51.702  87.015  34.446  1.00273.29           C
ATOM   1132  CD  GLU A 186      52.049  85.591  34.030  1.00273.29           C
ATOM   1133  OE1 GLU A 186      51.192  84.689  34.231  1.00273.29           O
ATOM   1134  OE2 GLU A 186      53.182  85.381  33.518  1.00273.29           O
ATOM   1135  C   GLU A 186      47.960  87.343  34.019  1.00273.29           C
ATOM   1136  O   GLU A 186      46.879  86.898  33.642  1.00273.29           O
ATOM   1137  N   ILE A 187      48.116  88.595  34.484  1.00162.54           N
ATOM   1138  CA  ILE A 187      47.078  89.475  34.936  1.00162.54           C
ATOM   1139  CB  ILE A 187      47.552  90.902  34.972  1.00162.54           C
ATOM   1140  CG2 ILE A 187      46.380  91.782  35.433  1.00162.54           C
ATOM   1141  CG1 ILE A 187      48.824  91.054  35.823  1.00162.54           C
ATOM   1142  CD1 ILE A 187      50.082  90.511  35.141  1.00162.54           C
ATOM   1143  C   ILE A 187      45.967  89.469  33.942  1.00162.54           C
ATOM   1144  O   ILE A 187      44.802  89.533  34.332  1.00162.54           O
ATOM   1145  N   GLY A 188      46.288  89.358  32.641  1.00 54.12           N
ATOM   1146  CA  GLY A 188      45.276  89.452  31.624  1.00 54.12           C
ATOM   1147  C   GLY A 188      44.167  88.481  31.889  1.00 54.12           C
ATOM   1148  O   GLY A 188      43.009  88.775  31.596  1.00 54.12           O
ATOM   1149  N   TRP A 189      44.467  87.292  32.439  1.00143.01           N
ATOM   1150  CA  TRP A 189      43.396  86.358  32.666  1.00143.01           C
ATOM   1151  CB  TRP A 189      43.824  84.932  33.070  1.00143.01           C
ATOM   1152  CG  TRP A 189      44.465  84.786  34.421  1.00143.01           C
ATOM   1153  CD2 TRP A 189      45.799  84.309  34.665  1.00143.01           C
ATOM   1154  CD1 TRP A 189      43.903  84.998  35.640  1.00143.01           C
ATOM   1155  NE1 TRP A 189      44.803  84.695  36.626  1.00143.01           N
ATOM   1156  CE2 TRP A 189      45.970  84.266  36.045  1.00143.01           C
ATOM   1157  CE3 TRP A 189      46.795  83.930  33.813  1.00143.01           C
ATOM   1158  CZ2 TRP A 189      47.140  83.843  36.602  1.00143.01           C
ATOM   1159  CZ3 TRP A 189      47.978  83.509  34.383  1.00143.01           C
ATOM   1160  CH2 TRP A 189      48.149  83.465  35.749  1.00143.01           C
ATOM   1161  C   TRP A 189      42.442  86.919  33.676  1.00143.01           C
ATOM   1162  O   TRP A 189      41.302  86.482  33.741  1.00143.01           O
ATOM   1163  N   PHE A 190      42.900  87.767  34.610  1.00 80.93           N
ATOM   1164  CA  PHE A 190      41.997  88.476  35.474  1.00 80.93           C
ATOM   1165  CB  PHE A 190      42.685  89.013  36.740  1.00 80.93           C
ATOM   1166  CG  PHE A 190      41.619  89.510  37.655  1.00 80.93           C
ATOM   1167  CD1 PHE A 190      40.918  88.624  38.442  1.00 80.93           C
ATOM   1168  CD2 PHE A 190      41.322  90.851  37.737  1.00 80.93           C
ATOM   1169  CE1 PHE A 190      39.934  89.067  39.293  1.00 80.93           C
ATOM   1170  CE2 PHE A 190      40.339  91.300  38.587  1.00 80.93           C
ATOM   1171  CZ  PHE A 190      39.642  90.408  39.366  1.00 80.93           C
ATOM   1172  C   PHE A 190      41.458  89.650  34.710  1.00 80.93           C
ATOM   1173  O   PHE A 190      40.293  90.026  34.840  1.00 80.93           O
ATOM   1174  N   ASP A 191      42.329  90.272  33.887  1.00 63.59           N
ATOM   1175  CA  ASP A 191      41.982  91.489  33.207  1.00 63.59           C
ATOM   1176  CB  ASP A 191      43.109  91.991  32.289  1.00 63.59           C
ATOM   1177  CG  ASP A 191      44.266  92.451  33.159  1.00 63.59           C
ATOM   1178  OD1 ASP A 191      44.027  92.709  34.369  1.00 63.59           O
ATOM   1179  OD2 ASP A 191      45.402  92.552  32.624  1.00 63.59           O
ATOM   1180  C   ASP A 191      40.800  91.273  32.325  1.00 63.59           C
ATOM   1181  O   ASP A 191      39.765  91.915  32.489  1.00 63.59           O
ATOM   1182  N   CYS A 192      40.907  90.324  31.385  1.00103.12           N
ATOM   1183  CA  CYS A 192      39.822  90.100  30.483  1.00103.12           C
ATOM   1184  CB  CYS A 192      40.219  90.306  29.007  1.00103.12           C
ATOM   1185  SG  CYS A 192      38.806  90.365  27.861  1.00103.12           S
ATOM   1186  C   CYS A 192      39.462  88.671  30.681  1.00103.12           C
ATOM   1187  O   CYS A 192      39.842  88.068  31.683  1.00103.12           O
ATOM   1188  N   ASN A 193      38.684  88.107  29.742  1.00209.58           N
ATOM   1189  CA  ASN A 193      38.306  86.735  29.837  1.00209.58           C
ATOM   1190  CB  ASN A 193      39.445  85.776  30.237  1.00209.58           C
ATOM   1191  CG  ASN A 193      40.450  85.729  29.094  1.00209.58           C
ATOM   1192  OD1 ASN A 193      41.619  86.071  29.266  1.00209.58           O
ATOM   1193  ND2 ASN A 193      39.985  85.293  27.893  1.00209.58           N
ATOM   1194  C   ASN A 193      37.217  86.629  30.843  1.00209.58           C
ATOM   1195  O   ASN A 193      37.001  87.524  31.660  1.00209.58           O
ATOM   1196  N   SER A 194      36.427  85.552  30.722  1.00 89.84           N
ATOM   1197  CA  SER A 194      35.383  85.295  31.659  1.00 89.84           C
ATOM   1198  CB  SER A 194      34.260  84.418  31.093  1.00 89.84           C
ATOM   1199  OG  SER A 194      33.612  85.087  30.021  1.00 89.84           O
ATOM   1200  C   SER A 194      35.934  84.606  32.864  1.00 89.84           C
ATOM   1201  O   SER A 194      35.289  84.662  33.909  1.00 89.84           O
ATOM   1202  N   VAL A 195      37.128  83.960  32.743  1.00115.57           N
ATOM   1203  CA  VAL A 195      37.697  83.159  33.802  1.00115.57           C
ATOM   1204  CB  VAL A 195      38.400  83.877  34.909  1.00115.57           C
ATOM   1205  CG1 VAL A 195      39.721  84.365  34.337  1.00115.57           C
ATOM   1206  CG2 VAL A 195      37.508  84.992  35.480  1.00115.57           C
ATOM   1207  C   VAL A 195      36.596  82.355  34.378  1.00115.57           C
ATOM   1208  O   VAL A 195      36.052  82.668  35.435  1.00115.57           O
ATOM   1209  N   GLY A 196      36.246  81.290  33.659  1.00 72.24           N
ATOM   1210  CA  GLY A 196      35.121  80.467  33.949  1.00 72.24           C
ATOM   1211  C   GLY A 196      34.697  80.038  32.598  1.00 72.24           C
ATOM   1212  O   GLY A 196      34.564  78.847  32.334  1.00 72.24           O
ATOM   1213  N   GLU A 197      34.527  81.014  31.695  1.00112.19           N
ATOM   1214  CA  GLU A 197      34.279  80.719  30.321  1.00112.19           C
ATOM   1215  CB  GLU A 197      33.873  81.965  29.520  1.00112.19           C
ATOM   1216  CG  GLU A 197      33.906  81.802  28.003  1.00112.19           C
ATOM   1217  CD  GLU A 197      35.255  82.336  27.547  1.00112.19           C
ATOM   1218  OE1 GLU A 197      36.149  82.500  28.420  1.00112.19           O
ATOM   1219  OE2 GLU A 197      35.408  82.598  26.325  1.00112.19           O
ATOM   1220  C   GLU A 197      35.555  80.161  29.765  1.00112.19           C
ATOM   1221  O   GLU A 197      35.529  79.335  28.857  1.00112.19           O
ATOM   1222  N   LEU A 198      36.709  80.626  30.294  1.00 93.01           N
ATOM   1223  CA  LEU A 198      38.022  80.247  29.835  1.00 93.01           C
ATOM   1224  CB  LEU A 198      39.136  80.959  30.616  1.00 93.01           C
ATOM   1225  CG  LEU A 198      40.552  80.573  30.150  1.00 93.01           C
ATOM   1226  CD1 LEU A 198      40.910  81.226  28.806  1.00 93.01           C
ATOM   1227  CD2 LEU A 198      41.586  80.818  31.257  1.00 93.01           C
ATOM   1228  C   LEU A 198      38.291  78.785  30.029  1.00 93.01           C
ATOM   1229  O   LEU A 198      38.659  78.085  29.088  1.00 93.01           O
ATOM   1230  N   ASN A 199      38.103  78.278  31.260  1.00137.28           N
ATOM   1231  CA  ASN A 199      38.377  76.899  31.556  1.00137.28           C
ATOM   1232  CB  ASN A 199      38.031  76.543  33.004  1.00137.28           C
ATOM   1233  CG  ASN A 199      38.715  77.570  33.875  1.00137.28           C
ATOM   1234  OD1 ASN A 199      39.596  78.292  33.413  1.00137.28           O
ATOM   1235  ND2 ASN A 199      38.286  77.657  35.160  1.00137.28           N
ATOM   1236  C   ASN A 199      37.408  76.138  30.738  1.00137.28           C
ATOM   1237  O   ASN A 199      37.711  75.057  30.234  1.00137.28           O
ATOM   1238  N   THR A 200      36.194  76.706  30.605  1.00 59.02           N
ATOM   1239  CA  THR A 200      35.186  76.035  29.850  1.00 59.02           C
ATOM   1240  CB  THR A 200      33.918  76.820  29.688  1.00 59.02           C
ATOM   1241  OG1 THR A 200      33.324  77.068  30.952  1.00 59.02           O
ATOM   1242  CG2 THR A 200      32.953  76.017  28.799  1.00 59.02           C
ATOM   1243  C   THR A 200      35.743  75.819  28.489  1.00 59.02           C
ATOM   1244  O   THR A 200      35.747  74.696  27.995  1.00 59.02           O
ATOM   1245  N   ARG A 201      36.296  76.884  27.884  1.00170.67           N
ATOM   1246  CA  ARG A 201      36.866  76.805  26.571  1.00170.67           C
ATOM   1247  CB  ARG A 201      37.504  78.114  26.099  1.00170.67           C
ATOM   1248  CG  ARG A 201      36.516  79.178  25.661  1.00170.67           C
ATOM   1249  CD  ARG A 201      37.211  80.325  24.928  1.00170.67           C
ATOM   1250  NE  ARG A 201      36.157  81.120  24.243  1.00170.67           N
ATOM   1251  CZ  ARG A 201      35.782  80.787  22.974  1.00170.67           C
ATOM   1252  NH1 ARG A 201      36.385  79.741  22.339  1.00170.67           N
ATOM   1253  NH2 ARG A 201      34.801  81.499  22.346  1.00170.67           N
ATOM   1254  C   ARG A 201      38.006  75.858  26.631  1.00170.67           C
ATOM   1255  O   ARG A 201      38.318  75.193  25.646  1.00170.67           O
ATOM   1256  N   PHE A 202      38.693  75.810  27.784  1.00 72.16           N
ATOM   1257  CA  PHE A 202      39.845  74.966  27.874  1.00 72.16           C
ATOM   1258  CB  PHE A 202      40.429  74.938  29.296  1.00 72.16           C
ATOM   1259  CG  PHE A 202      41.613  74.036  29.278  1.00 72.16           C
ATOM   1260  CD1 PHE A 202      41.471  72.683  29.485  1.00 72.16           C
ATOM   1261  CD2 PHE A 202      42.867  74.548  29.054  1.00 72.16           C
ATOM   1262  CE1 PHE A 202      42.568  71.855  29.466  1.00 72.16           C
ATOM   1263  CE2 PHE A 202      43.969  73.727  29.032  1.00 72.16           C
ATOM   1264  CZ  PHE A 202      43.818  72.378  29.238  1.00 72.16           C
ATOM   1265  C   PHE A 202      39.453  73.565  27.524  1.00 72.16           C
ATOM   1266  O   PHE A 202      39.934  73.016  26.535  1.00 72.16           O
ATOM   1267  N   SER A 203      38.520  72.969  28.287  1.00 48.94           N
ATOM   1268  CA  SER A 203      38.152  71.605  28.038  1.00 48.94           C
ATOM   1269  CB  SER A 203      37.231  71.030  29.127  1.00 48.94           C
ATOM   1270  OG  SER A 203      37.914  70.991  30.372  1.00 48.94           O
ATOM   1271  C   SER A 203      37.420  71.499  26.741  1.00 48.94           C
ATOM   1272  O   SER A 203      37.763  70.680  25.891  1.00 48.94           O
ATOM   1273  N   ASP A 204      36.404  72.359  26.545  1.00 57.75           N
ATOM   1274  CA  ASP A 204      35.552  72.253  25.396  1.00 57.75           C
ATOM   1275  CB  ASP A 204      34.439  73.315  25.380  1.00 57.75           C
ATOM   1276  CG  ASP A 204      33.425  72.967  26.461  1.00 57.75           C
ATOM   1277  OD1 ASP A 204      33.470  71.816  26.974  1.00 57.75           O
ATOM   1278  OD2 ASP A 204      32.585  73.848  26.785  1.00 57.75           O
ATOM   1279  C   ASP A 204      36.336  72.417  24.128  1.00 57.75           C
ATOM   1280  O   ASP A 204      36.201  71.604  23.216  1.00 57.75           O
ATOM   1281  N   ASP A 205      37.185  73.460  24.037  1.00 69.71           N
ATOM   1282  CA  ASP A 205      37.915  73.733  22.831  1.00 69.71           C
ATOM   1283  CB  ASP A 205      38.731  75.036  22.901  1.00 69.71           C
ATOM   1284  CG  ASP A 205      37.764  76.213  22.857  1.00 69.71           C
ATOM   1285  OD1 ASP A 205      36.538  75.968  22.703  1.00 69.71           O
ATOM   1286  OD2 ASP A 205      38.239  77.373  22.977  1.00 69.71           O
ATOM   1287  C   ASP A 205      38.871  72.624  22.547  1.00 69.71           C
ATOM   1288  O   ASP A 205      38.942  72.149  21.416  1.00 69.71           O
ATOM   1289  N   ILE A 206      39.603  72.149  23.572  1.00 59.44           N
ATOM   1290  CA  ILE A 206      40.581  71.131  23.317  1.00 59.44           C
ATOM   1291  CB  ILE A 206      41.314  70.676  24.540  1.00 59.44           C
ATOM   1292  CG2 ILE A 206      42.199  69.487  24.132  1.00 59.44           C
ATOM   1293  CG1 ILE A 206      42.104  71.851  25.142  1.00 59.44           C
ATOM   1294  CD1 ILE A 206      42.666  71.565  26.532  1.00 59.44           C
ATOM   1295  C   ILE A 206      39.862  69.954  22.735  1.00 59.44           C
ATOM   1296  O   ILE A 206      40.262  69.442  21.693  1.00 59.44           O
ATOM   1297  N   ASN A 207      38.724  69.556  23.328  1.00101.79           N
ATOM   1298  CA  ASN A 207      38.012  68.417  22.826  1.00101.79           C
ATOM   1299  CB  ASN A 207      36.706  68.152  23.597  1.00101.79           C
ATOM   1300  CG  ASN A 207      36.102  66.844  23.101  1.00101.79           C
ATOM   1301  OD1 ASN A 207      36.185  65.818  23.775  1.00101.79           O
ATOM   1302  ND2 ASN A 207      35.474  66.875  21.895  1.00101.79           N
ATOM   1303  C   ASN A 207      37.647  68.676  21.392  1.00101.79           C
ATOM   1304  O   ASN A 207      37.866  67.830  20.528  1.00101.79           O
ATOM   1305  N   LYS A 208      37.145  69.885  21.084  1.00 75.15           N
ATOM   1306  CA  LYS A 208      36.682  70.186  19.761  1.00 75.15           C
ATOM   1307  CB  LYS A 208      36.154  71.623  19.618  1.00 75.15           C
ATOM   1308  CG  LYS A 208      34.844  71.861  20.373  1.00 75.15           C
ATOM   1309  CD  LYS A 208      34.453  73.336  20.486  1.00 75.15           C
ATOM   1310  CE  LYS A 208      33.142  73.565  21.242  1.00 75.15           C
ATOM   1311  NZ  LYS A 208      33.336  73.305  22.685  1.00 75.15           N
ATOM   1312  C   LYS A 208      37.810  70.010  18.799  1.00 75.15           C
ATOM   1313  O   LYS A 208      37.597  69.580  17.666  1.00 75.15           O
ATOM   1314  N   ILE A 209      39.045  70.352  19.205  1.00119.41           N
ATOM   1315  CA  ILE A 209      40.131  70.187  18.288  1.00119.41           C
ATOM   1316  CB  ILE A 209      41.456  70.730  18.758  1.00119.41           C
ATOM   1317  CG2 ILE A 209      42.126  69.743  19.719  1.00119.41           C
ATOM   1318  CG1 ILE A 209      42.347  70.985  17.541  1.00119.41           C
ATOM   1319  CD1 ILE A 209      43.603  71.795  17.861  1.00119.41           C
ATOM   1320  C   ILE A 209      40.279  68.724  17.999  1.00119.41           C
ATOM   1321  O   ILE A 209      40.505  68.340  16.853  1.00119.41           O
ATOM   1322  N   ASN A 210      40.146  67.853  19.025  1.00124.78           N
ATOM   1323  CA  ASN A 210      40.359  66.455  18.760  1.00124.78           C
ATOM   1324  CB  ASN A 210      40.429  65.532  19.997  1.00124.78           C
ATOM   1325  CG  ASN A 210      39.083  65.375  20.677  1.00124.78           C
ATOM   1326  OD1 ASN A 210      38.150  64.796  20.122  1.00124.78           O
ATOM   1327  ND2 ASN A 210      38.994  65.873  21.939  1.00124.78           N
ATOM   1328  C   ASN A 210      39.304  65.963  17.819  1.00124.78           C
ATOM   1329  O   ASN A 210      39.608  65.267  16.853  1.00124.78           O
ATOM   1330  N   ASP A 211      38.040  66.372  18.028  1.00 94.83           N
ATOM   1331  CA  ASP A 211      36.972  65.927  17.182  1.00 94.83           C
ATOM   1332  CB  ASP A 211      35.622  66.565  17.548  1.00 94.83           C
ATOM   1333  CG  ASP A 211      34.539  65.852  16.755  1.00 94.83           C
ATOM   1334  OD1 ASP A 211      34.884  64.897  16.009  1.00 94.83           O
ATOM   1335  OD2 ASP A 211      33.351  66.253  16.882  1.00 94.83           O
ATOM   1336  C   ASP A 211      37.336  66.379  15.806  1.00 94.83           C
ATOM   1337  O   ASP A 211      36.949  65.767  14.812  1.00 94.83           O
ATOM   1338  N   ALA A 212      38.085  67.495  15.722  1.00 48.72           N
ATOM   1339  CA  ALA A 212      38.509  68.000  14.453  1.00 48.72           C
ATOM   1340  CB  ALA A 212      39.311  69.307  14.573  1.00 48.72           C
ATOM   1341  C   ALA A 212      39.393  66.991  13.776  1.00 48.72           C
ATOM   1342  O   ALA A 212      39.209  66.693  12.599  1.00 48.72           O
ATOM   1343  N   ILE A 213      40.372  66.414  14.500  1.00113.45           N
ATOM   1344  CA  ILE A 213      41.277  65.481  13.868  1.00113.45           C
ATOM   1345  CB  ILE A 213      42.449  65.081  14.726  1.00113.45           C
ATOM   1346  CG2 ILE A 213      43.139  63.886  14.043  1.00113.45           C
ATOM   1347  CG1 ILE A 213      43.409  66.266  14.942  1.00113.45           C
ATOM   1348  CD1 ILE A 213      42.851  67.402  15.790  1.00113.45           C
ATOM   1349  C   ILE A 213      40.581  64.212  13.434  1.00113.45           C
ATOM   1350  O   ILE A 213      40.807  63.724  12.326  1.00113.45           O
ATOM   1351  N   ALA A 214      39.746  63.620  14.310  1.00 69.84           N
ATOM   1352  CA  ALA A 214      39.084  62.366  14.043  1.00 69.84           C
ATOM   1353  CB  ALA A 214      38.297  61.908  15.268  1.00 69.84           C
ATOM   1354  C   ALA A 214      38.080  62.447  12.928  1.00 69.84           C
ATOM   1355  O   ALA A 214      38.132  61.681  11.970  1.00 69.84           O
ATOM   1356  N   ASP A 215      37.146  63.409  12.986  1.00 60.38           N
ATOM   1357  CA  ASP A 215      36.119  63.438  11.986  1.00 60.38           C
ATOM   1358  CB  ASP A 215      35.062  64.531  12.220  1.00 60.38           C
ATOM   1359  CG  ASP A 215      34.142  64.050  13.334  1.00 60.38           C
ATOM   1360  OD1 ASP A 215      34.129  62.819  13.603  1.00 60.38           O
ATOM   1361  OD2 ASP A 215      33.432  64.905  13.925  1.00 60.38           O
ATOM   1362  C   ASP A 215      36.779  63.688  10.678  1.00 60.38           C
ATOM   1363  O   ASP A 215      36.367  63.154   9.651  1.00 60.38           O
ATOM   1364  N   GLN A 216      37.867  64.475  10.700  1.00 57.20           N
ATOM   1365  CA  GLN A 216      38.556  64.825   9.497  1.00 57.20           C
ATOM   1366  CB  GLN A 216      39.831  65.644   9.757  1.00 57.20           C
ATOM   1367  CG  GLN A 216      40.577  66.025   8.477  1.00 57.20           C
ATOM   1368  CD  GLN A 216      41.808  66.828   8.868  1.00 57.20           C
ATOM   1369  OE1 GLN A 216      42.412  67.504   8.037  1.00 57.20           O
ATOM   1370  NE2 GLN A 216      42.191  66.756  10.171  1.00 57.20           N
ATOM   1371  C   GLN A 216      38.974  63.572   8.812  1.00 57.20           C
ATOM   1372  O   GLN A 216      38.876  63.486   7.587  1.00 57.20           O
ATOM   1373  N   MET A 217      39.436  62.560   9.576  1.00133.72           N
ATOM   1374  CA  MET A 217      39.834  61.357   8.909  1.00133.72           C
ATOM   1375  CB  MET A 217      40.298  60.215   9.822  1.00133.72           C
ATOM   1376  CG  MET A 217      39.181  59.545  10.628  1.00133.72           C
ATOM   1377  SD  MET A 217      39.694  57.951  11.265  1.00133.72           S
ATOM   1378  CE  MET A 217      41.258  58.851  11.362  1.00133.72           C
ATOM   1379  C   MET A 217      38.618  60.849   8.205  1.00133.72           C
ATOM   1380  O   MET A 217      38.666  60.490   7.033  1.00133.72           O
ATOM   1381  N   ALA A 218      37.465  60.899   8.886  1.00 47.66           N
ATOM   1382  CA  ALA A 218      36.253  60.402   8.323  1.00 47.66           C
ATOM   1383  CB  ALA A 218      35.047  60.566   9.264  1.00 47.66           C
ATOM   1384  C   ALA A 218      35.970  61.195   7.081  1.00 47.66           C
ATOM   1385  O   ALA A 218      35.443  60.672   6.107  1.00 47.66           O
ATOM   1386  N   LEU A 219      36.287  62.499   7.083  1.00 67.97           N
ATOM   1387  CA  LEU A 219      36.009  63.336   5.947  1.00 67.97           C
ATOM   1388  CB  LEU A 219      36.369  64.809   6.207  1.00 67.97           C
ATOM   1389  CG  LEU A 219      36.257  65.702   4.956  1.00 67.97           C
ATOM   1390  CD1 LEU A 219      34.826  65.726   4.402  1.00 67.97           C
ATOM   1391  CD2 LEU A 219      36.817  67.108   5.225  1.00 67.97           C
ATOM   1392  C   LEU A 219      36.791  62.915   4.757  1.00 67.97           C
ATOM   1393  O   LEU A 219      36.255  62.797   3.655  1.00 67.97           O
ATOM   1394  N   PHE A 220      38.085  62.647   4.968  1.00115.29           N
ATOM   1395  CA  PHE A 220      38.940  62.278   3.889  1.00115.29           C
ATOM   1396  CB  PHE A 220      40.352  61.911   4.388  1.00115.29           C
ATOM   1397  CG  PHE A 220      41.205  61.467   3.247  1.00115.29           C
ATOM   1398  CD1 PHE A 220      41.219  60.145   2.867  1.00115.29           C
ATOM   1399  CD2 PHE A 220      41.996  62.363   2.566  1.00115.29           C
ATOM   1400  CE1 PHE A 220      42.005  59.721   1.821  1.00115.29           C
ATOM   1401  CE2 PHE A 220      42.784  61.946   1.518  1.00115.29           C
ATOM   1402  CZ  PHE A 220      42.790  60.623   1.144  1.00115.29           C
ATOM   1403  C   PHE A 220      38.313  61.067   3.299  1.00115.29           C
ATOM   1404  O   PHE A 220      38.209  60.943   2.079  1.00115.29           O
ATOM   1405  N   ILE A 221      37.802  60.171   4.162  1.00140.05           N
ATOM   1406  CA  ILE A 221      37.297  58.969   3.585  1.00140.05           C
ATOM   1407  CB  ILE A 221      36.941  57.883   4.580  1.00140.05           C
ATOM   1408  CG2 ILE A 221      35.568  58.114   5.218  1.00140.05           C
ATOM   1409  CG1 ILE A 221      36.953  56.527   3.877  1.00140.05           C
ATOM   1410  CD1 ILE A 221      36.927  55.366   4.866  1.00140.05           C
ATOM   1411  C   ILE A 221      36.132  59.240   2.668  1.00140.05           C
ATOM   1412  O   ILE A 221      36.204  58.941   1.483  1.00140.05           O
ATOM   1413  N   GLN A 222      35.076  59.930   3.125  1.00 64.79           N
ATOM   1414  CA  GLN A 222      33.894  60.106   2.320  1.00 64.79           C
ATOM   1415  CB  GLN A 222      32.799  60.910   3.044  1.00 64.79           C
ATOM   1416  CG  GLN A 222      32.238  60.219   4.288  1.00 64.79           C
ATOM   1417  CD  GLN A 222      31.376  59.051   3.831  1.00 64.79           C
ATOM   1418  OE1 GLN A 222      31.354  58.704   2.651  1.00 64.79           O
ATOM   1419  NE2 GLN A 222      30.644  58.425   4.790  1.00 64.79           N
ATOM   1420  C   GLN A 222      34.257  60.878   1.093  1.00 64.79           C
ATOM   1421  O   GLN A 222      33.598  60.768   0.060  1.00 64.79           O
ATOM   1422  N   ARG A 223      35.277  61.743   1.192  1.00104.05           N
ATOM   1423  CA  ARG A 223      35.651  62.530   0.056  1.00104.05           C
ATOM   1424  CB  ARG A 223      36.812  63.498   0.344  1.00104.05           C
ATOM   1425  CG  ARG A 223      37.204  64.330  -0.880  1.00104.05           C
ATOM   1426  CD  ARG A 223      38.358  65.306  -0.640  1.00104.05           C
ATOM   1427  NE  ARG A 223      38.623  65.997  -1.934  1.00104.05           N
ATOM   1428  CZ  ARG A 223      39.426  67.100  -1.978  1.00104.05           C
ATOM   1429  NH1 ARG A 223      39.986  67.586  -0.832  1.00104.05           N
ATOM   1430  NH2 ARG A 223      39.667  67.719  -3.171  1.00104.05           N
ATOM   1431  C   ARG A 223      36.108  61.617  -1.035  1.00104.05           C
ATOM   1432  O   ARG A 223      35.777  61.812  -2.202  1.00104.05           O
ATOM   1433  N   MET A 224      36.929  60.616  -0.683  1.00106.21           N
ATOM   1434  CA  MET A 224      37.422  59.661  -1.630  1.00106.21           C
ATOM   1435  CB  MET A 224      38.588  58.832  -1.073  1.00106.21           C
ATOM   1436  CG  MET A 224      39.920  59.587  -1.132  1.00106.21           C
ATOM   1437  SD  MET A 224      40.031  61.093  -0.125  1.00106.21           S
ATOM   1438  CE  MET A 224      39.209  62.147  -1.354  1.00106.21           C
ATOM   1439  C   MET A 224      36.324  58.754  -2.074  1.00106.21           C
ATOM   1440  O   MET A 224      36.326  58.289  -3.211  1.00106.21           O
ATOM   1441  N   THR A 225      35.365  58.438  -1.185  1.00109.70           N
ATOM   1442  CA  THR A 225      34.338  57.535  -1.606  1.00109.70           C
ATOM   1443  CB  THR A 225      33.389  57.120  -0.510  1.00109.70           C
ATOM   1444  OG1 THR A 225      32.605  56.021  -0.949  1.00109.70           O
ATOM   1445  CG2 THR A 225      32.467  58.285  -0.123  1.00109.70           C
ATOM   1446  C   THR A 225      33.564  58.171  -2.721  1.00109.70           C
ATOM   1447  O   THR A 225      33.290  57.516  -3.722  1.00109.70           O
ATOM   1448  N   SER A 226      33.198  59.465  -2.581  1.00103.46           N
ATOM   1449  CA  SER A 226      32.441  60.166  -3.584  1.00103.46           C
ATOM   1450  CB  SER A 226      32.138  61.629  -3.212  1.00103.46           C
ATOM   1451  OG  SER A 226      31.402  61.712  -2.006  1.00103.46           O
ATOM   1452  C   SER A 226      33.249  60.304  -4.825  1.00103.46           C
ATOM   1453  O   SER A 226      32.854  59.848  -5.896  1.00103.46           O
ATOM   1454  N   THR A 227      34.429  60.938  -4.695  1.00126.14           N
ATOM   1455  CA  THR A 227      35.187  61.251  -5.865  1.00126.14           C
ATOM   1456  CB  THR A 227      36.475  61.972  -5.560  1.00126.14           C
ATOM   1457  OG1 THR A 227      37.172  62.251  -6.766  1.00126.14           O
ATOM   1458  CG2 THR A 227      37.346  61.134  -4.608  1.00126.14           C
ATOM   1459  C   THR A 227      35.490  60.004  -6.632  1.00126.14           C
ATOM   1460  O   THR A 227      35.092  59.883  -7.788  1.00126.14           O
ATOM   1461  N   ILE A 228      36.130  59.007  -6.000  1.00 98.52           N
ATOM   1462  CA  ILE A 228      36.522  57.832  -6.720  1.00 98.52           C
ATOM   1463  CB  ILE A 228      37.406  56.895  -5.934  1.00 98.52           C
ATOM   1464  CG2 ILE A 228      36.563  56.149  -4.889  1.00 98.52           C
ATOM   1465  CG1 ILE A 228      38.124  55.937  -6.895  1.00 98.52           C
ATOM   1466  CD1 ILE A 228      39.279  55.161  -6.269  1.00 98.52           C
ATOM   1467  C   ILE A 228      35.322  57.064  -7.188  1.00 98.52           C
ATOM   1468  O   ILE A 228      35.303  56.612  -8.324  1.00 98.52           O
ATOM   1469  N   CYS A 229      34.284  56.887  -6.350  1.00116.83           N
ATOM   1470  CA  CYS A 229      33.150  56.085  -6.734  1.00116.83           C
ATOM   1471  CB  CYS A 229      31.974  56.238  -5.753  1.00116.83           C
ATOM   1472  SG  CYS A 229      30.453  55.409  -6.309  1.00116.83           S
ATOM   1473  C   CYS A 229      32.559  56.625  -7.976  1.00116.83           C
ATOM   1474  O   CYS A 229      32.689  56.040  -9.050  1.00116.83           O
ATOM   1475  N   GLY A 230      32.008  57.843  -7.847  1.00 56.35           N
ATOM   1476  CA  GLY A 230      31.243  58.461  -8.877  1.00 56.35           C
ATOM   1477  C   GLY A 230      32.100  58.504 -10.083  1.00 56.35           C
ATOM   1478  O   GLY A 230      31.590  58.481 -11.200  1.00 56.35           O
ATOM   1479  N   PHE A 231      33.419  58.676  -9.884  1.00 84.29           N
ATOM   1480  CA  PHE A 231      34.304  58.660 -11.006  1.00 84.29           C
ATOM   1481  CB  PHE A 231      35.743  59.059 -10.639  1.00 84.29           C
ATOM   1482  CG  PHE A 231      36.536  59.012 -11.899  1.00 84.29           C
ATOM   1483  CD1 PHE A 231      36.504  60.073 -12.773  1.00 84.29           C
ATOM   1484  CD2 PHE A 231      37.310  57.917 -12.210  1.00 84.29           C
ATOM   1485  CE1 PHE A 231      37.229  60.045 -13.940  1.00 84.29           C
ATOM   1486  CE2 PHE A 231      38.038  57.883 -13.377  1.00 84.29           C
ATOM   1487  CZ  PHE A 231      37.998  58.948 -14.244  1.00 84.29           C
ATOM   1488  C   PHE A 231      34.378  57.288 -11.602  1.00 84.29           C
ATOM   1489  O   PHE A 231      33.901  57.071 -12.704  1.00 84.29           O
ATOM   1490  N   LEU A 232      34.843  56.282 -10.842  1.00117.36           N
ATOM   1491  CA  LEU A 232      35.108  54.982 -11.390  1.00117.36           C
ATOM   1492  CB  LEU A 232      35.638  53.979 -10.354  1.00117.36           C
ATOM   1493  CG  LEU A 232      37.137  54.178 -10.079  1.00117.36           C
ATOM   1494  CD1 LEU A 232      37.446  55.641  -9.738  1.00117.36           C
ATOM   1495  CD2 LEU A 232      37.648  53.192  -9.016  1.00117.36           C
ATOM   1496  C   LEU A 232      33.886  54.421 -12.033  1.00117.36           C
ATOM   1497  O   LEU A 232      33.944  53.995 -13.186  1.00117.36           O
ATOM   1498  N   LEU A 233      32.740  54.406 -11.337  1.00169.31           N
ATOM   1499  CA  LEU A 233      31.586  53.888 -12.011  1.00169.31           C
ATOM   1500  CB  LEU A 233      30.361  53.627 -11.089  1.00169.31           C
ATOM   1501  CG  LEU A 233      29.412  54.803 -10.711  1.00169.31           C
ATOM   1502  CD1 LEU A 233      30.127  55.936  -9.973  1.00169.31           C
ATOM   1503  CD2 LEU A 233      28.557  55.308 -11.886  1.00169.31           C
ATOM   1504  C   LEU A 233      31.184  54.858 -13.073  1.00169.31           C
ATOM   1505  O   LEU A 233      30.919  54.489 -14.215  1.00169.31           O
ATOM   1506  N   GLY A 234      31.194  56.151 -12.702  1.00 93.70           N
ATOM   1507  CA  GLY A 234      30.694  57.247 -13.484  1.00 93.70           C
ATOM   1508  C   GLY A 234      31.384  57.374 -14.809  1.00 93.70           C
ATOM   1509  O   GLY A 234      30.846  58.032 -15.687  1.00 93.70           O
ATOM   1510  N   PHE A 235      32.662  57.020 -14.952  1.00125.48           N
ATOM   1511  CA  PHE A 235      33.276  56.938 -16.246  1.00125.48           C
ATOM   1512  CB  PHE A 235      34.708  57.480 -16.246  1.00125.48           C
ATOM   1513  CG  PHE A 235      35.227  57.220 -17.613  1.00125.48           C
ATOM   1514  CD1 PHE A 235      34.796  57.978 -18.675  1.00125.48           C
ATOM   1515  CD2 PHE A 235      36.147  56.220 -17.830  1.00125.48           C
ATOM   1516  CE1 PHE A 235      35.274  57.737 -19.941  1.00125.48           C
ATOM   1517  CE2 PHE A 235      36.628  55.975 -19.094  1.00125.48           C
ATOM   1518  CZ  PHE A 235      36.190  56.735 -20.152  1.00125.48           C
ATOM   1519  C   PHE A 235      33.347  55.549 -16.834  1.00125.48           C
ATOM   1520  O   PHE A 235      33.070  55.339 -18.015  1.00125.48           O
ATOM   1521  N   PHE A 236      33.752  54.565 -15.995  1.00118.80           N
ATOM   1522  CA  PHE A 236      34.122  53.241 -16.431  1.00118.80           C
ATOM   1523  CB  PHE A 236      34.658  52.369 -15.280  1.00118.80           C
ATOM   1524  CG  PHE A 236      35.011  51.027 -15.829  1.00118.80           C
ATOM   1525  CD1 PHE A 236      36.247  50.781 -16.379  1.00118.80           C
ATOM   1526  CD2 PHE A 236      34.092  50.005 -15.793  1.00118.80           C
ATOM   1527  CE1 PHE A 236      36.558  49.537 -16.880  1.00118.80           C
ATOM   1528  CE2 PHE A 236      34.394  48.759 -16.291  1.00118.80           C
ATOM   1529  CZ  PHE A 236      35.631  48.523 -16.837  1.00118.80           C
ATOM   1530  C   PHE A 236      32.985  52.505 -17.041  1.00118.80           C
ATOM   1531  O   PHE A 236      33.115  51.970 -18.140  1.00118.80           O
ATOM   1532  N   ARG A 237      31.829  52.430 -16.366  1.00226.46           N
ATOM   1533  CA  ARG A 237      30.835  51.702 -17.078  1.00226.46           C
ATOM   1534  CB  ARG A 237      30.282  50.438 -16.394  1.00226.46           C
ATOM   1535  CG  ARG A 237      29.723  50.619 -14.995  1.00226.46           C
ATOM   1536  CD  ARG A 237      29.386  49.285 -14.340  1.00226.46           C
ATOM   1537  NE  ARG A 237      30.132  48.230 -15.084  1.00226.46           N
ATOM   1538  CZ  ARG A 237      31.464  48.035 -14.858  1.00226.46           C
ATOM   1539  NH1 ARG A 237      32.146  48.875 -14.026  1.00226.46           N
ATOM   1540  NH2 ARG A 237      32.116  47.006 -15.473  1.00226.46           N
ATOM   1541  C   ARG A 237      29.765  52.615 -17.540  1.00226.46           C
ATOM   1542  O   ARG A 237      29.088  53.271 -16.749  1.00226.46           O
ATOM   1543  N   GLY A 238      29.579  52.603 -18.877  1.00 64.89           N
ATOM   1544  CA  GLY A 238      28.683  53.457 -19.598  1.00 64.89           C
ATOM   1545  C   GLY A 238      29.416  54.046 -20.769  1.00 64.89           C
ATOM   1546  O   GLY A 238      28.923  54.012 -21.894  1.00 64.89           O
ATOM   1547  N   TRP A 239      30.611  54.609 -20.533  1.00123.56           N
ATOM   1548  CA  TRP A 239      31.461  55.173 -21.543  1.00123.56           C
ATOM   1549  CB  TRP A 239      31.553  54.258 -22.779  1.00123.56           C
ATOM   1550  CG  TRP A 239      32.209  52.922 -22.491  1.00123.56           C
ATOM   1551  CD2 TRP A 239      32.009  51.738 -23.280  1.00123.56           C
ATOM   1552  CD1 TRP A 239      33.045  52.568 -21.472  1.00123.56           C
ATOM   1553  NE1 TRP A 239      33.379  51.238 -21.576  1.00123.56           N
ATOM   1554  CE2 TRP A 239      32.747  50.714 -22.684  1.00123.56           C
ATOM   1555  CE3 TRP A 239      31.266  51.519 -24.404  1.00123.56           C
ATOM   1556  CZ2 TRP A 239      32.753  49.452 -23.207  1.00123.56           C
ATOM   1557  CZ3 TRP A 239      31.279  50.247 -24.932  1.00123.56           C
ATOM   1558  CH2 TRP A 239      32.008  49.233 -24.345  1.00123.56           C
ATOM   1559  C   TRP A 239      30.853  56.491 -21.922  1.00123.56           C
ATOM   1560  O   TRP A 239      31.507  57.530 -21.828  1.00123.56           O
ATOM   1561  N   LYS A 240      29.638  56.457 -22.511  1.00212.09           N
ATOM   1562  CA  LYS A 240      28.743  57.570 -22.690  1.00212.09           C
ATOM   1563  CB  LYS A 240      28.258  57.709 -24.133  1.00212.09           C
ATOM   1564  CG  LYS A 240      29.329  58.388 -24.982  1.00212.09           C
ATOM   1565  CD  LYS A 240      29.199  58.104 -26.470  1.00212.09           C
ATOM   1566  CE  LYS A 240      29.731  56.719 -26.835  1.00212.09           C
ATOM   1567  NZ  LYS A 240      31.156  56.609 -26.447  1.00212.09           N
ATOM   1568  C   LYS A 240      27.566  57.484 -21.769  1.00212.09           C
ATOM   1569  O   LYS A 240      26.954  58.484 -21.404  1.00212.09           O
ATOM   1570  N   LEU A 241      27.150  56.242 -21.463  1.00140.28           N
ATOM   1571  CA  LEU A 241      25.991  55.996 -20.660  1.00140.28           C
ATOM   1572  CB  LEU A 241      25.653  54.491 -20.566  1.00140.28           C
ATOM   1573  CG  LEU A 241      24.570  54.110 -19.531  1.00140.28           C
ATOM   1574  CD1 LEU A 241      25.137  54.060 -18.103  1.00140.28           C
ATOM   1575  CD2 LEU A 241      23.350  55.037 -19.625  1.00140.28           C
ATOM   1576  C   LEU A 241      26.268  56.499 -19.307  1.00140.28           C
ATOM   1577  O   LEU A 241      25.440  57.159 -18.687  1.00140.28           O
ATOM   1578  N   THR A 242      27.485  56.223 -18.840  1.00133.37           N
ATOM   1579  CA  THR A 242      27.857  56.610 -17.525  1.00133.37           C
ATOM   1580  CB  THR A 242      29.272  56.387 -17.201  1.00133.37           C
ATOM   1581  OG1 THR A 242      29.868  55.366 -17.978  1.00133.37           O
ATOM   1582  CG2 THR A 242      29.127  55.836 -15.788  1.00133.37           C
ATOM   1583  C   THR A 242      27.782  58.089 -17.579  1.00133.37           C
ATOM   1584  O   THR A 242      27.567  58.757 -16.570  1.00133.37           O
ATOM   1585  N   LEU A 243      28.076  58.612 -18.785  1.00 71.76           N
ATOM   1586  CA  LEU A 243      28.067  60.007 -19.088  1.00 71.76           C
ATOM   1587  CB  LEU A 243      28.699  60.338 -20.456  1.00 71.76           C
ATOM   1588  CG  LEU A 243      28.711  61.831 -20.822  1.00 71.76           C
ATOM   1589  CD1 LEU A 243      29.580  62.637 -19.844  1.00 71.76           C
ATOM   1590  CD2 LEU A 243      29.117  62.034 -22.292  1.00 71.76           C
ATOM   1591  C   LEU A 243      26.669  60.526 -19.024  1.00 71.76           C
ATOM   1592  O   LEU A 243      26.451  61.630 -18.530  1.00 71.76           O
ATOM   1593  N   VAL A 244      25.672  59.762 -19.519  1.00120.17           N
ATOM   1594  CA  VAL A 244      24.341  60.274 -19.426  1.00120.17           C
ATOM   1595  CB  VAL A 244      23.262  59.426 -20.050  1.00120.17           C
ATOM   1596  CG1 VAL A 244      23.646  59.145 -21.510  1.00120.17           C
ATOM   1597  CG2 VAL A 244      22.963  58.195 -19.184  1.00120.17           C
ATOM   1598  C   VAL A 244      24.070  60.359 -17.963  1.00120.17           C
ATOM   1599  O   VAL A 244      23.432  61.304 -17.500  1.00120.17           O
ATOM   1600  N   ILE A 245      24.581  59.374 -17.189  1.00132.79           N
ATOM   1601  CA  ILE A 245      24.352  59.434 -15.773  1.00132.79           C
ATOM   1602  CB  ILE A 245      25.104  58.477 -14.887  1.00132.79           C
ATOM   1603  CG2 ILE A 245      24.950  59.020 -13.458  1.00132.79           C
ATOM   1604  CG1 ILE A 245      24.660  57.025 -14.997  1.00132.79           C
ATOM   1605  CD1 ILE A 245      25.281  56.256 -16.139  1.00132.79           C
ATOM   1606  C   ILE A 245      24.910  60.710 -15.273  1.00132.79           C
ATOM   1607  O   ILE A 245      24.192  61.469 -14.633  1.00132.79           O
ATOM   1608  N   ILE A 246      26.187  61.012 -15.580  1.00183.36           N
ATOM   1609  CA  ILE A 246      26.691  62.237 -15.041  1.00183.36           C
ATOM   1610  CB  ILE A 246      28.181  62.506 -15.050  1.00183.36           C
ATOM   1611  CG2 ILE A 246      28.782  61.610 -13.954  1.00183.36           C
ATOM   1612  CG1 ILE A 246      28.874  62.332 -16.399  1.00183.36           C
ATOM   1613  CD1 ILE A 246      29.302  60.883 -16.592  1.00183.36           C
ATOM   1614  C   ILE A 246      25.899  63.382 -15.563  1.00183.36           C
ATOM   1615  O   ILE A 246      25.715  64.381 -14.872  1.00183.36           O
ATOM   1616  N   SER A 247      25.408  63.290 -16.804  1.00 86.97           N
ATOM   1617  CA  SER A 247      24.595  64.366 -17.266  1.00 86.97           C
ATOM   1618  CB  SER A 247      24.052  64.128 -18.685  1.00 86.97           C
ATOM   1619  OG  SER A 247      23.253  65.228 -19.093  1.00 86.97           O
ATOM   1620  C   SER A 247      23.413  64.523 -16.353  1.00 86.97           C
ATOM   1621  O   SER A 247      23.354  65.444 -15.541  1.00 86.97           O
ATOM   1622  N   VAL A 248      22.449  63.587 -16.418  1.00105.58           N
ATOM   1623  CA  VAL A 248      21.228  63.794 -15.699  1.00105.58           C
ATOM   1624  CB  VAL A 248      20.151  62.855 -16.130  1.00105.58           C
ATOM   1625  CG1 VAL A 248      20.213  61.551 -15.318  1.00105.58           C
ATOM   1626  CG2 VAL A 248      18.842  63.649 -16.099  1.00105.58           C
ATOM   1627  C   VAL A 248      21.402  63.752 -14.204  1.00105.58           C
ATOM   1628  O   VAL A 248      20.856  64.596 -13.494  1.00105.58           O
ATOM   1629  N   SER A 249      22.156  62.771 -13.670  1.00 74.71           N
ATOM   1630  CA  SER A 249      22.309  62.657 -12.246  1.00 74.71           C
ATOM   1631  CB  SER A 249      22.996  61.349 -11.797  1.00 74.71           C
ATOM   1632  OG  SER A 249      22.188  60.229 -12.128  1.00 74.71           O
ATOM   1633  C   SER A 249      23.016  63.858 -11.671  1.00 74.71           C
ATOM   1634  O   SER A 249      22.421  64.536 -10.836  1.00 74.71           O
ATOM   1635  N   PRO A 250      24.220  64.219 -12.053  1.00 84.72           N
ATOM   1636  CA  PRO A 250      24.780  65.379 -11.417  1.00 84.72           C
ATOM   1637  CD  PRO A 250      25.263  63.246 -12.344  1.00 84.72           C
ATOM   1638  CB  PRO A 250      26.240  65.427 -11.850  1.00 84.72           C
ATOM   1639  CG  PRO A 250      26.594  63.934 -11.988  1.00 84.72           C
ATOM   1640  C   PRO A 250      23.997  66.640 -11.592  1.00 84.72           C
ATOM   1641  O   PRO A 250      23.903  67.401 -10.632  1.00 84.72           O
ATOM   1642  N   LEU A 251      23.387  66.879 -12.765  1.00 92.43           N
ATOM   1643  CA  LEU A 251      22.657  68.105 -12.899  1.00 92.43           C
ATOM   1644  CB  LEU A 251      22.121  68.353 -14.320  1.00 92.43           C
ATOM   1645  CG  LEU A 251      23.203  68.889 -15.283  1.00 92.43           C
ATOM   1646  CD1 LEU A 251      24.421  67.957 -15.366  1.00 92.43           C
ATOM   1647  CD2 LEU A 251      22.607  69.208 -16.663  1.00 92.43           C
ATOM   1648  C   LEU A 251      21.530  68.118 -11.914  1.00 92.43           C
ATOM   1649  O   LEU A 251      21.263  69.143 -11.287  1.00 92.43           O
ATOM   1650  N   ILE A 252      20.843  66.977 -11.729  1.00 85.99           N
ATOM   1651  CA  ILE A 252      19.761  66.977 -10.791  1.00 85.99           C
ATOM   1652  CB  ILE A 252      18.966  65.710 -10.756  1.00 85.99           C
ATOM   1653  CG2 ILE A 252      19.794  64.614 -10.069  1.00 85.99           C
ATOM   1654  CG1 ILE A 252      17.630  65.986 -10.057  1.00 85.99           C
ATOM   1655  CD1 ILE A 252      16.615  64.875 -10.268  1.00 85.99           C
ATOM   1656  C   ILE A 252      20.331  67.223  -9.434  1.00 85.99           C
ATOM   1657  O   ILE A 252      19.726  67.903  -8.606  1.00 85.99           O
ATOM   1658  N   GLY A 253      21.525  66.663  -9.171  1.00 26.96           N
ATOM   1659  CA  GLY A 253      22.144  66.816  -7.889  1.00 26.96           C
ATOM   1660  C   GLY A 253      22.349  68.274  -7.628  1.00 26.96           C
ATOM   1661  O   GLY A 253      22.175  68.727  -6.498  1.00 26.96           O
ATOM   1662  N   ILE A 254      22.745  69.058  -8.651  1.00 96.53           N
ATOM   1663  CA  ILE A 254      22.963  70.452  -8.382  1.00 96.53           C
ATOM   1664  CB  ILE A 254      23.526  71.238  -9.536  1.00 96.53           C
ATOM   1665  CG2 ILE A 254      23.167  72.716  -9.303  1.00 96.53           C
ATOM   1666  CG1 ILE A 254      25.041  71.005  -9.695  1.00 96.53           C
ATOM   1667  CD1 ILE A 254      25.446  69.595 -10.104  1.00 96.53           C
ATOM   1668  C   ILE A 254      21.693  71.125  -7.969  1.00 96.53           C
ATOM   1669  O   ILE A 254      21.653  71.769  -6.924  1.00 96.53           O
ATOM   1670  N   GLY A 255      20.597  70.948  -8.726  1.00 32.16           N
ATOM   1671  CA  GLY A 255      19.397  71.671  -8.401  1.00 32.16           C
ATOM   1672  C   GLY A 255      18.961  71.296  -7.024  1.00 32.16           C
ATOM   1673  O   GLY A 255      18.486  72.133  -6.254  1.00 32.16           O
ATOM   1674  N   ALA A 256      19.098  70.008  -6.680  1.00 39.28           N
ATOM   1675  CA  ALA A 256      18.650  69.601  -5.387  1.00 39.28           C
ATOM   1676  CB  ALA A 256      18.812  68.090  -5.157  1.00 39.28           C
ATOM   1677  C   ALA A 256      19.461  70.296  -4.339  1.00 39.28           C
ATOM   1678  O   ALA A 256      18.924  70.887  -3.405  1.00 39.28           O
ATOM   1679  N   ALA A 257      20.791  70.294  -4.499  1.00 39.59           N
ATOM   1680  CA  ALA A 257      21.641  70.849  -3.489  1.00 39.59           C
ATOM   1681  CB  ALA A 257      23.134  70.699  -3.825  1.00 39.59           C
ATOM   1682  C   ALA A 257      21.365  72.304  -3.339  1.00 39.59           C
ATOM   1683  O   ALA A 257      21.348  72.827  -2.227  1.00 39.59           O
ATOM   1684  N   THR A 258      21.144  73.012  -4.456  1.00 49.66           N
ATOM   1685  CA  THR A 258      20.996  74.427  -4.318  1.00 49.66           C
ATOM   1686  CB  THR A 258      20.769  75.108  -5.635  1.00 49.66           C
ATOM   1687  OG1 THR A 258      21.852  74.849  -6.516  1.00 49.66           O
ATOM   1688  CG2 THR A 258      20.634  76.621  -5.393  1.00 49.66           C
ATOM   1689  C   THR A 258      19.826  74.760  -3.449  1.00 49.66           C
ATOM   1690  O   THR A 258      19.974  75.355  -2.383  1.00 49.66           O
ATOM   1691  N   ILE A 259      18.625  74.311  -3.842  1.00144.24           N
ATOM   1692  CA  ILE A 259      17.460  74.740  -3.129  1.00144.24           C
ATOM   1693  CB  ILE A 259      16.184  74.284  -3.801  1.00144.24           C
ATOM   1694  CG2 ILE A 259      16.130  72.748  -3.754  1.00144.24           C
ATOM   1695  CG1 ILE A 259      14.935  74.984  -3.227  1.00144.24           C
ATOM   1696  CD1 ILE A 259      14.582  74.625  -1.782  1.00144.24           C
ATOM   1697  C   ILE A 259      17.495  74.246  -1.715  1.00144.24           C
ATOM   1698  O   ILE A 259      17.245  75.004  -0.777  1.00144.24           O
ATOM   1699  N   GLY A 260      17.836  72.963  -1.517  1.00 34.65           N
ATOM   1700  CA  GLY A 260      17.737  72.399  -0.202  1.00 34.65           C
ATOM   1701  C   GLY A 260      18.661  73.070   0.769  1.00 34.65           C
ATOM   1702  O   GLY A 260      18.267  73.376   1.894  1.00 34.65           O
ATOM   1703  N   LEU A 261      19.921  73.311   0.363  1.00 95.49           N
ATOM   1704  CA  LEU A 261      20.897  73.863   1.260  1.00 95.49           C
ATOM   1705  CB  LEU A 261      22.327  73.832   0.687  1.00 95.49           C
ATOM   1706  CG  LEU A 261      22.968  72.427   0.725  1.00 95.49           C
ATOM   1707  CD1 LEU A 261      22.136  71.385  -0.037  1.00 95.49           C
ATOM   1708  CD2 LEU A 261      24.431  72.473   0.255  1.00 95.49           C
ATOM   1709  C   LEU A 261      20.552  75.256   1.655  1.00 95.49           C
ATOM   1710  O   LEU A 261      20.763  75.645   2.804  1.00 95.49           O
ATOM   1711  N   SER A 262      20.012  76.050   0.718  1.00 66.98           N
ATOM   1712  CA  SER A 262      19.722  77.409   1.058  1.00 66.98           C
ATOM   1713  CB  SER A 262      19.082  78.191  -0.101  1.00 66.98           C
ATOM   1714  OG  SER A 262      18.821  79.527   0.301  1.00 66.98           O
ATOM   1715  C   SER A 262      18.753  77.411   2.198  1.00 66.98           C
ATOM   1716  O   SER A 262      18.939  78.125   3.182  1.00 66.98           O
ATOM   1717  N   VAL A 263      17.698  76.585   2.090  1.00 49.90           N
ATOM   1718  CA  VAL A 263      16.651  76.503   3.071  1.00 49.90           C
ATOM   1719  CB  VAL A 263      15.513  75.634   2.622  1.00 49.90           C
ATOM   1720  CG1 VAL A 263      14.487  75.543   3.763  1.00 49.90           C
ATOM   1721  CG2 VAL A 263      14.948  76.206   1.311  1.00 49.90           C
ATOM   1722  C   VAL A 263      17.153  75.932   4.362  1.00 49.90           C
ATOM   1723  O   VAL A 263      16.643  76.274   5.429  1.00 49.90           O
ATOM   1724  N   SER A 264      18.121  74.997   4.302  1.00 81.73           N
ATOM   1725  CA  SER A 264      18.598  74.369   5.503  1.00 81.73           C
ATOM   1726  CB  SER A 264      19.603  73.234   5.231  1.00 81.73           C
ATOM   1727  OG  SER A 264      20.788  73.753   4.646  1.00 81.73           O
ATOM   1728  C   SER A 264      19.275  75.377   6.376  1.00 81.73           C
ATOM   1729  O   SER A 264      19.065  75.414   7.587  1.00 81.73           O
ATOM   1730  N   LYS A 265      20.115  76.237   5.782  1.00110.32           N
ATOM   1731  CA  LYS A 265      20.818  77.205   6.569  1.00110.32           C
ATOM   1732  CB  LYS A 265      21.851  78.003   5.757  1.00110.32           C
ATOM   1733  CG  LYS A 265      22.974  78.574   6.624  1.00110.32           C
ATOM   1734  CD  LYS A 265      23.882  77.481   7.198  1.00110.32           C
ATOM   1735  CE  LYS A 265      25.022  78.004   8.073  1.00110.32           C
ATOM   1736  NZ  LYS A 265      25.835  76.871   8.573  1.00110.32           N
ATOM   1737  C   LYS A 265      19.796  78.143   7.110  1.00110.32           C
ATOM   1738  O   LYS A 265      19.931  78.684   8.206  1.00110.32           O
ATOM   1739  N   PHE A 266      18.719  78.324   6.331  1.00 63.33           N
ATOM   1740  CA  PHE A 266      17.640  79.207   6.643  1.00 63.33           C
ATOM   1741  CB  PHE A 266      16.529  79.110   5.582  1.00 63.33           C
ATOM   1742  CG  PHE A 266      15.538  80.202   5.785  1.00 63.33           C
ATOM   1743  CD1 PHE A 266      15.815  81.474   5.340  1.00 63.33           C
ATOM   1744  CD2 PHE A 266      14.330  79.955   6.394  1.00 63.33           C
ATOM   1745  CE1 PHE A 266      14.906  82.490   5.514  1.00 63.33           C
ATOM   1746  CE2 PHE A 266      13.418  80.968   6.571  1.00 63.33           C
ATOM   1747  CZ  PHE A 266      13.706  82.238   6.132  1.00 63.33           C
ATOM   1748  C   PHE A 266      17.093  78.749   7.954  1.00 63.33           C
ATOM   1749  O   PHE A 266      16.662  79.554   8.779  1.00 63.33           O
ATOM   1750  N   THR A 267      17.066  77.423   8.169  1.00125.43           N
ATOM   1751  CA  THR A 267      16.539  76.952   9.411  1.00125.43           C
ATOM   1752  CB  THR A 267      16.339  75.463   9.497  1.00125.43           C
ATOM   1753  OG1 THR A 267      15.403  75.179  10.524  1.00125.43           O
ATOM   1754  CG2 THR A 267      17.666  74.778   9.855  1.00125.43           C
ATOM   1755  C   THR A 267      17.452  77.363  10.526  1.00125.43           C
ATOM   1756  O   THR A 267      16.990  77.735  11.602  1.00125.43           O
ATOM   1757  N   ASP A 268      18.781  77.333  10.299  1.00 49.01           N
ATOM   1758  CA  ASP A 268      19.688  77.632  11.371  1.00 49.01           C
ATOM   1759  CB  ASP A 268      21.161  77.567  10.931  1.00 49.01           C
ATOM   1760  CG  ASP A 268      21.498  76.108  10.644  1.00 49.01           C
ATOM   1761  OD1 ASP A 268      20.679  75.225  11.015  1.00 49.01           O
ATOM   1762  OD2 ASP A 268      22.578  75.856  10.044  1.00 49.01           O
ATOM   1763  C   ASP A 268      19.399  79.016  11.861  1.00 49.01           C
ATOM   1764  O   ASP A 268      19.247  79.247  13.060  1.00 49.01           O
ATOM   1765  N   TYR A 269      19.237  79.966  10.927  1.00143.40           N
ATOM   1766  CA  TYR A 269      18.993  81.327  11.296  1.00143.40           C
ATOM   1767  CB  TYR A 269      18.924  82.266  10.081  1.00143.40           C
ATOM   1768  CG  TYR A 269      20.295  82.263   9.496  1.00143.40           C
ATOM   1769  CD1 TYR A 269      20.669  81.297   8.590  1.00143.40           C
ATOM   1770  CD2 TYR A 269      21.215  83.219   9.862  1.00143.40           C
ATOM   1771  CE1 TYR A 269      21.934  81.285   8.052  1.00143.40           C
ATOM   1772  CE2 TYR A 269      22.482  83.213   9.328  1.00143.40           C
ATOM   1773  CZ  TYR A 269      22.844  82.246   8.421  1.00143.40           C
ATOM   1774  OH  TYR A 269      24.144  82.239   7.873  1.00143.40           O
ATOM   1775  C   TYR A 269      17.706  81.397  12.062  1.00143.40           C
ATOM   1776  O   TYR A 269      17.589  82.148  13.028  1.00143.40           O
ATOM   1777  N   GLU A 270      16.698  80.604  11.663  1.00 78.78           N
ATOM   1778  CA  GLU A 270      15.433  80.654  12.337  1.00 78.78           C
ATOM   1779  CB  GLU A 270      14.409  79.657  11.770  1.00 78.78           C
ATOM   1780  CG  GLU A 270      13.979  79.977  10.339  1.00 78.78           C
ATOM   1781  CD  GLU A 270      13.313  81.345  10.351  1.00 78.78           C
ATOM   1782  OE1 GLU A 270      14.008  82.337  10.701  1.00 78.78           O
ATOM   1783  OE2 GLU A 270      12.101  81.418  10.013  1.00 78.78           O
ATOM   1784  C   GLU A 270      15.646  80.295  13.773  1.00 78.78           C
ATOM   1785  O   GLU A 270      15.014  80.869  14.660  1.00 78.78           O
ATOM   1786  N   LEU A 271      16.529  79.316  14.040  1.00113.05           N
ATOM   1787  CA  LEU A 271      16.774  78.912  15.395  1.00113.05           C
ATOM   1788  CB  LEU A 271      17.539  77.591  15.550  1.00113.05           C
ATOM   1789  CG  LEU A 271      16.644  76.369  15.267  1.00113.05           C
ATOM   1790  CD1 LEU A 271      16.276  76.243  13.784  1.00113.05           C
ATOM   1791  CD2 LEU A 271      17.245  75.092  15.859  1.00113.05           C
ATOM   1792  C   LEU A 271      17.456  79.982  16.197  1.00113.05           C
ATOM   1793  O   LEU A 271      17.229  80.087  17.401  1.00113.05           O
ATOM   1794  N   LYS A 272      18.344  80.785  15.583  1.00 74.07           N
ATOM   1795  CA  LYS A 272      19.003  81.814  16.341  1.00 74.07           C
ATOM   1796  CB  LYS A 272      20.089  82.565  15.548  1.00 74.07           C
ATOM   1797  CG  LYS A 272      19.559  83.450  14.420  1.00 74.07           C
ATOM   1798  CD  LYS A 272      20.618  84.392  13.842  1.00 74.07           C
ATOM   1799  CE  LYS A 272      20.100  85.278  12.708  1.00 74.07           C
ATOM   1800  NZ  LYS A 272      21.187  86.152  12.212  1.00 74.07           N
ATOM   1801  C   LYS A 272      17.968  82.803  16.786  1.00 74.07           C
ATOM   1802  O   LYS A 272      18.011  83.310  17.906  1.00 74.07           O
ATOM   1803  N   ALA A 273      16.989  83.078  15.906  1.00 36.75           N
ATOM   1804  CA  ALA A 273      15.925  83.997  16.191  1.00 36.75           C
ATOM   1805  CB  ALA A 273      14.915  84.121  15.037  1.00 36.75           C
ATOM   1806  C   ALA A 273      15.198  83.450  17.374  1.00 36.75           C
ATOM   1807  O   ALA A 273      14.628  84.189  18.177  1.00 36.75           O
ATOM   1808  N   TYR A 274      15.157  82.113  17.470  1.00121.08           N
ATOM   1809  CA  TYR A 274      14.514  81.447  18.561  1.00121.08           C
ATOM   1810  CB  TYR A 274      14.531  79.918  18.391  1.00121.08           C
ATOM   1811  CG  TYR A 274      14.067  79.301  19.664  1.00121.08           C
ATOM   1812  CD1 TYR A 274      12.726  79.150  19.921  1.00121.08           C
ATOM   1813  CD2 TYR A 274      14.976  78.883  20.610  1.00121.08           C
ATOM   1814  CE1 TYR A 274      12.299  78.583  21.098  1.00121.08           C
ATOM   1815  CE2 TYR A 274      14.554  78.315  21.790  1.00121.08           C
ATOM   1816  CZ  TYR A 274      13.212  78.164  22.034  1.00121.08           C
ATOM   1817  OH  TYR A 274      12.772  77.582  23.243  1.00121.08           O
ATOM   1818  C   TYR A 274      15.210  81.771  19.848  1.00121.08           C
ATOM   1819  O   TYR A 274      14.573  82.119  20.841  1.00121.08           O
ATOM   1820  N   ALA A 275      16.553  81.713  19.854  1.00 37.54           N
ATOM   1821  CA  ALA A 275      17.297  81.909  21.066  1.00 37.54           C
ATOM   1822  CB  ALA A 275      18.817  81.832  20.849  1.00 37.54           C
ATOM   1823  C   ALA A 275      16.992  83.267  21.600  1.00 37.54           C
ATOM   1824  O   ALA A 275      16.878  83.451  22.811  1.00 37.54           O
ATOM   1825  N   LYS A 276      16.872  84.265  20.709  1.00129.07           N
ATOM   1826  CA  LYS A 276      16.596  85.598  21.154  1.00129.07           C
ATOM   1827  CB  LYS A 276      16.594  86.615  20.003  1.00129.07           C
ATOM   1828  CG  LYS A 276      16.465  88.060  20.482  1.00129.07           C
ATOM   1829  CD  LYS A 276      17.641  88.525  21.345  1.00129.07           C
ATOM   1830  CE  LYS A 276      19.012  88.110  20.806  1.00129.07           C
ATOM   1831  NZ  LYS A 276      19.287  86.697  21.154  1.00129.07           N
ATOM   1832  C   LYS A 276      15.244  85.621  21.794  1.00129.07           C
ATOM   1833  O   LYS A 276      15.058  86.180  22.875  1.00129.07           O
ATOM   1834  N   ALA A 277      14.264  84.964  21.152  1.00 38.22           N
ATOM   1835  CA  ALA A 277      12.929  84.958  21.663  1.00 38.22           C
ATOM   1836  CB  ALA A 277      11.952  84.156  20.787  1.00 38.22           C
ATOM   1837  C   ALA A 277      12.976  84.305  23.002  1.00 38.22           C
ATOM   1838  O   ALA A 277      12.226  84.666  23.908  1.00 38.22           O
ATOM   1839  N   GLY A 278      13.862  83.305  23.144  1.00 42.22           N
ATOM   1840  CA  GLY A 278      13.954  82.537  24.351  1.00 42.22           C
ATOM   1841  C   GLY A 278      14.323  83.376  25.543  1.00 42.22           C
ATOM   1842  O   GLY A 278      13.667  83.291  26.579  1.00 42.22           O
ATOM   1843  N   VAL A 279      15.364  84.225  25.441  1.00 33.77           N
ATOM   1844  CA  VAL A 279      15.805  84.985  26.582  1.00 33.77           C
ATOM   1845  CB  VAL A 279      17.005  85.833  26.280  1.00 33.77           C
ATOM   1846  CG1 VAL A 279      17.333  86.677  27.523  1.00 33.77           C
ATOM   1847  CG2 VAL A 279      18.151  84.915  25.822  1.00 33.77           C
ATOM   1848  C   VAL A 279      14.705  85.903  27.004  1.00 33.77           C
ATOM   1849  O   VAL A 279      14.451  86.088  28.193  1.00 33.77           O
ATOM   1850  N   VAL A 280      14.020  86.506  26.020  1.00 67.14           N
ATOM   1851  CA  VAL A 280      12.943  87.406  26.306  1.00 67.14           C
ATOM   1852  CB  VAL A 280      12.363  88.057  25.092  1.00 67.14           C
ATOM   1853  CG1 VAL A 280      11.192  88.951  25.535  1.00 67.14           C
ATOM   1854  CG2 VAL A 280      13.483  88.817  24.361  1.00 67.14           C
ATOM   1855  C   VAL A 280      11.872  86.604  26.976  1.00 67.14           C
ATOM   1856  O   VAL A 280      10.961  87.138  27.601  1.00 67.14           O
ATOM   1857  N   ALA A 281      11.871  85.293  26.706  1.00104.32           N
ATOM   1858  CA  ALA A 281      11.020  84.322  27.330  1.00104.32           C
ATOM   1859  CB  ALA A 281      10.947  82.985  26.568  1.00104.32           C
ATOM   1860  C   ALA A 281      11.479  84.026  28.735  1.00104.32           C
ATOM   1861  O   ALA A 281      10.753  83.383  29.490  1.00104.32           O
ATOM   1862  N   ASP A 282      12.775  84.262  29.034  1.00112.35           N
ATOM   1863  CA  ASP A 282      13.347  83.966  30.328  1.00112.35           C
ATOM   1864  CB  ASP A 282      14.884  83.932  30.284  1.00112.35           C
ATOM   1865  CG  ASP A 282      15.305  82.715  29.471  1.00112.35           C
ATOM   1866  OD1 ASP A 282      14.419  81.877  29.156  1.00112.35           O
ATOM   1867  OD2 ASP A 282      16.519  82.611  29.151  1.00112.35           O
ATOM   1868  C   ASP A 282      12.968  84.891  31.457  1.00112.35           C
ATOM   1869  O   ASP A 282      12.338  84.472  32.427  1.00112.35           O
ATOM   1870  N   GLU A 283      13.319  86.193  31.367  1.00256.51           N
ATOM   1871  CA  GLU A 283      13.041  87.082  32.469  1.00256.51           C
ATOM   1872  CB  GLU A 283      11.543  87.310  32.735  1.00256.51           C
ATOM   1873  CG  GLU A 283      10.910  88.323  31.783  1.00256.51           C
ATOM   1874  CD  GLU A 283      11.078  87.797  30.371  1.00256.51           C
ATOM   1875  OE1 GLU A 283      10.502  86.721  30.063  1.00256.51           O
ATOM   1876  OE2 GLU A 283      11.796  88.468  29.584  1.00256.51           O
ATOM   1877  C   GLU A 283      13.671  86.575  33.738  1.00256.51           C
ATOM   1878  O   GLU A 283      14.316  85.528  33.755  1.00256.51           O
ATOM   1879  N   VAL A 284      13.539  87.363  34.833  1.00102.84           N
ATOM   1880  CA  VAL A 284      14.081  87.001  36.116  1.00102.84           C
ATOM   1881  CB  VAL A 284      14.353  88.187  36.997  1.00102.84           C
ATOM   1882  CG1 VAL A 284      14.886  87.688  38.349  1.00102.84           C
ATOM   1883  CG2 VAL A 284      15.311  89.136  36.260  1.00102.84           C
ATOM   1884  C   VAL A 284      13.089  86.135  36.842  1.00102.84           C
ATOM   1885  O   VAL A 284      11.910  86.462  36.959  1.00102.84           O
ATOM   1886  N   ILE A 285      13.553  84.922  37.188  1.00176.99           N
ATOM   1887  CA  ILE A 285      12.946  83.860  37.947  1.00176.99           C
ATOM   1888  CB  ILE A 285      13.459  82.524  37.477  1.00176.99           C
ATOM   1889  CG2 ILE A 285      12.889  81.413  38.374  1.00176.99           C
ATOM   1890  CG1 ILE A 285      13.121  82.330  35.990  1.00176.99           C
ATOM   1891  CD1 ILE A 285      11.620  82.327  35.704  1.00176.99           C
ATOM   1892  C   ILE A 285      13.171  83.944  39.421  1.00176.99           C
ATOM   1893  O   ILE A 285      12.397  83.392  40.199  1.00176.99           O
ATOM   1894  N   SER A 286      14.319  84.516  39.829  1.00109.66           N
ATOM   1895  CA  SER A 286      14.744  84.515  41.198  1.00109.66           C
ATOM   1896  CB  SER A 286      16.185  85.015  41.392  1.00109.66           C
ATOM   1897  OG  SER A 286      17.098  84.154  40.730  1.00109.66           O
ATOM   1898  C   SER A 286      13.866  85.423  41.978  1.00109.66           C
ATOM   1899  O   SER A 286      12.707  85.633  41.622  1.00109.66           O
ATOM   1900  N   SER A 287      14.398  85.898  43.125  1.00 61.32           N
ATOM   1901  CA  SER A 287      13.692  86.792  43.990  1.00 61.32           C
ATOM   1902  CB  SER A 287      13.443  88.190  43.390  1.00 61.32           C
ATOM   1903  OG  SER A 287      12.550  88.115  42.289  1.00 61.32           O
ATOM   1904  C   SER A 287      12.385  86.143  44.282  1.00 61.32           C
ATOM   1905  O   SER A 287      11.364  86.803  44.463  1.00 61.32           O
ATOM   1906  N   MET A 288      12.409  84.803  44.360  1.00155.55           N
ATOM   1907  CA  MET A 288      11.198  84.055  44.489  1.00155.55           C
ATOM   1908  CB  MET A 288      11.445  82.538  44.576  1.00155.55           C
ATOM   1909  CG  MET A 288      10.211  81.668  44.306  1.00155.55           C
ATOM   1910  SD  MET A 288       8.788  81.927  45.411  1.00155.55           S
ATOM   1911  CE  MET A 288       9.675  81.575  46.955  1.00155.55           C
ATOM   1912  C   MET A 288      10.502  84.451  45.747  1.00155.55           C
ATOM   1913  O   MET A 288       9.304  84.729  45.727  1.00155.55           O
ATOM   1914  N   ARG A 289      11.244  84.546  46.867  1.00160.67           N
ATOM   1915  CA  ARG A 289      10.599  84.778  48.124  1.00160.67           C
ATOM   1916  CB  ARG A 289      11.584  84.946  49.290  1.00160.67           C
ATOM   1917  CG  ARG A 289      12.159  83.641  49.835  1.00160.67           C
ATOM   1918  CD  ARG A 289      13.152  83.877  50.973  1.00160.67           C
ATOM   1919  NE  ARG A 289      12.547  84.891  51.883  1.00160.67           N
ATOM   1920  CZ  ARG A 289      13.350  85.755  52.571  1.00160.67           C
ATOM   1921  NH1 ARG A 289      14.705  85.687  52.426  1.00160.67           N
ATOM   1922  NH2 ARG A 289      12.800  86.692  53.398  1.00160.67           N
ATOM   1923  C   ARG A 289       9.801  86.037  48.087  1.00160.67           C
ATOM   1924  O   ARG A 289       8.602  86.008  48.363  1.00160.67           O
ATOM   1925  N   THR A 290      10.421  87.153  47.662  1.00127.57           N
ATOM   1926  CA  THR A 290       9.748  88.419  47.687  1.00127.57           C
ATOM   1927  CB  THR A 290      10.575  89.555  47.151  1.00127.57           C
ATOM   1928  OG1 THR A 290       9.971  90.792  47.494  1.00127.57           O
ATOM   1929  CG2 THR A 290      10.684  89.440  45.623  1.00127.57           C
ATOM   1930  C   THR A 290       8.532  88.272  46.840  1.00127.57           C
ATOM   1931  O   THR A 290       7.497  88.887  47.090  1.00127.57           O
ATOM   1932  N   VAL A 291       8.641  87.426  45.806  1.00 51.41           N
ATOM   1933  CA  VAL A 291       7.548  87.201  44.911  1.00 51.41           C
ATOM   1934  CB  VAL A 291       7.899  86.265  43.789  1.00 51.41           C
ATOM   1935  CG1 VAL A 291       6.634  85.998  42.954  1.00 51.41           C
ATOM   1936  CG2 VAL A 291       9.055  86.880  42.981  1.00 51.41           C
ATOM   1937  C   VAL A 291       6.375  86.606  45.639  1.00 51.41           C
ATOM   1938  O   VAL A 291       5.249  87.066  45.463  1.00 51.41           O
ATOM   1939  N   ALA A 292       6.596  85.583  46.492  1.00 39.76           N
ATOM   1940  CA  ALA A 292       5.493  84.932  47.151  1.00 39.76           C
ATOM   1941  CB  ALA A 292       5.944  83.781  48.067  1.00 39.76           C
ATOM   1942  C   ALA A 292       4.802  85.944  48.003  1.00 39.76           C
ATOM   1943  O   ALA A 292       3.575  85.996  48.082  1.00 39.76           O
ATOM   1944  N   ALA A 293       5.601  86.794  48.656  1.00 70.89           N
ATOM   1945  CA  ALA A 293       5.096  87.839  49.490  1.00 70.89           C
ATOM   1946  CB  ALA A 293       6.211  88.662  50.158  1.00 70.89           C
ATOM   1947  C   ALA A 293       4.297  88.766  48.622  1.00 70.89           C
ATOM   1948  O   ALA A 293       3.507  89.562  49.126  1.00 70.89           O
ATOM   1949  N   PHE A 294       4.633  88.823  47.317  1.00 97.59           N
ATOM   1950  CA  PHE A 294       3.924  89.642  46.361  1.00 97.59           C
ATOM   1951  CB  PHE A 294       4.759  89.898  45.096  1.00 97.59           C
ATOM   1952  CG  PHE A 294       3.982  90.801  44.203  1.00 97.59           C
ATOM   1953  CD1 PHE A 294       3.751  92.105  44.571  1.00 97.59           C
ATOM   1954  CD2 PHE A 294       3.511  90.359  42.988  1.00 97.59           C
ATOM   1955  CE1 PHE A 294       3.042  92.950  43.750  1.00 97.59           C
ATOM   1956  CE2 PHE A 294       2.802  91.199  42.162  1.00 97.59           C
ATOM   1957  CZ  PHE A 294       2.565  92.497  42.544  1.00 97.59           C
ATOM   1958  C   PHE A 294       2.585  89.082  45.945  1.00 97.59           C
ATOM   1959  O   PHE A 294       1.563  89.756  46.075  1.00 97.59           O
ATOM   1960  N   GLY A 295       2.542  87.800  45.509  1.00 65.90           N
ATOM   1961  CA  GLY A 295       1.321  87.192  45.035  1.00 65.90           C
ATOM   1962  C   GLY A 295       1.561  86.302  43.835  1.00 65.90           C
ATOM   1963  O   GLY A 295       1.583  85.084  44.000  1.00 65.90           O
ATOM   1964  N   GLY A 296       1.766  86.836  42.608  1.00 64.84           N
ATOM   1965  CA  GLY A 296       2.016  85.939  41.502  1.00 64.84           C
ATOM   1966  C   GLY A 296       1.983  86.705  40.211  1.00 64.84           C
ATOM   1967  O   GLY A 296       0.951  87.260  39.834  1.00 64.84           O
ATOM   1968  N   GLU A 297       3.116  86.724  39.470  1.00124.95           N
ATOM   1969  CA  GLU A 297       3.124  87.503  38.264  1.00124.95           C
ATOM   1970  CB  GLU A 297       4.489  87.468  37.557  1.00124.95           C
ATOM   1971  CG  GLU A 297       5.632  88.019  38.416  1.00124.95           C
ATOM   1972  CD  GLU A 297       5.399  89.505  38.646  1.00124.95           C
ATOM   1973  OE1 GLU A 297       4.264  89.873  39.050  1.00124.95           O
ATOM   1974  OE2 GLU A 297       6.355  90.293  38.419  1.00124.95           O
ATOM   1975  C   GLU A 297       2.103  86.934  37.338  1.00124.95           C
ATOM   1976  O   GLU A 297       1.062  87.535  37.081  1.00124.95           O
ATOM   1977  N   LYS A 298       2.387  85.717  36.855  1.00171.06           N
ATOM   1978  CA  LYS A 298       1.513  84.901  36.070  1.00171.06           C
ATOM   1979  CB  LYS A 298       0.136  84.708  36.734  1.00171.06           C
ATOM   1980  CG  LYS A 298       0.191  84.089  38.129  1.00171.06           C
ATOM   1981  CD  LYS A 298      -1.158  84.049  38.852  1.00171.06           C
ATOM   1982  CE  LYS A 298      -1.608  85.386  39.444  1.00171.06           C
ATOM   1983  NZ  LYS A 298      -0.968  85.597  40.761  1.00171.06           N
ATOM   1984  C   LYS A 298       1.234  85.461  34.709  1.00171.06           C
ATOM   1985  O   LYS A 298       1.152  84.694  33.753  1.00171.06           O
ATOM   1986  N   ARG A 299       1.005  86.784  34.577  1.00149.03           N
ATOM   1987  CA  ARG A 299       0.727  87.338  33.282  1.00149.03           C
ATOM   1988  CB  ARG A 299      -0.077  88.647  33.358  1.00149.03           C
ATOM   1989  CG  ARG A 299      -0.627  89.104  32.005  1.00149.03           C
ATOM   1990  CD  ARG A 299       0.017  90.382  31.467  1.00149.03           C
ATOM   1991  NE  ARG A 299       1.400  90.065  31.017  1.00149.03           N
ATOM   1992  CZ  ARG A 299       2.288  91.085  30.832  1.00149.03           C
ATOM   1993  NH1 ARG A 299       1.906  92.369  31.092  1.00149.03           N
ATOM   1994  NH2 ARG A 299       3.553  90.824  30.391  1.00149.03           N
ATOM   1995  C   ARG A 299       1.965  87.602  32.493  1.00149.03           C
ATOM   1996  O   ARG A 299       2.116  87.127  31.373  1.00149.03           O
ATOM   1997  N   GLU A 300       2.926  88.319  33.104  1.00 54.53           N
ATOM   1998  CA  GLU A 300       4.055  88.806  32.366  1.00 54.53           C
ATOM   1999  CB  GLU A 300       4.988  89.680  33.219  1.00 54.53           C
ATOM   2000  CG  GLU A 300       4.374  91.028  33.605  1.00 54.53           C
ATOM   2001  CD  GLU A 300       5.393  91.776  34.451  1.00 54.53           C
ATOM   2002  OE1 GLU A 300       6.330  91.110  34.966  1.00 54.53           O
ATOM   2003  OE2 GLU A 300       5.251  93.020  34.596  1.00 54.53           O
ATOM   2004  C   GLU A 300       4.860  87.680  31.835  1.00 54.53           C
ATOM   2005  O   GLU A 300       5.250  87.698  30.668  1.00 54.53           O
ATOM   2006  N   VAL A 301       5.107  86.662  32.676  1.00110.77           N
ATOM   2007  CA  VAL A 301       5.900  85.555  32.244  1.00110.77           C
ATOM   2008  CB  VAL A 301       5.981  84.467  33.276  1.00110.77           C
ATOM   2009  CG1 VAL A 301       6.741  83.273  32.676  1.00110.77           C
ATOM   2010  CG2 VAL A 301       6.622  85.045  34.549  1.00110.77           C
ATOM   2011  C   VAL A 301       5.221  84.998  31.050  1.00110.77           C
ATOM   2012  O   VAL A 301       5.833  84.863  29.995  1.00110.77           O
ATOM   2013  N   GLU A 302       3.906  84.751  31.159  1.00124.52           N
ATOM   2014  CA  GLU A 302       3.235  84.150  30.052  1.00124.52           C
ATOM   2015  CB  GLU A 302       1.770  83.748  30.339  1.00124.52           C
ATOM   2016  CG  GLU A 302       0.774  84.900  30.496  1.00124.52           C
ATOM   2017  CD  GLU A 302       0.222  85.242  29.116  1.00124.52           C
ATOM   2018  OE1 GLU A 302       0.663  84.603  28.125  1.00124.52           O
ATOM   2019  OE2 GLU A 302      -0.655  86.143  29.034  1.00124.52           O
ATOM   2020  C   GLU A 302       3.260  85.072  28.868  1.00124.52           C
ATOM   2021  O   GLU A 302       3.462  84.621  27.744  1.00124.52           O
ATOM   2022  N   ARG A 303       3.073  86.391  29.070  1.00152.59           N
ATOM   2023  CA  ARG A 303       2.958  87.252  27.929  1.00152.59           C
ATOM   2024  CB  ARG A 303       2.702  88.724  28.280  1.00152.59           C
ATOM   2025  CG  ARG A 303       2.380  89.551  27.034  1.00152.59           C
ATOM   2026  CD  ARG A 303       2.443  91.061  27.250  1.00152.59           C
ATOM   2027  NE  ARG A 303       3.863  91.469  27.058  1.00152.59           N
ATOM   2028  CZ  ARG A 303       4.330  91.751  25.807  1.00152.59           C
ATOM   2029  NH1 ARG A 303       3.490  91.688  24.733  1.00152.59           N
ATOM   2030  NH2 ARG A 303       5.638  92.099  25.630  1.00152.59           N
ATOM   2031  C   ARG A 303       4.208  87.222  27.112  1.00152.59           C
ATOM   2032  O   ARG A 303       4.171  86.866  25.938  1.00152.59           O
ATOM   2033  N   TYR A 304       5.364  87.537  27.723  1.00 65.53           N
ATOM   2034  CA  TYR A 304       6.589  87.554  26.978  1.00 65.53           C
ATOM   2035  CB  TYR A 304       7.818  87.919  27.831  1.00 65.53           C
ATOM   2036  CG  TYR A 304       7.746  89.354  28.223  1.00 65.53           C
ATOM   2037  CD1 TYR A 304       7.107  89.737  29.379  1.00 65.53           C
ATOM   2038  CD2 TYR A 304       8.323  90.317  27.429  1.00 65.53           C
ATOM   2039  CE1 TYR A 304       7.046  91.063  29.737  1.00 65.53           C
ATOM   2040  CE2 TYR A 304       8.265  91.644  27.782  1.00 65.53           C
ATOM   2041  CZ  TYR A 304       7.626  92.019  28.938  1.00 65.53           C
ATOM   2042  OH  TYR A 304       7.565  93.381  29.303  1.00 65.53           O
ATOM   2043  C   TYR A 304       6.821  86.163  26.516  1.00 65.53           C
ATOM   2044  O   TYR A 304       7.275  85.936  25.395  1.00 65.53           O
ATOM   2045  N   GLU A 305       6.519  85.189  27.393  1.00 86.80           N
ATOM   2046  CA  GLU A 305       6.833  83.841  27.035  1.00 86.80           C
ATOM   2047  CB  GLU A 305       6.436  82.795  28.092  1.00 86.80           C
ATOM   2048  CG  GLU A 305       7.390  82.719  29.286  1.00 86.80           C
ATOM   2049  CD  GLU A 305       6.996  81.502  30.111  1.00 86.80           C
ATOM   2050  OE1 GLU A 305       5.996  80.834  29.734  1.00 86.80           O
ATOM   2051  OE2 GLU A 305       7.690  81.218  31.124  1.00 86.80           O
ATOM   2052  C   GLU A 305       6.139  83.465  25.767  1.00 86.80           C
ATOM   2053  O   GLU A 305       6.782  83.353  24.728  1.00 86.80           O
ATOM   2054  N   LYS A 306       4.797  83.406  25.785  1.00101.52           N
ATOM   2055  CA  LYS A 306       4.040  82.968  24.649  1.00101.52           C
ATOM   2056  CB  LYS A 306       2.526  83.040  24.909  1.00101.52           C
ATOM   2057  CG  LYS A 306       1.662  82.583  23.733  1.00101.52           C
ATOM   2058  CD  LYS A 306       0.184  82.437  24.100  1.00101.52           C
ATOM   2059  CE  LYS A 306      -0.718  82.090  22.915  1.00101.52           C
ATOM   2060  NZ  LYS A 306      -2.119  81.955  23.374  1.00101.52           N
ATOM   2061  C   LYS A 306       4.334  83.882  23.500  1.00101.52           C
ATOM   2062  O   LYS A 306       4.406  83.444  22.354  1.00101.52           O
ATOM   2063  N   ASN A 307       4.528  85.183  23.779  1.00 65.13           N
ATOM   2064  CA  ASN A 307       4.661  86.134  22.714  1.00 65.13           C
ATOM   2065  CB  ASN A 307       4.939  87.551  23.248  1.00 65.13           C
ATOM   2066  CG  ASN A 307       4.838  88.544  22.098  1.00 65.13           C
ATOM   2067  OD1 ASN A 307       5.476  88.389  21.058  1.00 65.13           O
ATOM   2068  ND2 ASN A 307       4.004  89.601  22.291  1.00 65.13           N
ATOM   2069  C   ASN A 307       5.790  85.766  21.802  1.00 65.13           C
ATOM   2070  O   ASN A 307       5.573  85.475  20.626  1.00 65.13           O
ATOM   2071  N   LEU A 308       7.029  85.728  22.319  1.00109.42           N
ATOM   2072  CA  LEU A 308       8.125  85.411  21.456  1.00109.42           C
ATOM   2073  CB  LEU A 308       9.499  85.661  22.082  1.00109.42           C
ATOM   2074  CG  LEU A 308       9.738  87.160  22.308  1.00109.42           C
ATOM   2075  CD1 LEU A 308       8.876  87.706  23.457  1.00109.42           C
ATOM   2076  CD2 LEU A 308      11.228  87.464  22.444  1.00109.42           C
ATOM   2077  C   LEU A 308       8.021  83.984  21.063  1.00109.42           C
ATOM   2078  O   LEU A 308       8.422  83.609  19.961  1.00109.42           O
ATOM   2079  N   VAL A 309       7.502  83.137  21.972  1.00140.22           N
ATOM   2080  CA  VAL A 309       7.469  81.758  21.610  1.00140.22           C
ATOM   2081  CB  VAL A 309       7.026  80.814  22.694  1.00140.22           C
ATOM   2082  CG1 VAL A 309       7.992  80.953  23.882  1.00140.22           C
ATOM   2083  CG2 VAL A 309       5.559  81.052  23.038  1.00140.22           C
ATOM   2084  C   VAL A 309       6.625  81.584  20.397  1.00140.22           C
ATOM   2085  O   VAL A 309       7.161  81.189  19.377  1.00140.22           O
ATOM   2086  N   PHE A 310       5.343  81.991  20.392  1.00155.26           N
ATOM   2087  CA  PHE A 310       4.512  81.702  19.257  1.00155.26           C
ATOM   2088  CB  PHE A 310       3.059  82.180  19.389  1.00155.26           C
ATOM   2089  CG  PHE A 310       2.403  81.776  18.112  1.00155.26           C
ATOM   2090  CD1 PHE A 310       2.004  80.472  17.921  1.00155.26           C
ATOM   2091  CD2 PHE A 310       2.191  82.691  17.106  1.00155.26           C
ATOM   2092  CE1 PHE A 310       1.402  80.088  16.746  1.00155.26           C
ATOM   2093  CE2 PHE A 310       1.588  82.311  15.928  1.00155.26           C
ATOM   2094  CZ  PHE A 310       1.193  81.008  15.747  1.00155.26           C
ATOM   2095  C   PHE A 310       5.069  82.342  18.024  1.00155.26           C
ATOM   2096  O   PHE A 310       5.058  81.727  16.959  1.00155.26           O
ATOM   2097  N   ALA A 311       5.564  83.592  18.117  1.00 43.41           N
ATOM   2098  CA  ALA A 311       5.997  84.254  16.917  1.00 43.41           C
ATOM   2099  CB  ALA A 311       6.514  85.677  17.185  1.00 43.41           C
ATOM   2100  C   ALA A 311       7.111  83.492  16.263  1.00 43.41           C
ATOM   2101  O   ALA A 311       7.032  83.152  15.085  1.00 43.41           O
ATOM   2102  N   GLN A 312       8.171  83.165  17.019  1.00 97.64           N
ATOM   2103  CA  GLN A 312       9.282  82.434  16.485  1.00 97.64           C
ATOM   2104  CB  GLN A 312      10.462  82.337  17.467  1.00 97.64           C
ATOM   2105  CG  GLN A 312      11.092  83.691  17.806  1.00 97.64           C
ATOM   2106  CD  GLN A 312      11.790  84.220  16.561  1.00 97.64           C
ATOM   2107  OE1 GLN A 312      11.722  83.621  15.489  1.00 97.64           O
ATOM   2108  NE2 GLN A 312      12.482  85.382  16.706  1.00 97.64           N
ATOM   2109  C   GLN A 312       8.807  81.049  16.220  1.00 97.64           C
ATOM   2110  O   GLN A 312       9.389  80.329  15.421  1.00 97.64           O
ATOM   2111  N   ARG A 313       7.790  80.598  16.968  1.00134.17           N
ATOM   2112  CA  ARG A 313       7.318  79.258  16.819  1.00134.17           C
ATOM   2113  CB  ARG A 313       6.193  78.851  17.790  1.00134.17           C
ATOM   2114  CG  ARG A 313       6.688  78.509  19.195  1.00134.17           C
ATOM   2115  CD  ARG A 313       7.873  77.544  19.202  1.00134.17           C
ATOM   2116  NE  ARG A 313       8.391  77.498  20.596  1.00134.17           N
ATOM   2117  CZ  ARG A 313       9.205  78.500  21.037  1.00134.17           C
ATOM   2118  NH1 ARG A 313       9.509  79.542  20.208  1.00134.17           N
ATOM   2119  NH2 ARG A 313       9.700  78.465  22.308  1.00134.17           N
ATOM   2120  C   ARG A 313       6.786  79.071  15.452  1.00134.17           C
ATOM   2121  O   ARG A 313       7.355  78.310  14.687  1.00134.17           O
ATOM   2122  N   TRP A 314       5.754  79.828  15.049  1.00106.56           N
ATOM   2123  CA  TRP A 314       5.210  79.558  13.756  1.00106.56           C
ATOM   2124  CB  TRP A 314       3.891  80.292  13.419  1.00106.56           C
ATOM   2125  CG  TRP A 314       3.930  81.791  13.236  1.00106.56           C
ATOM   2126  CD2 TRP A 314       2.780  82.555  12.842  1.00106.56           C
ATOM   2127  CD1 TRP A 314       4.955  82.679  13.363  1.00106.56           C
ATOM   2128  NE1 TRP A 314       4.518  83.950  13.074  1.00106.56           N
ATOM   2129  CE2 TRP A 314       3.179  83.888  12.750  1.00106.56           C
ATOM   2130  CE3 TRP A 314       1.496  82.175  12.575  1.00106.56           C
ATOM   2131  CZ2 TRP A 314       2.296  84.865  12.388  1.00106.56           C
ATOM   2132  CZ3 TRP A 314       0.607  83.163  12.213  1.00106.56           C
ATOM   2133  CH2 TRP A 314       1.000  84.482  12.122  1.00106.56           C
ATOM   2134  C   TRP A 314       6.247  79.890  12.738  1.00106.56           C
ATOM   2135  O   TRP A 314       6.260  79.284  11.674  1.00106.56           O
ATOM   2136  N   GLY A 315       7.110  80.895  13.003  1.00 48.06           N
ATOM   2137  CA  GLY A 315       8.111  81.259  12.035  1.00 48.06           C
ATOM   2138  C   GLY A 315       9.137  80.176  11.836  1.00 48.06           C
ATOM   2139  O   GLY A 315       9.321  79.681  10.725  1.00 48.06           O
ATOM   2140  N   ILE A 316       9.799  79.743  12.928  1.00141.82           N
ATOM   2141  CA  ILE A 316      10.802  78.717  12.880  1.00141.82           C
ATOM   2142  CB  ILE A 316      11.409  78.331  14.205  1.00141.82           C
ATOM   2143  CG2 ILE A 316      12.132  76.983  14.064  1.00141.82           C
ATOM   2144  CG1 ILE A 316      12.335  79.411  14.753  1.00141.82           C
ATOM   2145  CD1 ILE A 316      12.920  78.970  16.089  1.00141.82           C
ATOM   2146  C   ILE A 316      10.102  77.510  12.416  1.00141.82           C
ATOM   2147  O   ILE A 316      10.699  76.672  11.771  1.00141.82           O
ATOM   2148  N   ARG A 317       8.838  77.347  12.812  1.00154.65           N
ATOM   2149  CA  ARG A 317       8.008  76.245  12.432  1.00154.65           C
ATOM   2150  CB  ARG A 317       6.723  76.075  13.260  1.00154.65           C
ATOM   2151  CG  ARG A 317       6.974  75.246  14.524  1.00154.65           C
ATOM   2152  CD  ARG A 317       8.110  75.775  15.402  1.00154.65           C
ATOM   2153  NE  ARG A 317       8.346  74.780  16.485  1.00154.65           N
ATOM   2154  CZ  ARG A 317       9.620  74.520  16.901  1.00154.65           C
ATOM   2155  NH1 ARG A 317      10.672  75.170  16.324  1.00154.65           N
ATOM   2156  NH2 ARG A 317       9.844  73.607  17.891  1.00154.65           N
ATOM   2157  C   ARG A 317       7.663  76.343  10.986  1.00154.65           C
ATOM   2158  O   ARG A 317       7.230  75.361  10.394  1.00154.65           O
ATOM   2159  N   LYS A 318       7.710  77.559  10.417  1.00 52.68           N
ATOM   2160  CA  LYS A 318       7.483  77.786   9.021  1.00 52.68           C
ATOM   2161  CB  LYS A 318       7.455  79.281   8.659  1.00 52.68           C
ATOM   2162  CG  LYS A 318       7.214  79.551   7.171  1.00 52.68           C
ATOM   2163  CD  LYS A 318       6.978  81.027   6.847  1.00 52.68           C
ATOM   2164  CE  LYS A 318       6.922  81.325   5.347  1.00 52.68           C
ATOM   2165  NZ  LYS A 318       6.694  82.771   5.127  1.00 52.68           N
ATOM   2166  C   LYS A 318       8.648  77.200   8.310  1.00 52.68           C
ATOM   2167  O   LYS A 318       8.518  76.638   7.228  1.00 52.68           O
ATOM   2168  N   GLY A 319       9.837  77.424   8.893  1.00 59.78           N
ATOM   2169  CA  GLY A 319      11.103  76.913   8.469  1.00 59.78           C
ATOM   2170  C   GLY A 319      11.195  75.463   8.801  1.00 59.78           C
ATOM   2171  O   GLY A 319      12.029  74.769   8.239  1.00 59.78           O
ATOM   2172  N   ILE A 320      10.486  75.033   9.860  1.00137.87           N
ATOM   2173  CA  ILE A 320      10.478  73.695  10.358  1.00137.87           C
ATOM   2174  CB  ILE A 320       9.995  73.623  11.793  1.00137.87           C
ATOM   2175  CG2 ILE A 320       8.476  73.399  11.854  1.00137.87           C
ATOM   2176  CG1 ILE A 320      10.739  72.511  12.533  1.00137.87           C
ATOM   2177  CD1 ILE A 320      10.614  72.627  14.050  1.00137.87           C
ATOM   2178  C   ILE A 320       9.630  72.925   9.403  1.00137.87           C
ATOM   2179  O   ILE A 320       9.983  71.840   8.949  1.00137.87           O
ATOM   2180  N   VAL A 321       8.478  73.524   9.055  1.00 63.07           N
ATOM   2181  CA  VAL A 321       7.558  73.009   8.097  1.00 63.07           C
ATOM   2182  CB  VAL A 321       6.274  73.781   7.999  1.00 63.07           C
ATOM   2183  CG1 VAL A 321       5.513  73.293   6.754  1.00 63.07           C
ATOM   2184  CG2 VAL A 321       5.476  73.568   9.298  1.00 63.07           C
ATOM   2185  C   VAL A 321       8.270  73.137   6.809  1.00 63.07           C
ATOM   2186  O   VAL A 321       8.032  72.389   5.870  1.00 63.07           O
ATOM   2187  N   MET A 322       9.125  74.165   6.737  1.00117.55           N
ATOM   2188  CA  MET A 322       9.960  74.449   5.619  1.00117.55           C
ATOM   2189  CB  MET A 322      10.695  75.795   5.733  1.00117.55           C
ATOM   2190  CG  MET A 322      11.559  76.120   4.512  1.00117.55           C
ATOM   2191  SD  MET A 322      10.614  76.507   3.006  1.00117.55           S
ATOM   2192  CE  MET A 322      12.074  76.789   1.963  1.00117.55           C
ATOM   2193  C   MET A 322      10.992  73.378   5.559  1.00117.55           C
ATOM   2194  O   MET A 322      11.529  73.103   4.499  1.00117.55           O
ATOM   2195  N   GLY A 323      11.383  72.825   6.717  1.00 42.26           N
ATOM   2196  CA  GLY A 323      12.345  71.771   6.790  1.00 42.26           C
ATOM   2197  C   GLY A 323      11.655  70.597   6.216  1.00 42.26           C
ATOM   2198  O   GLY A 323      12.231  69.754   5.535  1.00 42.26           O
ATOM   2199  N   PHE A 324      10.362  70.507   6.534  1.00 81.43           N
ATOM   2200  CA  PHE A 324       9.558  69.469   5.988  1.00 81.43           C
ATOM   2201  CB  PHE A 324       8.203  69.301   6.691  1.00 81.43           C
ATOM   2202  CG  PHE A 324       8.580  68.577   7.939  1.00 81.43           C
ATOM   2203  CD1 PHE A 324       9.078  69.255   9.027  1.00 81.43           C
ATOM   2204  CD2 PHE A 324       8.456  67.209   8.014  1.00 81.43           C
ATOM   2205  CE1 PHE A 324       9.442  68.584  10.171  1.00 81.43           C
ATOM   2206  CE2 PHE A 324       8.818  66.532   9.155  1.00 81.43           C
ATOM   2207  CZ  PHE A 324       9.313  67.218  10.238  1.00 81.43           C
ATOM   2208  C   PHE A 324       9.420  69.760   4.534  1.00 81.43           C
ATOM   2209  O   PHE A 324       9.210  68.861   3.725  1.00 81.43           O
ATOM   2210  N   PHE A 325       9.487  71.059   4.195  1.00169.35           N
ATOM   2211  CA  PHE A 325       9.442  71.593   2.871  1.00169.35           C
ATOM   2212  CB  PHE A 325       9.343  73.140   2.879  1.00169.35           C
ATOM   2213  CG  PHE A 325       9.585  73.747   1.534  1.00169.35           C
ATOM   2214  CD1 PHE A 325      10.870  73.912   1.067  1.00169.35           C
ATOM   2215  CD2 PHE A 325       8.543  74.168   0.739  1.00169.35           C
ATOM   2216  CE1 PHE A 325      11.111  74.471  -0.166  1.00169.35           C
ATOM   2217  CE2 PHE A 325       8.775  74.728  -0.495  1.00169.35           C
ATOM   2218  CZ  PHE A 325      10.062  74.880  -0.952  1.00169.35           C
ATOM   2219  C   PHE A 325      10.694  71.185   2.170  1.00169.35           C
ATOM   2220  O   PHE A 325      10.679  71.032   0.956  1.00169.35           O
ATOM   2221  N   THR A 326      11.833  71.135   2.893  1.00125.38           N
ATOM   2222  CA  THR A 326      13.100  70.756   2.342  1.00125.38           C
ATOM   2223  CB  THR A 326      14.311  71.249   3.093  1.00125.38           C
ATOM   2224  OG1 THR A 326      15.443  71.210   2.235  1.00125.38           O
ATOM   2225  CG2 THR A 326      14.590  70.353   4.306  1.00125.38           C
ATOM   2226  C   THR A 326      13.178  69.275   2.223  1.00125.38           C
ATOM   2227  O   THR A 326      13.663  68.750   1.226  1.00125.38           O
ATOM   2228  N   GLY A 327      12.682  68.555   3.246  1.00 47.73           N
ATOM   2229  CA  GLY A 327      12.692  67.128   3.185  1.00 47.73           C
ATOM   2230  C   GLY A 327      11.870  66.847   1.985  1.00 47.73           C
ATOM   2231  O   GLY A 327      12.085  65.870   1.268  1.00 47.73           O
ATOM   2232  N   PHE A 328      10.847  67.693   1.775  1.00178.62           N
ATOM   2233  CA  PHE A 328      10.076  67.503   0.594  1.00178.62           C
ATOM   2234  CB  PHE A 328       8.550  67.762   0.626  1.00178.62           C
ATOM   2235  CG  PHE A 328       8.061  69.151   0.812  1.00178.62           C
ATOM   2236  CD1 PHE A 328       8.315  70.130  -0.118  1.00178.62           C
ATOM   2237  CD2 PHE A 328       7.256  69.438   1.890  1.00178.62           C
ATOM   2238  CE1 PHE A 328       7.815  71.395   0.066  1.00178.62           C
ATOM   2239  CE2 PHE A 328       6.751  70.699   2.081  1.00178.62           C
ATOM   2240  CZ  PHE A 328       7.038  71.680   1.165  1.00178.62           C
ATOM   2241  C   PHE A 328      10.725  68.059  -0.637  1.00178.62           C
ATOM   2242  O   PHE A 328      10.456  67.563  -1.721  1.00178.62           O
ATOM   2243  N   VAL A 329      11.537  69.131  -0.553  1.00103.59           N
ATOM   2244  CA  VAL A 329      12.147  69.642  -1.748  1.00103.59           C
ATOM   2245  CB  VAL A 329      12.859  70.958  -1.558  1.00103.59           C
ATOM   2246  CG1 VAL A 329      14.018  70.797  -0.562  1.00103.59           C
ATOM   2247  CG2 VAL A 329      13.299  71.465  -2.942  1.00103.59           C
ATOM   2248  C   VAL A 329      13.108  68.608  -2.221  1.00103.59           C
ATOM   2249  O   VAL A 329      13.130  68.244  -3.394  1.00103.59           O
ATOM   2250  N   TRP A 330      13.905  68.072  -1.283  1.00 58.07           N
ATOM   2251  CA  TRP A 330      14.854  67.059  -1.600  1.00 58.07           C
ATOM   2252  CB  TRP A 330      15.730  66.628  -0.411  1.00 58.07           C
ATOM   2253  CG  TRP A 330      16.813  67.614  -0.048  1.00 58.07           C
ATOM   2254  CD2 TRP A 330      18.058  67.707  -0.755  1.00 58.07           C
ATOM   2255  CD1 TRP A 330      16.855  68.557   0.937  1.00 58.07           C
ATOM   2256  NE1 TRP A 330      18.053  69.231   0.888  1.00 58.07           N
ATOM   2257  CE2 TRP A 330      18.803  68.718  -0.150  1.00 58.07           C
ATOM   2258  CE3 TRP A 330      18.540  67.006  -1.824  1.00 58.07           C
ATOM   2259  CZ2 TRP A 330      20.048  69.045  -0.607  1.00 58.07           C
ATOM   2260  CZ3 TRP A 330      19.796  67.337  -2.282  1.00 58.07           C
ATOM   2261  CH2 TRP A 330      20.535  68.337  -1.685  1.00 58.07           C
ATOM   2262  C   TRP A 330      14.125  65.853  -2.082  1.00 58.07           C
ATOM   2263  O   TRP A 330      14.564  65.220  -3.032  1.00 58.07           O
ATOM   2264  N   CYS A 331      13.011  65.481  -1.428  1.00 84.43           N
ATOM   2265  CA  CYS A 331      12.260  64.323  -1.829  1.00 84.43           C
ATOM   2266  CB  CYS A 331      11.108  63.985  -0.872  1.00 84.43           C
ATOM   2267  SG  CYS A 331      10.195  62.514  -1.423  1.00 84.43           S
ATOM   2268  C   CYS A 331      11.656  64.542  -3.185  1.00 84.43           C
ATOM   2269  O   CYS A 331      11.647  63.638  -4.018  1.00 84.43           O
ATOM   2270  N   LEU A 332      11.114  65.748  -3.441  1.00114.56           N
ATOM   2271  CA  LEU A 332      10.509  66.014  -4.711  1.00114.56           C
ATOM   2272  CB  LEU A 332       9.911  67.417  -4.878  1.00114.56           C
ATOM   2273  CG  LEU A 332       8.426  67.497  -4.513  1.00114.56           C
ATOM   2274  CD1 LEU A 332       8.160  66.998  -3.092  1.00114.56           C
ATOM   2275  CD2 LEU A 332       7.885  68.907  -4.785  1.00114.56           C
ATOM   2276  C   LEU A 332      11.542  65.891  -5.760  1.00114.56           C
ATOM   2277  O   LEU A 332      11.337  65.214  -6.762  1.00114.56           O
ATOM   2278  N   ILE A 333      12.698  66.530  -5.543  1.00109.08           N
ATOM   2279  CA  ILE A 333      13.753  66.421  -6.497  1.00109.08           C
ATOM   2280  CB  ILE A 333      14.928  67.322  -6.239  1.00109.08           C
ATOM   2281  CG2 ILE A 333      16.127  66.766  -7.027  1.00109.08           C
ATOM   2282  CG1 ILE A 333      14.588  68.775  -6.632  1.00109.08           C
ATOM   2283  CD1 ILE A 333      13.461  69.428  -5.838  1.00109.08           C
ATOM   2284  C   ILE A 333      14.193  64.996  -6.537  1.00109.08           C
ATOM   2285  O   ILE A 333      14.640  64.515  -7.573  1.00109.08           O
ATOM   2286  N   PHE A 334      14.089  64.287  -5.398  1.00 79.34           N
ATOM   2287  CA  PHE A 334      14.522  62.922  -5.283  1.00 79.34           C
ATOM   2288  CB  PHE A 334      14.188  62.313  -3.913  1.00 79.34           C
ATOM   2289  CG  PHE A 334      14.799  60.957  -3.866  1.00 79.34           C
ATOM   2290  CD1 PHE A 334      16.133  60.815  -3.564  1.00 79.34           C
ATOM   2291  CD2 PHE A 334      14.055  59.834  -4.141  1.00 79.34           C
ATOM   2292  CE1 PHE A 334      16.714  59.571  -3.519  1.00 79.34           C
ATOM   2293  CE2 PHE A 334      14.631  58.586  -4.096  1.00 79.34           C
ATOM   2294  CZ  PHE A 334      15.962  58.452  -3.783  1.00 79.34           C
ATOM   2295  C   PHE A 334      13.778  62.185  -6.325  1.00 79.34           C
ATOM   2296  O   PHE A 334      14.349  61.495  -7.158  1.00 79.34           O
ATOM   2297  N   LEU A 335      12.473  62.427  -6.362  1.00135.71           N
ATOM   2298  CA  LEU A 335      11.566  61.848  -7.282  1.00135.71           C
ATOM   2299  CB  LEU A 335      10.343  62.706  -7.123  1.00135.71           C
ATOM   2300  CG  LEU A 335       9.184  62.323  -7.960  1.00135.71           C
ATOM   2301  CD1 LEU A 335       8.665  61.018  -7.356  1.00135.71           C
ATOM   2302  CD2 LEU A 335       8.237  63.533  -8.074  1.00135.71           C
ATOM   2303  C   LEU A 335      12.136  62.154  -8.631  1.00135.71           C
ATOM   2304  O   LEU A 335      12.219  61.299  -9.512  1.00135.71           O
ATOM   2305  N   CYS A 336      12.598  63.403  -8.795  1.00 47.17           N
ATOM   2306  CA  CYS A 336      13.124  63.854 -10.044  1.00 47.17           C
ATOM   2307  CB  CYS A 336      13.555  65.330 -10.015  1.00 47.17           C
ATOM   2308  SG  CYS A 336      14.084  65.935 -11.647  1.00 47.17           S
ATOM   2309  C   CYS A 336      14.317  63.030 -10.378  1.00 47.17           C
ATOM   2310  O   CYS A 336      14.507  62.696 -11.549  1.00 47.17           O
ATOM   2311  N   TYR A 337      15.126  62.665  -9.353  1.00109.39           N
ATOM   2312  CA  TYR A 337      16.319  61.919  -9.608  1.00109.39           C
ATOM   2313  CB  TYR A 337      17.141  61.469  -8.364  1.00109.39           C
ATOM   2314  CG  TYR A 337      17.018  59.995  -8.082  1.00109.39           C
ATOM   2315  CD1 TYR A 337      17.784  59.087  -8.785  1.00109.39           C
ATOM   2316  CD2 TYR A 337      16.185  59.496  -7.107  1.00109.39           C
ATOM   2317  CE1 TYR A 337      17.693  57.735  -8.543  1.00109.39           C
ATOM   2318  CE2 TYR A 337      16.084  58.149  -6.855  1.00109.39           C
ATOM   2319  CZ  TYR A 337      16.838  57.261  -7.577  1.00109.39           C
ATOM   2320  OH  TYR A 337      16.739  55.876  -7.324  1.00109.39           O
ATOM   2321  C   TYR A 337      15.821  60.689 -10.278  1.00109.39           C
ATOM   2322  O   TYR A 337      16.343  60.319 -11.320  1.00109.39           O
ATOM   2323  N   ALA A 338      14.739  60.087  -9.741  1.00 47.86           N
ATOM   2324  CA  ALA A 338      14.188  58.876 -10.282  1.00 47.86           C
ATOM   2325  CB  ALA A 338      12.983  58.364  -9.477  1.00 47.86           C
ATOM   2326  C   ALA A 338      13.711  59.125 -11.676  1.00 47.86           C
ATOM   2327  O   ALA A 338      14.008  58.347 -12.582  1.00 47.86           O
ATOM   2328  N   LEU A 339      13.011  60.256 -11.890  1.00 71.27           N
ATOM   2329  CA  LEU A 339      12.398  60.502 -13.161  1.00 71.27           C
ATOM   2330  CB  LEU A 339      11.736  61.892 -13.207  1.00 71.27           C
ATOM   2331  CG  LEU A 339      11.051  62.234 -14.542  1.00 71.27           C
ATOM   2332  CD1 LEU A 339       9.851  61.312 -14.806  1.00 71.27           C
ATOM   2333  CD2 LEU A 339      10.679  63.725 -14.609  1.00 71.27           C
ATOM   2334  C   LEU A 339      13.435  60.457 -14.236  1.00 71.27           C
ATOM   2335  O   LEU A 339      13.401  59.603 -15.118  1.00 71.27           O
ATOM   2336  N   ALA A 340      14.449  61.320 -14.148  1.00 46.20           N
ATOM   2337  CA  ALA A 340      15.446  61.337 -15.169  1.00 46.20           C
ATOM   2338  CB  ALA A 340      16.488  62.414 -14.886  1.00 46.20           C
ATOM   2339  C   ALA A 340      16.133  60.010 -15.148  1.00 46.20           C
ATOM   2340  O   ALA A 340      16.411  59.421 -16.192  1.00 46.20           O
ATOM   2341  N   PHE A 341      16.378  59.493 -13.931  1.00136.54           N
ATOM   2342  CA  PHE A 341      17.142  58.294 -13.721  1.00136.54           C
ATOM   2343  CB  PHE A 341      16.929  57.846 -12.264  1.00136.54           C
ATOM   2344  CG  PHE A 341      17.928  56.911 -11.682  1.00136.54           C
ATOM   2345  CD1 PHE A 341      19.097  57.412 -11.159  1.00136.54           C
ATOM   2346  CD2 PHE A 341      17.693  55.559 -11.622  1.00136.54           C
ATOM   2347  CE1 PHE A 341      20.028  56.576 -10.593  1.00136.54           C
ATOM   2348  CE2 PHE A 341      18.620  54.717 -11.056  1.00136.54           C
ATOM   2349  CZ  PHE A 341      19.787  55.225 -10.540  1.00136.54           C
ATOM   2350  C   PHE A 341      16.579  57.210 -14.576  1.00136.54           C
ATOM   2351  O   PHE A 341      17.096  56.905 -15.646  1.00136.54           O
ATOM   2352  N   TRP A 342      15.397  56.714 -14.208  1.00111.15           N
ATOM   2353  CA  TRP A 342      14.873  55.564 -14.873  1.00111.15           C
ATOM   2354  CB  TRP A 342      13.643  54.969 -14.189  1.00111.15           C
ATOM   2355  CG  TRP A 342      14.004  54.336 -12.872  1.00111.15           C
ATOM   2356  CD2 TRP A 342      15.116  53.444 -12.719  1.00111.15           C
ATOM   2357  CD1 TRP A 342      13.464  54.498 -11.633  1.00111.15           C
ATOM   2358  NE1 TRP A 342      14.157  53.744 -10.716  1.00111.15           N
ATOM   2359  CE2 TRP A 342      15.182  53.095 -11.372  1.00111.15           C
ATOM   2360  CE3 TRP A 342      16.014  52.965 -13.628  1.00111.15           C
ATOM   2361  CZ2 TRP A 342      16.153  52.253 -10.911  1.00111.15           C
ATOM   2362  CZ3 TRP A 342      16.986  52.110 -13.162  1.00111.15           C
ATOM   2363  CH2 TRP A 342      17.054  51.761 -11.830  1.00111.15           C
ATOM   2364  C   TRP A 342      14.598  55.881 -16.298  1.00111.15           C
ATOM   2365  O   TRP A 342      14.772  55.015 -17.150  1.00111.15           O
ATOM   2366  N   TYR A 343      14.160  57.117 -16.601  1.00 63.76           N
ATOM   2367  CA  TYR A 343      13.844  57.453 -17.961  1.00 63.76           C
ATOM   2368  CB  TYR A 343      13.317  58.894 -18.084  1.00 63.76           C
ATOM   2369  CG  TYR A 343      13.061  59.194 -19.522  1.00 63.76           C
ATOM   2370  CD1 TYR A 343      11.932  58.720 -20.149  1.00 63.76           C
ATOM   2371  CD2 TYR A 343      13.946  59.965 -20.240  1.00 63.76           C
ATOM   2372  CE1 TYR A 343      11.697  59.003 -21.475  1.00 63.76           C
ATOM   2373  CE2 TYR A 343      13.717  60.251 -21.565  1.00 63.76           C
ATOM   2374  CZ  TYR A 343      12.590  59.768 -22.185  1.00 63.76           C
ATOM   2375  OH  TYR A 343      12.350  60.059 -23.545  1.00 63.76           O
ATOM   2376  C   TYR A 343      15.067  57.342 -18.824  1.00 63.76           C
ATOM   2377  O   TYR A 343      15.072  56.605 -19.809  1.00 63.76           O
ATOM   2378  N   GLY A 344      16.171  58.001 -18.430  1.00 44.71           N
ATOM   2379  CA  GLY A 344      17.351  58.007 -19.246  1.00 44.71           C
ATOM   2380  C   GLY A 344      17.779  56.588 -19.392  1.00 44.71           C
ATOM   2381  O   GLY A 344      18.356  56.188 -20.402  1.00 44.71           O
ATOM   2382  N   SER A 345      17.557  55.801 -18.331  1.00129.65           N
ATOM   2383  CA  SER A 345      17.943  54.429 -18.359  1.00129.65           C
ATOM   2384  CB  SER A 345      18.077  53.809 -16.955  1.00129.65           C
ATOM   2385  OG  SER A 345      17.004  54.192 -16.114  1.00129.65           O
ATOM   2386  C   SER A 345      17.063  53.601 -19.234  1.00129.65           C
ATOM   2387  O   SER A 345      17.577  52.758 -19.953  1.00129.65           O
ATOM   2388  N   THR A 346      15.736  53.824 -19.261  1.00126.86           N
ATOM   2389  CA  THR A 346      14.882  52.963 -20.029  1.00126.86           C
ATOM   2390  CB  THR A 346      13.449  53.403 -20.004  1.00126.86           C
ATOM   2391  OG1 THR A 346      13.314  54.673 -20.624  1.00126.86           O
ATOM   2392  CG2 THR A 346      12.988  53.484 -18.542  1.00126.86           C
ATOM   2393  C   THR A 346      15.332  53.039 -21.449  1.00126.86           C
ATOM   2394  O   THR A 346      15.472  52.016 -22.117  1.00126.86           O
ATOM   2395  N   LEU A 347      15.600  54.265 -21.930  1.00114.57           N
ATOM   2396  CA  LEU A 347      16.008  54.435 -23.294  1.00114.57           C
ATOM   2397  CB  LEU A 347      16.092  55.930 -23.679  1.00114.57           C
ATOM   2398  CG  LEU A 347      16.275  56.270 -25.181  1.00114.57           C
ATOM   2399  CD1 LEU A 347      16.338  57.793 -25.373  1.00114.57           C
ATOM   2400  CD2 LEU A 347      17.478  55.574 -25.840  1.00114.57           C
ATOM   2401  C   LEU A 347      17.359  53.807 -23.505  1.00114.57           C
ATOM   2402  O   LEU A 347      17.540  52.969 -24.386  1.00114.57           O
ATOM   2403  N   VAL A 348      18.333  54.163 -22.649  1.00102.80           N
ATOM   2404  CA  VAL A 348      19.699  53.753 -22.809  1.00102.80           C
ATOM   2405  CB  VAL A 348      20.624  54.487 -21.872  1.00102.80           C
ATOM   2406  CG1 VAL A 348      22.073  54.010 -22.072  1.00102.80           C
ATOM   2407  CG2 VAL A 348      20.461  55.990 -22.143  1.00102.80           C
ATOM   2408  C   VAL A 348      19.802  52.270 -22.594  1.00102.80           C
ATOM   2409  O   VAL A 348      20.856  51.685 -22.799  1.00102.80           O
ATOM   2410  N   LEU A 349      18.815  51.668 -21.922  1.00199.65           N
ATOM   2411  CA  LEU A 349      18.687  50.247 -21.754  1.00199.65           C
ATOM   2412  CB  LEU A 349      18.015  49.839 -20.429  1.00199.65           C
ATOM   2413  CG  LEU A 349      18.978  49.855 -19.226  1.00199.65           C
ATOM   2414  CD1 LEU A 349      19.658  51.217 -19.061  1.00199.65           C
ATOM   2415  CD2 LEU A 349      18.274  49.387 -17.943  1.00199.65           C
ATOM   2416  C   LEU A 349      17.951  49.546 -22.860  1.00199.65           C
ATOM   2417  O   LEU A 349      18.295  48.416 -23.195  1.00199.65           O
ATOM   2418  N   ASP A 350      16.863  50.170 -23.372  1.00134.57           N
ATOM   2419  CA  ASP A 350      15.952  49.592 -24.331  1.00134.57           C
ATOM   2420  CB  ASP A 350      14.540  50.228 -24.321  1.00134.57           C
ATOM   2421  CG  ASP A 350      14.546  51.713 -24.677  1.00134.57           C
ATOM   2422  OD1 ASP A 350      15.399  52.160 -25.487  1.00134.57           O
ATOM   2423  OD2 ASP A 350      13.676  52.432 -24.117  1.00134.57           O
ATOM   2424  C   ASP A 350      16.470  49.538 -25.723  1.00134.57           C
ATOM   2425  O   ASP A 350      16.130  48.617 -26.465  1.00134.57           O
ATOM   2426  N   GLU A 351      17.315  50.506 -26.111  1.00 84.81           N
ATOM   2427  CA  GLU A 351      17.760  50.576 -27.468  1.00 84.81           C
ATOM   2428  CB  GLU A 351      18.766  51.707 -27.734  1.00 84.81           C
ATOM   2429  CG  GLU A 351      19.220  51.753 -29.195  1.00 84.81           C
ATOM   2430  CD  GLU A 351      20.208  52.897 -29.360  1.00 84.81           C
ATOM   2431  OE1 GLU A 351      20.479  53.599 -28.350  1.00 84.81           O
ATOM   2432  OE2 GLU A 351      20.705  53.086 -30.503  1.00 84.81           O
ATOM   2433  C   GLU A 351      18.448  49.296 -27.743  1.00 84.81           C
ATOM   2434  O   GLU A 351      18.474  48.807 -28.870  1.00 84.81           O
ATOM   2435  N   GLY A 352      19.011  48.707 -26.685  1.00 25.12           N
ATOM   2436  CA  GLY A 352      19.775  47.525 -26.866  1.00 25.12           C
ATOM   2437  C   GLY A 352      21.140  48.075 -26.833  1.00 25.12           C
ATOM   2438  O   GLY A 352      22.119  47.368 -26.598  1.00 25.12           O
ATOM   2439  N   GLU A 353      21.221  49.397 -27.079  1.00157.08           N
ATOM   2440  CA  GLU A 353      22.501  49.980 -26.909  1.00157.08           C
ATOM   2441  CB  GLU A 353      22.577  51.473 -27.276  1.00157.08           C
ATOM   2442  CG  GLU A 353      24.004  52.035 -27.286  1.00157.08           C
ATOM   2443  CD  GLU A 353      24.528  52.099 -25.856  1.00157.08           C
ATOM   2444  OE1 GLU A 353      23.816  52.673 -24.989  1.00157.08           O
ATOM   2445  OE2 GLU A 353      25.641  51.563 -25.611  1.00157.08           O
ATOM   2446  C   GLU A 353      22.654  49.866 -25.451  1.00157.08           C
ATOM   2447  O   GLU A 353      21.818  50.389 -24.721  1.00157.08           O
ATOM   2448  N   TYR A 354      23.717  49.186 -24.997  1.00 85.81           N
ATOM   2449  CA  TYR A 354      23.908  48.997 -23.594  1.00 85.81           C
ATOM   2450  CB  TYR A 354      24.246  50.321 -22.876  1.00 85.81           C
ATOM   2451  CG  TYR A 354      24.615  50.070 -21.451  1.00 85.81           C
ATOM   2452  CD1 TYR A 354      25.844  49.535 -21.136  1.00 85.81           C
ATOM   2453  CD2 TYR A 354      23.756  50.396 -20.426  1.00 85.81           C
ATOM   2454  CE1 TYR A 354      26.201  49.309 -19.828  1.00 85.81           C
ATOM   2455  CE2 TYR A 354      24.108  50.174 -19.114  1.00 85.81           C
ATOM   2456  CZ  TYR A 354      25.332  49.627 -18.812  1.00 85.81           C
ATOM   2457  OH  TYR A 354      25.699  49.397 -17.468  1.00 85.81           O
ATOM   2458  C   TYR A 354      22.645  48.427 -23.029  1.00 85.81           C
ATOM   2459  O   TYR A 354      22.096  48.936 -22.053  1.00 85.81           O
ATOM   2460  N   THR A 355      22.144  47.331 -23.631  1.00165.14           N
ATOM   2461  CA  THR A 355      20.914  46.796 -23.135  1.00165.14           C
ATOM   2462  CB  THR A 355      20.197  45.960 -24.159  1.00165.14           C
ATOM   2463  OG1 THR A 355      18.863  45.699 -23.745  1.00165.14           O
ATOM   2464  CG2 THR A 355      20.966  44.641 -24.350  1.00165.14           C
ATOM   2465  C   THR A 355      21.121  45.936 -21.909  1.00165.14           C
ATOM   2466  O   THR A 355      20.304  45.038 -21.715  1.00165.14           O
ATOM   2467  N   PRO A 356      22.127  46.070 -21.060  1.00263.75           N
ATOM   2468  CA  PRO A 356      21.984  45.335 -19.835  1.00263.75           C
ATOM   2469  CD  PRO A 356      23.516  45.975 -21.509  1.00263.75           C
ATOM   2470  CB  PRO A 356      23.378  44.904 -19.371  1.00263.75           C
ATOM   2471  CG  PRO A 356      24.341  45.712 -20.245  1.00263.75           C
ATOM   2472  C   PRO A 356      21.258  46.147 -18.820  1.00263.75           C
ATOM   2473  O   PRO A 356      21.678  47.255 -18.544  1.00263.75           O
ATOM   2474  N   GLY A 357      20.309  45.544 -18.105  1.00166.76           N
ATOM   2475  CA  GLY A 357      19.464  46.031 -17.045  1.00166.76           C
ATOM   2476  C   GLY A 357      20.309  46.430 -15.860  1.00166.76           C
ATOM   2477  O   GLY A 357      19.813  46.447 -14.737  1.00166.76           O
ATOM   2478  N   THR A 358      21.640  46.436 -16.067  1.00198.83           N
ATOM   2479  CA  THR A 358      22.773  46.747 -15.231  1.00198.83           C
ATOM   2480  CB  THR A 358      24.053  46.220 -15.795  1.00198.83           C
ATOM   2481  OG1 THR A 358      25.103  46.394 -14.855  1.00198.83           O
ATOM   2482  CG2 THR A 358      24.368  46.977 -17.096  1.00198.83           C
ATOM   2483  C   THR A 358      23.043  48.209 -14.977  1.00198.83           C
ATOM   2484  O   THR A 358      23.861  48.531 -14.121  1.00198.83           O
ATOM   2485  N   LEU A 359      22.448  49.134 -15.739  1.00173.32           N
ATOM   2486  CA  LEU A 359      22.696  50.548 -15.648  1.00173.32           C
ATOM   2487  CB  LEU A 359      21.747  51.285 -16.618  1.00173.32           C
ATOM   2488  CG  LEU A 359      21.499  52.772 -16.370  1.00173.32           C
ATOM   2489  CD1 LEU A 359      20.922  53.450 -17.623  1.00173.32           C
ATOM   2490  CD2 LEU A 359      20.517  52.930 -15.192  1.00173.32           C
ATOM   2491  C   LEU A 359      22.495  50.969 -14.236  1.00173.32           C
ATOM   2492  O   LEU A 359      23.097  51.937 -13.770  1.00173.32           O
ATOM   2493  N   VAL A 360      21.671  50.210 -13.508  1.00137.01           N
ATOM   2494  CA  VAL A 360      21.350  50.527 -12.158  1.00137.01           C
ATOM   2495  CB  VAL A 360      20.575  49.438 -11.479  1.00137.01           C
ATOM   2496  CG1 VAL A 360      19.231  49.269 -12.208  1.00137.01           C
ATOM   2497  CG2 VAL A 360      21.438  48.167 -11.448  1.00137.01           C
ATOM   2498  C   VAL A 360      22.619  50.735 -11.383  1.00137.01           C
ATOM   2499  O   VAL A 360      22.691  51.675 -10.592  1.00137.01           O
ATOM   2500  N   GLN A 361      23.667  49.912 -11.619  1.00158.21           N
ATOM   2501  CA  GLN A 361      24.864  50.059 -10.843  1.00158.21           C
ATOM   2502  CB  GLN A 361      25.961  49.054 -11.242  1.00158.21           C
ATOM   2503  CG  GLN A 361      27.159  49.015 -10.287  1.00158.21           C
ATOM   2504  CD  GLN A 361      28.079  50.192 -10.579  1.00158.21           C
ATOM   2505  OE1 GLN A 361      28.688  50.757  -9.672  1.00158.21           O
ATOM   2506  NE2 GLN A 361      28.206  50.557 -11.882  1.00158.21           N
ATOM   2507  C   GLN A 361      25.429  51.436 -10.985  1.00158.21           C
ATOM   2508  O   GLN A 361      25.434  52.202 -10.024  1.00158.21           O
ATOM   2509  N   ILE A 362      25.808  51.851 -12.204  1.00176.40           N
ATOM   2510  CA  ILE A 362      26.439  53.135 -12.302  1.00176.40           C
ATOM   2511  CB  ILE A 362      27.101  53.419 -13.626  1.00176.40           C
ATOM   2512  CG2 ILE A 362      28.533  52.877 -13.552  1.00176.40           C
ATOM   2513  CG1 ILE A 362      26.262  52.923 -14.813  1.00176.40           C
ATOM   2514  CD1 ILE A 362      24.913  53.596 -14.961  1.00176.40           C
ATOM   2515  C   ILE A 362      25.560  54.252 -11.846  1.00176.40           C
ATOM   2516  O   ILE A 362      25.986  55.043 -11.008  1.00176.40           O
ATOM   2517  N   PHE A 363      24.298  54.319 -12.299  1.00115.20           N
ATOM   2518  CA  PHE A 363      23.481  55.431 -11.896  1.00115.20           C
ATOM   2519  CB  PHE A 363      22.037  55.363 -12.430  1.00115.20           C
ATOM   2520  CG  PHE A 363      21.928  55.864 -13.829  1.00115.20           C
ATOM   2521  CD1 PHE A 363      22.416  55.140 -14.881  1.00115.20           C
ATOM   2522  CD2 PHE A 363      21.294  57.058 -14.092  1.00115.20           C
ATOM   2523  CE1 PHE A 363      22.304  55.603 -16.170  1.00115.20           C
ATOM   2524  CE2 PHE A 363      21.174  57.528 -15.379  1.00115.20           C
ATOM   2525  CZ  PHE A 363      21.683  56.800 -16.426  1.00115.20           C
ATOM   2526  C   PHE A 363      23.353  55.495 -10.404  1.00115.20           C
ATOM   2527  O   PHE A 363      23.709  56.501  -9.795  1.00115.20           O
ATOM   2528  N   LEU A 364      22.905  54.403  -9.761  1.00118.14           N
ATOM   2529  CA  LEU A 364      22.686  54.456  -8.345  1.00118.14           C
ATOM   2530  CB  LEU A 364      22.160  53.129  -7.762  1.00118.14           C
ATOM   2531  CG  LEU A 364      21.850  53.172  -6.248  1.00118.14           C
ATOM   2532  CD1 LEU A 364      23.118  53.192  -5.376  1.00118.14           C
ATOM   2533  CD2 LEU A 364      20.900  54.337  -5.926  1.00118.14           C
ATOM   2534  C   LEU A 364      23.992  54.786  -7.687  1.00118.14           C
ATOM   2535  O   LEU A 364      24.045  55.615  -6.784  1.00118.14           O
ATOM   2536  N   SER A 365      25.102  54.191  -8.149  1.00103.30           N
ATOM   2537  CA  SER A 365      26.364  54.424  -7.500  1.00103.30           C
ATOM   2538  CB  SER A 365      27.539  53.714  -8.189  1.00103.30           C
ATOM   2539  OG  SER A 365      27.420  52.309  -8.047  1.00103.30           O
ATOM   2540  C   SER A 365      26.716  55.880  -7.481  1.00103.30           C
ATOM   2541  O   SER A 365      27.130  56.399  -6.451  1.00103.30           O
ATOM   2542  N   VAL A 366      26.556  56.602  -8.601  1.00134.49           N
ATOM   2543  CA  VAL A 366      26.940  57.986  -8.607  1.00134.49           C
ATOM   2544  CB  VAL A 366      26.643  58.695  -9.897  1.00134.49           C
ATOM   2545  CG1 VAL A 366      27.355  57.951 -11.026  1.00134.49           C
ATOM   2546  CG2 VAL A 366      25.125  58.825 -10.091  1.00134.49           C
ATOM   2547  C   VAL A 366      26.129  58.686  -7.572  1.00134.49           C
ATOM   2548  O   VAL A 366      26.593  59.657  -6.973  1.00134.49           O
ATOM   2549  N   ILE A 367      24.887  58.210  -7.341  1.00162.05           N
ATOM   2550  CA  ILE A 367      24.080  58.882  -6.365  1.00162.05           C
ATOM   2551  CB  ILE A 367      22.683  58.347  -6.146  1.00162.05           C
ATOM   2552  CG2 ILE A 367      22.710  57.251  -5.067  1.00162.05           C
ATOM   2553  CG1 ILE A 367      21.767  59.502  -5.697  1.00162.05           C
ATOM   2554  CD1 ILE A 367      22.195  60.184  -4.397  1.00162.05           C
ATOM   2555  C   ILE A 367      24.838  58.790  -5.080  1.00162.05           C
ATOM   2556  O   ILE A 367      24.902  59.756  -4.325  1.00162.05           O
ATOM   2557  N   VAL A 368      25.495  57.639  -4.828  1.00125.02           N
ATOM   2558  CA  VAL A 368      26.218  57.487  -3.598  1.00125.02           C
ATOM   2559  CB  VAL A 368      26.908  56.161  -3.380  1.00125.02           C
ATOM   2560  CG1 VAL A 368      25.946  55.023  -3.753  1.00125.02           C
ATOM   2561  CG2 VAL A 368      28.310  56.152  -4.010  1.00125.02           C
ATOM   2562  C   VAL A 368      27.295  58.515  -3.567  1.00125.02           C
ATOM   2563  O   VAL A 368      27.654  59.007  -2.500  1.00125.02           O
ATOM   2564  N   GLY A 369      27.862  58.861  -4.737  1.00 30.70           N
ATOM   2565  CA  GLY A 369      28.909  59.838  -4.732  1.00 30.70           C
ATOM   2566  C   GLY A 369      28.351  61.098  -4.147  1.00 30.70           C
ATOM   2567  O   GLY A 369      29.025  61.782  -3.379  1.00 30.70           O
ATOM   2568  N   ALA A 370      27.103  61.450  -4.507  1.00 46.70           N
ATOM   2569  CA  ALA A 370      26.542  62.680  -4.027  1.00 46.70           C
ATOM   2570  CB  ALA A 370      25.157  62.969  -4.632  1.00 46.70           C
ATOM   2571  C   ALA A 370      26.375  62.664  -2.538  1.00 46.70           C
ATOM   2572  O   ALA A 370      26.865  63.555  -1.846  1.00 46.70           O
ATOM   2573  N   LEU A 371      25.749  61.606  -1.990  1.00133.47           N
ATOM   2574  CA  LEU A 371      25.442  61.591  -0.586  1.00133.47           C
ATOM   2575  CB  LEU A 371      24.646  60.346  -0.147  1.00133.47           C
ATOM   2576  CG  LEU A 371      24.194  60.362   1.332  1.00133.47           C
ATOM   2577  CD1 LEU A 371      25.357  60.141   2.315  1.00133.47           C
ATOM   2578  CD2 LEU A 371      23.398  61.640   1.642  1.00133.47           C
ATOM   2579  C   LEU A 371      26.722  61.632   0.181  1.00133.47           C
ATOM   2580  O   LEU A 371      26.789  62.250   1.241  1.00133.47           O
ATOM   2581  N   ASN A 372      27.767  60.959  -0.331  1.00110.02           N
ATOM   2582  CA  ASN A 372      29.039  60.896   0.335  1.00110.02           C
ATOM   2583  CB  ASN A 372      30.028  59.948  -0.360  1.00110.02           C
ATOM   2584  CG  ASN A 372      29.497  58.534  -0.189  1.00110.02           C
ATOM   2585  OD1 ASN A 372      28.982  58.179   0.870  1.00110.02           O
ATOM   2586  ND2 ASN A 372      29.616  57.704  -1.259  1.00110.02           N
ATOM   2587  C   ASN A 372      29.628  62.262   0.403  1.00110.02           C
ATOM   2588  O   ASN A 372      30.348  62.577   1.348  1.00110.02           O
ATOM   2589  N   LEU A 373      29.374  63.106  -0.614  1.00139.06           N
ATOM   2590  CA  LEU A 373      29.871  64.446  -0.536  1.00139.06           C
ATOM   2591  CB  LEU A 373      29.546  65.304  -1.772  1.00139.06           C
ATOM   2592  CG  LEU A 373      30.244  64.838  -3.064  1.00139.06           C
ATOM   2593  CD1 LEU A 373      29.876  65.742  -4.252  1.00139.06           C
ATOM   2594  CD2 LEU A 373      31.762  64.706  -2.865  1.00139.06           C
ATOM   2595  C   LEU A 373      29.179  65.071   0.629  1.00139.06           C
ATOM   2596  O   LEU A 373      29.757  65.879   1.355  1.00139.06           O
ATOM   2597  N   GLY A 374      27.894  64.718   0.818  1.00 42.21           N
ATOM   2598  CA  GLY A 374      27.126  65.276   1.888  1.00 42.21           C
ATOM   2599  C   GLY A 374      27.684  64.882   3.214  1.00 42.21           C
ATOM   2600  O   GLY A 374      27.926  65.741   4.048  1.00 42.21           O
ATOM   2601  N   ASN A 375      27.953  63.588   3.450  1.00 57.89           N
ATOM   2602  CA  ASN A 375      28.445  63.179   4.737  1.00 57.89           C
ATOM   2603  CB  ASN A 375      28.706  61.667   4.819  1.00 57.89           C
ATOM   2604  CG  ASN A 375      27.358  60.967   4.737  1.00 57.89           C
ATOM   2605  OD1 ASN A 375      27.283  59.749   4.582  1.00 57.89           O
ATOM   2606  ND2 ASN A 375      26.258  61.761   4.834  1.00 57.89           N
ATOM   2607  C   ASN A 375      29.743  63.877   4.924  1.00 57.89           C
ATOM   2608  O   ASN A 375      30.106  64.272   6.031  1.00 57.89           O
ATOM   2609  N   ALA A 376      30.464  64.060   3.808  1.00 42.31           N
ATOM   2610  CA  ALA A 376      31.732  64.711   3.823  1.00 42.31           C
ATOM   2611  CB  ALA A 376      32.338  64.871   2.418  1.00 42.31           C
ATOM   2612  C   ALA A 376      31.499  66.082   4.375  1.00 42.31           C
ATOM   2613  O   ALA A 376      32.329  66.617   5.104  1.00 42.31           O
ATOM   2614  N   SER A 377      30.356  66.698   4.029  1.00 58.95           N
ATOM   2615  CA  SER A 377      30.080  68.029   4.484  1.00 58.95           C
ATOM   2616  CB  SER A 377      28.792  68.623   3.882  1.00 58.95           C
ATOM   2617  OG  SER A 377      28.583  69.938   4.375  1.00 58.95           O
ATOM   2618  C   SER A 377      30.020  68.100   5.994  1.00 58.95           C
ATOM   2619  O   SER A 377      30.816  68.850   6.553  1.00 58.95           O
ATOM   2620  N   PRO A 378      29.181  67.399   6.732  1.00 86.23           N
ATOM   2621  CA  PRO A 378      29.283  67.583   8.149  1.00 86.23           C
ATOM   2622  CD  PRO A 378      27.777  67.266   6.373  1.00 86.23           C
ATOM   2623  CB  PRO A 378      28.040  66.952   8.764  1.00 86.23           C
ATOM   2624  CG  PRO A 378      26.979  67.212   7.687  1.00 86.23           C
ATOM   2625  C   PRO A 378      30.575  67.179   8.769  1.00 86.23           C
ATOM   2626  O   PRO A 378      30.947  67.790   9.768  1.00 86.23           O
ATOM   2627  N   CYS A 379      31.279  66.163   8.243  1.00 89.39           N
ATOM   2628  CA  CYS A 379      32.526  65.877   8.879  1.00 89.39           C
ATOM   2629  CB  CYS A 379      33.193  64.572   8.404  1.00 89.39           C
ATOM   2630  SG  CYS A 379      33.189  64.346   6.608  1.00 89.39           S
ATOM   2631  C   CYS A 379      33.416  67.062   8.669  1.00 89.39           C
ATOM   2632  O   CYS A 379      34.104  67.505   9.585  1.00 89.39           O
ATOM   2633  N   LEU A 380      33.368  67.660   7.465  1.00 95.66           N
ATOM   2634  CA  LEU A 380      34.202  68.787   7.151  1.00 95.66           C
ATOM   2635  CB  LEU A 380      33.954  69.301   5.715  1.00 95.66           C
ATOM   2636  CG  LEU A 380      34.923  70.380   5.172  1.00 95.66           C
ATOM   2637  CD1 LEU A 380      34.531  70.773   3.739  1.00 95.66           C
ATOM   2638  CD2 LEU A 380      35.039  71.617   6.080  1.00 95.66           C
ATOM   2639  C   LEU A 380      33.859  69.873   8.121  1.00 95.66           C
ATOM   2640  O   LEU A 380      34.750  70.541   8.643  1.00 95.66           O
ATOM   2641  N   GLU A 381      32.557  70.052   8.417  1.00111.47           N
ATOM   2642  CA  GLU A 381      32.139  71.118   9.281  1.00111.47           C
ATOM   2643  CB  GLU A 381      30.632  71.076   9.571  1.00111.47           C
ATOM   2644  CG  GLU A 381      29.776  71.253   8.319  1.00111.47           C
ATOM   2645  CD  GLU A 381      30.010  72.660   7.794  1.00111.47           C
ATOM   2646  OE1 GLU A 381      30.711  73.439   8.492  1.00111.47           O
ATOM   2647  OE2 GLU A 381      29.491  72.975   6.689  1.00111.47           O
ATOM   2648  C   GLU A 381      32.833  70.939  10.590  1.00111.47           C
ATOM   2649  O   GLU A 381      33.403  71.880  11.137  1.00111.47           O
ATOM   2650  N   ALA A 382      32.856  69.701  11.106  1.00 40.69           N
ATOM   2651  CA  ALA A 382      33.463  69.450  12.379  1.00 40.69           C
ATOM   2652  CB  ALA A 382      33.427  67.964  12.776  1.00 40.69           C
ATOM   2653  C   ALA A 382      34.895  69.857  12.275  1.00 40.69           C
ATOM   2654  O   ALA A 382      35.479  70.366  13.229  1.00 40.69           O
ATOM   2655  N   PHE A 383      35.511  69.609  11.109  1.00107.47           N
ATOM   2656  CA  PHE A 383      36.875  69.983  10.902  1.00107.47           C
ATOM   2657  CB  PHE A 383      37.449  69.490   9.563  1.00107.47           C
ATOM   2658  CG  PHE A 383      38.874  69.926   9.518  1.00107.47           C
ATOM   2659  CD1 PHE A 383      39.217  71.159   9.014  1.00107.47           C
ATOM   2660  CD2 PHE A 383      39.869  69.101   9.992  1.00107.47           C
ATOM   2661  CE1 PHE A 383      40.532  71.560   8.976  1.00107.47           C
ATOM   2662  CE2 PHE A 383      41.185  69.498   9.957  1.00107.47           C
ATOM   2663  CZ  PHE A 383      41.520  70.729   9.448  1.00107.47           C
ATOM   2664  C   PHE A 383      36.952  71.473  10.915  1.00107.47           C
ATOM   2665  O   PHE A 383      37.930  72.034  11.398  1.00107.47           O
ATOM   2666  N   ALA A 384      35.957  72.156  10.314  1.00 60.44           N
ATOM   2667  CA  ALA A 384      35.970  73.590  10.269  1.00 60.44           C
ATOM   2668  CB  ALA A 384      34.850  74.163   9.387  1.00 60.44           C
ATOM   2669  C   ALA A 384      35.793  74.167  11.633  1.00 60.44           C
ATOM   2670  O   ALA A 384      36.647  74.915  12.087  1.00 60.44           O
ATOM   2671  N   THR A 385      34.741  73.766  12.372  1.00108.99           N
ATOM   2672  CA  THR A 385      34.474  74.370  13.648  1.00108.99           C
ATOM   2673  CB  THR A 385      33.282  73.773  14.334  1.00108.99           C
ATOM   2674  OG1 THR A 385      33.510  72.398  14.604  1.00108.99           O
ATOM   2675  CG2 THR A 385      32.056  73.935  13.419  1.00108.99           C
ATOM   2676  C   THR A 385      35.662  74.109  14.502  1.00108.99           C
ATOM   2677  O   THR A 385      36.095  74.968  15.269  1.00108.99           O
ATOM   2678  N   GLY A 386      36.215  72.892  14.386  1.00 39.63           N
ATOM   2679  CA  GLY A 386      37.381  72.561  15.139  1.00 39.63           C
ATOM   2680  C   GLY A 386      38.506  73.425  14.679  1.00 39.63           C
ATOM   2681  O   GLY A 386      39.232  73.996  15.483  1.00 39.63           O
ATOM   2682  N   ARG A 387      38.680  73.562  13.358  1.00 78.05           N
ATOM   2683  CA  ARG A 387      39.781  74.314  12.841  1.00 78.05           C
ATOM   2684  CB  ARG A 387      39.760  74.303  11.302  1.00 78.05           C
ATOM   2685  CG  ARG A 387      40.881  75.070  10.602  1.00 78.05           C
ATOM   2686  CD  ARG A 387      40.907  74.787   9.096  1.00 78.05           C
ATOM   2687  NE  ARG A 387      41.808  75.774   8.439  1.00 78.05           N
ATOM   2688  CZ  ARG A 387      41.271  76.865   7.818  1.00 78.05           C
ATOM   2689  NH1 ARG A 387      39.918  77.049   7.816  1.00 78.05           N
ATOM   2690  NH2 ARG A 387      42.084  77.772   7.202  1.00 78.05           N
ATOM   2691  C   ARG A 387      39.677  75.730  13.315  1.00 78.05           C
ATOM   2692  O   ARG A 387      40.558  76.220  14.016  1.00 78.05           O
ATOM   2693  N   ALA A 388      38.542  76.391  13.027  1.00 55.99           N
ATOM   2694  CA  ALA A 388      38.390  77.786  13.297  1.00 55.99           C
ATOM   2695  CB  ALA A 388      37.029  78.333  12.834  1.00 55.99           C
ATOM   2696  C   ALA A 388      38.509  78.076  14.755  1.00 55.99           C
ATOM   2697  O   ALA A 388      39.360  78.865  15.158  1.00 55.99           O
ATOM   2698  N   ALA A 389      37.702  77.411  15.597  1.00 42.04           N
ATOM   2699  CA  ALA A 389      37.757  77.715  16.995  1.00 42.04           C
ATOM   2700  CB  ALA A 389      36.689  76.967  17.812  1.00 42.04           C
ATOM   2701  C   ALA A 389      39.093  77.310  17.528  1.00 42.04           C
ATOM   2702  O   ALA A 389      39.740  78.066  18.249  1.00 42.04           O
ATOM   2703  N   ALA A 390      39.568  76.107  17.154  1.00 55.62           N
ATOM   2704  CA  ALA A 390      40.792  75.646  17.734  1.00 55.62           C
ATOM   2705  CB  ALA A 390      41.223  74.226  17.326  1.00 55.62           C
ATOM   2706  C   ALA A 390      41.910  76.551  17.379  1.00 55.62           C
ATOM   2707  O   ALA A 390      42.673  76.894  18.266  1.00 55.62           O
ATOM   2708  N   THR A 391      42.047  76.973  16.107  1.00 43.27           N
ATOM   2709  CA  THR A 391      43.157  77.806  15.721  1.00 43.27           C
ATOM   2710  CB  THR A 391      43.215  78.035  14.241  1.00 43.27           C
ATOM   2711  OG1 THR A 391      42.057  78.735  13.812  1.00 43.27           O
ATOM   2712  CG2 THR A 391      43.299  76.671  13.535  1.00 43.27           C
ATOM   2713  C   THR A 391      43.066  79.155  16.374  1.00 43.27           C
ATOM   2714  O   THR A 391      44.069  79.674  16.859  1.00 43.27           O
ATOM   2715  N   SER A 392      41.864  79.768  16.399  1.00 77.50           N
ATOM   2716  CA  SER A 392      41.706  81.090  16.949  1.00 77.50           C
ATOM   2717  CB  SER A 392      40.263  81.611  16.834  1.00 77.50           C
ATOM   2718  OG  SER A 392      39.900  81.747  15.468  1.00 77.50           O
ATOM   2719  C   SER A 392      42.059  81.065  18.404  1.00 77.50           C
ATOM   2720  O   SER A 392      42.860  81.867  18.875  1.00 77.50           O
ATOM   2721  N   ILE A 393      41.460  80.133  19.159  1.00186.53           N
ATOM   2722  CA  ILE A 393      41.723  79.964  20.558  1.00186.53           C
ATOM   2723  CB  ILE A 393      40.801  78.970  21.214  1.00186.53           C
ATOM   2724  CG2 ILE A 393      41.404  78.565  22.569  1.00186.53           C
ATOM   2725  CG1 ILE A 393      39.386  79.567  21.340  1.00186.53           C
ATOM   2726  CD1 ILE A 393      38.708  79.891  20.011  1.00186.53           C
ATOM   2727  C   ILE A 393      43.142  79.518  20.704  1.00186.53           C
ATOM   2728  O   ILE A 393      43.757  79.708  21.750  1.00186.53           O
ATOM   2729  N   PHE A 394      43.655  78.823  19.674  1.00112.78           N
ATOM   2730  CA  PHE A 394      44.998  78.313  19.609  1.00112.78           C
ATOM   2731  CB  PHE A 394      45.300  77.562  18.299  1.00112.78           C
ATOM   2732  CG  PHE A 394      46.649  76.935  18.324  1.00112.78           C
ATOM   2733  CD1 PHE A 394      47.762  77.644  17.937  1.00112.78           C
ATOM   2734  CD2 PHE A 394      46.794  75.625  18.718  1.00112.78           C
ATOM   2735  CE1 PHE A 394      49.004  77.055  17.952  1.00112.78           C
ATOM   2736  CE2 PHE A 394      48.034  75.031  18.735  1.00112.78           C
ATOM   2737  CZ  PHE A 394      49.141  75.747  18.351  1.00112.78           C
ATOM   2738  C   PHE A 394      45.912  79.483  19.609  1.00112.78           C
ATOM   2739  O   PHE A 394      46.937  79.476  20.288  1.00112.78           O
ATOM   2740  N   GLU A 395      45.561  80.526  18.830  1.00 93.20           N
ATOM   2741  CA  GLU A 395      46.430  81.654  18.779  1.00 93.20           C
ATOM   2742  CB  GLU A 395      45.993  82.789  17.830  1.00 93.20           C
ATOM   2743  CG  GLU A 395      44.846  83.662  18.334  1.00 93.20           C
ATOM   2744  CD  GLU A 395      44.561  84.712  17.269  1.00 93.20           C
ATOM   2745  OE1 GLU A 395      45.269  84.704  16.227  1.00 93.20           O
ATOM   2746  OE2 GLU A 395      43.632  85.536  17.483  1.00 93.20           O
ATOM   2747  C   GLU A 395      46.450  82.173  20.159  1.00 93.20           C
ATOM   2748  O   GLU A 395      47.507  82.521  20.662  1.00 93.20           O
ATOM   2749  N   THR A 396      45.283  82.170  20.825  1.00 66.92           N
ATOM   2750  CA  THR A 396      45.169  82.623  22.178  1.00 66.92           C
ATOM   2751  CB  THR A 396      43.763  82.559  22.698  1.00 66.92           C
ATOM   2752  OG1 THR A 396      42.907  83.354  21.891  1.00 66.92           O
ATOM   2753  CG2 THR A 396      43.751  83.071  24.148  1.00 66.92           C
ATOM   2754  C   THR A 396      46.007  81.712  23.022  1.00 66.92           C
ATOM   2755  O   THR A 396      46.408  82.086  24.124  1.00 66.92           O
ATOM   2756  N   ILE A 397      46.159  80.433  22.617  1.00166.78           N
ATOM   2757  CA  ILE A 397      46.974  79.569  23.423  1.00166.78           C
ATOM   2758  CB  ILE A 397      46.666  78.125  23.184  1.00166.78           C
ATOM   2759  CG2 ILE A 397      47.616  77.272  24.041  1.00166.78           C
ATOM   2760  CG1 ILE A 397      45.183  77.897  23.492  1.00166.78           C
ATOM   2761  CD1 ILE A 397      44.805  78.445  24.863  1.00166.78           C
ATOM   2762  C   ILE A 397      48.462  79.744  23.245  1.00166.78           C
ATOM   2763  O   ILE A 397      49.139  80.353  24.068  1.00166.78           O
ATOM   2764  N   ASP A 398      48.984  79.366  22.064  1.00 82.92           N
ATOM   2765  CA  ASP A 398      50.405  79.293  21.855  1.00 82.92           C
ATOM   2766  CB  ASP A 398      50.814  78.786  20.459  1.00 82.92           C
ATOM   2767  CG  ASP A 398      50.613  77.276  20.413  1.00 82.92           C
ATOM   2768  OD1 ASP A 398      49.699  76.772  21.118  1.00 82.92           O
ATOM   2769  OD2 ASP A 398      51.387  76.603  19.679  1.00 82.92           O
ATOM   2770  C   ASP A 398      51.019  80.644  22.046  1.00 82.92           C
ATOM   2771  O   ASP A 398      52.166  80.749  22.478  1.00 82.92           O
ATOM   2772  N   ARG A 399      50.289  81.728  21.728  1.00175.63           N
ATOM   2773  CA  ARG A 399      50.928  83.004  21.869  1.00175.63           C
ATOM   2774  CB  ARG A 399      50.132  84.256  21.426  1.00175.63           C
ATOM   2775  CG  ARG A 399      48.738  84.484  22.034  1.00175.63           C
ATOM   2776  CD  ARG A 399      48.563  84.384  23.547  1.00175.63           C
ATOM   2777  NE  ARG A 399      47.120  84.628  23.835  1.00175.63           N
ATOM   2778  CZ  ARG A 399      46.612  85.893  23.904  1.00175.63           C
ATOM   2779  NH1 ARG A 399      47.414  86.973  23.681  1.00175.63           N
ATOM   2780  NH2 ARG A 399      45.290  86.078  24.189  1.00175.63           N
ATOM   2781  C   ARG A 399      51.318  83.236  23.288  1.00175.63           C
ATOM   2782  O   ARG A 399      50.670  82.756  24.217  1.00175.63           O
ATOM   2783  N   LYS A 400      52.448  83.950  23.483  1.00101.46           N
ATOM   2784  CA  LYS A 400      52.838  84.288  24.824  1.00101.46           C
ATOM   2785  CB  LYS A 400      54.152  83.606  25.235  1.00101.46           C
ATOM   2786  CG  LYS A 400      54.059  82.080  25.184  1.00101.46           C
ATOM   2787  CD  LYS A 400      55.413  81.371  25.246  1.00101.46           C
ATOM   2788  CE  LYS A 400      55.303  79.847  25.160  1.00101.46           C
ATOM   2789  NZ  LYS A 400      54.498  79.333  26.289  1.00101.46           N
ATOM   2790  C   LYS A 400      53.048  85.777  24.917  1.00101.46           C
ATOM   2791  O   LYS A 400      54.186  86.240  24.975  1.00101.46           O
ATOM   2792  N   PRO A 401      51.996  86.558  24.951  1.00102.60           N
ATOM   2793  CA  PRO A 401      52.191  87.978  25.018  1.00102.60           C
ATOM   2794  CD  PRO A 401      50.833  86.253  24.145  1.00102.60           C
ATOM   2795  CB  PRO A 401      50.883  88.627  24.588  1.00102.60           C
ATOM   2796  CG  PRO A 401      50.292  87.593  23.626  1.00102.60           C
ATOM   2797  C   PRO A 401      52.713  88.520  26.295  1.00102.60           C
ATOM   2798  O   PRO A 401      53.377  89.552  26.262  1.00102.60           O
ATOM   2799  N   ILE A 402      52.441  87.839  27.415  1.00264.47           N
ATOM   2800  CA  ILE A 402      52.799  88.319  28.705  1.00264.47           C
ATOM   2801  CB  ILE A 402      52.463  87.241  29.701  1.00264.47           C
ATOM   2802  CG2 ILE A 402      52.868  85.903  29.062  1.00264.47           C
ATOM   2803  CG1 ILE A 402      53.083  87.456  31.077  1.00264.47           C
ATOM   2804  CD1 ILE A 402      54.531  86.990  31.064  1.00264.47           C
ATOM   2805  C   ILE A 402      54.227  88.749  28.737  1.00264.47           C
ATOM   2806  O   ILE A 402      55.131  87.967  28.528  1.00264.47           O
ATOM   2807  N   ILE A 403      54.497  90.044  28.930  1.00265.82           N
ATOM   2808  CA  ILE A 403      55.845  90.490  29.143  1.00265.82           C
ATOM   2809  CB  ILE A 403      56.396  91.319  28.017  1.00265.82           C
ATOM   2810  CG2 ILE A 403      56.467  90.436  26.762  1.00265.82           C
ATOM   2811  CG1 ILE A 403      55.587  92.615  27.829  1.00265.82           C
ATOM   2812  CD1 ILE A 403      54.128  92.407  27.426  1.00265.82           C
ATOM   2813  C   ILE A 403      55.672  91.389  30.299  1.00265.82           C
ATOM   2814  O   ILE A 403      56.594  92.047  30.782  1.00265.82           O
ATOM   2815  N   ASP A 404      54.411  91.419  30.748  1.00214.71           N
ATOM   2816  CA  ASP A 404      54.011  92.255  31.825  1.00214.71           C
ATOM   2817  CB  ASP A 404      52.549  92.009  32.211  1.00214.71           C
ATOM   2818  CG  ASP A 404      51.697  92.095  30.965  1.00214.71           C
ATOM   2819  OD1 ASP A 404      51.464  93.223  30.458  1.00214.71           O
ATOM   2820  OD2 ASP A 404      51.284  91.003  30.493  1.00214.71           O
ATOM   2821  C   ASP A 404      54.738  91.762  33.019  1.00214.71           C
ATOM   2822  O   ASP A 404      55.262  92.555  33.788  1.00214.71           O
ATOM   2823  N   CYS A 405      54.535  90.473  33.357  1.00178.86           N
ATOM   2824  CA  CYS A 405      55.282  89.828  34.399  1.00178.86           C
ATOM   2825  CB  CYS A 405      54.342  89.002  35.292  1.00178.86           C
ATOM   2826  SG  CYS A 405      55.148  88.350  36.777  1.00178.86           S
ATOM   2827  C   CYS A 405      56.393  88.925  33.940  1.00178.86           C
ATOM   2828  O   CYS A 405      57.582  89.208  34.057  1.00178.86           O
ATOM   2829  N   MET A 406      55.971  87.797  33.320  1.00122.71           N
ATOM   2830  CA  MET A 406      56.835  86.731  32.879  1.00122.71           C
ATOM   2831  CB  MET A 406      58.124  87.221  32.200  1.00122.71           C
ATOM   2832  CG  MET A 406      58.898  86.099  31.506  1.00122.71           C
ATOM   2833  SD  MET A 406      60.369  86.648  30.592  1.00122.71           S
ATOM   2834  CE  MET A 406      60.576  85.076  29.708  1.00122.71           C
ATOM   2835  C   MET A 406      57.192  85.914  34.087  1.00122.71           C
ATOM   2836  O   MET A 406      56.611  86.120  35.149  1.00122.71           O
ATOM   2837  N   SER A 407      58.084  84.904  33.946  1.00128.73           N
ATOM   2838  CA  SER A 407      58.530  84.192  35.104  1.00128.73           C
ATOM   2839  CB  SER A 407      57.534  83.105  35.537  1.00128.73           C
ATOM   2840  OG  SER A 407      57.948  82.528  36.762  1.00128.73           O
ATOM   2841  C   SER A 407      59.831  83.526  34.754  1.00128.73           C
ATOM   2842  O   SER A 407      59.839  82.380  34.309  1.00128.73           O
ATOM   2843  N   GLU A 408      60.974  84.222  34.948  1.00105.33           N
ATOM   2844  CA  GLU A 408      62.247  83.606  34.683  1.00105.33           C
ATOM   2845  CB  GLU A 408      62.388  83.014  33.269  1.00105.33           C
ATOM   2846  CG  GLU A 408      62.383  84.063  32.156  1.00105.33           C
ATOM   2847  CD  GLU A 408      62.757  83.360  30.858  1.00105.33           C
ATOM   2848  OE1 GLU A 408      62.688  82.103  30.827  1.00105.33           O
ATOM   2849  OE2 GLU A 408      63.123  84.070  29.883  1.00105.33           O
ATOM   2850  C   GLU A 408      63.328  84.642  34.820  1.00105.33           C
ATOM   2851  O   GLU A 408      63.105  85.823  34.560  1.00105.33           O
ATOM   2852  N   ASP A 409      64.547  84.200  35.205  1.00107.72           N
ATOM   2853  CA  ASP A 409      65.705  85.046  35.352  1.00107.72           C
ATOM   2854  CB  ASP A 409      66.303  85.479  33.998  1.00107.72           C
ATOM   2855  CG  ASP A 409      67.714  86.008  34.223  1.00107.72           C
ATOM   2856  OD1 ASP A 409      68.096  86.188  35.410  1.00107.72           O
ATOM   2857  OD2 ASP A 409      68.426  86.243  33.210  1.00107.72           O
ATOM   2858  C   ASP A 409      65.354  86.263  36.157  1.00107.72           C
ATOM   2859  O   ASP A 409      64.717  86.163  37.204  1.00107.72           O
ATOM   2860  N   GLY A 410      65.802  87.455  35.707  1.00 39.82           N
ATOM   2861  CA  GLY A 410      65.486  88.671  36.407  1.00 39.82           C
ATOM   2862  C   GLY A 410      66.604  89.063  37.332  1.00 39.82           C
ATOM   2863  O   GLY A 410      67.729  88.580  37.217  1.00 39.82           O
ATOM   2864  N   TYR A 411      66.300  89.975  38.285  1.00 98.02           N
ATOM   2865  CA  TYR A 411      67.289  90.510  39.184  1.00 98.02           C
ATOM   2866  CB  TYR A 411      67.266  92.047  39.257  1.00 98.02           C
ATOM   2867  CG  TYR A 411      68.325  92.482  40.211  1.00 98.02           C
ATOM   2868  CD1 TYR A 411      69.633  92.589  39.800  1.00 98.02           C
ATOM   2869  CD2 TYR A 411      68.008  92.787  41.515  1.00 98.02           C
ATOM   2870  CE1 TYR A 411      70.613  92.993  40.676  1.00 98.02           C
ATOM   2871  CE2 TYR A 411      68.984  93.191  42.396  1.00 98.02           C
ATOM   2872  CZ  TYR A 411      70.288  93.294  41.977  1.00 98.02           C
ATOM   2873  OH  TYR A 411      71.291  93.709  42.878  1.00 98.02           O
ATOM   2874  C   TYR A 411      67.005  89.988  40.560  1.00 98.02           C
ATOM   2875  O   TYR A 411      65.848  89.898  40.967  1.00 98.02           O
ATOM   2876  N   LYS A 412      68.074  89.620  41.307  1.00150.26           N
ATOM   2877  CA  LYS A 412      67.928  89.032  42.614  1.00150.26           C
ATOM   2878  CB  LYS A 412      68.764  87.751  42.779  1.00150.26           C
ATOM   2879  CG  LYS A 412      68.399  86.645  41.786  1.00150.26           C
ATOM   2880  CD  LYS A 412      66.964  86.138  41.924  1.00150.26           C
ATOM   2881  CE  LYS A 412      66.745  85.264  43.161  1.00150.26           C
ATOM   2882  NZ  LYS A 412      66.759  86.103  44.380  1.00150.26           N
ATOM   2883  C   LYS A 412      68.404  89.992  43.671  1.00150.26           C
ATOM   2884  O   LYS A 412      69.535  90.477  43.623  1.00150.26           O
ATOM   2885  N   LEU A 413      67.547  90.268  44.683  1.00115.07           N
ATOM   2886  CA  LEU A 413      67.917  91.196  45.720  1.00115.07           C
ATOM   2887  CB  LEU A 413      66.806  92.241  45.979  1.00115.07           C
ATOM   2888  CG  LEU A 413      67.131  93.408  46.944  1.00115.07           C
ATOM   2889  CD1 LEU A 413      65.932  94.365  47.041  1.00115.07           C
ATOM   2890  CD2 LEU A 413      67.574  92.943  48.341  1.00115.07           C
ATOM   2891  C   LEU A 413      68.169  90.417  46.978  1.00115.07           C
ATOM   2892  O   LEU A 413      67.250  90.082  47.724  1.00115.07           O
ATOM   2893  N   ASP A 414      69.456  90.129  47.231  1.00 66.46           N
ATOM   2894  CA  ASP A 414      69.967  89.408  48.364  1.00 66.46           C
ATOM   2895  CB  ASP A 414      71.420  88.969  48.140  1.00 66.46           C
ATOM   2896  CG  ASP A 414      71.390  87.950  47.010  1.00 66.46           C
ATOM   2897  OD1 ASP A 414      70.816  86.847  47.218  1.00 66.46           O
ATOM   2898  OD2 ASP A 414      71.917  88.274  45.913  1.00 66.46           O
ATOM   2899  C   ASP A 414      69.918  90.275  49.582  1.00 66.46           C
ATOM   2900  O   ASP A 414      69.901  89.786  50.711  1.00 66.46           O
ATOM   2901  N   ARG A 415      69.858  91.599  49.375  1.00161.45           N
ATOM   2902  CA  ARG A 415      69.979  92.555  50.434  1.00161.45           C
ATOM   2903  CB  ARG A 415      69.780  94.012  49.981  1.00161.45           C
ATOM   2904  CG  ARG A 415      70.150  95.022  51.070  1.00161.45           C
ATOM   2905  CD  ARG A 415      69.814  96.473  50.724  1.00161.45           C
ATOM   2906  NE  ARG A 415      68.493  96.783  51.340  1.00161.45           N
ATOM   2907  CZ  ARG A 415      68.286  97.999  51.925  1.00161.45           C
ATOM   2908  NH1 ARG A 415      69.282  98.934  51.924  1.00161.45           N
ATOM   2909  NH2 ARG A 415      67.089  98.279  52.517  1.00161.45           N
ATOM   2910  C   ARG A 415      68.956  92.269  51.478  1.00161.45           C
ATOM   2911  O   ARG A 415      69.149  92.670  52.626  1.00161.45           O
ATOM   2912  N   ILE A 416      67.827  91.619  51.117  1.00135.17           N
ATOM   2913  CA  ILE A 416      66.858  91.376  52.142  1.00135.17           C
ATOM   2914  CB  ILE A 416      67.395  90.743  53.412  1.00135.17           C
ATOM   2915  CG2 ILE A 416      66.220  90.344  54.328  1.00135.17           C
ATOM   2916  CG1 ILE A 416      68.224  89.499  53.048  1.00135.17           C
ATOM   2917  CD1 ILE A 416      69.017  88.930  54.224  1.00135.17           C
ATOM   2918  C   ILE A 416      66.248  92.725  52.355  1.00135.17           C
ATOM   2919  O   ILE A 416      66.139  93.487  51.397  1.00135.17           O
ATOM   2920  N   LYS A 417      65.755  93.002  53.573  1.00137.17           N
ATOM   2921  CA  LYS A 417      65.084  94.192  54.026  1.00137.17           C
ATOM   2922  CB  LYS A 417      65.441  94.505  55.496  1.00137.17           C
ATOM   2923  CG  LYS A 417      64.849  95.781  56.106  1.00137.17           C
ATOM   2924  CD  LYS A 417      65.486  97.076  55.594  1.00137.17           C
ATOM   2925  CE  LYS A 417      65.126  98.313  56.416  1.00137.17           C
ATOM   2926  NZ  LYS A 417      65.786  99.508  55.844  1.00137.17           N
ATOM   2927  C   LYS A 417      65.326  95.408  53.179  1.00137.17           C
ATOM   2928  O   LYS A 417      66.417  95.651  52.662  1.00137.17           O
ATOM   2929  N   GLY A 418      64.249  96.215  53.025  1.00 32.29           N
ATOM   2930  CA  GLY A 418      64.302  97.419  52.244  1.00 32.29           C
ATOM   2931  C   GLY A 418      63.090  98.258  52.537  1.00 32.29           C
ATOM   2932  O   GLY A 418      62.231  97.896  53.339  1.00 32.29           O
ATOM   2933  N   GLU A 419      62.993  99.418  51.854  1.00 90.90           N
ATOM   2934  CA  GLU A 419      61.952 100.383  52.088  1.00 90.90           C
ATOM   2935  CB  GLU A 419      62.554 101.778  52.337  1.00 90.90           C
ATOM   2936  CG  GLU A 419      61.545 102.892  52.599  1.00 90.90           C
ATOM   2937  CD  GLU A 419      62.325 104.180  52.820  1.00 90.90           C
ATOM   2938  OE1 GLU A 419      63.582 104.128  52.754  1.00 90.90           O
ATOM   2939  OE2 GLU A 419      61.675 105.233  53.057  1.00 90.90           O
ATOM   2940  C   GLU A 419      61.077 100.476  50.870  1.00 90.90           C
ATOM   2941  O   GLU A 419      61.552 100.420  49.739  1.00 90.90           O
ATOM   2942  N   ILE A 420      59.753 100.645  51.067  1.00175.46           N
ATOM   2943  CA  ILE A 420      58.880 100.740  49.928  1.00175.46           C
ATOM   2944  CB  ILE A 420      57.521 100.115  50.105  1.00175.46           C
ATOM   2945  CG2 ILE A 420      57.723  98.596  50.235  1.00175.46           C
ATOM   2946  CG1 ILE A 420      56.754 100.733  51.283  1.00175.46           C
ATOM   2947  CD1 ILE A 420      57.355 100.366  52.637  1.00175.46           C
ATOM   2948  C   ILE A 420      58.723 102.176  49.547  1.00175.46           C
ATOM   2949  O   ILE A 420      58.498 103.038  50.395  1.00175.46           O
ATOM   2950  N   GLU A 421      58.887 102.469  48.237  1.00131.33           N
ATOM   2951  CA  GLU A 421      58.821 103.827  47.775  1.00131.33           C
ATOM   2952  CB  GLU A 421      60.171 104.323  47.229  1.00131.33           C
ATOM   2953  CG  GLU A 421      61.358 104.119  48.175  1.00131.33           C
ATOM   2954  CD  GLU A 421      61.144 104.939  49.433  1.00131.33           C
ATOM   2955  OE1 GLU A 421      61.445 106.162  49.410  1.00131.33           O
ATOM   2956  OE2 GLU A 421      60.676 104.345  50.438  1.00131.33           O
ATOM   2957  C   GLU A 421      57.886 103.898  46.599  1.00131.33           C
ATOM   2958  O   GLU A 421      58.070 103.190  45.610  1.00131.33           O
ATOM   2959  N   PHE A 422      56.857 104.770  46.669  1.00142.34           N
ATOM   2960  CA  PHE A 422      55.970 104.970  45.553  1.00142.34           C
ATOM   2961  CB  PHE A 422      54.479 104.872  45.923  1.00142.34           C
ATOM   2962  CG  PHE A 422      54.115 103.426  45.951  1.00142.34           C
ATOM   2963  CD1 PHE A 422      54.520 102.605  46.977  1.00142.34           C
ATOM   2964  CD2 PHE A 422      53.387 102.886  44.915  1.00142.34           C
ATOM   2965  CE1 PHE A 422      54.181 101.272  46.980  1.00142.34           C
ATOM   2966  CE2 PHE A 422      53.044 101.554  44.914  1.00142.34           C
ATOM   2967  CZ  PHE A 422      53.440 100.744  45.950  1.00142.34           C
ATOM   2968  C   PHE A 422      56.232 106.340  45.015  1.00142.34           C
ATOM   2969  O   PHE A 422      55.807 107.343  45.589  1.00142.34           O
ATOM   2970  N   HIS A 423      56.919 106.422  43.860  1.00 84.38           N
ATOM   2971  CA  HIS A 423      57.261 107.724  43.374  1.00 84.38           C
ATOM   2972  ND1 HIS A 423      60.180 106.439  44.475  1.00 84.38           N
ATOM   2973  CG  HIS A 423      59.694 107.661  44.063  1.00 84.38           C
ATOM   2974  CB  HIS A 423      58.728 107.843  42.931  1.00 84.38           C
ATOM   2975  NE2 HIS A 423      61.098 107.968  45.803  1.00 84.38           N
ATOM   2976  CD2 HIS A 423      60.265 108.583  44.885  1.00 84.38           C
ATOM   2977  CE1 HIS A 423      61.014 106.682  45.518  1.00 84.38           C
ATOM   2978  C   HIS A 423      56.417 108.070  42.192  1.00 84.38           C
ATOM   2979  O   HIS A 423      56.606 107.528  41.104  1.00 84.38           O
ATOM   2980  N   ASN A 424      55.463 108.999  42.414  1.00 70.83           N
ATOM   2981  CA  ASN A 424      54.622 109.583  41.407  1.00 70.83           C
ATOM   2982  CB  ASN A 424      55.299 110.744  40.656  1.00 70.83           C
ATOM   2983  CG  ASN A 424      54.283 111.341  39.695  1.00 70.83           C
ATOM   2984  OD1 ASN A 424      53.263 111.887  40.112  1.00 70.83           O
ATOM   2985  ND2 ASN A 424      54.567 111.240  38.369  1.00 70.83           N
ATOM   2986  C   ASN A 424      54.186 108.571  40.403  1.00 70.83           C
ATOM   2987  O   ASN A 424      54.690 108.554  39.281  1.00 70.83           O
ATOM   2988  N   VAL A 425      53.262 107.670  40.780  1.00 40.31           N
ATOM   2989  CA  VAL A 425      52.839 106.714  39.805  1.00 40.31           C
ATOM   2990  CB  VAL A 425      52.740 105.314  40.338  1.00 40.31           C
ATOM   2991  CG1 VAL A 425      52.185 104.406  39.227  1.00 40.31           C
ATOM   2992  CG2 VAL A 425      54.122 104.889  40.861  1.00 40.31           C
ATOM   2993  C   VAL A 425      51.477 107.096  39.327  1.00 40.31           C
ATOM   2994  O   VAL A 425      50.559 107.315  40.119  1.00 40.31           O
ATOM   2995  N   THR A 426      51.318 107.202  37.993  1.00114.32           N
ATOM   2996  CA  THR A 426      50.010 107.464  37.478  1.00114.32           C
ATOM   2997  CB  THR A 426      49.931 108.534  36.418  1.00114.32           C
ATOM   2998  OG1 THR A 426      48.572 108.855  36.161  1.00114.32           O
ATOM   2999  CG2 THR A 426      50.612 108.065  35.125  1.00114.32           C
ATOM   3000  C   THR A 426      49.549 106.156  36.927  1.00114.32           C
ATOM   3001  O   THR A 426      50.220 105.540  36.099  1.00114.32           O
ATOM   3002  N   PHE A 427      48.396 105.667  37.415  1.00 74.03           N
ATOM   3003  CA  PHE A 427      47.977 104.368  36.996  1.00 74.03           C
ATOM   3004  CB  PHE A 427      48.078 103.335  38.135  1.00 74.03           C
ATOM   3005  CG  PHE A 427      47.626 102.002  37.650  1.00 74.03           C
ATOM   3006  CD1 PHE A 427      48.386 101.273  36.764  1.00 74.03           C
ATOM   3007  CD2 PHE A 427      46.447 101.466  38.114  1.00 74.03           C
ATOM   3008  CE1 PHE A 427      47.963 100.039  36.329  1.00 74.03           C
ATOM   3009  CE2 PHE A 427      46.019 100.232  37.683  1.00 74.03           C
ATOM   3010  CZ  PHE A 427      46.777  99.517  36.787  1.00 74.03           C
ATOM   3011  C   PHE A 427      46.571 104.423  36.525  1.00 74.03           C
ATOM   3012  O   PHE A 427      45.710 105.096  37.091  1.00 74.03           O
ATOM   3013  N   HIS A 428      46.325 103.673  35.445  1.00119.65           N
ATOM   3014  CA  HIS A 428      45.060 103.617  34.801  1.00119.65           C
ATOM   3015  ND1 HIS A 428      43.843 106.169  33.210  1.00119.65           N
ATOM   3016  CG  HIS A 428      44.189 104.923  32.735  1.00119.65           C
ATOM   3017  CB  HIS A 428      45.267 104.090  33.352  1.00119.65           C
ATOM   3018  NE2 HIS A 428      42.676 105.854  31.349  1.00119.65           N
ATOM   3019  CD2 HIS A 428      43.462 104.743  31.602  1.00119.65           C
ATOM   3020  CE1 HIS A 428      42.937 106.682  32.343  1.00119.65           C
ATOM   3021  C   HIS A 428      44.807 102.140  34.814  1.00119.65           C
ATOM   3022  O   HIS A 428      45.726 101.364  34.560  1.00119.65           O
ATOM   3023  N   TYR A 429      43.587 101.696  35.167  1.00171.91           N
ATOM   3024  CA  TYR A 429      43.313 100.284  35.170  1.00171.91           C
ATOM   3025  CB  TYR A 429      41.951  99.863  35.750  1.00171.91           C
ATOM   3026  CG  TYR A 429      42.135  99.654  37.212  1.00171.91           C
ATOM   3027  CD1 TYR A 429      41.987 100.664  38.130  1.00171.91           C
ATOM   3028  CD2 TYR A 429      42.480  98.400  37.657  1.00171.91           C
ATOM   3029  CE1 TYR A 429      42.172 100.411  39.471  1.00171.91           C
ATOM   3030  CE2 TYR A 429      42.666  98.141  38.991  1.00171.91           C
ATOM   3031  CZ  TYR A 429      42.510  99.151  39.904  1.00171.91           C
ATOM   3032  OH  TYR A 429      42.699  98.889  41.276  1.00171.91           O
ATOM   3033  C   TYR A 429      43.412  99.738  33.794  1.00171.91           C
ATOM   3034  O   TYR A 429      43.438 100.478  32.814  1.00171.91           O
ATOM   3035  N   PRO A 430      43.575  98.445  33.703  1.00291.55           N
ATOM   3036  CA  PRO A 430      43.521  97.832  32.421  1.00291.55           C
ATOM   3037  CD  PRO A 430      44.278  97.635  34.680  1.00291.55           C
ATOM   3038  CB  PRO A 430      43.852  96.362  32.641  1.00291.55           C
ATOM   3039  CG  PRO A 430      44.745  96.395  33.894  1.00291.55           C
ATOM   3040  C   PRO A 430      42.112  98.129  32.081  1.00291.55           C
ATOM   3041  O   PRO A 430      41.248  97.943  32.929  1.00291.55           O
ATOM   3042  N   SER A 431      41.880  98.606  30.863  1.00184.42           N
ATOM   3043  CA  SER A 431      40.641  99.103  30.355  1.00184.42           C
ATOM   3044  CB  SER A 431      39.375  98.991  31.249  1.00184.42           C
ATOM   3045  OG  SER A 431      39.487  99.764  32.435  1.00184.42           O
ATOM   3046  C   SER A 431      40.998 100.524  30.157  1.00184.42           C
ATOM   3047  O   SER A 431      41.005 101.336  31.079  1.00184.42           O
ATOM   3048  N   ARG A 432      41.286 100.863  28.904  1.00162.24           N
ATOM   3049  CA  ARG A 432      41.876 102.132  28.632  1.00162.24           C
ATOM   3050  CB  ARG A 432      42.142 102.352  27.136  1.00162.24           C
ATOM   3051  CG  ARG A 432      43.194 101.401  26.565  1.00162.24           C
ATOM   3052  CD  ARG A 432      44.593 101.636  27.136  1.00162.24           C
ATOM   3053  NE  ARG A 432      45.511 100.650  26.499  1.00162.24           N
ATOM   3054  CZ  ARG A 432      46.860 100.777  26.656  1.00162.24           C
ATOM   3055  NH1 ARG A 432      47.367 101.802  27.402  1.00162.24           N
ATOM   3056  NH2 ARG A 432      47.704  99.880  26.068  1.00162.24           N
ATOM   3057  C   ARG A 432      40.999 103.242  29.104  1.00162.24           C
ATOM   3058  O   ARG A 432      41.495 104.179  29.724  1.00162.24           O
ATOM   3059  N   PRO A 433      39.724 103.191  28.869  1.00113.58           N
ATOM   3060  CA  PRO A 433      38.895 104.301  29.247  1.00113.58           C
ATOM   3061  CD  PRO A 433      39.173 102.479  27.730  1.00113.58           C
ATOM   3062  CB  PRO A 433      37.557 104.096  28.529  1.00113.58           C
ATOM   3063  CG  PRO A 433      37.662 102.704  27.875  1.00113.58           C
ATOM   3064  C   PRO A 433      38.778 104.498  30.719  1.00113.58           C
ATOM   3065  O   PRO A 433      38.435 105.601  31.143  1.00113.58           O
ATOM   3066  N   GLU A 434      39.059 103.462  31.521  1.00119.49           N
ATOM   3067  CA  GLU A 434      38.885 103.602  32.934  1.00119.49           C
ATOM   3068  CB  GLU A 434      39.323 102.345  33.701  1.00119.49           C
ATOM   3069  CG  GLU A 434      38.613 102.167  35.039  1.00119.49           C
ATOM   3070  CD  GLU A 434      37.234 101.624  34.699  1.00119.49           C
ATOM   3071  OE1 GLU A 434      36.945 101.499  33.478  1.00119.49           O
ATOM   3072  OE2 GLU A 434      36.456 101.325  35.643  1.00119.49           O
ATOM   3073  C   GLU A 434      39.759 104.733  33.380  1.00119.49           C
ATOM   3074  O   GLU A 434      40.917 104.814  32.978  1.00119.49           O
ATOM   3075  N   VAL A 435      39.229 105.636  34.233  1.00 92.69           N
ATOM   3076  CA  VAL A 435      39.980 106.786  34.656  1.00 92.69           C
ATOM   3077  CB  VAL A 435      39.160 107.778  35.431  1.00 92.69           C
ATOM   3078  CG1 VAL A 435      38.646 107.099  36.711  1.00 92.69           C
ATOM   3079  CG2 VAL A 435      40.019 109.027  35.691  1.00 92.69           C
ATOM   3080  C   VAL A 435      41.118 106.346  35.520  1.00 92.69           C
ATOM   3081  O   VAL A 435      40.973 105.465  36.367  1.00 92.69           O
ATOM   3082  N   LYS A 436      42.294 106.980  35.328  1.00181.03           N
ATOM   3083  CA  LYS A 436      43.466 106.590  36.056  1.00181.03           C
ATOM   3084  CB  LYS A 436      44.713 107.426  35.712  1.00181.03           C
ATOM   3085  CG  LYS A 436      44.608 108.896  36.129  1.00181.03           C
ATOM   3086  CD  LYS A 436      43.468 109.658  35.452  1.00181.03           C
ATOM   3087  CE  LYS A 436      43.876 110.344  34.147  1.00181.03           C
ATOM   3088  NZ  LYS A 436      44.099 109.336  33.088  1.00181.03           N
ATOM   3089  C   LYS A 436      43.186 106.754  37.515  1.00181.03           C
ATOM   3090  O   LYS A 436      42.894 107.847  37.998  1.00181.03           O
ATOM   3091  N   ILE A 437      43.268 105.628  38.246  1.00132.04           N
ATOM   3092  CA  ILE A 437      43.019 105.558  39.652  1.00132.04           C
ATOM   3093  CB  ILE A 437      42.992 104.147  40.148  1.00132.04           C
ATOM   3094  CG2 ILE A 437      42.736 104.175  41.664  1.00132.04           C
ATOM   3095  CG1 ILE A 437      41.949 103.346  39.353  1.00132.04           C
ATOM   3096  CD1 ILE A 437      40.543 103.937  39.393  1.00132.04           C
ATOM   3097  C   ILE A 437      44.105 106.272  40.373  1.00132.04           C
ATOM   3098  O   ILE A 437      43.898 106.876  41.425  1.00132.04           O
ATOM   3099  N   LEU A 438      45.325 106.169  39.836  1.00206.25           N
ATOM   3100  CA  LEU A 438      46.419 106.734  40.543  1.00206.25           C
ATOM   3101  CB  LEU A 438      47.516 105.672  40.559  1.00206.25           C
ATOM   3102  CG  LEU A 438      48.584 105.828  41.624  1.00206.25           C
ATOM   3103  CD1 LEU A 438      47.947 105.964  43.017  1.00206.25           C
ATOM   3104  CD2 LEU A 438      49.497 104.601  41.563  1.00206.25           C
ATOM   3105  C   LEU A 438      46.830 107.960  39.792  1.00206.25           C
ATOM   3106  O   LEU A 438      47.838 107.972  39.087  1.00206.25           O
ATOM   3107  N   ASN A 439      46.049 109.048  39.952  1.00202.27           N
ATOM   3108  CA  ASN A 439      46.393 110.261  39.279  1.00202.27           C
ATOM   3109  CB  ASN A 439      45.213 111.249  39.147  1.00202.27           C
ATOM   3110  CG  ASN A 439      44.614 111.537  40.518  1.00202.27           C
ATOM   3111  OD1 ASN A 439      44.673 112.663  41.011  1.00202.27           O
ATOM   3112  ND2 ASN A 439      44.020 110.491  41.153  1.00202.27           N
ATOM   3113  C   ASN A 439      47.503 110.857  40.074  1.00202.27           C
ATOM   3114  O   ASN A 439      47.313 111.764  40.880  1.00202.27           O
ATOM   3115  N   ASP A 440      48.718 110.346  39.803  1.00175.42           N
ATOM   3116  CA  ASP A 440      49.949 110.668  40.467  1.00175.42           C
ATOM   3117  CB  ASP A 440      50.528 112.083  40.215  1.00175.42           C
ATOM   3118  CG  ASP A 440      49.647 113.178  40.798  1.00175.42           C
ATOM   3119  OD1 ASP A 440      49.865 113.543  41.984  1.00175.42           O
ATOM   3120  OD2 ASP A 440      48.759 113.680  40.058  1.00175.42           O
ATOM   3121  C   ASP A 440      49.839 110.398  41.933  1.00175.42           C
ATOM   3122  O   ASP A 440      49.086 111.048  42.658  1.00175.42           O
ATOM   3123  N   LEU A 441      50.601 109.383  42.397  1.00156.67           N
ATOM   3124  CA  LEU A 441      50.557 109.036  43.787  1.00156.67           C
ATOM   3125  CB  LEU A 441      50.194 107.565  44.049  1.00156.67           C
ATOM   3126  CG  LEU A 441      49.715 107.225  45.482  1.00156.67           C
ATOM   3127  CD1 LEU A 441      50.126 105.800  45.879  1.00156.67           C
ATOM   3128  CD2 LEU A 441      50.034 108.297  46.529  1.00156.67           C
ATOM   3129  C   LEU A 441      51.968 109.115  44.286  1.00156.67           C
ATOM   3130  O   LEU A 441      52.883 108.608  43.639  1.00156.67           O
ATOM   3131  N   ASN A 442      52.181 109.764  45.447  1.00 76.19           N
ATOM   3132  CA  ASN A 442      53.474 109.805  46.064  1.00 76.19           C
ATOM   3133  CB  ASN A 442      54.042 111.227  46.204  1.00 76.19           C
ATOM   3134  CG  ASN A 442      54.345 111.755  44.810  1.00 76.19           C
ATOM   3135  OD1 ASN A 442      53.709 112.693  44.333  1.00 76.19           O
ATOM   3136  ND2 ASN A 442      55.346 111.136  44.130  1.00 76.19           N
ATOM   3137  C   ASN A 442      53.292 109.269  47.453  1.00 76.19           C
ATOM   3138  O   ASN A 442      52.453 109.762  48.207  1.00 76.19           O
ATOM   3139  N   MET A 443      54.059 108.220  47.819  1.00 69.40           N
ATOM   3140  CA  MET A 443      53.937 107.665  49.137  1.00 69.40           C
ATOM   3141  CB  MET A 443      52.735 106.715  49.264  1.00 69.40           C
ATOM   3142  CG  MET A 443      52.550 106.123  50.661  1.00 69.40           C
ATOM   3143  SD  MET A 443      51.231 104.877  50.766  1.00 69.40           S
ATOM   3144  CE  MET A 443      49.921 105.993  50.189  1.00 69.40           C
ATOM   3145  C   MET A 443      55.156 106.827  49.388  1.00 69.40           C
ATOM   3146  O   MET A 443      55.415 105.870  48.663  1.00 69.40           O
ATOM   3147  N   VAL A 444      55.916 107.144  50.455  1.00 45.90           N
ATOM   3148  CA  VAL A 444      57.115 106.421  50.785  1.00 45.90           C
ATOM   3149  CB  VAL A 444      58.300 107.334  50.901  1.00 45.90           C
ATOM   3150  CG1 VAL A 444      59.479 106.561  51.506  1.00 45.90           C
ATOM   3151  CG2 VAL A 444      58.587 107.933  49.514  1.00 45.90           C
ATOM   3152  C   VAL A 444      56.902 105.810  52.135  1.00 45.90           C
ATOM   3153  O   VAL A 444      56.331 106.446  53.019  1.00 45.90           O
ATOM   3154  N   ILE A 445      57.337 104.546  52.331  1.00 55.00           N
ATOM   3155  CA  ILE A 445      57.120 103.933  53.611  1.00 55.00           C
ATOM   3156  CB  ILE A 445      56.078 102.855  53.569  1.00 55.00           C
ATOM   3157  CG2 ILE A 445      56.015 102.196  54.956  1.00 55.00           C
ATOM   3158  CG1 ILE A 445      54.735 103.431  53.092  1.00 55.00           C
ATOM   3159  CD1 ILE A 445      53.731 102.359  52.671  1.00 55.00           C
ATOM   3160  C   ILE A 445      58.389 103.289  54.076  1.00 55.00           C
ATOM   3161  O   ILE A 445      58.966 102.449  53.391  1.00 55.00           O
ATOM   3162  N   LYS A 446      58.820 103.641  55.298  1.00109.94           N
ATOM   3163  CA  LYS A 446      60.029 103.156  55.899  1.00109.94           C
ATOM   3164  CB  LYS A 446      60.400 104.002  57.120  1.00109.94           C
ATOM   3165  CG  LYS A 446      60.699 105.443  56.711  1.00109.94           C
ATOM   3166  CD  LYS A 446      60.496 106.459  57.829  1.00109.94           C
ATOM   3167  CE  LYS A 446      59.178 107.230  57.715  1.00109.94           C
ATOM   3168  NZ  LYS A 446      58.033 106.297  57.799  1.00109.94           N
ATOM   3169  C   LYS A 446      59.815 101.739  56.335  1.00109.94           C
ATOM   3170  O   LYS A 446      58.690 101.248  56.392  1.00109.94           O
ATOM   3171  N   PRO A 447      60.908 101.063  56.576  1.00163.09           N
ATOM   3172  CA  PRO A 447      60.844  99.692  57.013  1.00163.09           C
ATOM   3173  CD  PRO A 447      62.073 101.306  55.740  1.00163.09           C
ATOM   3174  CB  PRO A 447      62.208  99.084  56.697  1.00163.09           C
ATOM   3175  CG  PRO A 447      62.724  99.933  55.524  1.00163.09           C
ATOM   3176  C   PRO A 447      60.472  99.576  58.463  1.00163.09           C
ATOM   3177  O   PRO A 447      60.551 100.571  59.181  1.00163.09           O
ATOM   3178  N   GLY A 448      60.007  98.381  58.889  1.00 40.77           N
ATOM   3179  CA  GLY A 448      59.707  98.084  60.261  1.00 40.77           C
ATOM   3180  C   GLY A 448      58.411  98.732  60.620  1.00 40.77           C
ATOM   3181  O   GLY A 448      57.857  98.503  61.693  1.00 40.77           O
ATOM   3182  N   GLU A 449      57.887  99.538  59.689  1.00145.78           N
ATOM   3183  CA  GLU A 449      56.719 100.348  59.868  1.00145.78           C
ATOM   3184  CB  GLU A 449      56.725 101.518  58.868  1.00145.78           C
ATOM   3185  CG  GLU A 449      56.064 102.806  59.343  1.00145.78           C
ATOM   3186  CD  GLU A 449      57.183 103.745  59.780  1.00145.78           C
ATOM   3187  OE1 GLU A 449      58.166 103.878  59.004  1.00145.78           O
ATOM   3188  OE2 GLU A 449      57.075 104.339  60.885  1.00145.78           O
ATOM   3189  C   GLU A 449      55.505  99.529  59.546  1.00145.78           C
ATOM   3190  O   GLU A 449      55.598  98.393  59.083  1.00145.78           O
ATOM   3191  N   MET A 450      54.318 100.082  59.867  1.00134.34           N
ATOM   3192  CA  MET A 450      53.065  99.490  59.492  1.00134.34           C
ATOM   3193  CB  MET A 450      52.335  98.816  60.668  1.00134.34           C
ATOM   3194  CG  MET A 450      50.989  98.194  60.289  1.00134.34           C
ATOM   3195  SD  MET A 450      50.111  97.391  61.665  1.00134.34           S
ATOM   3196  CE  MET A 450      48.703  96.847  60.656  1.00134.34           C
ATOM   3197  C   MET A 450      52.191 100.623  59.049  1.00134.34           C
ATOM   3198  O   MET A 450      51.581 101.301  59.873  1.00134.34           O
ATOM   3199  N   THR A 451      52.084 100.849  57.727  1.00111.42           N
ATOM   3200  CA  THR A 451      51.277 101.941  57.256  1.00111.42           C
ATOM   3201  CB  THR A 451      51.884 102.676  56.099  1.00111.42           C
ATOM   3202  OG1 THR A 451      51.146 103.857  55.824  1.00111.42           O
ATOM   3203  CG2 THR A 451      51.873 101.745  54.876  1.00111.42           C
ATOM   3204  C   THR A 451      49.968 101.398  56.790  1.00111.42           C
ATOM   3205  O   THR A 451      49.902 100.338  56.172  1.00111.42           O
ATOM   3206  N   ALA A 452      48.877 102.134  57.069  1.00 46.05           N
ATOM   3207  CA  ALA A 452      47.580 101.673  56.669  1.00 46.05           C
ATOM   3208  CB  ALA A 452      46.598 101.509  57.841  1.00 46.05           C
ATOM   3209  C   ALA A 452      46.985 102.672  55.732  1.00 46.05           C
ATOM   3210  O   ALA A 452      47.335 103.850  55.729  1.00 46.05           O
ATOM   3211  N   LEU A 453      46.077 102.195  54.866  1.00 98.83           N
ATOM   3212  CA  LEU A 453      45.422 103.074  53.942  1.00 98.83           C
ATOM   3213  CB  LEU A 453      45.599 102.665  52.471  1.00 98.83           C
ATOM   3214  CG  LEU A 453      47.021 102.919  51.941  1.00 98.83           C
ATOM   3215  CD1 LEU A 453      48.074 102.208  52.802  1.00 98.83           C
ATOM   3216  CD2 LEU A 453      47.131 102.552  50.453  1.00 98.83           C
ATOM   3217  C   LEU A 453      43.964 103.056  54.249  1.00 98.83           C
ATOM   3218  O   LEU A 453      43.407 102.035  54.651  1.00 98.83           O
ATOM   3219  N   VAL A 454      43.308 104.219  54.097  1.00 50.21           N
ATOM   3220  CA  VAL A 454      41.901 104.275  54.354  1.00 50.21           C
ATOM   3221  CB  VAL A 454      41.566 105.084  55.574  1.00 50.21           C
ATOM   3222  CG1 VAL A 454      42.171 104.387  56.805  1.00 50.21           C
ATOM   3223  CG2 VAL A 454      42.084 106.519  55.368  1.00 50.21           C
ATOM   3224  C   VAL A 454      41.245 104.932  53.185  1.00 50.21           C
ATOM   3225  O   VAL A 454      41.767 105.904  52.643  1.00 50.21           O
ATOM   3226  N   GLY A 455      40.070 104.410  52.773  1.00 70.05           N
ATOM   3227  CA  GLY A 455      39.357 104.964  51.651  1.00 70.05           C
ATOM   3228  C   GLY A 455      37.918 104.564  51.788  1.00 70.05           C
ATOM   3229  O   GLY A 455      37.589 103.715  52.615  1.00 70.05           O
ATOM   3230  N   PRO A 456      37.017 105.327  51.221  1.00181.22           N
ATOM   3231  CA  PRO A 456      35.674 104.802  51.136  1.00181.22           C
ATOM   3232  CD  PRO A 456      37.008 106.712  51.671  1.00181.22           C
ATOM   3233  CB  PRO A 456      34.777 105.818  51.844  1.00181.22           C
ATOM   3234  CG  PRO A 456      35.534 107.140  51.689  1.00181.22           C
ATOM   3235  C   PRO A 456      35.103 104.408  49.804  1.00181.22           C
ATOM   3236  O   PRO A 456      34.203 103.570  49.780  1.00181.22           O
ATOM   3237  N   SER A 457      35.579 104.964  48.670  1.00152.71           N
ATOM   3238  CA  SER A 457      34.716 104.726  47.549  1.00152.71           C
ATOM   3239  CB  SER A 457      34.109 106.017  46.966  1.00152.71           C
ATOM   3240  OG  SER A 457      35.123 106.942  46.611  1.00152.71           O
ATOM   3241  C   SER A 457      35.342 103.944  46.456  1.00152.71           C
ATOM   3242  O   SER A 457      35.208 104.291  45.284  1.00152.71           O
ATOM   3243  N   GLY A 458      35.971 102.813  46.809  1.00 74.90           N
ATOM   3244  CA  GLY A 458      36.429 101.923  45.789  1.00 74.90           C
ATOM   3245  C   GLY A 458      37.794 102.276  45.308  1.00 74.90           C
ATOM   3246  O   GLY A 458      38.357 103.291  45.682  1.00 74.90           O
ATOM   3247  N   ALA A 459      38.263 101.490  44.325  1.00152.24           N
ATOM   3248  CA  ALA A 459      39.591 101.339  43.793  1.00152.24           C
ATOM   3249  CB  ALA A 459      39.588 100.773  42.364  1.00152.24           C
ATOM   3250  C   ALA A 459      40.503 102.531  43.794  1.00152.24           C
ATOM   3251  O   ALA A 459      40.258 103.579  43.197  1.00152.24           O
ATOM   3252  N   GLY A 460      41.714 102.253  44.325  1.00212.21           N
ATOM   3253  CA  GLY A 460      42.800 103.168  44.503  1.00212.21           C
ATOM   3254  C   GLY A 460      43.666 102.643  45.604  1.00212.21           C
ATOM   3255  O   GLY A 460      44.838 102.344  45.366  1.00212.21           O
ATOM   3256  N   LYS A 461      43.131 102.465  46.825  1.00202.74           N
ATOM   3257  CA  LYS A 461      44.009 101.967  47.842  1.00202.74           C
ATOM   3258  CB  LYS A 461      43.396 101.936  49.254  1.00202.74           C
ATOM   3259  CG  LYS A 461      42.020 101.288  49.341  1.00202.74           C
ATOM   3260  CD  LYS A 461      40.932 102.068  48.604  1.00202.74           C
ATOM   3261  CE  LYS A 461      39.559 101.405  48.702  1.00202.74           C
ATOM   3262  NZ  LYS A 461      38.518 102.320  48.193  1.00202.74           N
ATOM   3263  C   LYS A 461      44.457 100.598  47.451  1.00202.74           C
ATOM   3264  O   LYS A 461      45.631 100.395  47.156  1.00202.74           O
ATOM   3265  N   SER A 462      43.501  99.667  47.264  1.00101.59           N
ATOM   3266  CA  SER A 462      43.799  98.299  46.957  1.00101.59           C
ATOM   3267  CB  SER A 462      42.532  97.489  46.658  1.00101.59           C
ATOM   3268  OG  SER A 462      41.611  97.644  47.725  1.00101.59           O
ATOM   3269  C   SER A 462      44.601  98.320  45.698  1.00101.59           C
ATOM   3270  O   SER A 462      45.355  97.390  45.420  1.00101.59           O
ATOM   3271  N   THR A 463      44.444  99.398  44.904  1.00 62.52           N
ATOM   3272  CA  THR A 463      45.166  99.554  43.680  1.00 62.52           C
ATOM   3273  CB  THR A 463      44.855 100.849  42.983  1.00 62.52           C
ATOM   3274  OG1 THR A 463      43.467 100.946  42.709  1.00 62.52           O
ATOM   3275  CG2 THR A 463      45.663 100.919  41.674  1.00 62.52           C
ATOM   3276  C   THR A 463      46.628  99.618  43.985  1.00 62.52           C
ATOM   3277  O   THR A 463      47.424  98.913  43.373  1.00 62.52           O
ATOM   3278  N   ALA A 464      47.027 100.480  44.940  1.00 47.29           N
ATOM   3279  CA  ALA A 464      48.416 100.619  45.273  1.00 47.29           C
ATOM   3280  CB  ALA A 464      48.683 101.719  46.315  1.00 47.29           C
ATOM   3281  C   ALA A 464      48.898  99.334  45.847  1.00 47.29           C
ATOM   3282  O   ALA A 464      49.958  98.836  45.469  1.00 47.29           O
ATOM   3283  N   LEU A 465      48.090  98.736  46.741  1.00109.86           N
ATOM   3284  CA  LEU A 465      48.488  97.508  47.357  1.00109.86           C
ATOM   3285  CB  LEU A 465      47.436  96.922  48.314  1.00109.86           C
ATOM   3286  CG  LEU A 465      47.277  97.741  49.608  1.00109.86           C
ATOM   3287  CD1 LEU A 465      46.803  99.170  49.312  1.00109.86           C
ATOM   3288  CD2 LEU A 465      46.384  97.014  50.626  1.00109.86           C
ATOM   3289  C   LEU A 465      48.689  96.551  46.228  1.00109.86           C
ATOM   3290  O   LEU A 465      49.596  95.724  46.257  1.00109.86           O
ATOM   3291  N   GLN A 466      47.862  96.665  45.174  1.00166.95           N
ATOM   3292  CA  GLN A 466      47.996  95.748  44.080  1.00166.95           C
ATOM   3293  CB  GLN A 466      46.921  95.909  42.994  1.00166.95           C
ATOM   3294  CG  GLN A 466      45.583  95.273  43.363  1.00166.95           C
ATOM   3295  CD  GLN A 466      45.768  93.757  43.375  1.00166.95           C
ATOM   3296  OE1 GLN A 466      44.837  93.018  43.691  1.00166.95           O
ATOM   3297  NE2 GLN A 466      46.993  93.278  43.026  1.00166.95           N
ATOM   3298  C   GLN A 466      49.324  95.840  43.374  1.00166.95           C
ATOM   3299  O   GLN A 466      50.054  94.854  43.333  1.00166.95           O
ATOM   3300  N   LEU A 467      49.723  97.042  42.912  1.00189.74           N
ATOM   3301  CA  LEU A 467      50.902  97.300  42.117  1.00189.74           C
ATOM   3302  CB  LEU A 467      51.100  98.810  41.860  1.00189.74           C
ATOM   3303  CG  LEU A 467      50.179  99.485  40.820  1.00189.74           C
ATOM   3304  CD1 LEU A 467      50.685  99.258  39.392  1.00189.74           C
ATOM   3305  CD2 LEU A 467      48.714  99.057  40.967  1.00189.74           C
ATOM   3306  C   LEU A 467      52.120  96.877  42.882  1.00189.74           C
ATOM   3307  O   LEU A 467      53.205  96.742  42.318  1.00189.74           O
ATOM   3308  N   ILE A 468      51.986  96.748  44.209  1.00185.66           N
ATOM   3309  CA  ILE A 468      53.072  96.406  45.094  1.00185.66           C
ATOM   3310  CB  ILE A 468      52.655  96.365  46.544  1.00185.66           C
ATOM   3311  CG2 ILE A 468      52.151  94.940  46.830  1.00185.66           C
ATOM   3312  CG1 ILE A 468      53.801  96.760  47.500  1.00185.66           C
ATOM   3313  CD1 ILE A 468      54.982  95.795  47.564  1.00185.66           C
ATOM   3314  C   ILE A 468      53.595  95.032  44.728  1.00185.66           C
ATOM   3315  O   ILE A 468      54.697  94.640  45.105  1.00185.66           O
ATOM   3316  N   GLN A 469      52.711  94.199  44.162  1.00159.92           N
ATOM   3317  CA  GLN A 469      52.912  92.869  43.653  1.00159.92           C
ATOM   3318  CB  GLN A 469      51.578  92.116  43.527  1.00159.92           C
ATOM   3319  CG  GLN A 469      50.843  91.948  44.858  1.00159.92           C
ATOM   3320  CD  GLN A 469      51.102  90.540  45.366  1.00159.92           C
ATOM   3321  OE1 GLN A 469      50.757  89.572  44.691  1.00159.92           O
ATOM   3322  NE2 GLN A 469      51.713  90.417  46.574  1.00159.92           N
ATOM   3323  C   GLN A 469      53.508  92.944  42.284  1.00159.92           C
ATOM   3324  O   GLN A 469      53.841  91.920  41.694  1.00159.92           O
ATOM   3325  N   ARG A 470      53.516  94.149  41.687  1.00186.25           N
ATOM   3326  CA  ARG A 470      53.977  94.333  40.344  1.00186.25           C
ATOM   3327  CB  ARG A 470      55.313  93.605  40.104  1.00186.25           C
ATOM   3328  CG  ARG A 470      55.890  93.740  38.694  1.00186.25           C
ATOM   3329  CD  ARG A 470      56.232  95.172  38.280  1.00186.25           C
ATOM   3330  NE  ARG A 470      57.086  95.077  37.061  1.00186.25           N
ATOM   3331  CZ  ARG A 470      56.520  94.960  35.826  1.00186.25           C
ATOM   3332  NH1 ARG A 470      55.163  94.998  35.694  1.00186.25           N
ATOM   3333  NH2 ARG A 470      57.310  94.802  34.723  1.00186.25           N
ATOM   3334  C   ARG A 470      52.938  93.758  39.444  1.00186.25           C
ATOM   3335  O   ARG A 470      53.149  93.653  38.239  1.00186.25           O
ATOM   3336  N   PHE A 471      51.744  93.482  40.008  1.00148.96           N
ATOM   3337  CA  PHE A 471      50.690  92.824  39.295  1.00148.96           C
ATOM   3338  CB  PHE A 471      49.397  92.793  40.133  1.00148.96           C
ATOM   3339  CG  PHE A 471      48.496  91.721  39.625  1.00148.96           C
ATOM   3340  CD1 PHE A 471      48.633  90.439  40.107  1.00148.96           C
ATOM   3341  CD2 PHE A 471      47.528  91.979  38.685  1.00148.96           C
ATOM   3342  CE1 PHE A 471      47.818  89.425  39.664  1.00148.96           C
ATOM   3343  CE2 PHE A 471      46.710  90.966  38.241  1.00148.96           C
ATOM   3344  CZ  PHE A 471      46.851  89.688  38.726  1.00148.96           C
ATOM   3345  C   PHE A 471      50.442  93.583  38.027  1.00148.96           C
ATOM   3346  O   PHE A 471      50.784  93.099  36.954  1.00148.96           O
ATOM   3347  N   TYR A 472      49.978  94.839  38.105  1.00 76.52           N
ATOM   3348  CA  TYR A 472      49.762  95.597  36.907  1.00 76.52           C
ATOM   3349  CB  TYR A 472      48.550  96.538  37.000  1.00 76.52           C
ATOM   3350  CG  TYR A 472      47.324  95.728  37.237  1.00 76.52           C
ATOM   3351  CD1 TYR A 472      47.024  95.256  38.495  1.00 76.52           C
ATOM   3352  CD2 TYR A 472      46.464  95.452  36.202  1.00 76.52           C
ATOM   3353  CE1 TYR A 472      45.887  94.513  38.713  1.00 76.52           C
ATOM   3354  CE2 TYR A 472      45.326  94.710  36.412  1.00 76.52           C
ATOM   3355  CZ  TYR A 472      45.037  94.239  37.669  1.00 76.52           C
ATOM   3356  OH  TYR A 472      43.869  93.479  37.887  1.00 76.52           O
ATOM   3357  C   TYR A 472      50.954  96.485  36.812  1.00 76.52           C
ATOM   3358  O   TYR A 472      51.313  97.126  37.797  1.00 76.52           O
ATOM   3359  N   ASP A 473      51.618  96.544  35.641  1.00 67.59           N
ATOM   3360  CA  ASP A 473      52.757  97.418  35.559  1.00 67.59           C
ATOM   3361  CB  ASP A 473      53.507  97.290  34.219  1.00 67.59           C
ATOM   3362  CG  ASP A 473      54.875  97.949  34.336  1.00 67.59           C
ATOM   3363  OD1 ASP A 473      55.560  97.724  35.369  1.00 67.59           O
ATOM   3364  OD2 ASP A 473      55.250  98.692  33.390  1.00 67.59           O
ATOM   3365  C   ASP A 473      52.238  98.822  35.673  1.00 67.59           C
ATOM   3366  O   ASP A 473      51.119  99.108  35.250  1.00 67.59           O
ATOM   3367  N   PRO A 474      53.002  99.717  36.246  1.00 83.42           N
ATOM   3368  CA  PRO A 474      52.570 101.081  36.404  1.00 83.42           C
ATOM   3369  CD  PRO A 474      54.103  99.381  37.130  1.00 83.42           C
ATOM   3370  CB  PRO A 474      53.553 101.727  37.384  1.00 83.42           C
ATOM   3371  CG  PRO A 474      54.739 100.744  37.450  1.00 83.42           C
ATOM   3372  C   PRO A 474      52.478 101.778  35.085  1.00 83.42           C
ATOM   3373  O   PRO A 474      53.357 101.590  34.245  1.00 83.42           O
ATOM   3374  N   CYS A 475      51.418 102.585  34.883  1.00 83.82           N
ATOM   3375  CA  CYS A 475      51.275 103.302  33.650  1.00 83.82           C
ATOM   3376  CB  CYS A 475      49.965 104.103  33.574  1.00 83.82           C
ATOM   3377  SG  CYS A 475      48.500 103.030  33.557  1.00 83.82           S
ATOM   3378  C   CYS A 475      52.404 104.278  33.542  1.00 83.82           C
ATOM   3379  O   CYS A 475      53.061 104.361  32.505  1.00 83.82           O
ATOM   3380  N   GLU A 476      52.662 105.043  34.623  1.00 44.56           N
ATOM   3381  CA  GLU A 476      53.729 106.005  34.603  1.00 44.56           C
ATOM   3382  CB  GLU A 476      53.319 107.420  34.170  1.00 44.56           C
ATOM   3383  CG  GLU A 476      52.963 107.535  32.691  1.00 44.56           C
ATOM   3384  CD  GLU A 476      52.581 108.982  32.414  1.00 44.56           C
ATOM   3385  OE1 GLU A 476      52.589 109.791  33.380  1.00 44.56           O
ATOM   3386  OE2 GLU A 476      52.274 109.298  31.233  1.00 44.56           O
ATOM   3387  C   GLU A 476      54.267 106.132  35.988  1.00 44.56           C
ATOM   3388  O   GLU A 476      53.687 105.630  36.950  1.00 44.56           O
ATOM   3389  N   GLY A 477      55.422 106.810  36.119  1.00 32.65           N
ATOM   3390  CA  GLY A 477      56.013 106.941  37.414  1.00 32.65           C
ATOM   3391  C   GLY A 477      56.529 105.578  37.727  1.00 32.65           C
ATOM   3392  O   GLY A 477      56.523 104.710  36.856  1.00 32.65           O
ATOM   3393  N   MET A 478      56.974 105.339  38.978  1.00 87.54           N
ATOM   3394  CA  MET A 478      57.502 104.038  39.280  1.00 87.54           C
ATOM   3395  CB  MET A 478      59.008 103.907  38.996  1.00 87.54           C
ATOM   3396  CG  MET A 478      59.381 104.021  37.520  1.00 87.54           C
ATOM   3397  SD  MET A 478      61.170 104.024  37.191  1.00 87.54           S
ATOM   3398  CE  MET A 478      61.005 104.175  35.389  1.00 87.54           C
ATOM   3399  C   MET A 478      57.357 103.778  40.743  1.00 87.54           C
ATOM   3400  O   MET A 478      56.939 104.648  41.506  1.00 87.54           O
ATOM   3401  N   VAL A 479      57.672 102.531  41.160  1.00133.58           N
ATOM   3402  CA  VAL A 479      57.666 102.211  42.558  1.00133.58           C
ATOM   3403  CB  VAL A 479      56.549 101.310  43.020  1.00133.58           C
ATOM   3404  CG1 VAL A 479      55.207 101.936  42.626  1.00133.58           C
ATOM   3405  CG2 VAL A 479      56.760  99.889  42.489  1.00133.58           C
ATOM   3406  C   VAL A 479      58.940 101.485  42.833  1.00133.58           C
ATOM   3407  O   VAL A 479      59.366 100.619  42.068  1.00133.58           O
ATOM   3408  N   THR A 480      59.582 101.827  43.959  1.00 55.88           N
ATOM   3409  CA  THR A 480      60.841 101.232  44.284  1.00 55.88           C
ATOM   3410  CB  THR A 480      61.883 102.280  44.501  1.00 55.88           C
ATOM   3411  OG1 THR A 480      62.092 103.029  43.313  1.00 55.88           O
ATOM   3412  CG2 THR A 480      63.167 101.597  44.958  1.00 55.88           C
ATOM   3413  C   THR A 480      60.718 100.465  45.565  1.00 55.88           C
ATOM   3414  O   THR A 480      60.516 101.048  46.628  1.00 55.88           O
ATOM   3415  N   VAL A 481      60.848  99.124  45.493  1.00120.98           N
ATOM   3416  CA  VAL A 481      60.830  98.308  46.674  1.00120.98           C
ATOM   3417  CB  VAL A 481      60.391  96.895  46.424  1.00120.98           C
ATOM   3418  CG1 VAL A 481      61.394  96.234  45.464  1.00120.98           C
ATOM   3419  CG2 VAL A 481      60.265  96.177  47.778  1.00120.98           C
ATOM   3420  C   VAL A 481      62.236  98.267  47.141  1.00120.98           C
ATOM   3421  O   VAL A 481      63.137  98.187  46.305  1.00120.98           O
ATOM   3422  N   ASP A 482      62.455  98.277  48.478  1.00143.12           N
ATOM   3423  CA  ASP A 482      63.800  98.413  48.943  1.00143.12           C
ATOM   3424  CB  ASP A 482      64.703  97.235  48.531  1.00143.12           C
ATOM   3425  CG  ASP A 482      66.013  97.329  49.300  1.00143.12           C
ATOM   3426  OD1 ASP A 482      66.216  98.355  50.002  1.00143.12           O
ATOM   3427  OD2 ASP A 482      66.827  96.372  49.199  1.00143.12           O
ATOM   3428  C   ASP A 482      64.266  99.667  48.255  1.00143.12           C
ATOM   3429  O   ASP A 482      63.506 100.628  48.145  1.00143.12           O
ATOM   3430  N   GLY A 483      65.546  99.714  47.858  1.00 87.32           N
ATOM   3431  CA  GLY A 483      66.136 100.762  47.066  1.00 87.32           C
ATOM   3432  C   GLY A 483      65.882 100.655  45.578  1.00 87.32           C
ATOM   3433  O   GLY A 483      65.898 101.669  44.881  1.00 87.32           O
ATOM   3434  N   HIS A 484      65.748  99.420  45.036  1.00 86.14           N
ATOM   3435  CA  HIS A 484      65.675  99.188  43.608  1.00 86.14           C
ATOM   3436  ND1 HIS A 484      68.185  97.254  44.732  1.00 86.14           N
ATOM   3437  CG  HIS A 484      67.704  97.673  43.512  1.00 86.14           C
ATOM   3438  CB  HIS A 484      66.246  97.822  43.191  1.00 86.14           C
ATOM   3439  NE2 HIS A 484      69.959  97.632  43.446  1.00 86.14           N
ATOM   3440  CD2 HIS A 484      68.800  97.900  42.738  1.00 86.14           C
ATOM   3441  CE1 HIS A 484      69.539  97.248  44.638  1.00 86.14           C
ATOM   3442  C   HIS A 484      64.268  99.254  43.087  1.00 86.14           C
ATOM   3443  O   HIS A 484      63.299  99.103  43.828  1.00 86.14           O
ATOM   3444  N   ASP A 485      64.134  99.492  41.760  1.00 61.78           N
ATOM   3445  CA  ASP A 485      62.848  99.583  41.123  1.00 61.78           C
ATOM   3446  CB  ASP A 485      62.930 100.162  39.697  1.00 61.78           C
ATOM   3447  CG  ASP A 485      61.526 100.468  39.194  1.00 61.78           C
ATOM   3448  OD1 ASP A 485      60.659  99.557  39.237  1.00 61.78           O
ATOM   3449  OD2 ASP A 485      61.302 101.631  38.764  1.00 61.78           O
ATOM   3450  C   ASP A 485      62.248  98.210  41.046  1.00 61.78           C
ATOM   3451  O   ASP A 485      62.883  97.256  40.607  1.00 61.78           O
ATOM   3452  N   ILE A 486      60.956  98.101  41.397  1.00 69.35           N
ATOM   3453  CA  ILE A 486      60.247  96.849  41.470  1.00 69.35           C
ATOM   3454  CB  ILE A 486      58.800  97.040  41.839  1.00 69.35           C
ATOM   3455  CG2 ILE A 486      58.123  97.877  40.741  1.00 69.35           C
ATOM   3456  CG1 ILE A 486      58.118  95.689  42.108  1.00 69.35           C
ATOM   3457  CD1 ILE A 486      56.737  95.826  42.746  1.00 69.35           C
ATOM   3458  C   ILE A 486      60.292  96.177  40.134  1.00 69.35           C
ATOM   3459  O   ILE A 486      60.389  94.954  40.037  1.00 69.35           O
ATOM   3460  N   ARG A 487      60.214  96.979  39.065  1.00141.39           N
ATOM   3461  CA  ARG A 487      60.179  96.499  37.718  1.00141.39           C
ATOM   3462  CB  ARG A 487      59.937  97.643  36.722  1.00141.39           C
ATOM   3463  CG  ARG A 487      58.555  98.275  36.915  1.00141.39           C
ATOM   3464  CD  ARG A 487      58.388  99.649  36.265  1.00141.39           C
ATOM   3465  NE  ARG A 487      58.284  99.458  34.792  1.00141.39           N
ATOM   3466  CZ  ARG A 487      57.930 100.514  34.004  1.00141.39           C
ATOM   3467  NH1 ARG A 487      57.654 101.724  34.573  1.00141.39           N
ATOM   3468  NH2 ARG A 487      57.854 100.364  32.649  1.00141.39           N
ATOM   3469  C   ARG A 487      61.470  95.804  37.389  1.00141.39           C
ATOM   3470  O   ARG A 487      61.498  94.970  36.486  1.00141.39           O
ATOM   3471  N   SER A 488      62.587  96.188  38.045  1.00 62.54           N
ATOM   3472  CA  SER A 488      63.874  95.602  37.767  1.00 62.54           C
ATOM   3473  CB  SER A 488      65.053  96.456  38.267  1.00 62.54           C
ATOM   3474  OG  SER A 488      65.134  96.414  39.683  1.00 62.54           O
ATOM   3475  C   SER A 488      64.068  94.218  38.337  1.00 62.54           C
ATOM   3476  O   SER A 488      64.786  93.416  37.745  1.00 62.54           O
ATOM   3477  N   LEU A 489      63.473  93.895  39.505  1.00143.89           N
ATOM   3478  CA  LEU A 489      63.719  92.629  40.156  1.00143.89           C
ATOM   3479  CB  LEU A 489      63.457  92.666  41.675  1.00143.89           C
ATOM   3480  CG  LEU A 489      62.052  93.161  42.081  1.00143.89           C
ATOM   3481  CD1 LEU A 489      60.943  92.183  41.657  1.00143.89           C
ATOM   3482  CD2 LEU A 489      61.999  93.499  43.579  1.00143.89           C
ATOM   3483  C   LEU A 489      62.903  91.520  39.562  1.00143.89           C
ATOM   3484  O   LEU A 489      61.814  91.736  39.030  1.00143.89           O
ATOM   3485  N   ASN A 490      63.413  90.271  39.673  1.00115.05           N
ATOM   3486  CA  ASN A 490      62.694  89.158  39.122  1.00115.05           C
ATOM   3487  CB  ASN A 490      63.418  87.796  39.168  1.00115.05           C
ATOM   3488  CG  ASN A 490      63.539  87.328  40.604  1.00115.05           C
ATOM   3489  OD1 ASN A 490      63.576  86.130  40.879  1.00115.05           O
ATOM   3490  ND2 ASN A 490      63.606  88.300  41.547  1.00115.05           N
ATOM   3491  C   ASN A 490      61.392  89.051  39.846  1.00115.05           C
ATOM   3492  O   ASN A 490      61.264  89.442  41.006  1.00115.05           O
ATOM   3493  N   ILE A 491      60.361  88.566  39.130  1.00129.66           N
ATOM   3494  CA  ILE A 491      59.035  88.524  39.677  1.00129.66           C
ATOM   3495  CB  ILE A 491      57.951  88.181  38.689  1.00129.66           C
ATOM   3496  CG2 ILE A 491      57.955  89.276  37.610  1.00129.66           C
ATOM   3497  CG1 ILE A 491      58.139  86.761  38.126  1.00129.66           C
ATOM   3498  CD1 ILE A 491      56.830  86.028  37.861  1.00129.66           C
ATOM   3499  C   ILE A 491      58.889  87.526  40.786  1.00129.66           C
ATOM   3500  O   ILE A 491      58.365  87.863  41.847  1.00129.66           O
ATOM   3501  N   GLN A 492      59.365  86.278  40.585  1.00 72.22           N
ATOM   3502  CA  GLN A 492      59.071  85.251  41.532  1.00 72.22           C
ATOM   3503  CB  GLN A 492      59.681  83.894  41.145  1.00 72.22           C
ATOM   3504  CG  GLN A 492      59.374  82.782  42.150  1.00 72.22           C
ATOM   3505  CD  GLN A 492      60.029  81.500  41.654  1.00 72.22           C
ATOM   3506  OE1 GLN A 492      59.932  80.453  42.292  1.00 72.22           O
ATOM   3507  NE2 GLN A 492      60.714  81.581  40.482  1.00 72.22           N
ATOM   3508  C   GLN A 492      59.673  85.655  42.818  1.00 72.22           C
ATOM   3509  O   GLN A 492      58.982  85.716  43.832  1.00 72.22           O
ATOM   3510  N   TRP A 493      60.955  86.056  42.776  1.00114.67           N
ATOM   3511  CA  TRP A 493      61.612  86.383  43.999  1.00114.67           C
ATOM   3512  CB  TRP A 493      63.097  86.739  43.866  1.00114.67           C
ATOM   3513  CG  TRP A 493      63.807  86.941  45.181  1.00114.67           C
ATOM   3514  CD2 TRP A 493      64.325  85.865  45.978  1.00114.67           C
ATOM   3515  CD1 TRP A 493      64.088  88.092  45.857  1.00114.67           C
ATOM   3516  NE1 TRP A 493      64.752  87.801  47.025  1.00114.67           N
ATOM   3517  CE2 TRP A 493      64.904  86.433  47.112  1.00114.67           C
ATOM   3518  CE3 TRP A 493      64.317  84.513  45.780  1.00114.67           C
ATOM   3519  CZ2 TRP A 493      65.487  85.653  48.070  1.00114.67           C
ATOM   3520  CZ3 TRP A 493      64.907  83.731  46.748  1.00114.67           C
ATOM   3521  CH2 TRP A 493      65.480  84.290  47.871  1.00114.67           C
ATOM   3522  C   TRP A 493      60.862  87.521  44.605  1.00114.67           C
ATOM   3523  O   TRP A 493      60.784  87.635  45.824  1.00114.67           O
ATOM   3524  N   LEU A 494      60.286  88.399  43.767  1.00145.96           N
ATOM   3525  CA  LEU A 494      59.514  89.493  44.291  1.00145.96           C
ATOM   3526  CB  LEU A 494      58.977  90.393  43.156  1.00145.96           C
ATOM   3527  CG  LEU A 494      58.223  91.680  43.567  1.00145.96           C
ATOM   3528  CD1 LEU A 494      56.893  91.408  44.286  1.00145.96           C
ATOM   3529  CD2 LEU A 494      59.138  92.638  44.338  1.00145.96           C
ATOM   3530  C   LEU A 494      58.329  88.951  45.037  1.00145.96           C
ATOM   3531  O   LEU A 494      58.209  89.117  46.248  1.00145.96           O
ATOM   3532  N   ARG A 495      57.487  88.160  44.355  1.00111.82           N
ATOM   3533  CA  ARG A 495      56.251  87.724  44.944  1.00111.82           C
ATOM   3534  CB  ARG A 495      55.401  86.870  43.993  1.00111.82           C
ATOM   3535  CG  ARG A 495      54.710  87.729  42.934  1.00111.82           C
ATOM   3536  CD  ARG A 495      53.846  86.938  41.956  1.00111.82           C
ATOM   3537  NE  ARG A 495      53.027  87.918  41.189  1.00111.82           N
ATOM   3538  CZ  ARG A 495      52.747  87.693  39.872  1.00111.82           C
ATOM   3539  NH1 ARG A 495      53.305  86.628  39.228  1.00111.82           N
ATOM   3540  NH2 ARG A 495      51.906  88.531  39.200  1.00111.82           N
ATOM   3541  C   ARG A 495      56.523  86.957  46.203  1.00111.82           C
ATOM   3542  O   ARG A 495      55.727  87.008  47.140  1.00111.82           O
ATOM   3543  N   ASP A 496      57.636  86.203  46.253  1.00 47.93           N
ATOM   3544  CA  ASP A 496      57.967  85.450  47.433  1.00 47.93           C
ATOM   3545  CB  ASP A 496      59.243  84.607  47.257  1.00 47.93           C
ATOM   3546  CG  ASP A 496      59.002  83.557  46.181  1.00 47.93           C
ATOM   3547  OD1 ASP A 496      57.943  83.630  45.502  1.00 47.93           O
ATOM   3548  OD2 ASP A 496      59.883  82.671  46.017  1.00 47.93           O
ATOM   3549  C   ASP A 496      58.254  86.410  48.549  1.00 47.93           C
ATOM   3550  O   ASP A 496      57.827  86.222  49.687  1.00 47.93           O
ATOM   3551  N   GLN A 497      58.989  87.482  48.216  1.00 85.02           N
ATOM   3552  CA  GLN A 497      59.423  88.515  49.105  1.00 85.02           C
ATOM   3553  CB  GLN A 497      60.369  89.533  48.443  1.00 85.02           C
ATOM   3554  CG  GLN A 497      61.725  88.950  48.043  1.00 85.02           C
ATOM   3555  CD  GLN A 497      62.541  90.067  47.407  1.00 85.02           C
ATOM   3556  OE1 GLN A 497      62.064  90.777  46.523  1.00 85.02           O
ATOM   3557  NE2 GLN A 497      63.808  90.233  47.874  1.00 85.02           N
ATOM   3558  C   GLN A 497      58.234  89.272  49.578  1.00 85.02           C
ATOM   3559  O   GLN A 497      58.338  90.069  50.506  1.00 85.02           O
ATOM   3560  N   ILE A 498      57.097  89.149  48.875  1.00141.66           N
ATOM   3561  CA  ILE A 498      55.966  89.933  49.273  1.00141.66           C
ATOM   3562  CB  ILE A 498      55.401  90.705  48.119  1.00141.66           C
ATOM   3563  CG2 ILE A 498      54.251  91.581  48.633  1.00141.66           C
ATOM   3564  CG1 ILE A 498      56.518  91.496  47.419  1.00141.66           C
ATOM   3565  CD1 ILE A 498      57.326  92.392  48.349  1.00141.66           C
ATOM   3566  C   ILE A 498      54.869  89.029  49.761  1.00141.66           C
ATOM   3567  O   ILE A 498      54.197  88.377  48.966  1.00141.66           O
ATOM   3568  N   GLY A 499      54.615  89.006  51.086  1.00 38.56           N
ATOM   3569  CA  GLY A 499      53.572  88.170  51.614  1.00 38.56           C
ATOM   3570  C   GLY A 499      52.327  88.999  51.652  1.00 38.56           C
ATOM   3571  O   GLY A 499      52.326  90.102  52.195  1.00 38.56           O
ATOM   3572  N   ILE A 500      51.220  88.472  51.088  1.00164.55           N
ATOM   3573  CA  ILE A 500      50.020  89.259  51.020  1.00164.55           C
ATOM   3574  CB  ILE A 500      49.810  89.793  49.621  1.00164.55           C
ATOM   3575  CG2 ILE A 500      49.503  88.584  48.722  1.00164.55           C
ATOM   3576  CG1 ILE A 500      48.760  90.919  49.528  1.00164.55           C
ATOM   3577  CD1 ILE A 500      47.305  90.471  49.650  1.00164.55           C
ATOM   3578  C   ILE A 500      48.839  88.420  51.411  1.00164.55           C
ATOM   3579  O   ILE A 500      48.839  87.204  51.239  1.00164.55           O
ATOM   3580  N   VAL A 501      47.819  89.057  52.025  1.00139.15           N
ATOM   3581  CA  VAL A 501      46.574  88.399  52.324  1.00139.15           C
ATOM   3582  CB  VAL A 501      46.376  88.006  53.762  1.00139.15           C
ATOM   3583  CG1 VAL A 501      47.238  86.785  54.095  1.00139.15           C
ATOM   3584  CG2 VAL A 501      46.705  89.224  54.635  1.00139.15           C
ATOM   3585  C   VAL A 501      45.458  89.337  51.994  1.00139.15           C
ATOM   3586  O   VAL A 501      45.379  90.447  52.516  1.00139.15           O
ATOM   3587  N   GLU A 502      44.544  88.884  51.119  1.00 96.11           N
ATOM   3588  CA  GLU A 502      43.414  89.659  50.702  1.00 96.11           C
ATOM   3589  CB  GLU A 502      43.124  89.499  49.200  1.00 96.11           C
ATOM   3590  CG  GLU A 502      42.188  90.557  48.622  1.00 96.11           C
ATOM   3591  CD  GLU A 502      42.006  90.261  47.141  1.00 96.11           C
ATOM   3592  OE1 GLU A 502      42.641  89.290  46.648  1.00 96.11           O
ATOM   3593  OE2 GLU A 502      41.229  91.001  46.481  1.00 96.11           O
ATOM   3594  C   GLU A 502      42.238  89.155  51.481  1.00 96.11           C
ATOM   3595  O   GLU A 502      42.389  88.319  52.370  1.00 96.11           O
ATOM   3596  N   GLN A 503      41.036  89.694  51.195  1.00167.29           N
ATOM   3597  CA  GLN A 503      39.861  89.326  51.936  1.00167.29           C
ATOM   3598  CB  GLN A 503      38.614  90.123  51.526  1.00167.29           C
ATOM   3599  CG  GLN A 503      38.814  91.633  51.585  1.00167.29           C
ATOM   3600  CD  GLN A 503      39.500  92.019  50.286  1.00167.29           C
ATOM   3601  OE1 GLN A 503      39.639  91.185  49.393  1.00167.29           O
ATOM   3602  NE2 GLN A 503      39.929  93.304  50.165  1.00167.29           N
ATOM   3603  C   GLN A 503      39.501  87.890  51.726  1.00167.29           C
ATOM   3604  O   GLN A 503      39.273  87.165  52.691  1.00167.29           O
ATOM   3605  N   GLU A 504      39.473  87.413  50.468  1.00112.80           N
ATOM   3606  CA  GLU A 504      38.977  86.078  50.289  1.00112.80           C
ATOM   3607  CB  GLU A 504      38.525  85.763  48.861  1.00112.80           C
ATOM   3608  CG  GLU A 504      37.872  84.387  48.757  1.00112.80           C
ATOM   3609  CD  GLU A 504      37.989  83.957  47.312  1.00112.80           C
ATOM   3610  OE1 GLU A 504      39.149  83.922  46.824  1.00112.80           O
ATOM   3611  OE2 GLU A 504      36.942  83.661  46.677  1.00112.80           O
ATOM   3612  C   GLU A 504      40.045  85.084  50.606  1.00112.80           C
ATOM   3613  O   GLU A 504      41.012  84.939  49.859  1.00112.80           O
ATOM   3614  N   PRO A 505      39.925  84.423  51.729  1.00128.87           N
ATOM   3615  CA  PRO A 505      40.850  83.394  52.111  1.00128.87           C
ATOM   3616  CD  PRO A 505      38.720  84.412  52.540  1.00128.87           C
ATOM   3617  CB  PRO A 505      40.466  83.043  53.542  1.00128.87           C
ATOM   3618  CG  PRO A 505      38.939  83.267  53.546  1.00128.87           C
ATOM   3619  C   PRO A 505      40.612  82.227  51.210  1.00128.87           C
ATOM   3620  O   PRO A 505      39.742  81.420  51.533  1.00128.87           O
ATOM   3621  N   VAL A 506      41.411  82.048  50.148  1.00122.45           N
ATOM   3622  CA  VAL A 506      41.158  80.945  49.272  1.00122.45           C
ATOM   3623  CB  VAL A 506      41.619  81.194  47.866  1.00122.45           C
ATOM   3624  CG1 VAL A 506      43.140  81.424  47.885  1.00122.45           C
ATOM   3625  CG2 VAL A 506      41.185  80.007  46.991  1.00122.45           C
ATOM   3626  C   VAL A 506      41.895  79.749  49.780  1.00122.45           C
ATOM   3627  O   VAL A 506      43.073  79.833  50.124  1.00122.45           O
ATOM   3628  N   LEU A 507      41.203  78.593  49.839  1.00 70.81           N
ATOM   3629  CA  LEU A 507      41.824  77.378  50.286  1.00 70.81           C
ATOM   3630  CB  LEU A 507      41.196  76.790  51.565  1.00 70.81           C
ATOM   3631  CG  LEU A 507      41.346  77.687  52.809  1.00 70.81           C
ATOM   3632  CD1 LEU A 507      40.699  77.042  54.046  1.00 70.81           C
ATOM   3633  CD2 LEU A 507      42.813  78.073  53.051  1.00 70.81           C
ATOM   3634  C   LEU A 507      41.642  76.369  49.196  1.00 70.81           C
ATOM   3635  O   LEU A 507      40.654  76.404  48.466  1.00 70.81           O
ATOM   3636  N   PHE A 508      42.613  75.449  49.041  1.00 98.54           N
ATOM   3637  CA  PHE A 508      42.543  74.455  48.010  1.00 98.54           C
ATOM   3638  CB  PHE A 508      43.930  73.983  47.539  1.00 98.54           C
ATOM   3639  CG  PHE A 508      44.600  75.140  46.886  1.00 98.54           C
ATOM   3640  CD1 PHE A 508      45.234  76.096  47.645  1.00 98.54           C
ATOM   3641  CD2 PHE A 508      44.597  75.264  45.514  1.00 98.54           C
ATOM   3642  CE1 PHE A 508      45.853  77.165  47.043  1.00 98.54           C
ATOM   3643  CE2 PHE A 508      45.215  76.331  44.907  1.00 98.54           C
ATOM   3644  CZ  PHE A 508      45.843  77.283  45.673  1.00 98.54           C
ATOM   3645  C   PHE A 508      41.844  73.260  48.555  1.00 98.54           C
ATOM   3646  O   PHE A 508      41.888  73.021  49.758  1.00 98.54           O
ATOM   3647  N   SER A 509      41.184  72.472  47.676  1.00 81.89           N
ATOM   3648  CA  SER A 509      40.488  71.309  48.146  1.00 81.89           C
ATOM   3649  CB  SER A 509      39.514  70.734  47.102  1.00 81.89           C
ATOM   3650  OG  SER A 509      40.213  70.359  45.924  1.00 81.89           O
ATOM   3651  C   SER A 509      41.515  70.266  48.468  1.00 81.89           C
ATOM   3652  O   SER A 509      41.701  69.291  47.741  1.00 81.89           O
ATOM   3653  N   THR A 510      42.190  70.436  49.618  1.00 69.52           N
ATOM   3654  CA  THR A 510      43.224  69.529  50.012  1.00 69.52           C
ATOM   3655  CB  THR A 510      44.534  69.874  49.347  1.00 69.52           C
ATOM   3656  OG1 THR A 510      44.327  69.978  47.946  1.00 69.52           O
ATOM   3657  CG2 THR A 510      45.570  68.760  49.590  1.00 69.52           C
ATOM   3658  C   THR A 510      43.343  69.672  51.502  1.00 69.52           C
ATOM   3659  O   THR A 510      42.510  70.322  52.131  1.00 69.52           O
ATOM   3660  N   THR A 511      44.372  69.050  52.111  1.00 41.53           N
ATOM   3661  CA  THR A 511      44.554  69.097  53.534  1.00 41.53           C
ATOM   3662  CB  THR A 511      45.376  67.960  54.072  1.00 41.53           C
ATOM   3663  OG1 THR A 511      46.675  67.975  53.496  1.00 41.53           O
ATOM   3664  CG2 THR A 511      44.664  66.635  53.748  1.00 41.53           C
ATOM   3665  C   THR A 511      45.239  70.373  53.915  1.00 41.53           C
ATOM   3666  O   THR A 511      45.892  71.025  53.101  1.00 41.53           O
ATOM   3667  N   ILE A 512      45.115  70.742  55.205  1.00107.02           N
ATOM   3668  CA  ILE A 512      45.665  71.965  55.706  1.00107.02           C
ATOM   3669  CB  ILE A 512      45.417  72.150  57.174  1.00107.02           C
ATOM   3670  CG2 ILE A 512      46.161  73.418  57.624  1.00107.02           C
ATOM   3671  CG1 ILE A 512      43.905  72.185  57.460  1.00107.02           C
ATOM   3672  CD1 ILE A 512      43.164  73.299  56.722  1.00107.02           C
ATOM   3673  C   ILE A 512      47.136  71.927  55.498  1.00107.02           C
ATOM   3674  O   ILE A 512      47.702  72.882  54.968  1.00107.02           O
ATOM   3675  N   ALA A 513      47.769  70.781  55.821  1.00 50.52           N
ATOM   3676  CA  ALA A 513      49.193  70.646  55.723  1.00 50.52           C
ATOM   3677  CB  ALA A 513      49.677  69.206  55.960  1.00 50.52           C
ATOM   3678  C   ALA A 513      49.552  71.012  54.320  1.00 50.52           C
ATOM   3679  O   ALA A 513      50.579  71.646  54.080  1.00 50.52           O
ATOM   3680  N   GLU A 514      48.690  70.624  53.362  1.00134.24           N
ATOM   3681  CA  GLU A 514      48.923  70.918  51.981  1.00134.24           C
ATOM   3682  CB  GLU A 514      47.951  70.183  51.045  1.00134.24           C
ATOM   3683  CG  GLU A 514      48.184  68.672  51.017  1.00134.24           C
ATOM   3684  CD  GLU A 514      49.577  68.429  50.450  1.00134.24           C
ATOM   3685  OE1 GLU A 514      49.876  68.983  49.359  1.00134.24           O
ATOM   3686  OE2 GLU A 514      50.361  67.693  51.105  1.00134.24           O
ATOM   3687  C   GLU A 514      48.832  72.378  51.661  1.00134.24           C
ATOM   3688  O   GLU A 514      49.804  72.922  51.149  1.00134.24           O
ATOM   3689  N   ASN A 515      47.726  73.080  52.007  1.00153.40           N
ATOM   3690  CA  ASN A 515      47.611  74.458  51.600  1.00153.40           C
ATOM   3691  CB  ASN A 515      46.239  75.133  51.850  1.00153.40           C
ATOM   3692  CG  ASN A 515      45.659  74.801  53.213  1.00153.40           C
ATOM   3693  OD1 ASN A 515      45.108  73.714  53.372  1.00153.40           O
ATOM   3694  ND2 ASN A 515      45.736  75.742  54.189  1.00153.40           N
ATOM   3695  C   ASN A 515      48.786  75.235  52.110  1.00153.40           C
ATOM   3696  O   ASN A 515      49.331  76.077  51.399  1.00153.40           O
ATOM   3697  N   ILE A 516      49.273  74.906  53.315  1.00115.79           N
ATOM   3698  CA  ILE A 516      50.447  75.552  53.826  1.00115.79           C
ATOM   3699  CB  ILE A 516      50.837  75.040  55.180  1.00115.79           C
ATOM   3700  CG2 ILE A 516      52.169  75.707  55.563  1.00115.79           C
ATOM   3701  CG1 ILE A 516      49.711  75.276  56.198  1.00115.79           C
ATOM   3702  CD1 ILE A 516      49.370  76.751  56.406  1.00115.79           C
ATOM   3703  C   ILE A 516      51.580  75.218  52.907  1.00115.79           C
ATOM   3704  O   ILE A 516      52.300  76.087  52.424  1.00115.79           O
ATOM   3705  N   ARG A 517      51.710  73.929  52.568  1.00141.33           N
ATOM   3706  CA  ARG A 517      52.754  73.441  51.726  1.00141.33           C
ATOM   3707  CB  ARG A 517      52.591  71.941  51.429  1.00141.33           C
ATOM   3708  CG  ARG A 517      53.804  71.298  50.758  1.00141.33           C
ATOM   3709  CD  ARG A 517      53.802  69.774  50.878  1.00141.33           C
ATOM   3710  NE  ARG A 517      53.880  69.460  52.333  1.00141.33           N
ATOM   3711  CZ  ARG A 517      53.395  68.278  52.812  1.00141.33           C
ATOM   3712  NH1 ARG A 517      52.858  67.363  51.955  1.00141.33           N
ATOM   3713  NH2 ARG A 517      53.443  68.010  54.149  1.00141.33           N
ATOM   3714  C   ARG A 517      52.675  74.214  50.445  1.00141.33           C
ATOM   3715  O   ARG A 517      53.695  74.565  49.871  1.00141.33           O
ATOM   3716  N   TYR A 518      51.468  74.549  49.967  1.00154.58           N
ATOM   3717  CA  TYR A 518      51.339  75.305  48.754  1.00154.58           C
ATOM   3718  CB  TYR A 518      49.878  75.693  48.455  1.00154.58           C
ATOM   3719  CG  TYR A 518      49.164  74.528  47.858  1.00154.58           C
ATOM   3720  CD1 TYR A 518      48.711  73.479  48.624  1.00154.58           C
ATOM   3721  CD2 TYR A 518      48.962  74.490  46.498  1.00154.58           C
ATOM   3722  CE1 TYR A 518      48.059  72.417  48.037  1.00154.58           C
ATOM   3723  CE2 TYR A 518      48.311  73.434  45.908  1.00154.58           C
ATOM   3724  CZ  TYR A 518      47.858  72.394  46.678  1.00154.58           C
ATOM   3725  OH  TYR A 518      47.191  71.309  46.070  1.00154.58           O
ATOM   3726  C   TYR A 518      52.105  76.577  48.924  1.00154.58           C
ATOM   3727  O   TYR A 518      52.856  76.983  48.043  1.00154.58           O
ATOM   3728  N   GLY A 519      51.987  77.207  50.100  1.00 51.04           N
ATOM   3729  CA  GLY A 519      52.653  78.447  50.353  1.00 51.04           C
ATOM   3730  C   GLY A 519      54.125  78.247  50.122  1.00 51.04           C
ATOM   3731  O   GLY A 519      54.792  79.158  49.633  1.00 51.04           O
ATOM   3732  N   ARG A 520      54.689  77.079  50.510  1.00204.72           N
ATOM   3733  CA  ARG A 520      56.090  76.825  50.252  1.00204.72           C
ATOM   3734  CB  ARG A 520      57.043  77.126  51.417  1.00204.72           C
ATOM   3735  CG  ARG A 520      57.229  78.592  51.773  1.00204.72           C
ATOM   3736  CD  ARG A 520      58.438  78.810  52.685  1.00204.72           C
ATOM   3737  NE  ARG A 520      58.312  77.855  53.822  1.00204.72           N
ATOM   3738  CZ  ARG A 520      59.375  77.637  54.650  1.00204.72           C
ATOM   3739  NH1 ARG A 520      60.539  78.325  54.463  1.00204.72           N
ATOM   3740  NH2 ARG A 520      59.274  76.728  55.664  1.00204.72           N
ATOM   3741  C   ARG A 520      56.277  75.358  50.057  1.00204.72           C
ATOM   3742  O   ARG A 520      55.975  74.574  50.958  1.00204.72           O
ATOM   3743  N   GLU A 521      56.829  74.944  48.899  1.00110.81           N
ATOM   3744  CA  GLU A 521      56.908  73.538  48.625  1.00110.81           C
ATOM   3745  CB  GLU A 521      57.633  73.224  47.304  1.00110.81           C
ATOM   3746  CG  GLU A 521      56.960  73.800  46.058  1.00110.81           C
ATOM   3747  CD  GLU A 521      57.455  75.229  45.869  1.00110.81           C
ATOM   3748  OE1 GLU A 521      58.145  75.751  46.784  1.00110.81           O
ATOM   3749  OE2 GLU A 521      57.156  75.815  44.795  1.00110.81           O
ATOM   3750  C   GLU A 521      57.694  72.851  49.699  1.00110.81           C
ATOM   3751  O   GLU A 521      57.134  72.064  50.463  1.00110.81           O
ATOM   3752  N   ASP A 522      58.993  73.188  49.843  1.00 67.97           N
ATOM   3753  CA  ASP A 522      59.779  72.485  50.814  1.00 67.97           C
ATOM   3754  CB  ASP A 522      61.301  72.575  50.580  1.00 67.97           C
ATOM   3755  CG  ASP A 522      61.761  74.026  50.669  1.00 67.97           C
ATOM   3756  OD1 ASP A 522      60.929  74.943  50.438  1.00 67.97           O
ATOM   3757  OD2 ASP A 522      62.968  74.234  50.964  1.00 67.97           O
ATOM   3758  C   ASP A 522      59.466  73.022  52.171  1.00 67.97           C
ATOM   3759  O   ASP A 522      59.489  74.229  52.400  1.00 67.97           O
ATOM   3760  N   ALA A 523      59.135  72.116  53.111  1.00 47.65           N
ATOM   3761  CA  ALA A 523      58.882  72.542  54.454  1.00 47.65           C
ATOM   3762  CB  ALA A 523      57.758  73.587  54.565  1.00 47.65           C
ATOM   3763  C   ALA A 523      58.451  71.337  55.214  1.00 47.65           C
ATOM   3764  O   ALA A 523      57.737  70.482  54.693  1.00 47.65           O
ATOM   3765  N   THR A 524      58.866  71.250  56.489  1.00119.17           N
ATOM   3766  CA  THR A 524      58.504  70.104  57.260  1.00119.17           C
ATOM   3767  CB  THR A 524      59.595  69.645  58.184  1.00119.17           C
ATOM   3768  OG1 THR A 524      59.280  68.370  58.719  1.00119.17           O
ATOM   3769  CG2 THR A 524      59.768  70.676  59.311  1.00119.17           C
ATOM   3770  C   THR A 524      57.305  70.447  58.075  1.00119.17           C
ATOM   3771  O   THR A 524      57.060  71.607  58.401  1.00119.17           O
ATOM   3772  N   MET A 525      56.568  69.408  58.496  1.00168.20           N
ATOM   3773  CA  MET A 525      55.364  69.576  59.243  1.00168.20           C
ATOM   3774  CB  MET A 525      54.737  68.243  59.687  1.00168.20           C
ATOM   3775  CG  MET A 525      55.605  67.437  60.655  1.00168.20           C
ATOM   3776  SD  MET A 525      57.147  66.796  59.937  1.00168.20           S
ATOM   3777  CE  MET A 525      57.512  65.666  61.312  1.00168.20           C
ATOM   3778  C   MET A 525      55.771  70.323  60.455  1.00168.20           C
ATOM   3779  O   MET A 525      54.966  71.024  61.055  1.00168.20           O
ATOM   3780  N   GLU A 526      57.033  70.152  60.875  1.00 84.61           N
ATOM   3781  CA  GLU A 526      57.511  70.854  62.026  1.00 84.61           C
ATOM   3782  CB  GLU A 526      58.965  70.486  62.353  1.00 84.61           C
ATOM   3783  CG  GLU A 526      59.495  71.154  63.619  1.00 84.61           C
ATOM   3784  CD  GLU A 526      60.931  70.691  63.822  1.00 84.61           C
ATOM   3785  OE1 GLU A 526      61.426  69.905  62.970  1.00 84.61           O
ATOM   3786  OE2 GLU A 526      61.551  71.114  64.833  1.00 84.61           O
ATOM   3787  C   GLU A 526      57.450  72.336  61.774  1.00 84.61           C
ATOM   3788  O   GLU A 526      56.929  73.093  62.588  1.00 84.61           O
ATOM   3789  N   ASP A 527      57.950  72.814  60.623  1.00 33.89           N
ATOM   3790  CA  ASP A 527      57.916  74.235  60.413  1.00 33.89           C
ATOM   3791  CB  ASP A 527      58.563  74.655  59.082  1.00 33.89           C
ATOM   3792  CG  ASP A 527      60.060  74.395  59.184  1.00 33.89           C
ATOM   3793  OD1 ASP A 527      60.530  74.092  60.313  1.00 33.89           O
ATOM   3794  OD2 ASP A 527      60.754  74.497  58.137  1.00 33.89           O
ATOM   3795  C   ASP A 527      56.482  74.650  60.372  1.00 33.89           C
ATOM   3796  O   ASP A 527      56.081  75.645  60.975  1.00 33.89           O
ATOM   3797  N   ILE A 528      55.655  73.843  59.689  1.00 50.23           N
ATOM   3798  CA  ILE A 528      54.272  74.159  59.536  1.00 50.23           C
ATOM   3799  CB  ILE A 528      53.529  73.122  58.742  1.00 50.23           C
ATOM   3800  CG2 ILE A 528      52.042  73.518  58.718  1.00 50.23           C
ATOM   3801  CG1 ILE A 528      54.144  72.987  57.337  1.00 50.23           C
ATOM   3802  CD1 ILE A 528      53.647  71.770  56.555  1.00 50.23           C
ATOM   3803  C   ILE A 528      53.661  74.231  60.898  1.00 50.23           C
ATOM   3804  O   ILE A 528      52.822  75.094  61.154  1.00 50.23           O
ATOM   3805  N   VAL A 529      54.062  73.331  61.819  1.00119.45           N
ATOM   3806  CA  VAL A 529      53.421  73.345  63.098  1.00119.45           C
ATOM   3807  CB  VAL A 529      53.821  72.265  64.076  1.00119.45           C
ATOM   3808  CG1 VAL A 529      53.585  70.895  63.420  1.00119.45           C
ATOM   3809  CG2 VAL A 529      55.227  72.509  64.634  1.00119.45           C
ATOM   3810  C   VAL A 529      53.668  74.674  63.722  1.00119.45           C
ATOM   3811  O   VAL A 529      52.729  75.308  64.192  1.00119.45           O
ATOM   3812  N   GLN A 530      54.924  75.157  63.693  1.00123.17           N
ATOM   3813  CA  GLN A 530      55.223  76.416  64.312  1.00123.17           C
ATOM   3814  CB  GLN A 530      56.734  76.720  64.376  1.00123.17           C
ATOM   3815  CG  GLN A 530      57.420  76.891  63.020  1.00123.17           C
ATOM   3816  CD  GLN A 530      57.196  78.317  62.538  1.00123.17           C
ATOM   3817  OE1 GLN A 530      56.961  78.550  61.353  1.00123.17           O
ATOM   3818  NE2 GLN A 530      57.276  79.299  63.475  1.00123.17           N
ATOM   3819  C   GLN A 530      54.525  77.526  63.591  1.00123.17           C
ATOM   3820  O   GLN A 530      53.944  78.409  64.222  1.00123.17           O
ATOM   3821  N   ALA A 531      54.514  77.489  62.246  1.00 41.13           N
ATOM   3822  CA  ALA A 531      53.963  78.587  61.506  1.00 41.13           C
ATOM   3823  CB  ALA A 531      54.001  78.352  59.987  1.00 41.13           C
ATOM   3824  C   ALA A 531      52.533  78.751  61.897  1.00 41.13           C
ATOM   3825  O   ALA A 531      52.100  79.845  62.256  1.00 41.13           O
ATOM   3826  N   ALA A 532      51.780  77.640  61.894  1.00 52.54           N
ATOM   3827  CA  ALA A 532      50.400  77.688  62.239  1.00 52.54           C
ATOM   3828  CB  ALA A 532      49.714  76.315  62.142  1.00 52.54           C
ATOM   3829  C   ALA A 532      50.286  78.145  63.653  1.00 52.54           C
ATOM   3830  O   ALA A 532      49.480  79.030  63.915  1.00 52.54           O
ATOM   3831  N   LYS A 533      51.102  77.615  64.599  1.00180.75           N
ATOM   3832  CA  LYS A 533      50.874  78.076  65.944  1.00180.75           C
ATOM   3833  CB  LYS A 533      51.563  77.394  67.156  1.00180.75           C
ATOM   3834  CG  LYS A 533      53.084  77.255  67.224  1.00180.75           C
ATOM   3835  CD  LYS A 533      53.591  75.915  66.707  1.00180.75           C
ATOM   3836  CE  LYS A 533      53.183  74.742  67.602  1.00180.75           C
ATOM   3837  NZ  LYS A 533      53.393  73.459  66.897  1.00180.75           N
ATOM   3838  C   LYS A 533      51.133  79.544  66.026  1.00180.75           C
ATOM   3839  O   LYS A 533      50.485  80.236  66.809  1.00180.75           O
ATOM   3840  N   GLU A 534      52.092  80.065  65.236  1.00 48.76           N
ATOM   3841  CA  GLU A 534      52.311  81.486  65.255  1.00 48.76           C
ATOM   3842  CB  GLU A 534      53.477  81.936  64.356  1.00 48.76           C
ATOM   3843  CG  GLU A 534      53.744  83.442  64.433  1.00 48.76           C
ATOM   3844  CD  GLU A 534      54.910  83.784  63.513  1.00 48.76           C
ATOM   3845  OE1 GLU A 534      55.417  82.861  62.822  1.00 48.76           O
ATOM   3846  OE2 GLU A 534      55.306  84.980  63.489  1.00 48.76           O
ATOM   3847  C   GLU A 534      51.068  82.141  64.728  1.00 48.76           C
ATOM   3848  O   GLU A 534      50.568  83.120  65.277  1.00 48.76           O
ATOM   3849  N   ALA A 535      50.523  81.560  63.651  1.00118.58           N
ATOM   3850  CA  ALA A 535      49.330  81.951  62.962  1.00118.58           C
ATOM   3851  CB  ALA A 535      49.060  81.117  61.697  1.00118.58           C
ATOM   3852  C   ALA A 535      48.189  81.760  63.908  1.00118.58           C
ATOM   3853  O   ALA A 535      47.042  82.013  63.555  1.00118.58           O
ATOM   3854  N   ASN A 536      48.445  81.115  65.059  1.00204.46           N
ATOM   3855  CA  ASN A 536      47.410  80.990  66.038  1.00204.46           C
ATOM   3856  CB  ASN A 536      46.846  82.393  66.318  1.00204.46           C
ATOM   3857  CG  ASN A 536      45.930  82.299  67.500  1.00204.46           C
ATOM   3858  OD1 ASN A 536      46.047  81.328  68.239  1.00204.46           O
ATOM   3859  ND2 ASN A 536      44.996  83.273  67.663  1.00204.46           N
ATOM   3860  C   ASN A 536      46.285  80.132  65.504  1.00204.46           C
ATOM   3861  O   ASN A 536      45.120  80.506  65.607  1.00204.46           O
ATOM   3862  N   ALA A 537      46.628  79.106  64.702  1.00136.45           N
ATOM   3863  CA  ALA A 537      45.827  78.036  64.149  1.00136.45           C
ATOM   3864  CB  ALA A 537      46.258  77.675  62.718  1.00136.45           C
ATOM   3865  C   ALA A 537      45.811  76.761  64.931  1.00136.45           C
ATOM   3866  O   ALA A 537      44.926  75.924  64.764  1.00136.45           O
ATOM   3867  N   TYR A 538      46.858  76.547  65.739  1.00117.77           N
ATOM   3868  CA  TYR A 538      47.208  75.272  66.293  1.00117.77           C
ATOM   3869  CB  TYR A 538      48.411  75.408  67.246  1.00117.77           C
ATOM   3870  CG  TYR A 538      48.974  74.066  67.567  1.00117.77           C
ATOM   3871  CD1 TYR A 538      49.546  73.298  66.579  1.00117.77           C
ATOM   3872  CD2 TYR A 538      48.978  73.597  68.859  1.00117.77           C
ATOM   3873  CE1 TYR A 538      50.082  72.065  66.870  1.00117.77           C
ATOM   3874  CE2 TYR A 538      49.513  72.366  69.158  1.00117.77           C
ATOM   3875  CZ  TYR A 538      50.063  71.597  68.161  1.00117.77           C
ATOM   3876  OH  TYR A 538      50.614  70.333  68.462  1.00117.77           O
ATOM   3877  C   TYR A 538      46.047  74.655  67.005  1.00117.77           C
ATOM   3878  O   TYR A 538      45.951  73.432  67.044  1.00117.77           O
ATOM   3879  N   ASN A 539      45.179  75.455  67.648  1.00 88.57           N
ATOM   3880  CA  ASN A 539      44.067  74.913  68.385  1.00 88.57           C
ATOM   3881  CB  ASN A 539      43.370  76.009  69.211  1.00 88.57           C
ATOM   3882  CG  ASN A 539      42.969  77.128  68.255  1.00 88.57           C
ATOM   3883  OD1 ASN A 539      41.822  77.220  67.819  1.00 88.57           O
ATOM   3884  ND2 ASN A 539      43.950  78.002  67.904  1.00 88.57           N
ATOM   3885  C   ASN A 539      43.006  74.214  67.559  1.00 88.57           C
ATOM   3886  O   ASN A 539      42.784  73.015  67.725  1.00 88.57           O
ATOM   3887  N   PHE A 540      42.355  74.919  66.609  1.00 72.74           N
ATOM   3888  CA  PHE A 540      41.227  74.376  65.894  1.00 72.74           C
ATOM   3889  CB  PHE A 540      40.497  75.396  64.994  1.00 72.74           C
ATOM   3890  CG  PHE A 540      41.406  75.963  63.954  1.00 72.74           C
ATOM   3891  CD1 PHE A 540      41.728  75.253  62.819  1.00 72.74           C
ATOM   3892  CD2 PHE A 540      41.912  77.233  64.106  1.00 72.74           C
ATOM   3893  CE1 PHE A 540      42.558  75.799  61.867  1.00 72.74           C
ATOM   3894  CE2 PHE A 540      42.741  77.786  63.159  1.00 72.74           C
ATOM   3895  CZ  PHE A 540      43.066  77.065  62.036  1.00 72.74           C
ATOM   3896  C   PHE A 540      41.655  73.210  65.075  1.00 72.74           C
ATOM   3897  O   PHE A 540      40.919  72.238  64.927  1.00 72.74           O
ATOM   3898  N   ILE A 541      42.860  73.282  64.502  1.00 61.34           N
ATOM   3899  CA  ILE A 541      43.367  72.194  63.727  1.00 61.34           C
ATOM   3900  CB  ILE A 541      44.748  72.473  63.207  1.00 61.34           C
ATOM   3901  CG2 ILE A 541      44.662  73.598  62.163  1.00 61.34           C
ATOM   3902  CG1 ILE A 541      45.693  72.766  64.387  1.00 61.34           C
ATOM   3903  CD1 ILE A 541      47.175  72.698  64.055  1.00 61.34           C
ATOM   3904  C   ILE A 541      43.439  70.983  64.610  1.00 61.34           C
ATOM   3905  O   ILE A 541      43.052  69.891  64.198  1.00 61.34           O
ATOM   3906  N   MET A 542      43.931  71.137  65.856  1.00 81.44           N
ATOM   3907  CA  MET A 542      44.071  70.006  66.727  1.00 81.44           C
ATOM   3908  CB  MET A 542      44.661  70.372  68.101  1.00 81.44           C
ATOM   3909  CG  MET A 542      46.133  70.791  68.082  1.00 81.44           C
ATOM   3910  SD  MET A 542      47.302  69.452  67.693  1.00 81.44           S
ATOM   3911  CE  MET A 542      47.130  69.576  65.891  1.00 81.44           C
ATOM   3912  C   MET A 542      42.722  69.429  67.000  1.00 81.44           C
ATOM   3913  O   MET A 542      42.497  68.232  66.835  1.00 81.44           O
ATOM   3914  N   ASP A 543      41.766  70.290  67.376  1.00 37.18           N
ATOM   3915  CA  ASP A 543      40.463  69.824  67.728  1.00 37.18           C
ATOM   3916  CB  ASP A 543      39.556  70.953  68.235  1.00 37.18           C
ATOM   3917  CG  ASP A 543      40.128  71.402  69.573  1.00 37.18           C
ATOM   3918  OD1 ASP A 543      41.116  70.769  70.037  1.00 37.18           O
ATOM   3919  OD2 ASP A 543      39.583  72.380  70.151  1.00 37.18           O
ATOM   3920  C   ASP A 543      39.855  69.218  66.509  1.00 37.18           C
ATOM   3921  O   ASP A 543      39.065  68.281  66.604  1.00 37.18           O
ATOM   3922  N   LEU A 544      40.218  69.746  65.326  1.00126.16           N
ATOM   3923  CA  LEU A 544      39.654  69.279  64.096  1.00126.16           C
ATOM   3924  CB  LEU A 544      39.997  70.224  62.921  1.00126.16           C
ATOM   3925  CG  LEU A 544      39.165  70.057  61.629  1.00126.16           C
ATOM   3926  CD1 LEU A 544      39.371  68.701  60.956  1.00126.16           C
ATOM   3927  CD2 LEU A 544      37.682  70.366  61.876  1.00126.16           C
ATOM   3928  C   LEU A 544      40.235  67.918  63.834  1.00126.16           C
ATOM   3929  O   LEU A 544      41.450  67.733  63.784  1.00126.16           O
ATOM   3930  N   PRO A 545      39.370  66.957  63.655  1.00 77.52           N
ATOM   3931  CA  PRO A 545      39.750  65.580  63.477  1.00 77.52           C
ATOM   3932  CD  PRO A 545      38.007  67.216  63.227  1.00 77.52           C
ATOM   3933  CB  PRO A 545      38.435  64.828  63.273  1.00 77.52           C
ATOM   3934  CG  PRO A 545      37.520  65.886  62.628  1.00 77.52           C
ATOM   3935  C   PRO A 545      40.651  65.448  62.291  1.00 77.52           C
ATOM   3936  O   PRO A 545      40.612  66.305  61.416  1.00 77.52           O
ATOM   3937  N   GLN A 546      41.467  64.380  62.249  1.00144.47           N
ATOM   3938  CA  GLN A 546      42.383  64.119  61.176  1.00144.47           C
ATOM   3939  CB  GLN A 546      41.739  64.299  59.793  1.00144.47           C
ATOM   3940  CG  GLN A 546      42.642  63.862  58.641  1.00144.47           C
ATOM   3941  CD  GLN A 546      42.678  62.342  58.655  1.00144.47           C
ATOM   3942  OE1 GLN A 546      41.638  61.686  58.686  1.00144.47           O
ATOM   3943  NE2 GLN A 546      43.908  61.763  58.643  1.00144.47           N
ATOM   3944  C   GLN A 546      43.549  65.055  61.255  1.00144.47           C
ATOM   3945  O   GLN A 546      44.447  64.996  60.416  1.00144.47           O
ATOM   3946  N   GLN A 547      43.592  65.920  62.286  1.00107.80           N
ATOM   3947  CA  GLN A 547      44.751  66.741  62.500  1.00107.80           C
ATOM   3948  CB  GLN A 547      46.019  65.922  62.803  1.00107.80           C
ATOM   3949  CG  GLN A 547      45.895  65.044  64.049  1.00107.80           C
ATOM   3950  CD  GLN A 547      45.678  65.958  65.243  1.00107.80           C
ATOM   3951  OE1 GLN A 547      46.129  67.102  65.258  1.00107.80           O
ATOM   3952  NE2 GLN A 547      44.955  65.442  66.273  1.00107.80           N
ATOM   3953  C   GLN A 547      45.038  67.610  61.310  1.00107.80           C
ATOM   3954  O   GLN A 547      44.149  68.145  60.654  1.00107.80           O
ATOM   3955  N   PHE A 548      46.341  67.779  61.026  1.00 83.82           N
ATOM   3956  CA  PHE A 548      46.866  68.601  59.972  1.00 83.82           C
ATOM   3957  CB  PHE A 548      48.402  68.631  59.983  1.00 83.82           C
ATOM   3958  CG  PHE A 548      48.778  69.331  61.242  1.00 83.82           C
ATOM   3959  CD1 PHE A 548      48.890  70.702  61.269  1.00 83.82           C
ATOM   3960  CD2 PHE A 548      49.002  68.623  62.399  1.00 83.82           C
ATOM   3961  CE1 PHE A 548      49.231  71.357  62.427  1.00 83.82           C
ATOM   3962  CE2 PHE A 548      49.341  69.275  63.562  1.00 83.82           C
ATOM   3963  CZ  PHE A 548      49.457  70.644  63.579  1.00 83.82           C
ATOM   3964  C   PHE A 548      46.406  68.049  58.659  1.00 83.82           C
ATOM   3965  O   PHE A 548      46.255  68.772  57.676  1.00 83.82           O
ATOM   3966  N   ASP A 549      46.203  66.727  58.631  1.00 96.61           N
ATOM   3967  CA  ASP A 549      45.811  65.914  57.517  1.00 96.61           C
ATOM   3968  CB  ASP A 549      45.904  64.413  57.829  1.00 96.61           C
ATOM   3969  CG  ASP A 549      47.375  64.076  58.028  1.00 96.61           C
ATOM   3970  OD1 ASP A 549      48.233  64.748  57.396  1.00 96.61           O
ATOM   3971  OD2 ASP A 549      47.658  63.144  58.827  1.00 96.61           O
ATOM   3972  C   ASP A 549      44.391  66.203  57.109  1.00 96.61           C
ATOM   3973  O   ASP A 549      43.851  65.500  56.257  1.00 96.61           O
ATOM   3974  N   THR A 550      43.702  67.145  57.784  1.00 90.01           N
ATOM   3975  CA  THR A 550      42.313  67.414  57.497  1.00 90.01           C
ATOM   3976  CB  THR A 550      41.669  68.383  58.439  1.00 90.01           C
ATOM   3977  OG1 THR A 550      41.756  67.901  59.765  1.00 90.01           O
ATOM   3978  CG2 THR A 550      40.194  68.561  58.040  1.00 90.01           C
ATOM   3979  C   THR A 550      42.143  68.035  56.146  1.00 90.01           C
ATOM   3980  O   THR A 550      42.810  69.004  55.793  1.00 90.01           O
ATOM   3981  N   LEU A 551      41.187  67.496  55.367  1.00183.83           N
ATOM   3982  CA  LEU A 551      40.902  67.962  54.041  1.00183.83           C
ATOM   3983  CB  LEU A 551      40.316  66.855  53.152  1.00183.83           C
ATOM   3984  CG  LEU A 551      38.862  66.476  53.489  1.00183.83           C
ATOM   3985  CD1 LEU A 551      38.519  65.109  52.891  1.00183.83           C
ATOM   3986  CD2 LEU A 551      38.539  66.592  54.986  1.00183.83           C
ATOM   3987  C   LEU A 551      39.903  69.067  54.140  1.00183.83           C
ATOM   3988  O   LEU A 551      39.349  69.308  55.212  1.00183.83           O
ATOM   3989  N   VAL A 552      39.697  69.822  53.041  1.00155.22           N
ATOM   3990  CA  VAL A 552      38.691  70.839  53.093  1.00155.22           C
ATOM   3991  CB  VAL A 552      39.234  72.225  52.929  1.00155.22           C
ATOM   3992  CG1 VAL A 552      39.952  72.632  54.224  1.00155.22           C
ATOM   3993  CG2 VAL A 552      40.198  72.197  51.741  1.00155.22           C
ATOM   3994  C   VAL A 552      37.648  70.585  52.047  1.00155.22           C
ATOM   3995  O   VAL A 552      37.724  71.098  50.935  1.00155.22           O
ATOM   3996  N   GLY A 553      36.705  69.680  52.369  1.00 76.37           N
ATOM   3997  CA  GLY A 553      35.435  69.442  51.733  1.00 76.37           C
ATOM   3998  C   GLY A 553      35.260  70.036  50.363  1.00 76.37           C
ATOM   3999  O   GLY A 553      34.358  70.858  50.206  1.00 76.37           O
ATOM   4000  N   GLU A 554      36.035  69.626  49.336  1.00102.87           N
ATOM   4001  CA  GLU A 554      35.825  70.147  48.004  1.00102.87           C
ATOM   4002  CB  GLU A 554      34.582  69.564  47.313  1.00102.87           C
ATOM   4003  CG  GLU A 554      34.747  68.109  46.873  1.00102.87           C
ATOM   4004  CD  GLU A 554      35.528  68.110  45.567  1.00102.87           C
ATOM   4005  OE1 GLU A 554      35.021  68.709  44.581  1.00102.87           O
ATOM   4006  OE2 GLU A 554      36.640  67.519  45.538  1.00102.87           O
ATOM   4007  C   GLU A 554      35.713  71.642  47.976  1.00102.87           C
ATOM   4008  O   GLU A 554      34.616  72.196  47.908  1.00102.87           O
ATOM   4009  N   GLY A 555      36.867  72.330  48.050  1.00 44.80           N
ATOM   4010  CA  GLY A 555      36.893  73.761  48.016  1.00 44.80           C
ATOM   4011  C   GLY A 555      37.013  74.254  49.422  1.00 44.80           C
ATOM   4012  O   GLY A 555      37.222  73.500  50.365  1.00 44.80           O
ATOM   4013  N   GLY A 556      36.889  75.577  49.558  1.00101.30           N
ATOM   4014  CA  GLY A 556      37.002  76.409  50.719  1.00101.30           C
ATOM   4015  C   GLY A 556      35.888  76.255  51.720  1.00101.30           C
ATOM   4016  O   GLY A 556      35.924  76.968  52.719  1.00101.30           O
ATOM   4017  N   GLY A 557      34.798  75.497  51.453  1.00 94.84           N
ATOM   4018  CA  GLY A 557      33.715  75.571  52.415  1.00 94.84           C
ATOM   4019  C   GLY A 557      33.615  74.411  53.380  1.00 94.84           C
ATOM   4020  O   GLY A 557      32.692  73.603  53.290  1.00 94.84           O
ATOM   4021  N   GLN A 558      34.630  74.202  54.239  1.00134.74           N
ATOM   4022  CA  GLN A 558      34.578  73.299  55.359  1.00134.74           C
ATOM   4023  CB  GLN A 558      35.847  72.443  55.451  1.00134.74           C
ATOM   4024  CG  GLN A 558      35.771  71.359  56.522  1.00134.74           C
ATOM   4025  CD  GLN A 558      37.088  70.604  56.481  1.00134.74           C
ATOM   4026  OE1 GLN A 558      38.150  71.215  56.380  1.00134.74           O
ATOM   4027  NE2 GLN A 558      37.022  69.247  56.549  1.00134.74           N
ATOM   4028  C   GLN A 558      34.380  73.993  56.683  1.00134.74           C
ATOM   4029  O   GLN A 558      33.797  73.429  57.607  1.00134.74           O
ATOM   4030  N   MET A 559      34.935  75.221  56.834  1.00123.32           N
ATOM   4031  CA  MET A 559      34.953  75.870  58.118  1.00123.32           C
ATOM   4032  CB  MET A 559      36.193  75.521  58.958  1.00123.32           C
ATOM   4033  CG  MET A 559      37.530  75.873  58.307  1.00123.32           C
ATOM   4034  SD  MET A 559      38.968  75.430  59.328  1.00123.32           S
ATOM   4035  CE  MET A 559      40.206  75.975  58.118  1.00123.32           C
ATOM   4036  C   MET A 559      34.847  77.362  57.985  1.00123.32           C
ATOM   4037  O   MET A 559      34.791  77.910  56.886  1.00123.32           O
ATOM   4038  N   SER A 560      34.824  78.052  59.148  1.00 41.30           N
ATOM   4039  CA  SER A 560      34.597  79.469  59.228  1.00 41.30           C
ATOM   4040  CB  SER A 560      34.580  80.006  60.667  1.00 41.30           C
ATOM   4041  OG  SER A 560      35.866  79.863  61.251  1.00 41.30           O
ATOM   4042  C   SER A 560      35.650  80.229  58.493  1.00 41.30           C
ATOM   4043  O   SER A 560      36.809  79.829  58.407  1.00 41.30           O
ATOM   4044  N   GLY A 561      35.231  81.392  57.962  1.00 23.31           N
ATOM   4045  CA  GLY A 561      36.075  82.256  57.197  1.00 23.31           C
ATOM   4046  C   GLY A 561      37.186  82.711  58.074  1.00 23.31           C
ATOM   4047  O   GLY A 561      38.313  82.891  57.618  1.00 23.31           O
ATOM   4048  N   GLY A 562      36.891  82.927  59.366  1.00 27.70           N
ATOM   4049  CA  GLY A 562      37.921  83.411  60.230  1.00 27.70           C
ATOM   4050  C   GLY A 562      39.031  82.414  60.222  1.00 27.70           C
ATOM   4051  O   GLY A 562      40.199  82.782  60.108  1.00 27.70           O
ATOM   4052  N   GLN A 563      38.690  81.116  60.330  1.00 48.11           N
ATOM   4053  CA  GLN A 563      39.704  80.104  60.380  1.00 48.11           C
ATOM   4054  CB  GLN A 563      39.129  78.700  60.624  1.00 48.11           C
ATOM   4055  CG  GLN A 563      38.439  78.568  61.980  1.00 48.11           C
ATOM   4056  CD  GLN A 563      37.909  77.147  62.111  1.00 48.11           C
ATOM   4057  OE1 GLN A 563      37.161  76.653  61.268  1.00 48.11           O
ATOM   4058  NE2 GLN A 563      38.315  76.465  63.214  1.00 48.11           N
ATOM   4059  C   GLN A 563      40.427  80.072  59.078  1.00 48.11           C
ATOM   4060  O   GLN A 563      41.655  80.027  59.040  1.00 48.11           O
ATOM   4061  N   LYS A 564      39.681  80.133  57.961  1.00172.26           N
ATOM   4062  CA  LYS A 564      40.335  79.995  56.697  1.00172.26           C
ATOM   4063  CB  LYS A 564      39.340  79.877  55.525  1.00172.26           C
ATOM   4064  CG  LYS A 564      38.153  80.837  55.577  1.00172.26           C
ATOM   4065  CD  LYS A 564      37.194  80.679  54.393  1.00172.26           C
ATOM   4066  CE  LYS A 564      37.866  80.190  53.110  1.00172.26           C
ATOM   4067  NZ  LYS A 564      36.871  80.077  52.017  1.00172.26           N
ATOM   4068  C   LYS A 564      41.361  81.068  56.509  1.00172.26           C
ATOM   4069  O   LYS A 564      42.535  80.742  56.347  1.00172.26           O
ATOM   4070  N   GLN A 565      40.990  82.355  56.672  1.00 75.03           N
ATOM   4071  CA  GLN A 565      41.918  83.439  56.461  1.00 75.03           C
ATOM   4072  CB  GLN A 565      41.345  84.819  56.829  1.00 75.03           C
ATOM   4073  CG  GLN A 565      42.390  85.941  56.815  1.00 75.03           C
ATOM   4074  CD  GLN A 565      42.999  86.051  55.423  1.00 75.03           C
ATOM   4075  OE1 GLN A 565      43.535  85.082  54.888  1.00 75.03           O
ATOM   4076  NE2 GLN A 565      42.925  87.267  54.818  1.00 75.03           N
ATOM   4077  C   GLN A 565      43.092  83.194  57.344  1.00 75.03           C
ATOM   4078  O   GLN A 565      44.239  83.371  56.932  1.00 75.03           O
ATOM   4079  N   ARG A 566      42.822  82.691  58.560  1.00101.53           N
ATOM   4080  CA  ARG A 566      43.885  82.437  59.479  1.00101.53           C
ATOM   4081  CB  ARG A 566      43.396  81.783  60.786  1.00101.53           C
ATOM   4082  CG  ARG A 566      44.485  81.590  61.848  1.00101.53           C
ATOM   4083  CD  ARG A 566      43.957  80.976  63.148  1.00101.53           C
ATOM   4084  NE  ARG A 566      42.927  81.910  63.685  1.00101.53           N
ATOM   4085  CZ  ARG A 566      41.995  81.468  64.578  1.00101.53           C
ATOM   4086  NH1 ARG A 566      42.022  80.174  65.012  1.00101.53           N
ATOM   4087  NH2 ARG A 566      41.030  82.321  65.031  1.00101.53           N
ATOM   4088  C   ARG A 566      44.850  81.498  58.830  1.00101.53           C
ATOM   4089  O   ARG A 566      46.027  81.834  58.732  1.00101.53           O
ATOM   4090  N   VAL A 567      44.371  80.363  58.267  1.00125.13           N
ATOM   4091  CA  VAL A 567      45.289  79.395  57.715  1.00125.13           C
ATOM   4092  CB  VAL A 567      44.657  78.177  57.087  1.00125.13           C
ATOM   4093  CG1 VAL A 567      43.732  77.517  58.122  1.00125.13           C
ATOM   4094  CG2 VAL A 567      44.010  78.526  55.739  1.00125.13           C
ATOM   4095  C   VAL A 567      46.110  80.077  56.669  1.00125.13           C
ATOM   4096  O   VAL A 567      47.328  79.907  56.618  1.00125.13           O
ATOM   4097  N   ALA A 568      45.468  80.942  55.867  1.00 56.58           N
ATOM   4098  CA  ALA A 568      46.168  81.622  54.820  1.00 56.58           C
ATOM   4099  CB  ALA A 568      45.275  82.611  54.055  1.00 56.58           C
ATOM   4100  C   ALA A 568      47.260  82.398  55.460  1.00 56.58           C
ATOM   4101  O   ALA A 568      48.394  82.385  54.982  1.00 56.58           O
ATOM   4102  N   ILE A 569      46.951  83.035  56.604  1.00 76.49           N
ATOM   4103  CA  ILE A 569      47.929  83.817  57.290  1.00 76.49           C
ATOM   4104  CB  ILE A 569      47.395  84.361  58.573  1.00 76.49           C
ATOM   4105  CG2 ILE A 569      48.536  85.044  59.345  1.00 76.49           C
ATOM   4106  CG1 ILE A 569      46.229  85.298  58.218  1.00 76.49           C
ATOM   4107  CD1 ILE A 569      45.354  85.702  59.395  1.00 76.49           C
ATOM   4108  C   ILE A 569      49.062  82.889  57.541  1.00 76.49           C
ATOM   4109  O   ILE A 569      50.207  83.206  57.230  1.00 76.49           O
ATOM   4110  N   ALA A 570      48.750  81.661  57.978  1.00 54.98           N
ATOM   4111  CA  ALA A 570      49.809  80.722  58.174  1.00 54.98           C
ATOM   4112  CB  ALA A 570      49.303  79.352  58.658  1.00 54.98           C
ATOM   4113  C   ALA A 570      50.513  80.500  56.866  1.00 54.98           C
ATOM   4114  O   ALA A 570      51.743  80.556  56.829  1.00 54.98           O
ATOM   4115  N   ARG A 571      49.767  80.297  55.748  1.00222.79           N
ATOM   4116  CA  ARG A 571      50.459  79.946  54.531  1.00222.79           C
ATOM   4117  CB  ARG A 571      49.577  79.675  53.288  1.00222.79           C
ATOM   4118  CG  ARG A 571      48.756  80.850  52.753  1.00222.79           C
ATOM   4119  CD  ARG A 571      48.364  80.700  51.278  1.00222.79           C
ATOM   4120  NE  ARG A 571      47.547  79.463  51.130  1.00222.79           N
ATOM   4121  CZ  ARG A 571      46.183  79.526  51.164  1.00222.79           C
ATOM   4122  NH1 ARG A 571      45.555  80.728  51.323  1.00222.79           N
ATOM   4123  NH2 ARG A 571      45.448  78.386  51.019  1.00222.79           N
ATOM   4124  C   ARG A 571      51.444  81.004  54.160  1.00222.79           C
ATOM   4125  O   ARG A 571      52.646  80.760  54.229  1.00222.79           O
ATOM   4126  N   ALA A 572      50.974  82.240  53.928  1.00 58.17           N
ATOM   4127  CA  ALA A 572      51.839  83.324  53.556  1.00 58.17           C
ATOM   4128  CB  ALA A 572      51.097  84.670  53.454  1.00 58.17           C
ATOM   4129  C   ALA A 572      52.848  83.438  54.656  1.00 58.17           C
ATOM   4130  O   ALA A 572      53.995  83.820  54.440  1.00 58.17           O
ATOM   4131  N   LEU A 573      52.438  83.082  55.884  1.00122.25           N
ATOM   4132  CA  LEU A 573      53.330  83.201  57.003  1.00122.25           C
ATOM   4133  CB  LEU A 573      52.678  82.750  58.328  1.00122.25           C
ATOM   4134  CG  LEU A 573      53.542  82.917  59.600  1.00122.25           C
ATOM   4135  CD1 LEU A 573      54.711  81.920  59.663  1.00122.25           C
ATOM   4136  CD2 LEU A 573      53.997  84.374  59.770  1.00122.25           C
ATOM   4137  C   LEU A 573      54.534  82.348  56.760  1.00122.25           C
ATOM   4138  O   LEU A 573      55.658  82.836  56.852  1.00122.25           O
ATOM   4139  N   ILE A 574      54.337  81.075  56.364  1.00104.42           N
ATOM   4140  CA  ILE A 574      55.449  80.185  56.161  1.00104.42           C
ATOM   4141  CB  ILE A 574      55.072  78.814  55.672  1.00104.42           C
ATOM   4142  CG2 ILE A 574      54.667  78.915  54.193  1.00104.42           C
ATOM   4143  CG1 ILE A 574      56.237  77.837  55.901  1.00104.42           C
ATOM   4144  CD1 ILE A 574      55.846  76.371  55.719  1.00104.42           C
ATOM   4145  C   ILE A 574      56.316  80.815  55.123  1.00104.42           C
ATOM   4146  O   ILE A 574      57.523  80.587  55.086  1.00104.42           O
ATOM   4147  N   ARG A 575      55.692  81.593  54.221  1.00 96.02           N
ATOM   4148  CA  ARG A 575      56.393  82.274  53.167  1.00 96.02           C
ATOM   4149  CB  ARG A 575      55.441  83.059  52.249  1.00 96.02           C
ATOM   4150  CG  ARG A 575      56.033  83.479  50.906  1.00 96.02           C
ATOM   4151  CD  ARG A 575      56.185  82.317  49.924  1.00 96.02           C
ATOM   4152  NE  ARG A 575      56.416  82.916  48.582  1.00 96.02           N
ATOM   4153  CZ  ARG A 575      55.342  83.272  47.818  1.00 96.02           C
ATOM   4154  NH1 ARG A 575      54.076  83.045  48.275  1.00 96.02           N
ATOM   4155  NH2 ARG A 575      55.531  83.864  46.603  1.00 96.02           N
ATOM   4156  C   ARG A 575      57.381  83.247  53.764  1.00 96.02           C
ATOM   4157  O   ARG A 575      58.461  83.458  53.216  1.00 96.02           O
ATOM   4158  N   ASN A 576      57.016  83.877  54.899  1.00 85.90           N
ATOM   4159  CA  ASN A 576      57.839  84.802  55.645  1.00 85.90           C
ATOM   4160  CB  ASN A 576      58.892  84.130  56.554  1.00 85.90           C
ATOM   4161  CG  ASN A 576      59.880  83.322  55.722  1.00 85.90           C
ATOM   4162  OD1 ASN A 576      59.547  82.271  55.177  1.00 85.90           O
ATOM   4163  ND2 ASN A 576      61.142  83.822  55.632  1.00 85.90           N
ATOM   4164  C   ASN A 576      58.510  85.827  54.771  1.00 85.90           C
ATOM   4165  O   ASN A 576      59.721  85.800  54.556  1.00 85.90           O
ATOM   4166  N   PRO A 577      57.725  86.743  54.269  1.00127.34           N
ATOM   4167  CA  PRO A 577      58.163  87.825  53.416  1.00127.34           C
ATOM   4168  CD  PRO A 577      56.278  86.629  54.313  1.00127.34           C
ATOM   4169  CB  PRO A 577      56.903  88.355  52.745  1.00127.34           C
ATOM   4170  CG  PRO A 577      55.767  87.940  53.695  1.00127.34           C
ATOM   4171  C   PRO A 577      58.825  88.894  54.226  1.00127.34           C
ATOM   4172  O   PRO A 577      59.160  88.644  55.379  1.00127.34           O
ATOM   4173  N   LYS A 578      59.267  89.977  53.562  1.00225.42           N
ATOM   4174  CA  LYS A 578      59.712  91.194  54.176  1.00225.42           C
ATOM   4175  CB  LYS A 578      60.900  91.819  53.431  1.00225.42           C
ATOM   4176  CG  LYS A 578      61.925  90.776  52.978  1.00225.42           C
ATOM   4177  CD  LYS A 578      62.241  89.697  54.016  1.00225.42           C
ATOM   4178  CE  LYS A 578      62.227  90.171  55.467  1.00225.42           C
ATOM   4179  NZ  LYS A 578      62.068  88.999  56.360  1.00225.42           N
ATOM   4180  C   LYS A 578      58.599  92.200  54.200  1.00225.42           C
ATOM   4181  O   LYS A 578      58.547  93.081  55.056  1.00225.42           O
ATOM   4182  N   ILE A 579      57.720  92.129  53.177  1.00115.11           N
ATOM   4183  CA  ILE A 579      56.668  93.086  52.975  1.00115.11           C
ATOM   4184  CB  ILE A 579      56.735  93.764  51.634  1.00115.11           C
ATOM   4185  CG2 ILE A 579      55.425  94.536  51.417  1.00115.11           C
ATOM   4186  CG1 ILE A 579      57.981  94.662  51.550  1.00115.11           C
ATOM   4187  CD1 ILE A 579      59.306  93.907  51.610  1.00115.11           C
ATOM   4188  C   ILE A 579      55.353  92.380  53.074  1.00115.11           C
ATOM   4189  O   ILE A 579      55.090  91.418  52.352  1.00115.11           O
ATOM   4190  N   LEU A 580      54.479  92.851  53.985  1.00 91.48           N
ATOM   4191  CA  LEU A 580      53.217  92.190  54.136  1.00 91.48           C
ATOM   4192  CB  LEU A 580      52.893  91.785  55.581  1.00 91.48           C
ATOM   4193  CG  LEU A 580      51.601  90.953  55.675  1.00 91.48           C
ATOM   4194  CD1 LEU A 580      51.836  89.508  55.213  1.00 91.48           C
ATOM   4195  CD2 LEU A 580      50.936  91.061  57.051  1.00 91.48           C
ATOM   4196  C   LEU A 580      52.141  93.148  53.731  1.00 91.48           C
ATOM   4197  O   LEU A 580      52.220  94.339  54.027  1.00 91.48           O
ATOM   4198  N   LEU A 581      51.102  92.658  53.019  1.00143.40           N
ATOM   4199  CA  LEU A 581      50.058  93.564  52.639  1.00143.40           C
ATOM   4200  CB  LEU A 581      49.892  93.753  51.119  1.00143.40           C
ATOM   4201  CG  LEU A 581      51.203  93.925  50.325  1.00143.40           C
ATOM   4202  CD1 LEU A 581      52.156  94.945  50.958  1.00143.40           C
ATOM   4203  CD2 LEU A 581      51.856  92.570  50.037  1.00143.40           C
ATOM   4204  C   LEU A 581      48.752  92.984  53.090  1.00143.40           C
ATOM   4205  O   LEU A 581      48.486  91.804  52.864  1.00143.40           O
ATOM   4206  N   LEU A 582      47.892  93.792  53.749  1.00138.74           N
ATOM   4207  CA  LEU A 582      46.610  93.244  54.105  1.00138.74           C
ATOM   4208  CB  LEU A 582      46.211  93.332  55.595  1.00138.74           C
ATOM   4209  CG  LEU A 582      47.229  92.789  56.618  1.00138.74           C
ATOM   4210  CD1 LEU A 582      47.859  91.468  56.162  1.00138.74           C
ATOM   4211  CD2 LEU A 582      48.216  93.862  57.085  1.00138.74           C
ATOM   4212  C   LEU A 582      45.552  94.020  53.383  1.00138.74           C
ATOM   4213  O   LEU A 582      45.367  95.213  53.620  1.00138.74           O
ATOM   4214  N   ASP A 583      44.805  93.354  52.484  1.00104.85           N
ATOM   4215  CA  ASP A 583      43.755  94.046  51.794  1.00104.85           C
ATOM   4216  CB  ASP A 583      43.496  93.531  50.370  1.00104.85           C
ATOM   4217  CG  ASP A 583      44.562  94.089  49.454  1.00104.85           C
ATOM   4218  OD1 ASP A 583      44.639  95.339  49.328  1.00104.85           O
ATOM   4219  OD2 ASP A 583      45.320  93.272  48.873  1.00104.85           O
ATOM   4220  C   ASP A 583      42.487  93.790  52.529  1.00104.85           C
ATOM   4221  O   ASP A 583      41.703  92.935  52.117  1.00104.85           O
ATOM   4222  N   MET A 584      42.246  94.545  53.620  1.00118.61           N
ATOM   4223  CA  MET A 584      41.013  94.400  54.343  1.00118.61           C
ATOM   4224  CB  MET A 584      39.787  94.727  53.468  1.00118.61           C
ATOM   4225  CG  MET A 584      39.641  96.181  53.026  1.00118.61           C
ATOM   4226  SD  MET A 584      38.812  97.246  54.236  1.00118.61           S
ATOM   4227  CE  MET A 584      38.863  98.732  53.193  1.00118.61           C
ATOM   4228  C   MET A 584      40.836  92.959  54.702  1.00118.61           C
ATOM   4229  O   MET A 584      39.736  92.427  54.570  1.00118.61           O
ATOM   4230  N   ALA A 585      41.898  92.282  55.177  1.00 51.28           N
ATOM   4231  CA  ALA A 585      41.765  90.870  55.409  1.00 51.28           C
ATOM   4232  CB  ALA A 585      43.058  90.236  55.955  1.00 51.28           C
ATOM   4233  C   ALA A 585      40.677  90.616  56.406  1.00 51.28           C
ATOM   4234  O   ALA A 585      39.755  89.844  56.151  1.00 51.28           O
ATOM   4235  N   THR A 586      40.694  91.344  57.531  1.00122.02           N
ATOM   4236  CA  THR A 586      39.754  91.121  58.588  1.00122.02           C
ATOM   4237  CB  THR A 586      39.964  92.063  59.730  1.00122.02           C
ATOM   4238  OG1 THR A 586      39.113  91.709  60.807  1.00122.02           O
ATOM   4239  CG2 THR A 586      39.670  93.496  59.255  1.00122.02           C
ATOM   4240  C   THR A 586      38.364  91.321  58.069  1.00122.02           C
ATOM   4241  O   THR A 586      37.447  90.617  58.492  1.00122.02           O
ATOM   4242  N   SER A 587      38.176  92.264  57.123  1.00 59.01           N
ATOM   4243  CA  SER A 587      36.873  92.613  56.618  1.00 59.01           C
ATOM   4244  CB  SER A 587      36.921  93.538  55.391  1.00 59.01           C
ATOM   4245  OG  SER A 587      37.475  94.794  55.757  1.00 59.01           O
ATOM   4246  C   SER A 587      36.089  91.385  56.256  1.00 59.01           C
ATOM   4247  O   SER A 587      36.643  90.303  56.064  1.00 59.01           O
ATOM   4248  N   ALA A 588      34.749  91.543  56.171  1.00 53.36           N
ATOM   4249  CA  ALA A 588      33.844  90.457  55.905  1.00 53.36           C
ATOM   4250  CB  ALA A 588      33.950  89.911  54.471  1.00 53.36           C
ATOM   4251  C   ALA A 588      34.126  89.337  56.856  1.00 53.36           C
ATOM   4252  O   ALA A 588      34.568  88.262  56.453  1.00 53.36           O
ATOM   4253  N   LEU A 589      33.902  89.580  58.165  1.00154.14           N
ATOM   4254  CA  LEU A 589      34.199  88.571  59.139  1.00154.14           C
ATOM   4255  CB  LEU A 589      35.738  88.417  59.165  1.00154.14           C
ATOM   4256  CG  LEU A 589      36.409  87.536  60.219  1.00154.14           C
ATOM   4257  CD1 LEU A 589      36.498  88.301  61.538  1.00154.14           C
ATOM   4258  CD2 LEU A 589      35.769  86.143  60.314  1.00154.14           C
ATOM   4259  C   LEU A 589      33.584  89.016  60.444  1.00154.14           C
ATOM   4260  O   LEU A 589      33.572  90.207  60.752  1.00154.14           O
ATOM   4261  N   ASP A 590      33.057  88.071  61.258  1.00 58.67           N
ATOM   4262  CA  ASP A 590      32.347  88.432  62.460  1.00 58.67           C
ATOM   4263  CB  ASP A 590      31.697  87.242  63.193  1.00 58.67           C
ATOM   4264  CG  ASP A 590      32.791  86.320  63.705  1.00 58.67           C
ATOM   4265  OD1 ASP A 590      33.461  86.695  64.703  1.00 58.67           O
ATOM   4266  OD2 ASP A 590      32.970  85.226  63.106  1.00 58.67           O
ATOM   4267  C   ASP A 590      33.284  89.121  63.400  1.00 58.67           C
ATOM   4268  O   ASP A 590      34.502  89.045  63.263  1.00 58.67           O
ATOM   4269  N   ASN A 591      32.714  89.838  64.386  1.00 86.16           N
ATOM   4270  CA  ASN A 591      33.474  90.662  65.282  1.00 86.16           C
ATOM   4271  CB  ASN A 591      32.569  91.408  66.281  1.00 86.16           C
ATOM   4272  CG  ASN A 591      33.369  92.507  66.971  1.00 86.16           C
ATOM   4273  OD1 ASN A 591      32.844  93.211  67.832  1.00 86.16           O
ATOM   4274  ND2 ASN A 591      34.662  92.670  66.584  1.00 86.16           N
ATOM   4275  C   ASN A 591      34.457  89.857  66.079  1.00 86.16           C
ATOM   4276  O   ASN A 591      35.639  90.196  66.126  1.00 86.16           O
ATOM   4277  N   GLU A 592      34.015  88.747  66.699  1.00 73.63           N
ATOM   4278  CA  GLU A 592      34.896  88.042  67.589  1.00 73.63           C
ATOM   4279  CB  GLU A 592      34.210  86.835  68.257  1.00 73.63           C
ATOM   4280  CG  GLU A 592      35.019  86.205  69.395  1.00 73.63           C
ATOM   4281  CD  GLU A 592      36.020  85.229  68.796  1.00 73.63           C
ATOM   4282  OE1 GLU A 592      35.576  84.160  68.296  1.00 73.63           O
ATOM   4283  OE2 GLU A 592      37.241  85.536  68.831  1.00 73.63           O
ATOM   4284  C   GLU A 592      36.094  87.550  66.843  1.00 73.63           C
ATOM   4285  O   GLU A 592      37.233  87.789  67.244  1.00 73.63           O
ATOM   4286  N   SER A 593      35.875  86.887  65.699  1.00 60.20           N
ATOM   4287  CA  SER A 593      36.991  86.366  64.974  1.00 60.20           C
ATOM   4288  CB  SER A 593      36.546  85.547  63.754  1.00 60.20           C
ATOM   4289  OG  SER A 593      35.502  86.229  63.081  1.00 60.20           O
ATOM   4290  C   SER A 593      37.851  87.515  64.574  1.00 60.20           C
ATOM   4291  O   SER A 593      39.075  87.435  64.665  1.00 60.20           O
ATOM   4292  N   GLU A 594      37.217  88.655  64.241  1.00 50.20           N
ATOM   4293  CA  GLU A 594      37.915  89.809  63.756  1.00 50.20           C
ATOM   4294  CB  GLU A 594      36.983  91.027  63.618  1.00 50.20           C
ATOM   4295  CG  GLU A 594      37.675  92.293  63.111  1.00 50.20           C
ATOM   4296  CD  GLU A 594      36.605  93.318  62.764  1.00 50.20           C
ATOM   4297  OE1 GLU A 594      35.601  92.927  62.111  1.00 50.20           O
ATOM   4298  OE2 GLU A 594      36.777  94.506  63.147  1.00 50.20           O
ATOM   4299  C   GLU A 594      38.986  90.160  64.738  1.00 50.20           C
ATOM   4300  O   GLU A 594      40.105  90.487  64.347  1.00 50.20           O
ATOM   4301  N   ALA A 595      38.676  90.099  66.045  1.00 40.72           N
ATOM   4302  CA  ALA A 595      39.676  90.427  67.018  1.00 40.72           C
ATOM   4303  CB  ALA A 595      39.118  90.451  68.451  1.00 40.72           C
ATOM   4304  C   ALA A 595      40.796  89.428  66.997  1.00 40.72           C
ATOM   4305  O   ALA A 595      41.966  89.794  66.897  1.00 40.72           O
ATOM   4306  N   MET A 596      40.462  88.125  67.024  1.00104.95           N
ATOM   4307  CA  MET A 596      41.475  87.112  67.136  1.00104.95           C
ATOM   4308  CB  MET A 596      40.864  85.700  67.185  1.00104.95           C
ATOM   4309  CG  MET A 596      41.821  84.608  67.664  1.00104.95           C
ATOM   4310  SD  MET A 596      41.020  82.998  67.944  1.00104.95           S
ATOM   4311  CE  MET A 596      42.383  82.299  68.918  1.00104.95           C
ATOM   4312  C   MET A 596      42.366  87.200  65.940  1.00104.95           C
ATOM   4313  O   MET A 596      43.588  87.104  66.049  1.00104.95           O
ATOM   4314  N   VAL A 597      41.756  87.400  64.759  1.00 49.97           N
ATOM   4315  CA  VAL A 597      42.478  87.450  63.519  1.00 49.97           C
ATOM   4316  CB  VAL A 597      41.566  87.604  62.336  1.00 49.97           C
ATOM   4317  CG1 VAL A 597      42.428  87.750  61.070  1.00 49.97           C
ATOM   4318  CG2 VAL A 597      40.595  86.411  62.301  1.00 49.97           C
ATOM   4319  C   VAL A 597      43.417  88.612  63.504  1.00 49.97           C
ATOM   4320  O   VAL A 597      44.595  88.452  63.187  1.00 49.97           O
ATOM   4321  N   GLN A 598      42.931  89.805  63.899  1.00 51.56           N
ATOM   4322  CA  GLN A 598      43.747  90.983  63.836  1.00 51.56           C
ATOM   4323  CB  GLN A 598      43.043  92.222  64.416  1.00 51.56           C
ATOM   4324  CG  GLN A 598      43.829  93.523  64.233  1.00 51.56           C
ATOM   4325  CD  GLN A 598      43.723  93.932  62.770  1.00 51.56           C
ATOM   4326  OE1 GLN A 598      42.631  93.993  62.207  1.00 51.56           O
ATOM   4327  NE2 GLN A 598      44.891  94.215  62.133  1.00 51.56           N
ATOM   4328  C   GLN A 598      44.939  90.688  64.683  1.00 51.56           C
ATOM   4329  O   GLN A 598      46.071  91.022  64.337  1.00 51.56           O
ATOM   4330  N   GLU A 599      44.703  89.959  65.785  1.00 76.59           N
ATOM   4331  CA  GLU A 599      45.764  89.639  66.686  1.00 76.59           C
ATOM   4332  CB  GLU A 599      45.296  88.723  67.827  1.00 76.59           C
ATOM   4333  CG  GLU A 599      46.388  88.395  68.845  1.00 76.59           C
ATOM   4334  CD  GLU A 599      45.772  87.488  69.899  1.00 76.59           C
ATOM   4335  OE1 GLU A 599      44.572  87.137  69.745  1.00 76.59           O
ATOM   4336  OE2 GLU A 599      46.491  87.131  70.870  1.00 76.59           O
ATOM   4337  C   GLU A 599      46.844  88.909  65.944  1.00 76.59           C
ATOM   4338  O   GLU A 599      48.016  89.268  66.050  1.00 76.59           O
ATOM   4339  N   VAL A 600      46.489  87.881  65.148  1.00106.83           N
ATOM   4340  CA  VAL A 600      47.520  87.136  64.475  1.00106.83           C
ATOM   4341  CB  VAL A 600      47.026  85.915  63.739  1.00106.83           C
ATOM   4342  CG1 VAL A 600      46.198  86.338  62.517  1.00106.83           C
ATOM   4343  CG2 VAL A 600      48.245  85.050  63.380  1.00106.83           C
ATOM   4344  C   VAL A 600      48.225  88.035  63.513  1.00106.83           C
ATOM   4345  O   VAL A 600      49.456  88.066  63.472  1.00106.83           O
ATOM   4346  N   LEU A 601      47.451  88.858  62.779  1.00 62.48           N
ATOM   4347  CA  LEU A 601      48.001  89.712  61.765  1.00 62.48           C
ATOM   4348  CB  LEU A 601      46.977  90.705  61.187  1.00 62.48           C
ATOM   4349  CG  LEU A 601      45.825  90.057  60.399  1.00 62.48           C
ATOM   4350  CD1 LEU A 601      44.857  91.124  59.863  1.00 62.48           C
ATOM   4351  CD2 LEU A 601      46.353  89.132  59.291  1.00 62.48           C
ATOM   4352  C   LEU A 601      49.054  90.542  62.424  1.00 62.48           C
ATOM   4353  O   LEU A 601      50.129  90.754  61.870  1.00 62.48           O
ATOM   4354  N   SER A 602      48.783  91.014  63.650  1.00 48.16           N
ATOM   4355  CA  SER A 602      49.760  91.799  64.339  1.00 48.16           C
ATOM   4356  CB  SER A 602      49.260  92.297  65.705  1.00 48.16           C
ATOM   4357  OG  SER A 602      48.159  93.176  65.532  1.00 48.16           O
ATOM   4358  C   SER A 602      51.003  90.994  64.591  1.00 48.16           C
ATOM   4359  O   SER A 602      52.098  91.429  64.234  1.00 48.16           O
ATOM   4360  N   LYS A 603      50.881  89.772  65.159  1.00169.75           N
ATOM   4361  CA  LYS A 603      52.095  89.083  65.520  1.00169.75           C
ATOM   4362  CB  LYS A 603      51.994  87.781  66.352  1.00169.75           C
ATOM   4363  CG  LYS A 603      50.940  86.729  66.012  1.00169.75           C
ATOM   4364  CD  LYS A 603      49.559  87.024  66.595  1.00169.75           C
ATOM   4365  CE  LYS A 603      48.720  85.755  66.781  1.00169.75           C
ATOM   4366  NZ  LYS A 603      47.427  86.080  67.423  1.00169.75           N
ATOM   4367  C   LYS A 603      52.960  88.829  64.326  1.00169.75           C
ATOM   4368  O   LYS A 603      54.176  88.711  64.461  1.00169.75           O
ATOM   4369  N   ILE A 604      52.367  88.657  63.136  1.00125.32           N
ATOM   4370  CA  ILE A 604      53.149  88.471  61.938  1.00125.32           C
ATOM   4371  CB  ILE A 604      52.375  87.950  60.754  1.00125.32           C
ATOM   4372  CG2 ILE A 604      51.480  89.066  60.204  1.00125.32           C
ATOM   4373  CG1 ILE A 604      53.341  87.408  59.688  1.00125.32           C
ATOM   4374  CD1 ILE A 604      52.633  86.683  58.544  1.00125.32           C
ATOM   4375  C   ILE A 604      53.796  89.760  61.522  1.00125.32           C
ATOM   4376  O   ILE A 604      54.846  89.770  60.879  1.00125.32           O
ATOM   4377  N   GLN A 605      53.125  90.888  61.821  1.00157.80           N
ATOM   4378  CA  GLN A 605      53.544  92.172  61.352  1.00157.80           C
ATOM   4379  CB  GLN A 605      52.419  93.195  61.506  1.00157.80           C
ATOM   4380  CG  GLN A 605      52.434  94.177  60.359  1.00157.80           C
ATOM   4381  CD  GLN A 605      52.028  93.293  59.191  1.00157.80           C
ATOM   4382  OE1 GLN A 605      50.853  92.967  59.026  1.00157.80           O
ATOM   4383  NE2 GLN A 605      53.024  92.883  58.361  1.00157.80           N
ATOM   4384  C   GLN A 605      54.715  92.651  62.165  1.00157.80           C
ATOM   4385  O   GLN A 605      55.437  91.866  62.774  1.00157.80           O
ATOM   4386  N   HIS A 606      55.012  93.962  62.051  1.00156.94           N
ATOM   4387  CA  HIS A 606      55.956  94.664  62.880  1.00156.94           C
ATOM   4388  ND1 HIS A 606      56.169  97.309  64.903  1.00156.94           N
ATOM   4389  CG  HIS A 606      56.214  95.943  65.077  1.00156.94           C
ATOM   4390  CB  HIS A 606      55.393  94.968  64.283  1.00156.94           C
ATOM   4391  NE2 HIS A 606      57.633  96.924  66.532  1.00156.94           N
ATOM   4392  CD2 HIS A 606      57.113  95.726  66.076  1.00156.94           C
ATOM   4393  CE1 HIS A 606      57.036  97.846  65.799  1.00156.94           C
ATOM   4394  C   HIS A 606      57.251  93.934  63.023  1.00156.94           C
ATOM   4395  O   HIS A 606      57.834  93.906  64.093  1.00156.94           O
ATOM   4396  N   GLY A 607      57.855  93.488  61.930  1.00184.63           N
ATOM   4397  CA  GLY A 607      59.012  92.644  61.965  1.00184.63           C
ATOM   4398  C   GLY A 607      59.163  92.453  60.519  1.00184.63           C
ATOM   4399  O   GLY A 607      60.227  92.137  59.990  1.00184.63           O
ATOM   4400  N   HIS A 608      58.027  92.698  59.857  1.00110.11           N
ATOM   4401  CA  HIS A 608      57.985  92.772  58.440  1.00110.11           C
ATOM   4402  ND1 HIS A 608      56.876  89.527  59.172  1.00110.11           N
ATOM   4403  CG  HIS A 608      57.584  90.291  58.271  1.00110.11           C
ATOM   4404  CB  HIS A 608      57.151  91.650  57.804  1.00110.11           C
ATOM   4405  NE2 HIS A 608      58.694  88.362  58.643  1.00110.11           N
ATOM   4406  CD2 HIS A 608      58.691  89.565  57.960  1.00110.11           C
ATOM   4407  CE1 HIS A 608      57.584  88.385  59.359  1.00110.11           C
ATOM   4408  C   HIS A 608      57.274  94.064  58.182  1.00110.11           C
ATOM   4409  O   HIS A 608      56.189  94.287  58.716  1.00110.11           O
ATOM   4410  N   THR A 609      57.870  94.963  57.375  1.00 58.38           N
ATOM   4411  CA  THR A 609      57.233  96.216  57.074  1.00 58.38           C
ATOM   4412  CB  THR A 609      57.956  97.005  56.023  1.00 58.38           C
ATOM   4413  OG1 THR A 609      57.866  96.341  54.771  1.00 58.38           O
ATOM   4414  CG2 THR A 609      59.432  97.121  56.429  1.00 58.38           C
ATOM   4415  C   THR A 609      55.903  95.859  56.485  1.00 58.38           C
ATOM   4416  O   THR A 609      55.805  94.911  55.706  1.00 58.38           O
ATOM   4417  N   ILE A 610      54.834  96.597  56.857  1.00172.96           N
ATOM   4418  CA  ILE A 610      53.518  96.214  56.410  1.00172.96           C
ATOM   4419  CB  ILE A 610      52.744  95.615  57.538  1.00172.96           C
ATOM   4420  CG2 ILE A 610      52.888  96.582  58.721  1.00172.96           C
ATOM   4421  CG1 ILE A 610      51.286  95.290  57.163  1.00172.96           C
ATOM   4422  CD1 ILE A 610      51.095  93.948  56.472  1.00172.96           C
ATOM   4423  C   ILE A 610      52.674  97.390  56.006  1.00172.96           C
ATOM   4424  O   ILE A 610      52.618  98.405  56.691  1.00172.96           O
ATOM   4425  N   ILE A 611      51.927  97.244  54.896  1.00113.63           N
ATOM   4426  CA  ILE A 611      50.987  98.245  54.459  1.00113.63           C
ATOM   4427  CB  ILE A 611      51.235  98.686  53.037  1.00113.63           C
ATOM   4428  CG2 ILE A 611      51.135  97.440  52.146  1.00113.63           C
ATOM   4429  CG1 ILE A 611      50.302  99.828  52.593  1.00113.63           C
ATOM   4430  CD1 ILE A 611      48.853  99.403  52.353  1.00113.63           C
ATOM   4431  C   ILE A 611      49.628  97.606  54.547  1.00113.63           C
ATOM   4432  O   ILE A 611      49.439  96.484  54.081  1.00113.63           O
ATOM   4433  N   SER A 612      48.637  98.279  55.176  1.00 62.55           N
ATOM   4434  CA  SER A 612      47.356  97.629  55.252  1.00 62.55           C
ATOM   4435  CB  SER A 612      47.072  97.005  56.628  1.00 62.55           C
ATOM   4436  OG  SER A 612      46.983  98.021  57.616  1.00 62.55           O
ATOM   4437  C   SER A 612      46.234  98.577  54.962  1.00 62.55           C
ATOM   4438  O   SER A 612      46.111  99.643  55.560  1.00 62.55           O
ATOM   4439  N   VAL A 613      45.350  98.178  54.030  1.00115.53           N
ATOM   4440  CA  VAL A 613      44.198  98.978  53.723  1.00115.53           C
ATOM   4441  CB  VAL A 613      43.908  99.079  52.252  1.00115.53           C
ATOM   4442  CG1 VAL A 613      45.060  99.851  51.590  1.00115.53           C
ATOM   4443  CG2 VAL A 613      43.706  97.665  51.681  1.00115.53           C
ATOM   4444  C   VAL A 613      43.030  98.315  54.382  1.00115.53           C
ATOM   4445  O   VAL A 613      42.821  97.115  54.217  1.00115.53           O
ATOM   4446  N   ALA A 614      42.238  99.077  55.166  1.00 74.67           N
ATOM   4447  CA  ALA A 614      41.126  98.457  55.832  1.00 74.67           C
ATOM   4448  CB  ALA A 614      41.524  97.735  57.129  1.00 74.67           C
ATOM   4449  C   ALA A 614      40.103  99.497  56.200  1.00 74.67           C
ATOM   4450  O   ALA A 614      40.290 100.691  55.970  1.00 74.67           O
ATOM   4451  N   HIS A 615      38.905  99.029  56.607  1.00118.63           N
ATOM   4452  CA  HIS A 615      37.847  99.861  57.116  1.00118.63           C
ATOM   4453  ND1 HIS A 615      36.213 100.764  54.596  1.00118.63           N
ATOM   4454  CG  HIS A 615      36.229  99.544  55.233  1.00118.63           C
ATOM   4455  CB  HIS A 615      36.449  99.383  56.705  1.00118.63           C
ATOM   4456  NE2 HIS A 615      35.876  99.223  53.029  1.00118.63           N
ATOM   4457  CD2 HIS A 615      36.020  98.614  54.263  1.00118.63           C
ATOM   4458  CE1 HIS A 615      36.000 100.514  53.279  1.00118.63           C
ATOM   4459  C   HIS A 615      37.886 100.032  58.610  1.00118.63           C
ATOM   4460  O   HIS A 615      37.380 101.022  59.137  1.00118.63           O
ATOM   4461  N   ARG A 616      38.446  99.050  59.347  1.00216.74           N
ATOM   4462  CA  ARG A 616      38.338  99.098  60.777  1.00216.74           C
ATOM   4463  CB  ARG A 616      38.584  97.744  61.470  1.00216.74           C
ATOM   4464  CG  ARG A 616      37.659  96.594  61.043  1.00216.74           C
ATOM   4465  CD  ARG A 616      36.398  96.995  60.268  1.00216.74           C
ATOM   4466  NE  ARG A 616      35.691  98.059  61.032  1.00216.74           N
ATOM   4467  CZ  ARG A 616      35.008  99.029  60.355  1.00216.74           C
ATOM   4468  NH1 ARG A 616      34.816  98.927  59.009  1.00216.74           N
ATOM   4469  NH2 ARG A 616      34.530 100.118  61.018  1.00216.74           N
ATOM   4470  C   ARG A 616      39.332 100.063  61.331  1.00216.74           C
ATOM   4471  O   ARG A 616      40.471  99.718  61.632  1.00216.74           O
ATOM   4472  N   LEU A 617      38.870 101.295  61.582  1.00141.82           N
ATOM   4473  CA  LEU A 617      39.691 102.341  62.105  1.00141.82           C
ATOM   4474  CB  LEU A 617      38.864 103.610  62.312  1.00141.82           C
ATOM   4475  CG  LEU A 617      38.640 104.379  61.001  1.00141.82           C
ATOM   4476  CD1 LEU A 617      38.467 103.453  59.797  1.00141.82           C
ATOM   4477  CD2 LEU A 617      37.395 105.250  61.134  1.00141.82           C
ATOM   4478  C   LEU A 617      40.227 101.866  63.414  1.00141.82           C
ATOM   4479  O   LEU A 617      41.332 102.225  63.814  1.00141.82           O
ATOM   4480  N   SER A 618      39.452 101.031  64.123  1.00 41.90           N
ATOM   4481  CA  SER A 618      39.906 100.537  65.389  1.00 41.90           C
ATOM   4482  CB  SER A 618      38.934  99.510  65.995  1.00 41.90           C
ATOM   4483  OG  SER A 618      38.826  98.380  65.141  1.00 41.90           O
ATOM   4484  C   SER A 618      41.229  99.854  65.193  1.00 41.90           C
ATOM   4485  O   SER A 618      42.154 100.048  65.977  1.00 41.90           O
ATOM   4486  N   THR A 619      41.343  99.022  64.142  1.00 83.91           N
ATOM   4487  CA  THR A 619      42.542  98.298  63.818  1.00 83.91           C
ATOM   4488  CB  THR A 619      42.328  97.128  62.893  1.00 83.91           C
ATOM   4489  OG1 THR A 619      41.874  97.558  61.620  1.00 83.91           O
ATOM   4490  CG2 THR A 619      41.295  96.187  63.536  1.00 83.91           C
ATOM   4491  C   THR A 619      43.543  99.223  63.194  1.00 83.91           C
ATOM   4492  O   THR A 619      44.687  98.837  62.961  1.00 83.91           O
ATOM   4493  N   VAL A 620      43.077 100.401  62.740  1.00136.93           N
ATOM   4494  CA  VAL A 620      43.888 101.405  62.106  1.00136.93           C
ATOM   4495  CB  VAL A 620      43.116 102.325  61.203  1.00136.93           C
ATOM   4496  CG1 VAL A 620      42.765 103.615  61.947  1.00136.93           C
ATOM   4497  CG2 VAL A 620      43.929 102.532  59.924  1.00136.93           C
ATOM   4498  C   VAL A 620      44.672 102.239  63.095  1.00136.93           C
ATOM   4499  O   VAL A 620      45.638 102.900  62.716  1.00136.93           O
ATOM   4500  N   ARG A 621      44.253 102.278  64.379  1.00102.66           N
ATOM   4501  CA  ARG A 621      44.829 103.157  65.373  1.00102.66           C
ATOM   4502  CB  ARG A 621      44.168 102.979  66.749  1.00102.66           C
ATOM   4503  CG  ARG A 621      44.504 104.107  67.719  1.00102.66           C
ATOM   4504  CD  ARG A 621      43.968 105.448  67.224  1.00102.66           C
ATOM   4505  NE  ARG A 621      44.225 106.475  68.269  1.00102.66           N
ATOM   4506  CZ  ARG A 621      43.272 106.736  69.210  1.00102.66           C
ATOM   4507  NH1 ARG A 621      42.116 106.009  69.232  1.00102.66           N
ATOM   4508  NH2 ARG A 621      43.470 107.732  70.121  1.00102.66           N
ATOM   4509  C   ARG A 621      46.301 102.905  65.555  1.00102.66           C
ATOM   4510  O   ARG A 621      47.105 103.833  65.627  1.00102.66           O
ATOM   4511  N   ALA A 622      46.679 101.622  65.577  1.00108.77           N
ATOM   4512  CA  ALA A 622      47.986 101.069  65.794  1.00108.77           C
ATOM   4513  CB  ALA A 622      47.991  99.530  65.789  1.00108.77           C
ATOM   4514  C   ALA A 622      48.935 101.523  64.721  1.00108.77           C
ATOM   4515  O   ALA A 622      50.099 101.135  64.723  1.00108.77           O
ATOM   4516  N   ALA A 623      48.427 102.193  63.675  1.00 86.32           N
ATOM   4517  CA  ALA A 623      49.206 102.572  62.523  1.00 86.32           C
ATOM   4518  CB  ALA A 623      48.345 103.187  61.405  1.00 86.32           C
ATOM   4519  C   ALA A 623      50.332 103.529  62.793  1.00 86.32           C
ATOM   4520  O   ALA A 623      50.169 104.586  63.399  1.00 86.32           O
ATOM   4521  N   ASP A 624      51.526 103.167  62.272  1.00 64.58           N
ATOM   4522  CA  ASP A 624      52.714 103.964  62.350  1.00 64.58           C
ATOM   4523  CB  ASP A 624      53.951 103.237  61.797  1.00 64.58           C
ATOM   4524  CG  ASP A 624      54.304 102.110  62.759  1.00 64.58           C
ATOM   4525  OD1 ASP A 624      53.803 102.142  63.914  1.00 64.58           O
ATOM   4526  OD2 ASP A 624      55.078 101.203  62.352  1.00 64.58           O
ATOM   4527  C   ASP A 624      52.482 105.180  61.512  1.00 64.58           C
ATOM   4528  O   ASP A 624      53.075 106.228  61.757  1.00 64.58           O
ATOM   4529  N   THR A 625      51.672 105.041  60.442  1.00 57.80           N
ATOM   4530  CA  THR A 625      51.331 106.163  59.614  1.00 57.80           C
ATOM   4531  CB  THR A 625      52.373 106.483  58.585  1.00 57.80           C
ATOM   4532  OG1 THR A 625      53.612 106.772  59.216  1.00 57.80           O
ATOM   4533  CG2 THR A 625      51.899 107.696  57.766  1.00 57.80           C
ATOM   4534  C   THR A 625      50.077 105.810  58.878  1.00 57.80           C
ATOM   4535  O   THR A 625      49.894 104.664  58.466  1.00 57.80           O
ATOM   4536  N   ILE A 626      49.188 106.798  58.653  1.00118.96           N
ATOM   4537  CA  ILE A 626      47.965 106.466  57.983  1.00118.96           C
ATOM   4538  CB  ILE A 626      46.738 106.812  58.774  1.00118.96           C
ATOM   4539  CG2 ILE A 626      46.379 108.267  58.468  1.00118.96           C
ATOM   4540  CG1 ILE A 626      45.584 105.858  58.442  1.00118.96           C
ATOM   4541  CD1 ILE A 626      44.452 105.929  59.466  1.00118.96           C
ATOM   4542  C   ILE A 626      47.954 107.203  56.680  1.00118.96           C
ATOM   4543  O   ILE A 626      48.507 108.297  56.565  1.00118.96           O
ATOM   4544  N   ILE A 627      47.356 106.586  55.639  1.00116.81           N
ATOM   4545  CA  ILE A 627      47.359 107.206  54.344  1.00116.81           C
ATOM   4546  CB  ILE A 627      47.943 106.359  53.259  1.00116.81           C
ATOM   4547  CG2 ILE A 627      47.956 107.239  52.001  1.00116.81           C
ATOM   4548  CG1 ILE A 627      49.355 105.885  53.643  1.00116.81           C
ATOM   4549  CD1 ILE A 627      50.340 107.028  53.878  1.00116.81           C
ATOM   4550  C   ILE A 627      45.949 107.541  53.960  1.00116.81           C
ATOM   4551  O   ILE A 627      45.040 106.715  54.055  1.00116.81           O
ATOM   4552  N   GLY A 628      45.747 108.790  53.489  1.00 50.26           N
ATOM   4553  CA  GLY A 628      44.429 109.267  53.180  1.00 50.26           C
ATOM   4554  C   GLY A 628      44.049 108.931  51.777  1.00 50.26           C
ATOM   4555  O   GLY A 628      44.703 109.335  50.814  1.00 50.26           O
ATOM   4556  N   PHE A 629      42.926 108.196  51.648  1.00105.61           N
ATOM   4557  CA  PHE A 629      42.407 107.822  50.362  1.00105.61           C
ATOM   4558  CB  PHE A 629      42.853 106.439  49.849  1.00105.61           C
ATOM   4559  CG  PHE A 629      44.292 106.482  49.472  1.00105.61           C
ATOM   4560  CD1 PHE A 629      44.703 107.187  48.363  1.00105.61           C
ATOM   4561  CD2 PHE A 629      45.226 105.790  50.205  1.00105.61           C
ATOM   4562  CE1 PHE A 629      46.028 107.224  48.001  1.00105.61           C
ATOM   4563  CE2 PHE A 629      46.551 105.823  49.845  1.00105.61           C
ATOM   4564  CZ  PHE A 629      46.958 106.541  48.746  1.00105.61           C
ATOM   4565  C   PHE A 629      40.918 107.732  50.452  1.00105.61           C
ATOM   4566  O   PHE A 629      40.335 107.671  51.534  1.00105.61           O
ATOM   4567  N   GLU A 630      40.267 107.771  49.276  1.00248.11           N
ATOM   4568  CA  GLU A 630      38.852 107.600  49.140  1.00248.11           C
ATOM   4569  CB  GLU A 630      38.065 108.841  49.596  1.00248.11           C
ATOM   4570  CG  GLU A 630      36.560 108.753  49.345  1.00248.11           C
ATOM   4571  CD  GLU A 630      35.922 110.042  49.843  1.00248.11           C
ATOM   4572  OE1 GLU A 630      36.675 110.922  50.339  1.00248.11           O
ATOM   4573  OE2 GLU A 630      34.672 110.164  49.735  1.00248.11           O
ATOM   4574  C   GLU A 630      38.597 107.457  47.666  1.00248.11           C
ATOM   4575  O   GLU A 630      37.988 108.323  47.042  1.00248.11           O
ATOM   4576  N   HIS A 631      38.922 106.279  47.110  1.00180.75           N
ATOM   4577  CA  HIS A 631      38.802 105.976  45.705  1.00180.75           C
ATOM   4578  ND1 HIS A 631      37.118 104.340  43.437  1.00180.75           N
ATOM   4579  CG  HIS A 631      37.098 105.674  43.778  1.00180.75           C
ATOM   4580  CB  HIS A 631      37.374 106.213  45.159  1.00180.75           C
ATOM   4581  NE2 HIS A 631      36.624 105.461  41.581  1.00180.75           N
ATOM   4582  CD2 HIS A 631      36.795 106.344  42.632  1.00180.75           C
ATOM   4583  CE1 HIS A 631      36.828 104.269  42.113  1.00180.75           C
ATOM   4584  C   HIS A 631      39.814 106.663  44.807  1.00180.75           C
ATOM   4585  O   HIS A 631      39.533 106.958  43.647  1.00180.75           O
ATOM   4586  N   GLY A 632      41.073 106.848  45.263  1.00 64.33           N
ATOM   4587  CA  GLY A 632      42.042 107.354  44.326  1.00 64.33           C
ATOM   4588  C   GLY A 632      42.340 108.822  44.475  1.00 64.33           C
ATOM   4589  O   GLY A 632      42.562 109.502  43.474  1.00 64.33           O
ATOM   4590  N   THR A 633      42.300 109.374  45.707  1.00 78.78           N
ATOM   4591  CA  THR A 633      42.733 110.738  45.891  1.00 78.78           C
ATOM   4592  CB  THR A 633      41.598 111.704  46.057  1.00 78.78           C
ATOM   4593  OG1 THR A 633      40.751 111.666  44.919  1.00 78.78           O
ATOM   4594  CG2 THR A 633      42.179 113.117  46.238  1.00 78.78           C
ATOM   4595  C   THR A 633      43.549 110.795  47.161  1.00 78.78           C
ATOM   4596  O   THR A 633      42.975 110.822  48.246  1.00 78.78           O
ATOM   4597  N   ALA A 634      44.901 110.887  47.080  1.00105.36           N
ATOM   4598  CA  ALA A 634      45.703 110.815  48.285  1.00105.36           C
ATOM   4599  CB  ALA A 634      47.118 110.262  48.041  1.00105.36           C
ATOM   4600  C   ALA A 634      45.865 112.176  48.924  1.00105.36           C
ATOM   4601  O   ALA A 634      46.403 113.086  48.304  1.00105.36           O
ATOM   4602  N   VAL A 635      45.258 112.413  50.114  1.00143.61           N
ATOM   4603  CA  VAL A 635      45.408 113.684  50.786  1.00143.61           C
ATOM   4604  CB  VAL A 635      44.074 114.199  51.230  1.00143.61           C
ATOM   4605  CG1 VAL A 635      43.245 114.505  49.971  1.00143.61           C
ATOM   4606  CG2 VAL A 635      43.420 113.139  52.132  1.00143.61           C
ATOM   4607  C   VAL A 635      46.367 113.865  51.953  1.00143.61           C
ATOM   4608  O   VAL A 635      47.379 114.558  51.853  1.00143.61           O
ATOM   4609  N   GLU A 636      46.075 113.188  53.096  1.00 99.70           N
ATOM   4610  CA  GLU A 636      46.721 113.456  54.364  1.00 99.70           C
ATOM   4611  CB  GLU A 636      45.725 113.682  55.512  1.00 99.70           C
ATOM   4612  CG  GLU A 636      44.798 114.884  55.345  1.00 99.70           C
ATOM   4613  CD  GLU A 636      43.777 114.791  56.470  1.00 99.70           C
ATOM   4614  OE1 GLU A 636      44.207 114.600  57.639  1.00 99.70           O
ATOM   4615  OE2 GLU A 636      42.557 114.891  56.178  1.00 99.70           O
ATOM   4616  C   GLU A 636      47.478 112.243  54.776  1.00 99.70           C
ATOM   4617  O   GLU A 636      47.073 111.123  54.476  1.00 99.70           O
ATOM   4618  N   ARG A 637      48.608 112.440  55.485  1.00 98.87           N
ATOM   4619  CA  ARG A 637      49.352 111.297  55.921  1.00 98.87           C
ATOM   4620  CB  ARG A 637      50.433 110.856  54.920  1.00 98.87           C
ATOM   4621  CG  ARG A 637      51.231 109.634  55.381  1.00 98.87           C
ATOM   4622  CD  ARG A 637      52.303 109.195  54.381  1.00 98.87           C
ATOM   4623  NE  ARG A 637      53.315 110.285  54.298  1.00 98.87           N
ATOM   4624  CZ  ARG A 637      54.389 110.155  53.466  1.00 98.87           C
ATOM   4625  NH1 ARG A 637      54.533 109.028  52.710  1.00 98.87           N
ATOM   4626  NH2 ARG A 637      55.318 111.152  53.389  1.00 98.87           N
ATOM   4627  C   ARG A 637      50.034 111.638  57.205  1.00 98.87           C
ATOM   4628  O   ARG A 637      50.476 112.768  57.404  1.00 98.87           O
ATOM   4629  N   GLY A 638      50.135 110.651  58.118  1.00 24.85           N
ATOM   4630  CA  GLY A 638      50.793 110.902  59.365  1.00 24.85           C
ATOM   4631  C   GLY A 638      50.078 110.134  60.428  1.00 24.85           C
ATOM   4632  O   GLY A 638      49.226 109.294  60.144  1.00 24.85           O
ATOM   4633  N   THR A 639      50.392 110.445  61.700  1.00 40.03           N
ATOM   4634  CA  THR A 639      49.854 109.726  62.818  1.00 40.03           C
ATOM   4635  CB  THR A 639      50.494 110.136  64.118  1.00 40.03           C
ATOM   4636  OG1 THR A 639      51.900 109.954  64.038  1.00 40.03           O
ATOM   4637  CG2 THR A 639      49.934 109.282  65.269  1.00 40.03           C
ATOM   4638  C   THR A 639      48.382 109.989  62.900  1.00 40.03           C
ATOM   4639  O   THR A 639      47.873 110.972  62.364  1.00 40.03           O
ATOM   4640  N   HIS A 640      47.666 109.094  63.609  1.00 71.17           N
ATOM   4641  CA  HIS A 640      46.240 109.129  63.739  1.00 71.17           C
ATOM   4642  ND1 HIS A 640      43.284 107.590  64.317  1.00 71.17           N
ATOM   4643  CG  HIS A 640      44.298 108.139  65.066  1.00 71.17           C
ATOM   4644  CB  HIS A 640      45.754 108.057  64.727  1.00 71.17           C
ATOM   4645  NE2 HIS A 640      42.324 108.548  66.080  1.00 71.17           N
ATOM   4646  CD2 HIS A 640      43.695 108.722  66.139  1.00 71.17           C
ATOM   4647  CE1 HIS A 640      42.125 107.864  64.969  1.00 71.17           C
ATOM   4648  C   HIS A 640      45.826 110.457  64.274  1.00 71.17           C
ATOM   4649  O   HIS A 640      44.971 111.123  63.692  1.00 71.17           O
ATOM   4650  N   GLU A 641      46.467 110.902  65.367  1.00 36.16           N
ATOM   4651  CA  GLU A 641      46.088 112.126  66.004  1.00 36.16           C
ATOM   4652  CB  GLU A 641      46.981 112.446  67.213  1.00 36.16           C
ATOM   4653  CG  GLU A 641      46.849 111.427  68.347  1.00 36.16           C
ATOM   4654  CD  GLU A 641      47.851 111.793  69.432  1.00 36.16           C
ATOM   4655  OE1 GLU A 641      48.563 112.819  69.260  1.00 36.16           O
ATOM   4656  OE2 GLU A 641      47.921 111.049  70.447  1.00 36.16           O
ATOM   4657  C   GLU A 641      46.243 113.241  65.019  1.00 36.16           C
ATOM   4658  O   GLU A 641      45.387 114.120  64.921  1.00 36.16           O
ATOM   4659  N   GLU A 642      47.326 113.208  64.225  1.00 37.01           N
ATOM   4660  CA  GLU A 642      47.610 114.278  63.315  1.00 37.01           C
ATOM   4661  CB  GLU A 642      48.868 114.005  62.474  1.00 37.01           C
ATOM   4662  CG  GLU A 642      50.151 113.941  63.305  1.00 37.01           C
ATOM   4663  CD  GLU A 642      51.296 113.569  62.375  1.00 37.01           C
ATOM   4664  OE1 GLU A 642      51.430 114.225  61.307  1.00 37.01           O
ATOM   4665  OE2 GLU A 642      52.049 112.618  62.716  1.00 37.01           O
ATOM   4666  C   GLU A 642      46.463 114.437  62.365  1.00 37.01           C
ATOM   4667  O   GLU A 642      46.055 115.558  62.069  1.00 37.01           O
ATOM   4668  N   LEU A 643      45.917 113.324  61.843  1.00 95.70           N
ATOM   4669  CA  LEU A 643      44.818 113.426  60.920  1.00 95.70           C
ATOM   4670  CB  LEU A 643      44.470 112.130  60.174  1.00 95.70           C
ATOM   4671  CG  LEU A 643      45.507 111.765  59.100  1.00 95.70           C
ATOM   4672  CD1 LEU A 643      46.834 111.303  59.724  1.00 95.70           C
ATOM   4673  CD2 LEU A 643      44.918 110.790  58.070  1.00 95.70           C
ATOM   4674  C   LEU A 643      43.580 113.911  61.603  1.00 95.70           C
ATOM   4675  O   LEU A 643      42.785 114.630  60.998  1.00 95.70           O
ATOM   4676  N   LEU A 644      43.354 113.494  62.864  1.00 33.20           N
ATOM   4677  CA  LEU A 644      42.189 113.934  63.579  1.00 33.20           C
ATOM   4678  CB  LEU A 644      42.074 113.326  64.986  1.00 33.20           C
ATOM   4679  CG  LEU A 644      41.864 111.802  65.001  1.00 33.20           C
ATOM   4680  CD1 LEU A 644      41.731 111.286  66.442  1.00 33.20           C
ATOM   4681  CD2 LEU A 644      40.686 111.386  64.106  1.00 33.20           C
ATOM   4682  C   LEU A 644      42.316 115.413  63.759  1.00 33.20           C
ATOM   4683  O   LEU A 644      41.345 116.157  63.623  1.00 33.20           O
ATOM   4684  N   GLU A 645      43.544 115.871  64.065  1.00 64.84           N
ATOM   4685  CA  GLU A 645      43.810 117.264  64.273  1.00 64.84           C
ATOM   4686  CB  GLU A 645      45.286 117.525  64.621  1.00 64.84           C
ATOM   4687  CG  GLU A 645      45.618 118.996  64.872  1.00 64.84           C
ATOM   4688  CD  GLU A 645      47.102 119.080  65.200  1.00 64.84           C
ATOM   4689  OE1 GLU A 645      47.764 118.008  65.215  1.00 64.84           O
ATOM   4690  OE2 GLU A 645      47.593 120.215  65.440  1.00 64.84           O
ATOM   4691  C   GLU A 645      43.507 117.957  62.989  1.00 64.84           C
ATOM   4692  O   GLU A 645      42.966 119.061  62.969  1.00 64.84           O
ATOM   4693  N   ARG A 646      43.846 117.290  61.873  1.00122.01           N
ATOM   4694  CA  ARG A 646      43.610 117.797  60.558  1.00122.01           C
ATOM   4695  CB  ARG A 646      44.135 116.861  59.458  1.00122.01           C
ATOM   4696  CG  ARG A 646      43.731 117.286  58.045  1.00122.01           C
ATOM   4697  CD  ARG A 646      44.323 118.622  57.597  1.00122.01           C
ATOM   4698  NE  ARG A 646      43.831 118.877  56.213  1.00122.01           N
ATOM   4699  CZ  ARG A 646      42.609 119.454  56.022  1.00122.01           C
ATOM   4700  NH1 ARG A 646      41.842 119.800  57.098  1.00122.01           N
ATOM   4701  NH2 ARG A 646      42.150 119.683  54.757  1.00122.01           N
ATOM   4702  C   ARG A 646      42.132 117.929  60.381  1.00122.01           C
ATOM   4703  O   ARG A 646      41.675 118.776  59.617  1.00122.01           O
ATOM   4704  N   LYS A 647      41.355 117.047  61.041  1.00154.64           N
ATOM   4705  CA  LYS A 647      39.920 117.055  60.974  1.00154.64           C
ATOM   4706  CB  LYS A 647      39.250 118.200  61.758  1.00154.64           C
ATOM   4707  CG  LYS A 647      39.641 119.602  61.306  1.00154.64           C
ATOM   4708  CD  LYS A 647      38.763 120.699  61.909  1.00154.64           C
ATOM   4709  CE  LYS A 647      39.223 121.162  63.293  1.00154.64           C
ATOM   4710  NZ  LYS A 647      40.295 122.174  63.157  1.00154.64           N
ATOM   4711  C   LYS A 647      39.535 117.081  59.534  1.00154.64           C
ATOM   4712  O   LYS A 647      38.595 117.763  59.128  1.00154.64           O
ATOM   4713  N   GLY A 648      40.289 116.311  58.728  1.00 32.53           N
ATOM   4714  CA  GLY A 648      40.088 116.240  57.314  1.00 32.53           C
ATOM   4715  C   GLY A 648      39.440 114.935  56.969  1.00 32.53           C
ATOM   4716  O   GLY A 648      38.416 114.561  57.539  1.00 32.53           O
ATOM   4717  N   VAL A 649      40.028 114.229  55.979  1.00109.42           N
ATOM   4718  CA  VAL A 649      39.486 113.003  55.467  1.00109.42           C
ATOM   4719  CB  VAL A 649      40.255 112.486  54.282  1.00109.42           C
ATOM   4720  CG1 VAL A 649      41.716 112.231  54.691  1.00109.42           C
ATOM   4721  CG2 VAL A 649      39.533 111.240  53.743  1.00109.42           C
ATOM   4722  C   VAL A 649      39.437 111.923  56.508  1.00109.42           C
ATOM   4723  O   VAL A 649      38.384 111.331  56.733  1.00109.42           O
ATOM   4724  N   TYR A 650      40.559 111.646  57.196  1.00 87.54           N
ATOM   4725  CA  TYR A 650      40.577 110.563  58.139  1.00 87.54           C
ATOM   4726  CB  TYR A 650      41.979 110.368  58.734  1.00 87.54           C
ATOM   4727  CG  TYR A 650      41.916 109.248  59.706  1.00 87.54           C
ATOM   4728  CD1 TYR A 650      41.819 107.946  59.274  1.00 87.54           C
ATOM   4729  CD2 TYR A 650      41.971 109.512  61.052  1.00 87.54           C
ATOM   4730  CE1 TYR A 650      41.764 106.915  60.181  1.00 87.54           C
ATOM   4731  CE2 TYR A 650      41.917 108.487  61.961  1.00 87.54           C
ATOM   4732  CZ  TYR A 650      41.812 107.190  61.526  1.00 87.54           C
ATOM   4733  OH  TYR A 650      41.756 106.148  62.472  1.00 87.54           O
ATOM   4734  C   TYR A 650      39.614 110.843  59.246  1.00 87.54           C
ATOM   4735  O   TYR A 650      38.727 110.042  59.545  1.00 87.54           O
ATOM   4736  N   PHE A 651      39.714 112.050  59.818  1.00 67.67           N
ATOM   4737  CA  PHE A 651      38.913 112.432  60.942  1.00 67.67           C
ATOM   4738  CB  PHE A 651      39.154 113.918  61.269  1.00 67.67           C
ATOM   4739  CG  PHE A 651      38.315 114.360  62.416  1.00 67.67           C
ATOM   4740  CD1 PHE A 651      38.702 114.109  63.711  1.00 67.67           C
ATOM   4741  CD2 PHE A 651      37.148 115.051  62.188  1.00 67.67           C
ATOM   4742  CE1 PHE A 651      37.925 114.530  64.764  1.00 67.67           C
ATOM   4743  CE2 PHE A 651      36.367 115.474  63.237  1.00 67.67           C
ATOM   4744  CZ  PHE A 651      36.756 115.212  64.528  1.00 67.67           C
ATOM   4745  C   PHE A 651      37.471 112.256  60.573  1.00 67.67           C
ATOM   4746  O   PHE A 651      36.717 111.594  61.288  1.00 67.67           O
ATOM   4747  N   THR A 652      37.059 112.811  59.418  1.00 51.19           N
ATOM   4748  CA  THR A 652      35.674 112.760  59.047  1.00 51.19           C
ATOM   4749  CB  THR A 652      35.401 113.460  57.749  1.00 51.19           C
ATOM   4750  OG1 THR A 652      35.794 114.821  57.833  1.00 51.19           O
ATOM   4751  CG2 THR A 652      33.896 113.361  57.446  1.00 51.19           C
ATOM   4752  C   THR A 652      35.224 111.344  58.884  1.00 51.19           C
ATOM   4753  O   THR A 652      34.290 110.913  59.551  1.00 51.19           O
ATOM   4754  N   LEU A 653      35.911 110.547  58.050  1.00100.84           N
ATOM   4755  CA  LEU A 653      35.444 109.210  57.820  1.00100.84           C
ATOM   4756  CB  LEU A 653      36.309 108.447  56.807  1.00100.84           C
ATOM   4757  CG  LEU A 653      36.087 108.912  55.355  1.00100.84           C
ATOM   4758  CD1 LEU A 653      36.312 110.420  55.186  1.00100.84           C
ATOM   4759  CD2 LEU A 653      36.949 108.092  54.390  1.00100.84           C
ATOM   4760  C   LEU A 653      35.458 108.481  59.120  1.00100.84           C
ATOM   4761  O   LEU A 653      34.546 107.709  59.417  1.00100.84           O
ATOM   4762  N   VAL A 654      36.482 108.734  59.950  1.00 39.62           N
ATOM   4763  CA  VAL A 654      36.524 108.059  61.212  1.00 39.62           C
ATOM   4764  CB  VAL A 654      37.695 108.442  62.065  1.00 39.62           C
ATOM   4765  CG1 VAL A 654      37.517 107.794  63.449  1.00 39.62           C
ATOM   4766  CG2 VAL A 654      38.981 107.997  61.351  1.00 39.62           C
ATOM   4767  C   VAL A 654      35.286 108.420  61.961  1.00 39.62           C
ATOM   4768  O   VAL A 654      34.660 107.559  62.578  1.00 39.62           O
ATOM   4769  N   THR A 655      34.893 109.707  61.924  1.00110.78           N
ATOM   4770  CA  THR A 655      33.718 110.091  62.649  1.00110.78           C
ATOM   4771  CB  THR A 655      33.479 111.576  62.752  1.00110.78           C
ATOM   4772  OG1 THR A 655      33.151 112.142  61.494  1.00110.78           O
ATOM   4773  CG2 THR A 655      34.752 112.231  63.312  1.00110.78           C
ATOM   4774  C   THR A 655      32.530 109.458  61.999  1.00110.78           C
ATOM   4775  O   THR A 655      31.586 109.074  62.686  1.00110.78           O
ATOM   4776  N   LEU A 656      32.538 109.314  60.656  1.00145.73           N
ATOM   4777  CA  LEU A 656      31.370 108.764  60.028  1.00145.73           C
ATOM   4778  CB  LEU A 656      31.454 108.651  58.491  1.00145.73           C
ATOM   4779  CG  LEU A 656      31.092 109.938  57.720  1.00145.73           C
ATOM   4780  CD1 LEU A 656      29.602 110.275  57.894  1.00145.73           C
ATOM   4781  CD2 LEU A 656      32.001 111.121  58.073  1.00145.73           C
ATOM   4782  C   LEU A 656      31.092 107.398  60.569  1.00145.73           C
ATOM   4783  O   LEU A 656      29.962 107.112  60.962  1.00145.73           O
ATOM   4784  N   GLN A 657      32.104 106.513  60.631  1.00109.07           N
ATOM   4785  CA  GLN A 657      31.814 105.207  61.150  1.00109.07           C
ATOM   4786  CB  GLN A 657      32.975 104.196  61.056  1.00109.07           C
ATOM   4787  CG  GLN A 657      33.174 103.565  59.674  1.00109.07           C
ATOM   4788  CD  GLN A 657      34.277 104.293  58.923  1.00109.07           C
ATOM   4789  OE1 GLN A 657      34.097 105.408  58.438  1.00109.07           O
ATOM   4790  NE2 GLN A 657      35.460 103.632  58.810  1.00109.07           N
ATOM   4791  C   GLN A 657      31.455 105.320  62.591  1.00109.07           C
ATOM   4792  O   GLN A 657      30.538 104.639  63.046  1.00109.07           O
ATOM   4793  N   SER A 658      32.187 106.148  63.361  1.00222.06           N
ATOM   4794  CA  SER A 658      31.816 106.309  64.738  1.00222.06           C
ATOM   4795  CB  SER A 658      31.698 104.984  65.508  1.00222.06           C
ATOM   4796  OG  SER A 658      31.330 105.235  66.855  1.00222.06           O
ATOM   4797  C   SER A 658      32.873 107.109  65.415  1.00222.06           C
ATOM   4798  O   SER A 658      34.037 107.087  65.016  1.00222.06           O
ATOM   4799  N   GLN A 659      32.482 107.841  66.475  1.00321.91           N
ATOM   4800  CA  GLN A 659      33.439 108.625  67.192  1.00321.91           C
ATOM   4801  CB  GLN A 659      33.519 110.087  66.703  1.00321.91           C
ATOM   4802  CG  GLN A 659      32.229 110.891  66.897  1.00321.91           C
ATOM   4803  CD  GLN A 659      32.208 111.462  68.310  1.00321.91           C
ATOM   4804  OE1 GLN A 659      33.183 111.352  69.054  1.00321.91           O
ATOM   4805  NE2 GLN A 659      31.066 112.092  68.694  1.00321.91           N
ATOM   4806  C   GLN A 659      33.013 108.646  68.620  1.00321.91           C
ATOM   4807  O   GLN A 659      31.822 108.612  68.923  1.00321.91           O
ATOM   4808  N   GLY A 660      33.991 108.679  69.546  1.00121.74           N
ATOM   4809  CA  GLY A 660      33.641 108.771  70.932  1.00121.74           C
ATOM   4810  C   GLY A 660      34.706 108.099  71.732  1.00121.74           C
ATOM   4811  O   GLY A 660      35.154 107.002  71.403  1.00121.74           O
ATOM   4812  N   ASN A 661      35.135 108.765  72.819  1.00221.63           N
ATOM   4813  CA  ASN A 661      36.110 108.200  73.702  1.00221.63           C
ATOM   4814  CB  ASN A 661      37.554 108.608  73.357  1.00221.63           C
ATOM   4815  CG  ASN A 661      38.509 107.785  74.211  1.00221.63           C
ATOM   4816  OD1 ASN A 661      38.415 107.766  75.437  1.00221.63           O
ATOM   4817  ND2 ASN A 661      39.459 107.078  73.542  1.00221.63           N
ATOM   4818  C   ASN A 661      35.800 108.745  75.056  1.00221.63           C
ATOM   4819  O   ASN A 661      35.460 109.920  75.192  1.00221.63           O
ATOM   4820  N   GLN A 662      35.882 107.903  76.103  1.00313.71           N
ATOM   4821  CA  GLN A 662      35.606 108.421  77.408  1.00313.71           C
ATOM   4822  CB  GLN A 662      34.167 108.139  77.885  1.00313.71           C
ATOM   4823  CG  GLN A 662      33.842 108.686  79.279  1.00313.71           C
ATOM   4824  CD  GLN A 662      34.350 107.703  80.325  1.00313.71           C
ATOM   4825  OE1 GLN A 662      34.566 108.064  81.481  1.00313.71           O
ATOM   4826  NE2 GLN A 662      34.544 106.422  79.912  1.00313.71           N
ATOM   4827  C   GLN A 662      36.548 107.770  78.364  1.00313.71           C
ATOM   4828  O   GLN A 662      36.814 106.573  78.274  1.00313.71           O
ATOM   4829  N   ALA A 663      37.099 108.564  79.302  1.00283.16           N
ATOM   4830  CA  ALA A 663      37.967 108.010  80.296  1.00283.16           C
ATOM   4831  CB  ALA A 663      39.461 108.148  79.957  1.00283.16           C
ATOM   4832  C   ALA A 663      37.727 108.782  81.550  1.00283.16           C
ATOM   4833  O   ALA A 663      37.481 109.987  81.510  1.00283.16           O
ATOM   4834  N   LEU A 664      37.770 108.097  82.708  1.00267.43           N
ATOM   4835  CA  LEU A 664      37.579 108.792  83.946  1.00267.43           C
ATOM   4836  CB  LEU A 664      36.220 108.474  84.609  1.00267.43           C
ATOM   4837  CG  LEU A 664      35.824 109.335  85.835  1.00267.43           C
ATOM   4838  CD1 LEU A 664      34.453 108.896  86.375  1.00267.43           C
ATOM   4839  CD2 LEU A 664      36.889 109.353  86.944  1.00267.43           C
ATOM   4840  C   LEU A 664      38.668 108.320  84.851  1.00267.43           C
ATOM   4841  O   LEU A 664      38.916 107.120  84.961  1.00267.43           O
ATOM   4842  N   ASN A 665      39.366 109.261  85.513  1.00208.93           N
ATOM   4843  CA  ASN A 665      40.392 108.855  86.426  1.00208.93           C
ATOM   4844  CB  ASN A 665      41.815 109.155  85.926  1.00208.93           C
ATOM   4845  CG  ASN A 665      42.093 108.250  84.734  1.00208.93           C
ATOM   4846  OD1 ASN A 665      42.344 108.722  83.626  1.00208.93           O
ATOM   4847  ND2 ASN A 665      42.047 106.911  84.965  1.00208.93           N
ATOM   4848  C   ASN A 665      40.196 109.629  87.686  1.00208.93           C
ATOM   4849  O   ASN A 665      40.006 110.844  87.656  1.00208.93           O
ATOM   4850  N   GLU A 666      40.214 108.932  88.838  1.00303.13           N
ATOM   4851  CA  GLU A 666      40.074 109.619  90.088  1.00303.13           C
ATOM   4852  CB  GLU A 666      38.645 109.578  90.655  1.00303.13           C
ATOM   4853  CG  GLU A 666      37.625 110.331  89.797  1.00303.13           C
ATOM   4854  CD  GLU A 666      37.940 111.818  89.880  1.00303.13           C
ATOM   4855  OE1 GLU A 666      38.939 112.175  90.559  1.00303.13           O
ATOM   4856  OE2 GLU A 666      37.185 112.617  89.264  1.00303.13           O
ATOM   4857  C   GLU A 666      40.956 108.917  91.067  1.00303.13           C
ATOM   4858  O   GLU A 666      41.051 107.691  91.058  1.00303.13           O
ATOM   4859  N   GLU A 667      41.647 109.684  91.931  1.00257.69           N
ATOM   4860  CA  GLU A 667      42.483 109.048  92.905  1.00257.69           C
ATOM   4861  CB  GLU A 667      43.986 109.170  92.599  1.00257.69           C
ATOM   4862  CG  GLU A 667      44.413 108.416  91.338  1.00257.69           C
ATOM   4863  CD  GLU A 667      44.271 106.926  91.610  1.00257.69           C
ATOM   4864  OE1 GLU A 667      43.852 106.569  92.743  1.00257.69           O
ATOM   4865  OE2 GLU A 667      44.579 106.124  90.688  1.00257.69           O
ATOM   4866  C   GLU A 667      42.244 109.723  94.215  1.00257.69           C
ATOM   4867  O   GLU A 667      42.204 110.950  94.295  1.00257.69           O
ATOM   4868  N   ASP A 668      42.053 108.924  95.282  1.00191.91           N
ATOM   4869  CA  ASP A 668      41.858 109.496  96.581  1.00191.91           C
ATOM   4870  CB  ASP A 668      40.425 109.338  97.119  1.00191.91           C
ATOM   4871  CG  ASP A 668      40.297 110.154  98.399  1.00191.91           C
ATOM   4872  OD1 ASP A 668      41.338 110.672  98.884  1.00191.91           O
ATOM   4873  OD2 ASP A 668      39.150 110.277  98.906  1.00191.91           O
ATOM   4874  C   ASP A 668      42.767 108.770  97.516  1.00191.91           C
ATOM   4875  O   ASP A 668      42.683 107.550  97.652  1.00191.91           O
ATOM   4876  N   ILE A 669      43.684 109.503  98.176  1.00164.24           N
ATOM   4877  CA  ILE A 669      44.568 108.850  99.093  1.00164.24           C
ATOM   4878  CB  ILE A 669      46.025 108.997  98.745  1.00164.24           C
ATOM   4879  CG2 ILE A 669      46.243 108.343  97.371  1.00164.24           C
ATOM   4880  CG1 ILE A 669      46.470 110.469  98.806  1.00164.24           C
ATOM   4881  CD1 ILE A 669      45.762 111.378  97.802  1.00164.24           C
ATOM   4882  C   ILE A 669      44.368 109.467 100.438  1.00164.24           C
ATOM   4883  O   ILE A 669      44.389 110.689 100.582  1.00164.24           O
ATOM   4884  N   LYS A 670      44.136 108.625 101.463  1.00226.08           N
ATOM   4885  CA  LYS A 670      43.975 109.138 102.790  1.00226.08           C
ATOM   4886  CB  LYS A 670      42.538 109.024 103.326  1.00226.08           C
ATOM   4887  CG  LYS A 670      42.051 107.579 103.451  1.00226.08           C
ATOM   4888  CD  LYS A 670      40.770 107.429 104.274  1.00226.08           C
ATOM   4889  CE  LYS A 670      39.515 107.912 103.545  1.00226.08           C
ATOM   4890  NZ  LYS A 670      38.327 107.722 104.407  1.00226.08           N
ATOM   4891  C   LYS A 670      44.842 108.315 103.684  1.00226.08           C
ATOM   4892  O   LYS A 670      44.818 107.086 103.624  1.00226.08           O
ATOM   4893  N   ASP A 671      45.653 108.978 104.529  1.00227.33           N
ATOM   4894  CA  ASP A 671      46.493 108.242 105.427  1.00227.33           C
ATOM   4895  CB  ASP A 671      47.987 108.308 105.064  1.00227.33           C
ATOM   4896  CG  ASP A 671      48.740 107.332 105.957  1.00227.33           C
ATOM   4897  OD1 ASP A 671      48.099 106.742 106.867  1.00227.33           O
ATOM   4898  OD2 ASP A 671      49.968 107.159 105.736  1.00227.33           O
ATOM   4899  C   ASP A 671      46.340 108.847 106.783  1.00227.33           C
ATOM   4900  O   ASP A 671      46.593 110.036 106.972  1.00227.33           O
ATOM   4901  N   ALA A 672      45.896 108.044 107.769  1.00274.86           N
ATOM   4902  CA  ALA A 672      45.771 108.574 109.094  1.00274.86           C
ATOM   4903  CB  ALA A 672      44.315 108.814 109.528  1.00274.86           C
ATOM   4904  C   ALA A 672      46.347 107.565 110.031  1.00274.86           C
ATOM   4905  O   ALA A 672      46.212 106.361 109.822  1.00274.86           O
ATOM   4906  N   THR A 673      47.035 108.039 111.087  1.00246.16           N
ATOM   4907  CA  THR A 673      47.580 107.124 112.045  1.00246.16           C
ATOM   4908  CB  THR A 673      49.066 106.955 111.940  1.00246.16           C
ATOM   4909  OG1 THR A 673      49.417 106.481 110.649  1.00246.16           O
ATOM   4910  CG2 THR A 673      49.520 105.953 113.015  1.00246.16           C
ATOM   4911  C   THR A 673      47.299 107.679 113.401  1.00246.16           C
ATOM   4912  O   THR A 673      47.275 108.894 113.592  1.00246.16           O
ATOM   4913  N   GLU A 674      47.054 106.791 114.383  1.00218.39           N
ATOM   4914  CA  GLU A 674      46.815 107.258 115.715  1.00218.39           C
ATOM   4915  CB  GLU A 674      45.355 107.091 116.169  1.00218.39           C
ATOM   4916  CG  GLU A 674      44.372 107.968 115.390  1.00218.39           C
ATOM   4917  CD  GLU A 674      42.976 107.705 115.936  1.00218.39           C
ATOM   4918  OE1 GLU A 674      42.856 106.869 116.870  1.00218.39           O
ATOM   4919  OE2 GLU A 674      42.012 108.336 115.426  1.00218.39           O
ATOM   4920  C   GLU A 674      47.655 106.427 116.628  1.00218.39           C
ATOM   4921  O   GLU A 674      47.662 105.201 116.532  1.00218.39           O
ATOM   4922  N   ASP A 675      48.411 107.081 117.531  1.00223.57           N
ATOM   4923  CA  ASP A 675      49.212 106.330 118.451  1.00223.57           C
ATOM   4924  CB  ASP A 675      50.706 106.271 118.065  1.00223.57           C
ATOM   4925  CG  ASP A 675      51.289 107.678 117.997  1.00223.57           C
ATOM   4926  OD1 ASP A 675      50.502 108.641 117.790  1.00223.57           O
ATOM   4927  OD2 ASP A 675      52.533 107.807 118.151  1.00223.57           O
ATOM   4928  C   ASP A 675      49.074 106.938 119.812  1.00223.57           C
ATOM   4929  O   ASP A 675      49.535 108.050 120.064  1.00223.57           O
ATOM   4930  N   ASP A 676      48.390 106.226 120.728  1.00228.92           N
ATOM   4931  CA  ASP A 676      48.259 106.721 122.067  1.00228.92           C
ATOM   4932  CB  ASP A 676      46.837 107.201 122.421  1.00228.92           C
ATOM   4933  CG  ASP A 676      45.875 106.027 122.303  1.00228.92           C
ATOM   4934  OD1 ASP A 676      45.911 105.337 121.250  1.00228.92           O
ATOM   4935  OD2 ASP A 676      45.085 105.810 123.261  1.00228.92           O
ATOM   4936  C   ASP A 676      48.616 105.605 122.994  1.00228.92           C
ATOM   4937  O   ASP A 676      48.075 104.505 122.895  1.00228.92           O
ATOM   4938  N   MET A 677      49.573 105.847 123.910  1.00273.09           N
ATOM   4939  CA  MET A 677      49.923 104.803 124.825  1.00273.09           C
ATOM   4940  CB  MET A 677      51.334 104.238 124.587  1.00273.09           C
ATOM   4941  CG  MET A 677      52.446 105.270 124.786  1.00273.09           C
ATOM   4942  SD  MET A 677      54.125 104.630 124.514  1.00273.09           S
ATOM   4943  CE  MET A 677      54.962 106.201 124.873  1.00273.09           C
ATOM   4944  C   MET A 677      49.900 105.367 126.209  1.00273.09           C
ATOM   4945  O   MET A 677      50.595 106.338 126.506  1.00273.09           O
ATOM   4946  N   LEU A 678      49.067 104.786 127.095  1.00273.20           N
ATOM   4947  CA  LEU A 678      49.065 105.236 128.454  1.00273.20           C
ATOM   4948  CB  LEU A 678      48.267 106.543 128.656  1.00273.20           C
ATOM   4949  CG  LEU A 678      48.405 107.233 130.036  1.00273.20           C
ATOM   4950  CD1 LEU A 678      47.557 108.513 130.079  1.00273.20           C
ATOM   4951  CD2 LEU A 678      48.091 106.306 131.222  1.00273.20           C
ATOM   4952  C   LEU A 678      48.410 104.154 129.251  1.00273.20           C
ATOM   4953  O   LEU A 678      47.320 103.698 128.906  1.00273.20           O
ATOM   4954  N   ALA A 679      49.068 103.695 130.332  1.00253.99           N
ATOM   4955  CA  ALA A 679      48.435 102.704 131.149  1.00253.99           C
ATOM   4956  CB  ALA A 679      48.869 101.265 130.822  1.00253.99           C
ATOM   4957  C   ALA A 679      48.827 102.971 132.564  1.00253.99           C
ATOM   4958  O   ALA A 679      49.983 103.279 132.852  1.00253.99           O
ATOM   4959  N   ARG A 680      47.853 102.878 133.488  1.00348.40           N
ATOM   4960  CA  ARG A 680      48.141 103.059 134.879  1.00348.40           C
ATOM   4961  CB  ARG A 680      48.222 104.534 135.309  1.00348.40           C
ATOM   4962  CG  ARG A 680      48.378 104.726 136.819  1.00348.40           C
ATOM   4963  CD  ARG A 680      49.729 104.279 137.379  1.00348.40           C
ATOM   4964  NE  ARG A 680      49.695 104.534 138.847  1.00348.40           N
ATOM   4965  CZ  ARG A 680      50.033 105.763 139.333  1.00348.40           C
ATOM   4966  NH1 ARG A 680      50.426 106.749 138.475  1.00348.40           N
ATOM   4967  NH2 ARG A 680      49.970 106.012 140.674  1.00348.40           N
ATOM   4968  C   ARG A 680      47.014 102.442 135.637  1.00348.40           C
ATOM   4969  O   ARG A 680      45.865 102.486 135.202  1.00348.40           O
ATOM   4970  N   THR A 681      47.321 101.825 136.792  1.00252.80           N
ATOM   4971  CA  THR A 681      46.271 101.252 137.577  1.00252.80           C
ATOM   4972  CB  THR A 681      46.042  99.796 137.288  1.00252.80           C
ATOM   4973  OG1 THR A 681      45.683  99.639 135.923  1.00252.80           O
ATOM   4974  CG2 THR A 681      44.920  99.259 138.193  1.00252.80           C
ATOM   4975  C   THR A 681      46.649 101.406 139.012  1.00252.80           C
ATOM   4976  O   THR A 681      47.823 101.558 139.346  1.00252.80           O
ATOM   4977  N   PHE A 682      45.642 101.387 139.905  1.00287.37           N
ATOM   4978  CA  PHE A 682      45.914 101.529 141.303  1.00287.37           C
ATOM   4979  CB  PHE A 682      45.083 102.649 141.958  1.00287.37           C
ATOM   4980  CG  PHE A 682      45.492 102.794 143.384  1.00287.37           C
ATOM   4981  CD1 PHE A 682      46.575 103.572 143.724  1.00287.37           C
ATOM   4982  CD2 PHE A 682      44.788 102.158 144.380  1.00287.37           C
ATOM   4983  CE1 PHE A 682      46.952 103.712 145.039  1.00287.37           C
ATOM   4984  CE2 PHE A 682      45.161 102.295 145.697  1.00287.37           C
ATOM   4985  CZ  PHE A 682      46.245 103.072 146.028  1.00287.37           C
ATOM   4986  C   PHE A 682      45.533 100.235 141.945  1.00287.37           C
ATOM   4987  O   PHE A 682      44.512  99.639 141.608  1.00287.37           O
ATOM   4988  N   SER A 683      46.375  99.752 142.878  1.00211.63           N
ATOM   4989  CA  SER A 683      46.081  98.528 143.563  1.00211.63           C
ATOM   4990  CB  SER A 683      46.918  97.322 143.104  1.00211.63           C
ATOM   4991  OG  SER A 683      46.559  96.956 141.781  1.00211.63           O
ATOM   4992  C   SER A 683      46.413  98.756 144.994  1.00211.63           C
ATOM   4993  O   SER A 683      47.052  99.748 145.340  1.00211.63           O
ATOM   4994  N   ARG A 684      45.969  97.845 145.877  1.00220.19           N
ATOM   4995  CA  ARG A 684      46.267  98.064 147.256  1.00220.19           C
ATOM   4996  CB  ARG A 684      45.188  97.526 148.210  1.00220.19           C
ATOM   4997  CG  ARG A 684      43.827  98.199 148.037  1.00220.19           C
ATOM   4998  CD  ARG A 684      42.784  97.716 149.045  1.00220.19           C
ATOM   4999  NE  ARG A 684      43.054  98.417 150.331  1.00220.19           N
ATOM   5000  CZ  ARG A 684      42.517  99.651 150.554  1.00220.19           C
ATOM   5001  NH1 ARG A 684      41.746 100.235 149.590  1.00220.19           N
ATOM   5002  NH2 ARG A 684      42.738 100.293 151.739  1.00220.19           N
ATOM   5003  C   ARG A 684      47.524  97.328 147.572  1.00220.19           C
ATOM   5004  O   ARG A 684      47.514  96.116 147.781  1.00220.19           O
ATOM   5005  N   GLY A 685      48.652  98.060 147.594  1.00 42.04           N
ATOM   5006  CA  GLY A 685      49.905  97.490 147.987  1.00 42.04           C
ATOM   5007  C   GLY A 685      50.362  96.518 146.950  1.00 42.04           C
ATOM   5008  O   GLY A 685      51.265  95.723 147.204  1.00 42.04           O
ATOM   5009  N   SER A 686      49.758  96.546 145.749  1.00150.99           N
ATOM   5010  CA  SER A 686      50.194  95.604 144.762  1.00150.99           C
ATOM   5011  CB  SER A 686      49.076  94.669 144.270  1.00150.99           C
ATOM   5012  OG  SER A 686      48.550  93.917 145.353  1.00150.99           O
ATOM   5013  C   SER A 686      50.653  96.379 143.573  1.00150.99           C
ATOM   5014  O   SER A 686      50.037  97.375 143.198  1.00150.99           O
ATOM   5015  N   TYR A 687      51.768  95.947 142.954  1.00267.02           N
ATOM   5016  CA  TYR A 687      52.213  96.630 141.777  1.00267.02           C
ATOM   5017  CB  TYR A 687      53.642  97.199 141.848  1.00267.02           C
ATOM   5018  CG  TYR A 687      53.620  98.371 142.761  1.00267.02           C
ATOM   5019  CD1 TYR A 687      53.206  99.591 142.282  1.00267.02           C
ATOM   5020  CD2 TYR A 687      53.987  98.258 144.082  1.00267.02           C
ATOM   5021  CE1 TYR A 687      53.172 100.691 143.104  1.00267.02           C
ATOM   5022  CE2 TYR A 687      53.956  99.356 144.910  1.00267.02           C
ATOM   5023  CZ  TYR A 687      53.549 100.574 144.419  1.00267.02           C
ATOM   5024  OH  TYR A 687      53.515 101.704 145.264  1.00267.02           O
ATOM   5025  C   TYR A 687      52.203  95.662 140.647  1.00267.02           C
ATOM   5026  O   TYR A 687      52.800  94.589 140.723  1.00267.02           O
ATOM   5027  N   GLN A 688      51.484  96.021 139.568  1.00211.72           N
ATOM   5028  CA  GLN A 688      51.469  95.199 138.397  1.00211.72           C
ATOM   5029  CB  GLN A 688      50.107  94.530 138.144  1.00211.72           C
ATOM   5030  CG  GLN A 688      49.648  93.588 139.261  1.00211.72           C
ATOM   5031  CD  GLN A 688      50.221  92.201 139.010  1.00211.72           C
ATOM   5032  OE1 GLN A 688      51.339  92.047 138.520  1.00211.72           O
ATOM   5033  NE2 GLN A 688      49.422  91.153 139.347  1.00211.72           N
ATOM   5034  C   GLN A 688      51.684  96.136 137.255  1.00211.72           C
ATOM   5035  O   GLN A 688      50.762  96.847 136.858  1.00211.72           O
ATOM   5036  N   ASP A 689      52.907  96.177 136.693  1.00 93.30           N
ATOM   5037  CA  ASP A 689      53.079  97.064 135.583  1.00 93.30           C
ATOM   5038  CB  ASP A 689      54.518  97.127 135.040  1.00 93.30           C
ATOM   5039  CG  ASP A 689      54.595  98.269 134.027  1.00 93.30           C
ATOM   5040  OD1 ASP A 689      53.749  98.310 133.093  1.00 93.30           O
ATOM   5041  OD2 ASP A 689      55.515  99.117 134.172  1.00 93.30           O
ATOM   5042  C   ASP A 689      52.209  96.530 134.503  1.00 93.30           C
ATOM   5043  O   ASP A 689      51.502  97.277 133.827  1.00 93.30           O
ATOM   5044  N   SER A 690      52.237  95.195 134.332  1.00161.29           N
ATOM   5045  CA  SER A 690      51.419  94.580 133.338  1.00161.29           C
ATOM   5046  CB  SER A 690      51.864  93.152 132.971  1.00161.29           C
ATOM   5047  OG  SER A 690      53.137  93.179 132.344  1.00161.29           O
ATOM   5048  C   SER A 690      50.039  94.494 133.896  1.00161.29           C
ATOM   5049  O   SER A 690      49.848  94.303 135.097  1.00161.29           O
ATOM   5050  N   LEU A 691      49.038  94.682 133.021  1.00255.87           N
ATOM   5051  CA  LEU A 691      47.670  94.557 133.412  1.00255.87           C
ATOM   5052  CB  LEU A 691      47.087  95.800 134.110  1.00255.87           C
ATOM   5053  CG  LEU A 691      47.644  95.997 135.534  1.00255.87           C
ATOM   5054  CD1 LEU A 691      47.046  97.238 136.209  1.00255.87           C
ATOM   5055  CD2 LEU A 691      47.457  94.723 136.379  1.00255.87           C
ATOM   5056  C   LEU A 691      46.892  94.283 132.171  1.00255.87           C
ATOM   5057  O   LEU A 691      47.398  94.440 131.060  1.00255.87           O
ATOM   5058  N   ARG A 692      45.636  93.832 132.339  1.00279.58           N
ATOM   5059  CA  ARG A 692      44.813  93.527 131.211  1.00279.58           C
ATOM   5060  CB  ARG A 692      44.577  94.725 130.277  1.00279.58           C
[truncated: 382,866 more chars]
