# Supplementary material for: Proteome-wide prediction of targets for aspirin: new insight into the molecular mechanism of aspirin
Source: PeerJ. 2016 Mar 10;4:e1791. doi: 10.7717/peerj.1791 (PMC4793309; doi:10.7717/peerj.1791)
Supplement: File S1 — The raw data contains all strucures of the identified 79 proteins. The Protocols show how to prepare protein strucure and run CDOCKER. [file peerj-04-1791-s004.zip › 79_protein_strucures/NP_003984.2_142-489_71.676.pdb]

EXPDTA    THEORETICAL MODEL, MODELLER 9v7 2009/10/06 13:46:34
REMARK   6 MODELLER OBJECTIVE FUNCTION:      1751.5582
REMARK   6 MODELLER BEST TEMPLATE % SEQ ID:  71.676
REMARK   6 MODELLER BLK RESIDUE  349:
ATOM      1  N   VAL A 142      43.650  23.852 -20.692  1.00 74.91           N
ATOM      2  CA  VAL A 142      44.427  24.173 -19.473  1.00 74.91           C
ATOM      3  CB  VAL A 142      43.509  24.541 -18.345  1.00 74.91           C
ATOM      4  CG1 VAL A 142      42.748  25.822 -18.733  1.00 74.91           C
ATOM      5  CG2 VAL A 142      42.596  23.340 -18.049  1.00 74.91           C
ATOM      6  C   VAL A 142      45.264  23.010 -19.051  1.00 74.91           C
ATOM      7  O   VAL A 142      45.090  21.896 -19.542  1.00 74.91           O
ATOM      8  N   GLU A 143      46.217  23.255 -18.130  1.00 94.83           N
ATOM      9  CA  GLU A 143      47.099  22.209 -17.706  1.00 94.83           C
ATOM     10  CB  GLU A 143      48.463  22.254 -18.410  1.00 94.83           C
ATOM     11  CG  GLU A 143      48.400  21.998 -19.914  1.00 94.83           C
ATOM     12  CD  GLU A 143      49.739  22.423 -20.498  1.00 94.83           C
ATOM     13  OE1 GLU A 143      50.078  23.630 -20.375  1.00 94.83           O
ATOM     14  OE2 GLU A 143      50.441  21.548 -21.073  1.00 94.83           O
ATOM     15  C   GLU A 143      47.402  22.413 -16.259  1.00 94.83           C
ATOM     16  O   GLU A 143      47.235  23.508 -15.724  1.00 94.83           O
ATOM     17  N   ASP A 144      47.845  21.331 -15.589  1.00 47.61           N
ATOM     18  CA  ASP A 144      48.238  21.391 -14.213  1.00 47.61           C
ATOM     19  CB  ASP A 144      47.566  20.326 -13.327  1.00 47.61           C
ATOM     20  CG  ASP A 144      46.090  20.660 -13.165  1.00 47.61           C
ATOM     21  OD1 ASP A 144      45.692  21.800 -13.526  1.00 47.61           O
ATOM     22  OD2 ASP A 144      45.340  19.777 -12.670  1.00 47.61           O
ATOM     23  C   ASP A 144      49.704  21.102 -14.164  1.00 47.61           C
ATOM     24  O   ASP A 144      50.252  20.467 -15.065  1.00 47.61           O
ATOM     25  N   ASP A 145      50.388  21.607 -13.116  1.00 62.06           N
ATOM     26  CA  ASP A 145      51.783  21.327 -12.941  1.00 62.06           C
ATOM     27  CB  ASP A 145      52.587  22.484 -12.300  1.00 62.06           C
ATOM     28  CG  ASP A 145      52.070  22.833 -10.907  1.00 62.06           C
ATOM     29  OD1 ASP A 145      51.243  22.066 -10.348  1.00 62.06           O
ATOM     30  OD2 ASP A 145      52.513  23.889 -10.379  1.00 62.06           O
ATOM     31  C   ASP A 145      51.909  20.082 -12.114  1.00 62.06           C
ATOM     32  O   ASP A 145      50.915  19.430 -11.796  1.00 62.06           O
ATOM     33  N   ALA A 146      53.159  19.718 -11.761  1.00 40.91           N
ATOM     34  CA  ALA A 146      53.465  18.537 -11.002  1.00 40.91           C
ATOM     35  CB  ALA A 146      54.977  18.338 -10.799  1.00 40.91           C
ATOM     36  C   ALA A 146      52.838  18.637  -9.647  1.00 40.91           C
ATOM     37  O   ALA A 146      52.408  17.634  -9.077  1.00 40.91           O
ATOM     38  N   GLU A 147      52.816  19.860  -9.090  1.00 99.24           N
ATOM     39  CA  GLU A 147      52.259  20.151  -7.799  1.00 99.24           C
ATOM     40  CB  GLU A 147      52.510  21.600  -7.349  1.00 99.24           C
ATOM     41  CG  GLU A 147      53.955  21.872  -6.936  1.00 99.24           C
ATOM     42  CD  GLU A 147      54.179  21.179  -5.600  1.00 99.24           C
ATOM     43  OE1 GLU A 147      53.438  20.203  -5.308  1.00 99.24           O
ATOM     44  OE2 GLU A 147      55.093  21.617  -4.853  1.00 99.24           O
ATOM     45  C   GLU A 147      50.772  19.948  -7.823  1.00 99.24           C
ATOM     46  O   GLU A 147      50.160  19.654  -6.796  1.00 99.24           O
ATOM     47  N   GLY A 148      50.126  20.121  -8.989  1.00 29.50           N
ATOM     48  CA  GLY A 148      48.700  19.976  -8.997  1.00 29.50           C
ATOM     49  C   GLY A 148      48.099  21.343  -8.975  1.00 29.50           C
ATOM     50  O   GLY A 148      46.892  21.505  -8.791  1.00 29.50           O
ATOM     51  N   HIS A 149      48.953  22.375  -9.111  1.00 94.78           N
ATOM     52  CA  HIS A 149      48.456  23.709  -9.229  1.00 94.78           C
ATOM     53  ND1 HIS A 149      50.943  24.345  -6.952  1.00 94.78           N
ATOM     54  CG  HIS A 149      49.899  24.999  -7.562  1.00 94.78           C
ATOM     55  CB  HIS A 149      49.500  24.815  -8.994  1.00 94.78           C
ATOM     56  NE2 HIS A 149      50.053  25.686  -5.419  1.00 94.78           N
ATOM     57  CD2 HIS A 149      49.366  25.812  -6.612  1.00 94.78           C
ATOM     58  CE1 HIS A 149      50.992  24.794  -5.672  1.00 94.78           C
ATOM     59  C   HIS A 149      48.010  23.880 -10.636  1.00 94.78           C
ATOM     60  O   HIS A 149      48.574  23.300 -11.563  1.00 94.78           O
ATOM     61  N   LEU A 150      46.950  24.679 -10.823  1.00 53.91           N
ATOM     62  CA  LEU A 150      46.532  24.991 -12.149  1.00 53.91           C
ATOM     63  CB  LEU A 150      45.199  25.758 -12.156  1.00 53.91           C
ATOM     64  CG  LEU A 150      44.663  26.142 -13.544  1.00 53.91           C
ATOM     65  CD1 LEU A 150      44.397  24.901 -14.410  1.00 53.91           C
ATOM     66  CD2 LEU A 150      43.419  27.033 -13.402  1.00 53.91           C
ATOM     67  C   LEU A 150      47.613  25.876 -12.677  1.00 53.91           C
ATOM     68  O   LEU A 150      48.129  26.726 -11.952  1.00 53.91           O
ATOM     69  N   ILE A 151      47.994  25.702 -13.958  1.00107.65           N
ATOM     70  CA  ILE A 151      49.064  26.504 -14.471  1.00107.65           C
ATOM     71  CB  ILE A 151      49.875  25.810 -15.541  1.00107.65           C
ATOM     72  CG2 ILE A 151      50.582  24.613 -14.885  1.00107.65           C
ATOM     73  CG1 ILE A 151      49.013  25.423 -16.755  1.00107.65           C
ATOM     74  CD1 ILE A 151      49.833  24.976 -17.964  1.00107.65           C
ATOM     75  C   ILE A 151      48.458  27.762 -15.013  1.00107.65           C
ATOM     76  O   ILE A 151      47.802  27.772 -16.053  1.00107.65           O
ATOM     77  N   TYR A 152      48.638  28.868 -14.262  1.00126.93           N
ATOM     78  CA  TYR A 152      48.097  30.146 -14.635  1.00126.93           C
ATOM     79  CB  TYR A 152      46.758  30.486 -13.956  1.00126.93           C
ATOM     80  CG  TYR A 152      45.628  30.036 -14.813  1.00126.93           C
ATOM     81  CD1 TYR A 152      45.374  28.711 -15.080  1.00126.93           C
ATOM     82  CD2 TYR A 152      44.789  30.992 -15.337  1.00126.93           C
ATOM     83  CE1 TYR A 152      44.305  28.363 -15.876  1.00126.93           C
ATOM     84  CE2 TYR A 152      43.722  30.653 -16.129  1.00126.93           C
ATOM     85  CZ  TYR A 152      43.482  29.330 -16.404  1.00126.93           C
ATOM     86  OH  TYR A 152      42.388  28.967 -17.218  1.00126.93           O
ATOM     87  C   TYR A 152      49.025  31.259 -14.278  1.00126.93           C
ATOM     88  O   TYR A 152      49.887  31.135 -13.408  1.00126.93           O
ATOM     89  N   HIS A 153      48.847  32.402 -14.972  1.00107.49           N
ATOM     90  CA  HIS A 153      49.617  33.582 -14.711  1.00107.49           C
ATOM     91  ND1 HIS A 153      49.872  34.913 -17.790  1.00107.49           N
ATOM     92  CG  HIS A 153      50.352  33.803 -17.133  1.00107.49           C
ATOM     93  CB  HIS A 153      50.781  33.794 -15.696  1.00107.49           C
ATOM     94  NE2 HIS A 153      49.868  33.254 -19.268  1.00107.49           N
ATOM     95  CD2 HIS A 153      50.342  32.797 -18.051  1.00107.49           C
ATOM     96  CE1 HIS A 153      49.598  34.530 -19.062  1.00107.49           C
ATOM     97  C   HIS A 153      48.698  34.755 -14.827  1.00107.49           C
ATOM     98  O   HIS A 153      47.562  34.632 -15.284  1.00107.49           O
ATOM     99  N   VAL A 154      49.169  35.938 -14.391  1.00 89.82           N
ATOM    100  CA  VAL A 154      48.353  37.110 -14.490  1.00 89.82           C
ATOM    101  CB  VAL A 154      49.003  38.347 -13.938  1.00 89.82           C
ATOM    102  CG1 VAL A 154      49.264  38.142 -12.437  1.00 89.82           C
ATOM    103  CG2 VAL A 154      50.271  38.641 -14.758  1.00 89.82           C
ATOM    104  C   VAL A 154      48.122  37.334 -15.947  1.00 89.82           C
ATOM    105  O   VAL A 154      49.041  37.216 -16.756  1.00 89.82           O
ATOM    106  N   GLY A 155      46.872  37.681 -16.312  1.00 30.07           N
ATOM    107  CA  GLY A 155      46.524  37.895 -17.685  1.00 30.07           C
ATOM    108  C   GLY A 155      45.617  36.788 -18.140  1.00 30.07           C
ATOM    109  O   GLY A 155      44.906  36.943 -19.132  1.00 30.07           O
ATOM    110  N   ASP A 156      45.599  35.645 -17.424  1.00 39.27           N
ATOM    111  CA  ASP A 156      44.776  34.534 -17.824  1.00 39.27           C
ATOM    112  CB  ASP A 156      45.245  33.188 -17.246  1.00 39.27           C
ATOM    113  CG  ASP A 156      46.542  32.788 -17.937  1.00 39.27           C
ATOM    114  OD1 ASP A 156      46.791  33.288 -19.066  1.00 39.27           O
ATOM    115  OD2 ASP A 156      47.299  31.972 -17.346  1.00 39.27           O
ATOM    116  C   ASP A 156      43.360  34.757 -17.373  1.00 39.27           C
ATOM    117  O   ASP A 156      43.076  35.672 -16.600  1.00 39.27           O
ATOM    118  N   TRP A 157      42.428  33.906 -17.870  1.00 76.67           N
ATOM    119  CA  TRP A 157      41.021  34.025 -17.575  1.00 76.67           C
ATOM    120  CB  TRP A 157      40.202  34.458 -18.803  1.00 76.67           C
ATOM    121  CG  TRP A 157      40.456  35.865 -19.287  1.00 76.67           C
ATOM    122  CD2 TRP A 157      39.431  36.861 -19.413  1.00 76.67           C
ATOM    123  CD1 TRP A 157      41.609  36.440 -19.737  1.00 76.67           C
ATOM    124  NE1 TRP A 157      41.369  37.738 -20.119  1.00 76.67           N
ATOM    125  CE2 TRP A 157      40.031  38.008 -19.930  1.00 76.67           C
ATOM    126  CE3 TRP A 157      38.097  36.817 -19.127  1.00 76.67           C
ATOM    127  CZ2 TRP A 157      39.302  39.137 -20.169  1.00 76.67           C
ATOM    128  CZ3 TRP A 157      37.365  37.959 -19.364  1.00 76.67           C
ATOM    129  CH2 TRP A 157      37.957  39.096 -19.875  1.00 76.67           C
ATOM    130  C   TRP A 157      40.479  32.673 -17.197  1.00 76.67           C
ATOM    131  O   TRP A 157      41.035  31.643 -17.576  1.00 76.67           O
ATOM    132  N   LEU A 158      39.380  32.654 -16.403  1.00105.47           N
ATOM    133  CA  LEU A 158      38.698  31.433 -16.054  1.00105.47           C
ATOM    134  CB  LEU A 158      38.924  30.953 -14.607  1.00105.47           C
ATOM    135  CG  LEU A 158      40.372  30.555 -14.270  1.00105.47           C
ATOM    136  CD1 LEU A 158      41.301  31.779 -14.243  1.00105.47           C
ATOM    137  CD2 LEU A 158      40.434  29.728 -12.976  1.00105.47           C
ATOM    138  C   LEU A 158      37.217  31.664 -16.183  1.00105.47           C
ATOM    139  O   LEU A 158      36.719  32.746 -15.876  1.00105.47           O
ATOM    140  N   GLN A 159      36.486  30.637 -16.669  1.00 85.19           N
ATOM    141  CA  GLN A 159      35.049  30.620 -16.781  1.00 85.19           C
ATOM    142  CB  GLN A 159      34.340  30.874 -15.436  1.00 85.19           C
ATOM    143  CG  GLN A 159      34.742  29.918 -14.307  1.00 85.19           C
ATOM    144  CD  GLN A 159      34.470  28.482 -14.734  1.00 85.19           C
ATOM    145  OE1 GLN A 159      35.243  27.897 -15.490  1.00 85.19           O
ATOM    146  NE2 GLN A 159      33.358  27.886 -14.230  1.00 85.19           N
ATOM    147  C   GLN A 159      34.610  31.692 -17.725  1.00 85.19           C
ATOM    148  O   GLN A 159      33.424  32.005 -17.819  1.00 85.19           O
ATOM    149  N   GLU A 160      35.578  32.277 -18.454  1.00121.55           N
ATOM    150  CA  GLU A 160      35.396  33.331 -19.416  1.00121.55           C
ATOM    151  CB  GLU A 160      34.348  32.984 -20.487  1.00121.55           C
ATOM    152  CG  GLU A 160      34.715  31.750 -21.314  1.00121.55           C
ATOM    153  CD  GLU A 160      36.034  32.028 -22.018  1.00121.55           C
ATOM    154  OE1 GLU A 160      36.520  33.187 -21.919  1.00121.55           O
ATOM    155  OE2 GLU A 160      36.574  31.090 -22.663  1.00121.55           O
ATOM    156  C   GLU A 160      34.933  34.572 -18.702  1.00121.55           C
ATOM    157  O   GLU A 160      34.659  35.585 -19.347  1.00121.55           O
ATOM    158  N   ARG A 161      34.722  34.467 -17.368  1.00165.71           N
ATOM    159  CA  ARG A 161      34.353  35.523 -16.468  1.00165.71           C
ATOM    160  CB  ARG A 161      33.442  35.031 -15.336  1.00165.71           C
ATOM    161  CG  ARG A 161      33.026  36.171 -14.408  1.00165.71           C
ATOM    162  CD  ARG A 161      32.442  35.726 -13.065  1.00165.71           C
ATOM    163  NE  ARG A 161      31.101  35.128 -13.305  1.00165.71           N
ATOM    164  CZ  ARG A 161      30.105  35.295 -12.385  1.00165.71           C
ATOM    165  NH1 ARG A 161      30.289  36.126 -11.318  1.00165.71           N
ATOM    166  NH2 ARG A 161      28.924  34.626 -12.528  1.00165.71           N
ATOM    167  C   ARG A 161      35.484  36.255 -15.789  1.00165.71           C
ATOM    168  O   ARG A 161      35.460  37.480 -15.675  1.00165.71           O
ATOM    169  N   TYR A 162      36.519  35.516 -15.323  1.00 76.63           N
ATOM    170  CA  TYR A 162      37.453  36.099 -14.391  1.00 76.63           C
ATOM    171  CB  TYR A 162      37.722  35.205 -13.162  1.00 76.63           C
ATOM    172  CG  TYR A 162      36.469  35.041 -12.365  1.00 76.63           C
ATOM    173  CD1 TYR A 162      36.061  36.017 -11.484  1.00 76.63           C
ATOM    174  CD2 TYR A 162      35.707  33.901 -12.486  1.00 76.63           C
ATOM    175  CE1 TYR A 162      34.910  35.862 -10.746  1.00 76.63           C
ATOM    176  CE2 TYR A 162      34.555  33.739 -11.750  1.00 76.63           C
ATOM    177  CZ  TYR A 162      34.154  34.722 -10.878  1.00 76.63           C
ATOM    178  OH  TYR A 162      32.973  34.557 -10.122  1.00 76.63           O
ATOM    179  C   TYR A 162      38.788  36.321 -15.028  1.00 76.63           C
ATOM    180  O   TYR A 162      39.376  35.414 -15.613  1.00 76.63           O
ATOM    181  N   GLU A 163      39.308  37.562 -14.904  1.00 54.52           N
ATOM    182  CA  GLU A 163      40.600  37.891 -15.439  1.00 54.52           C
ATOM    183  CB  GLU A 163      40.619  39.231 -16.196  1.00 54.52           C
ATOM    184  CG  GLU A 163      41.978  39.573 -16.809  1.00 54.52           C
ATOM    185  CD  GLU A 163      41.849  40.918 -17.509  1.00 54.52           C
ATOM    186  OE1 GLU A 163      40.710  41.456 -17.552  1.00 54.52           O
ATOM    187  OE2 GLU A 163      42.888  41.425 -18.009  1.00 54.52           O
ATOM    188  C   GLU A 163      41.554  38.012 -14.281  1.00 54.52           C
ATOM    189  O   GLU A 163      41.274  38.708 -13.306  1.00 54.52           O
ATOM    190  N   ILE A 164      42.732  37.355 -14.368  1.00126.17           N
ATOM    191  CA  ILE A 164      43.660  37.359 -13.266  1.00126.17           C
ATOM    192  CB  ILE A 164      44.641  36.219 -13.333  1.00126.17           C
ATOM    193  CG2 ILE A 164      45.610  36.363 -12.148  1.00126.17           C
ATOM    194  CG1 ILE A 164      43.933  34.854 -13.385  1.00126.17           C
ATOM    195  CD1 ILE A 164      43.135  34.507 -12.133  1.00126.17           C
ATOM    196  C   ILE A 164      44.493  38.605 -13.370  1.00126.17           C
ATOM    197  O   ILE A 164      45.247  38.777 -14.324  1.00126.17           O
ATOM    198  N   VAL A 165      44.271  39.556 -12.439  1.00 90.96           N
ATOM    199  CA  VAL A 165      45.009  40.787 -12.320  1.00 90.96           C
ATOM    200  CB  VAL A 165      44.149  41.888 -11.785  1.00 90.96           C
ATOM    201  CG1 VAL A 165      43.017  42.126 -12.801  1.00 90.96           C
ATOM    202  CG2 VAL A 165      43.652  41.494 -10.384  1.00 90.96           C
ATOM    203  C   VAL A 165      46.249  40.689 -11.468  1.00 90.96           C
ATOM    204  O   VAL A 165      47.255  41.329 -11.773  1.00 90.96           O
ATOM    205  N   SER A 166      46.210  39.927 -10.348  1.00 48.61           N
ATOM    206  CA  SER A 166      47.358  39.935  -9.471  1.00 48.61           C
ATOM    207  CB  SER A 166      47.417  41.151  -8.531  1.00 48.61           C
ATOM    208  OG  SER A 166      47.596  42.343  -9.281  1.00 48.61           O
ATOM    209  C   SER A 166      47.365  38.720  -8.591  1.00 48.61           C
ATOM    210  O   SER A 166      46.469  37.881  -8.653  1.00 48.61           O
ATOM    211  N   THR A 167      48.417  38.598  -7.747  1.00117.15           N
ATOM    212  CA  THR A 167      48.548  37.474  -6.858  1.00117.15           C
ATOM    213  CB  THR A 167      49.887  36.802  -6.939  1.00117.15           C
ATOM    214  OG1 THR A 167      50.911  37.704  -6.545  1.00117.15           O
ATOM    215  CG2 THR A 167      50.120  36.336  -8.385  1.00117.15           C
ATOM    216  C   THR A 167      48.391  37.958  -5.449  1.00117.15           C
ATOM    217  O   THR A 167      49.082  38.878  -5.020  1.00117.15           O
ATOM    218  N   LEU A 168      47.392  37.409  -4.730  1.00 76.35           N
ATOM    219  CA  LEU A 168      47.141  37.715  -3.349  1.00 76.35           C
ATOM    220  CB  LEU A 168      45.688  37.435  -2.939  1.00 76.35           C
ATOM    221  CG  LEU A 168      44.682  38.349  -3.661  1.00 76.35           C
ATOM    222  CD1 LEU A 168      43.239  38.048  -3.229  1.00 76.35           C
ATOM    223  CD2 LEU A 168      45.058  39.830  -3.489  1.00 76.35           C
ATOM    224  C   LEU A 168      48.054  36.976  -2.417  1.00 76.35           C
ATOM    225  O   LEU A 168      48.492  37.534  -1.413  1.00 76.35           O
ATOM    226  N   GLY A 169      48.345  35.688  -2.704  1.00 26.62           N
ATOM    227  CA  GLY A 169      49.171  34.918  -1.814  1.00 26.62           C
ATOM    228  C   GLY A 169      48.955  33.474  -2.133  1.00 26.62           C
ATOM    229  O   GLY A 169      48.194  33.137  -3.039  1.00 26.62           O
ATOM    230  N   GLU A 170      49.630  32.568  -1.395  1.00 43.61           N
ATOM    231  CA  GLU A 170      49.456  31.178  -1.693  1.00 43.61           C
ATOM    232  CB  GLU A 170      50.300  30.700  -2.885  1.00 43.61           C
ATOM    233  CG  GLU A 170      51.802  30.897  -2.681  1.00 43.61           C
ATOM    234  CD  GLU A 170      52.510  30.387  -3.925  1.00 43.61           C
ATOM    235  OE1 GLU A 170      51.831  29.761  -4.782  1.00 43.61           O
ATOM    236  OE2 GLU A 170      53.744  30.615  -4.032  1.00 43.61           O
ATOM    237  C   GLU A 170      49.848  30.360  -0.505  1.00 43.61           C
ATOM    238  O   GLU A 170      50.298  30.886   0.512  1.00 43.61           O
ATOM    239  N   GLY A 171      49.657  29.029  -0.619  1.00 37.90           N
ATOM    240  CA  GLY A 171      49.983  28.110   0.431  1.00 37.90           C
ATOM    241  C   GLY A 171      49.952  26.737  -0.163  1.00 37.90           C
ATOM    242  O   GLY A 171      49.950  26.571  -1.381  1.00 37.90           O
ATOM    243  N   THR A 172      49.938  25.712   0.706  1.00105.48           N
ATOM    244  CA  THR A 172      49.936  24.335   0.306  1.00105.48           C
ATOM    245  CB  THR A 172      50.113  23.398   1.463  1.00105.48           C
ATOM    246  OG1 THR A 172      50.294  22.074   0.987  1.00105.48           O
ATOM    247  CG2 THR A 172      48.873  23.476   2.370  1.00105.48           C
ATOM    248  C   THR A 172      48.638  23.997  -0.368  1.00105.48           C
ATOM    249  O   THR A 172      48.589  23.112  -1.219  1.00105.48           O
ATOM    250  N   PHE A 173      47.542  24.664   0.040  1.00168.70           N
ATOM    251  CA  PHE A 173      46.215  24.413  -0.456  1.00168.70           C
ATOM    252  CB  PHE A 173      45.126  25.162   0.336  1.00168.70           C
ATOM    253  CG  PHE A 173      45.307  26.629   0.137  1.00168.70           C
ATOM    254  CD1 PHE A 173      46.120  27.351   0.980  1.00168.70           C
ATOM    255  CD2 PHE A 173      44.666  27.283  -0.892  1.00168.70           C
ATOM    256  CE1 PHE A 173      46.289  28.704   0.802  1.00168.70           C
ATOM    257  CE2 PHE A 173      44.831  28.637  -1.073  1.00168.70           C
ATOM    258  CZ  PHE A 173      45.644  29.351  -0.225  1.00168.70           C
ATOM    259  C   PHE A 173      46.066  24.794  -1.897  1.00168.70           C
ATOM    260  O   PHE A 173      45.337  24.144  -2.645  1.00168.70           O
ATOM    261  N   GLY A 174      46.716  25.889  -2.322  1.00 41.63           N
ATOM    262  CA  GLY A 174      46.544  26.355  -3.667  1.00 41.63           C
ATOM    263  C   GLY A 174      46.992  27.780  -3.681  1.00 41.63           C
ATOM    264  O   GLY A 174      47.898  28.160  -2.941  1.00 41.63           O
ATOM    265  N   ARG A 175      46.369  28.613  -4.539  1.00127.94           N
ATOM    266  CA  ARG A 175      46.796  29.978  -4.613  1.00127.94           C
ATOM    267  CB  ARG A 175      47.610  30.270  -5.886  1.00127.94           C
ATOM    268  CG  ARG A 175      48.938  29.512  -5.942  1.00127.94           C
ATOM    269  CD  ARG A 175      49.735  29.777  -7.220  1.00127.94           C
ATOM    270  NE  ARG A 175      49.862  31.254  -7.368  1.00127.94           N
ATOM    271  CZ  ARG A 175      50.953  31.786  -7.993  1.00127.94           C
ATOM    272  NH1 ARG A 175      51.947  30.967  -8.445  1.00127.94           N
ATOM    273  NH2 ARG A 175      51.048  33.137  -8.165  1.00127.94           N
ATOM    274  C   ARG A 175      45.589  30.858  -4.628  1.00127.94           C
ATOM    275  O   ARG A 175      44.485  30.428  -4.959  1.00127.94           O
ATOM    276  N   VAL A 176      45.774  32.127  -4.218  1.00108.93           N
ATOM    277  CA  VAL A 176      44.685  33.050  -4.264  1.00108.93           C
ATOM    278  CB  VAL A 176      44.304  33.572  -2.911  1.00108.93           C
ATOM    279  CG1 VAL A 176      45.381  34.550  -2.426  1.00108.93           C
ATOM    280  CG2 VAL A 176      42.883  34.144  -2.989  1.00108.93           C
ATOM    281  C   VAL A 176      45.128  34.167  -5.157  1.00108.93           C
ATOM    282  O   VAL A 176      46.236  34.688  -5.030  1.00108.93           O
ATOM    283  N   VAL A 177      44.268  34.550  -6.118  1.00 43.94           N
ATOM    284  CA  VAL A 177      44.656  35.564  -7.052  1.00 43.94           C
ATOM    285  CB  VAL A 177      44.804  35.043  -8.453  1.00 43.94           C
ATOM    286  CG1 VAL A 177      45.947  34.013  -8.476  1.00 43.94           C
ATOM    287  CG2 VAL A 177      43.453  34.461  -8.905  1.00 43.94           C
ATOM    288  C   VAL A 177      43.586  36.603  -7.082  1.00 43.94           C
ATOM    289  O   VAL A 177      42.428  36.327  -6.770  1.00 43.94           O
ATOM    290  N   GLN A 178      43.970  37.851  -7.420  1.00 45.19           N
ATOM    291  CA  GLN A 178      43.000  38.897  -7.552  1.00 45.19           C
ATOM    292  CB  GLN A 178      43.553  40.294  -7.217  1.00 45.19           C
ATOM    293  CG  GLN A 178      42.511  41.407  -7.338  1.00 45.19           C
ATOM    294  CD  GLN A 178      43.180  42.724  -6.970  1.00 45.19           C
ATOM    295  OE1 GLN A 178      44.150  42.751  -6.214  1.00 45.19           O
ATOM    296  NE2 GLN A 178      42.647  43.849  -7.515  1.00 45.19           N
ATOM    297  C   GLN A 178      42.549  38.883  -8.977  1.00 45.19           C
ATOM    298  O   GLN A 178      43.362  38.775  -9.895  1.00 45.19           O
ATOM    299  N   CYS A 179      41.224  38.985  -9.197  1.00 44.58           N
ATOM    300  CA  CYS A 179      40.716  38.923 -10.535  1.00 44.58           C
ATOM    301  CB  CYS A 179      39.968  37.614 -10.841  1.00 44.58           C
ATOM    302  SG  CYS A 179      41.000  36.134 -10.643  1.00 44.58           S
ATOM    303  C   CYS A 179      39.713  40.010 -10.724  1.00 44.58           C
ATOM    304  O   CYS A 179      39.203  40.594  -9.768  1.00 44.58           O
ATOM    305  N   VAL A 180      39.431  40.313 -12.004  1.00103.28           N
ATOM    306  CA  VAL A 180      38.400  41.239 -12.354  1.00103.28           C
ATOM    307  CB  VAL A 180      38.819  42.163 -13.468  1.00103.28           C
ATOM    308  CG1 VAL A 180      39.041  41.359 -14.760  1.00103.28           C
ATOM    309  CG2 VAL A 180      37.782  43.282 -13.594  1.00103.28           C
ATOM    310  C   VAL A 180      37.255  40.379 -12.808  1.00103.28           C
ATOM    311  O   VAL A 180      37.431  39.465 -13.613  1.00103.28           O
ATOM    312  N   ASP A 181      36.050  40.626 -12.259  1.00 57.25           N
ATOM    313  CA  ASP A 181      34.890  39.841 -12.585  1.00 57.25           C
ATOM    314  CB  ASP A 181      33.927  39.725 -11.385  1.00 57.25           C
ATOM    315  CG  ASP A 181      32.787  38.768 -11.702  1.00 57.25           C
ATOM    316  OD1 ASP A 181      32.583  38.459 -12.906  1.00 57.25           O
ATOM    317  OD2 ASP A 181      32.098  38.338 -10.738  1.00 57.25           O
ATOM    318  C   ASP A 181      34.179  40.551 -13.695  1.00 57.25           C
ATOM    319  O   ASP A 181      33.459  41.518 -13.464  1.00 57.25           O
ATOM    320  N   HIS A 182      34.362  40.069 -14.938  1.00 70.19           N
ATOM    321  CA  HIS A 182      33.815  40.670 -16.125  1.00 70.19           C
ATOM    322  ND1 HIS A 182      36.277  41.559 -18.263  1.00 70.19           N
ATOM    323  CG  HIS A 182      35.855  40.453 -17.558  1.00 70.19           C
ATOM    324  CB  HIS A 182      34.413  40.065 -17.405  1.00 70.19           C
ATOM    325  NE2 HIS A 182      38.104  40.601 -17.433  1.00 70.19           N
ATOM    326  CD2 HIS A 182      36.984  39.879 -17.058  1.00 70.19           C
ATOM    327  CE1 HIS A 182      37.629  41.600 -18.155  1.00 70.19           C
ATOM    328  C   HIS A 182      32.323  40.549 -16.155  1.00 70.19           C
ATOM    329  O   HIS A 182      31.642  41.351 -16.793  1.00 70.19           O
ATOM    330  N   ARG A 183      31.768  39.498 -15.533  1.00140.99           N
ATOM    331  CA  ARG A 183      30.344  39.353 -15.503  1.00140.99           C
ATOM    332  CB  ARG A 183      29.884  37.997 -14.941  1.00140.99           C
ATOM    333  CG  ARG A 183      28.395  37.731 -15.165  1.00140.99           C
ATOM    334  CD  ARG A 183      27.890  36.440 -14.520  1.00140.99           C
ATOM    335  NE  ARG A 183      26.434  36.330 -14.817  1.00140.99           N
ATOM    336  CZ  ARG A 183      26.012  35.740 -15.974  1.00140.99           C
ATOM    337  NH1 ARG A 183      26.922  35.235 -16.858  1.00140.99           N
ATOM    338  NH2 ARG A 183      24.677  35.652 -16.244  1.00140.99           N
ATOM    339  C   ARG A 183      29.765  40.446 -14.654  1.00140.99           C
ATOM    340  O   ARG A 183      28.649  40.901 -14.910  1.00140.99           O
ATOM    341  N   ARG A 184      30.493  40.876 -13.596  1.00171.94           N
ATOM    342  CA  ARG A 184      29.950  41.887 -12.732  1.00171.94           C
ATOM    343  CB  ARG A 184      29.980  41.470 -11.254  1.00171.94           C
ATOM    344  CG  ARG A 184      29.158  40.214 -10.975  1.00171.94           C
ATOM    345  CD  ARG A 184      27.651  40.466 -10.970  1.00171.94           C
ATOM    346  NE  ARG A 184      26.990  39.145 -10.797  1.00171.94           N
ATOM    347  CZ  ARG A 184      26.623  38.435 -11.902  1.00171.94           C
ATOM    348  NH1 ARG A 184      26.808  38.977 -13.139  1.00171.94           N
ATOM    349  NH2 ARG A 184      26.069  37.195 -11.772  1.00171.94           N
ATOM    350  C   ARG A 184      30.723  43.175 -12.812  1.00171.94           C
ATOM    351  O   ARG A 184      31.227  43.656 -11.798  1.00171.94           O
ATOM    352  N   GLY A 185      30.823  43.784 -14.009  1.00 42.24           N
ATOM    353  CA  GLY A 185      31.359  45.113 -14.145  1.00 42.24           C
ATOM    354  C   GLY A 185      32.829  45.212 -13.858  1.00 42.24           C
ATOM    355  O   GLY A 185      33.331  46.309 -13.617  1.00 42.24           O
ATOM    356  N   GLY A 186      33.572  44.095 -13.868  1.00 24.43           N
ATOM    357  CA  GLY A 186      34.988  44.187 -13.663  1.00 24.43           C
ATOM    358  C   GLY A 186      35.277  44.506 -12.228  1.00 24.43           C
ATOM    359  O   GLY A 186      36.303  45.111 -11.918  1.00 24.43           O
ATOM    360  N   ALA A 187      34.378  44.110 -11.309  1.00 25.76           N
ATOM    361  CA  ALA A 187      34.614  44.366  -9.919  1.00 25.76           C
ATOM    362  CB  ALA A 187      33.402  44.063  -9.020  1.00 25.76           C
ATOM    363  C   ALA A 187      35.740  43.480  -9.490  1.00 25.76           C
ATOM    364  O   ALA A 187      35.996  42.446 -10.105  1.00 25.76           O
ATOM    365  N   ARG A 188      36.462  43.878  -8.424  1.00 88.24           N
ATOM    366  CA  ARG A 188      37.585  43.095  -7.996  1.00 88.24           C
ATOM    367  CB  ARG A 188      38.694  43.921  -7.319  1.00 88.24           C
ATOM    368  CG  ARG A 188      38.231  44.743  -6.114  1.00 88.24           C
ATOM    369  CD  ARG A 188      39.364  45.548  -5.470  1.00 88.24           C
ATOM    370  NE  ARG A 188      38.766  46.466  -4.458  1.00 88.24           N
ATOM    371  CZ  ARG A 188      38.557  47.781  -4.763  1.00 88.24           C
ATOM    372  NH1 ARG A 188      38.893  48.262  -5.996  1.00 88.24           N
ATOM    373  NH2 ARG A 188      38.027  48.623  -3.829  1.00 88.24           N
ATOM    374  C   ARG A 188      37.142  42.019  -7.056  1.00 88.24           C
ATOM    375  O   ARG A 188      36.259  42.218  -6.223  1.00 88.24           O
ATOM    376  N   VAL A 189      37.747  40.820  -7.202  1.00 41.44           N
ATOM    377  CA  VAL A 189      37.435  39.723  -6.331  1.00 41.44           C
ATOM    378  CB  VAL A 189      36.505  38.716  -6.940  1.00 41.44           C
ATOM    379  CG1 VAL A 189      35.154  39.395  -7.218  1.00 41.44           C
ATOM    380  CG2 VAL A 189      37.177  38.123  -8.191  1.00 41.44           C
ATOM    381  C   VAL A 189      38.703  38.990  -6.024  1.00 41.44           C
ATOM    382  O   VAL A 189      39.689  39.091  -6.754  1.00 41.44           O
ATOM    383  N   ALA A 190      38.707  38.255  -4.893  1.00 43.81           N
ATOM    384  CA  ALA A 190      39.816  37.411  -4.557  1.00 43.81           C
ATOM    385  CB  ALA A 190      40.188  37.429  -3.063  1.00 43.81           C
ATOM    386  C   ALA A 190      39.345  36.030  -4.882  1.00 43.81           C
ATOM    387  O   ALA A 190      38.264  35.626  -4.454  1.00 43.81           O
ATOM    388  N   LEU A 191      40.141  35.275  -5.667  1.00 58.13           N
ATOM    389  CA  LEU A 191      39.713  33.968  -6.081  1.00 58.13           C
ATOM    390  CB  LEU A 191      39.653  33.847  -7.615  1.00 58.13           C
ATOM    391  CG  LEU A 191      39.197  32.478  -8.151  1.00 58.13           C
ATOM    392  CD1 LEU A 191      37.740  32.181  -7.762  1.00 58.13           C
ATOM    393  CD2 LEU A 191      39.438  32.374  -9.667  1.00 58.13           C
ATOM    394  C   LEU A 191      40.694  32.957  -5.567  1.00 58.13           C
ATOM    395  O   LEU A 191      41.888  33.026  -5.859  1.00 58.13           O
ATOM    396  N   LYS A 192      40.194  31.975  -4.789  1.00 94.95           N
ATOM    397  CA  LYS A 192      41.009  30.937  -4.226  1.00 94.95           C
ATOM    398  CB  LYS A 192      40.481  30.454  -2.864  1.00 94.95           C
ATOM    399  CG  LYS A 192      41.342  29.390  -2.184  1.00 94.95           C
ATOM    400  CD  LYS A 192      40.792  28.943  -0.826  1.00 94.95           C
ATOM    401  CE  LYS A 192      40.502  30.097   0.137  1.00 94.95           C
ATOM    402  NZ  LYS A 192      39.980  29.569   1.417  1.00 94.95           N
ATOM    403  C   LYS A 192      40.920  29.771  -5.162  1.00 94.95           C
ATOM    404  O   LYS A 192      39.828  29.277  -5.442  1.00 94.95           O
ATOM    405  N   ILE A 193      42.079  29.304  -5.672  1.00121.53           N
ATOM    406  CA  ILE A 193      42.124  28.208  -6.602  1.00121.53           C
ATOM    407  CB  ILE A 193      43.020  28.496  -7.776  1.00121.53           C
ATOM    408  CG2 ILE A 193      43.078  27.228  -8.642  1.00121.53           C
ATOM    409  CG1 ILE A 193      42.569  29.749  -8.551  1.00121.53           C
ATOM    410  CD1 ILE A 193      41.245  29.593  -9.292  1.00121.53           C
ATOM    411  C   ILE A 193      42.780  27.073  -5.874  1.00121.53           C
ATOM    412  O   ILE A 193      43.970  27.125  -5.571  1.00121.53           O
ATOM    413  N   ILE A 194      42.033  25.989  -5.608  1.00 86.35           N
ATOM    414  CA  ILE A 194      42.578  24.920  -4.821  1.00 86.35           C
ATOM    415  CB  ILE A 194      41.577  24.343  -3.872  1.00 86.35           C
ATOM    416  CG2 ILE A 194      42.146  23.068  -3.225  1.00 86.35           C
ATOM    417  CG1 ILE A 194      41.245  25.458  -2.864  1.00 86.35           C
ATOM    418  CD1 ILE A 194      40.019  25.208  -2.004  1.00 86.35           C
ATOM    419  C   ILE A 194      43.214  23.877  -5.688  1.00 86.35           C
ATOM    420  O   ILE A 194      42.803  23.638  -6.822  1.00 86.35           O
ATOM    421  N   LYS A 195      44.296  23.265  -5.164  1.00 79.33           N
ATOM    422  CA  LYS A 195      45.075  22.295  -5.881  1.00 79.33           C
ATOM    423  CB  LYS A 195      46.294  21.771  -5.102  1.00 79.33           C
ATOM    424  CG  LYS A 195      47.392  22.808  -4.874  1.00 79.33           C
ATOM    425  CD  LYS A 195      48.431  22.353  -3.849  1.00 79.33           C
ATOM    426  CE  LYS A 195      49.190  21.090  -4.263  1.00 79.33           C
ATOM    427  NZ  LYS A 195      50.171  20.723  -3.217  1.00 79.33           N
ATOM    428  C   LYS A 195      44.237  21.106  -6.209  1.00 79.33           C
ATOM    429  O   LYS A 195      43.273  20.777  -5.518  1.00 79.33           O
ATOM    430  N   ASN A 196      44.607  20.432  -7.313  1.00 69.18           N
ATOM    431  CA  ASN A 196      43.889  19.286  -7.773  1.00 69.18           C
ATOM    432  CB  ASN A 196      44.121  19.055  -9.277  1.00 69.18           C
ATOM    433  CG  ASN A 196      42.964  18.261  -9.853  1.00 69.18           C
ATOM    434  OD1 ASN A 196      42.373  17.411  -9.192  1.00 69.18           O
ATOM    435  ND2 ASN A 196      42.621  18.565 -11.134  1.00 69.18           N
ATOM    436  C   ASN A 196      44.427  18.099  -7.030  1.00 69.18           C
ATOM    437  O   ASN A 196      45.048  17.214  -7.618  1.00 69.18           O
ATOM    438  N   VAL A 197      44.188  18.064  -5.702  1.00 50.07           N
ATOM    439  CA  VAL A 197      44.571  16.973  -4.850  1.00 50.07           C
ATOM    440  CB  VAL A 197      45.663  17.327  -3.881  1.00 50.07           C
ATOM    441  CG1 VAL A 197      45.909  16.127  -2.951  1.00 50.07           C
ATOM    442  CG2 VAL A 197      46.906  17.753  -4.681  1.00 50.07           C
ATOM    443  C   VAL A 197      43.334  16.672  -4.060  1.00 50.07           C
ATOM    444  O   VAL A 197      42.630  17.585  -3.634  1.00 50.07           O
ATOM    445  N   GLU A 198      43.048  15.381  -3.811  1.00 67.48           N
ATOM    446  CA  GLU A 198      41.797  15.004  -3.212  1.00 67.48           C
ATOM    447  CB  GLU A 198      41.643  13.482  -3.059  1.00 67.48           C
ATOM    448  CG  GLU A 198      41.347  12.765  -4.377  1.00 67.48           C
ATOM    449  CD  GLU A 198      39.885  13.022  -4.715  1.00 67.48           C
ATOM    450  OE1 GLU A 198      39.202  13.701  -3.903  1.00 67.48           O
ATOM    451  OE2 GLU A 198      39.429  12.541  -5.787  1.00 67.48           O
ATOM    452  C   GLU A 198      41.608  15.608  -1.856  1.00 67.48           C
ATOM    453  O   GLU A 198      40.528  16.113  -1.552  1.00 67.48           O
ATOM    454  N   LYS A 199      42.647  15.598  -1.005  1.00141.16           N
ATOM    455  CA  LYS A 199      42.473  16.052   0.345  1.00141.16           C
ATOM    456  CB  LYS A 199      43.761  15.915   1.168  1.00141.16           C
ATOM    457  CG  LYS A 199      44.216  14.461   1.283  1.00141.16           C
ATOM    458  CD  LYS A 199      43.198  13.559   1.986  1.00141.16           C
ATOM    459  CE  LYS A 199      43.531  12.068   1.911  1.00141.16           C
ATOM    460  NZ  LYS A 199      43.192  11.541   0.569  1.00141.16           N
ATOM    461  C   LYS A 199      42.071  17.494   0.351  1.00141.16           C
ATOM    462  O   LYS A 199      41.190  17.891   1.112  1.00141.16           O
ATOM    463  N   TYR A 200      42.728  18.316  -0.489  1.00 50.97           N
ATOM    464  CA  TYR A 200      42.463  19.727  -0.564  1.00 50.97           C
ATOM    465  CB  TYR A 200      43.510  20.478  -1.403  1.00 50.97           C
ATOM    466  CG  TYR A 200      44.792  20.338  -0.658  1.00 50.97           C
ATOM    467  CD1 TYR A 200      45.016  21.084   0.476  1.00 50.97           C
ATOM    468  CD2 TYR A 200      45.769  19.471  -1.091  1.00 50.97           C
ATOM    469  CE1 TYR A 200      46.193  20.962   1.174  1.00 50.97           C
ATOM    470  CE2 TYR A 200      46.949  19.344  -0.396  1.00 50.97           C
ATOM    471  CZ  TYR A 200      47.162  20.091   0.738  1.00 50.97           C
ATOM    472  OH  TYR A 200      48.371  19.963   1.454  1.00 50.97           O
ATOM    473  C   TYR A 200      41.106  19.981  -1.147  1.00 50.97           C
ATOM    474  O   TYR A 200      40.386  20.874  -0.703  1.00 50.97           O
ATOM    475  N   LYS A 201      40.727  19.208  -2.181  1.00 92.86           N
ATOM    476  CA  LYS A 201      39.460  19.389  -2.832  1.00 92.86           C
ATOM    477  CB  LYS A 201      39.251  18.384  -3.979  1.00 92.86           C
ATOM    478  CG  LYS A 201      37.991  18.635  -4.809  1.00 92.86           C
ATOM    479  CD  LYS A 201      37.906  17.757  -6.059  1.00 92.86           C
ATOM    480  CE  LYS A 201      39.162  17.803  -6.931  1.00 92.86           C
ATOM    481  NZ  LYS A 201      40.222  16.961  -6.331  1.00 92.86           N
ATOM    482  C   LYS A 201      38.358  19.150  -1.843  1.00 92.86           C
ATOM    483  O   LYS A 201      37.398  19.916  -1.767  1.00 92.86           O
ATOM    484  N   GLU A 202      38.476  18.078  -1.040  1.00 78.24           N
ATOM    485  CA  GLU A 202      37.438  17.733  -0.111  1.00 78.24           C
ATOM    486  CB  GLU A 202      37.736  16.433   0.654  1.00 78.24           C
ATOM    487  CG  GLU A 202      37.814  15.209  -0.258  1.00 78.24           C
ATOM    488  CD  GLU A 202      36.497  15.109  -1.012  1.00 78.24           C
ATOM    489  OE1 GLU A 202      35.446  15.475  -0.421  1.00 78.24           O
ATOM    490  OE2 GLU A 202      36.525  14.672  -2.194  1.00 78.24           O
ATOM    491  C   GLU A 202      37.296  18.822   0.905  1.00 78.24           C
ATOM    492  O   GLU A 202      36.184  19.214   1.255  1.00 78.24           O
ATOM    493  N   ALA A 203      38.426  19.359   1.393  1.00 25.25           N
ATOM    494  CA  ALA A 203      38.377  20.360   2.418  1.00 25.25           C
ATOM    495  CB  ALA A 203      39.775  20.826   2.862  1.00 25.25           C
ATOM    496  C   ALA A 203      37.645  21.560   1.897  1.00 25.25           C
ATOM    497  O   ALA A 203      36.858  22.176   2.614  1.00 25.25           O
ATOM    498  N   ALA A 204      37.893  21.917   0.624  1.00 33.52           N
ATOM    499  CA  ALA A 204      37.311  23.075   0.004  1.00 33.52           C
ATOM    500  CB  ALA A 204      37.830  23.316  -1.422  1.00 33.52           C
ATOM    501  C   ALA A 204      35.828  22.931  -0.084  1.00 33.52           C
ATOM    502  O   ALA A 204      35.095  23.909   0.052  1.00 33.52           O
ATOM    503  N   ARG A 205      35.343  21.708  -0.353  1.00 76.66           N
ATOM    504  CA  ARG A 205      33.929  21.511  -0.469  1.00 76.66           C
ATOM    505  CB  ARG A 205      33.567  20.064  -0.844  1.00 76.66           C
ATOM    506  CG  ARG A 205      33.983  19.711  -2.274  1.00 76.66           C
ATOM    507  CD  ARG A 205      33.648  18.280  -2.696  1.00 76.66           C
ATOM    508  NE  ARG A 205      34.051  18.140  -4.124  1.00 76.66           N
ATOM    509  CZ  ARG A 205      34.563  16.961  -4.582  1.00 76.66           C
ATOM    510  NH1 ARG A 205      34.733  15.909  -3.729  1.00 76.66           N
ATOM    511  NH2 ARG A 205      34.910  16.837  -5.897  1.00 76.66           N
ATOM    512  C   ARG A 205      33.290  21.851   0.844  1.00 76.66           C
ATOM    513  O   ARG A 205      32.236  22.486   0.884  1.00 76.66           O
ATOM    514  N   LEU A 206      33.913  21.440   1.963  1.00 80.84           N
ATOM    515  CA  LEU A 206      33.369  21.733   3.258  1.00 80.84           C
ATOM    516  CB  LEU A 206      34.115  21.042   4.409  1.00 80.84           C
ATOM    517  CG  LEU A 206      33.843  19.529   4.483  1.00 80.84           C
ATOM    518  CD1 LEU A 206      34.332  18.792   3.229  1.00 80.84           C
ATOM    519  CD2 LEU A 206      34.405  18.935   5.780  1.00 80.84           C
ATOM    520  C   LEU A 206      33.398  23.212   3.498  1.00 80.84           C
ATOM    521  O   LEU A 206      32.480  23.763   4.103  1.00 80.84           O
ATOM    522  N   GLU A 207      34.460  23.900   3.039  1.00 34.34           N
ATOM    523  CA  GLU A 207      34.562  25.319   3.237  1.00 34.34           C
ATOM    524  CB  GLU A 207      35.847  25.927   2.647  1.00 34.34           C
ATOM    525  CG  GLU A 207      35.942  27.439   2.869  1.00 34.34           C
ATOM    526  CD  GLU A 207      37.212  27.959   2.210  1.00 34.34           C
ATOM    527  OE1 GLU A 207      37.969  27.133   1.637  1.00 34.34           O
ATOM    528  OE2 GLU A 207      37.439  29.197   2.267  1.00 34.34           O
ATOM    529  C   GLU A 207      33.419  25.992   2.540  1.00 34.34           C
ATOM    530  O   GLU A 207      32.819  26.925   3.069  1.00 34.34           O
ATOM    531  N   ILE A 208      33.077  25.527   1.328  1.00 39.00           N
ATOM    532  CA  ILE A 208      32.013  26.128   0.574  1.00 39.00           C
ATOM    533  CB  ILE A 208      31.838  25.501  -0.778  1.00 39.00           C
ATOM    534  CG2 ILE A 208      30.540  26.043  -1.403  1.00 39.00           C
ATOM    535  CG1 ILE A 208      33.096  25.759  -1.626  1.00 39.00           C
ATOM    536  CD1 ILE A 208      33.170  24.919  -2.899  1.00 39.00           C
ATOM    537  C   ILE A 208      30.739  25.983   1.347  1.00 39.00           C
ATOM    538  O   ILE A 208      29.919  26.900   1.385  1.00 39.00           O
ATOM    539  N   ASN A 209      30.541  24.819   1.990  1.00 35.77           N
ATOM    540  CA  ASN A 209      29.337  24.576   2.729  1.00 35.77           C
ATOM    541  CB  ASN A 209      29.311  23.185   3.387  1.00 35.77           C
ATOM    542  CG  ASN A 209      29.247  22.135   2.285  1.00 35.77           C
ATOM    543  OD1 ASN A 209      28.546  22.301   1.288  1.00 35.77           O
ATOM    544  ND2 ASN A 209      30.007  21.021   2.468  1.00 35.77           N
ATOM    545  C   ASN A 209      29.208  25.593   3.827  1.00 35.77           C
ATOM    546  O   ASN A 209      28.121  26.123   4.051  1.00 35.77           O
ATOM    547  N   VAL A 210      30.300  25.896   4.560  1.00124.76           N
ATOM    548  CA  VAL A 210      30.163  26.849   5.628  1.00124.76           C
ATOM    549  CB  VAL A 210      31.355  27.008   6.538  1.00124.76           C
ATOM    550  CG1 VAL A 210      31.570  25.703   7.302  1.00124.76           C
ATOM    551  CG2 VAL A 210      32.579  27.458   5.740  1.00124.76           C
ATOM    552  C   VAL A 210      29.846  28.203   5.073  1.00124.76           C
ATOM    553  O   VAL A 210      29.034  28.935   5.634  1.00124.76           O
ATOM    554  N   LEU A 211      30.482  28.567   3.946  1.00 49.17           N
ATOM    555  CA  LEU A 211      30.309  29.858   3.348  1.00 49.17           C
ATOM    556  CB  LEU A 211      31.179  30.028   2.090  1.00 49.17           C
ATOM    557  CG  LEU A 211      32.689  29.980   2.388  1.00 49.17           C
ATOM    558  CD1 LEU A 211      33.523  30.144   1.108  1.00 49.17           C
ATOM    559  CD2 LEU A 211      33.072  31.000   3.470  1.00 49.17           C
ATOM    560  C   LEU A 211      28.880  30.010   2.942  1.00 49.17           C
ATOM    561  O   LEU A 211      28.306  31.093   3.064  1.00 49.17           O
ATOM    562  N   GLU A 212      28.273  28.927   2.424  1.00 39.44           N
ATOM    563  CA  GLU A 212      26.907  28.994   1.995  1.00 39.44           C
ATOM    564  CB  GLU A 212      26.423  27.726   1.272  1.00 39.44           C
ATOM    565  CG  GLU A 212      27.053  27.564  -0.113  1.00 39.44           C
ATOM    566  CD  GLU A 212      26.282  26.499  -0.879  1.00 39.44           C
ATOM    567  OE1 GLU A 212      25.640  25.636  -0.221  1.00 39.44           O
ATOM    568  OE2 GLU A 212      26.322  26.539  -2.137  1.00 39.44           O
ATOM    569  C   GLU A 212      26.013  29.244   3.174  1.00 39.44           C
ATOM    570  O   GLU A 212      25.071  30.029   3.079  1.00 39.44           O
ATOM    571  N   LYS A 213      26.281  28.587   4.321  1.00129.47           N
ATOM    572  CA  LYS A 213      25.442  28.756   5.478  1.00129.47           C
ATOM    573  CB  LYS A 213      25.848  27.886   6.679  1.00129.47           C
ATOM    574  CG  LYS A 213      25.319  26.460   6.592  1.00129.47           C
ATOM    575  CD  LYS A 213      23.792  26.405   6.525  1.00129.47           C
ATOM    576  CE  LYS A 213      23.236  24.993   6.343  1.00129.47           C
ATOM    577  NZ  LYS A 213      21.757  25.039   6.285  1.00129.47           N
ATOM    578  C   LYS A 213      25.502  30.168   5.949  1.00129.47           C
ATOM    579  O   LYS A 213      24.476  30.762   6.278  1.00129.47           O
ATOM    580  N   ILE A 214      26.711  30.751   6.000  1.00124.87           N
ATOM    581  CA  ILE A 214      26.812  32.099   6.463  1.00124.87           C
ATOM    582  CB  ILE A 214      28.231  32.546   6.690  1.00124.87           C
ATOM    583  CG2 ILE A 214      28.765  31.794   7.917  1.00124.87           C
ATOM    584  CG1 ILE A 214      29.101  32.384   5.437  1.00124.87           C
ATOM    585  CD1 ILE A 214      30.541  32.853   5.646  1.00124.87           C
ATOM    586  C   ILE A 214      26.063  33.015   5.546  1.00124.87           C
ATOM    587  O   ILE A 214      25.358  33.906   6.018  1.00124.87           O
ATOM    588  N   ASN A 215      26.164  32.829   4.214  1.00 98.39           N
ATOM    589  CA  ASN A 215      25.444  33.723   3.347  1.00 98.39           C
ATOM    590  CB  ASN A 215      25.803  33.623   1.849  1.00 98.39           C
ATOM    591  CG  ASN A 215      25.484  32.249   1.285  1.00 98.39           C
ATOM    592  OD1 ASN A 215      26.401  31.487   0.987  1.00 98.39           O
ATOM    593  ND2 ASN A 215      24.175  31.928   1.108  1.00 98.39           N
ATOM    594  C   ASN A 215      23.967  33.538   3.527  1.00 98.39           C
ATOM    595  O   ASN A 215      23.204  34.502   3.492  1.00 98.39           O
ATOM    596  N   GLU A 216      23.518  32.290   3.746  1.00 47.20           N
ATOM    597  CA  GLU A 216      22.116  32.022   3.889  1.00 47.20           C
ATOM    598  CB  GLU A 216      21.857  30.528   4.161  1.00 47.20           C
ATOM    599  CG  GLU A 216      20.385  30.149   4.327  1.00 47.20           C
ATOM    600  CD  GLU A 216      20.318  28.650   4.604  1.00 47.20           C
ATOM    601  OE1 GLU A 216      21.031  28.183   5.532  1.00 47.20           O
ATOM    602  OE2 GLU A 216      19.547  27.953   3.892  1.00 47.20           O
ATOM    603  C   GLU A 216      21.601  32.781   5.077  1.00 47.20           C
ATOM    604  O   GLU A 216      20.522  33.368   5.031  1.00 47.20           O
ATOM    605  N   LYS A 217      22.371  32.750   6.181  1.00174.39           N
ATOM    606  CA  LYS A 217      22.036  33.324   7.453  1.00174.39           C
ATOM    607  CB  LYS A 217      22.887  32.730   8.585  1.00174.39           C
ATOM    608  CG  LYS A 217      22.742  31.209   8.685  1.00174.39           C
ATOM    609  CD  LYS A 217      21.298  30.741   8.874  1.00174.39           C
ATOM    610  CE  LYS A 217      20.736  31.015  10.271  1.00174.39           C
ATOM    611  NZ  LYS A 217      20.345  32.437  10.393  1.00174.39           N
ATOM    612  C   LYS A 217      22.149  34.825   7.513  1.00174.39           C
ATOM    613  O   LYS A 217      21.465  35.446   8.325  1.00174.39           O
ATOM    614  N   ASP A 218      23.045  35.459   6.725  1.00 75.26           N
ATOM    615  CA  ASP A 218      23.229  36.881   6.886  1.00 75.26           C
ATOM    616  CB  ASP A 218      24.702  37.227   7.163  1.00 75.26           C
ATOM    617  CG  ASP A 218      24.807  38.700   7.520  1.00 75.26           C
ATOM    618  OD1 ASP A 218      23.744  39.347   7.716  1.00 75.26           O
ATOM    619  OD2 ASP A 218      25.962  39.198   7.597  1.00 75.26           O
ATOM    620  C   ASP A 218      22.820  37.630   5.643  1.00 75.26           C
ATOM    621  O   ASP A 218      23.674  38.079   4.880  1.00 75.26           O
ATOM    622  N   PRO A 219      21.542  37.809   5.421  1.00154.56           N
ATOM    623  CA  PRO A 219      21.093  38.523   4.248  1.00154.56           C
ATOM    624  CD  PRO A 219      20.578  36.803   5.838  1.00154.56           C
ATOM    625  CB  PRO A 219      19.599  38.229   4.127  1.00154.56           C
ATOM    626  CG  PRO A 219      19.450  36.849   4.794  1.00154.56           C
ATOM    627  C   PRO A 219      21.421  39.985   4.252  1.00154.56           C
ATOM    628  O   PRO A 219      21.524  40.571   3.174  1.00154.56           O
ATOM    629  N   ASP A 220      21.526  40.591   5.448  1.00 58.03           N
ATOM    630  CA  ASP A 220      21.845  41.976   5.642  1.00 58.03           C
ATOM    631  CB  ASP A 220      21.563  42.446   7.078  1.00 58.03           C
ATOM    632  CG  ASP A 220      20.053  42.448   7.272  1.00 58.03           C
ATOM    633  OD1 ASP A 220      19.331  42.752   6.285  1.00 58.03           O
ATOM    634  OD2 ASP A 220      19.600  42.138   8.406  1.00 58.03           O
ATOM    635  C   ASP A 220      23.301  42.194   5.351  1.00 58.03           C
ATOM    636  O   ASP A 220      23.710  43.299   4.996  1.00 58.03           O
ATOM    637  N   ASN A 221      24.125  41.136   5.491  1.00 70.16           N
ATOM    638  CA  ASN A 221      25.550  41.255   5.346  1.00 70.16           C
ATOM    639  CB  ASN A 221      25.977  41.901   4.016  1.00 70.16           C
ATOM    640  CG  ASN A 221      25.683  40.905   2.903  1.00 70.16           C
ATOM    641  OD1 ASN A 221      26.077  39.742   2.974  1.00 70.16           O
ATOM    642  ND2 ASN A 221      24.961  41.368   1.848  1.00 70.16           N
ATOM    643  C   ASN A 221      26.048  42.107   6.476  1.00 70.16           C
ATOM    644  O   ASN A 221      26.932  42.944   6.301  1.00 70.16           O
ATOM    645  N   LYS A 222      25.384  41.973   7.642  1.00148.04           N
ATOM    646  CA  LYS A 222      25.696  42.616   8.893  1.00148.04           C
ATOM    647  CB  LYS A 222      24.474  42.792   9.805  1.00148.04           C
ATOM    648  CG  LYS A 222      23.574  43.943   9.362  1.00148.04           C
ATOM    649  CD  LYS A 222      22.212  43.972  10.055  1.00148.04           C
ATOM    650  CE  LYS A 222      21.356  45.171   9.645  1.00148.04           C
ATOM    651  NZ  LYS A 222      21.149  45.167   8.179  1.00148.04           N
ATOM    652  C   LYS A 222      26.763  41.944   9.719  1.00148.04           C
ATOM    653  O   LYS A 222      27.421  42.606  10.517  1.00148.04           O
ATOM    654  N   ASN A 223      26.902  40.609   9.594  1.00115.53           N
ATOM    655  CA  ASN A 223      27.705  39.717  10.408  1.00115.53           C
ATOM    656  CB  ASN A 223      27.372  38.237  10.154  1.00115.53           C
ATOM    657  CG  ASN A 223      25.964  37.985  10.673  1.00115.53           C
ATOM    658  OD1 ASN A 223      25.123  37.420   9.977  1.00115.53           O
ATOM    659  ND2 ASN A 223      25.697  38.415  11.935  1.00115.53           N
ATOM    660  C   ASN A 223      29.192  39.873  10.263  1.00115.53           C
ATOM    661  O   ASN A 223      29.935  39.343  11.086  1.00115.53           O
ATOM    662  N   LEU A 224      29.676  40.509   9.185  1.00 86.28           N
ATOM    663  CA  LEU A 224      31.083  40.784   9.043  1.00 86.28           C
ATOM    664  CB  LEU A 224      31.680  41.444  10.297  1.00 86.28           C
ATOM    665  CG  LEU A 224      30.977  42.756  10.692  1.00 86.28           C
ATOM    666  CD1 LEU A 224      31.619  43.375  11.943  1.00 86.28           C
ATOM    667  CD2 LEU A 224      30.898  43.730   9.507  1.00 86.28           C
ATOM    668  C   LEU A 224      31.920  39.578   8.729  1.00 86.28           C
ATOM    669  O   LEU A 224      33.127  39.581   8.973  1.00 86.28           O
ATOM    670  N   CYS A 225      31.316  38.515   8.173  1.00 49.70           N
ATOM    671  CA  CYS A 225      32.102  37.406   7.713  1.00 49.70           C
ATOM    672  CB  CYS A 225      31.393  36.048   7.854  1.00 49.70           C
ATOM    673  SG  CYS A 225      31.062  35.614   9.588  1.00 49.70           S
ATOM    674  C   CYS A 225      32.328  37.655   6.251  1.00 49.70           C
ATOM    675  O   CYS A 225      31.511  38.294   5.592  1.00 49.70           O
ATOM    676  N   VAL A 226      33.447  37.156   5.689  1.00104.03           N
ATOM    677  CA  VAL A 226      33.722  37.456   4.311  1.00104.03           C
ATOM    678  CB  VAL A 226      35.062  36.971   3.836  1.00104.03           C
ATOM    679  CG1 VAL A 226      35.062  35.433   3.844  1.00104.03           C
ATOM    680  CG2 VAL A 226      35.356  37.604   2.463  1.00104.03           C
ATOM    681  C   VAL A 226      32.648  36.834   3.472  1.00104.03           C
ATOM    682  O   VAL A 226      32.155  35.746   3.769  1.00104.03           O
ATOM    683  N   GLN A 227      32.249  37.533   2.388  1.00 87.67           N
ATOM    684  CA  GLN A 227      31.159  37.077   1.574  1.00 87.67           C
ATOM    685  CB  GLN A 227      30.273  38.227   1.059  1.00 87.67           C
ATOM    686  CG  GLN A 227      29.104  37.766   0.184  1.00 87.67           C
ATOM    687  CD  GLN A 227      28.129  36.975   1.046  1.00 87.67           C
ATOM    688  OE1 GLN A 227      28.336  36.793   2.244  1.00 87.67           O
ATOM    689  NE2 GLN A 227      27.030  36.484   0.412  1.00 87.67           N
ATOM    690  C   GLN A 227      31.688  36.353   0.372  1.00 87.67           C
ATOM    691  O   GLN A 227      32.590  36.832  -0.315  1.00 87.67           O
ATOM    692  N   MET A 228      31.113  35.162   0.101  1.00 54.42           N
ATOM    693  CA  MET A 228      31.470  34.350  -1.029  1.00 54.42           C
ATOM    694  CB  MET A 228      31.313  32.842  -0.760  1.00 54.42           C
ATOM    695  CG  MET A 228      31.656  31.955  -1.959  1.00 54.42           C
ATOM    696  SD  MET A 228      31.471  30.172  -1.646  1.00 54.42           S
ATOM    697  CE  MET A 228      29.671  30.214  -1.412  1.00 54.42           C
ATOM    698  C   MET A 228      30.524  34.700  -2.130  1.00 54.42           C
ATOM    699  O   MET A 228      29.308  34.582  -1.987  1.00 54.42           O
ATOM    700  N   PHE A 229      31.083  35.247  -3.222  1.00 79.10           N
ATOM    701  CA  PHE A 229      30.372  35.651  -4.401  1.00 79.10           C
ATOM    702  CB  PHE A 229      31.208  36.642  -5.231  1.00 79.10           C
ATOM    703  CG  PHE A 229      30.341  37.288  -6.257  1.00 79.10           C
ATOM    704  CD1 PHE A 229      29.584  38.387  -5.921  1.00 79.10           C
ATOM    705  CD2 PHE A 229      30.289  36.811  -7.547  1.00 79.10           C
ATOM    706  CE1 PHE A 229      28.785  39.003  -6.854  1.00 79.10           C
ATOM    707  CE2 PHE A 229      29.491  37.423  -8.486  1.00 79.10           C
ATOM    708  CZ  PHE A 229      28.735  38.517  -8.138  1.00 79.10           C
ATOM    709  C   PHE A 229      30.033  34.491  -5.299  1.00 79.10           C
ATOM    710  O   PHE A 229      28.957  34.462  -5.894  1.00 79.10           O
ATOM    711  N   ASP A 230      30.966  33.523  -5.461  1.00 84.41           N
ATOM    712  CA  ASP A 230      30.763  32.468  -6.422  1.00 84.41           C
ATOM    713  CB  ASP A 230      31.152  32.930  -7.844  1.00 84.41           C
ATOM    714  CG  ASP A 230      30.689  31.931  -8.895  1.00 84.41           C
ATOM    715  OD1 ASP A 230      29.888  31.023  -8.550  1.00 84.41           O
ATOM    716  OD2 ASP A 230      31.135  32.072 -10.066  1.00 84.41           O
ATOM    717  C   ASP A 230      31.664  31.318  -6.072  1.00 84.41           C
ATOM    718  O   ASP A 230      32.628  31.479  -5.324  1.00 84.41           O
ATOM    719  N   TRP A 231      31.335  30.103  -6.567  1.00 65.01           N
ATOM    720  CA  TRP A 231      32.212  28.977  -6.400  1.00 65.01           C
ATOM    721  CB  TRP A 231      31.976  28.172  -5.110  1.00 65.01           C
ATOM    722  CG  TRP A 231      30.632  27.496  -5.021  1.00 65.01           C
ATOM    723  CD2 TRP A 231      30.380  26.159  -5.478  1.00 65.01           C
ATOM    724  CD1 TRP A 231      29.456  27.958  -4.508  1.00 65.01           C
ATOM    725  NE1 TRP A 231      28.485  26.993  -4.618  1.00 65.01           N
ATOM    726  CE2 TRP A 231      29.040  25.879  -5.213  1.00 65.01           C
ATOM    727  CE3 TRP A 231      31.200  25.240  -6.067  1.00 65.01           C
ATOM    728  CZ2 TRP A 231      28.497  24.668  -5.535  1.00 65.01           C
ATOM    729  CZ3 TRP A 231      30.648  24.021  -6.394  1.00 65.01           C
ATOM    730  CH2 TRP A 231      29.323  23.741  -6.132  1.00 65.01           C
ATOM    731  C   TRP A 231      31.984  28.058  -7.561  1.00 65.01           C
ATOM    732  O   TRP A 231      30.883  27.996  -8.109  1.00 65.01           O
ATOM    733  N   PHE A 232      33.039  27.331  -7.982  1.00 73.94           N
ATOM    734  CA  PHE A 232      32.902  26.418  -9.079  1.00 73.94           C
ATOM    735  CB  PHE A 232      32.814  27.118 -10.455  1.00 73.94           C
ATOM    736  CG  PHE A 232      33.960  28.058 -10.638  1.00 73.94           C
ATOM    737  CD1 PHE A 232      35.147  27.650 -11.202  1.00 73.94           C
ATOM    738  CD2 PHE A 232      33.833  29.371 -10.242  1.00 73.94           C
ATOM    739  CE1 PHE A 232      36.187  28.537 -11.364  1.00 73.94           C
ATOM    740  CE2 PHE A 232      34.868  30.261 -10.401  1.00 73.94           C
ATOM    741  CZ  PHE A 232      36.050  29.844 -10.962  1.00 73.94           C
ATOM    742  C   PHE A 232      34.037  25.443  -9.069  1.00 73.94           C
ATOM    743  O   PHE A 232      35.025  25.620  -8.359  1.00 73.94           O
ATOM    744  N   ASP A 233      33.879  24.349  -9.841  1.00 45.83           N
ATOM    745  CA  ASP A 233      34.884  23.336  -9.970  1.00 45.83           C
ATOM    746  CB  ASP A 233      34.292  21.916  -9.885  1.00 45.83           C
ATOM    747  CG  ASP A 233      35.417  20.891  -9.879  1.00 45.83           C
ATOM    748  OD1 ASP A 233      36.305  20.973 -10.767  1.00 45.83           O
ATOM    749  OD2 ASP A 233      35.402  20.009  -8.979  1.00 45.83           O
ATOM    750  C   ASP A 233      35.473  23.526 -11.332  1.00 45.83           C
ATOM    751  O   ASP A 233      34.794  23.341 -12.341  1.00 45.83           O
ATOM    752  N   TYR A 234      36.760  23.920 -11.390  1.00 69.10           N
ATOM    753  CA  TYR A 234      37.392  24.181 -12.649  1.00 69.10           C
ATOM    754  CB  TYR A 234      38.119  25.540 -12.632  1.00 69.10           C
ATOM    755  CG  TYR A 234      38.636  25.877 -13.988  1.00 69.10           C
ATOM    756  CD1 TYR A 234      37.805  26.451 -14.923  1.00 69.10           C
ATOM    757  CD2 TYR A 234      39.950  25.640 -14.320  1.00 69.10           C
ATOM    758  CE1 TYR A 234      38.275  26.772 -16.175  1.00 69.10           C
ATOM    759  CE2 TYR A 234      40.425  25.958 -15.571  1.00 69.10           C
ATOM    760  CZ  TYR A 234      39.586  26.524 -16.501  1.00 69.10           C
ATOM    761  OH  TYR A 234      40.070  26.853 -17.785  1.00 69.10           O
ATOM    762  C   TYR A 234      38.413  23.105 -12.868  1.00 69.10           C
ATOM    763  O   TYR A 234      39.512  23.149 -12.319  1.00 69.10           O
ATOM    764  N   HIS A 235      38.058  22.098 -13.690  1.00 55.16           N
ATOM    765  CA  HIS A 235      38.955  21.027 -14.016  1.00 55.16           C
ATOM    766  ND1 HIS A 235      39.616  20.874 -17.279  1.00 55.16           N
ATOM    767  CG  HIS A 235      39.756  21.808 -16.278  1.00 55.16           C
ATOM    768  CB  HIS A 235      40.152  21.469 -14.875  1.00 55.16           C
ATOM    769  NE2 HIS A 235      39.132  22.847 -18.180  1.00 55.16           N
ATOM    770  CD2 HIS A 235      39.457  23.009 -16.845  1.00 55.16           C
ATOM    771  CE1 HIS A 235      39.242  21.549 -18.395  1.00 55.16           C
ATOM    772  C   HIS A 235      39.478  20.383 -12.770  1.00 55.16           C
ATOM    773  O   HIS A 235      40.648  20.006 -12.707  1.00 55.16           O
ATOM    774  N   GLY A 236      38.619  20.226 -11.746  1.00 24.84           N
ATOM    775  CA  GLY A 236      39.015  19.531 -10.553  1.00 24.84           C
ATOM    776  C   GLY A 236      39.484  20.496  -9.511  1.00 24.84           C
ATOM    777  O   GLY A 236      39.630  20.131  -8.345  1.00 24.84           O
ATOM    778  N   HIS A 237      39.724  21.763  -9.891  1.00 53.45           N
ATOM    779  CA  HIS A 237      40.186  22.697  -8.912  1.00 53.45           C
ATOM    780  ND1 HIS A 237      43.513  22.756  -9.336  1.00 53.45           N
ATOM    781  CG  HIS A 237      42.394  23.096 -10.064  1.00 53.45           C
ATOM    782  CB  HIS A 237      41.165  23.735  -9.484  1.00 53.45           C
ATOM    783  NE2 HIS A 237      43.920  22.162 -11.440  1.00 53.45           N
ATOM    784  CD2 HIS A 237      42.661  22.726 -11.347  1.00 53.45           C
ATOM    785  CE1 HIS A 237      44.394  22.202 -10.208  1.00 53.45           C
ATOM    786  C   HIS A 237      38.997  23.429  -8.385  1.00 53.45           C
ATOM    787  O   HIS A 237      38.247  24.052  -9.134  1.00 53.45           O
ATOM    788  N   MET A 238      38.777  23.346  -7.061  1.00 44.38           N
ATOM    789  CA  MET A 238      37.683  24.064  -6.489  1.00 44.38           C
ATOM    790  CB  MET A 238      37.345  23.627  -5.055  1.00 44.38           C
ATOM    791  CG  MET A 238      36.934  22.157  -4.961  1.00 44.38           C
ATOM    792  SD  MET A 238      35.531  21.700  -6.023  1.00 44.38           S
ATOM    793  CE  MET A 238      34.337  22.794  -5.202  1.00 44.38           C
ATOM    794  C   MET A 238      38.108  25.495  -6.445  1.00 44.38           C
ATOM    795  O   MET A 238      39.232  25.807  -6.053  1.00 44.38           O
ATOM    796  N   CYS A 239      37.212  26.405  -6.871  1.00 35.20           N
ATOM    797  CA  CYS A 239      37.534  27.799  -6.873  1.00 35.20           C
ATOM    798  CB  CYS A 239      37.570  28.408  -8.285  1.00 35.20           C
ATOM    799  SG  CYS A 239      38.862  27.657  -9.323  1.00 35.20           S
ATOM    800  C   CYS A 239      36.471  28.507  -6.095  1.00 35.20           C
ATOM    801  O   CYS A 239      35.283  28.212  -6.227  1.00 35.20           O
ATOM    802  N   ILE A 240      36.887  29.452  -5.229  1.00 49.46           N
ATOM    803  CA  ILE A 240      35.938  30.198  -4.458  1.00 49.46           C
ATOM    804  CB  ILE A 240      36.027  29.900  -2.988  1.00 49.46           C
ATOM    805  CG2 ILE A 240      34.987  30.771  -2.267  1.00 49.46           C
ATOM    806  CG1 ILE A 240      35.816  28.396  -2.736  1.00 49.46           C
ATOM    807  CD1 ILE A 240      36.195  27.950  -1.323  1.00 49.46           C
ATOM    808  C   ILE A 240      36.250  31.654  -4.655  1.00 49.46           C
ATOM    809  O   ILE A 240      37.399  32.076  -4.514  1.00 49.46           O
ATOM    810  N   SER A 241      35.222  32.466  -4.982  1.00 78.41           N
ATOM    811  CA  SER A 241      35.427  33.870  -5.208  1.00 78.41           C
ATOM    812  CB  SER A 241      34.705  34.406  -6.457  1.00 78.41           C
ATOM    813  OG  SER A 241      34.955  35.795  -6.605  1.00 78.41           O
ATOM    814  C   SER A 241      34.879  34.616  -4.027  1.00 78.41           C
ATOM    815  O   SER A 241      33.797  34.308  -3.522  1.00 78.41           O
ATOM    816  N   PHE A 242      35.630  35.635  -3.562  1.00 77.01           N
ATOM    817  CA  PHE A 242      35.256  36.397  -2.406  1.00 77.01           C
ATOM    818  CB  PHE A 242      36.164  36.162  -1.182  1.00 77.01           C
ATOM    819  CG  PHE A 242      36.179  34.736  -0.749  1.00 77.01           C
ATOM    820  CD1 PHE A 242      35.242  34.241   0.129  1.00 77.01           C
ATOM    821  CD2 PHE A 242      37.160  33.892  -1.217  1.00 77.01           C
ATOM    822  CE1 PHE A 242      35.282  32.923   0.525  1.00 77.01           C
ATOM    823  CE2 PHE A 242      37.204  32.575  -0.825  1.00 77.01           C
ATOM    824  CZ  PHE A 242      36.262  32.085   0.047  1.00 77.01           C
ATOM    825  C   PHE A 242      35.495  37.843  -2.694  1.00 77.01           C
ATOM    826  O   PHE A 242      36.186  38.221  -3.639  1.00 77.01           O
ATOM    827  N   GLU A 243      34.921  38.683  -1.819  1.00111.79           N
ATOM    828  CA  GLU A 243      35.051  40.110  -1.827  1.00111.79           C
ATOM    829  CB  GLU A 243      34.250  40.693  -0.648  1.00111.79           C
ATOM    830  CG  GLU A 243      34.257  42.207  -0.474  1.00111.79           C
ATOM    831  CD  GLU A 243      33.511  42.496   0.827  1.00111.79           C
ATOM    832  OE1 GLU A 243      33.282  41.528   1.602  1.00111.79           O
ATOM    833  OE2 GLU A 243      33.163  43.683   1.062  1.00111.79           O
ATOM    834  C   GLU A 243      36.504  40.423  -1.612  1.00111.79           C
ATOM    835  O   GLU A 243      37.174  39.775  -0.808  1.00111.79           O
ATOM    836  N   LEU A 244      37.034  41.429  -2.342  1.00 53.35           N
ATOM    837  CA  LEU A 244      38.420  41.776  -2.183  1.00 53.35           C
ATOM    838  CB  LEU A 244      39.078  42.328  -3.459  1.00 53.35           C
ATOM    839  CG  LEU A 244      40.575  42.640  -3.286  1.00 53.35           C
ATOM    840  CD1 LEU A 244      41.371  41.368  -2.959  1.00 53.35           C
ATOM    841  CD2 LEU A 244      41.132  43.387  -4.507  1.00 53.35           C
ATOM    842  C   LEU A 244      38.479  42.842  -1.140  1.00 53.35           C
ATOM    843  O   LEU A 244      37.818  43.875  -1.248  1.00 53.35           O
ATOM    844  N   LEU A 245      39.296  42.602  -0.097  1.00 80.69           N
ATOM    845  CA  LEU A 245      39.367  43.485   1.032  1.00 80.69           C
ATOM    846  CB  LEU A 245      39.003  42.771   2.339  1.00 80.69           C
ATOM    847  CG  LEU A 245      37.539  42.289   2.341  1.00 80.69           C
ATOM    848  CD1 LEU A 245      37.177  41.573   3.650  1.00 80.69           C
ATOM    849  CD2 LEU A 245      36.580  43.449   2.025  1.00 80.69           C
ATOM    850  C   LEU A 245      40.751  44.036   1.148  1.00 80.69           C
ATOM    851  O   LEU A 245      41.604  43.837   0.285  1.00 80.69           O
ATOM    852  N   GLY A 246      40.991  44.784   2.239  1.00 32.00           N
ATOM    853  CA  GLY A 246      42.250  45.431   2.452  1.00 32.00           C
ATOM    854  C   GLY A 246      43.187  44.510   3.164  1.00 32.00           C
ATOM    855  O   GLY A 246      42.989  43.299   3.238  1.00 32.00           O
ATOM    856  N   LEU A 247      44.250  45.107   3.726  1.00124.68           N
ATOM    857  CA  LEU A 247      45.301  44.385   4.374  1.00124.68           C
ATOM    858  CB  LEU A 247      46.491  45.286   4.733  1.00124.68           C
ATOM    859  CG  LEU A 247      47.700  44.505   5.257  1.00124.68           C
ATOM    860  CD1 LEU A 247      48.201  43.527   4.182  1.00124.68           C
ATOM    861  CD2 LEU A 247      48.799  45.457   5.757  1.00124.68           C
ATOM    862  C   LEU A 247      44.785  43.759   5.633  1.00124.68           C
ATOM    863  O   LEU A 247      43.831  44.236   6.246  1.00124.68           O
ATOM    864  N   SER A 248      45.406  42.629   6.026  1.00 68.62           N
ATOM    865  CA  SER A 248      45.025  41.932   7.219  1.00 68.62           C
ATOM    866  CB  SER A 248      45.579  40.501   7.283  1.00 68.62           C
ATOM    867  OG  SER A 248      45.158  39.885   8.488  1.00 68.62           O
ATOM    868  C   SER A 248      45.572  42.693   8.386  1.00 68.62           C
ATOM    869  O   SER A 248      46.464  43.526   8.241  1.00 68.62           O
ATOM    870  N   THR A 249      45.043  42.413   9.591  1.00 58.02           N
ATOM    871  CA  THR A 249      45.408  43.139  10.773  1.00 58.02           C
ATOM    872  CB  THR A 249      44.535  42.847  11.960  1.00 58.02           C
ATOM    873  OG1 THR A 249      44.646  41.486  12.347  1.00 58.02           O
ATOM    874  CG2 THR A 249      43.082  43.179  11.580  1.00 58.02           C
ATOM    875  C   THR A 249      46.831  42.870  11.148  1.00 58.02           C
ATOM    876  O   THR A 249      47.464  43.699  11.800  1.00 58.02           O
ATOM    877  N   PHE A 250      47.348  41.665  10.841  1.00 47.94           N
ATOM    878  CA  PHE A 250      48.721  41.365  11.140  1.00 47.94           C
ATOM    879  CB  PHE A 250      49.065  39.884  10.909  1.00 47.94           C
ATOM    880  CG  PHE A 250      50.503  39.688  11.252  1.00 47.94           C
ATOM    881  CD1 PHE A 250      50.900  39.592  12.565  1.00 47.94           C
ATOM    882  CD2 PHE A 250      51.454  39.590  10.261  1.00 47.94           C
ATOM    883  CE1 PHE A 250      52.224  39.409  12.887  1.00 47.94           C
ATOM    884  CE2 PHE A 250      52.780  39.407  10.578  1.00 47.94           C
ATOM    885  CZ  PHE A 250      53.168  39.316  11.894  1.00 47.94           C
ATOM    886  C   PHE A 250      49.623  42.187  10.265  1.00 47.94           C
ATOM    887  O   PHE A 250      50.575  42.803  10.742  1.00 47.94           O
ATOM    888  N   ASP A 251      49.330  42.242   8.951  1.00 70.89           N
ATOM    889  CA  ASP A 251      50.195  42.936   8.037  1.00 70.89           C
ATOM    890  CB  ASP A 251      49.757  42.790   6.570  1.00 70.89           C
ATOM    891  CG  ASP A 251      50.892  43.237   5.651  1.00 70.89           C
ATOM    892  OD1 ASP A 251      51.812  43.951   6.129  1.00 70.89           O
ATOM    893  OD2 ASP A 251      50.850  42.869   4.446  1.00 70.89           O
ATOM    894  C   ASP A 251      50.218  44.390   8.397  1.00 70.89           C
ATOM    895  O   ASP A 251      51.265  45.032   8.357  1.00 70.89           O
ATOM    896  N   PHE A 252      49.058  44.949   8.784  1.00 48.12           N
ATOM    897  CA  PHE A 252      48.983  46.345   9.114  1.00 48.12           C
ATOM    898  CB  PHE A 252      47.553  46.760   9.502  1.00 48.12           C
ATOM    899  CG  PHE A 252      47.493  48.243   9.639  1.00 48.12           C
ATOM    900  CD1 PHE A 252      47.265  49.033   8.536  1.00 48.12           C
ATOM    901  CD2 PHE A 252      47.657  48.845  10.865  1.00 48.12           C
ATOM    902  CE1 PHE A 252      47.203  50.401   8.652  1.00 48.12           C
ATOM    903  CE2 PHE A 252      47.596  50.214  10.987  1.00 48.12           C
ATOM    904  CZ  PHE A 252      47.368  50.995   9.879  1.00 48.12           C
ATOM    905  C   PHE A 252      49.878  46.614  10.289  1.00 48.12           C
ATOM    906  O   PHE A 252      50.615  47.599  10.305  1.00 48.12           O
ATOM    907  N   LEU A 253      49.844  45.733  11.309  1.00 39.86           N
ATOM    908  CA  LEU A 253      50.625  45.924  12.504  1.00 39.86           C
ATOM    909  CB  LEU A 253      50.362  44.833  13.556  1.00 39.86           C
ATOM    910  CG  LEU A 253      51.178  45.001  14.851  1.00 39.86           C
ATOM    911  CD1 LEU A 253      50.826  46.314  15.570  1.00 39.86           C
ATOM    912  CD2 LEU A 253      51.035  43.770  15.759  1.00 39.86           C
ATOM    913  C   LEU A 253      52.084  45.892  12.155  1.00 39.86           C
ATOM    914  O   LEU A 253      52.871  46.703  12.644  1.00 39.86           O
ATOM    915  N   LYS A 254      52.479  44.953  11.280  1.00 65.04           N
ATOM    916  CA  LYS A 254      53.849  44.810  10.880  1.00 65.04           C
ATOM    917  CB  LYS A 254      54.022  43.686   9.853  1.00 65.04           C
ATOM    918  CG  LYS A 254      55.458  43.505   9.372  1.00 65.04           C
ATOM    919  CD  LYS A 254      55.630  42.255   8.516  1.00 65.04           C
ATOM    920  CE  LYS A 254      57.012  42.132   7.875  1.00 65.04           C
ATOM    921  NZ  LYS A 254      57.132  43.063   6.732  1.00 65.04           N
ATOM    922  C   LYS A 254      54.289  46.070  10.206  1.00 65.04           C
ATOM    923  O   LYS A 254      55.387  46.571  10.444  1.00 65.04           O
ATOM    924  N   ASP A 255      53.414  46.620   9.350  1.00 60.08           N
ATOM    925  CA  ASP A 255      53.716  47.798   8.596  1.00 60.08           C
ATOM    926  CB  ASP A 255      52.576  48.209   7.648  1.00 60.08           C
ATOM    927  CG  ASP A 255      52.493  47.172   6.535  1.00 60.08           C
ATOM    928  OD1 ASP A 255      53.386  46.284   6.488  1.00 60.08           O
ATOM    929  OD2 ASP A 255      51.540  47.257   5.715  1.00 60.08           O
ATOM    930  C   ASP A 255      53.945  48.921   9.552  1.00 60.08           C
ATOM    931  O   ASP A 255      54.703  49.845   9.252  1.00 60.08           O
ATOM    932  N   ASN A 256      53.268  48.923  10.718  1.00198.93           N
ATOM    933  CA  ASN A 256      53.581  50.037  11.556  1.00198.93           C
ATOM    934  CB  ASN A 256      52.365  50.797  12.122  1.00198.93           C
ATOM    935  CG  ASN A 256      51.586  49.948  13.099  1.00198.93           C
ATOM    936  OD1 ASN A 256      51.369  50.388  14.226  1.00198.93           O
ATOM    937  ND2 ASN A 256      51.143  48.737  12.672  1.00198.93           N
ATOM    938  C   ASN A 256      54.525  49.638  12.655  1.00198.93           C
ATOM    939  O   ASN A 256      54.381  50.053  13.802  1.00198.93           O
ATOM    940  N   ASN A 257      55.559  48.850  12.301  1.00 74.74           N
ATOM    941  CA  ASN A 257      56.635  48.493  13.186  1.00 74.74           C
ATOM    942  CB  ASN A 257      57.539  49.695  13.522  1.00 74.74           C
ATOM    943  CG  ASN A 257      58.903  49.189  13.981  1.00 74.74           C
ATOM    944  OD1 ASN A 257      59.047  48.144  14.614  1.00 74.74           O
ATOM    945  ND2 ASN A 257      59.962  49.967  13.631  1.00 74.74           N
ATOM    946  C   ASN A 257      56.120  47.900  14.466  1.00 74.74           C
ATOM    947  O   ASN A 257      56.688  48.114  15.537  1.00 74.74           O
ATOM    948  N   TYR A 258      55.029  47.122  14.384  1.00 68.48           N
ATOM    949  CA  TYR A 258      54.488  46.425  15.517  1.00 68.48           C
ATOM    950  CB  TYR A 258      55.453  45.371  16.086  1.00 68.48           C
ATOM    951  CG  TYR A 258      55.557  44.289  15.065  1.00 68.48           C
ATOM    952  CD1 TYR A 258      54.617  43.285  15.022  1.00 68.48           C
ATOM    953  CD2 TYR A 258      56.584  44.280  14.150  1.00 68.48           C
ATOM    954  CE1 TYR A 258      54.703  42.283  14.085  1.00 68.48           C
ATOM    955  CE2 TYR A 258      56.676  43.281  13.210  1.00 68.48           C
ATOM    956  CZ  TYR A 258      55.733  42.282  13.175  1.00 68.48           C
ATOM    957  OH  TYR A 258      55.825  41.257  12.211  1.00 68.48           O
ATOM    958  C   TYR A 258      54.084  47.365  16.612  1.00 68.48           C
ATOM    959  O   TYR A 258      53.938  46.951  17.763  1.00 68.48           O
ATOM    960  N   LEU A 259      53.873  48.655  16.286  1.00 98.42           N
ATOM    961  CA  LEU A 259      53.351  49.552  17.276  1.00 98.42           C
ATOM    962  CB  LEU A 259      53.492  51.040  16.908  1.00 98.42           C
ATOM    963  CG  LEU A 259      54.944  51.558  16.960  1.00 98.42           C
ATOM    964  CD1 LEU A 259      55.859  50.799  15.988  1.00 98.42           C
ATOM    965  CD2 LEU A 259      54.993  53.080  16.753  1.00 98.42           C
ATOM    966  C   LEU A 259      51.893  49.221  17.376  1.00 98.42           C
ATOM    967  O   LEU A 259      51.214  49.033  16.369  1.00 98.42           O
ATOM    968  N   PRO A 260      51.385  49.154  18.569  1.00 79.27           N
ATOM    969  CA  PRO A 260      50.042  48.720  18.837  1.00 79.27           C
ATOM    970  CD  PRO A 260      52.104  49.553  19.766  1.00 79.27           C
ATOM    971  CB  PRO A 260      49.970  48.571  20.356  1.00 79.27           C
ATOM    972  CG  PRO A 260      51.034  49.560  20.869  1.00 79.27           C
ATOM    973  C   PRO A 260      48.969  49.637  18.342  1.00 79.27           C
ATOM    974  O   PRO A 260      49.214  50.825  18.139  1.00 79.27           O
ATOM    975  N   TYR A 261      47.762  49.073  18.139  1.00 66.07           N
ATOM    976  CA  TYR A 261      46.596  49.805  17.752  1.00 66.07           C
ATOM    977  CB  TYR A 261      45.410  48.912  17.345  1.00 66.07           C
ATOM    978  CG  TYR A 261      45.724  48.199  16.073  1.00 66.07           C
ATOM    979  CD1 TYR A 261      45.438  48.783  14.861  1.00 66.07           C
ATOM    980  CD2 TYR A 261      46.297  46.949  16.090  1.00 66.07           C
ATOM    981  CE1 TYR A 261      45.718  48.132  13.683  1.00 66.07           C
ATOM    982  CE2 TYR A 261      46.580  46.292  14.916  1.00 66.07           C
ATOM    983  CZ  TYR A 261      46.289  46.883  13.710  1.00 66.07           C
ATOM    984  OH  TYR A 261      46.577  46.212  12.502  1.00 66.07           O
ATOM    985  C   TYR A 261      46.152  50.578  18.952  1.00 66.07           C
ATOM    986  O   TYR A 261      46.320  50.137  20.089  1.00 66.07           O
ATOM    987  N   PRO A 262      45.607  51.741  18.719  1.00 70.53           N
ATOM    988  CA  PRO A 262      45.127  52.547  19.806  1.00 70.53           C
ATOM    989  CD  PRO A 262      45.991  52.544  17.567  1.00 70.53           C
ATOM    990  CB  PRO A 262      44.787  53.902  19.192  1.00 70.53           C
ATOM    991  CG  PRO A 262      45.745  54.004  17.988  1.00 70.53           C
ATOM    992  C   PRO A 262      43.973  51.853  20.458  1.00 70.53           C
ATOM    993  O   PRO A 262      43.338  51.016  19.819  1.00 70.53           O
ATOM    994  N   ILE A 263      43.676  52.205  21.722  1.00127.45           N
ATOM    995  CA  ILE A 263      42.689  51.520  22.506  1.00127.45           C
ATOM    996  CB  ILE A 263      42.563  52.100  23.888  1.00127.45           C
ATOM    997  CG2 ILE A 263      42.029  53.538  23.768  1.00127.45           C
ATOM    998  CG1 ILE A 263      41.708  51.181  24.774  1.00127.45           C
ATOM    999  CD1 ILE A 263      42.355  49.824  25.045  1.00127.45           C
ATOM   1000  C   ILE A 263      41.341  51.571  21.847  1.00127.45           C
ATOM   1001  O   ILE A 263      40.640  50.562  21.804  1.00127.45           O
ATOM   1002  N   HIS A 264      40.933  52.727  21.295  1.00114.97           N
ATOM   1003  CA  HIS A 264      39.620  52.812  20.715  1.00114.97           C
ATOM   1004  ND1 HIS A 264      39.806  54.340  17.681  1.00114.97           N
ATOM   1005  CG  HIS A 264      40.127  54.615  18.992  1.00114.97           C
ATOM   1006  CB  HIS A 264      39.284  54.211  20.165  1.00114.97           C
ATOM   1007  NE2 HIS A 264      41.729  55.456  17.643  1.00114.97           N
ATOM   1008  CD2 HIS A 264      41.305  55.296  18.950  1.00114.97           C
ATOM   1009  CE1 HIS A 264      40.797  54.865  16.917  1.00114.97           C
ATOM   1010  C   HIS A 264      39.536  51.846  19.575  1.00114.97           C
ATOM   1011  O   HIS A 264      38.486  51.259  19.317  1.00114.97           O
ATOM   1012  N   GLN A 265      40.653  51.694  18.844  1.00112.09           N
ATOM   1013  CA  GLN A 265      40.753  50.812  17.716  1.00112.09           C
ATOM   1014  CB  GLN A 265      42.169  50.862  17.119  1.00112.09           C
ATOM   1015  CG  GLN A 265      42.332  50.217  15.746  1.00112.09           C
ATOM   1016  CD  GLN A 265      42.503  51.349  14.746  1.00112.09           C
ATOM   1017  OE1 GLN A 265      43.386  51.288  13.892  1.00112.09           O
ATOM   1018  NE2 GLN A 265      41.662  52.411  14.858  1.00112.09           N
ATOM   1019  C   GLN A 265      40.570  49.404  18.200  1.00112.09           C
ATOM   1020  O   GLN A 265      39.809  48.626  17.625  1.00112.09           O
ATOM   1021  N   VAL A 266      41.260  49.051  19.304  1.00 31.03           N
ATOM   1022  CA  VAL A 266      41.201  47.717  19.830  1.00 31.03           C
ATOM   1023  CB  VAL A 266      42.049  47.538  21.055  1.00 31.03           C
ATOM   1024  CG1 VAL A 266      41.816  46.123  21.613  1.00 31.03           C
ATOM   1025  CG2 VAL A 266      43.515  47.825  20.686  1.00 31.03           C
ATOM   1026  C   VAL A 266      39.786  47.436  20.223  1.00 31.03           C
ATOM   1027  O   VAL A 266      39.270  46.347  19.978  1.00 31.03           O
ATOM   1028  N   ARG A 267      39.117  48.423  20.845  1.00 95.69           N
ATOM   1029  CA  ARG A 267      37.773  48.241  21.318  1.00 95.69           C
ATOM   1030  CB  ARG A 267      37.270  49.465  22.109  1.00 95.69           C
ATOM   1031  CG  ARG A 267      35.840  49.330  22.639  1.00 95.69           C
ATOM   1032  CD  ARG A 267      35.468  50.364  23.708  1.00 95.69           C
ATOM   1033  NE  ARG A 267      35.910  51.706  23.234  1.00 95.69           N
ATOM   1034  CZ  ARG A 267      37.091  52.232  23.675  1.00 95.69           C
ATOM   1035  NH1 ARG A 267      37.863  51.540  24.563  1.00 95.69           N
ATOM   1036  NH2 ARG A 267      37.497  53.458  23.234  1.00 95.69           N
ATOM   1037  C   ARG A 267      36.831  47.987  20.173  1.00 95.69           C
ATOM   1038  O   ARG A 267      35.988  47.092  20.243  1.00 95.69           O
ATOM   1039  N   HIS A 268      36.944  48.766  19.079  1.00 59.84           N
ATOM   1040  CA  HIS A 268      36.018  48.595  17.990  1.00 59.84           C
ATOM   1041  ND1 HIS A 268      35.200  49.261  14.585  1.00 59.84           N
ATOM   1042  CG  HIS A 268      35.012  49.591  15.908  1.00 59.84           C
ATOM   1043  CB  HIS A 268      36.112  49.697  16.922  1.00 59.84           C
ATOM   1044  NE2 HIS A 268      33.013  49.538  14.861  1.00 59.84           N
ATOM   1045  CD2 HIS A 268      33.671  49.755  16.059  1.00 59.84           C
ATOM   1046  CE1 HIS A 268      33.974  49.244  14.005  1.00 59.84           C
ATOM   1047  C   HIS A 268      36.229  47.264  17.333  1.00 59.84           C
ATOM   1048  O   HIS A 268      35.270  46.578  16.983  1.00 59.84           O
ATOM   1049  N   MET A 269      37.497  46.861  17.137  1.00 44.82           N
ATOM   1050  CA  MET A 269      37.768  45.599  16.508  1.00 44.82           C
ATOM   1051  CB  MET A 269      39.264  45.373  16.229  1.00 44.82           C
ATOM   1052  CG  MET A 269      39.782  46.236  15.075  1.00 44.82           C
ATOM   1053  SD  MET A 269      41.543  46.013  14.693  1.00 44.82           S
ATOM   1054  CE  MET A 269      42.092  47.188  15.961  1.00 44.82           C
ATOM   1055  C   MET A 269      37.258  44.487  17.377  1.00 44.82           C
ATOM   1056  O   MET A 269      36.711  43.504  16.879  1.00 44.82           O
ATOM   1057  N   ALA A 270      37.416  44.615  18.707  1.00 28.81           N
ATOM   1058  CA  ALA A 270      36.970  43.588  19.608  1.00 28.81           C
ATOM   1059  CB  ALA A 270      37.264  43.925  21.081  1.00 28.81           C
ATOM   1060  C   ALA A 270      35.484  43.424  19.477  1.00 28.81           C
ATOM   1061  O   ALA A 270      34.974  42.304  19.437  1.00 28.81           O
ATOM   1062  N   PHE A 271      34.747  44.545  19.383  1.00 57.80           N
ATOM   1063  CA  PHE A 271      33.311  44.497  19.311  1.00 57.80           C
ATOM   1064  CB  PHE A 271      32.693  45.909  19.272  1.00 57.80           C
ATOM   1065  CG  PHE A 271      31.204  45.810  19.324  1.00 57.80           C
ATOM   1066  CD1 PHE A 271      30.565  45.495  20.502  1.00 57.80           C
ATOM   1067  CD2 PHE A 271      30.443  46.060  18.206  1.00 57.80           C
ATOM   1068  CE1 PHE A 271      29.194  45.411  20.561  1.00 57.80           C
ATOM   1069  CE2 PHE A 271      29.071  45.978  18.258  1.00 57.80           C
ATOM   1070  CZ  PHE A 271      28.443  45.652  19.436  1.00 57.80           C
ATOM   1071  C   PHE A 271      32.925  43.762  18.062  1.00 57.80           C
ATOM   1072  O   PHE A 271      32.030  42.917  18.067  1.00 57.80           O
ATOM   1073  N   GLN A 272      33.614  44.064  16.948  1.00 55.85           N
ATOM   1074  CA  GLN A 272      33.283  43.471  15.681  1.00 55.85           C
ATOM   1075  CB  GLN A 272      34.101  44.065  14.523  1.00 55.85           C
ATOM   1076  CG  GLN A 272      33.821  45.553  14.306  1.00 55.85           C
ATOM   1077  CD  GLN A 272      34.681  46.034  13.149  1.00 55.85           C
ATOM   1078  OE1 GLN A 272      34.391  45.758  11.987  1.00 55.85           O
ATOM   1079  NE2 GLN A 272      35.776  46.774  13.472  1.00 55.85           N
ATOM   1080  C   GLN A 272      33.529  41.989  15.704  1.00 55.85           C
ATOM   1081  O   GLN A 272      32.735  41.215  15.167  1.00 55.85           O
ATOM   1082  N   LEU A 273      34.647  41.555  16.318  1.00 41.15           N
ATOM   1083  CA  LEU A 273      34.979  40.157  16.360  1.00 41.15           C
ATOM   1084  CB  LEU A 273      36.348  39.896  17.009  1.00 41.15           C
ATOM   1085  CG  LEU A 273      37.520  40.507  16.220  1.00 41.15           C
ATOM   1086  CD1 LEU A 273      38.864  40.219  16.907  1.00 41.15           C
ATOM   1087  CD2 LEU A 273      37.492  40.066  14.746  1.00 41.15           C
ATOM   1088  C   LEU A 273      33.952  39.435  17.168  1.00 41.15           C
ATOM   1089  O   LEU A 273      33.529  38.335  16.818  1.00 41.15           O
ATOM   1090  N   CYS A 274      33.525  40.038  18.286  1.00 71.26           N
ATOM   1091  CA  CYS A 274      32.580  39.389  19.140  1.00 71.26           C
ATOM   1092  CB  CYS A 274      32.309  40.200  20.418  1.00 71.26           C
ATOM   1093  SG  CYS A 274      31.478  39.225  21.702  1.00 71.26           S
ATOM   1094  C   CYS A 274      31.290  39.217  18.398  1.00 71.26           C
ATOM   1095  O   CYS A 274      30.650  38.170  18.479  1.00 71.26           O
ATOM   1096  N   GLN A 275      30.874  40.251  17.645  1.00 73.17           N
ATOM   1097  CA  GLN A 275      29.625  40.218  16.938  1.00 73.17           C
ATOM   1098  CB  GLN A 275      29.312  41.552  16.241  1.00 73.17           C
ATOM   1099  CG  GLN A 275      27.967  41.559  15.512  1.00 73.17           C
ATOM   1100  CD  GLN A 275      26.876  41.752  16.555  1.00 73.17           C
ATOM   1101  OE1 GLN A 275      26.950  42.659  17.383  1.00 73.17           O
ATOM   1102  NE2 GLN A 275      25.837  40.875  16.522  1.00 73.17           N
ATOM   1103  C   GLN A 275      29.666  39.172  15.867  1.00 73.17           C
ATOM   1104  O   GLN A 275      28.720  38.404  15.698  1.00 73.17           O
ATOM   1105  N   ALA A 276      30.772  39.117  15.104  1.00 38.64           N
ATOM   1106  CA  ALA A 276      30.830  38.209  13.997  1.00 38.64           C
ATOM   1107  CB  ALA A 276      32.105  38.386  13.154  1.00 38.64           C
ATOM   1108  C   ALA A 276      30.798  36.789  14.470  1.00 38.64           C
ATOM   1109  O   ALA A 276      30.050  35.968  13.942  1.00 38.64           O
ATOM   1110  N   VAL A 277      31.616  36.466  15.487  1.00 51.32           N
ATOM   1111  CA  VAL A 277      31.737  35.112  15.952  1.00 51.32           C
ATOM   1112  CB  VAL A 277      32.940  34.882  16.817  1.00 51.32           C
ATOM   1113  CG1 VAL A 277      32.948  33.405  17.241  1.00 51.32           C
ATOM   1114  CG2 VAL A 277      34.201  35.330  16.058  1.00 51.32           C
ATOM   1115  C   VAL A 277      30.505  34.686  16.697  1.00 51.32           C
ATOM   1116  O   VAL A 277      30.163  33.506  16.713  1.00 51.32           O
ATOM   1117  N   LYS A 278      29.818  35.625  17.377  1.00110.00           N
ATOM   1118  CA  LYS A 278      28.627  35.259  18.095  1.00110.00           C
ATOM   1119  CB  LYS A 278      27.978  36.476  18.789  1.00110.00           C
ATOM   1120  CG  LYS A 278      26.701  36.189  19.589  1.00110.00           C
ATOM   1121  CD  LYS A 278      25.483  35.814  18.739  1.00110.00           C
ATOM   1122  CE  LYS A 278      25.000  36.954  17.837  1.00110.00           C
ATOM   1123  NZ  LYS A 278      23.829  36.525  17.039  1.00110.00           N
ATOM   1124  C   LYS A 278      27.664  34.708  17.089  1.00110.00           C
ATOM   1125  O   LYS A 278      26.990  33.711  17.341  1.00110.00           O
ATOM   1126  N   PHE A 279      27.603  35.350  15.907  1.00 58.79           N
ATOM   1127  CA  PHE A 279      26.745  34.957  14.827  1.00 58.79           C
ATOM   1128  CB  PHE A 279      26.921  35.911  13.629  1.00 58.79           C
ATOM   1129  CG  PHE A 279      26.270  35.346  12.414  1.00 58.79           C
ATOM   1130  CD1 PHE A 279      24.909  35.417  12.232  1.00 58.79           C
ATOM   1131  CD2 PHE A 279      27.043  34.756  11.439  1.00 58.79           C
ATOM   1132  CE1 PHE A 279      24.332  34.896  11.098  1.00 58.79           C
ATOM   1133  CE2 PHE A 279      26.474  34.233  10.303  1.00 58.79           C
ATOM   1134  CZ  PHE A 279      25.113  34.301  10.134  1.00 58.79           C
ATOM   1135  C   PHE A 279      27.104  33.571  14.389  1.00 58.79           C
ATOM   1136  O   PHE A 279      26.235  32.717  14.221  1.00 58.79           O
ATOM   1137  N   LEU A 280      28.407  33.308  14.202  1.00 57.40           N
ATOM   1138  CA  LEU A 280      28.848  32.021  13.744  1.00 57.40           C
ATOM   1139  CB  LEU A 280      30.366  31.999  13.500  1.00 57.40           C
ATOM   1140  CG  LEU A 280      30.863  30.762  12.735  1.00 57.40           C
ATOM   1141  CD1 LEU A 280      30.329  30.760  11.290  1.00 57.40           C
ATOM   1142  CD2 LEU A 280      32.395  30.644  12.798  1.00 57.40           C
ATOM   1143  C   LEU A 280      28.512  30.976  14.772  1.00 57.40           C
ATOM   1144  O   LEU A 280      28.026  29.898  14.435  1.00 57.40           O
ATOM   1145  N   HIS A 281      28.732  31.282  16.064  1.00 48.50           N
ATOM   1146  CA  HIS A 281      28.513  30.325  17.116  1.00 48.50           C
ATOM   1147  ND1 HIS A 281      31.053  31.543  19.700  1.00 48.50           N
ATOM   1148  CG  HIS A 281      30.413  30.951  18.636  1.00 48.50           C
ATOM   1149  CB  HIS A 281      28.925  30.842  18.501  1.00 48.50           C
ATOM   1150  NE2 HIS A 281      32.643  30.805  18.332  1.00 48.50           N
ATOM   1151  CD2 HIS A 281      31.398  30.506  17.809  1.00 48.50           C
ATOM   1152  CE1 HIS A 281      32.385  31.427  19.469  1.00 48.50           C
ATOM   1153  C   HIS A 281      27.070  29.941  17.171  1.00 48.50           C
ATOM   1154  O   HIS A 281      26.742  28.785  17.434  1.00 48.50           O
ATOM   1155  N   ASP A 282      26.166  30.903  16.923  1.00 53.82           N
ATOM   1156  CA  ASP A 282      24.755  30.654  16.987  1.00 53.82           C
ATOM   1157  CB  ASP A 282      23.915  31.920  16.753  1.00 53.82           C
ATOM   1158  CG  ASP A 282      24.115  32.829  17.956  1.00 53.82           C
ATOM   1159  OD1 ASP A 282      24.764  32.387  18.941  1.00 53.82           O
ATOM   1160  OD2 ASP A 282      23.614  33.981  17.911  1.00 53.82           O
ATOM   1161  C   ASP A 282      24.387  29.658  15.928  1.00 53.82           C
ATOM   1162  O   ASP A 282      23.388  28.953  16.069  1.00 53.82           O
ATOM   1163  N   ASN A 283      25.150  29.607  14.814  1.00113.85           N
ATOM   1164  CA  ASN A 283      24.817  28.679  13.767  1.00113.85           C
ATOM   1165  CB  ASN A 283      25.028  29.266  12.360  1.00113.85           C
ATOM   1166  CG  ASN A 283      23.894  30.238  12.074  1.00113.85           C
ATOM   1167  OD1 ASN A 283      22.797  29.825  11.699  1.00113.85           O
ATOM   1168  ND2 ASN A 283      24.156  31.560  12.255  1.00113.85           N
ATOM   1169  C   ASN A 283      25.669  27.439  13.850  1.00113.85           C
ATOM   1170  O   ASN A 283      26.051  26.877  12.824  1.00113.85           O
ATOM   1171  N   LYS A 284      25.956  26.955  15.074  1.00151.39           N
ATOM   1172  CA  LYS A 284      26.644  25.706  15.285  1.00151.39           C
ATOM   1173  CB  LYS A 284      25.758  24.498  14.926  1.00151.39           C
ATOM   1174  CG  LYS A 284      26.363  23.141  15.280  1.00151.39           C
ATOM   1175  CD  LYS A 284      25.333  22.015  15.364  1.00151.39           C
ATOM   1176  CE  LYS A 284      24.555  22.023  16.682  1.00151.39           C
ATOM   1177  NZ  LYS A 284      23.721  23.244  16.767  1.00151.39           N
ATOM   1178  C   LYS A 284      27.939  25.631  14.520  1.00151.39           C
ATOM   1179  O   LYS A 284      28.284  24.586  13.970  1.00151.39           O
ATOM   1180  N   LEU A 285      28.711  26.734  14.480  1.00 75.49           N
ATOM   1181  CA  LEU A 285      29.969  26.730  13.784  1.00 75.49           C
ATOM   1182  CB  LEU A 285      29.964  27.630  12.531  1.00 75.49           C
ATOM   1183  CG  LEU A 285      29.164  27.064  11.341  1.00 75.49           C
ATOM   1184  CD1 LEU A 285      29.050  28.086  10.196  1.00 75.49           C
ATOM   1185  CD2 LEU A 285      29.784  25.745  10.854  1.00 75.49           C
ATOM   1186  C   LEU A 285      31.031  27.264  14.703  1.00 75.49           C
ATOM   1187  O   LEU A 285      30.750  28.055  15.601  1.00 75.49           O
ATOM   1188  N   THR A 286      32.284  26.789  14.515  1.00 55.59           N
ATOM   1189  CA  THR A 286      33.444  27.260  15.223  1.00 55.59           C
ATOM   1190  CB  THR A 286      33.990  26.252  16.192  1.00 55.59           C
ATOM   1191  OG1 THR A 286      32.987  25.896  17.133  1.00 55.59           O
ATOM   1192  CG2 THR A 286      35.194  26.869  16.924  1.00 55.59           C
ATOM   1193  C   THR A 286      34.472  27.494  14.153  1.00 55.59           C
ATOM   1194  O   THR A 286      34.655  26.650  13.276  1.00 55.59           O
ATOM   1195  N   HIS A 287      35.128  28.676  14.161  1.00 75.14           N
ATOM   1196  CA  HIS A 287      36.098  29.012  13.147  1.00 75.14           C
ATOM   1197  ND1 HIS A 287      38.717  30.767  12.003  1.00 75.14           N
ATOM   1198  CG  HIS A 287      37.355  30.952  12.086  1.00 75.14           C
ATOM   1199  CB  HIS A 287      36.515  30.491  13.238  1.00 75.14           C
ATOM   1200  NE2 HIS A 287      38.107  31.849  10.158  1.00 75.14           N
ATOM   1201  CD2 HIS A 287      36.999  31.613  10.952  1.00 75.14           C
ATOM   1202  CE1 HIS A 287      39.115  31.322  10.831  1.00 75.14           C
ATOM   1203  C   HIS A 287      37.343  28.167  13.273  1.00 75.14           C
ATOM   1204  O   HIS A 287      37.785  27.551  12.303  1.00 75.14           O
ATOM   1205  N   THR A 288      37.909  28.143  14.502  1.00111.16           N
ATOM   1206  CA  THR A 288      39.057  27.432  15.024  1.00111.16           C
ATOM   1207  CB  THR A 288      39.041  25.954  14.751  1.00111.16           C
ATOM   1208  OG1 THR A 288      39.212  25.692  13.368  1.00111.16           O
ATOM   1209  CG2 THR A 288      37.692  25.391  15.226  1.00111.16           C
ATOM   1210  C   THR A 288      40.394  27.958  14.558  1.00111.16           C
ATOM   1211  O   THR A 288      41.430  27.526  15.061  1.00111.16           O
ATOM   1212  N   ASP A 289      40.420  28.829  13.538  1.00166.08           N
ATOM   1213  CA  ASP A 289      41.601  29.432  12.971  1.00166.08           C
ATOM   1214  CB  ASP A 289      41.699  29.261  11.449  1.00166.08           C
ATOM   1215  CG  ASP A 289      43.179  29.320  11.088  1.00166.08           C
ATOM   1216  OD1 ASP A 289      44.013  29.436  12.026  1.00166.08           O
ATOM   1217  OD2 ASP A 289      43.497  29.243   9.872  1.00166.08           O
ATOM   1218  C   ASP A 289      41.815  30.891  13.293  1.00166.08           C
ATOM   1219  O   ASP A 289      42.540  31.546  12.548  1.00166.08           O
ATOM   1220  N   LEU A 290      41.089  31.507  14.238  1.00 78.58           N
ATOM   1221  CA  LEU A 290      41.204  32.940  14.345  1.00 78.58           C
ATOM   1222  CB  LEU A 290      40.220  33.531  15.369  1.00 78.58           C
ATOM   1223  CG  LEU A 290      38.746  33.295  14.987  1.00 78.58           C
ATOM   1224  CD1 LEU A 290      37.793  33.894  16.034  1.00 78.58           C
ATOM   1225  CD2 LEU A 290      38.449  33.793  13.563  1.00 78.58           C
ATOM   1226  C   LEU A 290      42.595  33.374  14.723  1.00 78.58           C
ATOM   1227  O   LEU A 290      43.214  32.835  15.639  1.00 78.58           O
ATOM   1228  N   LYS A 291      43.114  34.391  13.993  1.00107.78           N
ATOM   1229  CA  LYS A 291      44.410  34.977  14.204  1.00107.78           C
ATOM   1230  CB  LYS A 291      45.556  34.089  13.685  1.00107.78           C
ATOM   1231  CG  LYS A 291      45.349  33.585  12.256  1.00107.78           C
ATOM   1232  CD  LYS A 291      46.490  32.700  11.750  1.00107.78           C
ATOM   1233  CE  LYS A 291      46.207  32.042  10.398  1.00107.78           C
ATOM   1234  NZ  LYS A 291      47.331  31.155  10.027  1.00107.78           N
ATOM   1235  C   LYS A 291      44.401  36.292  13.479  1.00107.78           C
ATOM   1236  O   LYS A 291      43.517  36.536  12.659  1.00107.78           O
ATOM   1237  N   PRO A 292      45.343  37.164  13.732  1.00 75.99           N
ATOM   1238  CA  PRO A 292      45.294  38.461  13.111  1.00 75.99           C
ATOM   1239  CD  PRO A 292      46.042  37.195  15.004  1.00 75.99           C
ATOM   1240  CB  PRO A 292      46.404  39.271  13.771  1.00 75.99           C
ATOM   1241  CG  PRO A 292      46.495  38.657  15.181  1.00 75.99           C
ATOM   1242  C   PRO A 292      45.359  38.411  11.618  1.00 75.99           C
ATOM   1243  O   PRO A 292      44.819  39.309  10.977  1.00 75.99           O
ATOM   1244  N   GLU A 293      46.003  37.383  11.039  1.00 87.94           N
ATOM   1245  CA  GLU A 293      46.138  37.285   9.612  1.00 87.94           C
ATOM   1246  CB  GLU A 293      47.031  36.116   9.156  1.00 87.94           C
ATOM   1247  CG  GLU A 293      48.522  36.307   9.452  1.00 87.94           C
ATOM   1248  CD  GLU A 293      48.806  35.883  10.887  1.00 87.94           C
ATOM   1249  OE1 GLU A 293      47.832  35.606  11.636  1.00 87.94           O
ATOM   1250  OE2 GLU A 293      50.010  35.827  11.254  1.00 87.94           O
ATOM   1251  C   GLU A 293      44.789  37.086   8.978  1.00 87.94           C
ATOM   1252  O   GLU A 293      44.568  37.463   7.830  1.00 87.94           O
ATOM   1253  N   ASN A 294      43.880  36.403   9.687  1.00 96.33           N
ATOM   1254  CA  ASN A 294      42.551  36.081   9.242  1.00 96.33           C
ATOM   1255  CB  ASN A 294      41.960  34.859   9.951  1.00 96.33           C
ATOM   1256  CG  ASN A 294      42.702  33.665   9.376  1.00 96.33           C
ATOM   1257  OD1 ASN A 294      43.342  33.771   8.331  1.00 96.33           O
ATOM   1258  ND2 ASN A 294      42.619  32.498  10.065  1.00 96.33           N
ATOM   1259  C   ASN A 294      41.576  37.214   9.353  1.00 96.33           C
ATOM   1260  O   ASN A 294      40.439  37.068   8.904  1.00 96.33           O
ATOM   1261  N   ILE A 295      41.934  38.310  10.052  1.00105.33           N
ATOM   1262  CA  ILE A 295      41.034  39.425  10.201  1.00105.33           C
ATOM   1263  CB  ILE A 295      41.076  39.997  11.590  1.00105.33           C
ATOM   1264  CG2 ILE A 295      40.154  41.226  11.645  1.00105.33           C
ATOM   1265  CG1 ILE A 295      40.712  38.905  12.609  1.00105.33           C
ATOM   1266  CD1 ILE A 295      39.335  38.286  12.372  1.00105.33           C
ATOM   1267  C   ILE A 295      41.498  40.488   9.249  1.00105.33           C
ATOM   1268  O   ILE A 295      42.650  40.917   9.298  1.00105.33           O
ATOM   1269  N   LEU A 296      40.604  40.939   8.341  1.00 97.59           N
ATOM   1270  CA  LEU A 296      41.020  41.880   7.337  1.00 97.59           C
ATOM   1271  CB  LEU A 296      40.789  41.383   5.899  1.00 97.59           C
ATOM   1272  CG  LEU A 296      41.650  40.170   5.503  1.00 97.59           C
ATOM   1273  CD1 LEU A 296      41.359  38.960   6.404  1.00 97.59           C
ATOM   1274  CD2 LEU A 296      41.490  39.843   4.010  1.00 97.59           C
ATOM   1275  C   LEU A 296      40.278  43.175   7.460  1.00 97.59           C
ATOM   1276  O   LEU A 296      39.110  43.215   7.843  1.00 97.59           O
ATOM   1277  N   PHE A 297      40.972  44.289   7.141  1.00 67.66           N
ATOM   1278  CA  PHE A 297      40.325  45.568   7.136  1.00 67.66           C
ATOM   1279  CB  PHE A 297      41.274  46.783   7.221  1.00 67.66           C
ATOM   1280  CG  PHE A 297      41.870  46.881   8.586  1.00 67.66           C
ATOM   1281  CD1 PHE A 297      41.115  47.340   9.643  1.00 67.66           C
ATOM   1282  CD2 PHE A 297      43.187  46.547   8.808  1.00 67.66           C
ATOM   1283  CE1 PHE A 297      41.656  47.443  10.903  1.00 67.66           C
ATOM   1284  CE2 PHE A 297      43.734  46.649  10.066  1.00 67.66           C
ATOM   1285  CZ  PHE A 297      42.968  47.095  11.117  1.00 67.66           C
ATOM   1286  C   PHE A 297      39.589  45.691   5.842  1.00 67.66           C
ATOM   1287  O   PHE A 297      40.048  45.221   4.801  1.00 67.66           O
ATOM   1288  N   VAL A 298      38.397  46.313   5.885  1.00102.72           N
ATOM   1289  CA  VAL A 298      37.647  46.531   4.688  1.00102.72           C
ATOM   1290  CB  VAL A 298      36.288  47.118   4.967  1.00102.72           C
ATOM   1291  CG1 VAL A 298      36.432  48.563   5.471  1.00102.72           C
ATOM   1292  CG2 VAL A 298      35.413  46.951   3.717  1.00102.72           C
ATOM   1293  C   VAL A 298      38.469  47.458   3.838  1.00102.72           C
ATOM   1294  O   VAL A 298      38.577  47.269   2.626  1.00102.72           O
ATOM   1295  N   ASN A 299      39.072  48.494   4.469  1.00 51.33           N
ATOM   1296  CA  ASN A 299      39.951  49.411   3.792  1.00 51.33           C
ATOM   1297  CB  ASN A 299      39.264  50.736   3.417  1.00 51.33           C
ATOM   1298  CG  ASN A 299      40.176  51.496   2.466  1.00 51.33           C
ATOM   1299  OD1 ASN A 299      41.376  51.623   2.702  1.00 51.33           O
ATOM   1300  ND2 ASN A 299      39.592  52.014   1.353  1.00 51.33           N
ATOM   1301  C   ASN A 299      41.076  49.730   4.744  1.00 51.33           C
ATOM   1302  O   ASN A 299      40.848  50.262   5.829  1.00 51.33           O
ATOM   1303  N   SER A 300      42.323  49.380   4.356  1.00121.49           N
ATOM   1304  CA  SER A 300      43.515  49.545   5.153  1.00121.49           C
ATOM   1305  CB  SER A 300      44.595  48.494   4.854  1.00121.49           C
ATOM   1306  OG  SER A 300      44.174  47.226   5.331  1.00121.49           O
ATOM   1307  C   SER A 300      44.165  50.891   5.017  1.00121.49           C
ATOM   1308  O   SER A 300      45.273  51.068   5.526  1.00121.49           O
ATOM   1309  N   ASP A 301      43.549  51.863   4.315  1.00 44.43           N
ATOM   1310  CA  ASP A 301      44.208  53.132   4.146  0.50 44.43           C
ATOM   1311  CB  ASP A 301      43.375  54.161   3.358  0.50 44.43           C
ATOM   1312  CG  ASP A 301      43.298  53.692   1.910  0.50 44.43           C
ATOM   1313  OD1 ASP A 301      44.121  52.817   1.528  1.00 44.43           O
ATOM   1314  OD2 ASP A 301      42.413  54.197   1.169  1.00 44.43           O
ATOM   1315  C   ASP A 301      44.496  53.692   5.502  1.00 44.43           C
ATOM   1316  O   ASP A 301      43.710  53.536   6.435  1.00 44.43           O
ATOM   1317  N   TYR A 302      45.658  54.360   5.648  1.00 91.62           N
ATOM   1318  CA  TYR A 302      46.038  54.806   6.952  1.00 91.62           C
ATOM   1319  CB  TYR A 302      47.253  54.046   7.514  1.00 91.62           C
ATOM   1320  CG  TYR A 302      48.417  54.293   6.615  1.00 91.62           C
ATOM   1321  CD1 TYR A 302      48.656  53.468   5.540  1.00 91.62           C
ATOM   1322  CD2 TYR A 302      49.268  55.351   6.840  1.00 91.62           C
ATOM   1323  CE1 TYR A 302      49.726  53.693   4.707  1.00 91.62           C
ATOM   1324  CE2 TYR A 302      50.341  55.579   6.011  1.00 91.62           C
ATOM   1325  CZ  TYR A 302      50.573  54.747   4.943  1.00 91.62           C
ATOM   1326  OH  TYR A 302      51.673  54.978   4.090  1.00 91.62           O
ATOM   1327  C   TYR A 302      46.386  56.250   6.918  1.00 91.62           C
ATOM   1328  O   TYR A 302      46.604  56.840   5.860  1.00 91.62           O
ATOM   1329  N   GLU A 303      46.386  56.851   8.124  1.00118.68           N
ATOM   1330  CA  GLU A 303      46.774  58.212   8.310  1.00118.68           C
ATOM   1331  CB  GLU A 303      45.927  59.013   9.307  1.00118.68           C
ATOM   1332  CG  GLU A 303      44.515  59.351   8.855  1.00118.68           C
ATOM   1333  CD  GLU A 303      43.960  60.302   9.904  1.00118.68           C
ATOM   1334  OE1 GLU A 303      44.649  61.315  10.194  1.00118.68           O
ATOM   1335  OE2 GLU A 303      42.850  60.025  10.434  1.00118.68           O
ATOM   1336  C   GLU A 303      48.109  58.154   8.959  1.00118.68           C
ATOM   1337  O   GLU A 303      48.442  57.190   9.647  1.00118.68           O
ATOM   1338  N   LEU A 304      48.918  59.196   8.734  1.00118.12           N
ATOM   1339  CA  LEU A 304      50.208  59.240   9.338  1.00118.12           C
ATOM   1340  CB  LEU A 304      51.265  59.776   8.352  1.00118.12           C
ATOM   1341  CG  LEU A 304      52.692  59.923   8.905  1.00118.12           C
ATOM   1342  CD1 LEU A 304      52.800  61.127   9.852  1.00118.12           C
ATOM   1343  CD2 LEU A 304      53.184  58.612   9.537  1.00118.12           C
ATOM   1344  C   LEU A 304      50.099  60.160  10.510  1.00118.12           C
ATOM   1345  O   LEU A 304      49.774  61.335  10.350  1.00118.12           O
ATOM   1346  N   THR A 305      50.275  59.619  11.736  1.00115.62           N
ATOM   1347  CA  THR A 305      50.264  60.445  12.911  1.00115.62           C
ATOM   1348  CB  THR A 305      50.167  59.651  14.182  1.00115.62           C
ATOM   1349  OG1 THR A 305      51.309  58.821  14.336  1.00115.62           O
ATOM   1350  CG2 THR A 305      48.892  58.794  14.128  1.00115.62           C
ATOM   1351  C   THR A 305      51.532  61.241  12.982  1.00115.62           C
ATOM   1352  O   THR A 305      51.506  62.460  13.148  1.00115.62           O
ATOM   1353  N   TYR A 306      52.688  60.557  12.847  1.00 51.05           N
ATOM   1354  CA  TYR A 306      53.950  61.233  12.955  1.00 51.05           C
ATOM   1355  CB  TYR A 306      54.663  60.990  14.296  1.00 51.05           C
ATOM   1356  CG  TYR A 306      53.795  61.523  15.380  1.00 51.05           C
ATOM   1357  CD1 TYR A 306      52.783  60.752  15.904  1.00 51.05           C
ATOM   1358  CD2 TYR A 306      53.987  62.793  15.872  1.00 51.05           C
ATOM   1359  CE1 TYR A 306      51.977  61.235  16.907  1.00 51.05           C
ATOM   1360  CE2 TYR A 306      53.184  63.283  16.875  1.00 51.05           C
ATOM   1361  CZ  TYR A 306      52.176  62.504  17.393  1.00 51.05           C
ATOM   1362  OH  TYR A 306      51.350  63.004  18.421  1.00 51.05           O
ATOM   1363  C   TYR A 306      54.858  60.681  11.906  1.00 51.05           C
ATOM   1364  O   TYR A 306      54.799  59.497  11.578  1.00 51.05           O
ATOM   1365  N   ASN A 307      55.718  61.545  11.336  1.00 49.33           N
ATOM   1366  CA  ASN A 307      56.651  61.071  10.361  1.00 49.33           C
ATOM   1367  CB  ASN A 307      56.276  61.481   8.926  1.00 49.33           C
ATOM   1368  CG  ASN A 307      57.193  60.758   7.950  1.00 49.33           C
ATOM   1369  OD1 ASN A 307      58.398  60.638   8.168  1.00 49.33           O
ATOM   1370  ND2 ASN A 307      56.602  60.260   6.832  1.00 49.33           N
ATOM   1371  C   ASN A 307      57.971  61.696  10.676  1.00 49.33           C
ATOM   1372  O   ASN A 307      58.129  62.914  10.616  1.00 49.33           O
ATOM   1373  N   LEU A 308      58.961  60.864  11.039  1.00156.37           N
ATOM   1374  CA  LEU A 308      60.271  61.369  11.309  1.00156.37           C
ATOM   1375  CB  LEU A 308      60.687  61.256  12.785  1.00156.37           C
ATOM   1376  CG  LEU A 308      59.889  62.189  13.716  1.00156.37           C
ATOM   1377  CD1 LEU A 308      58.386  61.869  13.684  1.00156.37           C
ATOM   1378  CD2 LEU A 308      60.466  62.183  15.141  1.00156.37           C
ATOM   1379  C   LEU A 308      61.202  60.536  10.498  1.00156.37           C
ATOM   1380  O   LEU A 308      60.920  59.374  10.217  1.00156.37           O
ATOM   1381  N   GLU A 309      62.326  61.119  10.052  1.00 92.26           N
ATOM   1382  CA  GLU A 309      63.229  60.325   9.277  1.00 92.26           C
ATOM   1383  CB  GLU A 309      64.424  61.125   8.731  1.00 92.26           C
ATOM   1384  CG  GLU A 309      65.355  61.655   9.823  1.00 92.26           C
ATOM   1385  CD  GLU A 309      64.609  62.729  10.600  1.00 92.26           C
ATOM   1386  OE1 GLU A 309      64.033  63.638   9.946  1.00 92.26           O
ATOM   1387  OE2 GLU A 309      64.598  62.651  11.858  1.00 92.26           O
ATOM   1388  C   GLU A 309      63.781  59.261  10.171  1.00 92.26           C
ATOM   1389  O   GLU A 309      63.878  58.096   9.788  1.00 92.26           O
ATOM   1390  N   LYS A 310      64.141  59.650  11.408  1.00 62.62           N
ATOM   1391  CA  LYS A 310      64.769  58.757  12.338  1.00 62.62           C
ATOM   1392  CB  LYS A 310      65.150  59.462  13.653  1.00 62.62           C
ATOM   1393  CG  LYS A 310      65.985  58.606  14.607  1.00 62.62           C
ATOM   1394  CD  LYS A 310      66.569  59.406  15.774  1.00 62.62           C
ATOM   1395  CE  LYS A 310      67.525  60.521  15.342  1.00 62.62           C
ATOM   1396  NZ  LYS A 310      67.969  61.295  16.523  1.00 62.62           N
ATOM   1397  C   LYS A 310      63.844  57.639  12.700  1.00 62.62           C
ATOM   1398  O   LYS A 310      64.230  56.472  12.675  1.00 62.62           O
ATOM   1399  N   LYS A 311      62.580  57.966  13.021  1.00127.93           N
ATOM   1400  CA  LYS A 311      61.676  56.959  13.493  1.00127.93           C
ATOM   1401  CB  LYS A 311      60.688  57.483  14.550  1.00127.93           C
ATOM   1402  CG  LYS A 311      59.726  56.420  15.085  1.00127.93           C
ATOM   1403  CD  LYS A 311      58.891  56.902  16.273  1.00127.93           C
ATOM   1404  CE  LYS A 311      59.729  57.423  17.442  1.00127.93           C
ATOM   1405  NZ  LYS A 311      60.547  56.327  18.006  1.00127.93           N
ATOM   1406  C   LYS A 311      60.860  56.453  12.351  1.00127.93           C
ATOM   1407  O   LYS A 311      60.757  57.095  11.308  1.00127.93           O
ATOM   1408  N   ARG A 312      60.275  55.250  12.509  1.00 97.33           N
ATOM   1409  CA  ARG A 312      59.432  54.747  11.469  1.00 97.33           C
ATOM   1410  CB  ARG A 312      59.230  53.221  11.501  1.00 97.33           C
ATOM   1411  CG  ARG A 312      60.535  52.509  11.132  1.00 97.33           C
ATOM   1412  CD  ARG A 312      60.428  51.013  10.835  1.00 97.33           C
ATOM   1413  NE  ARG A 312      61.789  50.577  10.406  1.00 97.33           N
ATOM   1414  CZ  ARG A 312      61.993  49.334   9.880  1.00 97.33           C
ATOM   1415  NH1 ARG A 312      60.951  48.461   9.756  1.00 97.33           N
ATOM   1416  NH2 ARG A 312      63.244  48.967   9.476  1.00 97.33           N
ATOM   1417  C   ARG A 312      58.135  55.471  11.589  1.00 97.33           C
ATOM   1418  O   ARG A 312      57.796  55.987  12.653  1.00 97.33           O
ATOM   1419  N   ASP A 313      57.391  55.568  10.474  1.00 42.86           N
ATOM   1420  CA  ASP A 313      56.179  56.329  10.489  1.00 42.86           C
ATOM   1421  CB  ASP A 313      55.483  56.421   9.121  1.00 42.86           C
ATOM   1422  CG  ASP A 313      56.308  57.308   8.208  1.00 42.86           C
ATOM   1423  OD1 ASP A 313      57.293  57.917   8.703  1.00 42.86           O
ATOM   1424  OD2 ASP A 313      55.963  57.392   6.999  1.00 42.86           O
ATOM   1425  C   ASP A 313      55.199  55.680  11.404  1.00 42.86           C
ATOM   1426  O   ASP A 313      55.026  54.462  11.391  1.00 42.86           O
ATOM   1427  N   GLU A 314      54.523  56.500  12.231  1.00 80.08           N
ATOM   1428  CA  GLU A 314      53.494  55.953  13.059  1.00 80.08           C
ATOM   1429  CB  GLU A 314      53.284  56.656  14.409  1.00 80.08           C
ATOM   1430  CG  GLU A 314      54.341  56.291  15.450  1.00 80.08           C
ATOM   1431  CD  GLU A 314      53.934  56.938  16.765  1.00 80.08           C
ATOM   1432  OE1 GLU A 314      52.899  57.656  16.770  1.00 80.08           O
ATOM   1433  OE2 GLU A 314      54.647  56.720  17.780  1.00 80.08           O
ATOM   1434  C   GLU A 314      52.240  56.082  12.270  1.00 80.08           C
ATOM   1435  O   GLU A 314      51.907  57.158  11.772  1.00 80.08           O
ATOM   1436  N   ARG A 315      51.509  54.963  12.139  1.00135.47           N
ATOM   1437  CA  ARG A 315      50.366  54.937  11.281  1.00135.47           C
ATOM   1438  CB  ARG A 315      50.558  53.926  10.136  1.00135.47           C
ATOM   1439  CG  ARG A 315      51.738  54.280   9.226  1.00135.47           C
ATOM   1440  CD  ARG A 315      52.382  53.084   8.515  1.00135.47           C
ATOM   1441  NE  ARG A 315      51.523  52.664   7.374  1.00135.47           N
ATOM   1442  CZ  ARG A 315      52.045  51.834   6.421  1.00135.47           C
ATOM   1443  NH1 ARG A 315      53.353  51.451   6.495  1.00135.47           N
ATOM   1444  NH2 ARG A 315      51.264  51.377   5.400  1.00135.47           N
ATOM   1445  C   ARG A 315      49.175  54.488  12.065  1.00135.47           C
ATOM   1446  O   ARG A 315      49.287  53.711  13.011  1.00135.47           O
ATOM   1447  N   SER A 316      47.991  55.009  11.689  1.00 84.12           N
ATOM   1448  CA  SER A 316      46.748  54.599  12.277  1.00 84.12           C
ATOM   1449  CB  SER A 316      46.094  55.683  13.156  1.00 84.12           C
ATOM   1450  OG  SER A 316      45.841  56.852  12.393  1.00 84.12           O
ATOM   1451  C   SER A 316      45.828  54.325  11.132  1.00 84.12           C
ATOM   1452  O   SER A 316      45.828  55.055  10.142  1.00 84.12           O
ATOM   1453  N   VAL A 317      45.021  53.252  11.228  1.00 96.60           N
ATOM   1454  CA  VAL A 317      44.133  52.944  10.142  1.00 96.60           C
ATOM   1455  CB  VAL A 317      43.605  51.534  10.169  1.00 96.60           C
ATOM   1456  CG1 VAL A 317      42.556  51.411  11.285  1.00 96.60           C
ATOM   1457  CG2 VAL A 317      43.090  51.164   8.768  1.00 96.60           C
ATOM   1458  C   VAL A 317      42.985  53.907  10.226  1.00 96.60           C
ATOM   1459  O   VAL A 317      42.542  54.262  11.318  1.00 96.60           O
ATOM   1460  N   LYS A 318      42.523  54.411   9.062  1.00 42.86           N
ATOM   1461  CA  LYS A 318      41.438  55.353   9.007  1.00 42.86           C
ATOM   1462  CB  LYS A 318      41.265  55.955   7.602  1.00 42.86           C
ATOM   1463  CG  LYS A 318      42.451  56.830   7.187  1.00 42.86           C
ATOM   1464  CD  LYS A 318      42.501  57.147   5.691  1.00 42.86           C
ATOM   1465  CE  LYS A 318      43.692  58.023   5.294  1.00 42.86           C
ATOM   1466  NZ  LYS A 318      43.749  58.174   3.823  1.00 42.86           N
ATOM   1467  C   LYS A 318      40.147  54.697   9.400  1.00 42.86           C
ATOM   1468  O   LYS A 318      39.394  55.246  10.205  1.00 42.86           O
ATOM   1469  N   SER A 319      39.860  53.497   8.851  1.00 48.08           N
ATOM   1470  CA  SER A 319      38.619  52.844   9.165  1.00 48.08           C
ATOM   1471  CB  SER A 319      37.713  52.598   7.947  1.00 48.08           C
ATOM   1472  OG  SER A 319      36.518  51.954   8.365  1.00 48.08           O
ATOM   1473  C   SER A 319      38.932  51.506   9.763  1.00 48.08           C
ATOM   1474  O   SER A 319      39.675  50.703   9.202  1.00 48.08           O
ATOM   1475  N   THR A 320      38.360  51.271  10.956  1.00 93.80           N
ATOM   1476  CA  THR A 320      38.490  50.115  11.797  1.00 93.80           C
ATOM   1477  CB  THR A 320      38.169  50.422  13.228  1.00 93.80           C
ATOM   1478  OG1 THR A 320      36.865  50.973  13.329  1.00 93.80           O
ATOM   1479  CG2 THR A 320      39.209  51.416  13.762  1.00 93.80           C
ATOM   1480  C   THR A 320      37.635  48.955  11.366  1.00 93.80           C
ATOM   1481  O   THR A 320      37.727  47.889  11.975  1.00 93.80           O
ATOM   1482  N   ALA A 321      36.695  49.151  10.416  1.00 53.31           N
ATOM   1483  CA  ALA A 321      35.825  48.074  10.018  1.00 53.31           C
ATOM   1484  CB  ALA A 321      34.868  48.452   8.872  1.00 53.31           C
ATOM   1485  C   ALA A 321      36.646  46.907   9.557  1.00 53.31           C
ATOM   1486  O   ALA A 321      37.601  47.056   8.795  1.00 53.31           O
ATOM   1487  N   VAL A 322      36.267  45.691  10.011  1.00109.65           N
ATOM   1488  CA  VAL A 322      37.007  44.502   9.684  1.00109.65           C
ATOM   1489  CB  VAL A 322      37.806  43.968  10.835  1.00109.65           C
ATOM   1490  CG1 VAL A 322      38.851  45.021  11.242  1.00109.65           C
ATOM   1491  CG2 VAL A 322      36.833  43.582  11.962  1.00109.65           C
ATOM   1492  C   VAL A 322      36.064  43.405   9.284  1.00109.65           C
ATOM   1493  O   VAL A 322      34.850  43.511   9.455  1.00109.65           O
ATOM   1494  N   ARG A 323      36.627  42.321   8.699  1.00142.75           N
ATOM   1495  CA  ARG A 323      35.854  41.176   8.295  1.00142.75           C
ATOM   1496  CB  ARG A 323      35.710  41.048   6.767  1.00142.75           C
ATOM   1497  CG  ARG A 323      35.255  42.348   6.107  1.00142.75           C
ATOM   1498  CD  ARG A 323      33.786  42.693   6.327  1.00142.75           C
ATOM   1499  NE  ARG A 323      33.736  44.177   6.414  1.00142.75           N
ATOM   1500  CZ  ARG A 323      32.556  44.830   6.606  1.00142.75           C
ATOM   1501  NH1 ARG A 323      31.369  44.171   6.462  1.00142.75           N
ATOM   1502  NH2 ARG A 323      32.577  46.144   6.970  1.00142.75           N
ATOM   1503  C   ARG A 323      36.614  39.956   8.730  1.00142.75           C
ATOM   1504  O   ARG A 323      37.844  39.965   8.769  1.00142.75           O
ATOM   1505  N   VAL A 324      35.888  38.867   9.064  1.00 44.94           N
ATOM   1506  CA  VAL A 324      36.504  37.631   9.459  1.00 44.94           C
ATOM   1507  CB  VAL A 324      35.673  36.844  10.431  1.00 44.94           C
ATOM   1508  CG1 VAL A 324      36.359  35.491  10.688  1.00 44.94           C
ATOM   1509  CG2 VAL A 324      35.460  37.693  11.694  1.00 44.94           C
ATOM   1510  C   VAL A 324      36.625  36.802   8.221  1.00 44.94           C
ATOM   1511  O   VAL A 324      35.669  36.688   7.455  1.00 44.94           O
ATOM   1512  N   VAL A 325      37.807  36.188   8.000  1.00109.66           N
ATOM   1513  CA  VAL A 325      38.026  35.449   6.787  1.00109.66           C
ATOM   1514  CB  VAL A 325      39.009  36.116   5.863  1.00109.66           C
ATOM   1515  CG1 VAL A 325      40.426  35.901   6.421  1.00109.66           C
ATOM   1516  CG2 VAL A 325      38.793  35.609   4.425  1.00109.66           C
ATOM   1517  C   VAL A 325      38.570  34.082   7.114  1.00109.66           C
ATOM   1518  O   VAL A 325      38.696  33.711   8.279  1.00109.66           O
ATOM   1519  N   ASP A 326      38.922  33.315   6.057  1.00 86.34           N
ATOM   1520  CA  ASP A 326      39.491  31.990   6.091  1.00 86.34           C
ATOM   1521  CB  ASP A 326      40.952  31.970   6.583  1.00 86.34           C
ATOM   1522  CG  ASP A 326      41.573  30.625   6.222  1.00 86.34           C
ATOM   1523  OD1 ASP A 326      40.831  29.734   5.726  1.00 86.34           O
ATOM   1524  OD2 ASP A 326      42.806  30.475   6.436  1.00 86.34           O
ATOM   1525  C   ASP A 326      38.701  31.000   6.902  1.00 86.34           C
ATOM   1526  O   ASP A 326      39.087  30.601   7.997  1.00 86.34           O
ATOM   1527  N   PHE A 327      37.551  30.591   6.344  1.00127.87           N
ATOM   1528  CA  PHE A 327      36.596  29.618   6.811  1.00127.87           C
ATOM   1529  CB  PHE A 327      35.194  29.804   6.212  1.00127.87           C
ATOM   1530  CG  PHE A 327      34.635  30.981   6.933  1.00127.87           C
ATOM   1531  CD1 PHE A 327      33.931  30.804   8.102  1.00127.87           C
ATOM   1532  CD2 PHE A 327      34.833  32.259   6.460  1.00127.87           C
ATOM   1533  CE1 PHE A 327      33.416  31.882   8.781  1.00127.87           C
ATOM   1534  CE2 PHE A 327      34.321  33.341   7.136  1.00127.87           C
ATOM   1535  CZ  PHE A 327      33.611  33.154   8.298  1.00127.87           C
ATOM   1536  C   PHE A 327      37.052  28.195   6.597  1.00127.87           C
ATOM   1537  O   PHE A 327      36.316  27.255   6.896  1.00127.87           O
ATOM   1538  N   GLY A 328      38.225  27.987   5.974  1.00 73.01           N
ATOM   1539  CA  GLY A 328      38.679  26.675   5.583  1.00 73.01           C
ATOM   1540  C   GLY A 328      38.722  25.690   6.720  1.00 73.01           C
ATOM   1541  O   GLY A 328      38.638  24.485   6.478  1.00 73.01           O
ATOM   1542  N   SER A 329      39.018  26.143   7.952  1.00110.45           N
ATOM   1543  CA  SER A 329      39.053  25.269   9.098  1.00110.45           C
ATOM   1544  CB  SER A 329      40.097  25.713  10.131  1.00110.45           C
ATOM   1545  OG  SER A 329      40.210  24.727  11.143  1.00110.45           O
ATOM   1546  C   SER A 329      37.725  25.156   9.815  1.00110.45           C
ATOM   1547  O   SER A 329      37.587  24.324  10.713  1.00110.45           O
ATOM   1548  N   ALA A 330      36.717  25.981   9.462  1.00 50.45           N
ATOM   1549  CA  ALA A 330      35.488  26.049  10.222  1.00 50.45           C
ATOM   1550  CB  ALA A 330      34.477  27.061   9.655  1.00 50.45           C
ATOM   1551  C   ALA A 330      34.807  24.717  10.295  1.00 50.45           C
ATOM   1552  O   ALA A 330      34.712  23.993   9.304  1.00 50.45           O
ATOM   1553  N   THR A 331      34.280  24.387  11.498  1.00 57.38           N
ATOM   1554  CA  THR A 331      33.690  23.096  11.729  1.00 57.38           C
ATOM   1555  CB  THR A 331      34.529  22.271  12.665  1.00 57.38           C
ATOM   1556  OG1 THR A 331      35.837  22.122  12.131  1.00 57.38           O
ATOM   1557  CG2 THR A 331      33.883  20.891  12.864  1.00 57.38           C
ATOM   1558  C   THR A 331      32.326  23.243  12.350  1.00 57.38           C
ATOM   1559  O   THR A 331      32.122  24.042  13.262  1.00 57.38           O
ATOM   1560  N   PHE A 332      31.348  22.458  11.845  1.00149.91           N
ATOM   1561  CA  PHE A 332      30.015  22.401  12.381  1.00149.91           C
ATOM   1562  CB  PHE A 332      28.990  21.786  11.409  1.00149.91           C
ATOM   1563  CG  PHE A 332      28.744  22.737  10.286  1.00149.91           C
ATOM   1564  CD1 PHE A 332      29.511  22.699   9.143  1.00149.91           C
ATOM   1565  CD2 PHE A 332      27.738  23.672  10.379  1.00149.91           C
ATOM   1566  CE1 PHE A 332      29.279  23.580   8.112  1.00149.91           C
ATOM   1567  CE2 PHE A 332      27.500  24.554   9.350  1.00149.91           C
ATOM   1568  CZ  PHE A 332      28.270  24.508   8.213  1.00149.91           C
ATOM   1569  C   PHE A 332      30.075  21.505  13.583  1.00149.91           C
ATOM   1570  O   PHE A 332      30.910  20.605  13.653  1.00149.91           O
ATOM   1571  N   ASP A 333      29.160  21.706  14.555  1.00 48.49           N
ATOM   1572  CA  ASP A 333      29.224  20.966  15.786  1.00 48.49           C
ATOM   1573  CB  ASP A 333      28.105  21.311  16.787  1.00 48.49           C
ATOM   1574  CG  ASP A 333      28.391  22.689  17.372  1.00 48.49           C
ATOM   1575  OD1 ASP A 333      29.532  23.185  17.180  1.00 48.49           O
ATOM   1576  OD2 ASP A 333      27.476  23.260  18.026  1.00 48.49           O
ATOM   1577  C   ASP A 333      29.132  19.499  15.514  1.00 48.49           C
ATOM   1578  O   ASP A 333      29.822  18.707  16.153  1.00 48.49           O
ATOM   1579  N   HIS A 334      28.272  19.094  14.566  1.00 89.09           N
ATOM   1580  CA  HIS A 334      28.060  17.701  14.286  1.00 89.09           C
ATOM   1581  ND1 HIS A 334      27.622  18.232  11.072  1.00 89.09           N
ATOM   1582  CG  HIS A 334      26.794  18.341  12.166  1.00 89.09           C
ATOM   1583  CB  HIS A 334      26.849  17.448  13.370  1.00 89.09           C
ATOM   1584  NE2 HIS A 334      26.249  19.931  10.661  1.00 89.09           N
ATOM   1585  CD2 HIS A 334      25.963  19.385  11.899  1.00 89.09           C
ATOM   1586  CE1 HIS A 334      27.253  19.206  10.203  1.00 89.09           C
ATOM   1587  C   HIS A 334      29.261  17.045  13.668  1.00 89.09           C
ATOM   1588  O   HIS A 334      29.532  15.876  13.944  1.00 89.09           O
ATOM   1589  N   GLU A 335      30.012  17.775  12.821  1.00117.03           N
ATOM   1590  CA  GLU A 335      31.069  17.186  12.045  1.00117.03           C
ATOM   1591  CB  GLU A 335      31.494  18.048  10.841  1.00117.03           C
ATOM   1592  CG  GLU A 335      31.910  19.478  11.186  1.00117.03           C
ATOM   1593  CD  GLU A 335      32.115  20.208   9.865  1.00117.03           C
ATOM   1594  OE1 GLU A 335      31.711  19.640   8.817  1.00117.03           O
ATOM   1595  OE2 GLU A 335      32.674  21.337   9.881  1.00117.03           O
ATOM   1596  C   GLU A 335      32.269  16.814  12.861  1.00117.03           C
ATOM   1597  O   GLU A 335      32.420  17.204  14.017  1.00117.03           O
ATOM   1598  N   HIS A 336      33.140  15.976  12.258  1.00 43.55           N
ATOM   1599  CA  HIS A 336      34.330  15.510  12.906  1.00 43.55           C
ATOM   1600  ND1 HIS A 336      36.558  13.149  13.636  1.00 43.55           N
ATOM   1601  CG  HIS A 336      36.455  14.160  12.708  1.00 43.55           C
ATOM   1602  CB  HIS A 336      35.179  14.569  12.035  1.00 43.55           C
ATOM   1603  NE2 HIS A 336      38.596  14.007  13.402  1.00 43.55           N
ATOM   1604  CD2 HIS A 336      37.709  14.673  12.576  1.00 43.55           C
ATOM   1605  CE1 HIS A 336      37.859  13.101  14.018  1.00 43.55           C
ATOM   1606  C   HIS A 336      35.186  16.682  13.243  1.00 43.55           C
ATOM   1607  O   HIS A 336      35.337  17.611  12.451  1.00 43.55           O
ATOM   1608  N   HIS A 337      35.780  16.657  14.451  1.00 51.79           N
ATOM   1609  CA  HIS A 337      36.606  17.748  14.868  1.00 51.79           C
ATOM   1610  ND1 HIS A 337      33.807  18.206  16.396  1.00 51.79           N
ATOM   1611  CG  HIS A 337      35.016  18.855  16.511  1.00 51.79           C
ATOM   1612  CB  HIS A 337      36.348  18.194  16.318  1.00 51.79           C
ATOM   1613  NE2 HIS A 337      33.348  20.320  16.915  1.00 51.79           N
ATOM   1614  CD2 HIS A 337      34.718  20.145  16.828  1.00 51.79           C
ATOM   1615  CE1 HIS A 337      32.844  19.129  16.648  1.00 51.79           C
ATOM   1616  C   HIS A 337      38.034  17.316  14.800  1.00 51.79           C
ATOM   1617  O   HIS A 337      38.418  16.293  15.368  1.00 51.79           O
ATOM   1618  N   SER A 338      38.861  18.101  14.081  1.00 38.29           N
ATOM   1619  CA  SER A 338      40.259  17.805  14.020  1.00 38.29           C
ATOM   1620  CB  SER A 338      41.053  18.753  13.106  1.00 38.29           C
ATOM   1621  OG  SER A 338      40.638  18.593  11.758  1.00 38.29           O
ATOM   1622  C   SER A 338      40.751  17.993  15.416  1.00 38.29           C
ATOM   1623  O   SER A 338      40.298  18.892  16.124  1.00 38.29           O
ATOM   1624  N   THR A 339      41.665  17.117  15.868  1.00118.69           N
ATOM   1625  CA  THR A 339      42.095  17.209  17.233  1.00118.69           C
ATOM   1626  CB  THR A 339      42.844  15.995  17.714  1.00118.69           C
ATOM   1627  OG1 THR A 339      42.920  16.016  19.130  1.00118.69           O
ATOM   1628  CG2 THR A 339      44.259  15.965  17.115  1.00118.69           C
ATOM   1629  C   THR A 339      42.921  18.436  17.484  1.00118.69           C
ATOM   1630  O   THR A 339      42.664  19.172  18.436  1.00118.69           O
ATOM   1631  N   ILE A 340      43.921  18.728  16.628  1.00106.65           N
ATOM   1632  CA  ILE A 340      44.738  19.868  16.931  1.00106.65           C
ATOM   1633  CB  ILE A 340      46.209  19.616  16.799  1.00106.65           C
ATOM   1634  CG2 ILE A 340      46.936  20.953  17.027  1.00106.65           C
ATOM   1635  CG1 ILE A 340      46.641  18.516  17.781  1.00106.65           C
ATOM   1636  CD1 ILE A 340      46.374  18.876  19.242  1.00106.65           C
ATOM   1637  C   ILE A 340      44.377  20.948  15.973  1.00106.65           C
ATOM   1638  O   ILE A 340      44.688  20.877  14.785  1.00106.65           O
ATOM   1639  N   VAL A 341      43.719  21.998  16.499  1.00 67.03           N
ATOM   1640  CA  VAL A 341      43.271  23.084  15.683  1.00 67.03           C
ATOM   1641  CB  VAL A 341      41.784  23.294  15.726  1.00 67.03           C
ATOM   1642  CG1 VAL A 341      41.090  22.055  15.135  1.00 67.03           C
ATOM   1643  CG2 VAL A 341      41.377  23.602  17.178  1.00 67.03           C
ATOM   1644  C   VAL A 341      43.895  24.345  16.190  1.00 67.03           C
ATOM   1645  O   VAL A 341      44.496  24.382  17.264  1.00 67.03           O
ATOM   1646  N   SER A 342      43.803  25.401  15.359  1.00185.24           N
ATOM   1647  CA  SER A 342      44.268  26.713  15.693  1.00185.24           C
ATOM   1648  CB  SER A 342      43.975  27.122  17.147  1.00185.24           C
ATOM   1649  OG  SER A 342      44.468  28.431  17.394  1.00185.24           O
ATOM   1650  C   SER A 342      45.735  26.812  15.471  1.00185.24           C
ATOM   1651  O   SER A 342      46.452  25.813  15.461  1.00185.24           O
ATOM   1652  N   THR A 343      46.205  28.056  15.265  1.00 70.10           N
ATOM   1653  CA  THR A 343      47.603  28.322  15.129  1.00 70.10           C
ATOM   1654  CB  THR A 343      47.883  29.638  14.464  1.00 70.10           C
ATOM   1655  OG1 THR A 343      47.282  29.666  13.178  1.00 70.10           O
ATOM   1656  CG2 THR A 343      49.404  29.827  14.342  1.00 70.10           C
ATOM   1657  C   THR A 343      48.114  28.367  16.534  1.00 70.10           C
ATOM   1658  O   THR A 343      47.380  28.714  17.457  1.00 70.10           O
ATOM   1659  N   ARG A 344      49.415  28.098  16.717  1.00170.58           N
ATOM   1660  CA  ARG A 344      49.981  27.876  18.018  1.00170.58           C
ATOM   1661  CB  ARG A 344      51.514  27.758  17.951  1.00170.58           C
ATOM   1662  CG  ARG A 344      52.201  27.889  19.311  1.00170.58           C
ATOM   1663  CD  ARG A 344      51.811  26.798  20.303  1.00170.58           C
ATOM   1664  NE  ARG A 344      52.539  25.563  19.907  1.00170.58           N
ATOM   1665  CZ  ARG A 344      52.454  24.466  20.710  1.00170.58           C
ATOM   1666  NH1 ARG A 344      51.694  24.525  21.841  1.00170.58           N
ATOM   1667  NH2 ARG A 344      53.125  23.322  20.384  1.00170.58           N
ATOM   1668  C   ARG A 344      49.675  28.974  18.992  1.00170.58           C
ATOM   1669  O   ARG A 344      49.185  28.707  20.088  1.00170.58           O
ATOM   1670  N   HIS A 345      49.900  30.239  18.622  1.00 82.83           N
ATOM   1671  CA  HIS A 345      49.802  31.297  19.589  1.00 82.83           C
ATOM   1672  ND1 HIS A 345      52.804  32.360  19.167  1.00 82.83           N
ATOM   1673  CG  HIS A 345      51.655  32.509  18.421  1.00 82.83           C
ATOM   1674  CB  HIS A 345      50.276  32.636  19.004  1.00 82.83           C
ATOM   1675  NE2 HIS A 345      53.424  32.315  17.032  1.00 82.83           N
ATOM   1676  CD2 HIS A 345      52.053  32.480  17.119  1.00 82.83           C
ATOM   1677  CE1 HIS A 345      53.831  32.248  18.287  1.00 82.83           C
ATOM   1678  C   HIS A 345      48.397  31.442  20.095  1.00 82.83           C
ATOM   1679  O   HIS A 345      48.166  31.877  21.222  1.00 82.83           O
ATOM   1680  N   TYR A 346      47.437  31.181  19.203  1.00137.21           N
ATOM   1681  CA  TYR A 346      46.008  31.275  19.342  1.00137.21           C
ATOM   1682  CB  TYR A 346      45.366  31.547  17.979  1.00137.21           C
ATOM   1683  CG  TYR A 346      46.125  32.756  17.550  1.00137.21           C
ATOM   1684  CD1 TYR A 346      45.818  33.999  18.054  1.00137.21           C
ATOM   1685  CD2 TYR A 346      47.170  32.635  16.664  1.00137.21           C
ATOM   1686  CE1 TYR A 346      46.536  35.106  17.667  1.00137.21           C
ATOM   1687  CE2 TYR A 346      47.891  33.738  16.273  1.00137.21           C
ATOM   1688  CZ  TYR A 346      47.575  34.976  16.777  1.00137.21           C
ATOM   1689  OH  TYR A 346      48.312  36.112  16.382  1.00137.21           O
ATOM   1690  C   TYR A 346      45.346  30.101  20.024  1.00137.21           C
ATOM   1691  O   TYR A 346      44.163  30.184  20.353  1.00137.21           O
ATOM   1692  N   ARG A 347      46.016  28.930  20.123  1.00205.16           N
ATOM   1693  CA  ARG A 347      45.327  27.745  20.585  1.00205.16           C
ATOM   1694  CB  ARG A 347      45.945  26.405  20.148  1.00205.16           C
ATOM   1695  CG  ARG A 347      47.321  26.105  20.732  1.00205.16           C
ATOM   1696  CD  ARG A 347      47.767  24.662  20.484  1.00205.16           C
ATOM   1697  NE  ARG A 347      48.203  24.559  19.064  1.00205.16           N
ATOM   1698  CZ  ARG A 347      49.102  23.599  18.702  1.00205.16           C
ATOM   1699  NH1 ARG A 347      49.566  22.712  19.631  1.00205.16           N
ATOM   1700  NH2 ARG A 347      49.553  23.531  17.416  1.00205.16           N
ATOM   1701  C   ARG A 347      45.145  27.677  22.079  1.00205.16           C
ATOM   1702  O   ARG A 347      46.035  28.003  22.863  1.00205.16           O
ATOM   1703  N   ALA A 348      43.951  27.191  22.493  1.00 64.51           N
ATOM   1704  CA  ALA A 348      43.526  27.104  23.868  1.00 64.51           C
ATOM   1705  CB  ALA A 348      41.992  27.117  24.009  1.00 64.51           C
ATOM   1706  C   ALA A 348      44.032  25.851  24.533  1.00 64.51           C
ATOM   1707  O   ALA A 348      44.400  24.881  23.876  1.00 64.51           O
ATOM   1708  N   PRO A 349      44.065  25.852  25.847  1.00 83.93           N
ATOM   1709  CA  PRO A 349      44.537  24.745  26.634  1.00 83.93           C
ATOM   1710  CD  PRO A 349      43.437  26.885  26.656  1.00 83.93           C
ATOM   1711  CB  PRO A 349      44.423  25.204  28.089  1.00 83.93           C
ATOM   1712  CG  PRO A 349      43.306  26.264  28.055  1.00 83.93           C
ATOM   1713  C   PRO A 349      43.786  23.468  26.383  1.00 83.93           C
ATOM   1714  O   PRO A 349      44.400  22.406  26.449  1.00 83.93           O
ATOM   1715  N   GLU A 350      42.471  23.526  26.101  1.00159.60           N
ATOM   1716  CA  GLU A 350      41.706  22.326  25.914  1.00159.60           C
ATOM   1717  CB  GLU A 350      40.232  22.575  25.562  1.00159.60           C
ATOM   1718  CG  GLU A 350      39.494  23.480  26.536  1.00159.60           C
ATOM   1719  CD  GLU A 350      39.699  24.902  26.040  1.00159.60           C
ATOM   1720  OE1 GLU A 350      39.038  25.271  25.032  1.00159.60           O
ATOM   1721  OE2 GLU A 350      40.527  25.632  26.647  1.00159.60           O
ATOM   1722  C   GLU A 350      42.245  21.618  24.712  1.00159.60           C
ATOM   1723  O   GLU A 350      42.261  20.391  24.667  1.00159.60           O
ATOM   1724  N   VAL A 351      42.633  22.370  23.662  1.00141.78           N
ATOM   1725  CA  VAL A 351      43.135  21.705  22.489  1.00141.78           C
ATOM   1726  CB  VAL A 351      43.289  22.555  21.248  1.00141.78           C
ATOM   1727  CG1 VAL A 351      41.922  23.115  20.854  1.00141.78           C
ATOM   1728  CG2 VAL A 351      44.350  23.631  21.447  1.00141.78           C
ATOM   1729  C   VAL A 351      44.461  21.065  22.779  1.00141.78           C
ATOM   1730  O   VAL A 351      44.711  19.925  22.389  1.00141.78           O
ATOM   1731  N   ILE A 352      45.348  21.775  23.501  1.00 53.34           N
ATOM   1732  CA  ILE A 352      46.658  21.246  23.757  1.00 53.34           C
ATOM   1733  CB  ILE A 352      47.518  22.180  24.564  1.00 53.34           C
ATOM   1734  CG2 ILE A 352      48.818  21.444  24.929  1.00 53.34           C
ATOM   1735  CG1 ILE A 352      47.751  23.494  23.800  1.00 53.34           C
ATOM   1736  CD1 ILE A 352      48.371  24.595  24.660  1.00 53.34           C
ATOM   1737  C   ILE A 352      46.520  19.974  24.544  1.00 53.34           C
ATOM   1738  O   ILE A 352      47.222  18.994  24.294  1.00 53.34           O
ATOM   1739  N   LEU A 353      45.617  19.992  25.540  1.00 92.51           N
ATOM   1740  CA  LEU A 353      45.303  18.921  26.447  1.00 92.51           C
ATOM   1741  CB  LEU A 353      44.549  19.400  27.699  1.00 92.51           C
ATOM   1742  CG  LEU A 353      45.417  20.319  28.584  1.00 92.51           C
ATOM   1743  CD1 LEU A 353      44.673  20.750  29.856  1.00 92.51           C
ATOM   1744  CD2 LEU A 353      46.782  19.677  28.885  1.00 92.51           C
ATOM   1745  C   LEU A 353      44.526  17.819  25.772  1.00 92.51           C
ATOM   1746  O   LEU A 353      44.419  16.721  26.312  1.00 92.51           O
ATOM   1747  N   GLU A 354      43.904  18.096  24.608  1.00 82.82           N
ATOM   1748  CA  GLU A 354      43.123  17.123  23.876  1.00 82.82           C
ATOM   1749  CB  GLU A 354      43.922  15.880  23.442  1.00 82.82           C
ATOM   1750  CG  GLU A 354      44.967  16.185  22.366  1.00 82.82           C
ATOM   1751  CD  GLU A 354      45.649  14.879  21.984  1.00 82.82           C
ATOM   1752  OE1 GLU A 354      45.129  13.801  22.378  1.00 82.82           O
ATOM   1753  OE2 GLU A 354      46.698  14.942  21.288  1.00 82.82           O
ATOM   1754  C   GLU A 354      41.930  16.694  24.676  1.00 82.82           C
ATOM   1755  O   GLU A 354      41.569  15.518  24.733  1.00 82.82           O
ATOM   1756  N   LEU A 355      41.325  17.680  25.359  1.00 88.22           N
ATOM   1757  CA  LEU A 355      40.127  17.596  26.149  1.00 88.22           C
ATOM   1758  CB  LEU A 355      40.027  18.742  27.163  1.00 88.22           C
ATOM   1759  CG  LEU A 355      41.157  18.684  28.206  1.00 88.22           C
ATOM   1760  CD1 LEU A 355      41.036  19.832  29.218  1.00 88.22           C
ATOM   1761  CD2 LEU A 355      41.220  17.302  28.882  1.00 88.22           C
ATOM   1762  C   LEU A 355      38.887  17.599  25.303  1.00 88.22           C
ATOM   1763  O   LEU A 355      37.817  17.212  25.767  1.00 88.22           O
ATOM   1764  N   GLY A 356      38.968  18.114  24.064  1.00 36.69           N
ATOM   1765  CA  GLY A 356      37.794  18.256  23.247  1.00 36.69           C
ATOM   1766  C   GLY A 356      37.557  19.732  23.188  1.00 36.69           C
ATOM   1767  O   GLY A 356      37.882  20.451  24.132  1.00 36.69           O
ATOM   1768  N   TRP A 357      36.997  20.232  22.068  1.00 88.20           N
ATOM   1769  CA  TRP A 357      36.813  21.652  21.953  1.00 88.20           C
ATOM   1770  CB  TRP A 357      37.992  22.369  21.259  1.00 88.20           C
ATOM   1771  CG  TRP A 357      38.397  21.774  19.928  1.00 88.20           C
ATOM   1772  CD2 TRP A 357      37.738  22.032  18.676  1.00 88.20           C
ATOM   1773  CD1 TRP A 357      39.403  20.893  19.658  1.00 88.20           C
ATOM   1774  NE1 TRP A 357      39.413  20.584  18.319  1.00 88.20           N
ATOM   1775  CE2 TRP A 357      38.393  21.277  17.703  1.00 88.20           C
ATOM   1776  CE3 TRP A 357      36.673  22.826  18.364  1.00 88.20           C
ATOM   1777  CZ2 TRP A 357      37.989  21.306  16.397  1.00 88.20           C
ATOM   1778  CZ3 TRP A 357      36.272  22.856  17.044  1.00 88.20           C
ATOM   1779  CH2 TRP A 357      36.917  22.111  16.079  1.00 88.20           C
ATOM   1780  C   TRP A 357      35.558  21.960  21.202  1.00 88.20           C
ATOM   1781  O   TRP A 357      34.971  21.101  20.545  1.00 88.20           O
ATOM   1782  N   SER A 358      35.117  23.232  21.313  1.00 55.85           N
ATOM   1783  CA  SER A 358      33.923  23.716  20.680  1.00 55.85           C
ATOM   1784  CB  SER A 358      32.657  23.481  21.521  1.00 55.85           C
ATOM   1785  OG  SER A 358      32.756  24.175  22.756  1.00 55.85           O
ATOM   1786  C   SER A 358      34.094  25.198  20.500  1.00 55.85           C
ATOM   1787  O   SER A 358      35.204  25.699  20.332  1.00 55.85           O
ATOM   1788  N   GLN A 359      32.977  25.948  20.558  1.00103.42           N
ATOM   1789  CA  GLN A 359      32.973  27.368  20.329  1.00103.42           C
ATOM   1790  CB  GLN A 359      31.583  28.005  20.502  1.00103.42           C
ATOM   1791  CG  GLN A 359      30.585  27.611  19.412  1.00103.42           C
ATOM   1792  CD  GLN A 359      30.217  26.148  19.602  1.00103.42           C
ATOM   1793  OE1 GLN A 359      30.350  25.589  20.690  1.00103.42           O
ATOM   1794  NE2 GLN A 359      29.737  25.502  18.506  1.00103.42           N
ATOM   1795  C   GLN A 359      33.908  28.086  21.268  1.00103.42           C
ATOM   1796  O   GLN A 359      34.492  29.091  20.862  1.00103.42           O
ATOM   1797  N   PRO A 360      34.107  27.669  22.489  1.00 80.32           N
ATOM   1798  CA  PRO A 360      34.980  28.424  23.349  1.00 80.32           C
ATOM   1799  CD  PRO A 360      33.079  26.980  23.255  1.00 80.32           C
ATOM   1800  CB  PRO A 360      34.856  27.768  24.721  1.00 80.32           C
ATOM   1801  CG  PRO A 360      33.406  27.252  24.733  1.00 80.32           C
ATOM   1802  C   PRO A 360      36.381  28.544  22.829  1.00 80.32           C
ATOM   1803  O   PRO A 360      37.103  29.436  23.275  1.00 80.32           O
ATOM   1804  N   CYS A 361      36.796  27.676  21.891  1.00 42.35           N
ATOM   1805  CA  CYS A 361      38.130  27.760  21.370  1.00 42.35           C
ATOM   1806  CB  CYS A 361      38.419  26.693  20.301  1.00 42.35           C
ATOM   1807  SG  CYS A 361      40.113  26.806  19.650  1.00 42.35           S
ATOM   1808  C   CYS A 361      38.323  29.108  20.736  1.00 42.35           C
ATOM   1809  O   CYS A 361      39.368  29.737  20.896  1.00 42.35           O
ATOM   1810  N   ASP A 362      37.307  29.594  20.002  1.00 47.91           N
ATOM   1811  CA  ASP A 362      37.385  30.854  19.311  1.00 47.91           C
ATOM   1812  CB  ASP A 362      36.143  31.153  18.451  1.00 47.91           C
ATOM   1813  CG  ASP A 362      36.165  30.261  17.219  1.00 47.91           C
ATOM   1814  OD1 ASP A 362      37.268  29.772  16.856  1.00 47.91           O
ATOM   1815  OD2 ASP A 362      35.074  30.063  16.620  1.00 47.91           O
ATOM   1816  C   ASP A 362      37.504  31.984  20.282  1.00 47.91           C
ATOM   1817  O   ASP A 362      38.148  32.989  19.987  1.00 47.91           O
ATOM   1818  N   VAL A 363      36.847  31.869  21.450  1.00 31.53           N
ATOM   1819  CA  VAL A 363      36.874  32.923  22.427  1.00 31.53           C
ATOM   1820  CB  VAL A 363      36.020  32.615  23.621  1.00 31.53           C
ATOM   1821  CG1 VAL A 363      36.187  33.744  24.653  1.00 31.53           C
ATOM   1822  CG2 VAL A 363      34.573  32.413  23.142  1.00 31.53           C
ATOM   1823  C   VAL A 363      38.279  33.109  22.906  1.00 31.53           C
ATOM   1824  O   VAL A 363      38.761  34.233  23.049  1.00 31.53           O
ATOM   1825  N   TRP A 364      38.981  31.993  23.161  1.00 65.28           N
ATOM   1826  CA  TRP A 364      40.338  32.053  23.627  1.00 65.28           C
ATOM   1827  CB  TRP A 364      40.936  30.653  23.846  1.00 65.28           C
ATOM   1828  CG  TRP A 364      42.370  30.658  24.311  1.00 65.28           C
ATOM   1829  CD2 TRP A 364      42.784  30.576  25.684  1.00 65.28           C
ATOM   1830  CD1 TRP A 364      43.511  30.711  23.566  1.00 65.28           C
ATOM   1831  NE1 TRP A 364      44.612  30.675  24.387  1.00 65.28           N
ATOM   1832  CE2 TRP A 364      44.179  30.589  25.693  1.00 65.28           C
ATOM   1833  CE3 TRP A 364      42.062  30.492  26.839  1.00 65.28           C
ATOM   1834  CZ2 TRP A 364      44.877  30.520  26.865  1.00 65.28           C
ATOM   1835  CZ3 TRP A 364      42.770  30.424  28.018  1.00 65.28           C
ATOM   1836  CH2 TRP A 364      44.149  30.438  28.031  1.00 65.28           C
ATOM   1837  C   TRP A 364      41.171  32.740  22.583  1.00 65.28           C
ATOM   1838  O   TRP A 364      41.986  33.608  22.892  1.00 65.28           O
ATOM   1839  N   SER A 365      40.978  32.382  21.301  1.00 33.51           N
ATOM   1840  CA  SER A 365      41.781  32.957  20.259  1.00 33.51           C
ATOM   1841  CB  SER A 365      41.428  32.407  18.866  1.00 33.51           C
ATOM   1842  OG  SER A 365      41.707  31.016  18.807  1.00 33.51           O
ATOM   1843  C   SER A 365      41.569  34.439  20.224  1.00 33.51           C
ATOM   1844  O   SER A 365      42.513  35.206  20.041  1.00 33.51           O
ATOM   1845  N   ILE A 366      40.316  34.886  20.412  1.00 39.89           N
ATOM   1846  CA  ILE A 366      40.013  36.288  20.366  1.00 39.89           C
ATOM   1847  CB  ILE A 366      38.545  36.566  20.528  1.00 39.89           C
ATOM   1848  CG2 ILE A 366      38.345  38.082  20.704  1.00 39.89           C
ATOM   1849  CG1 ILE A 366      37.770  35.973  19.339  1.00 39.89           C
ATOM   1850  CD1 ILE A 366      36.255  35.960  19.535  1.00 39.89           C
ATOM   1851  C   ILE A 366      40.753  36.988  21.467  1.00 39.89           C
ATOM   1852  O   ILE A 366      41.298  38.073  21.266  1.00 39.89           O
ATOM   1853  N   GLY A 367      40.803  36.386  22.668  1.00 23.84           N
ATOM   1854  CA  GLY A 367      41.470  37.041  23.758  1.00 23.84           C
ATOM   1855  C   GLY A 367      42.914  37.249  23.403  1.00 23.84           C
ATOM   1856  O   GLY A 367      43.492  38.299  23.682  1.00 23.84           O
ATOM   1857  N   CYS A 368      43.546  36.240  22.780  1.00 33.95           N
ATOM   1858  CA  CYS A 368      44.936  36.327  22.428  1.00 33.95           C
ATOM   1859  CB  CYS A 368      45.482  35.018  21.833  1.00 33.95           C
ATOM   1860  SG  CYS A 368      45.488  33.666  23.047  1.00 33.95           S
ATOM   1861  C   CYS A 368      45.133  37.411  21.411  1.00 33.95           C
ATOM   1862  O   CYS A 368      46.123  38.140  21.447  1.00 33.95           O
ATOM   1863  N   ILE A 369      44.193  37.530  20.458  1.00 45.15           N
ATOM   1864  CA  ILE A 369      44.274  38.505  19.403  1.00 45.15           C
ATOM   1865  CB  ILE A 369      43.149  38.360  18.420  1.00 45.15           C
ATOM   1866  CG2 ILE A 369      43.279  39.492  17.394  1.00 45.15           C
ATOM   1867  CG1 ILE A 369      43.160  36.961  17.778  1.00 45.15           C
ATOM   1868  CD1 ILE A 369      41.891  36.645  16.986  1.00 45.15           C
ATOM   1869  C   ILE A 369      44.202  39.895  19.974  1.00 45.15           C
ATOM   1870  O   ILE A 369      44.944  40.788  19.562  1.00 45.15           O
ATOM   1871  N   ILE A 370      43.297  40.122  20.944  1.00 81.86           N
ATOM   1872  CA  ILE A 370      43.112  41.442  21.491  1.00 81.86           C
ATOM   1873  CB  ILE A 370      41.958  41.519  22.453  1.00 81.86           C
ATOM   1874  CG2 ILE A 370      42.346  40.789  23.749  1.00 81.86           C
ATOM   1875  CG1 ILE A 370      41.536  42.979  22.670  1.00 81.86           C
ATOM   1876  CD1 ILE A 370      40.169  43.109  23.339  1.00 81.86           C
ATOM   1877  C   ILE A 370      44.367  41.885  22.181  1.00 81.86           C
ATOM   1878  O   ILE A 370      44.764  43.046  22.091  1.00 81.86           O
ATOM   1879  N   PHE A 371      45.034  40.961  22.892  1.00 48.44           N
ATOM   1880  CA  PHE A 371      46.241  41.276  23.600  1.00 48.44           C
ATOM   1881  CB  PHE A 371      46.823  40.029  24.291  1.00 48.44           C
ATOM   1882  CG  PHE A 371      48.071  40.412  25.003  1.00 48.44           C
ATOM   1883  CD1 PHE A 371      48.019  40.917  26.280  1.00 48.44           C
ATOM   1884  CD2 PHE A 371      49.293  40.259  24.390  1.00 48.44           C
ATOM   1885  CE1 PHE A 371      49.175  41.268  26.938  1.00 48.44           C
ATOM   1886  CE2 PHE A 371      50.449  40.608  25.042  1.00 48.44           C
ATOM   1887  CZ  PHE A 371      50.390  41.113  26.318  1.00 48.44           C
ATOM   1888  C   PHE A 371      47.245  41.760  22.596  1.00 48.44           C
ATOM   1889  O   PHE A 371      47.936  42.755  22.816  1.00 48.44           O
ATOM   1890  N   GLU A 372      47.338  41.060  21.450  1.00 47.91           N
ATOM   1891  CA  GLU A 372      48.289  41.367  20.418  1.00 47.91           C
ATOM   1892  CB  GLU A 372      48.272  40.316  19.293  1.00 47.91           C
ATOM   1893  CG  GLU A 372      49.405  40.462  18.274  1.00 47.91           C
ATOM   1894  CD  GLU A 372      49.423  39.195  17.426  1.00 47.91           C
ATOM   1895  OE1 GLU A 372      48.747  38.208  17.822  1.00 47.91           O
ATOM   1896  OE2 GLU A 372      50.117  39.195  16.375  1.00 47.91           O
ATOM   1897  C   GLU A 372      47.998  42.713  19.821  1.00 47.91           C
ATOM   1898  O   GLU A 372      48.915  43.466  19.503  1.00 47.91           O
ATOM   1899  N   TYR A 373      46.713  43.059  19.628  1.00 79.71           N
ATOM   1900  CA  TYR A 373      46.422  44.348  19.058  1.00 79.71           C
ATOM   1901  CB  TYR A 373      44.934  44.640  18.788  1.00 79.71           C
ATOM   1902  CG  TYR A 373      44.400  43.792  17.686  1.00 79.71           C
ATOM   1903  CD1 TYR A 373      45.019  43.752  16.458  1.00 79.71           C
ATOM   1904  CD2 TYR A 373      43.230  43.093  17.863  1.00 79.71           C
ATOM   1905  CE1 TYR A 373      44.506  42.985  15.438  1.00 79.71           C
ATOM   1906  CE2 TYR A 373      42.712  42.328  16.847  1.00 79.71           C
ATOM   1907  CZ  TYR A 373      43.352  42.265  15.633  1.00 79.71           C
ATOM   1908  OH  TYR A 373      42.820  41.477  14.591  1.00 79.71           O
ATOM   1909  C   TYR A 373      46.846  45.417  20.018  1.00 79.71           C
ATOM   1910  O   TYR A 373      47.306  46.487  19.619  1.00 79.71           O
ATOM   1911  N   TYR A 374      46.615  45.170  21.319  1.00 81.14           N
ATOM   1912  CA  TYR A 374      46.873  46.108  22.374  1.00 81.14           C
ATOM   1913  CB  TYR A 374      46.280  45.547  23.680  1.00 81.14           C
ATOM   1914  CG  TYR A 374      46.445  46.459  24.844  1.00 81.14           C
ATOM   1915  CD1 TYR A 374      45.608  47.539  25.016  1.00 81.14           C
ATOM   1916  CD2 TYR A 374      47.415  46.208  25.785  1.00 81.14           C
ATOM   1917  CE1 TYR A 374      45.753  48.366  26.105  1.00 81.14           C
ATOM   1918  CE2 TYR A 374      47.565  47.030  26.875  1.00 81.14           C
ATOM   1919  CZ  TYR A 374      46.731  48.109  27.035  1.00 81.14           C
ATOM   1920  OH  TYR A 374      46.881  48.951  28.156  1.00 81.14           O
ATOM   1921  C   TYR A 374      48.350  46.355  22.559  1.00 81.14           C
ATOM   1922  O   TYR A 374      48.770  47.502  22.698  1.00 81.14           O
ATOM   1923  N   VAL A 375      49.153  45.274  22.674  1.00131.61           N
ATOM   1924  CA  VAL A 375      50.585  45.325  22.860  1.00131.61           C
ATOM   1925  CB  VAL A 375      51.093  44.137  23.619  1.00131.61           C
ATOM   1926  CG1 VAL A 375      50.477  44.158  25.029  1.00131.61           C
ATOM   1927  CG2 VAL A 375      50.759  42.871  22.817  1.00131.61           C
ATOM   1928  C   VAL A 375      51.385  45.433  21.592  1.00131.61           C
ATOM   1929  O   VAL A 375      52.390  46.142  21.544  1.00131.61           O
ATOM   1930  N   GLY A 376      50.979  44.699  20.536  1.00 33.56           N
ATOM   1931  CA  GLY A 376      51.723  44.671  19.306  1.00 33.56           C
ATOM   1932  C   GLY A 376      52.527  43.398  19.230  1.00 33.56           C
ATOM   1933  O   GLY A 376      53.085  43.086  18.177  1.00 33.56           O
ATOM   1934  N   PHE A 377      52.614  42.630  20.341  1.00 63.99           N
ATOM   1935  CA  PHE A 377      53.331  41.378  20.349  1.00 63.99           C
ATOM   1936  CB  PHE A 377      54.636  41.403  21.173  1.00 63.99           C
ATOM   1937  CG  PHE A 377      54.368  41.886  22.559  1.00 63.99           C
ATOM   1938  CD1 PHE A 377      53.924  41.034  23.543  1.00 63.99           C
ATOM   1939  CD2 PHE A 377      54.577  43.210  22.873  1.00 63.99           C
ATOM   1940  CE1 PHE A 377      53.690  41.498  24.817  1.00 63.99           C
ATOM   1941  CE2 PHE A 377      54.345  43.680  24.144  1.00 63.99           C
ATOM   1942  CZ  PHE A 377      53.897  42.823  25.119  1.00 63.99           C
ATOM   1943  C   PHE A 377      52.417  40.292  20.854  1.00 63.99           C
ATOM   1944  O   PHE A 377      51.392  40.570  21.470  1.00 63.99           O
ATOM   1945  N   THR A 378      52.758  39.011  20.578  1.00 40.91           N
ATOM   1946  CA  THR A 378      51.907  37.902  20.924  1.00 40.91           C
ATOM   1947  CB  THR A 378      52.238  36.631  20.194  1.00 40.91           C
ATOM   1948  OG1 THR A 378      53.562  36.219  20.501  1.00 40.91           O
ATOM   1949  CG2 THR A 378      52.084  36.861  18.681  1.00 40.91           C
ATOM   1950  C   THR A 378      51.992  37.607  22.387  1.00 40.91           C
ATOM   1951  O   THR A 378      53.020  37.818  23.028  1.00 40.91           O
ATOM   1952  N   LEU A 379      50.862  37.134  22.952  1.00 54.89           N
ATOM   1953  CA  LEU A 379      50.769  36.796  24.341  1.00 54.89           C
ATOM   1954  CB  LEU A 379      49.322  36.503  24.778  1.00 54.89           C
ATOM   1955  CG  LEU A 379      49.175  36.168  26.273  1.00 54.89           C
ATOM   1956  CD1 LEU A 379      49.608  37.352  27.154  1.00 54.89           C
ATOM   1957  CD2 LEU A 379      47.752  35.685  26.598  1.00 54.89           C
ATOM   1958  C   LEU A 379      51.608  35.585  24.627  1.00 54.89           C
ATOM   1959  O   LEU A 379      52.313  35.533  25.635  1.00 54.89           O
ATOM   1960  N   PHE A 380      51.553  34.564  23.745  1.00 76.94           N
ATOM   1961  CA  PHE A 380      52.298  33.362  24.002  1.00 76.94           C
ATOM   1962  CB  PHE A 380      51.414  32.101  24.055  1.00 76.94           C
ATOM   1963  CG  PHE A 380      50.434  32.250  25.169  1.00 76.94           C
ATOM   1964  CD1 PHE A 380      50.820  32.065  26.477  1.00 76.94           C
ATOM   1965  CD2 PHE A 380      49.118  32.557  24.903  1.00 76.94           C
ATOM   1966  CE1 PHE A 380      49.911  32.199  27.501  1.00 76.94           C
ATOM   1967  CE2 PHE A 380      48.204  32.691  25.923  1.00 76.94           C
ATOM   1968  CZ  PHE A 380      48.601  32.512  27.226  1.00 76.94           C
ATOM   1969  C   PHE A 380      53.273  33.145  22.886  1.00 76.94           C
ATOM   1970  O   PHE A 380      52.911  32.607  21.840  1.00 76.94           O
ATOM   1971  N   GLN A 381      54.554  33.512  23.088  1.00 54.97           N
ATOM   1972  CA  GLN A 381      55.503  33.288  22.035  0.50 54.97           C
ATOM   1973  CB  GLN A 381      56.548  34.411  21.900  0.50 54.97           C
ATOM   1974  CG  GLN A 381      57.561  34.178  20.777  0.50 54.97           C
ATOM   1975  CD  GLN A 381      56.819  34.250  19.450  0.50 54.97           C
ATOM   1976  OE1 GLN A 381      56.044  35.174  19.206  0.50 54.97           O
ATOM   1977  NE2 GLN A 381      57.053  33.239  18.571  0.50 54.97           N
ATOM   1978  C   GLN A 381      56.226  32.025  22.367  1.00 54.97           C
ATOM   1979  O   GLN A 381      57.246  32.046  23.058  1.00 54.97           O
ATOM   1980  N   THR A 382      55.698  30.887  21.874  1.00141.61           N
ATOM   1981  CA  THR A 382      56.277  29.609  22.171  1.00141.61           C
ATOM   1982  CB  THR A 382      55.775  29.046  23.467  1.00141.61           C
ATOM   1983  OG1 THR A 382      56.406  27.806  23.749  1.00141.61           O
ATOM   1984  CG2 THR A 382      54.251  28.865  23.360  1.00141.61           C
ATOM   1985  C   THR A 382      55.896  28.633  21.099  1.00141.61           C
ATOM   1986  O   THR A 382      54.887  28.794  20.412  1.00141.61           O
ATOM   1987  N   HIS A 383      56.808  27.682  20.831  1.00123.48           N
ATOM   1988  CA  HIS A 383      56.606  26.581  19.933  1.00123.48           C
ATOM   1989  ND1 HIS A 383      57.013  27.964  17.176  1.00123.48           N
ATOM   1990  CG  HIS A 383      57.880  27.662  18.203  1.00123.48           C
ATOM   1991  CB  HIS A 383      57.805  26.399  19.005  1.00123.48           C
ATOM   1992  NE2 HIS A 383      58.329  29.737  17.439  1.00123.48           N
ATOM   1993  CD2 HIS A 383      58.679  28.754  18.349  1.00123.48           C
ATOM   1994  CE1 HIS A 383      57.324  29.216  16.757  1.00123.48           C
ATOM   1995  C   HIS A 383      56.161  25.282  20.567  1.00123.48           C
ATOM   1996  O   HIS A 383      55.644  24.416  19.862  1.00123.48           O
ATOM   1997  N   ASP A 384      56.403  25.068  21.884  1.00 99.00           N
ATOM   1998  CA  ASP A 384      56.156  23.761  22.459  1.00 99.00           C
ATOM   1999  CB  ASP A 384      57.403  23.182  23.156  1.00 99.00           C
ATOM   2000  CG  ASP A 384      57.217  21.686  23.381  1.00 99.00           C
ATOM   2001  OD1 ASP A 384      56.258  21.106  22.804  1.00 99.00           O
ATOM   2002  OD2 ASP A 384      58.043  21.100  24.130  1.00 99.00           O
ATOM   2003  C   ASP A 384      55.046  23.798  23.478  1.00 99.00           C
ATOM   2004  O   ASP A 384      54.837  24.800  24.158  1.00 99.00           O
ATOM   2005  N   ASN A 385      54.319  22.663  23.622  1.00 52.73           N
ATOM   2006  CA  ASN A 385      53.163  22.535  24.474  1.00 52.73           C
ATOM   2007  CB  ASN A 385      52.501  21.145  24.390  1.00 52.73           C
ATOM   2008  CG  ASN A 385      51.843  20.974  23.027  1.00 52.73           C
ATOM   2009  OD1 ASN A 385      51.408  21.940  22.402  1.00 52.73           O
ATOM   2010  ND2 ASN A 385      51.759  19.700  22.554  1.00 52.73           N
ATOM   2011  C   ASN A 385      53.489  22.732  25.929  1.00 52.73           C
ATOM   2012  O   ASN A 385      52.788  23.468  26.620  1.00 52.73           O
ATOM   2013  N   ARG A 386      54.555  22.087  26.443  1.00150.64           N
ATOM   2014  CA  ARG A 386      54.850  22.164  27.851  1.00150.64           C
ATOM   2015  CB  ARG A 386      56.173  21.466  28.212  1.00150.64           C
ATOM   2016  CG  ARG A 386      56.097  19.958  28.413  1.00150.64           C
ATOM   2017  CD  ARG A 386      56.170  19.562  29.889  1.00150.64           C
ATOM   2018  NE  ARG A 386      55.054  20.263  30.587  1.00150.64           N
ATOM   2019  CZ  ARG A 386      55.233  21.522  31.083  1.00150.64           C
ATOM   2020  NH1 ARG A 386      56.446  22.139  30.982  1.00150.64           N
ATOM   2021  NH2 ARG A 386      54.191  22.173  31.676  1.00150.64           N
ATOM   2022  C   ARG A 386      55.079  23.585  28.241  1.00150.64           C
ATOM   2023  O   ARG A 386      54.509  24.081  29.213  1.00150.64           O
ATOM   2024  N   GLU A 387      55.928  24.273  27.466  1.00 43.06           N
ATOM   2025  CA  GLU A 387      56.302  25.625  27.751  1.00 43.06           C
ATOM   2026  CB  GLU A 387      57.346  26.163  26.759  1.00 43.06           C
ATOM   2027  CG  GLU A 387      57.846  27.570  27.092  1.00 43.06           C
ATOM   2028  CD  GLU A 387      58.967  27.911  26.118  1.00 43.06           C
ATOM   2029  OE1 GLU A 387      58.733  27.809  24.884  1.00 43.06           O
ATOM   2030  OE2 GLU A 387      60.077  28.270  26.596  1.00 43.06           O
ATOM   2031  C   GLU A 387      55.087  26.492  27.656  1.00 43.06           C
ATOM   2032  O   GLU A 387      54.908  27.421  28.440  1.00 43.06           O
ATOM   2033  N   HIS A 388      54.211  26.193  26.684  1.00 57.04           N
ATOM   2034  CA  HIS A 388      53.034  26.974  26.425  1.00 57.04           C
ATOM   2035  ND1 HIS A 388      50.581  27.080  23.452  1.00 57.04           N
ATOM   2036  CG  HIS A 388      51.201  27.308  24.661  1.00 57.04           C
ATOM   2037  CB  HIS A 388      52.255  26.404  25.226  1.00 57.04           C
ATOM   2038  NE2 HIS A 388      49.713  28.957  24.265  1.00 57.04           N
ATOM   2039  CD2 HIS A 388      50.659  28.458  25.145  1.00 57.04           C
ATOM   2040  CE1 HIS A 388      49.702  28.095  23.264  1.00 57.04           C
ATOM   2041  C   HIS A 388      52.144  26.929  27.635  1.00 57.04           C
ATOM   2042  O   HIS A 388      51.617  27.954  28.066  1.00 57.04           O
ATOM   2043  N   LEU A 389      51.959  25.731  28.222  1.00 44.44           N
ATOM   2044  CA  LEU A 389      51.106  25.574  29.362  1.00 44.44           C
ATOM   2045  CB  LEU A 389      50.969  24.104  29.795  1.00 44.44           C
ATOM   2046  CG  LEU A 389      50.263  23.215  28.751  1.00 44.44           C
ATOM   2047  CD1 LEU A 389      50.156  21.760  29.234  1.00 44.44           C
ATOM   2048  CD2 LEU A 389      48.898  23.795  28.356  1.00 44.44           C
ATOM   2049  C   LEU A 389      51.688  26.335  30.512  1.00 44.44           C
ATOM   2050  O   LEU A 389      50.963  26.968  31.279  1.00 44.44           O
ATOM   2051  N   ALA A 390      53.024  26.282  30.664  1.00 27.38           N
ATOM   2052  CA  ALA A 390      53.674  26.960  31.749  1.00 27.38           C
ATOM   2053  CB  ALA A 390      55.196  26.737  31.761  1.00 27.38           C
ATOM   2054  C   ALA A 390      53.440  28.433  31.619  1.00 27.38           C
ATOM   2055  O   ALA A 390      53.164  29.117  32.604  1.00 27.38           O
ATOM   2056  N   MET A 391      53.534  28.962  30.387  1.00 33.34           N
ATOM   2057  CA  MET A 391      53.338  30.366  30.169  1.00 33.34           C
ATOM   2058  CB  MET A 391      53.534  30.778  28.699  1.00 33.34           C
ATOM   2059  CG  MET A 391      54.986  30.678  28.223  1.00 33.34           C
ATOM   2060  SD  MET A 391      55.249  31.162  26.489  1.00 33.34           S
ATOM   2061  CE  MET A 391      57.061  31.061  26.561  1.00 33.34           C
ATOM   2062  C   MET A 391      51.937  30.716  30.558  1.00 33.34           C
ATOM   2063  O   MET A 391      51.695  31.749  31.182  1.00 33.34           O
ATOM   2064  N   MET A 392      50.970  29.846  30.222  1.00 37.66           N
ATOM   2065  CA  MET A 392      49.607  30.159  30.532  1.00 37.66           C
ATOM   2066  CB  MET A 392      48.607  29.064  30.119  1.00 37.66           C
ATOM   2067  CG  MET A 392      48.440  28.886  28.610  1.00 37.66           C
ATOM   2068  SD  MET A 392      47.223  27.615  28.155  1.00 37.66           S
ATOM   2069  CE  MET A 392      47.426  27.822  26.363  1.00 37.66           C
ATOM   2070  C   MET A 392      49.486  30.299  32.012  1.00 37.66           C
ATOM   2071  O   MET A 392      48.817  31.207  32.502  1.00 37.66           O
ATOM   2072  N   GLU A 393      50.122  29.392  32.775  1.00 34.42           N
ATOM   2073  CA  GLU A 393      49.975  29.433  34.202  0.50 34.42           C
ATOM   2074  CB  GLU A 393      50.654  28.245  34.905  0.50 34.42           C
ATOM   2075  CG  GLU A 393      50.492  28.268  36.426  0.50 34.42           C
ATOM   2076  CD  GLU A 393      51.108  26.995  36.986  0.50 34.42           C
ATOM   2077  OE1 GLU A 393      52.167  26.565  36.458  0.50 34.42           O
ATOM   2078  OE2 GLU A 393      50.520  26.430  37.948  0.50 34.42           O
ATOM   2079  C   GLU A 393      50.575  30.693  34.747  1.00 34.42           C
ATOM   2080  O   GLU A 393      49.987  31.341  35.611  1.00 34.42           O
ATOM   2081  N   ARG A 394      51.759  31.086  34.246  1.00 45.49           N
ATOM   2082  CA  ARG A 394      52.424  32.237  34.789  1.00 45.49           C
ATOM   2083  CB  ARG A 394      53.812  32.465  34.168  1.00 45.49           C
ATOM   2084  CG  ARG A 394      54.806  31.360  34.537  1.00 45.49           C
ATOM   2085  CD  ARG A 394      56.224  31.589  34.014  1.00 45.49           C
ATOM   2086  NE  ARG A 394      57.051  30.433  34.462  1.00 45.49           N
ATOM   2087  CZ  ARG A 394      57.657  30.470  35.684  1.00 45.49           C
ATOM   2088  NH1 ARG A 394      57.512  31.568  36.483  1.00 45.49           N
ATOM   2089  NH2 ARG A 394      58.404  29.410  36.108  1.00 45.49           N
ATOM   2090  C   ARG A 394      51.596  33.463  34.561  1.00 45.49           C
ATOM   2091  O   ARG A 394      51.506  34.329  35.431  1.00 45.49           O
ATOM   2092  N   ILE A 395      51.027  33.609  33.353  1.00 72.20           N
ATOM   2093  CA  ILE A 395      50.248  34.780  33.070  1.00 72.20           C
ATOM   2094  CB  ILE A 395      50.036  34.950  31.595  1.00 72.20           C
ATOM   2095  CG2 ILE A 395      49.121  36.165  31.375  1.00 72.20           C
ATOM   2096  CG1 ILE A 395      51.397  35.070  30.887  1.00 72.20           C
ATOM   2097  CD1 ILE A 395      51.319  34.908  29.371  1.00 72.20           C
ATOM   2098  C   ILE A 395      48.891  34.749  33.725  1.00 72.20           C
ATOM   2099  O   ILE A 395      48.472  35.712  34.367  1.00 72.20           O
ATOM   2100  N   LEU A 396      48.156  33.644  33.483  1.00105.68           N
ATOM   2101  CA  LEU A 396      46.784  33.399  33.860  1.00105.68           C
ATOM   2102  CB  LEU A 396      46.102  32.453  32.864  1.00105.68           C
ATOM   2103  CG  LEU A 396      46.115  33.041  31.441  1.00105.68           C
ATOM   2104  CD1 LEU A 396      45.310  32.173  30.462  1.00105.68           C
ATOM   2105  CD2 LEU A 396      45.681  34.516  31.448  1.00105.68           C
ATOM   2106  C   LEU A 396      46.495  32.904  35.252  1.00105.68           C
ATOM   2107  O   LEU A 396      45.432  33.205  35.797  1.00105.68           O
ATOM   2108  N   GLY A 397      47.387  32.090  35.851  1.00 38.54           N
ATOM   2109  CA  GLY A 397      47.070  31.496  37.125  1.00 38.54           C
ATOM   2110  C   GLY A 397      46.991  30.006  36.933  1.00 38.54           C
ATOM   2111  O   GLY A 397      47.150  29.496  35.827  1.00 38.54           O
ATOM   2112  N   PRO A 398      46.756  29.293  38.002  1.00 74.74           N
ATOM   2113  CA  PRO A 398      46.775  27.854  38.015  1.00 74.74           C
ATOM   2114  CD  PRO A 398      46.092  29.847  39.170  1.00 74.74           C
ATOM   2115  CB  PRO A 398      46.464  27.469  39.458  1.00 74.74           C
ATOM   2116  CG  PRO A 398      45.569  28.624  39.943  1.00 74.74           C
ATOM   2117  C   PRO A 398      45.801  27.206  37.078  1.00 74.74           C
ATOM   2118  O   PRO A 398      44.695  27.713  36.892  1.00 74.74           O
ATOM   2119  N   ILE A 399      46.204  26.060  36.496  1.00 60.65           N
ATOM   2120  CA  ILE A 399      45.365  25.289  35.625  1.00 60.65           C
ATOM   2121  CB  ILE A 399      46.142  24.358  34.740  1.00 60.65           C
ATOM   2122  CG2 ILE A 399      45.146  23.473  33.973  1.00 60.65           C
ATOM   2123  CG1 ILE A 399      47.085  25.161  33.829  1.00 60.65           C
ATOM   2124  CD1 ILE A 399      48.143  24.306  33.132  1.00 60.65           C
ATOM   2125  C   ILE A 399      44.490  24.458  36.512  1.00 60.65           C
ATOM   2126  O   ILE A 399      44.948  23.923  37.520  1.00 60.65           O
ATOM   2127  N   PRO A 400      43.231  24.343  36.182  1.00139.70           N
ATOM   2128  CA  PRO A 400      42.313  23.592  36.991  1.00139.70           C
ATOM   2129  CD  PRO A 400      42.551  25.280  35.310  1.00139.70           C
ATOM   2130  CB  PRO A 400      40.918  23.871  36.422  1.00139.70           C
ATOM   2131  CG  PRO A 400      41.175  24.628  35.102  1.00139.70           C
ATOM   2132  C   PRO A 400      42.706  22.151  37.048  1.00139.70           C
ATOM   2133  O   PRO A 400      43.118  21.591  36.033  1.00139.70           O
ATOM   2134  N   SER A 401      42.559  21.537  38.236  1.00 26.63           N
ATOM   2135  CA  SER A 401      42.981  20.190  38.489  1.00 26.63           C
ATOM   2136  CB  SER A 401      42.781  19.775  39.956  1.00 26.63           C
ATOM   2137  OG  SER A 401      43.214  18.436  40.148  1.00 26.63           O
ATOM   2138  C   SER A 401      42.202  19.227  37.649  1.00 26.63           C
ATOM   2139  O   SER A 401      42.744  18.222  37.190  1.00 26.63           O
ATOM   2140  N   ARG A 402      40.910  19.516  37.408  1.00 60.36           N
ATOM   2141  CA  ARG A 402      40.083  18.589  36.691  1.00 60.36           C
ATOM   2142  CB  ARG A 402      38.635  19.077  36.523  1.00 60.36           C
ATOM   2143  CG  ARG A 402      38.524  20.394  35.754  1.00 60.36           C
ATOM   2144  CD  ARG A 402      37.084  20.862  35.530  1.00 60.36           C
ATOM   2145  NE  ARG A 402      36.570  21.393  36.824  1.00 60.36           N
ATOM   2146  CZ  ARG A 402      35.961  20.553  37.712  1.00 60.36           C
ATOM   2147  NH1 ARG A 402      35.841  19.225  37.422  1.00 60.36           N
ATOM   2148  NH2 ARG A 402      35.475  21.043  38.889  1.00 60.36           N
ATOM   2149  C   ARG A 402      40.641  18.390  35.319  1.00 60.36           C
ATOM   2150  O   ARG A 402      40.661  17.270  34.812  1.00 60.36           O
ATOM   2151  N   MET A 403      41.106  19.477  34.680  1.00 42.38           N
ATOM   2152  CA  MET A 403      41.607  19.394  33.340  1.00 42.38           C
ATOM   2153  CB  MET A 403      41.975  20.777  32.774  1.00 42.38           C
ATOM   2154  CG  MET A 403      40.761  21.704  32.653  1.00 42.38           C
ATOM   2155  SD  MET A 403      41.101  23.365  31.993  1.00 42.38           S
ATOM   2156  CE  MET A 403      41.306  22.834  30.269  1.00 42.38           C
ATOM   2157  C   MET A 403      42.827  18.528  33.323  1.00 42.38           C
ATOM   2158  O   MET A 403      43.027  17.730  32.411  1.00 42.38           O
ATOM   2159  N   ILE A 404      43.681  18.665  34.345  1.00 55.06           N
ATOM   2160  CA  ILE A 404      44.906  17.918  34.417  1.00 55.06           C
ATOM   2161  CB  ILE A 404      45.768  18.338  35.571  1.00 55.06           C
ATOM   2162  CG2 ILE A 404      46.959  17.369  35.658  1.00 55.06           C
ATOM   2163  CG1 ILE A 404      46.181  19.812  35.409  1.00 55.06           C
ATOM   2164  CD1 ILE A 404      46.797  20.423  36.666  1.00 55.06           C
ATOM   2165  C   ILE A 404      44.625  16.451  34.555  1.00 55.06           C
ATOM   2166  O   ILE A 404      45.317  15.627  33.961  1.00 55.06           O
ATOM   2167  N   ARG A 405      43.628  16.064  35.371  1.00 85.31           N
ATOM   2168  CA  ARG A 405      43.403  14.658  35.562  1.00 85.31           C
ATOM   2169  CB  ARG A 405      42.403  14.315  36.679  1.00 85.31           C
ATOM   2170  CG  ARG A 405      42.353  12.806  36.941  1.00 85.31           C
ATOM   2171  CD  ARG A 405      41.478  12.386  38.122  1.00 85.31           C
ATOM   2172  NE  ARG A 405      41.614  10.907  38.260  1.00 85.31           N
ATOM   2173  CZ  ARG A 405      40.736  10.070  37.633  1.00 85.31           C
ATOM   2174  NH1 ARG A 405      39.694  10.585  36.916  1.00 85.31           N
ATOM   2175  NH2 ARG A 405      40.900   8.718  37.726  1.00 85.31           N
ATOM   2176  C   ARG A 405      42.899  14.021  34.301  1.00 85.31           C
ATOM   2177  O   ARG A 405      43.220  12.870  34.012  1.00 85.31           O
ATOM   2178  N   LYS A 406      42.058  14.749  33.544  1.00 74.25           N
ATOM   2179  CA  LYS A 406      41.416  14.257  32.355  1.00 74.25           C
ATOM   2180  CB  LYS A 406      40.298  15.190  31.862  1.00 74.25           C
ATOM   2181  CG  LYS A 406      39.082  15.218  32.790  1.00 74.25           C
ATOM   2182  CD  LYS A 406      38.101  16.349  32.478  1.00 74.25           C
ATOM   2183  CE  LYS A 406      36.814  16.289  33.303  1.00 74.25           C
ATOM   2184  NZ  LYS A 406      35.999  15.129  32.881  1.00 74.25           N
ATOM   2185  C   LYS A 406      42.359  14.040  31.201  1.00 74.25           C
ATOM   2186  O   LYS A 406      42.168  13.115  30.413  1.00 74.25           O
ATOM   2187  N   THR A 407      43.398  14.884  31.057  1.00123.48           N
ATOM   2188  CA  THR A 407      44.221  14.878  29.876  1.00123.48           C
ATOM   2189  CB  THR A 407      45.132  16.069  29.797  1.00123.48           C
ATOM   2190  OG1 THR A 407      45.767  16.119  28.529  1.00123.48           O
ATOM   2191  CG2 THR A 407      46.182  15.971  30.918  1.00123.48           C
ATOM   2192  C   THR A 407      45.077  13.647  29.740  1.00123.48           C
ATOM   2193  O   THR A 407      45.561  13.076  30.715  1.00123.48           O
ATOM   2194  N   ARG A 408      45.245  13.223  28.465  1.00197.03           N
ATOM   2195  CA  ARG A 408      46.050  12.130  27.975  1.00197.03           C
ATOM   2196  CB  ARG A 408      45.850  11.899  26.471  1.00197.03           C
ATOM   2197  CG  ARG A 408      44.397  11.665  26.065  1.00197.03           C
ATOM   2198  CD  ARG A 408      44.205  11.587  24.550  1.00197.03           C
ATOM   2199  NE  ARG A 408      42.754  11.368  24.294  1.00197.03           N
ATOM   2200  CZ  ARG A 408      42.225  11.668  23.073  1.00197.03           C
ATOM   2201  NH1 ARG A 408      43.024  12.177  22.090  1.00197.03           N
ATOM   2202  NH2 ARG A 408      40.895  11.463  22.835  1.00197.03           N
ATOM   2203  C   ARG A 408      47.488  12.525  28.117  1.00197.03           C
ATOM   2204  O   ARG A 408      48.384  11.693  28.247  1.00197.03           O
ATOM   2205  N   LYS A 409      47.695  13.847  28.077  1.00230.28           N
ATOM   2206  CA  LYS A 409      48.890  14.642  28.085  1.00230.28           C
ATOM   2207  CB  LYS A 409      48.620  16.116  27.745  1.00230.28           C
ATOM   2208  CG  LYS A 409      48.767  16.396  26.249  1.00230.28           C
ATOM   2209  CD  LYS A 409      47.888  15.558  25.328  1.00230.28           C
ATOM   2210  CE  LYS A 409      48.413  15.566  23.892  1.00230.28           C
ATOM   2211  NZ  LYS A 409      49.718  14.870  23.830  1.00230.28           N
ATOM   2212  C   LYS A 409      49.652  14.551  29.379  1.00230.28           C
ATOM   2213  O   LYS A 409      50.342  15.493  29.761  1.00230.28           O
ATOM   2214  N   GLN A 410      49.487  13.455  30.135  1.00 97.64           N
ATOM   2215  CA  GLN A 410      50.059  13.307  31.450  1.00 97.64           C
ATOM   2216  CB  GLN A 410      49.808  11.914  32.055  1.00 97.64           C
ATOM   2217  CG  GLN A 410      48.324  11.540  32.159  1.00 97.64           C
ATOM   2218  CD  GLN A 410      47.602  12.449  33.152  1.00 97.64           C
ATOM   2219  OE1 GLN A 410      46.423  12.239  33.430  1.00 97.64           O
ATOM   2220  NE2 GLN A 410      48.303  13.479  33.697  1.00 97.64           N
ATOM   2221  C   GLN A 410      51.551  13.563  31.471  1.00 97.64           C
ATOM   2222  O   GLN A 410      52.081  13.989  32.497  1.00 97.64           O
ATOM   2223  N   LYS A 411      52.273  13.330  30.357  1.00132.55           N
ATOM   2224  CA  LYS A 411      53.711  13.456  30.297  1.00132.55           C
ATOM   2225  CB  LYS A 411      54.226  13.350  28.855  1.00132.55           C
ATOM   2226  CG  LYS A 411      53.804  12.070  28.136  1.00132.55           C
ATOM   2227  CD  LYS A 411      53.963  12.158  26.616  1.00132.55           C
ATOM   2228  CE  LYS A 411      52.942  13.084  25.948  1.00132.55           C
ATOM   2229  NZ  LYS A 411      53.167  13.119  24.486  1.00132.55           N
ATOM   2230  C   LYS A 411      54.134  14.824  30.766  1.00132.55           C
ATOM   2231  O   LYS A 411      55.204  14.989  31.351  1.00132.55           O
ATOM   2232  N   TYR A 412      53.314  15.849  30.492  1.00117.22           N
ATOM   2233  CA  TYR A 412      53.590  17.224  30.815  1.00117.22           C
ATOM   2234  CB  TYR A 412      52.544  18.200  30.249  1.00117.22           C
ATOM   2235  CG  TYR A 412      52.553  18.045  28.766  1.00117.22           C
ATOM   2236  CD1 TYR A 412      53.694  18.298  28.045  1.00117.22           C
ATOM   2237  CD2 TYR A 412      51.416  17.678  28.087  1.00117.22           C
ATOM   2238  CE1 TYR A 412      53.720  18.168  26.677  1.00117.22           C
ATOM   2239  CE2 TYR A 412      51.435  17.547  26.718  1.00117.22           C
ATOM   2240  CZ  TYR A 412      52.584  17.787  26.008  1.00117.22           C
ATOM   2241  OH  TYR A 412      52.592  17.649  24.604  1.00117.22           O
ATOM   2242  C   TYR A 412      53.647  17.441  32.301  1.00117.22           C
ATOM   2243  O   TYR A 412      54.274  18.390  32.773  1.00117.22           O
ATOM   2244  N   PHE A 413      52.927  16.614  33.078  1.00168.48           N
ATOM   2245  CA  PHE A 413      52.795  16.853  34.496  1.00168.48           C
ATOM   2246  CB  PHE A 413      51.328  16.815  34.946  1.00168.48           C
ATOM   2247  CG  PHE A 413      50.554  17.827  34.181  1.00168.48           C
ATOM   2248  CD1 PHE A 413      50.090  17.531  32.920  1.00168.48           C
ATOM   2249  CD2 PHE A 413      50.296  19.067  34.715  1.00168.48           C
ATOM   2250  CE1 PHE A 413      49.371  18.455  32.200  1.00168.48           C
ATOM   2251  CE2 PHE A 413      49.575  19.994  34.001  1.00168.48           C
ATOM   2252  CZ  PHE A 413      49.111  19.689  32.743  1.00168.48           C
ATOM   2253  C   PHE A 413      53.432  15.758  35.306  1.00168.48           C
ATOM   2254  O   PHE A 413      53.599  14.630  34.854  1.00168.48           O
ATOM   2255  N   TYR A 414      53.845  16.098  36.545  1.00 81.94           N
ATOM   2256  CA  TYR A 414      54.286  15.122  37.500  1.00 81.94           C
ATOM   2257  CB  TYR A 414      55.791  15.152  37.807  1.00 81.94           C
ATOM   2258  CG  TYR A 414      56.046  14.064  38.795  1.00 81.94           C
ATOM   2259  CD1 TYR A 414      56.139  12.756  38.372  1.00 81.94           C
ATOM   2260  CD2 TYR A 414      56.197  14.342  40.133  1.00 81.94           C
ATOM   2261  CE1 TYR A 414      56.373  11.742  39.271  1.00 81.94           C
ATOM   2262  CE2 TYR A 414      56.431  13.331  41.037  1.00 81.94           C
ATOM   2263  CZ  TYR A 414      56.521  12.029  40.606  1.00 81.94           C
ATOM   2264  OH  TYR A 414      56.762  10.990  41.531  1.00 81.94           O
ATOM   2265  C   TYR A 414      53.566  15.518  38.739  1.00 81.94           C
ATOM   2266  O   TYR A 414      53.558  16.705  39.067  1.00 81.94           O
ATOM   2267  N   ARG A 415      52.967  14.553  39.473  1.00235.00           N
ATOM   2268  CA  ARG A 415      52.102  15.004  40.518  1.00235.00           C
ATOM   2269  CB  ARG A 415      52.771  15.925  41.561  1.00235.00           C
ATOM   2270  CG  ARG A 415      53.735  15.185  42.492  1.00235.00           C
ATOM   2271  CD  ARG A 415      54.653  16.101  43.305  1.00235.00           C
ATOM   2272  NE  ARG A 415      55.778  16.515  42.418  1.00235.00           N
ATOM   2273  CZ  ARG A 415      55.671  17.613  41.613  1.00235.00           C
ATOM   2274  NH1 ARG A 415      54.531  18.365  41.622  1.00235.00           N
ATOM   2275  NH2 ARG A 415      56.710  17.964  40.800  1.00235.00           N
ATOM   2276  C   ARG A 415      51.086  15.751  39.713  1.00235.00           C
ATOM   2277  O   ARG A 415      50.829  15.368  38.580  1.00235.00           O
ATOM   2278  N   GLY A 416      50.422  16.750  40.299  1.00143.72           N
ATOM   2279  CA  GLY A 416      49.482  17.676  39.724  1.00143.72           C
ATOM   2280  C   GLY A 416      50.130  18.787  38.938  1.00143.72           C
ATOM   2281  O   GLY A 416      49.443  19.497  38.207  1.00143.72           O
ATOM   2282  N   ARG A 417      51.432  19.058  39.162  1.00103.57           N
ATOM   2283  CA  ARG A 417      52.058  20.255  38.648  1.00103.57           C
ATOM   2284  CB  ARG A 417      53.083  20.805  39.658  1.00103.57           C
ATOM   2285  CG  ARG A 417      53.476  22.274  39.495  1.00103.57           C
ATOM   2286  CD  ARG A 417      54.358  22.754  40.652  1.00103.57           C
ATOM   2287  NE  ARG A 417      54.426  24.242  40.615  1.00103.57           N
ATOM   2288  CZ  ARG A 417      55.470  24.871  40.002  1.00103.57           C
ATOM   2289  NH1 ARG A 417      56.442  24.140  39.382  1.00103.57           N
ATOM   2290  NH2 ARG A 417      55.547  26.234  40.020  1.00103.57           N
ATOM   2291  C   ARG A 417      52.766  20.048  37.336  1.00103.57           C
ATOM   2292  O   ARG A 417      53.159  18.936  36.985  1.00103.57           O
ATOM   2293  N   LEU A 418      52.933  21.157  36.572  1.00 60.18           N
ATOM   2294  CA  LEU A 418      53.631  21.157  35.315  1.00 60.18           C
ATOM   2295  CB  LEU A 418      53.571  22.513  34.586  1.00 60.18           C
ATOM   2296  CG  LEU A 418      52.188  22.876  34.021  1.00 60.18           C
ATOM   2297  CD1 LEU A 418      52.197  24.262  33.357  1.00 60.18           C
ATOM   2298  CD2 LEU A 418      51.706  21.790  33.049  1.00 60.18           C
ATOM   2299  C   LEU A 418      55.073  20.914  35.610  1.00 60.18           C
ATOM   2300  O   LEU A 418      55.605  21.419  36.597  1.00 60.18           O
ATOM   2301  N   ASP A 419      55.750  20.123  34.756  1.00 40.98           N
ATOM   2302  CA  ASP A 419      57.142  19.880  34.978  1.00 40.98           C
ATOM   2303  CB  ASP A 419      57.643  18.554  34.383  1.00 40.98           C
ATOM   2304  CG  ASP A 419      57.090  17.425  35.243  1.00 40.98           C
ATOM   2305  OD1 ASP A 419      56.508  17.733  36.318  1.00 40.98           O
ATOM   2306  OD2 ASP A 419      57.249  16.241  34.842  1.00 40.98           O
ATOM   2307  C   ASP A 419      57.869  20.999  34.311  1.00 40.98           C
ATOM   2308  O   ASP A 419      57.743  21.195  33.103  1.00 40.98           O
ATOM   2309  N   TRP A 420      58.619  21.795  35.099  1.00 84.37           N
ATOM   2310  CA  TRP A 420      59.310  22.902  34.510  1.00 84.37           C
ATOM   2311  CB  TRP A 420      58.394  24.136  34.417  1.00 84.37           C
ATOM   2312  CG  TRP A 420      58.987  25.351  33.754  1.00 84.37           C
ATOM   2313  CD2 TRP A 420      59.074  25.517  32.332  1.00 84.37           C
ATOM   2314  CD1 TRP A 420      59.526  26.473  34.311  1.00 84.37           C
ATOM   2315  NE1 TRP A 420      59.937  27.335  33.322  1.00 84.37           N
ATOM   2316  CE2 TRP A 420      59.666  26.757  32.098  1.00 84.37           C
ATOM   2317  CE3 TRP A 420      58.689  24.702  31.305  1.00 84.37           C
ATOM   2318  CZ2 TRP A 420      59.886  27.203  30.827  1.00 84.37           C
ATOM   2319  CZ3 TRP A 420      58.912  25.153  30.025  1.00 84.37           C
ATOM   2320  CH2 TRP A 420      59.499  26.380  29.791  1.00 84.37           C
ATOM   2321  C   TRP A 420      60.481  23.237  35.381  1.00 84.37           C
ATOM   2322  O   TRP A 420      60.353  23.310  36.602  1.00 84.37           O
ATOM   2323  N   ASP A 421      61.664  23.456  34.770  1.00 60.01           N
ATOM   2324  CA  ASP A 421      62.830  23.804  35.534  1.00 60.01           C
ATOM   2325  CB  ASP A 421      64.098  23.069  35.062  1.00 60.01           C
ATOM   2326  CG  ASP A 421      65.190  23.274  36.102  1.00 60.01           C
ATOM   2327  OD1 ASP A 421      65.342  24.429  36.579  1.00 60.01           O
ATOM   2328  OD2 ASP A 421      65.892  22.278  36.428  1.00 60.01           O
ATOM   2329  C   ASP A 421      63.032  25.274  35.329  1.00 60.01           C
ATOM   2330  O   ASP A 421      63.521  25.706  34.287  1.00 60.01           O
ATOM   2331  N   GLU A 422      62.646  26.083  36.334  1.00142.64           N
ATOM   2332  CA  GLU A 422      62.683  27.517  36.212  1.00142.64           C
ATOM   2333  CB  GLU A 422      61.903  28.273  37.303  1.00142.64           C
ATOM   2334  CG  GLU A 422      62.147  27.778  38.724  1.00142.64           C
ATOM   2335  CD  GLU A 422      60.984  26.856  39.053  1.00142.64           C
ATOM   2336  OE1 GLU A 422      59.964  26.916  38.313  1.00142.64           O
ATOM   2337  OE2 GLU A 422      61.092  26.089  40.046  1.00142.64           O
ATOM   2338  C   GLU A 422      64.074  28.073  36.130  1.00142.64           C
ATOM   2339  O   GLU A 422      64.289  29.123  35.527  1.00142.64           O
ATOM   2340  N   ASN A 423      65.042  27.409  36.778  1.00 71.07           N
ATOM   2341  CA  ASN A 423      66.415  27.827  36.849  0.50 71.07           C
ATOM   2342  CB  ASN A 423      67.206  27.026  37.894  0.50 71.07           C
ATOM   2343  CG  ASN A 423      66.574  27.325  39.245  0.50 71.07           C
ATOM   2344  OD1 ASN A 423      66.364  28.483  39.603  0.50 71.07           O
ATOM   2345  ND2 ASN A 423      66.244  26.252  40.011  0.50 71.07           N
ATOM   2346  C   ASN A 423      67.118  27.678  35.531  1.00 71.07           C
ATOM   2347  O   ASN A 423      68.132  28.335  35.295  1.00 71.07           O
ATOM   2348  N   THR A 424      66.629  26.776  34.658  1.00108.97           N
ATOM   2349  CA  THR A 424      67.287  26.492  33.412  1.00108.97           C
ATOM   2350  CB  THR A 424      66.695  25.317  32.688  1.00108.97           C
ATOM   2351  OG1 THR A 424      65.353  25.593  32.317  1.00108.97           O
ATOM   2352  CG2 THR A 424      66.741  24.097  33.623  1.00108.97           C
ATOM   2353  C   THR A 424      67.203  27.679  32.503  1.00108.97           C
ATOM   2354  O   THR A 424      66.653  28.720  32.858  1.00108.97           O
ATOM   2355  N   SER A 425      67.799  27.542  31.298  1.00 78.51           N
ATOM   2356  CA  SER A 425      67.865  28.601  30.329  1.00 78.51           C
ATOM   2357  CB  SER A 425      68.640  28.192  29.063  1.00 78.51           C
ATOM   2358  OG  SER A 425      67.986  27.115  28.407  1.00 78.51           O
ATOM   2359  C   SER A 425      66.484  29.007  29.909  1.00 78.51           C
ATOM   2360  O   SER A 425      66.165  30.195  29.890  1.00 78.51           O
ATOM   2361  N   ALA A 426      65.629  28.027  29.558  1.00 27.68           N
ATOM   2362  CA  ALA A 426      64.287  28.301  29.124  1.00 27.68           C
ATOM   2363  CB  ALA A 426      63.523  27.031  28.713  1.00 27.68           C
ATOM   2364  C   ALA A 426      63.539  28.919  30.259  1.00 27.68           C
ATOM   2365  O   ALA A 426      62.729  29.825  30.067  1.00 27.68           O
ATOM   2366  N   GLY A 427      63.799  28.426  31.483  1.00 20.38           N
ATOM   2367  CA  GLY A 427      63.106  28.900  32.645  1.00 20.38           C
ATOM   2368  C   GLY A 427      63.364  30.364  32.821  1.00 20.38           C
ATOM   2369  O   GLY A 427      62.449  31.130  33.119  1.00 20.38           O
ATOM   2370  N   ARG A 428      64.623  30.795  32.632  1.00121.91           N
ATOM   2371  CA  ARG A 428      64.975  32.173  32.827  1.00121.91           C
ATOM   2372  CB  ARG A 428      66.471  32.437  32.581  1.00121.91           C
ATOM   2373  CG  ARG A 428      66.882  33.896  32.780  1.00121.91           C
ATOM   2374  CD  ARG A 428      68.346  34.162  32.425  1.00121.91           C
ATOM   2375  NE  ARG A 428      68.517  33.817  30.986  1.00121.91           N
ATOM   2376  CZ  ARG A 428      69.666  34.147  30.327  1.00121.91           C
ATOM   2377  NH1 ARG A 428      70.670  34.799  30.983  1.00121.91           N
ATOM   2378  NH2 ARG A 428      69.810  33.824  29.008  1.00121.91           N
ATOM   2379  C   ARG A 428      64.214  33.009  31.848  1.00121.91           C
ATOM   2380  O   ARG A 428      63.712  34.079  32.188  1.00121.91           O
ATOM   2381  N   TYR A 429      64.103  32.525  30.599  1.00 46.57           N
ATOM   2382  CA  TYR A 429      63.448  33.250  29.551  1.00 46.57           C
ATOM   2383  CB  TYR A 429      63.509  32.474  28.222  1.00 46.57           C
ATOM   2384  CG  TYR A 429      62.749  33.200  27.164  1.00 46.57           C
ATOM   2385  CD1 TYR A 429      61.404  32.969  26.987  1.00 46.57           C
ATOM   2386  CD2 TYR A 429      63.380  34.108  26.346  1.00 46.57           C
ATOM   2387  CE1 TYR A 429      60.700  33.631  26.008  1.00 46.57           C
ATOM   2388  CE2 TYR A 429      62.683  34.774  25.365  1.00 46.57           C
ATOM   2389  CZ  TYR A 429      61.339  34.538  25.197  1.00 46.57           C
ATOM   2390  OH  TYR A 429      60.622  35.221  24.191  1.00 46.57           O
ATOM   2391  C   TYR A 429      62.010  33.452  29.912  1.00 46.57           C
ATOM   2392  O   TYR A 429      61.485  34.558  29.796  1.00 46.57           O
ATOM   2393  N   VAL A 430      61.333  32.381  30.363  1.00 33.63           N
ATOM   2394  CA  VAL A 430      59.946  32.475  30.723  1.00 33.63           C
ATOM   2395  CB  VAL A 430      59.350  31.140  31.059  1.00 33.63           C
ATOM   2396  CG1 VAL A 430      57.912  31.350  31.562  1.00 33.63           C
ATOM   2397  CG2 VAL A 430      59.446  30.243  29.812  1.00 33.63           C
ATOM   2398  C   VAL A 430      59.814  33.353  31.924  1.00 33.63           C
ATOM   2399  O   VAL A 430      58.902  34.174  32.007  1.00 33.63           O
ATOM   2400  N   ARG A 431      60.737  33.202  32.890  1.00133.90           N
ATOM   2401  CA  ARG A 431      60.668  33.966  34.100  1.00133.90           C
ATOM   2402  CB  ARG A 431      61.833  33.654  35.054  1.00133.90           C
ATOM   2403  CG  ARG A 431      61.795  34.446  36.361  1.00133.90           C
ATOM   2404  CD  ARG A 431      63.055  34.267  37.211  1.00133.90           C
ATOM   2405  NE  ARG A 431      63.157  32.825  37.572  1.00133.90           N
ATOM   2406  CZ  ARG A 431      64.381  32.258  37.782  1.00133.90           C
ATOM   2407  NH1 ARG A 431      65.514  33.008  37.644  1.00133.90           N
ATOM   2408  NH2 ARG A 431      64.474  30.941  38.128  1.00133.90           N
ATOM   2409  C   ARG A 431      60.752  35.416  33.746  1.00133.90           C
ATOM   2410  O   ARG A 431      59.983  36.234  34.247  1.00133.90           O
ATOM   2411  N   GLU A 432      61.696  35.774  32.861  1.00115.46           N
ATOM   2412  CA  GLU A 432      61.876  37.154  32.526  1.00115.46           C
ATOM   2413  CB  GLU A 432      63.100  37.365  31.620  1.00115.46           C
ATOM   2414  CG  GLU A 432      63.450  38.832  31.366  1.00115.46           C
ATOM   2415  CD  GLU A 432      64.204  39.351  32.581  1.00115.46           C
ATOM   2416  OE1 GLU A 432      64.236  38.630  33.613  1.00115.46           O
ATOM   2417  OE2 GLU A 432      64.759  40.478  32.490  1.00115.46           O
ATOM   2418  C   GLU A 432      60.688  37.699  31.781  1.00115.46           C
ATOM   2419  O   GLU A 432      60.160  38.751  32.134  1.00115.46           O
ATOM   2420  N   ASN A 433      60.263  36.991  30.716  1.00100.54           N
ATOM   2421  CA  ASN A 433      59.261  37.434  29.779  1.00100.54           C
ATOM   2422  CB  ASN A 433      59.430  36.778  28.402  1.00100.54           C
ATOM   2423  CG  ASN A 433      60.735  37.312  27.831  1.00100.54           C
ATOM   2424  OD1 ASN A 433      61.688  36.563  27.628  1.00100.54           O
ATOM   2425  ND2 ASN A 433      60.787  38.648  27.577  1.00100.54           N
ATOM   2426  C   ASN A 433      57.815  37.284  30.176  1.00100.54           C
ATOM   2427  O   ASN A 433      56.996  38.091  29.740  1.00100.54           O
ATOM   2428  N   CYS A 434      57.431  36.252  30.959  1.00 66.39           N
ATOM   2429  CA  CYS A 434      56.016  36.017  31.134  1.00 66.39           C
ATOM   2430  CB  CYS A 434      55.621  34.548  30.913  1.00 66.39           C
ATOM   2431  SG  CYS A 434      56.003  33.973  29.232  1.00 66.39           S
ATOM   2432  C   CYS A 434      55.556  36.380  32.512  1.00 66.39           C
ATOM   2433  O   CYS A 434      55.851  35.688  33.484  1.00 66.39           O
ATOM   2434  N   LYS A 435      54.734  37.443  32.607  1.00 84.33           N
ATOM   2435  CA  LYS A 435      54.292  37.941  33.877  1.00 84.33           C
ATOM   2436  CB  LYS A 435      54.692  39.406  34.077  1.00 84.33           C
ATOM   2437  CG  LYS A 435      56.203  39.618  34.001  1.00 84.33           C
ATOM   2438  CD  LYS A 435      56.597  41.076  33.782  1.00 84.33           C
ATOM   2439  CE  LYS A 435      58.108  41.308  33.758  1.00 84.33           C
ATOM   2440  NZ  LYS A 435      58.672  41.111  35.112  1.00 84.33           N
ATOM   2441  C   LYS A 435      52.797  37.889  33.908  1.00 84.33           C
ATOM   2442  O   LYS A 435      52.143  37.552  32.923  1.00 84.33           O
ATOM   2443  N   PRO A 436      52.230  38.252  35.022  1.00 70.82           N
ATOM   2444  CA  PRO A 436      50.806  38.204  35.158  1.00 70.82           C
ATOM   2445  CD  PRO A 436      52.910  38.169  36.304  1.00 70.82           C
ATOM   2446  CB  PRO A 436      50.524  38.567  36.613  1.00 70.82           C
ATOM   2447  CG  PRO A 436      51.785  38.074  37.351  1.00 70.82           C
ATOM   2448  C   PRO A 436      50.190  39.095  34.130  1.00 70.82           C
ATOM   2449  O   PRO A 436      50.811  40.077  33.725  1.00 70.82           O
ATOM   2450  N   LEU A 437      48.958  38.765  33.707  1.00 54.15           N
ATOM   2451  CA  LEU A 437      48.300  39.420  32.616  1.00 54.15           C
ATOM   2452  CB  LEU A 437      46.899  38.835  32.364  1.00 54.15           C
ATOM   2453  CG  LEU A 437      46.141  39.493  31.199  1.00 54.15           C
ATOM   2454  CD1 LEU A 437      46.859  39.251  29.863  1.00 54.15           C
ATOM   2455  CD2 LEU A 437      44.670  39.046  31.173  1.00 54.15           C
ATOM   2456  C   LEU A 437      48.141  40.887  32.886  1.00 54.15           C
ATOM   2457  O   LEU A 437      48.351  41.711  31.999  1.00 54.15           O
ATOM   2458  N   ARG A 438      47.803  41.257  34.132  1.00 88.22           N
ATOM   2459  CA  ARG A 438      47.510  42.615  34.508  1.00 88.22           C
ATOM   2460  CB  ARG A 438      47.151  42.731  35.998  1.00 88.22           C
ATOM   2461  CG  ARG A 438      45.916  41.917  36.383  1.00 88.22           C
ATOM   2462  CD  ARG A 438      45.697  41.820  37.893  1.00 88.22           C
ATOM   2463  NE  ARG A 438      44.483  40.986  38.108  1.00 88.22           N
ATOM   2464  CZ  ARG A 438      44.516  39.946  38.987  1.00 88.22           C
ATOM   2465  NH1 ARG A 438      45.663  39.662  39.674  1.00 88.22           N
ATOM   2466  NH2 ARG A 438      43.400  39.182  39.179  1.00 88.22           N
ATOM   2467  C   ARG A 438      48.712  43.486  34.284  1.00 88.22           C
ATOM   2468  O   ARG A 438      48.584  44.671  33.983  1.00 88.22           O
ATOM   2469  N   ARG A 439      49.918  42.914  34.418  1.00130.18           N
ATOM   2470  CA  ARG A 439      51.146  43.659  34.339  1.00130.18           C
ATOM   2471  CB  ARG A 439      52.375  42.762  34.562  1.00130.18           C
ATOM   2472  CG  ARG A 439      52.418  42.154  35.968  1.00130.18           C
ATOM   2473  CD  ARG A 439      53.544  41.138  36.170  1.00130.18           C
ATOM   2474  NE  ARG A 439      54.826  41.890  36.268  1.00130.18           N
ATOM   2475  CZ  ARG A 439      55.276  42.307  37.487  1.00130.18           C
ATOM   2476  NH1 ARG A 439      54.568  42.004  38.614  1.00130.18           N
ATOM   2477  NH2 ARG A 439      56.436  43.021  37.578  1.00130.18           N
ATOM   2478  C   ARG A 439      51.273  44.326  32.995  1.00130.18           C
ATOM   2479  O   ARG A 439      51.913  45.368  32.874  1.00130.18           O
ATOM   2480  N   TYR A 440      50.678  43.726  31.950  1.00 90.43           N
ATOM   2481  CA  TYR A 440      50.733  44.163  30.579  1.00 90.43           C
ATOM   2482  CB  TYR A 440      50.168  43.115  29.609  1.00 90.43           C
ATOM   2483  CG  TYR A 440      51.112  41.964  29.701  1.00 90.43           C
ATOM   2484  CD1 TYR A 440      52.290  41.969  28.990  1.00 90.43           C
ATOM   2485  CD2 TYR A 440      50.828  40.883  30.503  1.00 90.43           C
ATOM   2486  CE1 TYR A 440      53.168  40.913  29.074  1.00 90.43           C
ATOM   2487  CE2 TYR A 440      51.701  39.824  30.593  1.00 90.43           C
ATOM   2488  CZ  TYR A 440      52.873  39.838  29.877  1.00 90.43           C
ATOM   2489  OH  TYR A 440      53.772  38.755  29.967  1.00 90.43           O
ATOM   2490  C   TYR A 440      50.058  45.493  30.347  1.00 90.43           C
ATOM   2491  O   TYR A 440      50.341  46.156  29.350  1.00 90.43           O
ATOM   2492  N   LEU A 441      49.088  45.883  31.197  1.00 75.40           N
ATOM   2493  CA  LEU A 441      48.372  47.130  31.036  1.00 75.40           C
ATOM   2494  CB  LEU A 441      47.490  47.480  32.248  1.00 75.40           C
ATOM   2495  CG  LEU A 441      46.102  46.835  32.250  1.00 75.40           C
ATOM   2496  CD1 LEU A 441      45.379  47.054  33.590  1.00 75.40           C
ATOM   2497  CD2 LEU A 441      45.283  47.412  31.087  1.00 75.40           C
ATOM   2498  C   LEU A 441      49.294  48.304  30.870  1.00 75.40           C
ATOM   2499  O   LEU A 441      50.239  48.494  31.636  1.00 75.40           O
ATOM   2500  N   THR A 442      49.043  49.097  29.799  1.00113.37           N
ATOM   2501  CA  THR A 442      49.752  50.316  29.513  1.00113.37           C
ATOM   2502  CB  THR A 442      49.617  50.781  28.088  1.00113.37           C
ATOM   2503  OG1 THR A 442      50.596  51.773  27.814  1.00113.37           O
ATOM   2504  CG2 THR A 442      48.215  51.374  27.870  1.00113.37           C
ATOM   2505  C   THR A 442      49.284  51.438  30.396  1.00113.37           C
ATOM   2506  O   THR A 442      50.086  52.271  30.818  1.00113.37           O
ATOM   2507  N   SER A 443      47.962  51.507  30.680  1.00 41.01           N
ATOM   2508  CA  SER A 443      47.440  52.599  31.457  1.00 41.01           C
ATOM   2509  CB  SER A 443      46.615  53.598  30.630  1.00 41.01           C
ATOM   2510  OG  SER A 443      47.439  54.215  29.651  1.00 41.01           O
ATOM   2511  C   SER A 443      46.541  52.063  32.532  1.00 41.01           C
ATOM   2512  O   SER A 443      46.034  50.946  32.453  1.00 41.01           O
ATOM   2513  N   GLU A 444      46.399  52.866  33.604  1.00 66.44           N
ATOM   2514  CA  GLU A 444      45.615  52.647  34.789  1.00 66.44           C
ATOM   2515  CB  GLU A 444      46.068  53.549  35.947  1.00 66.44           C
ATOM   2516  CG  GLU A 444      47.488  53.230  36.419  1.00 66.44           C
ATOM   2517  CD  GLU A 444      47.879  54.253  37.475  1.00 66.44           C
ATOM   2518  OE1 GLU A 444      47.154  54.357  38.499  1.00 66.44           O
ATOM   2519  OE2 GLU A 444      48.910  54.948  37.267  1.00 66.44           O
ATOM   2520  C   GLU A 444      44.153  52.897  34.560  1.00 66.44           C
ATOM   2521  O   GLU A 444      43.319  52.430  35.334  1.00 66.44           O
ATOM   2522  N   ALA A 445      43.808  53.683  33.521  1.00 46.05           N
ATOM   2523  CA  ALA A 445      42.462  54.135  33.282  1.00 46.05           C
ATOM   2524  CB  ALA A 445      42.313  54.963  31.994  1.00 46.05           C
ATOM   2525  C   ALA A 445      41.493  52.994  33.205  1.00 46.05           C
ATOM   2526  O   ALA A 445      41.848  51.843  32.961  1.00 46.05           O
ATOM   2527  N   GLU A 446      40.206  53.331  33.431  1.00100.35           N
ATOM   2528  CA  GLU A 446      39.116  52.401  33.499  1.00100.35           C
ATOM   2529  CB  GLU A 446      37.770  53.080  33.809  1.00100.35           C
ATOM   2530  CG  GLU A 446      37.425  54.208  32.837  1.00100.35           C
ATOM   2531  CD  GLU A 446      38.290  55.402  33.211  1.00100.35           C
ATOM   2532  OE1 GLU A 446      38.868  55.387  34.331  1.00100.35           O
ATOM   2533  OE2 GLU A 446      38.384  56.349  32.385  1.00100.35           O
ATOM   2534  C   GLU A 446      38.969  51.662  32.205  1.00100.35           C
ATOM   2535  O   GLU A 446      38.720  50.458  32.212  1.00100.35           O
ATOM   2536  N   GLU A 447      39.136  52.340  31.055  1.00 39.24           N
ATOM   2537  CA  GLU A 447      38.942  51.678  29.796  0.50 39.24           C
ATOM   2538  CB  GLU A 447      39.171  52.612  28.595  0.50 39.24           C
ATOM   2539  CG  GLU A 447      40.573  53.223  28.548  0.50 39.24           C
ATOM   2540  CD  GLU A 447      40.662  54.113  27.317  0.50 39.24           C
ATOM   2541  OE1 GLU A 447      40.145  53.692  26.248  0.50 39.24           O
ATOM   2542  OE2 GLU A 447      41.240  55.227  27.431  0.50 39.24           O
ATOM   2543  C   GLU A 447      39.910  50.541  29.684  1.00 39.24           C
ATOM   2544  O   GLU A 447      39.568  49.474  29.176  1.00 39.24           O
ATOM   2545  N   HIS A 448      41.157  50.748  30.135  1.00 43.43           N
ATOM   2546  CA  HIS A 448      42.148  49.712  30.084  1.00 43.43           C
ATOM   2547  ND1 HIS A 448      44.839  50.724  28.318  1.00 43.43           N
ATOM   2548  CG  HIS A 448      44.103  51.138  29.407  1.00 43.43           C
ATOM   2549  CB  HIS A 448      43.554  50.211  30.450  1.00 43.43           C
ATOM   2550  NE2 HIS A 448      44.643  52.932  28.149  1.00 43.43           N
ATOM   2551  CD2 HIS A 448      43.993  52.489  29.287  1.00 43.43           C
ATOM   2552  CE1 HIS A 448      45.135  51.837  27.600  1.00 43.43           C
ATOM   2553  C   HIS A 448      41.772  48.610  31.025  1.00 43.43           C
ATOM   2554  O   HIS A 448      41.946  47.430  30.718  1.00 43.43           O
ATOM   2555  N   HIS A 449      41.241  48.970  32.206  1.00 62.34           N
ATOM   2556  CA  HIS A 449      40.892  47.986  33.187  1.00 62.34           C
ATOM   2557  ND1 HIS A 449      41.081  47.243  36.477  1.00 62.34           N
ATOM   2558  CG  HIS A 449      40.110  47.617  35.573  1.00 62.34           C
ATOM   2559  CB  HIS A 449      40.328  48.613  34.474  1.00 62.34           C
ATOM   2560  NE2 HIS A 449      39.245  46.106  37.010  1.00 62.34           N
ATOM   2561  CD2 HIS A 449      38.997  46.913  35.913  1.00 62.34           C
ATOM   2562  CE1 HIS A 449      40.510  46.339  37.312  1.00 62.34           C
ATOM   2563  C   HIS A 449      39.831  47.103  32.608  1.00 62.34           C
ATOM   2564  O   HIS A 449      39.870  45.883  32.761  1.00 62.34           O
ATOM   2565  N   GLN A 450      38.851  47.707  31.912  1.00 29.32           N
ATOM   2566  CA  GLN A 450      37.755  46.972  31.351  1.00 29.32           C
ATOM   2567  CB  GLN A 450      36.712  47.889  30.690  1.00 29.32           C
ATOM   2568  CG  GLN A 450      36.042  48.855  31.670  1.00 29.32           C
ATOM   2569  CD  GLN A 450      35.179  48.040  32.622  1.00 29.32           C
ATOM   2570  OE1 GLN A 450      35.056  46.825  32.482  1.00 29.32           O
ATOM   2571  NE2 GLN A 450      34.558  48.728  33.618  1.00 29.32           N
ATOM   2572  C   GLN A 450      38.258  46.026  30.299  1.00 29.32           C
ATOM   2573  O   GLN A 450      37.807  44.883  30.222  1.00 29.32           O
ATOM   2574  N   LEU A 451      39.220  46.471  29.467  1.00 46.95           N
ATOM   2575  CA  LEU A 451      39.726  45.647  28.404  1.00 46.95           C
ATOM   2576  CB  LEU A 451      40.834  46.348  27.595  1.00 46.95           C
ATOM   2577  CG  LEU A 451      41.412  45.497  26.450  1.00 46.95           C
ATOM   2578  CD1 LEU A 451      40.355  45.247  25.362  1.00 46.95           C
ATOM   2579  CD2 LEU A 451      42.710  46.109  25.896  1.00 46.95           C
ATOM   2580  C   LEU A 451      40.333  44.415  29.001  1.00 46.95           C
ATOM   2581  O   LEU A 451      40.092  43.302  28.539  1.00 46.95           O
ATOM   2582  N   PHE A 452      41.132  44.587  30.068  1.00 75.18           N
ATOM   2583  CA  PHE A 452      41.783  43.482  30.708  1.00 75.18           C
ATOM   2584  CB  PHE A 452      42.860  43.905  31.717  1.00 75.18           C
ATOM   2585  CG  PHE A 452      44.084  44.104  30.893  1.00 75.18           C
ATOM   2586  CD1 PHE A 452      44.095  45.022  29.871  1.00 75.18           C
ATOM   2587  CD2 PHE A 452      45.224  43.376  31.147  1.00 75.18           C
ATOM   2588  CE1 PHE A 452      45.223  45.212  29.109  1.00 75.18           C
ATOM   2589  CE2 PHE A 452      46.355  43.561  30.388  1.00 75.18           C
ATOM   2590  CZ  PHE A 452      46.357  44.479  29.365  1.00 75.18           C
ATOM   2591  C   PHE A 452      40.797  42.566  31.358  1.00 75.18           C
ATOM   2592  O   PHE A 452      41.024  41.359  31.410  1.00 75.18           O
ATOM   2593  N   ASP A 453      39.699  43.098  31.918  1.00 39.52           N
ATOM   2594  CA  ASP A 453      38.741  42.226  32.537  1.00 39.52           C
ATOM   2595  CB  ASP A 453      37.560  42.990  33.158  1.00 39.52           C
ATOM   2596  CG  ASP A 453      36.616  41.980  33.797  1.00 39.52           C
ATOM   2597  OD1 ASP A 453      37.059  40.829  34.058  1.00 39.52           O
ATOM   2598  OD2 ASP A 453      35.432  42.345  34.022  1.00 39.52           O
ATOM   2599  C   ASP A 453      38.169  41.316  31.490  1.00 39.52           C
ATOM   2600  O   ASP A 453      38.043  40.111  31.703  1.00 39.52           O
ATOM   2601  N   LEU A 454      37.816  41.876  30.319  1.00 47.13           N
ATOM   2602  CA  LEU A 454      37.205  41.110  29.270  1.00 47.13           C
ATOM   2603  CB  LEU A 454      36.795  41.996  28.082  1.00 47.13           C
ATOM   2604  CG  LEU A 454      36.131  41.231  26.922  1.00 47.13           C
ATOM   2605  CD1 LEU A 454      34.847  40.531  27.388  1.00 47.13           C
ATOM   2606  CD2 LEU A 454      35.892  42.156  25.716  1.00 47.13           C
ATOM   2607  C   LEU A 454      38.171  40.079  28.778  1.00 47.13           C
ATOM   2608  O   LEU A 454      37.813  38.919  28.577  1.00 47.13           O
ATOM   2609  N   ILE A 455      39.443  40.470  28.595  1.00 82.04           N
ATOM   2610  CA  ILE A 455      40.411  39.552  28.073  1.00 82.04           C
ATOM   2611  CB  ILE A 455      41.765  40.169  27.840  1.00 82.04           C
ATOM   2612  CG2 ILE A 455      42.395  40.510  29.197  1.00 82.04           C
ATOM   2613  CG1 ILE A 455      42.635  39.241  26.978  1.00 82.04           C
ATOM   2614  CD1 ILE A 455      43.909  39.912  26.467  1.00 82.04           C
ATOM   2615  C   ILE A 455      40.569  38.407  29.032  1.00 82.04           C
ATOM   2616  O   ILE A 455      40.686  37.257  28.615  1.00 82.04           O
ATOM   2617  N   GLU A 456      40.567  38.686  30.350  1.00 61.79           N
ATOM   2618  CA  GLU A 456      40.753  37.660  31.339  1.00 61.79           C
ATOM   2619  CB  GLU A 456      40.654  38.207  32.774  1.00 61.79           C
ATOM   2620  CG  GLU A 456      41.743  39.214  33.146  1.00 61.79           C
ATOM   2621  CD  GLU A 456      41.424  39.737  34.540  1.00 61.79           C
ATOM   2622  OE1 GLU A 456      40.429  39.248  35.140  1.00 61.79           O
ATOM   2623  OE2 GLU A 456      42.166  40.634  35.022  1.00 61.79           O
ATOM   2624  C   GLU A 456      39.652  36.653  31.200  1.00 61.79           C
ATOM   2625  O   GLU A 456      39.886  35.448  31.287  1.00 61.79           O
ATOM   2626  N   SER A 457      38.414  37.133  30.981  1.00 31.42           N
ATOM   2627  CA  SER A 457      37.269  36.272  30.875  1.00 31.42           C
ATOM   2628  CB  SER A 457      35.947  37.048  30.743  1.00 31.42           C
ATOM   2629  OG  SER A 457      35.693  37.787  31.928  1.00 31.42           O
ATOM   2630  C   SER A 457      37.398  35.405  29.657  1.00 31.42           C
ATOM   2631  O   SER A 457      36.951  34.259  29.654  1.00 31.42           O
ATOM   2632  N   MET A 458      37.977  35.948  28.572  1.00 64.55           N
ATOM   2633  CA  MET A 458      38.160  35.217  27.343  1.00 64.55           C
ATOM   2634  CB  MET A 458      38.589  36.118  26.173  1.00 64.55           C
ATOM   2635  CG  MET A 458      37.475  37.061  25.707  1.00 64.55           C
ATOM   2636  SD  MET A 458      37.922  38.155  24.326  1.00 64.55           S
ATOM   2637  CE  MET A 458      36.232  38.755  24.036  1.00 64.55           C
ATOM   2638  C   MET A 458      39.203  34.143  27.517  1.00 64.55           C
ATOM   2639  O   MET A 458      39.203  33.134  26.813  1.00 64.55           O
ATOM   2640  N   LEU A 459      40.184  34.425  28.391  1.00128.38           N
ATOM   2641  CA  LEU A 459      41.349  33.662  28.761  1.00128.38           C
ATOM   2642  CB  LEU A 459      42.509  34.549  29.235  1.00128.38           C
ATOM   2643  CG  LEU A 459      43.044  35.428  28.087  1.00128.38           C
ATOM   2644  CD1 LEU A 459      44.229  36.294  28.540  1.00128.38           C
ATOM   2645  CD2 LEU A 459      43.361  34.579  26.841  1.00128.38           C
ATOM   2646  C   LEU A 459      41.121  32.555  29.760  1.00128.38           C
ATOM   2647  O   LEU A 459      42.091  31.939  30.203  1.00128.38           O
ATOM   2648  N   GLU A 460      39.892  32.377  30.282  1.00 83.47           N
ATOM   2649  CA  GLU A 460      39.657  31.360  31.281  1.00 83.47           C
ATOM   2650  CB  GLU A 460      38.170  31.206  31.647  1.00 83.47           C
ATOM   2651  CG  GLU A 460      37.570  32.417  32.366  1.00 83.47           C
ATOM   2652  CD  GLU A 460      37.855  32.279  33.854  1.00 83.47           C
ATOM   2653  OE1 GLU A 460      38.507  31.272  34.241  1.00 83.47           O
ATOM   2654  OE2 GLU A 460      37.419  33.175  34.625  1.00 83.47           O
ATOM   2655  C   GLU A 460      40.126  30.013  30.795  1.00 83.47           C
ATOM   2656  O   GLU A 460      39.878  29.622  29.656  1.00 83.47           O
ATOM   2657  N   TYR A 461      40.816  29.251  31.677  1.00 74.20           N
ATOM   2658  CA  TYR A 461      41.333  27.951  31.331  1.00 74.20           C
ATOM   2659  CB  TYR A 461      42.054  27.235  32.482  1.00 74.20           C
ATOM   2660  CG  TYR A 461      43.405  27.805  32.688  1.00 74.20           C
ATOM   2661  CD1 TYR A 461      44.428  27.437  31.847  1.00 74.20           C
ATOM   2662  CD2 TYR A 461      43.649  28.672  33.725  1.00 74.20           C
ATOM   2663  CE1 TYR A 461      45.691  27.938  32.028  1.00 74.20           C
ATOM   2664  CE2 TYR A 461      44.911  29.178  33.912  1.00 74.20           C
ATOM   2665  CZ  TYR A 461      45.923  28.811  33.061  1.00 74.20           C
ATOM   2666  OH  TYR A 461      47.213  29.330  33.258  1.00 74.20           O
ATOM   2667  C   TYR A 461      40.237  26.994  30.990  1.00 74.20           C
ATOM   2668  O   TYR A 461      40.311  26.311  29.970  1.00 74.20           O
ATOM   2669  N   GLU A 462      39.188  26.902  31.832  1.00 98.86           N
ATOM   2670  CA  GLU A 462      38.201  25.909  31.525  1.00 98.86           C
ATOM   2671  CB  GLU A 462      37.412  25.366  32.730  1.00 98.86           C
ATOM   2672  CG  GLU A 462      36.486  26.391  33.376  1.00 98.86           C
ATOM   2673  CD  GLU A 462      35.759  25.719  34.531  1.00 98.86           C
ATOM   2674  OE1 GLU A 462      36.110  24.555  34.864  1.00 98.86           O
ATOM   2675  OE2 GLU A 462      34.837  26.367  35.095  1.00 98.86           O
ATOM   2676  C   GLU A 462      37.229  26.503  30.566  1.00 98.86           C
ATOM   2677  O   GLU A 462      36.635  27.554  30.802  1.00 98.86           O
ATOM   2678  N   PRO A 463      37.079  25.831  29.464  1.00 74.94           N
ATOM   2679  CA  PRO A 463      36.216  26.283  28.409  1.00 74.94           C
ATOM   2680  CD  PRO A 463      37.408  24.421  29.356  1.00 74.94           C
ATOM   2681  CB  PRO A 463      36.287  25.190  27.347  1.00 74.94           C
ATOM   2682  CG  PRO A 463      36.572  23.918  28.168  1.00 74.94           C
ATOM   2683  C   PRO A 463      34.812  26.482  28.890  1.00 74.94           C
ATOM   2684  O   PRO A 463      34.117  27.333  28.338  1.00 74.94           O
ATOM   2685  N   ALA A 464      34.355  25.689  29.876  1.00 36.21           N
ATOM   2686  CA  ALA A 464      33.008  25.814  30.357  1.00 36.21           C
ATOM   2687  CB  ALA A 464      32.648  24.750  31.406  1.00 36.21           C
ATOM   2688  C   ALA A 464      32.826  27.156  30.998  1.00 36.21           C
ATOM   2689  O   ALA A 464      31.765  27.769  30.885  1.00 36.21           O
ATOM   2690  N   LYS A 465      33.850  27.598  31.752  1.00142.35           N
ATOM   2691  CA  LYS A 465      33.859  28.842  32.472  1.00142.35           C
ATOM   2692  CB  LYS A 465      34.984  28.925  33.516  1.00142.35           C
ATOM   2693  CG  LYS A 465      34.801  30.083  34.496  1.00142.35           C
ATOM   2694  CD  LYS A 465      33.626  29.872  35.453  1.00142.35           C
ATOM   2695  CE  LYS A 465      33.419  31.024  36.435  1.00142.35           C
ATOM   2696  NZ  LYS A 465      32.750  32.152  35.751  1.00142.35           N
ATOM   2697  C   LYS A 465      34.025  30.028  31.568  1.00142.35           C
ATOM   2698  O   LYS A 465      33.542  31.115  31.880  1.00142.35           O
ATOM   2699  N   ARG A 466      34.729  29.879  30.430  1.00192.59           N
ATOM   2700  CA  ARG A 466      35.044  31.070  29.690  1.00192.59           C
ATOM   2701  CB  ARG A 466      36.052  30.918  28.537  1.00192.59           C
ATOM   2702  CG  ARG A 466      35.640  30.011  27.385  1.00192.59           C
ATOM   2703  CD  ARG A 466      36.716  29.993  26.299  1.00192.59           C
ATOM   2704  NE  ARG A 466      37.998  29.657  26.978  1.00192.59           N
ATOM   2705  CZ  ARG A 466      38.594  28.457  26.725  1.00192.59           C
ATOM   2706  NH1 ARG A 466      38.083  27.647  25.755  1.00192.59           N
ATOM   2707  NH2 ARG A 466      39.687  28.064  27.442  1.00192.59           N
ATOM   2708  C   ARG A 466      33.818  31.766  29.188  1.00192.59           C
ATOM   2709  O   ARG A 466      32.767  31.172  28.953  1.00192.59           O
ATOM   2710  N   LEU A 467      33.949  33.097  29.023  1.00 50.90           N
ATOM   2711  CA  LEU A 467      32.854  33.939  28.647  1.00 50.90           C
ATOM   2712  CB  LEU A 467      33.219  35.433  28.678  1.00 50.90           C
ATOM   2713  CG  LEU A 467      32.013  36.365  28.470  1.00 50.90           C
ATOM   2714  CD1 LEU A 467      31.039  36.265  29.655  1.00 50.90           C
ATOM   2715  CD2 LEU A 467      32.456  37.808  28.184  1.00 50.90           C
ATOM   2716  C   LEU A 467      32.418  33.604  27.253  1.00 50.90           C
ATOM   2717  O   LEU A 467      33.221  33.204  26.412  1.00 50.90           O
ATOM   2718  N   THR A 468      31.097  33.731  27.004  1.00116.76           N
ATOM   2719  CA  THR A 468      30.501  33.503  25.717  1.00116.76           C
ATOM   2720  CB  THR A 468      29.031  33.216  25.794  1.00116.76           C
ATOM   2721  OG1 THR A 468      28.776  32.120  26.652  1.00116.76           O
ATOM   2722  CG2 THR A 468      28.520  32.903  24.382  1.00116.76           C
ATOM   2723  C   THR A 468      30.575  34.809  24.994  1.00116.76           C
ATOM   2724  O   THR A 468      30.697  35.865  25.611  1.00116.76           O
ATOM   2725  N   LEU A 469      30.508  34.777  23.654  1.00 63.37           N
ATOM   2726  CA  LEU A 469      30.546  35.996  22.905  1.00 63.37           C
ATOM   2727  CB  LEU A 469      30.755  35.747  21.415  1.00 63.37           C
ATOM   2728  CG  LEU A 469      32.123  35.083  21.196  1.00 63.37           C
ATOM   2729  CD1 LEU A 469      32.422  34.913  19.711  1.00 63.37           C
ATOM   2730  CD2 LEU A 469      33.237  35.829  21.949  1.00 63.37           C
ATOM   2731  C   LEU A 469      29.291  36.775  23.142  1.00 63.37           C
ATOM   2732  O   LEU A 469      29.312  38.004  23.135  1.00 63.37           O
ATOM   2733  N   GLY A 470      28.151  36.090  23.343  1.00 23.88           N
ATOM   2734  CA  GLY A 470      26.937  36.819  23.581  1.00 23.88           C
ATOM   2735  C   GLY A 470      27.121  37.636  24.826  1.00 23.88           C
ATOM   2736  O   GLY A 470      26.694  38.788  24.889  1.00 23.88           O
ATOM   2737  N   GLU A 471      27.750  37.045  25.861  1.00 49.13           N
ATOM   2738  CA  GLU A 471      27.985  37.713  27.113  1.00 49.13           C
ATOM   2739  CB  GLU A 471      28.535  36.750  28.178  1.00 49.13           C
ATOM   2740  CG  GLU A 471      27.533  35.659  28.569  1.00 49.13           C
ATOM   2741  CD  GLU A 471      28.269  34.611  29.390  1.00 49.13           C
ATOM   2742  OE1 GLU A 471      28.560  34.889  30.582  1.00 49.13           O
ATOM   2743  OE2 GLU A 471      28.557  33.519  28.832  1.00 49.13           O
ATOM   2744  C   GLU A 471      28.980  38.825  26.919  1.00 49.13           C
ATOM   2745  O   GLU A 471      28.837  39.909  27.484  1.00 49.13           O
ATOM   2746  N   ALA A 472      30.009  38.587  26.083  1.00 36.29           N
ATOM   2747  CA  ALA A 472      31.076  39.529  25.869  1.00 36.29           C
ATOM   2748  CB  ALA A 472      32.142  39.012  24.886  1.00 36.29           C
ATOM   2749  C   ALA A 472      30.525  40.808  25.303  1.00 36.29           C
ATOM   2750  O   ALA A 472      30.989  41.896  25.638  1.00 36.29           O
ATOM   2751  N   LEU A 473      29.507  40.713  24.431  1.00 59.68           N
ATOM   2752  CA  LEU A 473      28.942  41.868  23.786  1.00 59.68           C
ATOM   2753  CB  LEU A 473      27.803  41.509  22.813  1.00 59.68           C
ATOM   2754  CG  LEU A 473      28.278  40.745  21.561  1.00 59.68           C
ATOM   2755  CD1 LEU A 473      27.104  40.411  20.627  1.00 59.68           C
ATOM   2756  CD2 LEU A 473      29.396  41.513  20.836  1.00 59.68           C
ATOM   2757  C   LEU A 473      28.391  42.802  24.825  1.00 59.68           C
ATOM   2758  O   LEU A 473      28.353  44.011  24.618  1.00 59.68           O
ATOM   2759  N   GLN A 474      27.884  42.248  25.941  1.00105.10           N
ATOM   2760  CA  GLN A 474      27.300  42.969  27.041  1.00105.10           C
ATOM   2761  CB  GLN A 474      26.497  42.062  27.987  1.00105.10           C
ATOM   2762  CG  GLN A 474      25.735  42.838  29.063  1.00105.10           C
ATOM   2763  CD  GLN A 474      24.909  41.839  29.857  1.00105.10           C
ATOM   2764  OE1 GLN A 474      25.422  40.824  30.326  1.00105.10           O
ATOM   2765  NE2 GLN A 474      23.588  42.126  30.008  1.00105.10           N
ATOM   2766  C   GLN A 474      28.320  43.708  27.870  1.00105.10           C
ATOM   2767  O   GLN A 474      27.982  44.707  28.499  1.00105.10           O
ATOM   2768  N   HIS A 475      29.578  43.223  27.918  1.00 72.44           N
ATOM   2769  CA  HIS A 475      30.616  43.709  28.798  1.00 72.44           C
ATOM   2770  ND1 HIS A 475      33.744  44.485  29.661  1.00 72.44           N
ATOM   2771  CG  HIS A 475      33.042  43.311  29.507  1.00 72.44           C
ATOM   2772  CB  HIS A 475      31.988  43.089  28.465  1.00 72.44           C
ATOM   2773  NE2 HIS A 475      34.507  43.083  31.208  1.00 72.44           N
ATOM   2774  CD2 HIS A 475      33.520  42.466  30.462  1.00 72.44           C
ATOM   2775  CE1 HIS A 475      34.606  44.294  30.691  1.00 72.44           C
ATOM   2776  C   HIS A 475      30.741  45.212  28.742  1.00 72.44           C
ATOM   2777  O   HIS A 475      30.589  45.838  27.696  1.00 72.44           O
ATOM   2778  N   PRO A 476      31.033  45.796  29.886  1.00 90.41           N
ATOM   2779  CA  PRO A 476      31.143  47.224  30.088  1.00 90.41           C
ATOM   2780  CD  PRO A 476      31.106  45.052  31.132  1.00 90.41           C
ATOM   2781  CB  PRO A 476      31.319  47.421  31.596  1.00 90.41           C
ATOM   2782  CG  PRO A 476      31.743  46.038  32.123  1.00 90.41           C
ATOM   2783  C   PRO A 476      32.226  47.876  29.277  1.00 90.41           C
ATOM   2784  O   PRO A 476      32.192  49.093  29.106  1.00 90.41           O
ATOM   2785  N   PHE A 477      33.190  47.100  28.765  1.00 77.62           N
ATOM   2786  CA  PHE A 477      34.260  47.625  27.970  1.00 77.62           C
ATOM   2787  CB  PHE A 477      35.196  46.496  27.495  1.00 77.62           C
ATOM   2788  CG  PHE A 477      36.288  47.047  26.645  1.00 77.62           C
ATOM   2789  CD1 PHE A 477      37.271  47.845  27.185  1.00 77.62           C
ATOM   2790  CD2 PHE A 477      36.349  46.729  25.308  1.00 77.62           C
ATOM   2791  CE1 PHE A 477      38.280  48.341  26.395  1.00 77.62           C
ATOM   2792  CE2 PHE A 477      37.357  47.221  24.513  1.00 77.62           C
ATOM   2793  CZ  PHE A 477      38.322  48.032  25.057  1.00 77.62           C
ATOM   2794  C   PHE A 477      33.655  48.306  26.774  1.00 77.62           C
ATOM   2795  O   PHE A 477      34.157  49.324  26.306  1.00 77.62           O
ATOM   2796  N   PHE A 478      32.546  47.748  26.262  1.00102.93           N
ATOM   2797  CA  PHE A 478      31.846  48.182  25.080  1.00102.93           C
ATOM   2798  CB  PHE A 478      30.859  47.133  24.542  1.00102.93           C
ATOM   2799  CG  PHE A 478      31.730  46.021  24.063  1.00102.93           C
ATOM   2800  CD1 PHE A 478      32.558  46.219  22.982  1.00102.93           C
ATOM   2801  CD2 PHE A 478      31.721  44.788  24.674  1.00102.93           C
ATOM   2802  CE1 PHE A 478      33.371  45.210  22.523  1.00102.93           C
ATOM   2803  CE2 PHE A 478      32.531  43.773  24.218  1.00102.93           C
ATOM   2804  CZ  PHE A 478      33.360  43.983  23.142  1.00102.93           C
ATOM   2805  C   PHE A 478      31.152  49.505  25.250  1.00102.93           C
ATOM   2806  O   PHE A 478      30.782  50.139  24.265  1.00102.93           O
ATOM   2807  N   ALA A 479      30.901  49.951  26.492  1.00 46.25           N
ATOM   2808  CA  ALA A 479      30.178  51.179  26.694  1.00 46.25           C
ATOM   2809  CB  ALA A 479      30.078  51.574  28.177  1.00 46.25           C
ATOM   2810  C   ALA A 479      30.881  52.300  25.977  1.00 46.25           C
ATOM   2811  O   ALA A 479      30.241  53.217  25.464  1.00 46.25           O
ATOM   2812  N   ARG A 480      32.222  52.239  25.913  1.00116.10           N
ATOM   2813  CA  ARG A 480      33.084  53.241  25.345  1.00116.10           C
ATOM   2814  CB  ARG A 480      34.571  52.883  25.492  1.00116.10           C
ATOM   2815  CG  ARG A 480      34.984  52.616  26.941  1.00116.10           C
ATOM   2816  CD  ARG A 480      34.796  53.806  27.885  1.00116.10           C
ATOM   2817  NE  ARG A 480      35.055  53.311  29.268  1.00116.10           N
ATOM   2818  CZ  ARG A 480      34.713  54.070  30.350  1.00116.10           C
ATOM   2819  NH1 ARG A 480      34.163  55.307  30.172  1.00116.10           N
ATOM   2820  NH2 ARG A 480      34.908  53.587  31.611  1.00116.10           N
ATOM   2821  C   ARG A 480      32.804  53.399  23.879  1.00116.10           C
ATOM   2822  O   ARG A 480      33.170  54.411  23.284  1.00116.10           O
ATOM   2823  N   LEU A 481      32.217  52.377  23.234  1.00 69.70           N
ATOM   2824  CA  LEU A 481      31.935  52.471  21.831  1.00 69.70           C
ATOM   2825  CB  LEU A 481      31.144  51.270  21.274  1.00 69.70           C
ATOM   2826  CG  LEU A 481      31.920  49.940  21.238  1.00 69.70           C
ATOM   2827  CD1 LEU A 481      31.052  48.803  20.674  1.00 69.70           C
ATOM   2828  CD2 LEU A 481      33.238  50.090  20.461  1.00 69.70           C
ATOM   2829  C   LEU A 481      31.078  53.660  21.608  1.00 69.70           C
ATOM   2830  O   LEU A 481      30.159  53.957  22.371  1.00 69.70           O
ATOM   2831  N   ARG A 482      31.387  54.390  20.529  1.00131.69           N
ATOM   2832  CA  ARG A 482      30.586  55.516  20.221  1.00131.69           C
ATOM   2833  CB  ARG A 482      31.224  56.337  19.098  1.00131.69           C
ATOM   2834  CG  ARG A 482      32.602  56.880  19.487  1.00131.69           C
ATOM   2835  CD  ARG A 482      33.374  57.541  18.344  1.00131.69           C
ATOM   2836  NE  ARG A 482      33.096  59.004  18.388  1.00131.69           N
ATOM   2837  CZ  ARG A 482      34.094  59.886  18.091  1.00131.69           C
ATOM   2838  NH1 ARG A 482      35.336  59.421  17.768  1.00131.69           N
ATOM   2839  NH2 ARG A 482      33.855  61.230  18.120  1.00131.69           N
ATOM   2840  C   ARG A 482      29.306  54.920  19.764  1.00131.69           C
ATOM   2841  O   ARG A 482      29.224  54.361  18.671  1.00131.69           O
ATOM   2842  N   ALA A 483      28.298  54.942  20.657  1.00 22.03           N
ATOM   2843  CA  ALA A 483      27.009  54.426  20.319  1.00 22.03           C
ATOM   2844  CB  ALA A 483      26.042  54.384  21.515  1.00 22.03           C
ATOM   2845  C   ALA A 483      26.419  55.333  19.297  1.00 22.03           C
ATOM   2846  O   ALA A 483      25.891  54.888  18.279  1.00 22.03           O
ATOM   2847  N   GLU A 484      26.527  56.653  19.538  1.00 61.21           N
ATOM   2848  CA  GLU A 484      25.948  57.581  18.619  1.00 61.21           C
ATOM   2849  CB  GLU A 484      26.024  59.047  19.099  1.00 61.21           C
ATOM   2850  CG  GLU A 484      25.203  59.320  20.363  1.00 61.21           C
ATOM   2851  CD  GLU A 484      25.478  60.750  20.804  1.00 61.21           C
ATOM   2852  OE1 GLU A 484      26.340  61.410  20.165  1.00 61.21           O
ATOM   2853  OE2 GLU A 484      24.831  61.201  21.787  1.00 61.21           O
ATOM   2854  C   GLU A 484      26.684  57.411  17.333  1.00 61.21           C
ATOM   2855  O   GLU A 484      26.082  57.420  16.261  1.00 61.21           O
ATOM   2856  N   PRO A 485      27.977  57.242  17.407  1.00169.19           N
ATOM   2857  CA  PRO A 485      28.668  56.984  16.180  1.00169.19           C
ATOM   2858  CD  PRO A 485      28.763  58.117  18.268  1.00169.19           C
ATOM   2859  CB  PRO A 485      30.122  57.396  16.416  1.00169.19           C
ATOM   2860  CG  PRO A 485      29.993  58.529  17.446  1.00169.19           C
ATOM   2861  C   PRO A 485      28.415  55.586  15.721  1.00169.19           C
ATOM   2862  O   PRO A 485      27.959  54.761  16.510  1.00169.19           O
ATOM   2863  N   PRO A 486      28.681  55.322  14.476  1.00142.43           N
ATOM   2864  CA  PRO A 486      28.389  54.072  13.842  1.00142.43           C
ATOM   2865  CD  PRO A 486      29.488  56.191  13.632  1.00142.43           C
ATOM   2866  CB  PRO A 486      28.791  54.253  12.379  1.00142.43           C
ATOM   2867  CG  PRO A 486      29.898  55.316  12.438  1.00142.43           C
ATOM   2868  C   PRO A 486      29.111  52.912  14.449  1.00142.43           C
ATOM   2869  O   PRO A 486      28.805  51.787  14.058  1.00142.43           O
ATOM   2870  N   ASN A 487      30.062  53.134  15.378  1.00 40.75           N
ATOM   2871  CA  ASN A 487      30.836  52.041  15.893  1.00 40.75           C
ATOM   2872  CB  ASN A 487      31.777  52.466  17.032  1.00 40.75           C
ATOM   2873  CG  ASN A 487      32.814  53.417  16.453  1.00 40.75           C
ATOM   2874  OD1 ASN A 487      32.977  53.512  15.237  1.00 40.75           O
ATOM   2875  ND2 ASN A 487      33.541  54.140  17.346  1.00 40.75           N
ATOM   2876  C   ASN A 487      29.908  51.005  16.441  1.00 40.75           C
ATOM   2877  O   ASN A 487      30.059  49.819  16.155  1.00 40.75           O
ATOM   2878  N   LYS A 488      28.892  51.429  17.210  1.00 54.61           N
ATOM   2879  CA  LYS A 488      27.979  50.498  17.807  1.00 54.61           C
ATOM   2880  CB  LYS A 488      26.937  51.157  18.722  1.00 54.61           C
ATOM   2881  CG  LYS A 488      26.102  50.131  19.489  1.00 54.61           C
ATOM   2882  CD  LYS A 488      25.348  50.715  20.684  1.00 54.61           C
ATOM   2883  CE  LYS A 488      24.565  49.668  21.475  1.00 54.61           C
ATOM   2884  NZ  LYS A 488      24.111  50.245  22.760  1.00 54.61           N
ATOM   2885  C   LYS A 488      27.244  49.782  16.722  1.00 54.61           C
ATOM   2886  O   LYS A 488      26.807  48.648  16.899  1.00 54.61           O
ATOM   2887  N   LEU A 489      27.025  50.445  15.576  1.00 63.20           N
ATOM   2888  CA  LEU A 489      26.360  49.753  14.515  1.00 63.20           C
ATOM   2889  CB  LEU A 489      25.736  50.697  13.473  1.00 63.20           C
ATOM   2890  CG  LEU A 489      24.595  51.566  14.035  1.00 63.20           C
ATOM   2891  CD1 LEU A 489      23.387  50.707  14.444  1.00 63.20           C
ATOM   2892  CD2 LEU A 489      25.093  52.478  15.168  1.00 63.20           C
ATOM   2893  C   LEU A 489      27.413  48.912  13.807  1.00 63.20           C
ATOM   2894  O   LEU A 489      27.551  49.059  12.563  1.00 63.20           O
ATOM   2895  OXT LEU A 489      28.097  48.114  14.502  1.00 63.20           O
TER    2896      LEU A 489
END
