# Supplementary material for: Proteome-wide prediction of targets for aspirin: new insight into the molecular mechanism of aspirin
Source: PeerJ. 2016 Mar 10;4:e1791. doi: 10.7717/peerj.1791 (PMC4793309; doi:10.7717/peerj.1791)
Supplement: File S1 — The raw data contains all strucures of the identified 79 proteins. The Protocols show how to prepare protein strucure and run CDOCKER. [file peerj-04-1791-s004.zip › 79_protein_strucures/NP_004432.1_16-527_41.822.pdb]

EXPDTA    THEORETICAL MODEL, MODELLER 9v7 2010/05/12 12:14:00
REMARK   6 MODELLER OBJECTIVE FUNCTION:      4039.7646
REMARK   6 MODELLER BEST TEMPLATE % SEQ ID:  41.822
REMARK   6 MODELLER BLK RESIDUE  513:
ATOM      1  N   ALA A  16      25.402  33.663  27.569  1.00 25.01           N
ATOM      2  CA  ALA A  16      24.819  35.010  27.673  1.00 25.01           C
ATOM      3  CB  ALA A  16      24.556  35.602  26.279  1.00 25.01           C
ATOM      4  C   ALA A  16      23.529  34.958  28.413  1.00 25.01           C
ATOM      5  O   ALA A  16      23.327  34.105  29.278  1.00 25.01           O
ATOM      6  N   ALA A  17      22.641  35.911  28.078  1.00 62.45           N
ATOM      7  CA  ALA A  17      21.356  36.110  28.680  1.00 62.45           C
ATOM      8  CB  ALA A  17      20.924  37.574  28.720  1.00 62.45           C
ATOM      9  C   ALA A  17      20.278  35.474  27.881  1.00 62.45           C
ATOM     10  O   ALA A  17      20.519  34.710  26.949  1.00 62.45           O
ATOM     11  N   MET A  18      19.029  35.798  28.285  1.00114.88           N
ATOM     12  CA  MET A  18      17.850  35.328  27.626  1.00114.88           C
ATOM     13  CB  MET A  18      16.553  35.473  28.440  1.00114.88           C
ATOM     14  CG  MET A  18      16.372  34.398  29.509  1.00114.88           C
ATOM     15  SD  MET A  18      14.847  34.562  30.485  1.00114.88           S
ATOM     16  CE  MET A  18      13.725  34.340  29.073  1.00114.88           C
ATOM     17  C   MET A  18      17.651  36.087  26.364  1.00114.88           C
ATOM     18  O   MET A  18      17.846  37.301  26.288  1.00114.88           O
ATOM     19  N   GLU A  19      17.247  35.343  25.324  1.00100.83           N
ATOM     20  CA  GLU A  19      17.006  35.905  24.038  1.00100.83           C
ATOM     21  CB  GLU A  19      17.886  35.222  22.982  1.00100.83           C
ATOM     22  CG  GLU A  19      17.945  35.901  21.621  1.00100.83           C
ATOM     23  CD  GLU A  19      18.943  35.096  20.801  1.00100.83           C
ATOM     24  OE1 GLU A  19      19.908  34.562  21.409  1.00100.83           O
ATOM     25  OE2 GLU A  19      18.757  35.006  19.559  1.00100.83           O
ATOM     26  C   GLU A  19      15.575  35.608  23.744  1.00100.83           C
ATOM     27  O   GLU A  19      15.127  34.476  23.917  1.00100.83           O
ATOM     28  N   GLU A  20      14.802  36.633  23.338  1.00 86.67           N
ATOM     29  CA  GLU A  20      13.437  36.376  22.990  1.00 86.67           C
ATOM     30  CB  GLU A  20      12.428  37.267  23.730  1.00 86.67           C
ATOM     31  CG  GLU A  20      11.031  36.652  23.793  1.00 86.67           C
ATOM     32  CD  GLU A  20      11.069  35.603  24.897  1.00 86.67           C
ATOM     33  OE1 GLU A  20      12.075  35.590  25.657  1.00 86.67           O
ATOM     34  OE2 GLU A  20      10.102  34.802  24.995  1.00 86.67           O
ATOM     35  C   GLU A  20      13.335  36.675  21.525  1.00 86.67           C
ATOM     36  O   GLU A  20      13.660  37.780  21.094  1.00 86.67           O
ATOM     37  N   THR A  21      12.881  35.687  20.722  1.00 55.13           N
ATOM     38  CA  THR A  21      12.857  35.832  19.289  1.00 55.13           C
ATOM     39  CB  THR A  21      12.979  34.526  18.558  1.00 55.13           C
ATOM     40  OG1 THR A  21      14.189  33.874  18.913  1.00 55.13           O
ATOM     41  CG2 THR A  21      12.951  34.806  17.046  1.00 55.13           C
ATOM     42  C   THR A  21      11.580  36.467  18.820  1.00 55.13           C
ATOM     43  O   THR A  21      10.484  36.072  19.211  1.00 55.13           O
ATOM     44  N   LEU A  22      11.723  37.548  18.026  1.00137.13           N
ATOM     45  CA  LEU A  22      10.654  38.268  17.385  1.00137.13           C
ATOM     46  CB  LEU A  22      11.067  39.692  16.974  1.00137.13           C
ATOM     47  CG  LEU A  22      11.471  40.621  18.134  1.00137.13           C
ATOM     48  CD1 LEU A  22      10.280  40.950  19.046  1.00137.13           C
ATOM     49  CD2 LEU A  22      12.690  40.073  18.888  1.00137.13           C
ATOM     50  C   LEU A  22      10.176  37.617  16.118  1.00137.13           C
ATOM     51  O   LEU A  22       8.984  37.666  15.811  1.00137.13           O
ATOM     52  N   MET A  23      11.115  37.062  15.315  1.00 92.93           N
ATOM     53  CA  MET A  23      10.789  36.554  14.013  1.00 92.93           C
ATOM     54  CB  MET A  23      10.691  37.686  12.980  1.00 92.93           C
ATOM     55  CG  MET A  23      10.412  37.234  11.550  1.00 92.93           C
ATOM     56  SD  MET A  23      10.312  38.615  10.374  1.00 92.93           S
ATOM     57  CE  MET A  23      12.026  39.145  10.662  1.00 92.93           C
ATOM     58  C   MET A  23      11.901  35.650  13.569  1.00 92.93           C
ATOM     59  O   MET A  23      13.073  35.917  13.836  1.00 92.93           O
ATOM     60  N   ASP A  24      11.557  34.541  12.877  1.00 68.54           N
ATOM     61  CA  ASP A  24      12.587  33.666  12.400  1.00 68.54           C
ATOM     62  CB  ASP A  24      12.854  32.489  13.355  1.00 68.54           C
ATOM     63  CG  ASP A  24      14.259  31.965  13.101  1.00 68.54           C
ATOM     64  OD1 ASP A  24      14.798  32.210  11.989  1.00 68.54           O
ATOM     65  OD2 ASP A  24      14.820  31.324  14.030  1.00 68.54           O
ATOM     66  C   ASP A  24      12.122  33.122  11.082  1.00 68.54           C
ATOM     67  O   ASP A  24      11.309  32.204  11.025  1.00 68.54           O
ATOM     68  N   THR A  25      12.649  33.672   9.974  1.00110.41           N
ATOM     69  CA  THR A  25      12.202  33.304   8.662  1.00110.41           C
ATOM     70  CB  THR A  25      12.860  34.114   7.582  1.00110.41           C
ATOM     71  OG1 THR A  25      12.292  33.796   6.321  1.00110.41           O
ATOM     72  CG2 THR A  25      14.373  33.835   7.577  1.00110.41           C
ATOM     73  C   THR A  25      12.454  31.853   8.384  1.00110.41           C
ATOM     74  O   THR A  25      11.558  31.155   7.917  1.00110.41           O
ATOM     75  N   ARG A  26      13.661  31.341   8.687  1.00146.53           N
ATOM     76  CA  ARG A  26      13.981  29.981   8.354  1.00146.53           C
ATOM     77  CB  ARG A  26      15.434  29.597   8.674  1.00146.53           C
ATOM     78  CG  ARG A  26      15.850  28.287   8.004  1.00146.53           C
ATOM     79  CD  ARG A  26      15.257  27.037   8.654  1.00146.53           C
ATOM     80  NE  ARG A  26      15.549  25.890   7.748  1.00146.53           N
ATOM     81  CZ  ARG A  26      16.753  25.250   7.810  1.00146.53           C
ATOM     82  NH1 ARG A  26      17.706  25.674   8.691  1.00146.53           N
ATOM     83  NH2 ARG A  26      17.007  24.190   6.988  1.00146.53           N
ATOM     84  C   ARG A  26      13.096  29.047   9.123  1.00146.53           C
ATOM     85  O   ARG A  26      12.664  28.022   8.600  1.00146.53           O
ATOM     86  N   THR A  27      12.779  29.392  10.382  1.00134.57           N
ATOM     87  CA  THR A  27      12.034  28.520  11.247  1.00134.57           C
ATOM     88  CB  THR A  27      11.918  29.014  12.663  1.00134.57           C
ATOM     89  OG1 THR A  27      11.232  30.255  12.710  1.00134.57           O
ATOM     90  CG2 THR A  27      13.331  29.155  13.253  1.00134.57           C
ATOM     91  C   THR A  27      10.654  28.285  10.705  1.00134.57           C
ATOM     92  O   THR A  27      10.005  27.322  11.100  1.00134.57           O
ATOM     93  N   ALA A  28      10.147  29.204   9.862  1.00 63.75           N
ATOM     94  CA  ALA A  28       8.834  29.228   9.261  1.00 63.75           C
ATOM     95  CB  ALA A  28       8.550  30.559   8.543  1.00 63.75           C
ATOM     96  C   ALA A  28       8.568  28.122   8.268  1.00 63.75           C
ATOM     97  O   ALA A  28       7.420  27.706   8.128  1.00 63.75           O
ATOM     98  N   THR A  29       9.592  27.654   7.522  1.00169.18           N
ATOM     99  CA  THR A  29       9.474  26.659   6.479  1.00169.18           C
ATOM    100  CB  THR A  29       9.194  25.244   6.941  1.00169.18           C
ATOM    101  OG1 THR A  29       9.419  24.348   5.863  1.00169.18           O
ATOM    102  CG2 THR A  29       7.752  25.085   7.449  1.00169.18           C
ATOM    103  C   THR A  29       8.509  27.087   5.405  1.00169.18           C
ATOM    104  O   THR A  29       7.576  26.374   5.037  1.00169.18           O
ATOM    105  N   ALA A  30       8.739  28.306   4.877  1.00229.57           N
ATOM    106  CA  ALA A  30       8.072  28.879   3.737  1.00229.57           C
ATOM    107  CB  ALA A  30       8.047  27.929   2.529  1.00229.57           C
ATOM    108  C   ALA A  30       6.657  29.273   4.020  1.00229.57           C
ATOM    109  O   ALA A  30       6.024  29.909   3.180  1.00229.57           O
ATOM    110  N   GLU A  31       6.145  28.996   5.229  1.00105.07           N
ATOM    111  CA  GLU A  31       4.773  29.305   5.512  1.00105.07           C
ATOM    112  CB  GLU A  31       4.367  28.909   6.943  1.00105.07           C
ATOM    113  CG  GLU A  31       4.485  27.411   7.234  1.00105.07           C
ATOM    114  CD  GLU A  31       3.491  26.667   6.354  1.00105.07           C
ATOM    115  OE1 GLU A  31       3.690  26.663   5.110  1.00105.07           O
ATOM    116  OE2 GLU A  31       2.520  26.091   6.913  1.00105.07           O
ATOM    117  C   GLU A  31       4.603  30.786   5.413  1.00105.07           C
ATOM    118  O   GLU A  31       3.590  31.276   4.918  1.00105.07           O
ATOM    119  N   LEU A  32       5.618  31.536   5.877  1.00 66.40           N
ATOM    120  CA  LEU A  32       5.547  32.967   5.968  1.00 66.40           C
ATOM    121  CB  LEU A  32       6.652  33.514   6.885  1.00 66.40           C
ATOM    122  CG  LEU A  32       6.568  35.017   7.178  1.00 66.40           C
ATOM    123  CD1 LEU A  32       5.254  35.366   7.894  1.00 66.40           C
ATOM    124  CD2 LEU A  32       7.804  35.484   7.962  1.00 66.40           C
ATOM    125  C   LEU A  32       5.679  33.585   4.604  1.00 66.40           C
ATOM    126  O   LEU A  32       6.504  33.170   3.791  1.00 66.40           O
ATOM    127  N   GLY A  33       4.855  34.618   4.318  1.00 33.68           N
ATOM    128  CA  GLY A  33       4.910  35.260   3.034  1.00 33.68           C
ATOM    129  C   GLY A  33       5.100  36.725   3.257  1.00 33.68           C
ATOM    130  O   GLY A  33       4.387  37.344   4.047  1.00 33.68           O
ATOM    131  N   TRP A  34       6.055  37.329   2.524  1.00 71.49           N
ATOM    132  CA  TRP A  34       6.352  38.721   2.725  1.00 71.49           C
ATOM    133  CB  TRP A  34       7.836  38.983   3.038  1.00 71.49           C
ATOM    134  CG  TRP A  34       8.254  38.532   4.416  1.00 71.49           C
ATOM    135  CD2 TRP A  34       9.617  38.364   4.837  1.00 71.49           C
ATOM    136  CD1 TRP A  34       7.476  38.201   5.485  1.00 71.49           C
ATOM    137  NE1 TRP A  34       8.268  37.838   6.548  1.00 71.49           N
ATOM    138  CE2 TRP A  34       9.588  37.932   6.162  1.00 71.49           C
ATOM    139  CE3 TRP A  34      10.795  38.550   4.174  1.00 71.49           C
ATOM    140  CZ2 TRP A  34      10.742  37.675   6.846  1.00 71.49           C
ATOM    141  CZ3 TRP A  34      11.957  38.294   4.868  1.00 71.49           C
ATOM    142  CH2 TRP A  34      11.931  37.865   6.179  1.00 71.49           C
ATOM    143  C   TRP A  34       6.008  39.488   1.492  1.00 71.49           C
ATOM    144  O   TRP A  34       6.067  38.975   0.377  1.00 71.49           O
ATOM    145  N   THR A  35       5.636  40.768   1.674  1.00100.43           N
ATOM    146  CA  THR A  35       5.235  41.585   0.566  1.00100.43           C
ATOM    147  CB  THR A  35       4.494  42.820   0.972  1.00100.43           C
ATOM    148  OG1 THR A  35       3.974  43.477  -0.174  1.00100.43           O
ATOM    149  CG2 THR A  35       5.468  43.743   1.725  1.00100.43           C
ATOM    150  C   THR A  35       6.443  42.029  -0.190  1.00100.43           C
ATOM    151  O   THR A  35       7.504  42.269   0.385  1.00100.43           O
ATOM    152  N   ALA A  36       6.299  42.143  -1.526  1.00 31.79           N
ATOM    153  CA  ALA A  36       7.391  42.582  -2.343  1.00 31.79           C
ATOM    154  CB  ALA A  36       8.011  41.461  -3.193  1.00 31.79           C
ATOM    155  C   ALA A  36       6.868  43.607  -3.290  1.00 31.79           C
ATOM    156  O   ALA A  36       5.719  43.548  -3.724  1.00 31.79           O
ATOM    157  N   ASN A  37       7.705  44.608  -3.613  1.00 61.50           N
ATOM    158  CA  ASN A  37       7.286  45.593  -4.561  1.00 61.50           C
ATOM    159  CB  ASN A  37       6.967  46.948  -3.906  1.00 61.50           C
ATOM    160  CG  ASN A  37       6.296  47.841  -4.938  1.00 61.50           C
ATOM    161  OD1 ASN A  37       6.853  48.848  -5.372  1.00 61.50           O
ATOM    162  ND2 ASN A  37       5.059  47.456  -5.348  1.00 61.50           N
ATOM    163  C   ASN A  37       8.432  45.800  -5.490  1.00 61.50           C
ATOM    164  O   ASN A  37       9.553  45.989  -5.015  1.00 61.50           O
ATOM    165  N   PRO A  38       8.270  45.767  -6.791  1.00 93.07           N
ATOM    166  CA  PRO A  38       7.033  45.467  -7.482  1.00 93.07           C
ATOM    167  CD  PRO A  38       9.112  46.650  -7.583  1.00 93.07           C
ATOM    168  CB  PRO A  38       7.063  46.269  -8.785  1.00 93.07           C
ATOM    169  CG  PRO A  38       8.548  46.586  -9.007  1.00 93.07           C
ATOM    170  C   PRO A  38       6.912  43.986  -7.725  1.00 93.07           C
ATOM    171  O   PRO A  38       7.557  43.213  -7.019  1.00 93.07           O
ATOM    172  N   ALA A  39       6.096  43.577  -8.730  1.00 47.55           N
ATOM    173  CA  ALA A  39       5.866  42.194  -9.060  1.00 47.55           C
ATOM    174  CB  ALA A  39       4.974  42.023 -10.302  1.00 47.55           C
ATOM    175  C   ALA A  39       7.195  41.563  -9.362  1.00 47.55           C
ATOM    176  O   ALA A  39       7.449  40.427  -8.964  1.00 47.55           O
ATOM    177  N   SER A  40       8.086  42.283 -10.071  1.00 46.12           N
ATOM    178  CA  SER A  40       9.401  41.771 -10.352  1.00 46.12           C
ATOM    179  CB  SER A  40      10.169  42.599 -11.396  1.00 46.12           C
ATOM    180  OG  SER A  40       9.481  42.570 -12.639  1.00 46.12           O
ATOM    181  C   SER A  40      10.161  41.848  -9.064  1.00 46.12           C
ATOM    182  O   SER A  40       9.559  42.004  -8.005  1.00 46.12           O
ATOM    183  N   GLY A  41      11.502  41.690  -9.111  1.00 39.13           N
ATOM    184  CA  GLY A  41      12.293  41.845  -7.919  1.00 39.13           C
ATOM    185  C   GLY A  41      12.395  40.562  -7.147  1.00 39.13           C
ATOM    186  O   GLY A  41      12.516  39.478  -7.715  1.00 39.13           O
ATOM    187  N   TRP A  42      12.371  40.685  -5.802  1.00 84.43           N
ATOM    188  CA  TRP A  42      12.571  39.593  -4.892  1.00 84.43           C
ATOM    189  CB  TRP A  42      12.487  40.012  -3.411  1.00 84.43           C
ATOM    190  CG  TRP A  42      13.536  41.002  -2.957  1.00 84.43           C
ATOM    191  CD2 TRP A  42      14.754  40.653  -2.279  1.00 84.43           C
ATOM    192  CD1 TRP A  42      13.531  42.363  -3.064  1.00 84.43           C
ATOM    193  NE1 TRP A  42      14.670  42.884  -2.498  1.00 84.43           N
ATOM    194  CE2 TRP A  42      15.431  41.843  -2.010  1.00 84.43           C
ATOM    195  CE3 TRP A  42      15.265  39.442  -1.909  1.00 84.43           C
ATOM    196  CZ2 TRP A  42      16.634  41.841  -1.363  1.00 84.43           C
ATOM    197  CZ3 TRP A  42      16.480  39.444  -1.259  1.00 84.43           C
ATOM    198  CH2 TRP A  42      17.150  40.619  -0.991  1.00 84.43           C
ATOM    199  C   TRP A  42      11.499  38.572  -5.102  1.00 84.43           C
ATOM    200  O   TRP A  42      10.356  38.899  -5.413  1.00 84.43           O
ATOM    201  N   GLU A  43      11.865  37.281  -4.978  1.00 88.42           N
ATOM    202  CA  GLU A  43      10.868  36.259  -5.091  1.00 88.42           C
ATOM    203  CB  GLU A  43      10.734  35.651  -6.494  1.00 88.42           C
ATOM    204  CG  GLU A  43      11.976  34.897  -6.965  1.00 88.42           C
ATOM    205  CD  GLU A  43      11.633  34.272  -8.308  1.00 88.42           C
ATOM    206  OE1 GLU A  43      10.471  33.806  -8.458  1.00 88.42           O
ATOM    207  OE2 GLU A  43      12.520  34.255  -9.202  1.00 88.42           O
ATOM    208  C   GLU A  43      11.248  35.151  -4.167  1.00 88.42           C
ATOM    209  O   GLU A  43      12.427  34.922  -3.903  1.00 88.42           O
ATOM    210  N   GLU A  44      10.236  34.441  -3.633  1.00 44.95           N
ATOM    211  CA  GLU A  44      10.485  33.346  -2.744  1.00 44.95           C
ATOM    212  CB  GLU A  44       9.221  32.905  -1.987  1.00 44.95           C
ATOM    213  CG  GLU A  44       8.591  34.021  -1.156  1.00 44.95           C
ATOM    214  CD  GLU A  44       7.243  33.540  -0.641  1.00 44.95           C
ATOM    215  OE1 GLU A  44       6.862  32.380  -0.953  1.00 44.95           O
ATOM    216  OE2 GLU A  44       6.575  34.336   0.071  1.00 44.95           O
ATOM    217  C   GLU A  44      10.899  32.186  -3.588  1.00 44.95           C
ATOM    218  O   GLU A  44      10.329  31.953  -4.653  1.00 44.95           O
ATOM    219  N   VAL A  45      11.914  31.424  -3.140  1.00 90.43           N
ATOM    220  CA  VAL A  45      12.286  30.275  -3.908  1.00 90.43           C
ATOM    221  CB  VAL A  45      13.559  30.443  -4.687  1.00 90.43           C
ATOM    222  CG1 VAL A  45      13.353  31.559  -5.723  1.00 90.43           C
ATOM    223  CG2 VAL A  45      14.708  30.716  -3.707  1.00 90.43           C
ATOM    224  C   VAL A  45      12.471  29.131  -2.967  1.00 90.43           C
ATOM    225  O   VAL A  45      12.868  29.314  -1.817  1.00 90.43           O
ATOM    226  N   SER A  46      12.168  27.908  -3.447  1.00 30.70           N
ATOM    227  CA  SER A  46      12.327  26.730  -2.646  1.00 30.70           C
ATOM    228  CB  SER A  46      11.066  25.857  -2.562  1.00 30.70           C
ATOM    229  OG  SER A  46      10.721  25.350  -3.842  1.00 30.70           O
ATOM    230  C   SER A  46      13.373  25.901  -3.306  1.00 30.70           C
ATOM    231  O   SER A  46      13.572  25.984  -4.517  1.00 30.70           O
ATOM    232  N   GLY A  47      14.079  25.065  -2.524  1.00 29.86           N
ATOM    233  CA  GLY A  47      15.125  24.322  -3.152  1.00 29.86           C
ATOM    234  C   GLY A  47      15.308  23.007  -2.469  1.00 29.86           C
ATOM    235  O   GLY A  47      14.548  22.617  -1.583  1.00 29.86           O
ATOM    236  N   TYR A  48      16.368  22.305  -2.910  1.00266.50           N
ATOM    237  CA  TYR A  48      16.786  21.011  -2.462  1.00266.50           C
ATOM    238  CB  TYR A  48      18.145  20.610  -3.074  1.00266.50           C
ATOM    239  CG  TYR A  48      18.558  19.259  -2.599  1.00266.50           C
ATOM    240  CD1 TYR A  48      18.133  18.123  -3.244  1.00266.50           C
ATOM    241  CD2 TYR A  48      19.381  19.132  -1.501  1.00266.50           C
ATOM    242  CE1 TYR A  48      18.521  16.879  -2.803  1.00266.50           C
ATOM    243  CE2 TYR A  48      19.772  17.891  -1.054  1.00266.50           C
ATOM    244  CZ  TYR A  48      19.342  16.761  -1.707  1.00266.50           C
ATOM    245  OH  TYR A  48      19.738  15.483  -1.260  1.00266.50           O
ATOM    246  C   TYR A  48      16.940  21.056  -0.982  1.00266.50           C
ATOM    247  O   TYR A  48      17.357  22.071  -0.425  1.00266.50           O
ATOM    248  N   ASP A  49      16.603  19.944  -0.299  1.00263.50           N
ATOM    249  CA  ASP A  49      16.146  18.772  -0.984  1.00263.50           C
ATOM    250  CB  ASP A  49      16.563  17.449  -0.311  1.00263.50           C
ATOM    251  CG  ASP A  49      15.982  17.395   1.094  1.00263.50           C
ATOM    252  OD1 ASP A  49      15.345  18.396   1.516  1.00263.50           O
ATOM    253  OD2 ASP A  49      16.176  16.347   1.768  1.00263.50           O
ATOM    254  C   ASP A  49      14.665  18.806  -1.113  1.00263.50           C
ATOM    255  O   ASP A  49      14.001  19.698  -0.586  1.00263.50           O
ATOM    256  N   GLU A  50      14.119  17.833  -1.871  1.00235.98           N
ATOM    257  CA  GLU A  50      12.702  17.732  -2.044  1.00235.98           C
ATOM    258  CB  GLU A  50      12.265  17.695  -3.521  1.00235.98           C
ATOM    259  CG  GLU A  50      12.912  16.567  -4.332  1.00235.98           C
ATOM    260  CD  GLU A  50      12.266  16.541  -5.709  1.00235.98           C
ATOM    261  OE1 GLU A  50      11.035  16.804  -5.788  1.00235.98           O
ATOM    262  OE2 GLU A  50      12.990  16.245  -6.697  1.00235.98           O
ATOM    263  C   GLU A  50      12.267  16.450  -1.413  1.00235.98           C
ATOM    264  O   GLU A  50      12.568  15.359  -1.895  1.00235.98           O
ATOM    265  N   ASN A  51      11.545  16.565  -0.286  1.00239.20           N
ATOM    266  CA  ASN A  51      11.042  15.425   0.416  1.00239.20           C
ATOM    267  CB  ASN A  51      12.125  14.436   0.902  1.00239.20           C
ATOM    268  CG  ASN A  51      13.121  15.130   1.817  1.00239.20           C
ATOM    269  OD1 ASN A  51      13.097  16.349   1.980  1.00239.20           O
ATOM    270  ND2 ASN A  51      14.035  14.325   2.424  1.00239.20           N
ATOM    271  C   ASN A  51      10.259  15.969   1.562  1.00239.20           C
ATOM    272  O   ASN A  51       9.419  16.848   1.379  1.00239.20           O
ATOM    273  N   LEU A  52      10.495  15.458   2.786  1.00185.65           N
ATOM    274  CA  LEU A  52       9.761  15.971   3.904  1.00185.65           C
ATOM    275  CB  LEU A  52       9.734  14.931   5.053  1.00185.65           C
ATOM    276  CG  LEU A  52       8.612  15.014   6.125  1.00185.65           C
ATOM    277  CD1 LEU A  52       8.863  13.968   7.222  1.00185.65           C
ATOM    278  CD2 LEU A  52       8.348  16.412   6.702  1.00185.65           C
ATOM    279  C   LEU A  52      10.543  17.185   4.345  1.00185.65           C
ATOM    280  O   LEU A  52      10.433  17.651   5.476  1.00185.65           O
ATOM    281  N   ASN A  53      11.368  17.750   3.438  1.00236.26           N
ATOM    282  CA  ASN A  53      12.102  18.940   3.759  1.00236.26           C
ATOM    283  CB  ASN A  53      13.372  18.708   4.601  1.00236.26           C
ATOM    284  CG  ASN A  53      12.973  18.502   6.058  1.00236.26           C
ATOM    285  OD1 ASN A  53      13.398  17.545   6.704  1.00236.26           O
ATOM    286  ND2 ASN A  53      12.138  19.431   6.596  1.00236.26           N
ATOM    287  C   ASN A  53      12.539  19.583   2.483  1.00236.26           C
ATOM    288  O   ASN A  53      12.722  18.920   1.464  1.00236.26           O
ATOM    289  N   THR A  54      12.686  20.922   2.524  1.00153.44           N
ATOM    290  CA  THR A  54      13.160  21.702   1.419  1.00153.44           C
ATOM    291  CB  THR A  54      12.074  22.160   0.487  1.00153.44           C
ATOM    292  OG1 THR A  54      11.157  23.004   1.167  1.00153.44           O
ATOM    293  CG2 THR A  54      11.347  20.921  -0.065  1.00153.44           C
ATOM    294  C   THR A  54      13.800  22.917   2.017  1.00153.44           C
ATOM    295  O   THR A  54      13.806  23.079   3.236  1.00153.44           O
ATOM    296  N   ILE A  55      14.384  23.797   1.178  1.00 42.07           N
ATOM    297  CA  ILE A  55      14.993  24.987   1.705  1.00 42.07           C
ATOM    298  CB  ILE A  55      16.459  25.101   1.414  1.00 42.07           C
ATOM    299  CG2 ILE A  55      16.918  26.506   1.839  1.00 42.07           C
ATOM    300  CG1 ILE A  55      17.233  23.963   2.097  1.00 42.07           C
ATOM    301  CD1 ILE A  55      18.683  23.858   1.631  1.00 42.07           C
ATOM    302  C   ILE A  55      14.343  26.164   1.054  1.00 42.07           C
ATOM    303  O   ILE A  55      14.128  26.177  -0.155  1.00 42.07           O
ATOM    304  N   ARG A  56      14.008  27.198   1.850  1.00107.86           N
ATOM    305  CA  ARG A  56      13.387  28.363   1.289  1.00107.86           C
ATOM    306  CB  ARG A  56      12.070  28.783   1.967  1.00107.86           C
ATOM    307  CG  ARG A  56      10.810  28.075   1.462  1.00107.86           C
ATOM    308  CD  ARG A  56      10.455  28.452   0.020  1.00107.86           C
ATOM    309  NE  ARG A  56       8.984  28.278  -0.156  1.00107.86           N
ATOM    310  CZ  ARG A  56       8.432  27.045  -0.353  1.00107.86           C
ATOM    311  NH1 ARG A  56       9.215  25.929  -0.379  1.00107.86           N
ATOM    312  NH2 ARG A  56       7.080  26.920  -0.498  1.00107.86           N
ATOM    313  C   ARG A  56      14.318  29.522   1.436  1.00107.86           C
ATOM    314  O   ARG A  56      15.207  29.525   2.286  1.00107.86           O
ATOM    315  N   THR A  57      14.162  30.523   0.544  1.00121.59           N
ATOM    316  CA  THR A  57      14.950  31.719   0.623  1.00121.59           C
ATOM    317  CB  THR A  57      16.372  31.544   0.160  1.00121.59           C
ATOM    318  OG1 THR A  57      17.106  32.745   0.350  1.00121.59           O
ATOM    319  CG2 THR A  57      16.384  31.154  -1.324  1.00121.59           C
ATOM    320  C   THR A  57      14.305  32.768  -0.234  1.00121.59           C
ATOM    321  O   THR A  57      13.390  32.481  -1.005  1.00121.59           O
ATOM    322  N   TYR A  58      14.767  34.031  -0.107  1.00 64.51           N
ATOM    323  CA  TYR A  58      14.248  35.092  -0.924  1.00 64.51           C
ATOM    324  CB  TYR A  58      13.778  36.326  -0.129  1.00 64.51           C
ATOM    325  CG  TYR A  58      12.550  35.957   0.634  1.00 64.51           C
ATOM    326  CD1 TYR A  58      11.320  35.992   0.020  1.00 64.51           C
ATOM    327  CD2 TYR A  58      12.620  35.584   1.958  1.00 64.51           C
ATOM    328  CE1 TYR A  58      10.180  35.656   0.710  1.00 64.51           C
ATOM    329  CE2 TYR A  58      11.481  35.245   2.653  1.00 64.51           C
ATOM    330  CZ  TYR A  58      10.258  35.279   2.027  1.00 64.51           C
ATOM    331  OH  TYR A  58       9.086  34.932   2.733  1.00 64.51           O
ATOM    332  C   TYR A  58      15.365  35.532  -1.812  1.00 64.51           C
ATOM    333  O   TYR A  58      16.428  35.926  -1.334  1.00 64.51           O
ATOM    334  N   GLN A  59      15.149  35.481  -3.143  1.00 61.18           N
ATOM    335  CA  GLN A  59      16.230  35.795  -4.030  1.00 61.18           C
ATOM    336  CB  GLN A  59      16.734  34.575  -4.821  1.00 61.18           C
ATOM    337  CG  GLN A  59      17.311  33.485  -3.917  1.00 61.18           C
ATOM    338  CD  GLN A  59      17.784  32.325  -4.781  1.00 61.18           C
ATOM    339  OE1 GLN A  59      17.661  31.164  -4.392  1.00 61.18           O
ATOM    340  NE2 GLN A  59      18.356  32.640  -5.975  1.00 61.18           N
ATOM    341  C   GLN A  59      15.818  36.829  -5.031  1.00 61.18           C
ATOM    342  O   GLN A  59      14.660  36.900  -5.444  1.00 61.18           O
ATOM    343  N   VAL A  60      16.788  37.701  -5.390  1.00146.33           N
ATOM    344  CA  VAL A  60      16.654  38.659  -6.455  1.00146.33           C
ATOM    345  CB  VAL A  60      16.351  40.056  -5.990  1.00146.33           C
ATOM    346  CG1 VAL A  60      17.468  40.540  -5.050  1.00146.33           C
ATOM    347  CG2 VAL A  60      16.175  40.940  -7.234  1.00146.33           C
ATOM    348  C   VAL A  60      17.977  38.688  -7.176  1.00146.33           C
ATOM    349  O   VAL A  60      19.024  38.864  -6.555  1.00146.33           O
ATOM    350  N   CYS A  61      17.977  38.284  -8.464  1.00219.37           N
ATOM    351  CA  CYS A  61      19.100  38.320  -9.372  1.00219.37           C
ATOM    352  CB  CYS A  61      19.601  36.948  -9.835  1.00219.37           C
ATOM    353  SG  CYS A  61      20.297  36.100  -8.381  1.00219.37           S
ATOM    354  C   CYS A  61      19.126  39.341 -10.483  1.00219.37           C
ATOM    355  O   CYS A  61      19.870  39.120 -11.435  1.00219.37           O
ATOM    356  N   ASN A  62      18.252  40.368 -10.524  1.00 97.89           N
ATOM    357  CA  ASN A  62      18.194  41.221 -11.697  1.00 97.89           C
ATOM    358  CB  ASN A  62      16.958  42.134 -11.683  1.00 97.89           C
ATOM    359  CG  ASN A  62      15.717  41.260 -11.630  1.00 97.89           C
ATOM    360  OD1 ASN A  62      15.755  40.065 -11.917  1.00 97.89           O
ATOM    361  ND2 ASN A  62      14.570  41.883 -11.248  1.00 97.89           N
ATOM    362  C   ASN A  62      19.376  42.153 -11.817  1.00 97.89           C
ATOM    363  O   ASN A  62      19.223  43.368 -11.687  1.00 97.89           O
ATOM    364  N   VAL A  63      20.578  41.616 -12.120  1.00 76.82           N
ATOM    365  CA  VAL A  63      21.759  42.417 -12.309  1.00 76.82           C
ATOM    366  CB  VAL A  63      23.046  41.632 -12.280  1.00 76.82           C
ATOM    367  CG1 VAL A  63      23.236  41.043 -10.870  1.00 76.82           C
ATOM    368  CG2 VAL A  63      23.016  40.575 -13.395  1.00 76.82           C
ATOM    369  C   VAL A  63      21.696  43.139 -13.623  1.00 76.82           C
ATOM    370  O   VAL A  63      22.294  44.203 -13.778  1.00 76.82           O
ATOM    371  N   PHE A  64      21.030  42.527 -14.625  1.00 58.81           N
ATOM    372  CA  PHE A  64      20.941  43.036 -15.967  1.00 58.81           C
ATOM    373  CB  PHE A  64      20.246  42.026 -16.901  1.00 58.81           C
ATOM    374  CG  PHE A  64      20.154  42.607 -18.270  1.00 58.81           C
ATOM    375  CD1 PHE A  64      21.228  42.564 -19.129  1.00 58.81           C
ATOM    376  CD2 PHE A  64      18.981  43.185 -18.699  1.00 58.81           C
ATOM    377  CE1 PHE A  64      21.134  43.098 -20.393  1.00 58.81           C
ATOM    378  CE2 PHE A  64      18.882  43.720 -19.961  1.00 58.81           C
ATOM    379  CZ  PHE A  64      19.961  43.678 -20.811  1.00 58.81           C
ATOM    380  C   PHE A  64      20.194  44.337 -16.070  1.00 58.81           C
ATOM    381  O   PHE A  64      20.730  45.311 -16.595  1.00 58.81           O
ATOM    382  N   GLU A  65      18.958  44.419 -15.538  1.00112.38           N
ATOM    383  CA  GLU A  65      18.184  45.610 -15.771  1.00112.38           C
ATOM    384  CB  GLU A  65      16.726  45.544 -15.275  1.00112.38           C
ATOM    385  CG  GLU A  65      16.560  45.396 -13.762  1.00112.38           C
ATOM    386  CD  GLU A  65      15.064  45.388 -13.467  1.00112.38           C
ATOM    387  OE1 GLU A  65      14.326  44.649 -14.173  1.00112.38           O
ATOM    388  OE2 GLU A  65      14.639  46.124 -12.539  1.00112.38           O
ATOM    389  C   GLU A  65      18.829  46.784 -15.123  1.00112.38           C
ATOM    390  O   GLU A  65      19.354  46.724 -14.012  1.00112.38           O
ATOM    391  N   PRO A  66      18.772  47.871 -15.841  1.00200.58           N
ATOM    392  CA  PRO A  66      19.308  49.113 -15.377  1.00200.58           C
ATOM    393  CD  PRO A  66      18.576  47.849 -17.278  1.00200.58           C
ATOM    394  CB  PRO A  66      19.350  50.037 -16.597  1.00200.58           C
ATOM    395  CG  PRO A  66      18.470  49.335 -17.650  1.00200.58           C
ATOM    396  C   PRO A  66      18.396  49.554 -14.282  1.00200.58           C
ATOM    397  O   PRO A  66      17.275  49.063 -14.230  1.00200.58           O
ATOM    398  N   ASN A  67      18.866  50.470 -13.422  1.00121.30           N
ATOM    399  CA  ASN A  67      18.233  51.013 -12.249  1.00121.30           C
ATOM    400  CB  ASN A  67      17.796  52.474 -12.451  1.00121.30           C
ATOM    401  CG  ASN A  67      17.479  53.077 -11.093  1.00121.30           C
ATOM    402  OD1 ASN A  67      16.642  52.565 -10.351  1.00121.30           O
ATOM    403  ND2 ASN A  67      18.171  54.197 -10.751  1.00121.30           N
ATOM    404  C   ASN A  67      17.061  50.214 -11.745  1.00121.30           C
ATOM    405  O   ASN A  67      15.987  50.164 -12.344  1.00121.30           O
ATOM    406  N   GLN A  68      17.250  49.572 -10.574  1.00142.16           N
ATOM    407  CA  GLN A  68      16.184  48.841  -9.957  1.00142.16           C
ATOM    408  CB  GLN A  68      16.273  47.311 -10.127  1.00142.16           C
ATOM    409  CG  GLN A  68      17.502  46.634  -9.532  1.00142.16           C
ATOM    410  CD  GLN A  68      17.342  45.153  -9.845  1.00142.16           C
ATOM    411  OE1 GLN A  68      16.571  44.787 -10.730  1.00142.16           O
ATOM    412  NE2 GLN A  68      18.078  44.280  -9.106  1.00142.16           N
ATOM    413  C   GLN A  68      16.105  49.229  -8.516  1.00142.16           C
ATOM    414  O   GLN A  68      17.085  49.686  -7.931  1.00142.16           O
ATOM    415  N   ASN A  69      14.885  49.189  -7.941  1.00155.49           N
ATOM    416  CA  ASN A  69      14.781  49.355  -6.527  1.00155.49           C
ATOM    417  CB  ASN A  69      14.534  50.797  -6.018  1.00155.49           C
ATOM    418  CG  ASN A  69      13.149  51.320  -6.343  1.00155.49           C
ATOM    419  OD1 ASN A  69      12.410  51.634  -5.412  1.00155.49           O
ATOM    420  ND2 ASN A  69      12.792  51.420  -7.652  1.00155.49           N
ATOM    421  C   ASN A  69      13.709  48.402  -6.091  1.00155.49           C
ATOM    422  O   ASN A  69      12.512  48.671  -6.184  1.00155.49           O
ATOM    423  N   ASN A  70      14.141  47.233  -5.587  1.00 68.18           N
ATOM    424  CA  ASN A  70      13.238  46.171  -5.258  1.00 68.18           C
ATOM    425  CB  ASN A  70      13.746  44.797  -5.726  1.00 68.18           C
ATOM    426  CG  ASN A  70      13.827  44.824  -7.245  1.00 68.18           C
ATOM    427  OD1 ASN A  70      12.825  45.004  -7.935  1.00 68.18           O
ATOM    428  ND2 ASN A  70      15.064  44.652  -7.783  1.00 68.18           N
ATOM    429  C   ASN A  70      13.125  46.110  -3.773  1.00 68.18           C
ATOM    430  O   ASN A  70      14.132  46.123  -3.066  1.00 68.18           O
ATOM    431  N   TRP A  71      11.881  46.027  -3.257  1.00 85.08           N
ATOM    432  CA  TRP A  71      11.744  46.044  -1.833  1.00 85.08           C
ATOM    433  CB  TRP A  71      10.944  47.254  -1.323  1.00 85.08           C
ATOM    434  CG  TRP A  71      11.634  48.570  -1.594  1.00 85.08           C
ATOM    435  CD2 TRP A  71      12.342  49.344  -0.610  1.00 85.08           C
ATOM    436  CD1 TRP A  71      11.720  49.262  -2.766  1.00 85.08           C
ATOM    437  NE1 TRP A  71      12.441  50.416  -2.579  1.00 85.08           N
ATOM    438  CE2 TRP A  71      12.827  50.482  -1.257  1.00 85.08           C
ATOM    439  CE3 TRP A  71      12.564  49.128   0.719  1.00 85.08           C
ATOM    440  CZ2 TRP A  71      13.550  51.422  -0.580  1.00 85.08           C
ATOM    441  CZ3 TRP A  71      13.293  50.079   1.399  1.00 85.08           C
ATOM    442  CH2 TRP A  71      13.776  51.203   0.762  1.00 85.08           C
ATOM    443  C   TRP A  71      11.063  44.810  -1.353  1.00 85.08           C
ATOM    444  O   TRP A  71      10.117  44.306  -1.955  1.00 85.08           O
ATOM    445  N   LEU A  72      11.573  44.285  -0.227  1.00 82.78           N
ATOM    446  CA  LEU A  72      11.012  43.139   0.410  1.00 82.78           C
ATOM    447  CB  LEU A  72      12.027  41.989   0.514  1.00 82.78           C
ATOM    448  CG  LEU A  72      11.509  40.735   1.231  1.00 82.78           C
ATOM    449  CD1 LEU A  72      10.245  40.180   0.556  1.00 82.78           C
ATOM    450  CD2 LEU A  72      12.629  39.687   1.353  1.00 82.78           C
ATOM    451  C   LEU A  72      10.643  43.584   1.783  1.00 82.78           C
ATOM    452  O   LEU A  72      11.506  44.018   2.543  1.00 82.78           O
ATOM    453  N   LEU A  73       9.347  43.497   2.140  1.00117.56           N
ATOM    454  CA  LEU A  73       8.950  43.994   3.426  1.00117.56           C
ATOM    455  CB  LEU A  73       7.813  45.027   3.351  1.00117.56           C
ATOM    456  CG  LEU A  73       8.154  46.266   2.501  1.00117.56           C
ATOM    457  CD1 LEU A  73       7.033  47.317   2.560  1.00117.56           C
ATOM    458  CD2 LEU A  73       9.528  46.840   2.871  1.00117.56           C
ATOM    459  C   LEU A  73       8.437  42.854   4.242  1.00117.56           C
ATOM    460  O   LEU A  73       7.547  42.121   3.814  1.00117.56           O
ATOM    461  N   THR A  74       8.970  42.711   5.471  1.00 51.15           N
ATOM    462  CA  THR A  74       8.591  41.636   6.338  1.00 51.15           C
ATOM    463  CB  THR A  74       9.469  41.508   7.548  1.00 51.15           C
ATOM    464  OG1 THR A  74       9.294  42.639   8.389  1.00 51.15           O
ATOM    465  CG2 THR A  74      10.936  41.418   7.095  1.00 51.15           C
ATOM    466  C   THR A  74       7.233  41.941   6.865  1.00 51.15           C
ATOM    467  O   THR A  74       6.680  43.017   6.635  1.00 51.15           O
ATOM    468  N   THR A  75       6.652  40.964   7.582  0.50 98.56           N
ATOM    469  CA  THR A  75       5.370  41.198   8.160  0.50 98.56           C
ATOM    470  CB  THR A  75       4.676  39.955   8.633  0.50 98.56           C
ATOM    471  OG1 THR A  75       3.327  40.247   8.967  1.00 98.56           O
ATOM    472  CG2 THR A  75       5.422  39.411   9.863  1.00 98.56           C
ATOM    473  C   THR A  75       5.595  42.082   9.339  0.50 98.56           C
ATOM    474  O   THR A  75       6.726  42.304   9.764  0.50 98.56           O
ATOM    475  N   PHE A  76       4.503  42.645   9.872  1.00118.13           N
ATOM    476  CA  PHE A  76       4.569  43.503  11.012  1.00118.13           C
ATOM    477  CB  PHE A  76       3.224  44.192  11.259  1.00118.13           C
ATOM    478  CG  PHE A  76       2.178  43.142  11.089  1.00118.13           C
ATOM    479  CD1 PHE A  76       1.819  42.295  12.111  1.00118.13           C
ATOM    480  CD2 PHE A  76       1.552  43.010   9.869  1.00118.13           C
ATOM    481  CE1 PHE A  76       0.854  41.334  11.915  1.00118.13           C
ATOM    482  CE2 PHE A  76       0.587  42.053   9.666  1.00118.13           C
ATOM    483  CZ  PHE A  76       0.236  41.211  10.693  1.00118.13           C
ATOM    484  C   PHE A  76       4.962  42.673  12.188  1.00118.13           C
ATOM    485  O   PHE A  76       4.448  41.575  12.389  1.00118.13           O
ATOM    486  N   ILE A  77       5.911  43.180  12.998  1.00 95.16           N
ATOM    487  CA  ILE A  77       6.361  42.415  14.125  1.00 95.16           C
ATOM    488  CB  ILE A  77       7.855  42.269  14.186  1.00 95.16           C
ATOM    489  CG2 ILE A  77       8.191  41.482  15.464  1.00 95.16           C
ATOM    490  CG1 ILE A  77       8.397  41.612  12.905  1.00 95.16           C
ATOM    491  CD1 ILE A  77       7.866  40.201  12.663  1.00 95.16           C
ATOM    492  C   ILE A  77       5.970  43.157  15.364  1.00 95.16           C
ATOM    493  O   ILE A  77       6.233  44.352  15.482  1.00 95.16           O
ATOM    494  N   ASN A  78       5.319  42.460  16.322  1.00 76.45           N
ATOM    495  CA  ASN A  78       4.913  43.094  17.549  1.00 76.45           C
ATOM    496  CB  ASN A  78       3.887  42.281  18.358  1.00 76.45           C
ATOM    497  CG  ASN A  78       2.560  42.310  17.612  1.00 76.45           C
ATOM    498  OD1 ASN A  78       2.463  41.872  16.467  1.00 76.45           O
ATOM    499  ND2 ASN A  78       1.501  42.841  18.281  1.00 76.45           N
ATOM    500  C   ASN A  78       6.126  43.280  18.409  1.00 76.45           C
ATOM    501  O   ASN A  78       6.893  42.346  18.638  1.00 76.45           O
ATOM    502  N   ARG A  79       6.343  44.526  18.877  1.00127.28           N
ATOM    503  CA  ARG A  79       7.494  44.861  19.672  1.00127.28           C
ATOM    504  CB  ARG A  79       7.704  46.372  19.839  1.00127.28           C
ATOM    505  CG  ARG A  79       9.023  46.694  20.544  1.00127.28           C
ATOM    506  CD  ARG A  79       9.166  48.161  20.946  1.00127.28           C
ATOM    507  NE  ARG A  79       8.790  48.268  22.383  1.00127.28           N
ATOM    508  CZ  ARG A  79       7.473  48.314  22.735  1.00127.28           C
ATOM    509  NH1 ARG A  79       6.511  48.152  21.786  1.00127.28           N
ATOM    510  NH2 ARG A  79       7.113  48.501  24.041  1.00127.28           N
ATOM    511  C   ARG A  79       7.440  44.298  21.055  1.00127.28           C
ATOM    512  O   ARG A  79       8.413  43.700  21.507  1.00127.28           O
ATOM    513  N   ARG A  80       6.305  44.519  21.753  1.00256.64           N
ATOM    514  CA  ARG A  80       6.035  44.086  23.096  1.00256.64           C
ATOM    515  CB  ARG A  80       5.291  42.736  23.203  1.00256.64           C
ATOM    516  CG  ARG A  80       6.017  41.541  22.585  1.00256.64           C
ATOM    517  CD  ARG A  80       5.194  40.248  22.620  1.00256.64           C
ATOM    518  NE  ARG A  80       4.081  40.391  21.635  1.00256.64           N
ATOM    519  CZ  ARG A  80       2.782  40.211  22.018  1.00256.64           C
ATOM    520  NH1 ARG A  80       2.482  39.904  23.314  1.00256.64           N
ATOM    521  NH2 ARG A  80       1.779  40.337  21.100  1.00256.64           N
ATOM    522  C   ARG A  80       7.254  44.072  23.956  1.00256.64           C
ATOM    523  O   ARG A  80       7.973  43.096  23.915  1.00256.64           O
ATOM    524  N   GLY A  81       7.609  45.171  24.651  1.00233.89           N
ATOM    525  CA  GLY A  81       8.608  45.168  25.691  1.00233.89           C
ATOM    526  C   GLY A  81      10.008  45.453  25.221  1.00233.89           C
ATOM    527  O   GLY A  81      10.796  46.016  25.978  1.00233.89           O
ATOM    528  N   ALA A  82      10.371  45.099  23.973  1.00 94.08           N
ATOM    529  CA  ALA A  82      11.748  45.236  23.571  1.00 94.08           C
ATOM    530  CB  ALA A  82      12.086  44.423  22.310  1.00 94.08           C
ATOM    531  C   ALA A  82      12.134  46.664  23.307  1.00 94.08           C
ATOM    532  O   ALA A  82      11.402  47.404  22.652  1.00 94.08           O
ATOM    533  N   HIS A  83      13.261  47.113  23.916  1.00107.16           N
ATOM    534  CA  HIS A  83      13.850  48.403  23.644  1.00107.16           C
ATOM    535  ND1 HIS A  83      13.321  48.608  26.977  1.00107.16           N
ATOM    536  CG  HIS A  83      13.797  49.422  25.972  1.00107.16           C
ATOM    537  CB  HIS A  83      14.658  48.953  24.833  1.00107.16           C
ATOM    538  NE2 HIS A  83      12.574  50.658  27.413  1.00107.16           N
ATOM    539  CD2 HIS A  83      13.331  50.670  26.254  1.00107.16           C
ATOM    540  CE1 HIS A  83      12.597  49.399  27.811  1.00107.16           C
ATOM    541  C   HIS A  83      14.758  48.393  22.437  1.00107.16           C
ATOM    542  O   HIS A  83      14.619  49.209  21.526  1.00107.16           O
ATOM    543  N   ARG A  84      15.724  47.446  22.408  1.00100.02           N
ATOM    544  CA  ARG A  84      16.678  47.350  21.337  1.00100.02           C
ATOM    545  CB  ARG A  84      18.137  47.493  21.796  1.00100.02           C
ATOM    546  CG  ARG A  84      19.153  47.098  20.724  1.00100.02           C
ATOM    547  CD  ARG A  84      20.529  47.713  20.958  1.00100.02           C
ATOM    548  NE  ARG A  84      20.369  49.166  20.682  1.00100.02           N
ATOM    549  CZ  ARG A  84      21.455  49.982  20.590  1.00100.02           C
ATOM    550  NH1 ARG A  84      22.704  49.494  20.846  1.00100.02           N
ATOM    551  NH2 ARG A  84      21.287  51.284  20.223  1.00100.02           N
ATOM    552  C   ARG A  84      16.533  45.994  20.735  1.00100.02           C
ATOM    553  O   ARG A  84      16.477  44.993  21.447  1.00100.02           O
ATOM    554  N   ILE A  85      16.483  45.937  19.390  1.00 62.35           N
ATOM    555  CA  ILE A  85      16.308  44.690  18.707  1.00 62.35           C
ATOM    556  CB  ILE A  85      15.170  44.680  17.722  1.00 62.35           C
ATOM    557  CG2 ILE A  85      13.851  44.828  18.499  1.00 62.35           C
ATOM    558  CG1 ILE A  85      15.389  45.738  16.626  1.00 62.35           C
ATOM    559  CD1 ILE A  85      14.454  45.576  15.428  1.00 62.35           C
ATOM    560  C   ILE A  85      17.556  44.407  17.945  1.00 62.35           C
ATOM    561  O   ILE A  85      18.271  45.322  17.539  1.00 62.35           O
ATOM    562  N   TYR A  86      17.865  43.105  17.777  1.00135.90           N
ATOM    563  CA  TYR A  86      19.032  42.706  17.049  1.00135.90           C
ATOM    564  CB  TYR A  86      19.938  41.736  17.828  1.00135.90           C
ATOM    565  CG  TYR A  86      20.510  42.497  18.974  1.00135.90           C
ATOM    566  CD1 TYR A  86      19.818  42.604  20.159  1.00135.90           C
ATOM    567  CD2 TYR A  86      21.731  43.119  18.858  1.00135.90           C
ATOM    568  CE1 TYR A  86      20.341  43.310  21.216  1.00135.90           C
ATOM    569  CE2 TYR A  86      22.260  43.826  19.911  1.00135.90           C
ATOM    570  CZ  TYR A  86      21.565  43.920  21.092  1.00135.90           C
ATOM    571  OH  TYR A  86      22.105  44.645  22.174  1.00135.90           O
ATOM    572  C   TYR A  86      18.551  41.993  15.828  1.00135.90           C
ATOM    573  O   TYR A  86      17.638  41.173  15.899  1.00135.90           O
ATOM    574  N   THR A  87      19.139  42.318  14.658  1.00104.17           N
ATOM    575  CA  THR A  87      18.717  41.674  13.450  1.00104.17           C
ATOM    576  CB  THR A  87      18.285  42.630  12.370  1.00104.17           C
ATOM    577  OG1 THR A  87      17.709  41.914  11.287  1.00104.17           O
ATOM    578  CG2 THR A  87      19.492  43.456  11.890  1.00104.17           C
ATOM    579  C   THR A  87      19.854  40.848  12.926  1.00104.17           C
ATOM    580  O   THR A  87      20.974  41.327  12.751  1.00104.17           O
ATOM    581  N   GLU A  88      19.584  39.552  12.670  1.00 51.68           N
ATOM    582  CA  GLU A  88      20.613  38.691  12.162  1.00 51.68           C
ATOM    583  CB  GLU A  88      20.826  37.409  12.985  1.00 51.68           C
ATOM    584  CG  GLU A  88      21.951  36.535  12.424  1.00 51.68           C
ATOM    585  CD  GLU A  88      22.012  35.245  13.228  1.00 51.68           C
ATOM    586  OE1 GLU A  88      22.722  35.222  14.268  1.00 51.68           O
ATOM    587  OE2 GLU A  88      21.344  34.262  12.809  1.00 51.68           O
ATOM    588  C   GLU A  88      20.205  38.260  10.786  1.00 51.68           C
ATOM    589  O   GLU A  88      19.064  37.857  10.558  1.00 51.68           O
ATOM    590  N   MET A  89      21.142  38.333   9.820  1.00 77.48           N
ATOM    591  CA  MET A  89      20.806  37.959   8.474  1.00 77.48           C
ATOM    592  CB  MET A  89      20.872  39.136   7.490  1.00 77.48           C
ATOM    593  CG  MET A  89      19.918  40.278   7.830  1.00 77.48           C
ATOM    594  SD  MET A  89      20.109  41.740   6.767  1.00 77.48           S
ATOM    595  CE  MET A  89      19.017  42.785   7.771  1.00 77.48           C
ATOM    596  C   MET A  89      21.820  36.977   7.979  1.00 77.48           C
ATOM    597  O   MET A  89      22.984  37.021   8.374  1.00 77.48           O
ATOM    598  N   ARG A  90      21.386  36.047   7.102  1.00125.21           N
ATOM    599  CA  ARG A  90      22.284  35.101   6.499  1.00125.21           C
ATOM    600  CB  ARG A  90      22.009  33.659   6.947  1.00125.21           C
ATOM    601  CG  ARG A  90      22.211  33.475   8.451  1.00125.21           C
ATOM    602  CD  ARG A  90      21.854  32.081   8.966  1.00125.21           C
ATOM    603  NE  ARG A  90      23.003  31.181   8.671  1.00125.21           N
ATOM    604  CZ  ARG A  90      23.548  30.443   9.680  1.00125.21           C
ATOM    605  NH1 ARG A  90      23.079  30.584  10.954  1.00125.21           N
ATOM    606  NH2 ARG A  90      24.567  29.573   9.420  1.00125.21           N
ATOM    607  C   ARG A  90      22.038  35.184   5.023  1.00125.21           C
ATOM    608  O   ARG A  90      20.887  35.134   4.587  1.00125.21           O
ATOM    609  N   PHE A  91      23.109  35.320   4.206  1.00203.77           N
ATOM    610  CA  PHE A  91      22.857  35.495   2.800  1.00203.77           C
ATOM    611  CB  PHE A  91      22.404  36.929   2.466  1.00203.77           C
ATOM    612  CG  PHE A  91      23.481  37.863   2.911  1.00203.77           C
ATOM    613  CD1 PHE A  91      23.471  38.375   4.190  1.00203.77           C
ATOM    614  CD2 PHE A  91      24.504  38.226   2.065  1.00203.77           C
ATOM    615  CE1 PHE A  91      24.456  39.235   4.616  1.00203.77           C
ATOM    616  CE2 PHE A  91      25.491  39.086   2.485  1.00203.77           C
ATOM    617  CZ  PHE A  91      25.470  39.594   3.762  1.00203.77           C
ATOM    618  C   PHE A  91      24.070  35.211   1.960  1.00203.77           C
ATOM    619  O   PHE A  91      25.194  35.106   2.451  1.00203.77           O
ATOM    620  N   THR A  92      23.838  35.066   0.634  1.00 57.34           N
ATOM    621  CA  THR A  92      24.895  34.866  -0.319  1.00 57.34           C
ATOM    622  CB  THR A  92      24.809  33.567  -1.066  1.00 57.34           C
ATOM    623  OG1 THR A  92      23.664  33.547  -1.905  1.00 57.34           O
ATOM    624  CG2 THR A  92      24.737  32.422  -0.042  1.00 57.34           C
ATOM    625  C   THR A  92      24.783  35.951  -1.349  1.00 57.34           C
ATOM    626  O   THR A  92      23.687  36.405  -1.674  1.00 57.34           O
ATOM    627  N   VAL A  93      25.939  36.417  -1.867  1.00 64.43           N
ATOM    628  CA  VAL A  93      25.966  37.422  -2.897  1.00 64.43           C
ATOM    629  CB  VAL A  93      26.524  38.736  -2.427  1.00 64.43           C
ATOM    630  CG1 VAL A  93      26.636  39.686  -3.631  1.00 64.43           C
ATOM    631  CG2 VAL A  93      25.635  39.272  -1.290  1.00 64.43           C
ATOM    632  C   VAL A  93      26.876  36.913  -3.977  1.00 64.43           C
ATOM    633  O   VAL A  93      27.923  36.334  -3.693  1.00 64.43           O
ATOM    634  N   ARG A  94      26.487  37.103  -5.255  1.00147.83           N
ATOM    635  CA  ARG A  94      27.282  36.647  -6.365  1.00147.83           C
ATOM    636  CB  ARG A  94      26.416  36.141  -7.534  1.00147.83           C
ATOM    637  CG  ARG A  94      27.148  35.259  -8.547  1.00147.83           C
ATOM    638  CD  ARG A  94      26.195  34.545  -9.512  1.00147.83           C
ATOM    639  NE  ARG A  94      25.311  33.663  -8.695  1.00147.83           N
ATOM    640  CZ  ARG A  94      24.330  32.928  -9.295  1.00147.83           C
ATOM    641  NH1 ARG A  94      24.178  32.974 -10.650  1.00147.83           N
ATOM    642  NH2 ARG A  94      23.499  32.149  -8.539  1.00147.83           N
ATOM    643  C   ARG A  94      28.130  37.793  -6.843  1.00147.83           C
ATOM    644  O   ARG A  94      27.715  38.950  -6.786  1.00147.83           O
ATOM    645  N   ASP A  95      29.357  37.491  -7.321  1.00 61.70           N
ATOM    646  CA  ASP A  95      30.279  38.503  -7.765  1.00 61.70           C
ATOM    647  CB  ASP A  95      31.698  37.955  -8.019  1.00 61.70           C
ATOM    648  CG  ASP A  95      32.676  39.111  -8.189  1.00 61.70           C
ATOM    649  OD1 ASP A  95      32.233  40.288  -8.107  1.00 61.70           O
ATOM    650  OD2 ASP A  95      33.887  38.829  -8.403  1.00 61.70           O
ATOM    651  C   ASP A  95      29.775  39.101  -9.042  1.00 61.70           C
ATOM    652  O   ASP A  95      29.342  38.398  -9.953  1.00 61.70           O
ATOM    653  N   CYS A  96      29.830  40.441  -9.141  1.00 93.20           N
ATOM    654  CA  CYS A  96      29.388  41.104 -10.329  1.00 93.20           C
ATOM    655  CB  CYS A  96      29.431  42.629 -10.231  1.00 93.20           C
ATOM    656  SG  CYS A  96      29.250  43.326 -11.889  1.00 93.20           S
ATOM    657  C   CYS A  96      30.273  40.721 -11.468  1.00 93.20           C
ATOM    658  O   CYS A  96      29.811  40.554 -12.596  1.00 93.20           O
ATOM    659  N   SER A  97      31.581  40.588 -11.195  1.00 71.45           N
ATOM    660  CA  SER A  97      32.534  40.264 -12.215  1.00 71.45           C
ATOM    661  CB  SER A  97      33.990  40.351 -11.725  1.00 71.45           C
ATOM    662  OG  SER A  97      34.884  40.026 -12.779  1.00 71.45           O
ATOM    663  C   SER A  97      32.302  38.860 -12.678  1.00 71.45           C
ATOM    664  O   SER A  97      32.677  38.507 -13.795  1.00 71.45           O
ATOM    665  N   SER A  98      31.658  38.023 -11.843  1.00 38.51           N
ATOM    666  CA  SER A  98      31.509  36.640 -12.197  1.00 38.51           C
ATOM    667  CB  SER A  98      30.732  35.817 -11.154  1.00 38.51           C
ATOM    668  OG  SER A  98      29.351  36.142 -11.195  1.00 38.51           O
ATOM    669  C   SER A  98      30.769  36.535 -13.491  1.00 38.51           C
ATOM    670  O   SER A  98      31.166  35.777 -14.374  1.00 38.51           O
ATOM    671  N   LEU A  99      29.677  37.303 -13.645  1.00106.10           N
ATOM    672  CA  LEU A  99      28.900  37.229 -14.847  1.00106.10           C
ATOM    673  CB  LEU A  99      27.467  37.754 -14.672  1.00106.10           C
ATOM    674  CG  LEU A  99      26.663  36.957 -13.630  1.00106.10           C
ATOM    675  CD1 LEU A  99      25.211  37.452 -13.540  1.00106.10           C
ATOM    676  CD2 LEU A  99      26.767  35.445 -13.887  1.00106.10           C
ATOM    677  C   LEU A  99      29.566  38.076 -15.875  1.00106.10           C
ATOM    678  O   LEU A  99      30.328  38.987 -15.558  1.00106.10           O
ATOM    679  N   PRO A 100      29.288  37.773 -17.112  1.00159.62           N
ATOM    680  CA  PRO A 100      29.873  38.522 -18.184  1.00159.62           C
ATOM    681  CD  PRO A 100      28.982  36.405 -17.503  1.00159.62           C
ATOM    682  CB  PRO A 100      29.568  37.731 -19.455  1.00159.62           C
ATOM    683  CG  PRO A 100      29.470  36.277 -18.956  1.00159.62           C
ATOM    684  C   PRO A 100      29.320  39.904 -18.158  1.00159.62           C
ATOM    685  O   PRO A 100      28.197  40.083 -17.689  1.00159.62           O
ATOM    686  N   ASN A 101      30.088  40.897 -18.641  1.00197.72           N
ATOM    687  CA  ASN A 101      29.616  42.245 -18.562  1.00197.72           C
ATOM    688  CB  ASN A 101      30.681  43.308 -18.879  1.00197.72           C
ATOM    689  CG  ASN A 101      30.122  44.648 -18.425  1.00197.72           C
ATOM    690  OD1 ASN A 101      30.149  45.638 -19.154  1.00197.72           O
ATOM    691  ND2 ASN A 101      29.601  44.680 -17.169  1.00197.72           N
ATOM    692  C   ASN A 101      28.499  42.423 -19.530  1.00197.72           C
ATOM    693  O   ASN A 101      28.514  41.881 -20.635  1.00197.72           O
ATOM    694  N   VAL A 102      27.484  43.197 -19.107  1.00104.95           N
ATOM    695  CA  VAL A 102      26.343  43.476 -19.922  1.00104.95           C
ATOM    696  CB  VAL A 102      25.141  42.653 -19.570  1.00104.95           C
ATOM    697  CG1 VAL A 102      25.456  41.178 -19.867  1.00104.95           C
ATOM    698  CG2 VAL A 102      24.776  42.933 -18.101  1.00104.95           C
ATOM    699  C   VAL A 102      25.987  44.901 -19.674  1.00104.95           C
ATOM    700  O   VAL A 102      26.611  45.588 -18.866  1.00104.95           O
ATOM    701  N   PRO A 103      25.007  45.367 -20.389  1.00138.70           N
ATOM    702  CA  PRO A 103      24.574  46.716 -20.187  1.00138.70           C
ATOM    703  CD  PRO A 103      24.823  44.937 -21.766  1.00138.70           C
ATOM    704  CB  PRO A 103      23.703  47.062 -21.393  1.00138.70           C
ATOM    705  CG  PRO A 103      24.268  46.165 -22.509  1.00138.70           C
ATOM    706  C   PRO A 103      23.873  46.783 -18.874  1.00138.70           C
ATOM    707  O   PRO A 103      23.423  45.747 -18.387  1.00138.70           O
ATOM    708  N   GLY A 104      23.774  47.985 -18.280  1.00 87.89           N
ATOM    709  CA  GLY A 104      23.149  48.095 -16.998  1.00 87.89           C
ATOM    710  C   GLY A 104      24.241  48.116 -15.983  1.00 87.89           C
ATOM    711  O   GLY A 104      25.422  48.142 -16.326  1.00 87.89           O
ATOM    712  N   SER A 105      23.860  48.120 -14.692  1.00248.13           N
ATOM    713  CA  SER A 105      24.823  48.175 -13.636  1.00248.13           C
ATOM    714  CB  SER A 105      24.773  49.485 -12.830  1.00248.13           C
ATOM    715  OG  SER A 105      25.109  50.587 -13.661  1.00248.13           O
ATOM    716  C   SER A 105      24.561  47.055 -12.679  1.00248.13           C
ATOM    717  O   SER A 105      23.449  46.539 -12.567  1.00248.13           O
ATOM    718  N   CYS A 106      25.624  46.650 -11.959  1.00131.77           N
ATOM    719  CA  CYS A 106      25.558  45.563 -11.025  1.00131.77           C
ATOM    720  CB  CYS A 106      26.458  44.396 -11.431  1.00131.77           C
ATOM    721  SG  CYS A 106      28.158  44.998 -11.600  1.00131.77           S
ATOM    722  C   CYS A 106      26.090  46.034  -9.705  1.00131.77           C
ATOM    723  O   CYS A 106      26.986  46.876  -9.648  1.00131.77           O
ATOM    724  N   LYS A 107      25.539  45.489  -8.600  1.00 96.00           N
ATOM    725  CA  LYS A 107      26.019  45.842  -7.293  1.00 96.00           C
ATOM    726  CB  LYS A 107      25.159  46.897  -6.578  1.00 96.00           C
ATOM    727  CG  LYS A 107      25.368  48.308  -7.132  1.00 96.00           C
ATOM    728  CD  LYS A 107      24.323  49.327  -6.676  1.00 96.00           C
ATOM    729  CE  LYS A 107      24.749  50.776  -6.924  1.00 96.00           C
ATOM    730  NZ  LYS A 107      25.281  50.925  -8.297  1.00 96.00           N
ATOM    731  C   LYS A 107      26.069  44.615  -6.426  1.00 96.00           C
ATOM    732  O   LYS A 107      25.300  43.671  -6.593  1.00 96.00           O
ATOM    733  N   GLU A 108      27.077  44.590  -5.532  1.00136.77           N
ATOM    734  CA  GLU A 108      27.393  43.575  -4.559  1.00136.77           C
ATOM    735  CB  GLU A 108      28.890  43.528  -4.203  1.00136.77           C
ATOM    736  CG  GLU A 108      29.792  43.059  -5.349  1.00136.77           C
ATOM    737  CD  GLU A 108      30.312  44.273  -6.107  1.00136.77           C
ATOM    738  OE1 GLU A 108      30.502  45.339  -5.462  1.00136.77           O
ATOM    739  OE2 GLU A 108      30.540  44.143  -7.340  1.00136.77           O
ATOM    740  C   GLU A 108      26.633  43.683  -3.260  1.00136.77           C
ATOM    741  O   GLU A 108      26.673  42.752  -2.455  1.00136.77           O
ATOM    742  N   THR A 109      26.006  44.839  -2.962  1.00126.62           N
ATOM    743  CA  THR A 109      25.463  45.051  -1.641  1.00126.62           C
ATOM    744  CB  THR A 109      26.070  46.281  -1.039  1.00126.62           C
ATOM    745  OG1 THR A 109      25.565  46.525   0.260  1.00126.62           O
ATOM    746  CG2 THR A 109      25.743  47.464  -1.964  1.00126.62           C
ATOM    747  C   THR A 109      23.971  45.264  -1.674  1.00126.62           C
ATOM    748  O   THR A 109      23.370  45.379  -2.740  1.00126.62           O
ATOM    749  N   PHE A 110      23.330  45.271  -0.476  1.00188.30           N
ATOM    750  CA  PHE A 110      21.919  45.551  -0.364  1.00188.30           C
ATOM    751  CB  PHE A 110      21.012  44.302  -0.330  1.00188.30           C
ATOM    752  CG  PHE A 110      21.235  43.462   0.884  1.00188.30           C
ATOM    753  CD1 PHE A 110      22.241  42.523   0.915  1.00188.30           C
ATOM    754  CD2 PHE A 110      20.432  43.604   1.992  1.00188.30           C
ATOM    755  CE1 PHE A 110      22.446  41.737   2.023  1.00188.30           C
ATOM    756  CE2 PHE A 110      20.630  42.821   3.105  1.00188.30           C
ATOM    757  CZ  PHE A 110      21.636  41.884   3.123  1.00188.30           C
ATOM    758  C   PHE A 110      21.682  46.393   0.860  1.00188.30           C
ATOM    759  O   PHE A 110      22.581  46.582   1.679  1.00188.30           O
ATOM    760  N   ASN A 111      20.458  46.950   1.007  1.00 65.22           N
ATOM    761  CA  ASN A 111      20.211  47.844   2.105  1.00 65.22           C
ATOM    762  CB  ASN A 111      19.794  49.255   1.663  1.00 65.22           C
ATOM    763  CG  ASN A 111      21.018  49.926   1.059  1.00 65.22           C
ATOM    764  OD1 ASN A 111      22.123  49.829   1.592  1.00 65.22           O
ATOM    765  ND2 ASN A 111      20.819  50.629  -0.087  1.00 65.22           N
ATOM    766  C   ASN A 111      19.140  47.308   3.009  1.00 65.22           C
ATOM    767  O   ASN A 111      18.222  46.610   2.583  1.00 65.22           O
ATOM    768  N   LEU A 112      19.269  47.628   4.316  1.00 69.18           N
ATOM    769  CA  LEU A 112      18.355  47.193   5.337  1.00 69.18           C
ATOM    770  CB  LEU A 112      19.075  46.454   6.476  1.00 69.18           C
ATOM    771  CG  LEU A 112      18.162  46.020   7.636  1.00 69.18           C
ATOM    772  CD1 LEU A 112      17.114  44.990   7.186  1.00 69.18           C
ATOM    773  CD2 LEU A 112      18.998  45.540   8.832  1.00 69.18           C
ATOM    774  C   LEU A 112      17.696  48.404   5.938  1.00 69.18           C
ATOM    775  O   LEU A 112      18.373  49.349   6.340  1.00 69.18           O
ATOM    776  N   TYR A 113      16.346  48.389   6.034  1.00 78.62           N
ATOM    777  CA  TYR A 113      15.604  49.511   6.555  1.00 78.62           C
ATOM    778  CB  TYR A 113      14.722  50.216   5.508  1.00 78.62           C
ATOM    779  CG  TYR A 113      15.553  50.856   4.451  1.00 78.62           C
ATOM    780  CD1 TYR A 113      16.161  50.092   3.483  1.00 78.62           C
ATOM    781  CD2 TYR A 113      15.696  52.225   4.412  1.00 78.62           C
ATOM    782  CE1 TYR A 113      16.919  50.683   2.499  1.00 78.62           C
ATOM    783  CE2 TYR A 113      16.452  52.820   3.431  1.00 78.62           C
ATOM    784  CZ  TYR A 113      17.065  52.048   2.474  1.00 78.62           C
ATOM    785  OH  TYR A 113      17.840  52.658   1.467  1.00 78.62           O
ATOM    786  C   TYR A 113      14.620  49.005   7.568  1.00 78.62           C
ATOM    787  O   TYR A 113      14.396  47.801   7.679  1.00 78.62           O
ATOM    788  N   TYR A 114      14.048  49.925   8.382  1.00167.49           N
ATOM    789  CA  TYR A 114      13.019  49.543   9.310  1.00167.49           C
ATOM    790  CB  TYR A 114      13.546  49.234  10.724  1.00167.49           C
ATOM    791  CG  TYR A 114      13.903  50.516  11.402  1.00167.49           C
ATOM    792  CD1 TYR A 114      15.137  51.099  11.224  1.00167.49           C
ATOM    793  CD2 TYR A 114      12.988  51.143  12.218  1.00167.49           C
ATOM    794  CE1 TYR A 114      15.451  52.281  11.857  1.00167.49           C
ATOM    795  CE2 TYR A 114      13.294  52.324  12.854  1.00167.49           C
ATOM    796  CZ  TYR A 114      14.529  52.895  12.671  1.00167.49           C
ATOM    797  OH  TYR A 114      14.849  54.106  13.320  1.00167.49           O
ATOM    798  C   TYR A 114      12.059  50.690   9.457  1.00167.49           C
ATOM    799  O   TYR A 114      12.423  51.842   9.215  1.00167.49           O
ATOM    800  N   TYR A 115      10.784  50.400   9.808  1.00145.08           N
ATOM    801  CA  TYR A 115       9.882  51.473  10.124  1.00145.08           C
ATOM    802  CB  TYR A 115       9.006  51.968   8.965  1.00145.08           C
ATOM    803  CG  TYR A 115       8.280  53.148   9.515  1.00145.08           C
ATOM    804  CD1 TYR A 115       8.983  54.138  10.167  1.00145.08           C
ATOM    805  CD2 TYR A 115       6.924  53.296   9.345  1.00145.08           C
ATOM    806  CE1 TYR A 115       8.343  55.241  10.676  1.00145.08           C
ATOM    807  CE2 TYR A 115       6.278  54.400   9.851  1.00145.08           C
ATOM    808  CZ  TYR A 115       6.986  55.372  10.518  1.00145.08           C
ATOM    809  OH  TYR A 115       6.321  56.503  11.037  1.00145.08           O
ATOM    810  C   TYR A 115       9.013  51.050  11.267  1.00145.08           C
ATOM    811  O   TYR A 115       8.564  49.906  11.338  1.00145.08           O
ATOM    812  N   GLU A 116       8.786  51.972  12.222  1.00 94.30           N
ATOM    813  CA  GLU A 116       7.949  51.675  13.349  1.00 94.30           C
ATOM    814  CB  GLU A 116       8.404  52.367  14.643  1.00 94.30           C
ATOM    815  CG  GLU A 116       9.710  51.786  15.191  1.00 94.30           C
ATOM    816  CD  GLU A 116      10.107  52.588  16.420  1.00 94.30           C
ATOM    817  OE1 GLU A 116       9.510  52.355  17.504  1.00 94.30           O
ATOM    818  OE2 GLU A 116      11.012  53.454  16.284  1.00 94.30           O
ATOM    819  C   GLU A 116       6.563  52.128  13.025  1.00 94.30           C
ATOM    820  O   GLU A 116       6.386  53.046  12.228  1.00 94.30           O
ATOM    821  N   THR A 117       5.542  51.454  13.598  1.00 72.75           N
ATOM    822  CA  THR A 117       4.174  51.837  13.382  1.00 72.75           C
ATOM    823  CB  THR A 117       3.634  51.420  12.046  1.00 72.75           C
ATOM    824  OG1 THR A 117       4.390  51.994  10.991  1.00 72.75           O
ATOM    825  CG2 THR A 117       2.167  51.872  11.959  1.00 72.75           C
ATOM    826  C   THR A 117       3.325  51.144  14.404  1.00 72.75           C
ATOM    827  O   THR A 117       3.670  50.066  14.886  1.00 72.75           O
ATOM    828  N   ASP A 118       2.220  51.800  14.813  1.00 88.52           N
ATOM    829  CA  ASP A 118       1.240  51.225  15.693  1.00 88.52           C
ATOM    830  CB  ASP A 118       0.388  52.258  16.450  1.00 88.52           C
ATOM    831  CG  ASP A 118       1.215  52.741  17.632  1.00 88.52           C
ATOM    832  OD1 ASP A 118       2.470  52.731  17.524  1.00 88.52           O
ATOM    833  OD2 ASP A 118       0.601  53.122  18.664  1.00 88.52           O
ATOM    834  C   ASP A 118       0.306  50.307  14.962  1.00 88.52           C
ATOM    835  O   ASP A 118      -0.222  49.361  15.545  1.00 88.52           O
ATOM    836  N   SER A 119       0.039  50.577  13.669  1.00 45.84           N
ATOM    837  CA  SER A 119      -0.936  49.776  12.983  1.00 45.84           C
ATOM    838  CB  SER A 119      -2.055  50.605  12.324  1.00 45.84           C
ATOM    839  OG  SER A 119      -1.516  51.482  11.346  1.00 45.84           O
ATOM    840  C   SER A 119      -0.270  48.972  11.924  1.00 45.84           C
ATOM    841  O   SER A 119       0.745  49.368  11.353  1.00 45.84           O
ATOM    842  N   VAL A 120      -0.829  47.781  11.648  1.00139.24           N
ATOM    843  CA  VAL A 120      -0.218  46.973  10.650  1.00139.24           C
ATOM    844  CB  VAL A 120       0.118  45.602  11.170  1.00139.24           C
ATOM    845  CG1 VAL A 120       1.048  45.816  12.375  1.00139.24           C
ATOM    846  CG2 VAL A 120      -1.158  44.828  11.545  1.00139.24           C
ATOM    847  C   VAL A 120      -1.169  46.880   9.509  1.00139.24           C
ATOM    848  O   VAL A 120      -2.305  46.427   9.649  1.00139.24           O
ATOM    849  N   ILE A 121      -0.748  47.366   8.331  1.00231.45           N
ATOM    850  CA  ILE A 121      -1.656  47.138   7.257  1.00231.45           C
ATOM    851  CB  ILE A 121      -2.159  48.342   6.521  1.00231.45           C
ATOM    852  CG2 ILE A 121      -3.000  47.842   5.334  1.00231.45           C
ATOM    853  CG1 ILE A 121      -2.947  49.255   7.477  1.00231.45           C
ATOM    854  CD1 ILE A 121      -3.313  50.613   6.878  1.00231.45           C
ATOM    855  C   ILE A 121      -0.948  46.241   6.316  1.00231.45           C
ATOM    856  O   ILE A 121       0.042  46.621   5.695  1.00231.45           O
ATOM    857  N   ALA A 122      -1.465  45.008   6.189  1.00105.67           N
ATOM    858  CA  ALA A 122      -0.725  44.011   5.490  1.00105.67           C
ATOM    859  CB  ALA A 122      -1.412  42.635   5.529  1.00105.67           C
ATOM    860  C   ALA A 122      -0.466  44.325   4.055  1.00105.67           C
ATOM    861  O   ALA A 122       0.688  44.441   3.652  1.00105.67           O
ATOM    862  N   THR A 123      -1.513  44.548   3.250  1.00 53.17           N
ATOM    863  CA  THR A 123      -1.251  44.676   1.846  1.00 53.17           C
ATOM    864  CB  THR A 123      -2.509  44.759   1.032  1.00 53.17           C
ATOM    865  OG1 THR A 123      -3.237  45.927   1.379  1.00 53.17           O
ATOM    866  CG2 THR A 123      -3.361  43.506   1.298  1.00 53.17           C
ATOM    867  C   THR A 123      -0.483  45.915   1.574  1.00 53.17           C
ATOM    868  O   THR A 123       0.523  45.902   0.867  1.00 53.17           O
ATOM    869  N   LYS A 124      -0.941  47.031   2.151  1.00163.24           N
ATOM    870  CA  LYS A 124      -0.308  48.269   1.848  1.00163.24           C
ATOM    871  CB  LYS A 124      -1.033  49.053   0.744  1.00163.24           C
ATOM    872  CG  LYS A 124      -2.498  49.341   1.081  1.00163.24           C
ATOM    873  CD  LYS A 124      -3.172  50.324   0.122  1.00163.24           C
ATOM    874  CE  LYS A 124      -2.948  51.796   0.473  1.00163.24           C
ATOM    875  NZ  LYS A 124      -3.596  52.654  -0.544  1.00163.24           N
ATOM    876  C   LYS A 124      -0.356  49.089   3.077  1.00163.24           C
ATOM    877  O   LYS A 124      -0.501  48.580   4.185  1.00163.24           O
ATOM    878  N   LYS A 125      -0.145  50.396   2.880  1.00305.62           N
ATOM    879  CA  LYS A 125      -0.238  51.398   3.888  1.00305.62           C
ATOM    880  CB  LYS A 125       0.965  51.420   4.837  1.00305.62           C
ATOM    881  CG  LYS A 125       1.161  50.156   5.678  1.00305.62           C
ATOM    882  CD  LYS A 125       0.201  50.041   6.855  1.00305.62           C
ATOM    883  CE  LYS A 125       0.658  50.806   8.096  1.00305.62           C
ATOM    884  NZ  LYS A 125       1.862  50.164   8.667  1.00305.62           N
ATOM    885  C   LYS A 125      -0.159  52.633   3.070  1.00305.62           C
ATOM    886  O   LYS A 125       0.358  52.578   1.954  1.00305.62           O
ATOM    887  N   SER A 126      -0.709  53.762   3.550  1.00100.69           N
ATOM    888  CA  SER A 126      -0.543  54.930   2.744  1.00100.69           C
ATOM    889  CB  SER A 126      -1.166  56.189   3.372  1.00100.69           C
ATOM    890  OG  SER A 126      -0.961  57.308   2.522  1.00100.69           O
ATOM    891  C   SER A 126       0.931  55.148   2.654  1.00100.69           C
ATOM    892  O   SER A 126       1.569  54.818   1.655  1.00100.69           O
ATOM    893  N   ALA A 127       1.507  55.707   3.730  1.00 38.74           N
ATOM    894  CA  ALA A 127       2.918  55.911   3.809  1.00 38.74           C
ATOM    895  CB  ALA A 127       3.310  56.842   4.970  1.00 38.74           C
ATOM    896  C   ALA A 127       3.652  54.614   4.014  1.00 38.74           C
ATOM    897  O   ALA A 127       4.671  54.353   3.382  1.00 38.74           O
ATOM    898  N   PHE A 128       3.125  53.740   4.889  1.00114.82           N
ATOM    899  CA  PHE A 128       3.908  52.637   5.378  1.00114.82           C
ATOM    900  CB  PHE A 128       3.264  51.966   6.598  1.00114.82           C
ATOM    901  CG  PHE A 128       2.887  53.090   7.507  1.00114.82           C
ATOM    902  CD1 PHE A 128       3.798  53.670   8.358  1.00114.82           C
ATOM    903  CD2 PHE A 128       1.604  53.588   7.476  1.00114.82           C
ATOM    904  CE1 PHE A 128       3.425  54.713   9.177  1.00114.82           C
ATOM    905  CE2 PHE A 128       1.226  54.629   8.292  1.00114.82           C
ATOM    906  CZ  PHE A 128       2.138  55.194   9.148  1.00114.82           C
ATOM    907  C   PHE A 128       4.280  51.628   4.321  1.00114.82           C
ATOM    908  O   PHE A 128       5.428  51.185   4.295  1.00114.82           O
ATOM    909  N   TRP A 129       3.367  51.226   3.404  1.00108.86           N
ATOM    910  CA  TRP A 129       3.756  50.310   2.365  1.00108.86           C
ATOM    911  CB  TRP A 129       2.580  49.473   1.832  1.00108.86           C
ATOM    912  CG  TRP A 129       2.948  48.498   0.741  1.00108.86           C
ATOM    913  CD2 TRP A 129       2.521  48.632  -0.623  1.00108.86           C
ATOM    914  CD1 TRP A 129       3.676  47.346   0.806  1.00108.86           C
ATOM    915  NE1 TRP A 129       3.739  46.760  -0.435  1.00108.86           N
ATOM    916  CE2 TRP A 129       3.029  47.539  -1.323  1.00108.86           C
ATOM    917  CE3 TRP A 129       1.761  49.585  -1.238  1.00108.86           C
ATOM    918  CZ2 TRP A 129       2.785  47.384  -2.657  1.00108.86           C
ATOM    919  CZ3 TRP A 129       1.521  49.428  -2.585  1.00108.86           C
ATOM    920  CH2 TRP A 129       2.024  48.348  -3.280  1.00108.86           C
ATOM    921  C   TRP A 129       4.280  51.177   1.276  1.00108.86           C
ATOM    922  O   TRP A 129       3.985  50.998   0.096  1.00108.86           O
ATOM    923  N   SER A 130       5.095  52.158   1.700  1.00108.20           N
ATOM    924  CA  SER A 130       5.802  53.051   0.850  1.00108.20           C
ATOM    925  CB  SER A 130       5.212  54.468   0.713  1.00108.20           C
ATOM    926  OG  SER A 130       3.915  54.408   0.139  1.00108.20           O
ATOM    927  C   SER A 130       7.135  53.167   1.500  1.00108.20           C
ATOM    928  O   SER A 130       7.240  53.238   2.723  1.00108.20           O
ATOM    929  N   GLU A 131       8.192  53.208   0.680  1.00103.48           N
ATOM    930  CA  GLU A 131       9.546  53.187   1.142  1.00103.48           C
ATOM    931  CB  GLU A 131      10.570  53.121  -0.005  1.00103.48           C
ATOM    932  CG  GLU A 131      10.519  54.334  -0.936  1.00103.48           C
ATOM    933  CD  GLU A 131      11.572  54.145  -2.017  1.00103.48           C
ATOM    934  OE1 GLU A 131      11.528  53.090  -2.702  1.00103.48           O
ATOM    935  OE2 GLU A 131      12.437  55.051  -2.169  1.00103.48           O
ATOM    936  C   GLU A 131       9.864  54.408   1.946  1.00103.48           C
ATOM    937  O   GLU A 131      10.719  54.359   2.827  1.00103.48           O
ATOM    938  N   ALA A 132       9.183  55.535   1.679  1.00 43.14           N
ATOM    939  CA  ALA A 132       9.549  56.776   2.306  1.00 43.14           C
ATOM    940  CB  ALA A 132       8.617  57.940   1.925  1.00 43.14           C
ATOM    941  C   ALA A 132       9.521  56.630   3.800  1.00 43.14           C
ATOM    942  O   ALA A 132      10.382  57.187   4.478  1.00 43.14           O
ATOM    943  N   PRO A 133       8.571  55.925   4.345  1.00175.16           N
ATOM    944  CA  PRO A 133       8.536  55.772   5.779  1.00175.16           C
ATOM    945  CD  PRO A 133       7.225  56.009   3.798  1.00175.16           C
ATOM    946  CB  PRO A 133       7.113  55.346   6.128  1.00175.16           C
ATOM    947  CG  PRO A 133       6.280  55.989   5.010  1.00175.16           C
ATOM    948  C   PRO A 133       9.606  54.899   6.367  1.00175.16           C
ATOM    949  O   PRO A 133       9.637  54.764   7.588  1.00175.16           O
ATOM    950  N   TYR A 134      10.498  54.295   5.561  1.00137.72           N
ATOM    951  CA  TYR A 134      11.451  53.392   6.152  1.00137.72           C
ATOM    952  CB  TYR A 134      11.652  52.103   5.334  1.00137.72           C
ATOM    953  CG  TYR A 134      10.450  51.251   5.542  1.00137.72           C
ATOM    954  CD1 TYR A 134       9.321  51.418   4.774  1.00137.72           C
ATOM    955  CD2 TYR A 134      10.454  50.290   6.527  1.00137.72           C
ATOM    956  CE1 TYR A 134       8.215  50.627   4.981  1.00137.72           C
ATOM    957  CE2 TYR A 134       9.351  49.498   6.737  1.00137.72           C
ATOM    958  CZ  TYR A 134       8.229  49.664   5.962  1.00137.72           C
ATOM    959  OH  TYR A 134       7.092  48.855   6.174  1.00137.72           O
ATOM    960  C   TYR A 134      12.799  54.032   6.306  1.00137.72           C
ATOM    961  O   TYR A 134      13.360  54.596   5.367  1.00137.72           O
ATOM    962  N   LEU A 135      13.341  53.973   7.544  1.00151.40           N
ATOM    963  CA  LEU A 135      14.642  54.509   7.832  1.00151.40           C
ATOM    964  CB  LEU A 135      14.821  54.935   9.298  1.00151.40           C
ATOM    965  CG  LEU A 135      13.878  56.082   9.711  1.00151.40           C
ATOM    966  CD1 LEU A 135      14.124  56.514  11.165  1.00151.40           C
ATOM    967  CD2 LEU A 135      13.952  57.254   8.719  1.00151.40           C
ATOM    968  C   LEU A 135      15.667  53.463   7.509  1.00151.40           C
ATOM    969  O   LEU A 135      15.427  52.271   7.688  1.00151.40           O
ATOM    970  N   LYS A 136      16.854  53.898   7.037  1.00 74.31           N
ATOM    971  CA  LYS A 136      17.888  52.993   6.616  1.00 74.31           C
ATOM    972  CB  LYS A 136      18.778  53.588   5.513  1.00 74.31           C
ATOM    973  CG  LYS A 136      19.947  52.686   5.127  1.00 74.31           C
ATOM    974  CD  LYS A 136      20.684  53.133   3.866  1.00 74.31           C
ATOM    975  CE  LYS A 136      22.015  52.405   3.682  1.00 74.31           C
ATOM    976  NZ  LYS A 136      22.595  52.718   2.361  1.00 74.31           N
ATOM    977  C   LYS A 136      18.797  52.647   7.756  1.00 74.31           C
ATOM    978  O   LYS A 136      19.419  53.519   8.361  1.00 74.31           O
ATOM    979  N   VAL A 137      18.848  51.343   8.098  1.00 65.99           N
ATOM    980  CA  VAL A 137      19.738  50.820   9.098  1.00 65.99           C
ATOM    981  CB  VAL A 137      19.415  49.391   9.421  1.00 65.99           C
ATOM    982  CG1 VAL A 137      20.535  48.801  10.291  1.00 65.99           C
ATOM    983  CG2 VAL A 137      18.020  49.343  10.067  1.00 65.99           C
ATOM    984  C   VAL A 137      21.161  50.836   8.615  1.00 65.99           C
ATOM    985  O   VAL A 137      22.028  51.444   9.241  1.00 65.99           O
ATOM    986  N   ASP A 138      21.444  50.187   7.461  1.00 91.43           N
ATOM    987  CA  ASP A 138      22.824  50.111   7.068  1.00 91.43           C
ATOM    988  CB  ASP A 138      23.656  49.299   8.083  1.00 91.43           C
ATOM    989  CG  ASP A 138      25.145  49.598   7.954  1.00 91.43           C
ATOM    990  OD1 ASP A 138      25.540  50.409   7.076  1.00 91.43           O
ATOM    991  OD2 ASP A 138      25.914  49.015   8.765  1.00 91.43           O
ATOM    992  C   ASP A 138      22.917  49.420   5.737  1.00 91.43           C
ATOM    993  O   ASP A 138      21.968  48.795   5.265  1.00 91.43           O
ATOM    994  N   THR A 139      24.092  49.535   5.090  1.00 49.29           N
ATOM    995  CA  THR A 139      24.366  48.884   3.846  1.00 49.29           C
ATOM    996  CB  THR A 139      25.374  49.642   3.031  1.00 49.29           C
ATOM    997  OG1 THR A 139      24.896  50.953   2.770  1.00 49.29           O
ATOM    998  CG2 THR A 139      25.628  48.900   1.712  1.00 49.29           C
ATOM    999  C   THR A 139      24.965  47.565   4.230  1.00 49.29           C
ATOM   1000  O   THR A 139      25.875  47.512   5.055  1.00 49.29           O
ATOM   1001  N   ILE A 140      24.460  46.457   3.650  1.00111.83           N
ATOM   1002  CA  ILE A 140      24.942  45.165   4.053  1.00111.83           C
ATOM   1003  CB  ILE A 140      23.833  44.172   4.256  1.00111.83           C
ATOM   1004  CG2 ILE A 140      24.472  42.844   4.696  1.00111.83           C
ATOM   1005  CG1 ILE A 140      22.787  44.710   5.252  1.00111.83           C
ATOM   1006  CD1 ILE A 140      23.339  45.008   6.644  1.00111.83           C
ATOM   1007  C   ILE A 140      25.816  44.626   2.959  1.00111.83           C
ATOM   1008  O   ILE A 140      25.377  44.494   1.817  1.00111.83           O
ATOM   1009  N   ALA A 141      27.085  44.294   3.291  1.00 37.01           N
ATOM   1010  CA  ALA A 141      28.018  43.798   2.311  1.00 37.01           C
ATOM   1011  CB  ALA A 141      29.258  44.692   2.136  1.00 37.01           C
ATOM   1012  C   ALA A 141      28.509  42.447   2.745  1.00 37.01           C
ATOM   1013  O   ALA A 141      28.591  42.160   3.938  1.00 37.01           O
ATOM   1014  N   ALA A 142      28.825  41.567   1.768  1.00 57.96           N
ATOM   1015  CA  ALA A 142      29.270  40.234   2.077  1.00 57.96           C
ATOM   1016  CB  ALA A 142      28.925  39.210   0.982  1.00 57.96           C
ATOM   1017  C   ALA A 142      30.754  40.191   2.273  1.00 57.96           C
ATOM   1018  O   ALA A 142      31.509  40.941   1.656  1.00 57.96           O
ATOM   1019  N   ASP A 143      31.201  39.328   3.208  1.00 54.58           N
ATOM   1020  CA  ASP A 143      32.601  39.094   3.398  1.00 54.58           C
ATOM   1021  CB  ASP A 143      32.912  38.377   4.721  1.00 54.58           C
ATOM   1022  CG  ASP A 143      32.633  39.370   5.841  1.00 54.58           C
ATOM   1023  OD1 ASP A 143      32.265  40.533   5.522  1.00 54.58           O
ATOM   1024  OD2 ASP A 143      32.782  38.981   7.030  1.00 54.58           O
ATOM   1025  C   ASP A 143      33.103  38.241   2.269  1.00 54.58           C
ATOM   1026  O   ASP A 143      34.168  38.497   1.710  1.00 54.58           O
ATOM   1027  N   GLU A 144      32.320  37.202   1.898  1.00 70.05           N
ATOM   1028  CA  GLU A 144      32.720  36.273   0.875  1.00 70.05           C
ATOM   1029  CB  GLU A 144      32.785  34.814   1.358  1.00 70.05           C
ATOM   1030  CG  GLU A 144      33.985  34.504   2.253  1.00 70.05           C
ATOM   1031  CD  GLU A 144      35.106  33.982   1.365  1.00 70.05           C
ATOM   1032  OE1 GLU A 144      34.819  33.631   0.190  1.00 70.05           O
ATOM   1033  OE2 GLU A 144      36.266  33.922   1.854  1.00 70.05           O
ATOM   1034  C   GLU A 144      31.705  36.304  -0.220  1.00 70.05           C
ATOM   1035  O   GLU A 144      30.523  36.545   0.021  1.00 70.05           O
ATOM   1036  N   SER A 145      32.155  36.054  -1.468  1.00 71.09           N
ATOM   1037  CA  SER A 145      31.251  36.082  -2.579  1.00 71.09           C
ATOM   1038  CB  SER A 145      31.508  37.242  -3.555  1.00 71.09           C
ATOM   1039  OG  SER A 145      32.790  37.103  -4.150  1.00 71.09           O
ATOM   1040  C   SER A 145      31.390  34.807  -3.353  1.00 71.09           C
ATOM   1041  O   SER A 145      32.416  34.132  -3.286  1.00 71.09           O
ATOM   1042  N   PHE A 146      30.324  34.445  -4.101  1.00105.34           N
ATOM   1043  CA  PHE A 146      30.303  33.240  -4.883  1.00105.34           C
ATOM   1044  CB  PHE A 146      28.917  32.602  -5.012  1.00105.34           C
ATOM   1045  CG  PHE A 146      28.470  32.162  -3.677  1.00105.34           C
ATOM   1046  CD1 PHE A 146      27.996  33.080  -2.773  1.00105.34           C
ATOM   1047  CD2 PHE A 146      28.509  30.830  -3.346  1.00105.34           C
ATOM   1048  CE1 PHE A 146      27.574  32.672  -1.534  1.00105.34           C
ATOM   1049  CE2 PHE A 146      28.086  30.422  -2.110  1.00105.34           C
ATOM   1050  CZ  PHE A 146      27.619  31.342  -1.204  1.00105.34           C
ATOM   1051  C   PHE A 146      30.619  33.586  -6.298  1.00105.34           C
ATOM   1052  O   PHE A 146      30.159  34.604  -6.813  1.00105.34           O
ATOM   1053  N   SER A 147      31.446  32.751  -6.956  1.00120.24           N
ATOM   1054  CA  SER A 147      31.700  32.922  -8.356  1.00120.24           C
ATOM   1055  CB  SER A 147      32.882  32.077  -8.857  1.00120.24           C
ATOM   1056  OG  SER A 147      34.089  32.518  -8.253  1.00120.24           O
ATOM   1057  C   SER A 147      30.484  32.464  -9.101  1.00120.24           C
ATOM   1058  O   SER A 147      30.055  33.089 -10.067  1.00120.24           O
ATOM   1059  N   GLN A 148      29.920  31.325  -8.655  1.00241.45           N
ATOM   1060  CA  GLN A 148      28.763  30.662  -9.196  1.00241.45           C
ATOM   1061  CB  GLN A 148      28.783  30.364 -10.715  1.00241.45           C
ATOM   1062  CG  GLN A 148      28.441  31.542 -11.635  1.00241.45           C
ATOM   1063  CD  GLN A 148      28.414  31.031 -13.071  1.00241.45           C
ATOM   1064  OE1 GLN A 148      28.228  31.791 -14.021  1.00241.45           O
ATOM   1065  NE2 GLN A 148      28.607  29.694 -13.238  1.00241.45           N
ATOM   1066  C   GLN A 148      28.798  29.337  -8.535  1.00241.45           C
ATOM   1067  O   GLN A 148      28.873  29.244  -7.310  1.00241.45           O
ATOM   1068  N   VAL A 149      28.692  28.269  -9.345  1.00 84.01           N
ATOM   1069  CA  VAL A 149      28.931  26.978  -8.793  1.00 84.01           C
ATOM   1070  CB  VAL A 149      28.563  25.848  -9.704  1.00 84.01           C
ATOM   1071  CG1 VAL A 149      29.015  24.531  -9.049  1.00 84.01           C
ATOM   1072  CG2 VAL A 149      27.054  25.927  -9.992  1.00 84.01           C
ATOM   1073  C   VAL A 149      30.412  26.957  -8.621  1.00 84.01           C
ATOM   1074  O   VAL A 149      31.154  27.405  -9.494  1.00 84.01           O
ATOM   1075  N   ASP A 150      30.883  26.454  -7.471  1.00192.09           N
ATOM   1076  CA  ASP A 150      32.283  26.490  -7.194  1.00192.09           C
ATOM   1077  CB  ASP A 150      32.622  26.107  -5.745  1.00192.09           C
ATOM   1078  CG  ASP A 150      34.079  26.449  -5.491  1.00192.09           C
ATOM   1079  OD1 ASP A 150      34.670  27.192  -6.318  1.00192.09           O
ATOM   1080  OD2 ASP A 150      34.615  25.981  -4.452  1.00192.09           O
ATOM   1081  C   ASP A 150      32.968  25.523  -8.093  1.00192.09           C
ATOM   1082  O   ASP A 150      32.435  24.462  -8.417  1.00192.09           O
ATOM   1083  N   PHE A 151      34.182  25.890  -8.539  1.00100.60           N
ATOM   1084  CA  PHE A 151      34.940  25.013  -9.372  1.00100.60           C
ATOM   1085  CB  PHE A 151      36.277  25.634  -9.806  1.00100.60           C
ATOM   1086  CG  PHE A 151      36.980  24.648 -10.670  1.00100.60           C
ATOM   1087  CD1 PHE A 151      36.722  24.600 -12.021  1.00100.60           C
ATOM   1088  CD2 PHE A 151      37.895  23.775 -10.130  1.00100.60           C
ATOM   1089  CE1 PHE A 151      37.368  23.691 -12.824  1.00100.60           C
ATOM   1090  CE2 PHE A 151      38.543  22.864 -10.929  1.00100.60           C
ATOM   1091  CZ  PHE A 151      38.280  22.821 -12.277  1.00100.60           C
ATOM   1092  C   PHE A 151      35.240  23.816  -8.534  1.00100.60           C
ATOM   1093  O   PHE A 151      35.055  22.677  -8.959  1.00100.60           O
ATOM   1094  N   GLY A 152      35.694  24.066  -7.290  1.00 93.01           N
ATOM   1095  CA  GLY A 152      36.016  23.003  -6.386  1.00 93.01           C
ATOM   1096  C   GLY A 152      36.390  23.638  -5.089  1.00 93.01           C
ATOM   1097  O   GLY A 152      36.777  24.804  -5.045  1.00 93.01           O
ATOM   1098  N   GLY A 153      36.332  22.859  -3.993  1.00 88.85           N
ATOM   1099  CA  GLY A 153      36.610  23.423  -2.706  1.00 88.85           C
ATOM   1100  C   GLY A 153      35.289  23.784  -2.110  1.00 88.85           C
ATOM   1101  O   GLY A 153      34.250  23.311  -2.568  1.00 88.85           O
ATOM   1102  N   ARG A 154      35.292  24.632  -1.064  1.00217.04           N
ATOM   1103  CA  ARG A 154      34.049  24.976  -0.437  1.00217.04           C
ATOM   1104  CB  ARG A 154      34.186  25.821   0.839  1.00217.04           C
ATOM   1105  CG  ARG A 154      34.693  25.024   2.040  1.00217.04           C
ATOM   1106  CD  ARG A 154      34.668  25.811   3.351  1.00217.04           C
ATOM   1107  NE  ARG A 154      35.671  26.906   3.237  1.00217.04           N
ATOM   1108  CZ  ARG A 154      36.983  26.652   3.511  1.00217.04           C
ATOM   1109  NH1 ARG A 154      37.377  25.389   3.847  1.00217.04           N
ATOM   1110  NH2 ARG A 154      37.901  27.660   3.449  1.00217.04           N
ATOM   1111  C   ARG A 154      33.220  25.752  -1.401  1.00217.04           C
ATOM   1112  O   ARG A 154      33.719  26.582  -2.158  1.00217.04           O
ATOM   1113  N   LEU A 155      31.902  25.486  -1.374  1.00108.40           N
ATOM   1114  CA  LEU A 155      30.982  26.095  -2.281  1.00108.40           C
ATOM   1115  CB  LEU A 155      29.967  25.099  -2.879  1.00108.40           C
ATOM   1116  CG  LEU A 155      28.914  25.743  -3.807  1.00108.40           C
ATOM   1117  CD1 LEU A 155      29.567  26.467  -4.986  1.00108.40           C
ATOM   1118  CD2 LEU A 155      27.845  24.728  -4.242  1.00108.40           C
ATOM   1119  C   LEU A 155      30.220  27.153  -1.565  1.00108.40           C
ATOM   1120  O   LEU A 155      30.723  28.248  -1.314  1.00108.40           O
ATOM   1121  N   MET A 156      28.961  26.837  -1.219  1.00 70.86           N
ATOM   1122  CA  MET A 156      28.109  27.845  -0.692  1.00 70.86           C
ATOM   1123  CB  MET A 156      26.677  27.342  -0.437  1.00 70.86           C
ATOM   1124  CG  MET A 156      25.626  28.453  -0.444  1.00 70.86           C
ATOM   1125  SD  MET A 156      23.912  27.856  -0.570  1.00 70.86           S
ATOM   1126  CE  MET A 156      23.275  29.384  -1.316  1.00 70.86           C
ATOM   1127  C   MET A 156      28.700  28.368   0.571  1.00 70.86           C
ATOM   1128  O   MET A 156      28.879  27.641   1.547  1.00 70.86           O
ATOM   1129  N   LYS A 157      29.032  29.672   0.568  1.00102.40           N
ATOM   1130  CA  LYS A 157      29.561  30.275   1.746  1.00102.40           C
ATOM   1131  CB  LYS A 157      30.955  30.894   1.573  1.00102.40           C
ATOM   1132  CG  LYS A 157      31.674  31.071   2.910  1.00102.40           C
ATOM   1133  CD  LYS A 157      33.187  31.229   2.775  1.00102.40           C
ATOM   1134  CE  LYS A 157      33.905  31.311   4.121  1.00102.40           C
ATOM   1135  NZ  LYS A 157      35.349  31.051   3.936  1.00102.40           N
ATOM   1136  C   LYS A 157      28.590  31.325   2.158  1.00102.40           C
ATOM   1137  O   LYS A 157      28.269  32.243   1.401  1.00102.40           O
ATOM   1138  N   VAL A 158      28.093  31.206   3.399  1.00100.79           N
ATOM   1139  CA  VAL A 158      27.068  32.111   3.798  1.00100.79           C
ATOM   1140  CB  VAL A 158      25.924  31.448   4.506  1.00100.79           C
ATOM   1141  CG1 VAL A 158      25.245  30.474   3.527  1.00100.79           C
ATOM   1142  CG2 VAL A 158      26.458  30.784   5.785  1.00100.79           C
ATOM   1143  C   VAL A 158      27.628  33.149   4.706  1.00100.79           C
ATOM   1144  O   VAL A 158      28.274  32.851   5.710  1.00100.79           O
ATOM   1145  N   ASN A 159      27.378  34.419   4.343  1.00 50.57           N
ATOM   1146  CA  ASN A 159      27.813  35.539   5.119  1.00 50.57           C
ATOM   1147  CB  ASN A 159      27.846  36.850   4.316  1.00 50.57           C
ATOM   1148  CG  ASN A 159      28.893  36.706   3.222  1.00 50.57           C
ATOM   1149  OD1 ASN A 159      30.095  36.724   3.480  1.00 50.57           O
ATOM   1150  ND2 ASN A 159      28.424  36.549   1.955  1.00 50.57           N
ATOM   1151  C   ASN A 159      26.823  35.737   6.223  1.00 50.57           C
ATOM   1152  O   ASN A 159      25.644  35.416   6.077  1.00 50.57           O
ATOM   1153  N   THR A 160      27.293  36.253   7.377  1.00 98.26           N
ATOM   1154  CA  THR A 160      26.405  36.538   8.467  1.00 98.26           C
ATOM   1155  CB  THR A 160      26.638  35.673   9.673  1.00 98.26           C
ATOM   1156  OG1 THR A 160      25.651  35.928  10.663  1.00 98.26           O
ATOM   1157  CG2 THR A 160      28.044  35.962  10.225  1.00 98.26           C
ATOM   1158  C   THR A 160      26.652  37.958   8.873  1.00 98.26           C
ATOM   1159  O   THR A 160      27.799  38.402   8.922  1.00 98.26           O
ATOM   1160  N   GLU A 161      25.573  38.721   9.149  1.00 78.10           N
ATOM   1161  CA  GLU A 161      25.746  40.090   9.551  1.00 78.10           C
ATOM   1162  CB  GLU A 161      25.505  41.101   8.417  1.00 78.10           C
ATOM   1163  CG  GLU A 161      26.537  41.034   7.289  1.00 78.10           C
ATOM   1164  CD  GLU A 161      27.818  41.705   7.759  1.00 78.10           C
ATOM   1165  OE1 GLU A 161      27.836  42.210   8.914  1.00 78.10           O
ATOM   1166  OE2 GLU A 161      28.797  41.724   6.965  1.00 78.10           O
ATOM   1167  C   GLU A 161      24.733  40.402  10.610  1.00 78.10           C
ATOM   1168  O   GLU A 161      23.581  39.978  10.527  1.00 78.10           O
ATOM   1169  N   VAL A 162      25.138  41.158  11.650  1.00 90.25           N
ATOM   1170  CA  VAL A 162      24.182  41.515  12.658  1.00 90.25           C
ATOM   1171  CB  VAL A 162      24.460  40.912  14.006  1.00 90.25           C
ATOM   1172  CG1 VAL A 162      24.415  39.380  13.879  1.00 90.25           C
ATOM   1173  CG2 VAL A 162      25.798  41.462  14.528  1.00 90.25           C
ATOM   1174  C   VAL A 162      24.222  43.000  12.833  1.00 90.25           C
ATOM   1175  O   VAL A 162      25.290  43.610  12.821  1.00 90.25           O
ATOM   1176  N   ARG A 163      23.034  43.622  12.980  1.00 76.52           N
ATOM   1177  CA  ARG A 163      22.921  45.033  13.221  1.00 76.52           C
ATOM   1178  CB  ARG A 163      22.463  45.851  11.998  1.00 76.52           C
ATOM   1179  CG  ARG A 163      23.430  45.821  10.808  1.00 76.52           C
ATOM   1180  CD  ARG A 163      24.761  46.537  11.054  1.00 76.52           C
ATOM   1181  NE  ARG A 163      25.574  46.427   9.808  1.00 76.52           N
ATOM   1182  CZ  ARG A 163      26.339  45.319   9.574  1.00 76.52           C
ATOM   1183  NH1 ARG A 163      26.337  44.289  10.469  1.00 76.52           N
ATOM   1184  NH2 ARG A 163      27.102  45.243   8.445  1.00 76.52           N
ATOM   1185  C   ARG A 163      21.855  45.175  14.265  1.00 76.52           C
ATOM   1186  O   ARG A 163      21.125  44.221  14.532  1.00 76.52           O
ATOM   1187  N   SER A 164      21.747  46.357  14.910  1.00 41.96           N
ATOM   1188  CA  SER A 164      20.733  46.510  15.918  1.00 41.96           C
ATOM   1189  CB  SER A 164      21.254  46.286  17.348  1.00 41.96           C
ATOM   1190  OG  SER A 164      22.193  47.297  17.689  1.00 41.96           O
ATOM   1191  C   SER A 164      20.207  47.913  15.877  1.00 41.96           C
ATOM   1192  O   SER A 164      20.884  48.832  15.420  1.00 41.96           O
ATOM   1193  N   PHE A 165      18.951  48.102  16.334  1.00 69.52           N
ATOM   1194  CA  PHE A 165      18.394  49.422  16.440  1.00 69.52           C
ATOM   1195  CB  PHE A 165      17.580  49.918  15.233  1.00 69.52           C
ATOM   1196  CG  PHE A 165      18.554  50.604  14.340  1.00 69.52           C
ATOM   1197  CD1 PHE A 165      19.256  49.936  13.366  1.00 69.52           C
ATOM   1198  CD2 PHE A 165      18.772  51.954  14.506  1.00 69.52           C
ATOM   1199  CE1 PHE A 165      20.148  50.619  12.572  1.00 69.52           C
ATOM   1200  CE2 PHE A 165      19.662  52.637  13.713  1.00 69.52           C
ATOM   1201  CZ  PHE A 165      20.356  51.967  12.738  1.00 69.52           C
ATOM   1202  C   PHE A 165      17.555  49.537  17.673  1.00 69.52           C
ATOM   1203  O   PHE A 165      17.004  48.556  18.170  1.00 69.52           O
ATOM   1204  N   GLY A 166      17.460  50.771  18.211  1.00 28.49           N
ATOM   1205  CA  GLY A 166      16.691  51.024  19.397  1.00 28.49           C
ATOM   1206  C   GLY A 166      17.002  52.420  19.827  1.00 28.49           C
ATOM   1207  O   GLY A 166      17.978  53.000  19.352  1.00 28.49           O
ATOM   1208  N   PRO A 167      16.239  52.998  20.722  1.00159.66           N
ATOM   1209  CA  PRO A 167      15.088  52.343  21.293  1.00159.66           C
ATOM   1210  CD  PRO A 167      16.870  53.894  21.680  1.00159.66           C
ATOM   1211  CB  PRO A 167      14.804  53.053  22.616  1.00159.66           C
ATOM   1212  CG  PRO A 167      16.165  53.640  23.020  1.00159.66           C
ATOM   1213  C   PRO A 167      13.896  52.361  20.381  1.00159.66           C
ATOM   1214  O   PRO A 167      13.828  53.231  19.514  1.00159.66           O
ATOM   1215  N   LEU A 168      12.951  51.411  20.578  1.00106.31           N
ATOM   1216  CA  LEU A 168      11.738  51.323  19.807  1.00106.31           C
ATOM   1217  CB  LEU A 168      11.404  49.879  19.393  1.00106.31           C
ATOM   1218  CG  LEU A 168      12.426  49.232  18.436  1.00106.31           C
ATOM   1219  CD1 LEU A 168      12.010  47.795  18.085  1.00106.31           C
ATOM   1220  CD2 LEU A 168      12.651  50.090  17.180  1.00106.31           C
ATOM   1221  C   LEU A 168      10.618  51.770  20.702  1.00106.31           C
ATOM   1222  O   LEU A 168      10.555  51.374  21.864  1.00106.31           O
ATOM   1223  N   THR A 169       9.818  52.743  20.222  1.00106.68           N
ATOM   1224  CA  THR A 169       8.668  53.303  20.887  1.00106.68           C
ATOM   1225  CB  THR A 169       8.546  54.771  20.605  1.00106.68           C
ATOM   1226  OG1 THR A 169       8.413  54.989  19.208  1.00106.68           O
ATOM   1227  CG2 THR A 169       9.812  55.473  21.126  1.00106.68           C
ATOM   1228  C   THR A 169       7.332  52.669  20.578  1.00106.68           C
ATOM   1229  O   THR A 169       6.480  52.543  21.457  1.00106.68           O
ATOM   1230  N   ARG A 170       7.111  52.268  19.307  1.00177.78           N
ATOM   1231  CA  ARG A 170       5.805  51.911  18.806  1.00177.78           C
ATOM   1232  CB  ARG A 170       5.677  52.093  17.283  1.00177.78           C
ATOM   1233  CG  ARG A 170       5.974  53.523  16.823  1.00177.78           C
ATOM   1234  CD  ARG A 170       4.794  54.486  16.960  1.00177.78           C
ATOM   1235  NE  ARG A 170       4.336  54.435  18.376  1.00177.78           N
ATOM   1236  CZ  ARG A 170       3.322  55.249  18.790  1.00177.78           C
ATOM   1237  NH1 ARG A 170       2.782  56.156  17.925  1.00177.78           N
ATOM   1238  NH2 ARG A 170       2.839  55.142  20.061  1.00177.78           N
ATOM   1239  C   ARG A 170       5.454  50.495  19.133  1.00177.78           C
ATOM   1240  O   ARG A 170       6.265  49.736  19.651  1.00177.78           O
ATOM   1241  N   ASN A 171       4.186  50.135  18.841  1.00 84.93           N
ATOM   1242  CA  ASN A 171       3.601  48.856  19.104  1.00 84.93           C
ATOM   1243  CB  ASN A 171       2.111  48.797  18.724  1.00 84.93           C
ATOM   1244  CG  ASN A 171       1.583  47.418  19.093  1.00 84.93           C
ATOM   1245  OD1 ASN A 171       1.700  46.467  18.323  1.00 84.93           O
ATOM   1246  ND2 ASN A 171       0.997  47.299  20.314  1.00 84.93           N
ATOM   1247  C   ASN A 171       4.318  47.798  18.326  1.00 84.93           C
ATOM   1248  O   ASN A 171       4.498  46.688  18.823  1.00 84.93           O
ATOM   1249  N   GLY A 172       4.742  48.100  17.083  1.00 30.96           N
ATOM   1250  CA  GLY A 172       5.397  47.103  16.282  1.00 30.96           C
ATOM   1251  C   GLY A 172       6.242  47.787  15.249  1.00 30.96           C
ATOM   1252  O   GLY A 172       6.303  49.015  15.198  1.00 30.96           O
ATOM   1253  N   PHE A 173       6.939  46.994  14.402  1.00 70.31           N
ATOM   1254  CA  PHE A 173       7.781  47.571  13.391  1.00 70.31           C
ATOM   1255  CB  PHE A 173       9.212  47.859  13.882  1.00 70.31           C
ATOM   1256  CG  PHE A 173       9.808  46.580  14.362  1.00 70.31           C
ATOM   1257  CD1 PHE A 173      10.457  45.733  13.494  1.00 70.31           C
ATOM   1258  CD2 PHE A 173       9.716  46.227  15.690  1.00 70.31           C
ATOM   1259  CE1 PHE A 173      11.007  44.555  13.945  1.00 70.31           C
ATOM   1260  CE2 PHE A 173      10.263  45.051  16.147  1.00 70.31           C
ATOM   1261  CZ  PHE A 173      10.911  44.212  15.272  1.00 70.31           C
ATOM   1262  C   PHE A 173       7.858  46.636  12.221  1.00 70.31           C
ATOM   1263  O   PHE A 173       7.355  45.514  12.275  1.00 70.31           O
ATOM   1264  N   TYR A 174       8.462  47.114  11.109  1.00 83.16           N
ATOM   1265  CA  TYR A 174       8.635  46.342   9.907  1.00 83.16           C
ATOM   1266  CB  TYR A 174       7.912  46.926   8.675  1.00 83.16           C
ATOM   1267  CG  TYR A 174       6.430  46.963   8.850  1.00 83.16           C
ATOM   1268  CD1 TYR A 174       5.652  45.872   8.538  1.00 83.16           C
ATOM   1269  CD2 TYR A 174       5.813  48.106   9.307  1.00 83.16           C
ATOM   1270  CE1 TYR A 174       4.285  45.918   8.690  1.00 83.16           C
ATOM   1271  CE2 TYR A 174       4.447  48.157   9.463  1.00 83.16           C
ATOM   1272  CZ  TYR A 174       3.679  47.061   9.154  1.00 83.16           C
ATOM   1273  OH  TYR A 174       2.277  47.113   9.312  1.00 83.16           O
ATOM   1274  C   TYR A 174      10.087  46.424   9.529  1.00 83.16           C
ATOM   1275  O   TYR A 174      10.752  47.425   9.793  1.00 83.16           O
ATOM   1276  N   LEU A 175      10.621  45.344   8.917  1.00 76.14           N
ATOM   1277  CA  LEU A 175      11.954  45.354   8.372  1.00 76.14           C
ATOM   1278  CB  LEU A 175      12.808  44.125   8.738  1.00 76.14           C
ATOM   1279  CG  LEU A 175      13.138  44.004  10.237  1.00 76.14           C
ATOM   1280  CD1 LEU A 175      14.035  42.786  10.514  1.00 76.14           C
ATOM   1281  CD2 LEU A 175      13.721  45.314  10.790  1.00 76.14           C
ATOM   1282  C   LEU A 175      11.774  45.318   6.885  1.00 76.14           C
ATOM   1283  O   LEU A 175      10.691  44.995   6.403  1.00 76.14           O
ATOM   1284  N   ALA A 176      12.823  45.679   6.118  1.00 57.32           N
ATOM   1285  CA  ALA A 176      12.722  45.694   4.682  1.00 57.32           C
ATOM   1286  CB  ALA A 176      12.191  47.025   4.125  1.00 57.32           C
ATOM   1287  C   ALA A 176      14.100  45.507   4.129  1.00 57.32           C
ATOM   1288  O   ALA A 176      15.095  45.595   4.847  1.00 57.32           O
ATOM   1289  N   PHE A 177      14.186  45.206   2.820  1.00167.52           N
ATOM   1290  CA  PHE A 177      15.460  45.011   2.204  1.00167.52           C
ATOM   1291  CB  PHE A 177      15.732  43.519   1.947  1.00167.52           C
ATOM   1292  CG  PHE A 177      15.637  42.851   3.277  1.00167.52           C
ATOM   1293  CD1 PHE A 177      14.405  42.511   3.789  1.00167.52           C
ATOM   1294  CD2 PHE A 177      16.762  42.588   4.024  1.00167.52           C
ATOM   1295  CE1 PHE A 177      14.295  41.901   5.017  1.00167.52           C
ATOM   1296  CE2 PHE A 177      16.658  41.976   5.252  1.00167.52           C
ATOM   1297  CZ  PHE A 177      15.425  41.631   5.751  1.00167.52           C
ATOM   1298  C   PHE A 177      15.369  45.696   0.884  1.00167.52           C
ATOM   1299  O   PHE A 177      14.327  45.652   0.232  1.00167.52           O
ATOM   1300  N   GLN A 178      16.454  46.363   0.453  1.00 56.50           N
ATOM   1301  CA  GLN A 178      16.380  47.028  -0.811  1.00 56.50           C
ATOM   1302  CB  GLN A 178      16.586  48.552  -0.742  1.00 56.50           C
ATOM   1303  CG  GLN A 178      16.492  49.234  -2.112  1.00 56.50           C
ATOM   1304  CD  GLN A 178      16.705  50.729  -1.924  1.00 56.50           C
ATOM   1305  OE1 GLN A 178      17.261  51.172  -0.922  1.00 56.50           O
ATOM   1306  NE2 GLN A 178      16.240  51.534  -2.919  1.00 56.50           N
ATOM   1307  C   GLN A 178      17.460  46.479  -1.664  1.00 56.50           C
ATOM   1308  O   GLN A 178      18.592  46.295  -1.215  1.00 56.50           O
ATOM   1309  N   ASP A 179      17.104  46.192  -2.927  1.00 88.94           N
ATOM   1310  CA  ASP A 179      18.023  45.642  -3.876  1.00 88.94           C
ATOM   1311  CB  ASP A 179      17.558  44.280  -4.413  1.00 88.94           C
ATOM   1312  CG  ASP A 179      18.536  43.810  -5.476  1.00 88.94           C
ATOM   1313  OD1 ASP A 179      19.763  44.048  -5.317  1.00 88.94           O
ATOM   1314  OD2 ASP A 179      18.055  43.225  -6.483  1.00 88.94           O
ATOM   1315  C   ASP A 179      18.098  46.571  -5.052  1.00 88.94           C
ATOM   1316  O   ASP A 179      17.092  46.872  -5.693  1.00 88.94           O
ATOM   1317  N   TYR A 180      19.313  47.103  -5.272  1.00171.38           N
ATOM   1318  CA  TYR A 180      19.809  47.949  -6.325  1.00171.38           C
ATOM   1319  CB  TYR A 180      21.042  48.776  -5.926  1.00171.38           C
ATOM   1320  CG  TYR A 180      20.560  49.845  -5.010  1.00171.38           C
ATOM   1321  CD1 TYR A 180      20.419  49.602  -3.665  1.00171.38           C
ATOM   1322  CD2 TYR A 180      20.239  51.089  -5.501  1.00171.38           C
ATOM   1323  CE1 TYR A 180      19.970  50.587  -2.821  1.00171.38           C
ATOM   1324  CE2 TYR A 180      19.789  52.079  -4.659  1.00171.38           C
ATOM   1325  CZ  TYR A 180      19.655  51.828  -3.315  1.00171.38           C
ATOM   1326  OH  TYR A 180      19.194  52.838  -2.444  1.00171.38           O
ATOM   1327  C   TYR A 180      20.141  47.201  -7.581  1.00171.38           C
ATOM   1328  O   TYR A 180      20.373  47.827  -8.611  1.00171.38           O
ATOM   1329  N   GLY A 181      20.264  45.862  -7.554  1.00 72.26           N
ATOM   1330  CA  GLY A 181      20.766  45.213  -8.736  1.00 72.26           C
ATOM   1331  C   GLY A 181      21.826  44.236  -8.333  1.00 72.26           C
ATOM   1332  O   GLY A 181      22.778  43.980  -9.068  1.00 72.26           O
ATOM   1333  N   ALA A 182      21.701  43.693  -7.107  1.00 54.55           N
ATOM   1334  CA  ALA A 182      22.601  42.672  -6.655  1.00 54.55           C
ATOM   1335  CB  ALA A 182      22.979  42.799  -5.172  1.00 54.55           C
ATOM   1336  C   ALA A 182      21.915  41.344  -6.831  1.00 54.55           C
ATOM   1337  O   ALA A 182      20.688  41.278  -6.892  1.00 54.55           O
ATOM   1338  N   CYS A 183      22.701  40.253  -6.984  1.00 80.90           N
ATOM   1339  CA  CYS A 183      22.131  38.933  -7.103  1.00 80.90           C
ATOM   1340  CB  CYS A 183      22.752  38.112  -8.261  1.00 80.90           C
ATOM   1341  SG  CYS A 183      22.327  36.337  -8.416  1.00 80.90           S
ATOM   1342  C   CYS A 183      22.330  38.273  -5.777  1.00 80.90           C
ATOM   1343  O   CYS A 183      23.382  37.704  -5.484  1.00 80.90           O
ATOM   1344  N   MET A 184      21.275  38.331  -4.938  1.00 97.14           N
ATOM   1345  CA  MET A 184      21.390  37.897  -3.582  1.00 97.14           C
ATOM   1346  CB  MET A 184      21.227  39.063  -2.598  1.00 97.14           C
ATOM   1347  CG  MET A 184      22.348  40.094  -2.740  1.00 97.14           C
ATOM   1348  SD  MET A 184      21.977  41.724  -2.033  1.00 97.14           S
ATOM   1349  CE  MET A 184      23.639  42.393  -2.326  1.00 97.14           C
ATOM   1350  C   MET A 184      20.340  36.890  -3.258  1.00 97.14           C
ATOM   1351  O   MET A 184      19.239  36.908  -3.806  1.00 97.14           O
ATOM   1352  N   SER A 185      20.702  35.951  -2.360  1.00 59.64           N
ATOM   1353  CA  SER A 185      19.763  35.017  -1.820  1.00 59.64           C
ATOM   1354  CB  SER A 185      20.175  33.543  -1.952  1.00 59.64           C
ATOM   1355  OG  SER A 185      21.215  33.241  -1.034  1.00 59.64           O
ATOM   1356  C   SER A 185      19.750  35.328  -0.357  1.00 59.64           C
ATOM   1357  O   SER A 185      20.812  35.498   0.246  1.00 59.64           O
ATOM   1358  N   LEU A 186      18.549  35.445   0.246  1.00 78.73           N
ATOM   1359  CA  LEU A 186      18.451  35.770   1.643  1.00 78.73           C
ATOM   1360  CB  LEU A 186      17.569  37.005   1.898  1.00 78.73           C
ATOM   1361  CG  LEU A 186      17.426  37.393   3.380  1.00 78.73           C
ATOM   1362  CD1 LEU A 186      18.790  37.695   4.021  1.00 78.73           C
ATOM   1363  CD2 LEU A 186      16.429  38.552   3.551  1.00 78.73           C
ATOM   1364  C   LEU A 186      17.840  34.597   2.343  1.00 78.73           C
ATOM   1365  O   LEU A 186      16.629  34.381   2.283  1.00 78.73           O
ATOM   1366  N   LEU A 187      18.707  33.786   2.983  1.00137.02           N
ATOM   1367  CA  LEU A 187      18.354  32.562   3.644  1.00137.02           C
ATOM   1368  CB  LEU A 187      19.575  31.648   3.825  1.00137.02           C
ATOM   1369  CG  LEU A 187      20.391  31.496   2.522  1.00137.02           C
ATOM   1370  CD1 LEU A 187      19.501  31.132   1.324  1.00137.02           C
ATOM   1371  CD2 LEU A 187      21.270  32.727   2.256  1.00137.02           C
ATOM   1372  C   LEU A 187      17.697  32.747   4.985  1.00137.02           C
ATOM   1373  O   LEU A 187      16.749  32.032   5.304  1.00137.02           O
ATOM   1374  N   SER A 188      18.171  33.688   5.832  1.00 55.60           N
ATOM   1375  CA  SER A 188      17.599  33.718   7.152  1.00 55.60           C
ATOM   1376  CB  SER A 188      18.379  32.849   8.153  1.00 55.60           C
ATOM   1377  OG  SER A 188      17.776  32.913   9.436  1.00 55.60           O
ATOM   1378  C   SER A 188      17.556  35.108   7.709  1.00 55.60           C
ATOM   1379  O   SER A 188      18.397  35.947   7.390  1.00 55.60           O
ATOM   1380  N   VAL A 189      16.537  35.381   8.558  1.00 53.84           N
ATOM   1381  CA  VAL A 189      16.410  36.652   9.210  1.00 53.84           C
ATOM   1382  CB  VAL A 189      15.406  37.547   8.542  1.00 53.84           C
ATOM   1383  CG1 VAL A 189      15.263  38.841   9.359  1.00 53.84           C
ATOM   1384  CG2 VAL A 189      15.849  37.770   7.087  1.00 53.84           C
ATOM   1385  C   VAL A 189      15.909  36.397  10.598  1.00 53.84           C
ATOM   1386  O   VAL A 189      14.800  35.896  10.778  1.00 53.84           O
ATOM   1387  N   ARG A 190      16.704  36.756  11.626  1.00139.87           N
ATOM   1388  CA  ARG A 190      16.260  36.542  12.972  1.00139.87           C
ATOM   1389  CB  ARG A 190      17.167  35.627  13.809  1.00139.87           C
ATOM   1390  CG  ARG A 190      17.209  34.168  13.360  1.00139.87           C
ATOM   1391  CD  ARG A 190      17.800  33.257  14.436  1.00139.87           C
ATOM   1392  NE  ARG A 190      19.132  33.813  14.804  1.00139.87           N
ATOM   1393  CZ  ARG A 190      19.456  34.005  16.117  1.00139.87           C
ATOM   1394  NH1 ARG A 190      18.552  33.701  17.094  1.00139.87           N
ATOM   1395  NH2 ARG A 190      20.680  34.509  16.452  1.00139.87           N
ATOM   1396  C   ARG A 190      16.271  37.852  13.684  1.00139.87           C
ATOM   1397  O   ARG A 190      17.261  38.583  13.664  1.00139.87           O
ATOM   1398  N   VAL A 191      15.143  38.187  14.330  1.00 43.74           N
ATOM   1399  CA  VAL A 191      15.097  39.368  15.134  1.00 43.74           C
ATOM   1400  CB  VAL A 191      13.985  40.307  14.762  1.00 43.74           C
ATOM   1401  CG1 VAL A 191      14.038  41.528  15.695  1.00 43.74           C
ATOM   1402  CG2 VAL A 191      14.114  40.659  13.271  1.00 43.74           C
ATOM   1403  C   VAL A 191      14.820  38.869  16.511  1.00 43.74           C
ATOM   1404  O   VAL A 191      13.931  38.043  16.704  1.00 43.74           O
ATOM   1405  N   PHE A 192      15.606  39.329  17.500  1.00 70.99           N
ATOM   1406  CA  PHE A 192      15.413  38.899  18.855  1.00 70.99           C
ATOM   1407  CB  PHE A 192      16.262  37.668  19.220  1.00 70.99           C
ATOM   1408  CG  PHE A 192      17.698  38.040  19.061  1.00 70.99           C
ATOM   1409  CD1 PHE A 192      18.406  38.582  20.110  1.00 70.99           C
ATOM   1410  CD2 PHE A 192      18.338  37.853  17.856  1.00 70.99           C
ATOM   1411  CE1 PHE A 192      19.729  38.925  19.962  1.00 70.99           C
ATOM   1412  CE2 PHE A 192      19.661  38.194  17.701  1.00 70.99           C
ATOM   1413  CZ  PHE A 192      20.359  38.730  18.756  1.00 70.99           C
ATOM   1414  C   PHE A 192      15.844  40.025  19.744  1.00 70.99           C
ATOM   1415  O   PHE A 192      16.502  40.963  19.296  1.00 70.99           O
ATOM   1416  N   PHE A 193      15.446  39.970  21.031  1.00 73.05           N
ATOM   1417  CA  PHE A 193      15.849  40.964  21.991  1.00 73.05           C
ATOM   1418  CB  PHE A 193      14.753  41.981  22.379  1.00 73.05           C
ATOM   1419  CG  PHE A 193      13.577  41.286  22.971  1.00 73.05           C
ATOM   1420  CD1 PHE A 193      13.520  41.005  24.317  1.00 73.05           C
ATOM   1421  CD2 PHE A 193      12.519  40.926  22.170  1.00 73.05           C
ATOM   1422  CE1 PHE A 193      12.425  40.367  24.851  1.00 73.05           C
ATOM   1423  CE2 PHE A 193      11.422  40.288  22.697  1.00 73.05           C
ATOM   1424  CZ  PHE A 193      11.375  40.007  24.041  1.00 73.05           C
ATOM   1425  C   PHE A 193      16.328  40.240  23.214  1.00 73.05           C
ATOM   1426  O   PHE A 193      16.026  39.063  23.403  1.00 73.05           O
ATOM   1427  N   LYS A 194      17.102  40.926  24.080  1.00 63.69           N
ATOM   1428  CA  LYS A 194      17.716  40.247  25.190  1.00 63.69           C
ATOM   1429  CB  LYS A 194      19.227  40.528  25.272  1.00 63.69           C
ATOM   1430  CG  LYS A 194      19.984  40.096  24.011  1.00 63.69           C
ATOM   1431  CD  LYS A 194      21.382  40.708  23.897  1.00 63.69           C
ATOM   1432  CE  LYS A 194      22.104  40.354  22.596  1.00 63.69           C
ATOM   1433  NZ  LYS A 194      23.416  41.037  22.549  1.00 63.69           N
ATOM   1434  C   LYS A 194      17.098  40.674  26.489  1.00 63.69           C
ATOM   1435  O   LYS A 194      16.591  41.786  26.630  1.00 63.69           O
ATOM   1436  N   LYS A 195      17.120  39.758  27.481  1.00161.15           N
ATOM   1437  CA  LYS A 195      16.583  40.023  28.787  1.00161.15           C
ATOM   1438  CB  LYS A 195      15.290  39.236  29.070  1.00161.15           C
ATOM   1439  CG  LYS A 195      14.071  39.635  28.238  1.00161.15           C
ATOM   1440  CD  LYS A 195      13.503  41.006  28.595  1.00161.15           C
ATOM   1441  CE  LYS A 195      12.689  41.009  29.890  1.00161.15           C
ATOM   1442  NZ  LYS A 195      11.438  40.241  29.706  1.00161.15           N
ATOM   1443  C   LYS A 195      17.553  39.485  29.788  1.00161.15           C
ATOM   1444  O   LYS A 195      18.320  38.570  29.494  1.00161.15           O
ATOM   1445  N   CYS A 196      17.563  40.073  31.001  1.00 64.78           N
ATOM   1446  CA  CYS A 196      18.301  39.469  32.069  1.00 64.78           C
ATOM   1447  CB  CYS A 196      18.887  40.481  33.073  1.00 64.78           C
ATOM   1448  SG  CYS A 196      20.274  41.418  32.357  1.00 64.78           S
ATOM   1449  C   CYS A 196      17.262  38.628  32.747  1.00 64.78           C
ATOM   1450  O   CYS A 196      16.244  39.142  33.205  1.00 64.78           O
ATOM   1451  N   PRO A 197      17.482  37.342  32.803  1.00 75.12           N
ATOM   1452  CA  PRO A 197      16.521  36.391  33.295  1.00 75.12           C
ATOM   1453  CD  PRO A 197      18.626  36.714  32.170  1.00 75.12           C
ATOM   1454  CB  PRO A 197      17.070  35.015  32.913  1.00 75.12           C
ATOM   1455  CG  PRO A 197      18.569  35.257  32.656  1.00 75.12           C
ATOM   1456  C   PRO A 197      16.248  36.516  34.754  1.00 75.12           C
ATOM   1457  O   PRO A 197      17.093  37.036  35.482  1.00 75.12           O
ATOM   1458  N   SER A 198      15.058  36.056  35.196  1.00 80.70           N
ATOM   1459  CA  SER A 198      14.761  36.103  36.594  1.00 80.70           C
ATOM   1460  CB  SER A 198      13.356  35.585  36.954  1.00 80.70           C
ATOM   1461  OG  SER A 198      13.137  35.678  38.355  1.00 80.70           O
ATOM   1462  C   SER A 198      15.771  35.209  37.216  1.00 80.70           C
ATOM   1463  O   SER A 198      16.050  34.128  36.698  1.00 80.70           O
ATOM   1464  N   ILE A 199      16.381  35.641  38.333  1.00129.67           N
ATOM   1465  CA  ILE A 199      17.383  34.767  38.840  1.00129.67           C
ATOM   1466  CB  ILE A 199      18.782  35.116  38.398  1.00129.67           C
ATOM   1467  CG2 ILE A 199      19.141  36.527  38.885  1.00129.67           C
ATOM   1468  CG1 ILE A 199      19.763  34.009  38.821  1.00129.67           C
ATOM   1469  CD1 ILE A 199      21.107  34.076  38.096  1.00129.67           C
ATOM   1470  C   ILE A 199      17.293  34.657  40.315  1.00129.67           C
ATOM   1471  O   ILE A 199      16.702  35.494  40.995  1.00129.67           O
ATOM   1472  N   VAL A 200      17.807  33.528  40.829  1.00 58.71           N
ATOM   1473  CA  VAL A 200      17.891  33.352  42.241  1.00 58.71           C
ATOM   1474  CB  VAL A 200      17.157  32.143  42.741  1.00 58.71           C
ATOM   1475  CG1 VAL A 200      17.424  31.997  44.249  1.00 58.71           C
ATOM   1476  CG2 VAL A 200      15.667  32.303  42.387  1.00 58.71           C
ATOM   1477  C   VAL A 200      19.340  33.155  42.515  1.00 58.71           C
ATOM   1478  O   VAL A 200      19.938  32.176  42.070  1.00 58.71           O
ATOM   1479  N   GLN A 201      19.960  34.117  43.218  1.00 87.17           N
ATOM   1480  CA  GLN A 201      21.329  33.937  43.568  1.00 87.17           C
ATOM   1481  CB  GLN A 201      22.359  34.363  42.514  1.00 87.17           C
ATOM   1482  CG  GLN A 201      23.790  33.994  42.910  1.00 87.17           C
ATOM   1483  CD  GLN A 201      24.710  34.337  41.750  1.00 87.17           C
ATOM   1484  OE1 GLN A 201      24.508  35.324  41.045  1.00 87.17           O
ATOM   1485  NE2 GLN A 201      25.749  33.487  41.535  1.00 87.17           N
ATOM   1486  C   GLN A 201      21.593  34.643  44.851  1.00 87.17           C
ATOM   1487  O   GLN A 201      21.008  35.684  45.159  1.00 87.17           O
ATOM   1488  N   ASN A 202      22.507  34.042  45.629  1.00 99.02           N
ATOM   1489  CA  ASN A 202      22.871  34.489  46.934  1.00 99.02           C
ATOM   1490  CB  ASN A 202      23.808  35.700  46.950  1.00 99.02           C
ATOM   1491  CG  ASN A 202      25.182  35.117  46.640  1.00 99.02           C
ATOM   1492  OD1 ASN A 202      25.675  34.270  47.384  1.00 99.02           O
ATOM   1493  ND2 ASN A 202      25.806  35.540  45.510  1.00 99.02           N
ATOM   1494  C   ASN A 202      21.650  34.673  47.775  1.00 99.02           C
ATOM   1495  O   ASN A 202      21.528  35.644  48.519  1.00 99.02           O
ATOM   1496  N   PHE A 203      20.723  33.697  47.682  1.00 93.89           N
ATOM   1497  CA  PHE A 203      19.520  33.655  48.471  1.00 93.89           C
ATOM   1498  CB  PHE A 203      19.789  33.398  49.959  1.00 93.89           C
ATOM   1499  CG  PHE A 203      20.228  31.982  50.004  1.00 93.89           C
ATOM   1500  CD1 PHE A 203      21.534  31.642  49.738  1.00 93.89           C
ATOM   1501  CD2 PHE A 203      19.317  30.996  50.298  1.00 93.89           C
ATOM   1502  CE1 PHE A 203      21.925  30.326  49.774  1.00 93.89           C
ATOM   1503  CE2 PHE A 203      19.702  29.680  50.336  1.00 93.89           C
ATOM   1504  CZ  PHE A 203      21.007  29.349  50.072  1.00 93.89           C
ATOM   1505  C   PHE A 203      18.717  34.904  48.324  1.00 93.89           C
ATOM   1506  O   PHE A 203      18.102  35.369  49.284  1.00 93.89           O
ATOM   1507  N   ALA A 204      18.692  35.477  47.108  1.00 70.22           N
ATOM   1508  CA  ALA A 204      17.870  36.626  46.877  1.00 70.22           C
ATOM   1509  CB  ALA A 204      18.659  37.936  46.736  1.00 70.22           C
ATOM   1510  C   ALA A 204      17.171  36.367  45.585  1.00 70.22           C
ATOM   1511  O   ALA A 204      17.590  35.495  44.828  1.00 70.22           O
ATOM   1512  N   VAL A 205      16.067  37.093  45.307  1.00 63.68           N
ATOM   1513  CA  VAL A 205      15.352  36.860  44.082  1.00 63.68           C
ATOM   1514  CB  VAL A 205      13.904  36.518  44.279  1.00 63.68           C
ATOM   1515  CG1 VAL A 205      13.229  36.418  42.899  1.00 63.68           C
ATOM   1516  CG2 VAL A 205      13.821  35.226  45.111  1.00 63.68           C
ATOM   1517  C   VAL A 205      15.427  38.096  43.244  1.00 63.68           C
ATOM   1518  O   VAL A 205      15.283  39.213  43.736  1.00 63.68           O
ATOM   1519  N   PHE A 206      15.660  37.899  41.931  1.00166.29           N
ATOM   1520  CA  PHE A 206      15.902  38.953  40.995  1.00166.29           C
ATOM   1521  CB  PHE A 206      17.270  38.693  40.410  1.00166.29           C
ATOM   1522  CG  PHE A 206      18.035  38.350  41.637  1.00166.29           C
ATOM   1523  CD1 PHE A 206      18.103  39.205  42.704  1.00166.29           C
ATOM   1524  CD2 PHE A 206      18.711  37.166  41.727  1.00166.29           C
ATOM   1525  CE1 PHE A 206      18.818  38.862  43.827  1.00166.29           C
ATOM   1526  CE2 PHE A 206      19.420  36.838  42.847  1.00166.29           C
ATOM   1527  CZ  PHE A 206      19.480  37.676  43.920  1.00166.29           C
ATOM   1528  C   PHE A 206      14.907  38.826  39.872  1.00166.29           C
ATOM   1529  O   PHE A 206      14.845  37.795  39.203  1.00166.29           O
ATOM   1530  N   PRO A 207      14.146  39.861  39.626  1.00 79.12           N
ATOM   1531  CA  PRO A 207      13.115  39.880  38.616  1.00 79.12           C
ATOM   1532  CD  PRO A 207      14.271  41.126  40.327  1.00 79.12           C
ATOM   1533  CB  PRO A 207      12.317  41.153  38.889  1.00 79.12           C
ATOM   1534  CG  PRO A 207      13.344  42.086  39.559  1.00 79.12           C
ATOM   1535  C   PRO A 207      13.696  39.896  37.235  1.00 79.12           C
ATOM   1536  O   PRO A 207      14.817  40.373  37.063  1.00 79.12           O
ATOM   1537  N   GLU A 208      12.953  39.378  36.233  1.00 49.96           N
ATOM   1538  CA  GLU A 208      13.443  39.434  34.888  1.00 49.96           C
ATOM   1539  CB  GLU A 208      12.621  38.602  33.886  1.00 49.96           C
ATOM   1540  CG  GLU A 208      13.260  38.524  32.496  1.00 49.96           C
ATOM   1541  CD  GLU A 208      12.403  37.620  31.622  1.00 49.96           C
ATOM   1542  OE1 GLU A 208      11.250  38.019  31.308  1.00 49.96           O
ATOM   1543  OE2 GLU A 208      12.890  36.516  31.258  1.00 49.96           O
ATOM   1544  C   GLU A 208      13.366  40.870  34.493  1.00 49.96           C
ATOM   1545  O   GLU A 208      12.363  41.538  34.742  1.00 49.96           O
ATOM   1546  N   THR A 209      14.443  41.392  33.876  1.00 45.94           N
ATOM   1547  CA  THR A 209      14.443  42.775  33.505  1.00 45.94           C
ATOM   1548  CB  THR A 209      15.364  43.613  34.341  1.00 45.94           C
ATOM   1549  OG1 THR A 209      16.704  43.158  34.215  1.00 45.94           O
ATOM   1550  CG2 THR A 209      14.907  43.516  35.807  1.00 45.94           C
ATOM   1551  C   THR A 209      14.871  42.892  32.079  1.00 45.94           C
ATOM   1552  O   THR A 209      15.671  42.101  31.579  1.00 45.94           O
ATOM   1553  N   MET A 210      14.328  43.913  31.390  1.00 86.45           N
ATOM   1554  CA  MET A 210      14.594  44.136  30.001  1.00 86.45           C
ATOM   1555  CB  MET A 210      13.638  45.168  29.379  1.00 86.45           C
ATOM   1556  CG  MET A 210      12.149  44.840  29.515  1.00 86.45           C
ATOM   1557  SD  MET A 210      11.547  43.479  28.476  1.00 86.45           S
ATOM   1558  CE  MET A 210       9.797  43.843  28.792  1.00 86.45           C
ATOM   1559  C   MET A 210      15.946  44.749  29.892  1.00 86.45           C
ATOM   1560  O   MET A 210      16.289  45.664  30.639  1.00 86.45           O
ATOM   1561  N   THR A 211      16.747  44.258  28.934  1.00112.68           N
ATOM   1562  CA  THR A 211      18.034  44.832  28.700  1.00112.68           C
ATOM   1563  CB  THR A 211      18.831  43.984  27.763  1.00112.68           C
ATOM   1564  OG1 THR A 211      20.155  44.465  27.710  1.00112.68           O
ATOM   1565  CG2 THR A 211      18.191  44.011  26.365  1.00112.68           C
ATOM   1566  C   THR A 211      17.773  46.172  28.072  1.00112.68           C
ATOM   1567  O   THR A 211      16.902  46.292  27.212  1.00112.68           O
ATOM   1568  N   GLY A 212      18.519  47.215  28.505  1.00 31.76           N
ATOM   1569  CA  GLY A 212      18.320  48.568  28.054  1.00 31.76           C
ATOM   1570  C   GLY A 212      18.929  48.764  26.698  1.00 31.76           C
ATOM   1571  O   GLY A 212      19.726  47.953  26.231  1.00 31.76           O
ATOM   1572  N   ALA A 213      18.516  49.857  26.020  1.00 49.16           N
ATOM   1573  CA  ALA A 213      18.966  50.184  24.694  1.00 49.16           C
ATOM   1574  CB  ALA A 213      18.140  51.304  24.041  1.00 49.16           C
ATOM   1575  C   ALA A 213      20.402  50.611  24.625  1.00 49.16           C
ATOM   1576  O   ALA A 213      21.154  50.124  23.783  1.00 49.16           O
ATOM   1577  N   GLU A 214      20.835  51.520  25.519  1.00 40.71           N
ATOM   1578  CA  GLU A 214      22.162  52.063  25.403  1.00 40.71           C
ATOM   1579  CB  GLU A 214      22.395  53.317  26.258  1.00 40.71           C
ATOM   1580  CG  GLU A 214      21.574  54.515  25.778  1.00 40.71           C
ATOM   1581  CD  GLU A 214      21.907  55.706  26.662  1.00 40.71           C
ATOM   1582  OE1 GLU A 214      22.842  55.580  27.497  1.00 40.71           O
ATOM   1583  OE2 GLU A 214      21.239  56.764  26.509  1.00 40.71           O
ATOM   1584  C   GLU A 214      23.171  51.029  25.782  1.00 40.71           C
ATOM   1585  O   GLU A 214      22.945  50.211  26.671  1.00 40.71           O
ATOM   1586  N   SER A 215      24.331  51.059  25.093  1.00 78.53           N
ATOM   1587  CA  SER A 215      25.374  50.096  25.295  1.00 78.53           C
ATOM   1588  CB  SER A 215      26.551  50.266  24.319  1.00 78.53           C
ATOM   1589  OG  SER A 215      27.536  49.275  24.574  1.00 78.53           O
ATOM   1590  C   SER A 215      25.915  50.208  26.681  1.00 78.53           C
ATOM   1591  O   SER A 215      26.090  49.197  27.360  1.00 78.53           O
ATOM   1592  N   THR A 216      26.183  51.438  27.164  1.00175.02           N
ATOM   1593  CA  THR A 216      26.729  51.528  28.485  1.00175.02           C
ATOM   1594  CB  THR A 216      27.550  52.772  28.684  1.00175.02           C
ATOM   1595  OG1 THR A 216      28.105  52.794  29.990  1.00175.02           O
ATOM   1596  CG2 THR A 216      26.669  54.011  28.440  1.00175.02           C
ATOM   1597  C   THR A 216      25.586  51.555  29.449  1.00175.02           C
ATOM   1598  O   THR A 216      25.511  52.404  30.337  1.00175.02           O
ATOM   1599  N   SER A 217      24.678  50.569  29.339  1.00 59.97           N
ATOM   1600  CA  SER A 217      23.565  50.593  30.237  1.00 59.97           C
ATOM   1601  CB  SER A 217      22.206  50.334  29.560  1.00 59.97           C
ATOM   1602  OG  SER A 217      21.867  51.412  28.699  1.00 59.97           O
ATOM   1603  C   SER A 217      23.752  49.530  31.260  1.00 59.97           C
ATOM   1604  O   SER A 217      23.909  48.353  30.940  1.00 59.97           O
ATOM   1605  N   LEU A 218      23.782  49.945  32.539  1.00 56.92           N
ATOM   1606  CA  LEU A 218      23.792  49.000  33.612  1.00 56.92           C
ATOM   1607  CB  LEU A 218      25.065  49.029  34.474  1.00 56.92           C
ATOM   1608  CG  LEU A 218      26.299  48.442  33.770  1.00 56.92           C
ATOM   1609  CD1 LEU A 218      27.539  48.496  34.678  1.00 56.92           C
ATOM   1610  CD2 LEU A 218      26.001  47.021  33.262  1.00 56.92           C
ATOM   1611  C   LEU A 218      22.650  49.391  34.485  1.00 56.92           C
ATOM   1612  O   LEU A 218      22.671  50.447  35.116  1.00 56.92           O
ATOM   1613  N   VAL A 219      21.610  48.545  34.545  1.00 42.34           N
ATOM   1614  CA  VAL A 219      20.496  48.883  35.375  1.00 42.34           C
ATOM   1615  CB  VAL A 219      19.170  48.455  34.821  1.00 42.34           C
ATOM   1616  CG1 VAL A 219      18.082  48.768  35.863  1.00 42.34           C
ATOM   1617  CG2 VAL A 219      18.954  49.166  33.475  1.00 42.34           C
ATOM   1618  C   VAL A 219      20.689  48.168  36.670  1.00 42.34           C
ATOM   1619  O   VAL A 219      21.075  47.001  36.693  1.00 42.34           O
ATOM   1620  N   ILE A 220      20.415  48.866  37.790  1.00 95.67           N
ATOM   1621  CA  ILE A 220      20.598  48.285  39.088  1.00 95.67           C
ATOM   1622  CB  ILE A 220      20.913  49.289  40.159  1.00 95.67           C
ATOM   1623  CG2 ILE A 220      20.928  48.541  41.503  1.00 95.67           C
ATOM   1624  CG1 ILE A 220      22.221  50.034  39.856  1.00 95.67           C
ATOM   1625  CD1 ILE A 220      23.444  49.122  39.814  1.00 95.67           C
ATOM   1626  C   ILE A 220      19.288  47.697  39.477  1.00 95.67           C
ATOM   1627  O   ILE A 220      18.264  48.379  39.481  1.00 95.67           O
ATOM   1628  N   ALA A 221      19.289  46.394  39.807  1.00 62.29           N
ATOM   1629  CA  ALA A 221      18.057  45.780  40.183  1.00 62.29           C
ATOM   1630  CB  ALA A 221      17.753  44.479  39.417  1.00 62.29           C
ATOM   1631  C   ALA A 221      18.155  45.431  41.628  1.00 62.29           C
ATOM   1632  O   ALA A 221      19.200  44.980  42.093  1.00 62.29           O
ATOM   1633  N   ARG A 222      17.067  45.694  42.381  1.00115.63           N
ATOM   1634  CA  ARG A 222      16.979  45.304  43.756  1.00115.63           C
ATOM   1635  CB  ARG A 222      16.062  46.199  44.610  1.00115.63           C
ATOM   1636  CG  ARG A 222      16.548  47.652  44.658  1.00115.63           C
ATOM   1637  CD  ARG A 222      15.992  48.488  45.817  1.00115.63           C
ATOM   1638  NE  ARG A 222      14.507  48.531  45.700  1.00115.63           N
ATOM   1639  CZ  ARG A 222      13.745  47.606  46.358  1.00115.63           C
ATOM   1640  NH1 ARG A 222      14.345  46.659  47.135  1.00115.63           N
ATOM   1641  NH2 ARG A 222      12.385  47.637  46.248  1.00115.63           N
ATOM   1642  C   ARG A 222      16.431  43.914  43.718  1.00115.63           C
ATOM   1643  O   ARG A 222      15.911  43.474  42.697  1.00115.63           O
ATOM   1644  N   GLY A 223      16.527  43.183  44.836  1.00 73.36           N
ATOM   1645  CA  GLY A 223      16.236  41.784  44.834  1.00 73.36           C
ATOM   1646  C   GLY A 223      15.592  41.488  46.120  1.00 73.36           C
ATOM   1647  O   GLY A 223      15.860  42.130  47.137  1.00 73.36           O
ATOM   1648  N   THR A 224      14.735  40.464  46.099  1.00138.48           N
ATOM   1649  CA  THR A 224      14.049  40.167  47.298  1.00138.48           C
ATOM   1650  CB  THR A 224      12.653  39.639  47.088  1.00138.48           C
ATOM   1651  OG1 THR A 224      12.032  39.383  48.339  1.00138.48           O
ATOM   1652  CG2 THR A 224      12.690  38.363  46.232  1.00138.48           C
ATOM   1653  C   THR A 224      14.867  39.172  48.007  1.00138.48           C
ATOM   1654  O   THR A 224      15.063  38.041  47.563  1.00138.48           O
ATOM   1655  N   CYS A 225      15.429  39.617  49.131  1.00134.87           N
ATOM   1656  CA  CYS A 225      16.141  38.664  49.880  1.00134.87           C
ATOM   1657  CB  CYS A 225      16.807  39.274  51.120  1.00134.87           C
ATOM   1658  SG  CYS A 225      17.894  38.089  51.941  1.00134.87           S
ATOM   1659  C   CYS A 225      15.047  37.815  50.336  1.00134.87           C
ATOM   1660  O   CYS A 225      13.943  38.327  50.533  1.00134.87           O
ATOM   1661  N   ILE A 226      15.258  36.492  50.377  1.00215.95           N
ATOM   1662  CA  ILE A 226      14.266  35.935  51.214  1.00215.95           C
ATOM   1663  CB  ILE A 226      14.328  34.437  51.360  1.00215.95           C
ATOM   1664  CG2 ILE A 226      14.013  33.831  49.983  1.00215.95           C
ATOM   1665  CG1 ILE A 226      15.664  33.965  51.955  1.00215.95           C
ATOM   1666  CD1 ILE A 226      15.657  32.496  52.378  1.00215.95           C
ATOM   1667  C   ILE A 226      14.684  36.649  52.503  1.00215.95           C
ATOM   1668  O   ILE A 226      15.800  36.498  52.980  1.00215.95           O
ATOM   1669  N   PRO A 227      13.821  37.424  53.093  1.00295.34           N
ATOM   1670  CA  PRO A 227      14.166  38.495  54.013  1.00295.34           C
ATOM   1671  CD  PRO A 227      12.421  37.050  53.182  1.00295.34           C
ATOM   1672  CB  PRO A 227      12.869  38.851  54.741  1.00295.34           C
ATOM   1673  CG  PRO A 227      11.750  38.244  53.876  1.00295.34           C
ATOM   1674  C   PRO A 227      15.302  38.396  54.992  1.00295.34           C
ATOM   1675  O   PRO A 227      15.386  37.418  55.733  1.00295.34           O
ATOM   1676  N   ASN A 228      16.185  39.435  54.961  1.00314.28           N
ATOM   1677  CA  ASN A 228      17.248  39.734  55.896  1.00314.28           C
ATOM   1678  CB  ASN A 228      17.369  38.750  57.076  1.00314.28           C
ATOM   1679  CG  ASN A 228      18.308  39.365  58.108  1.00314.28           C
ATOM   1680  OD1 ASN A 228      19.417  38.878  58.322  1.00314.28           O
ATOM   1681  ND2 ASN A 228      17.859  40.471  58.761  1.00314.28           N
ATOM   1682  C   ASN A 228      18.585  39.795  55.210  1.00314.28           C
ATOM   1683  O   ASN A 228      18.910  38.883  54.453  1.00314.28           O
ATOM   1684  N   ALA A 229      19.369  40.889  55.459  1.00331.19           N
ATOM   1685  CA  ALA A 229      20.745  41.083  55.030  1.00331.19           C
ATOM   1686  CB  ALA A 229      21.269  40.129  53.942  1.00331.19           C
ATOM   1687  C   ALA A 229      20.983  42.475  54.502  1.00331.19           C
ATOM   1688  O   ALA A 229      20.070  43.293  54.403  1.00331.19           O
ATOM   1689  N   GLU A 230      22.269  42.765  54.171  1.00168.42           N
ATOM   1690  CA  GLU A 230      22.706  43.974  53.520  1.00168.42           C
ATOM   1691  CB  GLU A 230      24.235  44.075  53.362  1.00168.42           C
ATOM   1692  CG  GLU A 230      24.821  42.994  52.447  1.00168.42           C
ATOM   1693  CD  GLU A 230      26.338  43.131  52.436  1.00168.42           C
ATOM   1694  OE1 GLU A 230      26.836  44.231  52.077  1.00168.42           O
ATOM   1695  OE2 GLU A 230      27.020  42.132  52.793  0.50168.42           O
ATOM   1696  C   GLU A 230      22.136  43.848  52.155  1.00168.42           C
ATOM   1697  O   GLU A 230      21.902  42.725  51.709  1.00168.42           O
ATOM   1698  N   GLU A 231      21.899  44.991  51.476  1.00120.25           N
ATOM   1699  CA  GLU A 231      21.248  45.025  50.197  1.00120.25           C
ATOM   1700  CB  GLU A 231      21.354  46.413  49.542  1.00120.25           C
ATOM   1701  CG  GLU A 231      20.529  46.593  48.270  1.00120.25           C
ATOM   1702  CD  GLU A 231      20.661  48.054  47.865  1.00120.25           C
ATOM   1703  OE1 GLU A 231      20.897  48.894  48.774  1.00120.25           O
ATOM   1704  OE2 GLU A 231      20.532  48.350  46.647  1.00120.25           O
ATOM   1705  C   GLU A 231      21.902  44.019  49.328  1.00120.25           C
ATOM   1706  O   GLU A 231      22.983  44.238  48.787  1.00120.25           O
ATOM   1707  N   VAL A 232      21.184  42.894  49.155  1.00249.82           N
ATOM   1708  CA  VAL A 232      21.693  41.700  48.566  1.00249.82           C
ATOM   1709  CB  VAL A 232      20.873  40.461  48.941  1.00249.82           C
ATOM   1710  CG1 VAL A 232      19.372  40.777  48.938  1.00249.82           C
ATOM   1711  CG2 VAL A 232      21.268  39.227  48.113  1.00249.82           C
ATOM   1712  C   VAL A 232      22.061  41.868  47.161  1.00249.82           C
ATOM   1713  O   VAL A 232      21.645  42.862  46.576  1.00249.82           O
ATOM   1714  N   ASP A 233      22.945  40.948  46.679  1.00226.04           N
ATOM   1715  CA  ASP A 233      23.511  40.868  45.359  1.00226.04           C
ATOM   1716  CB  ASP A 233      24.937  40.319  45.269  1.00226.04           C
ATOM   1717  CG  ASP A 233      24.982  38.833  45.619  1.00226.04           C
ATOM   1718  OD1 ASP A 233      24.046  38.351  46.310  1.00226.04           O
ATOM   1719  OD2 ASP A 233      25.983  38.172  45.238  1.00226.04           O
ATOM   1720  C   ASP A 233      22.758  39.934  44.492  1.00226.04           C
ATOM   1721  O   ASP A 233      21.803  39.271  44.889  1.00226.04           O
ATOM   1722  N   VAL A 234      23.254  39.849  43.243  1.00139.24           N
ATOM   1723  CA  VAL A 234      22.627  39.106  42.204  1.00139.24           C
ATOM   1724  CB  VAL A 234      22.192  37.731  42.590  1.00139.24           C
ATOM   1725  CG1 VAL A 234      21.887  36.982  41.282  1.00139.24           C
ATOM   1726  CG2 VAL A 234      23.289  37.059  43.437  1.00139.24           C
ATOM   1727  C   VAL A 234      21.530  40.066  41.875  1.00139.24           C
ATOM   1728  O   VAL A 234      21.758  41.187  42.295  1.00139.24           O
ATOM   1729  N   PRO A 235      20.413  39.947  41.226  1.00242.82           N
ATOM   1730  CA  PRO A 235      19.749  41.217  41.059  1.00242.82           C
ATOM   1731  CD  PRO A 235      20.373  39.219  39.965  1.00242.82           C
ATOM   1732  CB  PRO A 235      18.868  41.143  39.831  1.00242.82           C
ATOM   1733  CG  PRO A 235      19.604  40.109  38.974  1.00242.82           C
ATOM   1734  C   PRO A 235      19.135  41.919  42.225  1.00242.82           C
ATOM   1735  O   PRO A 235      18.223  42.702  41.986  1.00242.82           O
ATOM   1736  N   ILE A 236      19.459  41.549  43.478  1.00240.70           N
ATOM   1737  CA  ILE A 236      19.129  42.456  44.525  1.00240.70           C
ATOM   1738  CB  ILE A 236      18.928  41.899  45.915  1.00240.70           C
ATOM   1739  CG2 ILE A 236      19.706  40.596  46.025  1.00240.70           C
ATOM   1740  CG1 ILE A 236      18.996  42.971  47.036  1.00240.70           C
ATOM   1741  CD1 ILE A 236      17.981  44.111  47.034  1.00240.70           C
ATOM   1742  C   ILE A 236      20.060  43.581  44.408  1.00240.70           C
ATOM   1743  O   ILE A 236      19.700  44.746  44.571  1.00240.70           O
ATOM   1744  N   LYS A 237      21.313  43.232  44.116  1.00238.03           N
ATOM   1745  CA  LYS A 237      22.203  44.253  43.781  1.00238.03           C
ATOM   1746  CB  LYS A 237      23.216  44.654  44.858  1.00238.03           C
ATOM   1747  CG  LYS A 237      24.014  45.891  44.445  1.00238.03           C
ATOM   1748  CD  LYS A 237      23.131  47.128  44.259  1.00238.03           C
ATOM   1749  CE  LYS A 237      23.889  48.364  43.773  1.00238.03           C
ATOM   1750  NZ  LYS A 237      24.824  48.826  44.822  1.00238.03           N
ATOM   1751  C   LYS A 237      22.913  43.618  42.670  1.00238.03           C
ATOM   1752  O   LYS A 237      23.963  43.007  42.854  1.00238.03           O
ATOM   1753  N   LEU A 238      22.229  43.611  41.515  1.00122.23           N
ATOM   1754  CA  LEU A 238      22.827  43.148  40.311  1.00122.23           C
ATOM   1755  CB  LEU A 238      22.448  41.784  39.705  1.00122.23           C
ATOM   1756  CG  LEU A 238      23.589  40.764  39.910  1.00122.23           C
ATOM   1757  CD1 LEU A 238      23.305  39.402  39.261  1.00122.23           C
ATOM   1758  CD2 LEU A 238      24.909  41.354  39.401  1.00122.23           C
ATOM   1759  C   LEU A 238      22.593  44.173  39.287  1.00122.23           C
ATOM   1760  O   LEU A 238      21.708  45.016  39.416  1.00122.23           O
ATOM   1761  N   TYR A 239      23.429  44.117  38.244  1.00117.83           N
ATOM   1762  CA  TYR A 239      23.370  45.085  37.202  1.00117.83           C
ATOM   1763  CB  TYR A 239      24.748  45.685  36.865  1.00117.83           C
ATOM   1764  CG  TYR A 239      25.366  46.288  38.079  1.00117.83           C
ATOM   1765  CD1 TYR A 239      25.755  45.480  39.122  1.00117.83           C
ATOM   1766  CD2 TYR A 239      25.600  47.642  38.161  1.00117.83           C
ATOM   1767  CE1 TYR A 239      26.339  46.017  40.244  1.00117.83           C
ATOM   1768  CE2 TYR A 239      26.187  48.183  39.281  1.00117.83           C
ATOM   1769  CZ  TYR A 239      26.555  47.370  40.326  1.00117.83           C
ATOM   1770  OH  TYR A 239      27.157  47.921  41.477  1.00117.83           O
ATOM   1771  C   TYR A 239      22.997  44.341  35.963  1.00117.83           C
ATOM   1772  O   TYR A 239      23.637  43.345  35.629  1.00117.83           O
ATOM   1773  N   CYS A 240      21.955  44.806  35.247  1.00 48.10           N
ATOM   1774  CA  CYS A 240      21.571  44.154  34.026  1.00 48.10           C
ATOM   1775  CB  CYS A 240      20.047  44.108  33.791  1.00 48.10           C
ATOM   1776  SG  CYS A 240      19.584  43.324  32.214  1.00 48.10           S
ATOM   1777  C   CYS A 240      22.178  44.919  32.892  1.00 48.10           C
ATOM   1778  O   CYS A 240      21.972  46.124  32.756  1.00 48.10           O
ATOM   1779  N   ASN A 241      22.962  44.211  32.053  1.00 94.50           N
ATOM   1780  CA  ASN A 241      23.647  44.802  30.940  1.00 94.50           C
ATOM   1781  CB  ASN A 241      25.056  44.215  30.733  1.00 94.50           C
ATOM   1782  CG  ASN A 241      25.890  45.183  29.900  1.00 94.50           C
ATOM   1783  OD1 ASN A 241      25.966  45.090  28.676  1.00 94.50           O
ATOM   1784  ND2 ASN A 241      26.552  46.151  30.588  1.00 94.50           N
ATOM   1785  C   ASN A 241      22.850  44.602  29.682  1.00 94.50           C
ATOM   1786  O   ASN A 241      21.816  43.933  29.669  1.00 94.50           O
ATOM   1787  N   GLY A 242      23.353  45.202  28.582  1.00 49.46           N
ATOM   1788  CA  GLY A 242      22.768  45.207  27.268  1.00 49.46           C
ATOM   1789  C   GLY A 242      22.672  43.811  26.720  1.00 49.46           C
ATOM   1790  O   GLY A 242      21.770  43.508  25.940  1.00 49.46           O
ATOM   1791  N   ASP A 243      23.657  42.954  27.043  1.00105.88           N
ATOM   1792  CA  ASP A 243      23.693  41.590  26.588  1.00105.88           C
ATOM   1793  CB  ASP A 243      25.090  40.926  26.635  1.00105.88           C
ATOM   1794  CG  ASP A 243      25.618  40.801  28.056  1.00105.88           C
ATOM   1795  OD1 ASP A 243      25.085  41.490  28.966  1.00105.88           O
ATOM   1796  OD2 ASP A 243      26.576  40.005  28.246  1.00105.88           O
ATOM   1797  C   ASP A 243      22.705  40.741  27.333  1.00105.88           C
ATOM   1798  O   ASP A 243      22.398  39.631  26.899  1.00105.88           O
ATOM   1799  N   GLY A 244      22.219  41.213  28.500  1.00 49.26           N
ATOM   1800  CA  GLY A 244      21.279  40.449  29.274  1.00 49.26           C
ATOM   1801  C   GLY A 244      22.021  39.740  30.362  1.00 49.26           C
ATOM   1802  O   GLY A 244      21.470  38.886  31.056  1.00 49.26           O
ATOM   1803  N   GLU A 245      23.318  40.046  30.505  1.00102.73           N
ATOM   1804  CA  GLU A 245      24.107  39.425  31.522  1.00102.73           C
ATOM   1805  CB  GLU A 245      25.591  39.407  31.132  1.00102.73           C
ATOM   1806  CG  GLU A 245      26.470  38.500  31.981  1.00102.73           C
ATOM   1807  CD  GLU A 245      27.853  38.510  31.345  1.00102.73           C
ATOM   1808  OE1 GLU A 245      27.998  39.135  30.261  1.00102.73           O
ATOM   1809  OE2 GLU A 245      28.783  37.892  31.928  1.00102.73           O
ATOM   1810  C   GLU A 245      23.947  40.215  32.785  1.00102.73           C
ATOM   1811  O   GLU A 245      23.726  41.424  32.743  1.00102.73           O
ATOM   1812  N   TRP A 246      24.034  39.535  33.951  1.00101.17           N
ATOM   1813  CA  TRP A 246      23.985  40.207  35.223  1.00101.17           C
ATOM   1814  CB  TRP A 246      23.288  39.380  36.308  1.00101.17           C
ATOM   1815  CG  TRP A 246      21.817  39.186  36.048  1.00101.17           C
ATOM   1816  CD2 TRP A 246      20.846  40.220  36.239  1.00101.17           C
ATOM   1817  CD1 TRP A 246      21.134  38.084  35.619  1.00101.17           C
ATOM   1818  NE1 TRP A 246      19.790  38.366  35.549  1.00101.17           N
ATOM   1819  CE2 TRP A 246      19.600  39.678  35.929  1.00101.17           C
ATOM   1820  CE3 TRP A 246      20.978  41.513  36.661  1.00101.17           C
ATOM   1821  CZ2 TRP A 246      18.463  40.424  36.037  1.00101.17           C
ATOM   1822  CZ3 TRP A 246      19.830  42.268  36.757  1.00101.17           C
ATOM   1823  CH2 TRP A 246      18.598  41.731  36.452  1.00101.17           C
ATOM   1824  C   TRP A 246      25.421  40.395  35.631  1.00101.17           C
ATOM   1825  O   TRP A 246      26.136  39.414  35.838  1.00101.17           O
ATOM   1826  N   MET A 247      25.891  41.668  35.665  1.00127.53           N
ATOM   1827  CA  MET A 247      27.280  41.977  35.910  1.00127.53           C
ATOM   1828  CB  MET A 247      27.651  43.437  35.606  1.00127.53           C
ATOM   1829  CG  MET A 247      27.835  43.773  34.129  1.00127.53           C
ATOM   1830  SD  MET A 247      28.553  45.423  33.867  1.00127.53           S
ATOM   1831  CE  MET A 247      28.834  45.208  32.087  1.00127.53           C
ATOM   1832  C   MET A 247      27.858  41.740  37.272  1.00127.53           C
ATOM   1833  O   MET A 247      28.747  40.905  37.424  1.00127.53           O
ATOM   1834  N   VAL A 248      27.370  42.425  38.327  1.00148.79           N
ATOM   1835  CA  VAL A 248      28.150  42.236  39.519  1.00148.79           C
ATOM   1836  CB  VAL A 248      29.335  43.157  39.621  1.00148.79           C
ATOM   1837  CG1 VAL A 248      28.850  44.612  39.615  1.00148.79           C
ATOM   1838  CG2 VAL A 248      30.144  42.771  40.870  1.00148.79           C
ATOM   1839  C   VAL A 248      27.322  42.363  40.747  1.00148.79           C
ATOM   1840  O   VAL A 248      26.613  43.331  41.024  1.00148.79           O
ATOM   1841  N   PRO A 249      27.459  41.309  41.478  1.00171.96           N
ATOM   1842  CA  PRO A 249      26.722  41.150  42.698  1.00171.96           C
ATOM   1843  CD  PRO A 249      27.795  40.040  40.854  1.00171.96           C
ATOM   1844  CB  PRO A 249      26.715  39.636  42.949  1.00171.96           C
ATOM   1845  CG  PRO A 249      27.771  39.042  42.010  1.00171.96           C
ATOM   1846  C   PRO A 249      27.225  41.970  43.855  1.00171.96           C
ATOM   1847  O   PRO A 249      28.428  41.981  44.103  1.00171.96           O
ATOM   1848  N   ILE A 250      26.318  42.658  44.582  1.00 82.09           N
ATOM   1849  CA  ILE A 250      26.667  43.346  45.797  1.00 82.09           C
ATOM   1850  CB  ILE A 250      26.605  44.841  45.708  1.00 82.09           C
ATOM   1851  CG2 ILE A 250      26.762  45.397  47.136  1.00 82.09           C
ATOM   1852  CG1 ILE A 250      27.645  45.369  44.706  1.00 82.09           C
ATOM   1853  CD1 ILE A 250      27.438  46.833  44.318  1.00 82.09           C
ATOM   1854  C   ILE A 250      25.692  42.955  46.876  1.00 82.09           C
ATOM   1855  O   ILE A 250      24.480  43.059  46.686  1.00 82.09           O
ATOM   1856  N   GLY A 251      26.209  42.509  48.050  1.00 62.04           N
ATOM   1857  CA  GLY A 251      25.367  42.172  49.179  1.00 62.04           C
ATOM   1858  C   GLY A 251      24.957  40.739  49.040  1.00 62.04           C
ATOM   1859  O   GLY A 251      25.093  40.176  47.969  1.00 62.04           O
ATOM   1860  N   ARG A 252      24.442  40.084  50.101  1.00133.69           N
ATOM   1861  CA  ARG A 252      24.055  38.707  49.921  1.00133.69           C
ATOM   1862  CB  ARG A 252      25.186  37.693  50.182  1.00133.69           C
ATOM   1863  CG  ARG A 252      25.724  37.729  51.617  1.00133.69           C
ATOM   1864  CD  ARG A 252      26.844  36.721  51.901  1.00133.69           C
ATOM   1865  NE  ARG A 252      28.092  37.238  51.269  1.00133.69           N
ATOM   1866  CZ  ARG A 252      29.288  36.609  51.471  1.00133.69           C
ATOM   1867  NH1 ARG A 252      29.363  35.498  52.261  1.00133.69           N
ATOM   1868  NH2 ARG A 252      30.416  37.094  50.873  1.00133.69           N
ATOM   1869  C   ARG A 252      22.995  38.396  50.922  1.00133.69           C
ATOM   1870  O   ARG A 252      22.605  39.248  51.716  1.00133.69           O
ATOM   1871  N   CYS A 253      22.480  37.152  50.876  1.00 88.05           N
ATOM   1872  CA  CYS A 253      21.496  36.733  51.831  1.00 88.05           C
ATOM   1873  CB  CYS A 253      20.163  36.311  51.204  1.00 88.05           C
ATOM   1874  SG  CYS A 253      19.237  37.684  50.483  1.00 88.05           S
ATOM   1875  C   CYS A 253      21.994  35.483  52.482  1.00 88.05           C
ATOM   1876  O   CYS A 253      22.608  34.646  51.825  1.00 88.05           O
ATOM   1877  N   THR A 254      21.709  35.329  53.793  1.00 64.05           N
ATOM   1878  CA  THR A 254      22.099  34.178  54.559  1.00 64.05           C
ATOM   1879  CB  THR A 254      22.991  34.545  55.699  1.00 64.05           C
ATOM   1880  OG1 THR A 254      24.193  35.139  55.229  1.00 64.05           O
ATOM   1881  CG2 THR A 254      23.273  33.277  56.504  1.00 64.05           C
ATOM   1882  C   THR A 254      20.865  33.575  55.173  1.00 64.05           C
ATOM   1883  O   THR A 254      19.986  34.298  55.640  1.00 64.05           O
ATOM   1884  N   CYS A 255      20.782  32.223  55.196  1.00 70.06           N
ATOM   1885  CA  CYS A 255      19.664  31.511  55.768  1.00 70.06           C
ATOM   1886  CB  CYS A 255      19.702  29.995  55.504  1.00 70.06           C
ATOM   1887  SG  CYS A 255      19.580  29.624  53.730  1.00 70.06           S
ATOM   1888  C   CYS A 255      19.640  31.731  57.256  1.00 70.06           C
ATOM   1889  O   CYS A 255      20.645  31.556  57.942  1.00 70.06           O
ATOM   1890  N   LYS A 256      18.451  32.088  57.790  1.00131.61           N
ATOM   1891  CA  LYS A 256      18.263  32.425  59.177  1.00131.61           C
ATOM   1892  CB  LYS A 256      17.015  33.297  59.420  1.00131.61           C
ATOM   1893  CG  LYS A 256      15.694  32.631  59.032  1.00131.61           C
ATOM   1894  CD  LYS A 256      14.466  33.378  59.563  1.00131.61           C
ATOM   1895  CE  LYS A 256      13.132  32.795  59.093  1.00131.61           C
ATOM   1896  NZ  LYS A 256      13.000  32.960  57.628  1.00131.61           N
ATOM   1897  C   LYS A 256      18.158  31.180  59.994  1.00131.61           C
ATOM   1898  O   LYS A 256      18.179  30.066  59.474  1.00131.61           O
ATOM   1899  N   PRO A 257      18.046  31.360  61.286  1.00 92.58           N
ATOM   1900  CA  PRO A 257      18.018  30.248  62.183  1.00 92.58           C
ATOM   1901  CD  PRO A 257      18.490  32.567  61.959  1.00 92.58           C
ATOM   1902  CB  PRO A 257      18.047  30.831  63.600  1.00 92.58           C
ATOM   1903  CG  PRO A 257      17.979  32.360  63.394  1.00 92.58           C
ATOM   1904  C   PRO A 257      16.898  29.319  61.881  1.00 92.58           C
ATOM   1905  O   PRO A 257      15.812  29.768  61.514  1.00 92.58           O
ATOM   1906  N   GLY A 258      17.177  28.008  61.997  1.00 33.12           N
ATOM   1907  CA  GLY A 258      16.210  26.993  61.728  1.00 33.12           C
ATOM   1908  C   GLY A 258      16.271  26.646  60.270  1.00 33.12           C
ATOM   1909  O   GLY A 258      15.610  25.705  59.832  1.00 33.12           O
ATOM   1910  N   TYR A 259      17.072  27.391  59.477  1.00 56.02           N
ATOM   1911  CA  TYR A 259      17.123  27.128  58.061  1.00 56.02           C
ATOM   1912  CB  TYR A 259      16.405  28.198  57.220  1.00 56.02           C
ATOM   1913  CG  TYR A 259      14.956  28.160  57.563  1.00 56.02           C
ATOM   1914  CD1 TYR A 259      14.115  27.258  56.953  1.00 56.02           C
ATOM   1915  CD2 TYR A 259      14.439  29.031  58.494  1.00 56.02           C
ATOM   1916  CE1 TYR A 259      12.778  27.224  57.273  1.00 56.02           C
ATOM   1917  CE2 TYR A 259      13.103  29.001  58.817  1.00 56.02           C
ATOM   1918  CZ  TYR A 259      12.269  28.095  58.207  1.00 56.02           C
ATOM   1919  OH  TYR A 259      10.897  28.062  58.538  1.00 56.02           O
ATOM   1920  C   TYR A 259      18.550  27.108  57.594  1.00 56.02           C
ATOM   1921  O   TYR A 259      19.420  27.741  58.190  1.00 56.02           O
ATOM   1922  N   GLU A 260      18.821  26.358  56.499  1.00 60.38           N
ATOM   1923  CA  GLU A 260      20.140  26.294  55.923  1.00 60.38           C
ATOM   1924  CB  GLU A 260      20.906  24.996  56.237  1.00 60.38           C
ATOM   1925  CG  GLU A 260      20.239  23.726  55.707  1.00 60.38           C
ATOM   1926  CD  GLU A 260      21.123  22.553  56.102  1.00 60.38           C
ATOM   1927  OE1 GLU A 260      22.358  22.638  55.865  1.00 60.38           O
ATOM   1928  OE2 GLU A 260      20.578  21.560  56.653  1.00 60.38           O
ATOM   1929  C   GLU A 260      20.012  26.396  54.430  1.00 60.38           C
ATOM   1930  O   GLU A 260      18.919  26.333  53.872  1.00 60.38           O
ATOM   1931  N   PRO A 261      21.118  26.631  53.780  1.00166.87           N
ATOM   1932  CA  PRO A 261      21.108  26.716  52.343  1.00166.87           C
ATOM   1933  CD  PRO A 261      22.116  27.514  54.366  1.00166.87           C
ATOM   1934  CB  PRO A 261      22.395  27.443  51.961  1.00166.87           C
ATOM   1935  CG  PRO A 261      22.712  28.307  53.193  1.00166.87           C
ATOM   1936  C   PRO A 261      20.987  25.380  51.682  1.00166.87           C
ATOM   1937  O   PRO A 261      21.734  24.469  52.036  1.00166.87           O
ATOM   1938  N   GLU A 262      20.076  25.250  50.701  1.00 96.98           N
ATOM   1939  CA  GLU A 262      19.981  24.047  49.927  1.00 96.98           C
ATOM   1940  CB  GLU A 262      18.740  23.194  50.243  1.00 96.98           C
ATOM   1941  CG  GLU A 262      18.589  21.967  49.340  1.00 96.98           C
ATOM   1942  CD  GLU A 262      19.689  20.974  49.680  1.00 96.98           C
ATOM   1943  OE1 GLU A 262      19.822  20.626  50.883  1.00 96.98           O
ATOM   1944  OE2 GLU A 262      20.411  20.551  48.738  1.00 96.98           O
ATOM   1945  C   GLU A 262      19.848  24.514  48.522  1.00 96.98           C
ATOM   1946  O   GLU A 262      18.818  25.065  48.139  1.00 96.98           O
ATOM   1947  N   ASN A 263      20.898  24.319  47.705  1.00118.62           N
ATOM   1948  CA  ASN A 263      20.820  24.803  46.361  1.00118.62           C
ATOM   1949  CB  ASN A 263      19.579  24.310  45.597  1.00118.62           C
ATOM   1950  CG  ASN A 263      19.721  24.733  44.143  1.00118.62           C
ATOM   1951  OD1 ASN A 263      20.627  24.297  43.434  1.00118.62           O
ATOM   1952  ND2 ASN A 263      18.791  25.611  43.681  1.00118.62           N
ATOM   1953  C   ASN A 263      20.805  26.302  46.415  1.00118.62           C
ATOM   1954  O   ASN A 263      20.595  26.913  47.461  1.00118.62           O
ATOM   1955  N   SER A 264      21.063  26.958  45.276  1.00102.35           N
ATOM   1956  CA  SER A 264      21.064  28.387  45.311  1.00102.35           C
ATOM   1957  CB  SER A 264      21.433  29.024  43.961  1.00102.35           C
ATOM   1958  OG  SER A 264      20.454  28.699  42.985  1.00102.35           O
ATOM   1959  C   SER A 264      19.688  28.824  45.657  1.00102.35           C
ATOM   1960  O   SER A 264      19.493  29.766  46.422  1.00102.35           O
ATOM   1961  N   VAL A 265      18.671  28.128  45.131  1.00103.25           N
ATOM   1962  CA  VAL A 265      17.380  28.646  45.431  1.00103.25           C
ATOM   1963  CB  VAL A 265      16.385  28.490  44.318  1.00103.25           C
ATOM   1964  CG1 VAL A 265      16.236  26.998  43.978  1.00103.25           C
ATOM   1965  CG2 VAL A 265      15.073  29.159  44.760  1.00103.25           C
ATOM   1966  C   VAL A 265      16.820  27.998  46.651  1.00103.25           C
ATOM   1967  O   VAL A 265      16.575  26.793  46.692  1.00103.25           O
ATOM   1968  N   ALA A 266      16.662  28.828  47.700  1.00102.30           N
ATOM   1969  CA  ALA A 266      15.931  28.517  48.884  1.00102.30           C
ATOM   1970  CB  ALA A 266      14.823  27.464  48.688  1.00102.30           C
ATOM   1971  C   ALA A 266      16.771  28.078  50.023  1.00102.30           C
ATOM   1972  O   ALA A 266      17.891  27.582  49.896  1.00102.30           O
ATOM   1973  N   CYS A 267      16.183  28.288  51.208  1.00 56.32           N
ATOM   1974  CA  CYS A 267      16.734  27.805  52.422  1.00 56.32           C
ATOM   1975  CB  CYS A 267      16.668  28.824  53.573  1.00 56.32           C
ATOM   1976  SG  CYS A 267      17.717  30.270  53.244  1.00 56.32           S
ATOM   1977  C   CYS A 267      15.855  26.649  52.759  1.00 56.32           C
ATOM   1978  O   CYS A 267      14.674  26.638  52.412  1.00 56.32           O
ATOM   1979  N   LYS A 268      16.421  25.620  53.409  1.00123.68           N
ATOM   1980  CA  LYS A 268      15.642  24.462  53.719  1.00123.68           C
ATOM   1981  CB  LYS A 268      16.308  23.157  53.249  1.00123.68           C
ATOM   1982  CG  LYS A 268      15.407  21.924  53.322  1.00123.68           C
ATOM   1983  CD  LYS A 268      15.980  20.716  52.577  1.00123.68           C
ATOM   1984  CE  LYS A 268      16.400  21.026  51.137  1.00123.68           C
ATOM   1985  NZ  LYS A 268      15.226  21.452  50.342  1.00123.68           N
ATOM   1986  C   LYS A 268      15.540  24.394  55.205  1.00123.68           C
ATOM   1987  O   LYS A 268      16.443  24.829  55.916  1.00123.68           O
ATOM   1988  N   ALA A 269      14.414  23.864  55.715  1.00 26.31           N
ATOM   1989  CA  ALA A 269      14.270  23.735  57.131  1.00 26.31           C
ATOM   1990  CB  ALA A 269      12.863  23.285  57.562  1.00 26.31           C
ATOM   1991  C   ALA A 269      15.244  22.686  57.551  1.00 26.31           C
ATOM   1992  O   ALA A 269      15.533  21.763  56.790  1.00 26.31           O
ATOM   1993  N   CYS A 270      15.792  22.806  58.776  1.00 46.67           N
ATOM   1994  CA  CYS A 270      16.735  21.816  59.208  1.00 46.67           C
ATOM   1995  CB  CYS A 270      17.406  22.119  60.566  1.00 46.67           C
ATOM   1996  SG  CYS A 270      18.478  23.591  60.556  1.00 46.67           S
ATOM   1997  C   CYS A 270      15.989  20.523  59.317  1.00 46.67           C
ATOM   1998  O   CYS A 270      14.789  20.487  59.589  1.00 46.67           O
ATOM   1999  N   PRO A 271      16.690  19.455  59.069  1.00145.61           N
ATOM   2000  CA  PRO A 271      16.068  18.161  59.121  1.00145.61           C
ATOM   2001  CD  PRO A 271      17.763  19.501  58.090  1.00145.61           C
ATOM   2002  CB  PRO A 271      17.022  17.208  58.407  1.00145.61           C
ATOM   2003  CG  PRO A 271      17.762  18.121  57.413  1.00145.61           C
ATOM   2004  C   PRO A 271      15.786  17.777  60.530  1.00145.61           C
ATOM   2005  O   PRO A 271      16.318  18.404  61.444  1.00145.61           O
ATOM   2006  N   ALA A 272      14.915  16.777  60.739  1.00 27.02           N
ATOM   2007  CA  ALA A 272      14.685  16.370  62.087  1.00 27.02           C
ATOM   2008  CB  ALA A 272      13.635  15.253  62.228  1.00 27.02           C
ATOM   2009  C   ALA A 272      15.990  15.837  62.576  1.00 27.02           C
ATOM   2010  O   ALA A 272      16.696  15.139  61.849  1.00 27.02           O
ATOM   2011  N   GLY A 273      16.342  16.164  63.835  1.00 29.45           N
ATOM   2012  CA  GLY A 273      17.566  15.688  64.407  1.00 29.45           C
ATOM   2013  C   GLY A 273      18.665  16.704  64.250  1.00 29.45           C
ATOM   2014  O   GLY A 273      19.799  16.436  64.642  1.00 29.45           O
ATOM   2015  N   THR A 274      18.378  17.898  63.686  1.00109.98           N
ATOM   2016  CA  THR A 274      19.436  18.861  63.498  1.00109.98           C
ATOM   2017  CB  THR A 274      19.880  18.952  62.059  1.00109.98           C
ATOM   2018  OG1 THR A 274      21.073  19.708  61.933  1.00109.98           O
ATOM   2019  CG2 THR A 274      18.770  19.598  61.228  1.00109.98           C
ATOM   2020  C   THR A 274      18.963  20.214  63.967  1.00109.98           C
ATOM   2021  O   THR A 274      17.792  20.380  64.308  1.00109.98           O
ATOM   2022  N   PHE A 275      19.878  21.216  64.047  1.00158.41           N
ATOM   2023  CA  PHE A 275      19.477  22.528  64.501  1.00158.41           C
ATOM   2024  CB  PHE A 275      19.520  22.682  66.033  1.00158.41           C
ATOM   2025  CG  PHE A 275      20.950  22.661  66.462  1.00158.41           C
ATOM   2026  CD1 PHE A 275      21.606  21.472  66.688  1.00158.41           C
ATOM   2027  CD2 PHE A 275      21.640  23.840  66.628  1.00158.41           C
ATOM   2028  CE1 PHE A 275      22.924  21.461  67.081  1.00158.41           C
ATOM   2029  CE2 PHE A 275      22.957  23.834  67.022  1.00158.41           C
ATOM   2030  CZ  PHE A 275      23.603  22.643  67.250  1.00158.41           C
ATOM   2031  C   PHE A 275      20.409  23.581  63.956  1.00158.41           C
ATOM   2032  O   PHE A 275      21.490  23.274  63.455  1.00158.41           O
ATOM   2033  N   LYS A 276      19.973  24.866  64.011  1.00126.70           N
ATOM   2034  CA  LYS A 276      20.799  25.991  63.647  1.00126.70           C
ATOM   2035  CB  LYS A 276      20.818  26.306  62.141  1.00126.70           C
ATOM   2036  CG  LYS A 276      21.944  27.271  61.759  1.00126.70           C
ATOM   2037  CD  LYS A 276      22.275  27.274  60.266  1.00126.70           C
ATOM   2038  CE  LYS A 276      21.706  28.473  59.508  1.00126.70           C
ATOM   2039  NZ  LYS A 276      22.680  29.586  59.497  1.00126.70           N
ATOM   2040  C   LYS A 276      20.263  27.193  64.376  1.00126.70           C
ATOM   2041  O   LYS A 276      19.100  27.566  64.221  1.00126.70           O
ATOM   2042  N   ALA A 277      21.106  27.764  65.260  1.00 81.61           N
ATOM   2043  CA  ALA A 277      20.829  28.883  66.123  1.00 81.61           C
ATOM   2044  CB  ALA A 277      21.850  28.997  67.266  1.00 81.61           C
ATOM   2045  C   ALA A 277      20.779  30.230  65.462  1.00 81.61           C
ATOM   2046  O   ALA A 277      19.939  31.058  65.814  1.00 81.61           O
ATOM   2047  N   SER A 278      21.694  30.515  64.514  1.00 49.03           N
ATOM   2048  CA  SER A 278      21.760  31.868  64.031  1.00 49.03           C
ATOM   2049  CB  SER A 278      23.033  32.614  64.462  1.00 49.03           C
ATOM   2050  OG  SER A 278      24.173  32.000  63.880  1.00 49.03           O
ATOM   2051  C   SER A 278      21.755  31.886  62.545  1.00 49.03           C
ATOM   2052  O   SER A 278      21.721  30.846  61.889  1.00 49.03           O
ATOM   2053  N   GLN A 279      21.763  33.112  61.985  1.00107.05           N
ATOM   2054  CA  GLN A 279      21.753  33.279  60.565  1.00107.05           C
ATOM   2055  CB  GLN A 279      21.112  34.597  60.113  1.00107.05           C
ATOM   2056  CG  GLN A 279      21.102  34.776  58.595  1.00107.05           C
ATOM   2057  CD  GLN A 279      20.653  36.199  58.310  1.00107.05           C
ATOM   2058  OE1 GLN A 279      21.227  37.157  58.828  1.00107.05           O
ATOM   2059  NE2 GLN A 279      19.595  36.343  57.470  1.00107.05           N
ATOM   2060  C   GLN A 279      23.162  33.327  60.092  1.00107.05           C
ATOM   2061  O   GLN A 279      23.814  34.365  60.200  1.00107.05           O
ATOM   2062  N   GLU A 280      23.659  32.201  59.538  1.00114.86           N
ATOM   2063  CA  GLU A 280      24.997  32.188  59.035  1.00114.86           C
ATOM   2064  CB  GLU A 280      26.058  31.649  60.006  1.00114.86           C
ATOM   2065  CG  GLU A 280      25.958  30.157  60.305  1.00114.86           C
ATOM   2066  CD  GLU A 280      27.249  29.782  61.019  1.00114.86           C
ATOM   2067  OE1 GLU A 280      28.037  30.714  61.334  1.00114.86           O
ATOM   2068  OE2 GLU A 280      27.467  28.564  61.256  1.00114.86           O
ATOM   2069  C   GLU A 280      25.047  31.339  57.801  1.00114.86           C
ATOM   2070  O   GLU A 280      24.052  30.756  57.377  1.00114.86           O
ATOM   2071  N   ALA A 281      26.224  31.324  57.156  1.00 71.96           N
ATOM   2072  CA  ALA A 281      26.527  30.612  55.948  1.00 71.96           C
ATOM   2073  CB  ALA A 281      27.916  30.965  55.387  1.00 71.96           C
ATOM   2074  C   ALA A 281      26.502  29.120  56.170  1.00 71.96           C
ATOM   2075  O   ALA A 281      26.347  28.360  55.218  1.00 71.96           O
ATOM   2076  N   GLU A 282      26.742  28.652  57.412  1.00 95.62           N
ATOM   2077  CA  GLU A 282      26.920  27.244  57.686  1.00 95.62           C
ATOM   2078  CB  GLU A 282      27.677  26.971  58.996  1.00 95.62           C
ATOM   2079  CG  GLU A 282      29.138  27.420  58.933  1.00 95.62           C
ATOM   2080  CD  GLU A 282      29.818  26.638  57.817  1.00 95.62           C
ATOM   2081  OE1 GLU A 282      29.241  25.610  57.372  1.00 95.62           O
ATOM   2082  OE2 GLU A 282      30.926  27.063  57.392  1.00 95.62           O
ATOM   2083  C   GLU A 282      25.650  26.438  57.701  1.00 95.62           C
ATOM   2084  O   GLU A 282      24.544  26.966  57.788  1.00 95.62           O
ATOM   2085  N   GLY A 283      25.813  25.095  57.593  1.00 28.11           N
ATOM   2086  CA  GLY A 283      24.726  24.149  57.549  1.00 28.11           C
ATOM   2087  C   GLY A 283      24.237  23.856  58.942  1.00 28.11           C
ATOM   2088  O   GLY A 283      24.810  24.318  59.927  1.00 28.11           O
ATOM   2089  N   CYS A 284      23.144  23.062  59.047  1.00 53.89           N
ATOM   2090  CA  CYS A 284      22.563  22.724  60.322  1.00 53.89           C
ATOM   2091  CB  CYS A 284      21.149  22.103  60.214  1.00 53.89           C
ATOM   2092  SG  CYS A 284      19.989  23.142  59.267  1.00 53.89           S
ATOM   2093  C   CYS A 284      23.444  21.721  61.007  1.00 53.89           C
ATOM   2094  O   CYS A 284      23.948  20.786  60.385  1.00 53.89           O
ATOM   2095  N   SER A 285      23.673  21.911  62.325  1.00 79.41           N
ATOM   2096  CA  SER A 285      24.470  20.984  63.078  1.00 79.41           C
ATOM   2097  CB  SER A 285      25.275  21.640  64.212  1.00 79.41           C
ATOM   2098  OG  SER A 285      26.031  20.656  64.902  1.00 79.41           O
ATOM   2099  C   SER A 285      23.560  19.966  63.700  1.00 79.41           C
ATOM   2100  O   SER A 285      22.419  20.264  64.047  1.00 79.41           O
ATOM   2101  N   HIS A 286      24.065  18.729  63.878  1.00 84.40           N
ATOM   2102  CA  HIS A 286      23.296  17.657  64.455  1.00 84.40           C
ATOM   2103  ND1 HIS A 286      26.410  16.845  64.104  1.00 84.40           N
ATOM   2104  CG  HIS A 286      25.359  16.196  64.714  1.00 84.40           C
ATOM   2105  CB  HIS A 286      23.938  16.274  64.235  1.00 84.40           C
ATOM   2106  NE2 HIS A 286      27.267  15.728  65.825  1.00 84.40           N
ATOM   2107  CD2 HIS A 286      25.900  15.519  65.763  1.00 84.40           C
ATOM   2108  CE1 HIS A 286      27.527  16.530  64.809  1.00 84.40           C
ATOM   2109  C   HIS A 286      23.162  17.904  65.928  1.00 84.40           C
ATOM   2110  O   HIS A 286      23.978  18.602  66.526  1.00 84.40           O
ATOM   2111  N   CYS A 287      22.108  17.343  66.559  1.00 66.57           N
ATOM   2112  CA  CYS A 287      21.880  17.617  67.954  1.00 66.57           C
ATOM   2113  CB  CYS A 287      20.521  17.157  68.488  1.00 66.57           C
ATOM   2114  SG  CYS A 287      19.184  18.083  67.705  1.00 66.57           S
ATOM   2115  C   CYS A 287      22.926  16.973  68.810  1.00 66.57           C
ATOM   2116  O   CYS A 287      23.438  15.891  68.537  1.00 66.57           O
ATOM   2117  N   PRO A 288      23.210  17.678  69.873  1.00173.27           N
ATOM   2118  CA  PRO A 288      24.188  17.277  70.856  1.00173.27           C
ATOM   2119  CD  PRO A 288      23.070  19.126  69.812  1.00173.27           C
ATOM   2120  CB  PRO A 288      24.501  18.531  71.671  1.00173.27           C
ATOM   2121  CG  PRO A 288      24.172  19.690  70.718  1.00173.27           C
ATOM   2122  C   PRO A 288      23.673  16.163  71.721  1.00173.27           C
ATOM   2123  O   PRO A 288      22.564  15.690  71.492  1.00173.27           O
ATOM   2124  N   SER A 289      24.475  15.711  72.708  1.00 42.77           N
ATOM   2125  CA  SER A 289      24.083  14.619  73.557  1.00 42.77           C
ATOM   2126  CB  SER A 289      25.257  13.997  74.336  1.00 42.77           C
ATOM   2127  OG  SER A 289      25.799  14.943  75.246  1.00 42.77           O
ATOM   2128  C   SER A 289      23.056  15.059  74.561  1.00 42.77           C
ATOM   2129  O   SER A 289      22.904  16.245  74.849  1.00 42.77           O
ATOM   2130  N   ASN A 290      22.329  14.065  75.121  1.00 74.46           N
ATOM   2131  CA  ASN A 290      21.321  14.248  76.125  1.00 74.46           C
ATOM   2132  CB  ASN A 290      21.899  14.732  77.465  1.00 74.46           C
ATOM   2133  CG  ASN A 290      22.857  13.662  77.973  1.00 74.46           C
ATOM   2134  OD1 ASN A 290      23.970  13.964  78.399  1.00 74.46           O
ATOM   2135  ND2 ASN A 290      22.419  12.376  77.925  1.00 74.46           N
ATOM   2136  C   ASN A 290      20.321  15.253  75.657  1.00 74.46           C
ATOM   2137  O   ASN A 290      20.012  16.210  76.365  1.00 74.46           O
ATOM   2138  N   SER A 291      19.777  15.054  74.442  1.00 44.64           N
ATOM   2139  CA  SER A 291      18.826  15.994  73.926  1.00 44.64           C
ATOM   2140  CB  SER A 291      19.435  16.969  72.902  1.00 44.64           C
ATOM   2141  OG  SER A 291      18.454  17.897  72.465  1.00 44.64           O
ATOM   2142  C   SER A 291      17.727  15.234  73.248  1.00 44.64           C
ATOM   2143  O   SER A 291      17.875  14.061  72.908  1.00 44.64           O
ATOM   2144  N   ARG A 292      16.574  15.900  73.042  1.00138.51           N
ATOM   2145  CA  ARG A 292      15.445  15.254  72.429  1.00138.51           C
ATOM   2146  CB  ARG A 292      14.105  15.702  73.030  1.00138.51           C
ATOM   2147  CG  ARG A 292      13.902  17.214  72.945  1.00138.51           C
ATOM   2148  CD  ARG A 292      12.636  17.712  73.642  1.00138.51           C
ATOM   2149  NE  ARG A 292      11.474  17.376  72.775  1.00138.51           N
ATOM   2150  CZ  ARG A 292      10.221  17.746  73.163  1.00138.51           C
ATOM   2151  NH1 ARG A 292      10.043  18.390  74.354  1.00138.51           N
ATOM   2152  NH2 ARG A 292       9.147  17.477  72.364  1.00138.51           N
ATOM   2153  C   ARG A 292      15.433  15.596  70.972  1.00138.51           C
ATOM   2154  O   ARG A 292      15.648  16.746  70.597  1.00138.51           O
ATOM   2155  N   SER A 293      15.148  14.592  70.114  1.00 81.05           N
ATOM   2156  CA  SER A 293      15.199  14.764  68.686  1.00 81.05           C
ATOM   2157  CB  SER A 293      14.763  13.513  67.905  1.00 81.05           C
ATOM   2158  OG  SER A 293      14.839  13.758  66.509  1.00 81.05           O
ATOM   2159  C   SER A 293      14.303  15.894  68.284  1.00 81.05           C
ATOM   2160  O   SER A 293      13.148  15.989  68.695  1.00 81.05           O
ATOM   2161  N   PRO A 294      14.871  16.779  67.504  1.00155.34           N
ATOM   2162  CA  PRO A 294      14.100  17.919  67.083  1.00155.34           C
ATOM   2163  CD  PRO A 294      16.211  17.197  67.872  1.00155.34           C
ATOM   2164  CB  PRO A 294      15.051  19.096  66.943  1.00155.34           C
ATOM   2165  CG  PRO A 294      16.175  18.735  67.907  1.00155.34           C
ATOM   2166  C   PRO A 294      13.250  17.751  65.879  1.00155.34           C
ATOM   2167  O   PRO A 294      13.479  16.847  65.076  1.00155.34           O
ATOM   2168  N   ALA A 295      12.255  18.646  65.768  1.00 38.21           N
ATOM   2169  CA  ALA A 295      11.386  18.739  64.644  1.00 38.21           C
ATOM   2170  CB  ALA A 295      10.033  19.401  64.957  1.00 38.21           C
ATOM   2171  C   ALA A 295      12.085  19.598  63.647  1.00 38.21           C
ATOM   2172  O   ALA A 295      13.144  20.162  63.916  1.00 38.21           O
ATOM   2173  N   GLU A 296      11.488  19.705  62.452  1.00 78.42           N
ATOM   2174  CA  GLU A 296      12.039  20.458  61.370  1.00 78.42           C
ATOM   2175  CB  GLU A 296      11.130  20.390  60.131  1.00 78.42           C
ATOM   2176  CG  GLU A 296      11.772  20.848  58.824  1.00 78.42           C
ATOM   2177  CD  GLU A 296      10.749  20.606  57.722  1.00 78.42           C
ATOM   2178  OE1 GLU A 296       9.764  21.388  57.644  1.00 78.42           O
ATOM   2179  OE2 GLU A 296      10.933  19.627  56.951  1.00 78.42           O
ATOM   2180  C   GLU A 296      12.165  21.892  61.796  1.00 78.42           C
ATOM   2181  O   GLU A 296      11.399  22.382  62.623  1.00 78.42           O
ATOM   2182  N   ALA A 297      13.168  22.590  61.223  1.00234.11           N
ATOM   2183  CA  ALA A 297      13.448  23.982  61.457  1.00234.11           C
ATOM   2184  CB  ALA A 297      12.382  24.922  60.865  1.00234.11           C
ATOM   2185  C   ALA A 297      13.601  24.309  62.913  1.00234.11           C
ATOM   2186  O   ALA A 297      12.940  25.217  63.416  1.00234.11           O
ATOM   2187  N   SER A 298      14.504  23.604  63.630  1.00132.82           N
ATOM   2188  CA  SER A 298      14.684  23.896  65.029  1.00132.82           C
ATOM   2189  CB  SER A 298      14.852  22.637  65.898  1.00132.82           C
ATOM   2190  OG  SER A 298      13.670  21.852  65.856  1.00132.82           O
ATOM   2191  C   SER A 298      15.914  24.745  65.226  1.00132.82           C
ATOM   2192  O   SER A 298      16.956  24.539  64.604  1.00132.82           O
ATOM   2193  N   PRO A 299      15.752  25.779  66.020  1.00169.97           N
ATOM   2194  CA  PRO A 299      16.866  26.617  66.407  1.00169.97           C
ATOM   2195  CD  PRO A 299      14.515  26.539  65.928  1.00169.97           C
ATOM   2196  CB  PRO A 299      16.262  27.949  66.846  1.00169.97           C
ATOM   2197  CG  PRO A 299      14.919  28.012  66.099  1.00169.97           C
ATOM   2198  C   PRO A 299      17.737  26.000  67.466  1.00169.97           C
ATOM   2199  O   PRO A 299      18.896  26.397  67.593  1.00169.97           O
ATOM   2200  N   ILE A 300      17.177  25.092  68.292  1.00102.14           N
ATOM   2201  CA  ILE A 300      17.935  24.449  69.328  1.00102.14           C
ATOM   2202  CB  ILE A 300      17.988  25.245  70.601  1.00102.14           C
ATOM   2203  CG2 ILE A 300      16.553  25.360  71.143  1.00102.14           C
ATOM   2204  CG1 ILE A 300      18.985  24.629  71.597  1.00102.14           C
ATOM   2205  CD1 ILE A 300      19.284  25.531  72.793  1.00102.14           C
ATOM   2206  C   ILE A 300      17.235  23.169  69.650  1.00102.14           C
ATOM   2207  O   ILE A 300      16.019  23.070  69.497  1.00102.14           O
ATOM   2208  N   CYS A 301      17.987  22.150  70.107  1.00 64.55           N
ATOM   2209  CA  CYS A 301      17.391  20.895  70.464  1.00 64.55           C
ATOM   2210  CB  CYS A 301      18.368  19.720  70.226  1.00 64.55           C
ATOM   2211  SG  CYS A 301      19.193  19.911  68.606  1.00 64.55           S
ATOM   2212  C   CYS A 301      17.037  21.004  71.925  1.00 64.55           C
ATOM   2213  O   CYS A 301      17.798  21.571  72.710  1.00 64.55           O
ATOM   2214  N   THR A 302      15.857  20.475  72.323  1.00 38.00           N
ATOM   2215  CA  THR A 302      15.395  20.593  73.683  1.00 38.00           C
ATOM   2216  CB  THR A 302      13.919  20.359  73.833  1.00 38.00           C
ATOM   2217  OG1 THR A 302      13.193  21.288  73.043  1.00 38.00           O
ATOM   2218  CG2 THR A 302      13.542  20.520  75.316  1.00 38.00           C
ATOM   2219  C   THR A 302      16.103  19.590  74.531  1.00 38.00           C
ATOM   2220  O   THR A 302      16.524  18.536  74.058  1.00 38.00           O
ATOM   2221  N   CYS A 303      16.254  19.912  75.831  1.00 59.02           N
ATOM   2222  CA  CYS A 303      16.972  19.053  76.729  1.00 59.02           C
ATOM   2223  CB  CYS A 303      17.517  19.758  77.985  1.00 59.02           C
ATOM   2224  SG  CYS A 303      18.963  20.779  77.591  1.00 59.02           S
ATOM   2225  C   CYS A 303      16.141  17.898  77.165  1.00 59.02           C
ATOM   2226  O   CYS A 303      14.916  17.977  77.265  1.00 59.02           O
ATOM   2227  N   ARG A 304      16.830  16.771  77.433  1.00 90.08           N
ATOM   2228  CA  ARG A 304      16.174  15.605  77.936  1.00 90.08           C
ATOM   2229  CB  ARG A 304      17.068  14.359  78.052  1.00 90.08           C
ATOM   2230  CG  ARG A 304      16.319  13.138  78.595  1.00 90.08           C
ATOM   2231  CD  ARG A 304      17.140  11.846  78.598  1.00 90.08           C
ATOM   2232  NE  ARG A 304      16.270  10.769  79.154  1.00 90.08           N
ATOM   2233  CZ  ARG A 304      16.277   9.522  78.601  1.00 90.08           C
ATOM   2234  NH1 ARG A 304      17.073   9.254  77.525  1.00 90.08           N
ATOM   2235  NH2 ARG A 304      15.482   8.543  79.124  1.00 90.08           N
ATOM   2236  C   ARG A 304      15.710  15.969  79.308  1.00 90.08           C
ATOM   2237  O   ARG A 304      16.182  16.943  79.891  1.00 90.08           O
ATOM   2238  N   THR A 305      14.774  15.181  79.867  1.00197.55           N
ATOM   2239  CA  THR A 305      14.142  15.564  81.098  1.00197.55           C
ATOM   2240  CB  THR A 305      13.160  14.546  81.601  1.00197.55           C
ATOM   2241  OG1 THR A 305      13.821  13.317  81.862  1.00197.55           O
ATOM   2242  CG2 THR A 305      12.059  14.349  80.545  1.00197.55           C
ATOM   2243  C   THR A 305      15.141  15.804  82.190  1.00197.55           C
ATOM   2244  O   THR A 305      15.088  16.838  82.840  1.00197.55           O
ATOM   2245  N   GLY A 306      16.084  14.884  82.428  1.00130.36           N
ATOM   2246  CA  GLY A 306      17.056  14.987  83.489  1.00130.36           C
ATOM   2247  C   GLY A 306      18.037  16.108  83.263  1.00130.36           C
ATOM   2248  O   GLY A 306      18.683  16.557  84.208  1.00130.36           O
ATOM   2249  N   TYR A 307      18.215  16.567  82.009  1.00177.31           N
ATOM   2250  CA  TYR A 307      19.334  17.423  81.695  1.00177.31           C
ATOM   2251  CB  TYR A 307      20.031  16.960  80.413  1.00177.31           C
ATOM   2252  CG  TYR A 307      20.352  15.534  80.670  1.00177.31           C
ATOM   2253  CD1 TYR A 307      19.421  14.567  80.370  1.00177.31           C
ATOM   2254  CD2 TYR A 307      21.552  15.165  81.231  1.00177.31           C
ATOM   2255  CE1 TYR A 307      19.685  13.241  80.607  1.00177.31           C
ATOM   2256  CE2 TYR A 307      21.822  13.838  81.469  1.00177.31           C
ATOM   2257  CZ  TYR A 307      20.889  12.878  81.156  1.00177.31           C
ATOM   2258  OH  TYR A 307      21.167  11.517  81.401  1.00177.31           O
ATOM   2259  C   TYR A 307      18.936  18.858  81.494  1.00177.31           C
ATOM   2260  O   TYR A 307      17.767  19.176  81.289  1.00177.31           O
ATOM   2261  N   TYR A 308      19.933  19.778  81.591  1.00 81.44           N
ATOM   2262  CA  TYR A 308      19.651  21.187  81.518  1.00 81.44           C
ATOM   2263  CB  TYR A 308      19.481  21.818  82.910  1.00 81.44           C
ATOM   2264  CG  TYR A 308      18.338  21.104  83.548  1.00 81.44           C
ATOM   2265  CD1 TYR A 308      17.039  21.480  83.294  1.00 81.44           C
ATOM   2266  CD2 TYR A 308      18.569  20.045  84.396  1.00 81.44           C
ATOM   2267  CE1 TYR A 308      15.989  20.813  83.881  1.00 81.44           C
ATOM   2268  CE2 TYR A 308      17.524  19.375  84.986  1.00 81.44           C
ATOM   2269  CZ  TYR A 308      16.229  19.759  84.729  1.00 81.44           C
ATOM   2270  OH  TYR A 308      15.150  19.077  85.330  1.00 81.44           O
ATOM   2271  C   TYR A 308      20.766  21.916  80.817  1.00 81.44           C
ATOM   2272  O   TYR A 308      21.725  21.309  80.341  1.00 81.44           O
ATOM   2273  N   ARG A 309      20.616  23.257  80.686  1.00113.93           N
ATOM   2274  CA  ARG A 309      21.610  24.115  80.101  1.00113.93           C
ATOM   2275  CB  ARG A 309      21.293  24.583  78.666  1.00113.93           C
ATOM   2276  CG  ARG A 309      21.566  23.571  77.548  1.00113.93           C
ATOM   2277  CD  ARG A 309      21.504  24.223  76.160  1.00113.93           C
ATOM   2278  NE  ARG A 309      22.026  23.259  75.147  1.00113.93           N
ATOM   2279  CZ  ARG A 309      21.176  22.493  74.402  1.00113.93           C
ATOM   2280  NH1 ARG A 309      19.825  22.599  74.568  1.00113.93           N
ATOM   2281  NH2 ARG A 309      21.677  21.626  73.475  1.00113.93           N
ATOM   2282  C   ARG A 309      21.690  25.368  80.924  1.00113.93           C
ATOM   2283  O   ARG A 309      20.698  25.819  81.497  1.00113.93           O
ATOM   2284  N   ALA A 310      22.902  25.955  81.009  1.00 40.73           N
ATOM   2285  CA  ALA A 310      23.127  27.182  81.720  1.00 40.73           C
ATOM   2286  CB  ALA A 310      24.592  27.376  82.149  1.00 40.73           C
ATOM   2287  C   ALA A 310      22.765  28.315  80.807  1.00 40.73           C
ATOM   2288  O   ALA A 310      22.681  28.152  79.592  1.00 40.73           O
ATOM   2289  N   ASP A 311      22.555  29.514  81.382  1.00 78.71           N
ATOM   2290  CA  ASP A 311      22.165  30.664  80.616  1.00 78.71           C
ATOM   2291  CB  ASP A 311      21.989  31.918  81.494  1.00 78.71           C
ATOM   2292  CG  ASP A 311      21.389  33.043  80.661  1.00 78.71           C
ATOM   2293  OD1 ASP A 311      21.060  32.792  79.471  1.00 78.71           O
ATOM   2294  OD2 ASP A 311      21.251  34.170  81.206  1.00 78.71           O
ATOM   2295  C   ASP A 311      23.252  30.955  79.629  1.00 78.71           C
ATOM   2296  O   ASP A 311      22.986  31.434  78.528  1.00 78.71           O
ATOM   2297  N   PHE A 312      24.516  30.722  80.030  1.00121.04           N
ATOM   2298  CA  PHE A 312      25.664  30.974  79.205  1.00121.04           C
ATOM   2299  CB  PHE A 312      26.975  31.137  80.005  1.00121.04           C
ATOM   2300  CG  PHE A 312      27.171  30.013  80.966  1.00121.04           C
ATOM   2301  CD1 PHE A 312      27.731  28.820  80.576  1.00121.04           C
ATOM   2302  CD2 PHE A 312      26.803  30.173  82.283  1.00121.04           C
ATOM   2303  CE1 PHE A 312      27.908  27.805  81.489  1.00121.04           C
ATOM   2304  CE2 PHE A 312      26.978  29.162  83.199  1.00121.04           C
ATOM   2305  CZ  PHE A 312      27.532  27.971  82.800  1.00121.04           C
ATOM   2306  C   PHE A 312      25.839  29.988  78.080  1.00121.04           C
ATOM   2307  O   PHE A 312      26.300  30.370  77.007  1.00121.04           O
ATOM   2308  N   ASP A 313      25.475  28.703  78.281  1.00 53.92           N
ATOM   2309  CA  ASP A 313      25.734  27.665  77.310  1.00 53.92           C
ATOM   2310  CB  ASP A 313      25.166  26.297  77.726  1.00 53.92           C
ATOM   2311  CG  ASP A 313      25.943  25.801  78.933  1.00 53.92           C
ATOM   2312  OD1 ASP A 313      26.951  26.462  79.297  1.00 53.92           O
ATOM   2313  OD2 ASP A 313      25.543  24.751  79.504  1.00 53.92           O
ATOM   2314  C   ASP A 313      25.133  27.980  75.968  1.00 53.92           C
ATOM   2315  O   ASP A 313      24.031  28.512  75.846  1.00 53.92           O
ATOM   2316  N   PRO A 314      25.887  27.653  74.944  1.00 76.67           N
ATOM   2317  CA  PRO A 314      25.453  27.835  73.581  1.00 76.67           C
ATOM   2318  CD  PRO A 314      27.335  27.651  75.057  1.00 76.67           C
ATOM   2319  CB  PRO A 314      26.725  27.929  72.736  1.00 76.67           C
ATOM   2320  CG  PRO A 314      27.829  27.347  73.635  1.00 76.67           C
ATOM   2321  C   PRO A 314      24.558  26.702  73.183  1.00 76.67           C
ATOM   2322  O   PRO A 314      24.590  25.664  73.843  1.00 76.67           O
ATOM   2323  N   PRO A 315      23.788  26.857  72.140  1.00132.88           N
ATOM   2324  CA  PRO A 315      22.892  25.814  71.728  1.00132.88           C
ATOM   2325  CD  PRO A 315      23.328  28.171  71.722  1.00132.88           C
ATOM   2326  CB  PRO A 315      22.027  26.426  70.629  1.00132.88           C
ATOM   2327  CG  PRO A 315      21.996  27.923  70.992  1.00132.88           C
ATOM   2328  C   PRO A 315      23.663  24.606  71.314  1.00132.88           C
ATOM   2329  O   PRO A 315      23.108  23.508  71.321  1.00132.88           O
ATOM   2330  N   GLU A 316      24.936  24.797  70.933  1.00 95.15           N
ATOM   2331  CA  GLU A 316      25.780  23.728  70.488  1.00 95.15           C
ATOM   2332  CB  GLU A 316      27.143  24.209  69.971  1.00 95.15           C
ATOM   2333  CG  GLU A 316      27.977  24.905  71.046  1.00 95.15           C
ATOM   2334  CD  GLU A 316      29.380  25.094  70.491  1.00 95.15           C
ATOM   2335  OE1 GLU A 316      29.703  24.428  69.471  1.00 95.15           O
ATOM   2336  OE2 GLU A 316      30.148  25.900  71.079  1.00 95.15           O
ATOM   2337  C   GLU A 316      26.068  22.794  71.628  1.00 95.15           C
ATOM   2338  O   GLU A 316      26.241  21.595  71.420  1.00 95.15           O
ATOM   2339  N   VAL A 317      26.156  23.316  72.868  1.00 39.24           N
ATOM   2340  CA  VAL A 317      26.547  22.485  73.977  1.00 39.24           C
ATOM   2341  CB  VAL A 317      26.886  23.268  75.214  1.00 39.24           C
ATOM   2342  CG1 VAL A 317      27.207  22.279  76.348  1.00 39.24           C
ATOM   2343  CG2 VAL A 317      28.035  24.235  74.883  1.00 39.24           C
ATOM   2344  C   VAL A 317      25.458  21.520  74.335  1.00 39.24           C
ATOM   2345  O   VAL A 317      24.277  21.862  74.354  1.00 39.24           O
ATOM   2346  N   ALA A 318      25.862  20.269  74.653  1.00 35.11           N
ATOM   2347  CA  ALA A 318      24.960  19.208  75.012  1.00 35.11           C
ATOM   2348  CB  ALA A 318      25.631  17.823  75.075  1.00 35.11           C
ATOM   2349  C   ALA A 318      24.394  19.504  76.365  1.00 35.11           C
ATOM   2350  O   ALA A 318      24.970  20.268  77.137  1.00 35.11           O
ATOM   2351  N   CYS A 319      23.219  18.916  76.671  1.00 57.29           N
ATOM   2352  CA  CYS A 319      22.580  19.145  77.934  1.00 57.29           C
ATOM   2353  CB  CYS A 319      21.123  18.652  77.957  1.00 57.29           C
ATOM   2354  SG  CYS A 319      20.170  19.458  76.633  1.00 57.29           S
ATOM   2355  C   CYS A 319      23.379  18.448  78.992  1.00 57.29           C
ATOM   2356  O   CYS A 319      23.956  17.386  78.756  1.00 57.29           O
ATOM   2357  N   THR A 320      23.444  19.054  80.196  1.00 50.64           N
ATOM   2358  CA  THR A 320      24.245  18.509  81.255  1.00 50.64           C
ATOM   2359  CB  THR A 320      25.473  19.326  81.537  1.00 50.64           C
ATOM   2360  OG1 THR A 320      25.110  20.646  81.919  1.00 50.64           O
ATOM   2361  CG2 THR A 320      26.341  19.362  80.268  1.00 50.64           C
ATOM   2362  C   THR A 320      23.438  18.457  82.515  1.00 50.64           C
ATOM   2363  O   THR A 320      22.268  18.836  82.538  1.00 50.64           O
ATOM   2364  N   SER A 321      24.053  17.934  83.599  1.00 94.52           N
ATOM   2365  CA  SER A 321      23.371  17.834  84.859  1.00 94.52           C
ATOM   2366  CB  SER A 321      22.737  16.454  85.093  1.00 94.52           C
ATOM   2367  OG  SER A 321      21.738  16.212  84.113  1.00 94.52           O
ATOM   2368  C   SER A 321      24.370  18.069  85.959  1.00 94.52           C
ATOM   2369  O   SER A 321      25.575  18.100  85.720  1.00 94.52           O
ATOM   2370  N   VAL A 322      23.881  18.247  87.206  1.00 72.76           N
ATOM   2371  CA  VAL A 322      24.720  18.513  88.346  1.00 72.76           C
ATOM   2372  CB  VAL A 322      23.943  18.889  89.576  1.00 72.76           C
ATOM   2373  CG1 VAL A 322      24.923  19.069  90.747  1.00 72.76           C
ATOM   2374  CG2 VAL A 322      23.114  20.146  89.264  1.00 72.76           C
ATOM   2375  C   VAL A 322      25.508  17.280  88.656  1.00 72.76           C
ATOM   2376  O   VAL A 322      25.090  16.160  88.371  1.00 72.76           O
ATOM   2377  N   PRO A 323      26.675  17.480  89.211  1.00112.61           N
ATOM   2378  CA  PRO A 323      27.551  16.386  89.526  1.00112.61           C
ATOM   2379  CD  PRO A 323      27.402  18.727  89.042  1.00112.61           C
ATOM   2380  CB  PRO A 323      28.962  16.971  89.577  1.00112.61           C
ATOM   2381  CG  PRO A 323      28.746  18.482  89.743  1.00112.61           C
ATOM   2382  C   PRO A 323      27.189  15.687  90.797  1.00112.61           C
ATOM   2383  O   PRO A 323      26.450  16.221  91.622  1.00112.61           O
ATOM   2384  N   SER A 324      27.718  14.469  90.973  1.00 65.59           N
ATOM   2385  CA  SER A 324      27.509  13.759  92.192  1.00 65.59           C
ATOM   2386  CB  SER A 324      27.873  12.264  92.110  1.00 65.59           C
ATOM   2387  OG  SER A 324      29.247  12.106  91.783  1.00 65.59           O
ATOM   2388  C   SER A 324      28.409  14.408  93.186  1.00 65.59           C
ATOM   2389  O   SER A 324      28.973  15.474  92.945  1.00 65.59           O
ATOM   2390  N   GLY A 325      28.542  13.818  94.377  1.00 76.88           N
ATOM   2391  CA  GLY A 325      29.396  14.507  95.275  1.00 76.88           C
ATOM   2392  C   GLY A 325      30.772  14.026  95.184  1.00 76.88           C
ATOM   2393  O   GLY A 325      31.127  13.303  94.263  1.00 76.88           O
ATOM   2394  N   PRO A 326      31.539  14.437  96.159  1.00257.89           N
ATOM   2395  CA  PRO A 326      32.913  14.047  96.114  1.00257.89           C
ATOM   2396  CD  PRO A 326      31.064  14.329  97.533  1.00257.89           C
ATOM   2397  CB  PRO A 326      33.521  14.404  97.450  1.00257.89           C
ATOM   2398  CG  PRO A 326      32.347  14.096  98.412  1.00257.89           C
ATOM   2399  C   PRO A 326      32.927  12.539  96.138  1.00257.89           C
ATOM   2400  O   PRO A 326      32.084  11.907  96.779  1.00257.89           O
ATOM   2401  N   ARG A 327      33.854  11.905  95.426  1.00126.58           N
ATOM   2402  CA  ARG A 327      33.808  10.493  95.614  1.00126.58           C
ATOM   2403  CB  ARG A 327      34.802   9.711  94.735  1.00126.58           C
ATOM   2404  CG  ARG A 327      34.441   9.687  93.248  1.00126.58           C
ATOM   2405  CD  ARG A 327      35.317   8.745  92.414  1.00126.58           C
ATOM   2406  NE  ARG A 327      34.846   8.825  91.002  1.00126.58           N
ATOM   2407  CZ  ARG A 327      35.596   8.283  89.997  1.00126.58           C
ATOM   2408  NH1 ARG A 327      36.757   7.627  90.286  1.00126.58           N
ATOM   2409  NH2 ARG A 327      35.191   8.408  88.700  1.00126.58           N
ATOM   2410  C   ARG A 327      34.173  10.224  97.045  1.00126.58           C
ATOM   2411  O   ARG A 327      33.465   9.513  97.758  1.00126.58           O
ATOM   2412  N   ASN A 328      35.253  10.865  97.526  1.00 65.44           N
ATOM   2413  CA  ASN A 328      35.632  10.642  98.888  1.00 65.44           C
ATOM   2414  CB  ASN A 328      36.804   9.662  99.031  1.00 65.44           C
ATOM   2415  CG  ASN A 328      36.298   8.299  98.588  1.00 65.44           C
ATOM   2416  OD1 ASN A 328      36.891   7.643  97.734  1.00 65.44           O
ATOM   2417  ND2 ASN A 328      35.159   7.859  99.186  1.00 65.44           N
ATOM   2418  C   ASN A 328      36.076  11.942  99.475  1.00 65.44           C
ATOM   2419  O   ASN A 328      36.527  12.840  98.766  1.00 65.44           O
ATOM   2420  N   VAL A 329      35.912  12.080 100.804  1.00106.36           N
ATOM   2421  CA  VAL A 329      36.381  13.244 101.497  1.00106.36           C
ATOM   2422  CB  VAL A 329      35.295  14.219 101.847  1.00106.36           C
ATOM   2423  CG1 VAL A 329      34.279  13.521 102.766  1.00106.36           C
ATOM   2424  CG2 VAL A 329      35.950  15.460 102.477  1.00106.36           C
ATOM   2425  C   VAL A 329      36.997  12.778 102.777  1.00106.36           C
ATOM   2426  O   VAL A 329      36.461  11.908 103.464  1.00106.36           O
ATOM   2427  N   ILE A 330      38.169  13.336 103.128  1.00126.34           N
ATOM   2428  CA  ILE A 330      38.768  12.951 104.369  1.00126.34           C
ATOM   2429  CB  ILE A 330      40.054  12.195 104.219  1.00126.34           C
ATOM   2430  CG2 ILE A 330      41.076  13.137 103.563  1.00126.34           C
ATOM   2431  CG1 ILE A 330      40.508  11.642 105.581  1.00126.34           C
ATOM   2432  CD1 ILE A 330      39.572  10.581 106.157  1.00126.34           C
ATOM   2433  C   ILE A 330      39.073  14.196 105.123  1.00126.34           C
ATOM   2434  O   ILE A 330      39.513  15.191 104.548  1.00126.34           O
ATOM   2435  N   SER A 331      38.797  14.181 106.440  1.00 85.43           N
ATOM   2436  CA  SER A 331      39.151  15.302 107.250  1.00 85.43           C
ATOM   2437  CB  SER A 331      37.943  15.997 107.903  1.00 85.43           C
ATOM   2438  OG  SER A 331      38.374  17.121 108.655  1.00 85.43           O
ATOM   2439  C   SER A 331      40.018  14.739 108.330  1.00 85.43           C
ATOM   2440  O   SER A 331      39.579  13.916 109.132  1.00 85.43           O
ATOM   2441  N   ILE A 332      41.297  15.155 108.364  1.00112.10           N
ATOM   2442  CA  ILE A 332      42.171  14.638 109.375  1.00112.10           C
ATOM   2443  CB  ILE A 332      43.244  13.721 108.853  1.00112.10           C
ATOM   2444  CG2 ILE A 332      42.555  12.474 108.270  1.00112.10           C
ATOM   2445  CG1 ILE A 332      44.169  14.445 107.866  1.00112.10           C
ATOM   2446  CD1 ILE A 332      45.391  13.611 107.493  1.00112.10           C
ATOM   2447  C   ILE A 332      42.795  15.793 110.090  1.00112.10           C
ATOM   2448  O   ILE A 332      43.133  16.808 109.481  1.00112.10           O
ATOM   2449  N   VAL A 333      42.944  15.674 111.427  1.00133.28           N
ATOM   2450  CA  VAL A 333      43.450  16.801 112.162  1.00133.28           C
ATOM   2451  CB  VAL A 333      42.777  16.969 113.498  1.00133.28           C
ATOM   2452  CG1 VAL A 333      43.382  18.191 114.213  1.00133.28           C
ATOM   2453  CG2 VAL A 333      41.254  17.019 113.300  1.00133.28           C
ATOM   2454  C   VAL A 333      44.909  16.594 112.450  1.00133.28           C
ATOM   2455  O   VAL A 333      45.294  16.333 113.589  1.00133.28           O
ATOM   2456  N   ASN A 334      45.779  16.779 111.440  1.00 83.08           N
ATOM   2457  CA  ASN A 334      47.177  16.600 111.700  1.00 83.08           C
ATOM   2458  CB  ASN A 334      48.026  16.423 110.429  1.00 83.08           C
ATOM   2459  CG  ASN A 334      47.599  15.145 109.729  1.00 83.08           C
ATOM   2460  OD1 ASN A 334      47.293  14.131 110.354  1.00 83.08           O
ATOM   2461  ND2 ASN A 334      47.589  15.202 108.371  1.00 83.08           N
ATOM   2462  C   ASN A 334      47.646  17.859 112.346  1.00 83.08           C
ATOM   2463  O   ASN A 334      47.668  18.908 111.705  1.00 83.08           O
ATOM   2464  N   GLU A 335      48.024  17.779 113.639  1.00184.09           N
ATOM   2465  CA  GLU A 335      48.492  18.931 114.360  1.00184.09           C
ATOM   2466  CB  GLU A 335      49.384  19.907 113.566  1.00184.09           C
ATOM   2467  CG  GLU A 335      50.743  19.350 113.144  1.00184.09           C
ATOM   2468  CD  GLU A 335      51.446  20.459 112.371  1.00184.09           C
ATOM   2469  OE1 GLU A 335      50.793  21.511 112.135  1.00184.09           O
ATOM   2470  OE2 GLU A 335      52.637  20.274 112.005  1.00184.09           O
ATOM   2471  C   GLU A 335      47.295  19.699 114.813  1.00184.09           C
ATOM   2472  O   GLU A 335      46.268  19.133 115.181  1.00184.09           O
ATOM   2473  N   THR A 336      47.470  21.028 114.905  1.00139.00           N
ATOM   2474  CA  THR A 336      46.438  21.959 115.259  1.00139.00           C
ATOM   2475  CB  THR A 336      46.972  23.313 115.622  1.00139.00           C
ATOM   2476  OG1 THR A 336      45.931  24.120 116.152  1.00139.00           O
ATOM   2477  CG2 THR A 336      47.559  23.965 114.359  1.00139.00           C
ATOM   2478  C   THR A 336      45.486  22.160 114.116  1.00139.00           C
ATOM   2479  O   THR A 336      44.301  22.405 114.333  1.00139.00           O
ATOM   2480  N   SER A 337      45.990  22.118 112.863  1.00 80.90           N
ATOM   2481  CA  SER A 337      45.154  22.384 111.721  1.00 80.90           C
ATOM   2482  CB  SER A 337      45.918  22.983 110.527  1.00 80.90           C
ATOM   2483  OG  SER A 337      46.869  22.050 110.034  1.00 80.90           O
ATOM   2484  C   SER A 337      44.503  21.122 111.248  1.00 80.90           C
ATOM   2485  O   SER A 337      44.910  20.021 111.616  1.00 80.90           O
ATOM   2486  N   ILE A 338      43.442  21.254 110.418  1.00158.40           N
ATOM   2487  CA  ILE A 338      42.854  20.062 109.887  1.00158.40           C
ATOM   2488  CB  ILE A 338      41.481  19.721 110.415  1.00158.40           C
ATOM   2489  CG2 ILE A 338      41.636  19.599 111.937  1.00158.40           C
ATOM   2490  CG1 ILE A 338      40.396  20.727 110.032  1.00158.40           C
ATOM   2491  CD1 ILE A 338      40.003  20.708 108.560  1.00158.40           C
ATOM   2492  C   ILE A 338      42.883  20.137 108.397  1.00158.40           C
ATOM   2493  O   ILE A 338      42.676  21.193 107.795  1.00158.40           O
ATOM   2494  N   ILE A 339      43.182  18.993 107.757  1.00100.64           N
ATOM   2495  CA  ILE A 339      43.300  18.997 106.334  1.00100.64           C
ATOM   2496  CB  ILE A 339      44.572  18.380 105.828  1.00100.64           C
ATOM   2497  CG2 ILE A 339      45.746  19.237 106.329  1.00100.64           C
ATOM   2498  CG1 ILE A 339      44.656  16.899 106.227  1.00100.64           C
ATOM   2499  CD1 ILE A 339      45.775  16.141 105.514  1.00100.64           C
ATOM   2500  C   ILE A 339      42.160  18.233 105.747  1.00100.64           C
ATOM   2501  O   ILE A 339      41.867  17.110 106.155  1.00100.64           O
ATOM   2502  N   LEU A 340      41.460  18.870 104.785  1.00113.85           N
ATOM   2503  CA  LEU A 340      40.404  18.214 104.073  1.00113.85           C
ATOM   2504  CB  LEU A 340      39.198  19.099 103.699  1.00113.85           C
ATOM   2505  CG  LEU A 340      38.319  19.607 104.853  1.00113.85           C
ATOM   2506  CD1 LEU A 340      37.629  18.451 105.588  1.00113.85           C
ATOM   2507  CD2 LEU A 340      39.089  20.560 105.769  1.00113.85           C
ATOM   2508  C   LEU A 340      40.956  17.831 102.741  1.00113.85           C
ATOM   2509  O   LEU A 340      41.456  18.678 102.002  1.00113.85           O
ATOM   2510  N   GLU A 341      40.879  16.533 102.402  0.50 85.98           N
ATOM   2511  CA  GLU A 341      41.318  16.095 101.112  0.50 85.98           C
ATOM   2512  CB  GLU A 341      42.505  15.114 101.173  0.50 85.98           C
ATOM   2513  CG  GLU A 341      43.139  14.810  99.813  0.50 85.98           C
ATOM   2514  CD  GLU A 341      44.436  14.044 100.059  0.50 85.98           C
ATOM   2515  OE1 GLU A 341      45.367  14.640 100.664  1.00 85.98           O
ATOM   2516  OE2 GLU A 341      44.514  12.856  99.646  1.00 85.98           O
ATOM   2517  C   GLU A 341      40.142  15.398 100.506  0.50 85.98           C
ATOM   2518  O   GLU A 341      39.446  14.644 101.185  0.50 85.98           O
ATOM   2519  N   TRP A 342      39.870  15.655  99.211  1.00103.88           N
ATOM   2520  CA  TRP A 342      38.735  15.052  98.578  1.00103.88           C
ATOM   2521  CB  TRP A 342      37.560  15.986  98.385  1.00103.88           C
ATOM   2522  CG  TRP A 342      37.827  17.291  97.673  1.00103.88           C
ATOM   2523  CD2 TRP A 342      38.270  18.490  98.331  1.00103.88           C
ATOM   2524  CD1 TRP A 342      37.674  17.606  96.358  1.00103.88           C
ATOM   2525  NE1 TRP A 342      37.983  18.931  96.155  1.00103.88           N
ATOM   2526  CE2 TRP A 342      38.349  19.486  97.361  1.00103.88           C
ATOM   2527  CE3 TRP A 342      38.571  18.739  99.639  1.00103.88           C
ATOM   2528  CZ2 TRP A 342      38.738  20.755  97.683  1.00103.88           C
ATOM   2529  CZ3 TRP A 342      38.971  20.017  99.961  1.00103.88           C
ATOM   2530  CH2 TRP A 342      39.051  21.004  99.001  1.00103.88           C
ATOM   2531  C   TRP A 342      39.082  14.611  97.198  1.00103.88           C
ATOM   2532  O   TRP A 342      40.211  14.760  96.734  1.00103.88           O
ATOM   2533  N   HIS A 343      38.066  14.026  96.525  1.00 58.24           N
ATOM   2534  CA  HIS A 343      38.186  13.545  95.183  1.00 58.24           C
ATOM   2535  ND1 HIS A 343      40.469  11.097  95.431  1.00 58.24           N
ATOM   2536  CG  HIS A 343      39.187  11.327  95.876  1.00 58.24           C
ATOM   2537  CB  HIS A 343      38.120  12.013  95.077  1.00 58.24           C
ATOM   2538  NE2 HIS A 343      40.359  10.283  97.497  1.00 58.24           N
ATOM   2539  CD2 HIS A 343      39.136  10.821  97.140  1.00 58.24           C
ATOM   2540  CE1 HIS A 343      41.127  10.472  96.439  1.00 58.24           C
ATOM   2541  C   HIS A 343      37.019  14.081  94.409  1.00 58.24           C
ATOM   2542  O   HIS A 343      35.982  14.432  94.973  1.00 58.24           O
ATOM   2543  N   PRO A 344      37.187  14.133  93.113  1.00 76.36           N
ATOM   2544  CA  PRO A 344      36.161  14.649  92.242  1.00 76.36           C
ATOM   2545  CD  PRO A 344      38.520  14.326  92.560  1.00 76.36           C
ATOM   2546  CB  PRO A 344      36.845  14.838  90.885  1.00 76.36           C
ATOM   2547  CG  PRO A 344      38.319  15.091  91.244  1.00 76.36           C
ATOM   2548  C   PRO A 344      34.979  13.725  92.220  1.00 76.36           C
ATOM   2549  O   PRO A 344      35.132  12.555  92.566  1.00 76.36           O
ATOM   2550  N   PRO A 345      33.828  14.228  91.853  1.00159.99           N
ATOM   2551  CA  PRO A 345      32.632  13.436  91.879  1.00159.99           C
ATOM   2552  CD  PRO A 345      33.764  15.168  90.748  1.00159.99           C
ATOM   2553  CB  PRO A 345      31.549  14.415  91.457  1.00159.99           C
ATOM   2554  CG  PRO A 345      32.264  15.330  90.439  1.00159.99           C
ATOM   2555  C   PRO A 345      32.759  12.320  90.893  1.00159.99           C
ATOM   2556  O   PRO A 345      33.506  12.453  89.923  1.00159.99           O
ATOM   2557  N   ARG A 346      32.047  11.202  91.133  1.00 94.61           N
ATOM   2558  CA  ARG A 346      32.080  10.110  90.211  1.00 94.61           C
ATOM   2559  CB  ARG A 346      31.219   8.916  90.655  1.00 94.61           C
ATOM   2560  CG  ARG A 346      31.736   8.194  91.901  1.00 94.61           C
ATOM   2561  CD  ARG A 346      30.937   6.934  92.236  1.00 94.61           C
ATOM   2562  NE  ARG A 346      31.066   6.016  91.070  1.00 94.61           N
ATOM   2563  CZ  ARG A 346      30.466   4.790  91.082  1.00 94.61           C
ATOM   2564  NH1 ARG A 346      29.739   4.386  92.163  1.00 94.61           N
ATOM   2565  NH2 ARG A 346      30.605   3.964  90.003  1.00 94.61           N
ATOM   2566  C   ARG A 346      31.503  10.606  88.926  1.00 94.61           C
ATOM   2567  O   ARG A 346      32.050  10.351  87.853  1.00 94.61           O
ATOM   2568  N   GLU A 347      30.375  11.343  89.002  1.00106.86           N
ATOM   2569  CA  GLU A 347      29.801  11.833  87.787  1.00106.86           C
ATOM   2570  CB  GLU A 347      28.330  11.444  87.562  1.00106.86           C
ATOM   2571  CG  GLU A 347      27.357  12.140  88.511  1.00106.86           C
ATOM   2572  CD  GLU A 347      25.956  11.664  88.160  1.00106.86           C
ATOM   2573  OE1 GLU A 347      25.842  10.686  87.373  1.00106.86           O
ATOM   2574  OE2 GLU A 347      24.981  12.278  88.668  1.00106.86           O
ATOM   2575  C   GLU A 347      29.856  13.328  87.802  1.00106.86           C
ATOM   2576  O   GLU A 347      29.404  13.979  88.745  1.00106.86           O
ATOM   2577  N   THR A 348      30.478  13.889  86.747  1.00128.54           N
ATOM   2578  CA  THR A 348      30.631  15.297  86.512  1.00128.54           C
ATOM   2579  CB  THR A 348      31.669  15.590  85.471  1.00128.54           C
ATOM   2580  OG1 THR A 348      31.288  15.020  84.228  1.00128.54           O
ATOM   2581  CG2 THR A 348      33.010  15.000  85.937  1.00128.54           C
ATOM   2582  C   THR A 348      29.337  15.879  86.036  1.00128.54           C
ATOM   2583  O   THR A 348      29.059  17.061  86.238  1.00128.54           O
ATOM   2584  N   GLY A 349      28.521  15.066  85.345  1.00 42.60           N
ATOM   2585  CA  GLY A 349      27.311  15.593  84.789  1.00 42.60           C
ATOM   2586  C   GLY A 349      27.658  16.213  83.473  1.00 42.60           C
ATOM   2587  O   GLY A 349      26.900  17.023  82.938  1.00 42.60           O
ATOM   2588  N   GLY A 350      28.843  15.856  82.934  1.00 35.60           N
ATOM   2589  CA  GLY A 350      29.254  16.293  81.628  1.00 35.60           C
ATOM   2590  C   GLY A 350      29.715  17.715  81.654  1.00 35.60           C
ATOM   2591  O   GLY A 350      29.621  18.408  80.642  1.00 35.60           O
ATOM   2592  N   ARG A 351      30.229  18.202  82.801  1.00158.31           N
ATOM   2593  CA  ARG A 351      30.659  19.573  82.805  1.00158.31           C
ATOM   2594  CB  ARG A 351      29.804  20.500  83.689  1.00158.31           C
ATOM   2595  CG  ARG A 351      28.377  20.712  83.174  1.00158.31           C
ATOM   2596  CD  ARG A 351      27.614  21.804  83.930  1.00158.31           C
ATOM   2597  NE  ARG A 351      28.112  23.122  83.443  1.00158.31           N
ATOM   2598  CZ  ARG A 351      27.507  23.740  82.386  1.00158.31           C
ATOM   2599  NH1 ARG A 351      26.413  23.176  81.796  1.00158.31           N
ATOM   2600  NH2 ARG A 351      27.994  24.927  81.923  1.00158.31           N
ATOM   2601  C   ARG A 351      32.079  19.661  83.298  1.00158.31           C
ATOM   2602  O   ARG A 351      32.558  18.809  84.046  1.00158.31           O
ATOM   2603  N   ASP A 352      32.808  20.653  82.743  1.00 90.45           N
ATOM   2604  CA  ASP A 352      34.156  21.071  83.039  1.00 90.45           C
ATOM   2605  CB  ASP A 352      34.793  21.812  81.853  1.00 90.45           C
ATOM   2606  CG  ASP A 352      34.931  20.829  80.699  1.00 90.45           C
ATOM   2607  OD1 ASP A 352      34.690  19.613  80.921  1.00 90.45           O
ATOM   2608  OD2 ASP A 352      35.281  21.284  79.577  1.00 90.45           O
ATOM   2609  C   ASP A 352      34.220  22.017  84.214  1.00 90.45           C
ATOM   2610  O   ASP A 352      35.267  22.171  84.840  1.00 90.45           O
ATOM   2611  N   ASP A 353      33.086  22.693  84.483  1.00200.70           N
ATOM   2612  CA  ASP A 353      32.800  23.804  85.364  1.00200.70           C
ATOM   2613  CB  ASP A 353      31.366  24.337  85.204  1.00200.70           C
ATOM   2614  CG  ASP A 353      31.126  24.750  83.767  1.00200.70           C
ATOM   2615  OD1 ASP A 353      31.385  23.904  82.871  1.00200.70           O
ATOM   2616  OD2 ASP A 353      30.679  25.906  83.545  1.00200.70           O
ATOM   2617  C   ASP A 353      32.868  23.482  86.829  1.00200.70           C
ATOM   2618  O   ASP A 353      32.466  24.326  87.624  1.00200.70           O
ATOM   2619  N   VAL A 354      33.228  22.253  87.240  1.00143.05           N
ATOM   2620  CA  VAL A 354      33.106  21.868  88.628  1.00143.05           C
ATOM   2621  CB  VAL A 354      33.411  20.417  88.865  1.00143.05           C
ATOM   2622  CG1 VAL A 354      32.405  19.573  88.063  1.00143.05           C
ATOM   2623  CG2 VAL A 354      34.881  20.152  88.501  1.00143.05           C
ATOM   2624  C   VAL A 354      33.954  22.661  89.579  1.00143.05           C
ATOM   2625  O   VAL A 354      35.165  22.803  89.417  1.00143.05           O
ATOM   2626  N   THR A 355      33.302  23.170  90.651  1.00133.58           N
ATOM   2627  CA  THR A 355      33.979  23.892  91.689  1.00133.58           C
ATOM   2628  CB  THR A 355      33.633  25.351  91.744  1.00133.58           C
ATOM   2629  OG1 THR A 355      32.265  25.521  92.083  1.00133.58           O
ATOM   2630  CG2 THR A 355      33.917  25.968  90.365  1.00133.58           C
ATOM   2631  C   THR A 355      33.568  23.292  93.003  1.00133.58           C
ATOM   2632  O   THR A 355      32.580  22.561  93.084  1.00133.58           O
ATOM   2633  N   TYR A 356      34.335  23.597  94.073  1.00110.28           N
ATOM   2634  CA  TYR A 356      34.071  23.053  95.379  1.00110.28           C
ATOM   2635  CB  TYR A 356      35.270  22.284  95.974  1.00110.28           C
ATOM   2636  CG  TYR A 356      35.720  21.218  95.032  1.00110.28           C
ATOM   2637  CD1 TYR A 356      36.487  21.545  93.939  1.00110.28           C
ATOM   2638  CD2 TYR A 356      35.416  19.896  95.249  1.00110.28           C
ATOM   2639  CE1 TYR A 356      36.924  20.588  93.056  1.00110.28           C
ATOM   2640  CE2 TYR A 356      35.849  18.933  94.366  1.00110.28           C
ATOM   2641  CZ  TYR A 356      36.601  19.273  93.268  1.00110.28           C
ATOM   2642  OH  TYR A 356      37.042  18.280  92.366  1.00110.28           O
ATOM   2643  C   TYR A 356      33.890  24.222  96.313  1.00110.28           C
ATOM   2644  O   TYR A 356      34.480  25.283  96.112  1.00110.28           O
ATOM   2645  N   ASN A 357      33.041  24.057  97.354  1.00115.17           N
ATOM   2646  CA  ASN A 357      32.812  25.084  98.338  1.00115.17           C
ATOM   2647  CB  ASN A 357      31.424  25.736  98.187  1.00115.17           C
ATOM   2648  CG  ASN A 357      31.293  26.907  99.148  1.00115.17           C
ATOM   2649  OD1 ASN A 357      30.191  27.392  99.397  1.00115.17           O
ATOM   2650  ND2 ASN A 357      32.443  27.389  99.688  1.00115.17           N
ATOM   2651  C   ASN A 357      32.839  24.405  99.681  1.00115.17           C
ATOM   2652  O   ASN A 357      32.343  23.289  99.815  1.00115.17           O
ATOM   2653  N   ILE A 358      33.417  25.053 100.718  1.00157.42           N
ATOM   2654  CA  ILE A 358      33.500  24.427 102.012  1.00157.42           C
ATOM   2655  CB  ILE A 358      34.929  24.220 102.460  1.00157.42           C
ATOM   2656  CG2 ILE A 358      35.552  25.609 102.682  1.00157.42           C
ATOM   2657  CG1 ILE A 358      35.039  23.299 103.692  1.00157.42           C
ATOM   2658  CD1 ILE A 358      34.509  23.889 105.000  1.00157.42           C
ATOM   2659  C   ILE A 358      32.817  25.290 103.042  1.00157.42           C
ATOM   2660  O   ILE A 358      32.987  26.509 103.065  1.00157.42           O
ATOM   2661  N   ILE A 359      32.009  24.655 103.925  1.00 99.18           N
ATOM   2662  CA  ILE A 359      31.317  25.345 104.989  1.00 99.18           C
ATOM   2663  CB  ILE A 359      29.835  25.456 104.784  1.00 99.18           C
ATOM   2664  CG2 ILE A 359      29.232  24.048 104.936  1.00 99.18           C
ATOM   2665  CG1 ILE A 359      29.234  26.493 105.749  1.00 99.18           C
ATOM   2666  CD1 ILE A 359      27.790  26.869 105.420  1.00 99.18           C
ATOM   2667  C   ILE A 359      31.499  24.542 106.246  1.00 99.18           C
ATOM   2668  O   ILE A 359      31.798  23.351 106.176  1.00 99.18           O
ATOM   2669  N   CYS A 360      31.362  25.163 107.444  1.00133.41           N
ATOM   2670  CA  CYS A 360      31.516  24.332 108.609  1.00133.41           C
ATOM   2671  CB  CYS A 360      32.971  24.154 109.090  1.00133.41           C
ATOM   2672  SG  CYS A 360      33.765  25.679 109.648  1.00133.41           S
ATOM   2673  C   CYS A 360      30.630  24.731 109.755  1.00133.41           C
ATOM   2674  O   CYS A 360      30.172  25.868 109.870  1.00133.41           O
ATOM   2675  N   LYS A 361      30.351  23.737 110.628  1.00 94.22           N
ATOM   2676  CA  LYS A 361      29.519  23.885 111.791  1.00 94.22           C
ATOM   2677  CB  LYS A 361      28.318  22.922 111.808  1.00 94.22           C
ATOM   2678  CG  LYS A 361      27.233  23.202 110.765  1.00 94.22           C
ATOM   2679  CD  LYS A 361      26.487  24.518 110.984  1.00 94.22           C
ATOM   2680  CE  LYS A 361      25.292  24.708 110.047  1.00 94.22           C
ATOM   2681  NZ  LYS A 361      24.495  25.878 110.478  1.00 94.22           N
ATOM   2682  C   LYS A 361      30.344  23.517 112.987  1.00 94.22           C
ATOM   2683  O   LYS A 361      31.250  22.688 112.894  1.00 94.22           O
ATOM   2684  N   LYS A 362      30.051  24.138 114.151  1.00139.01           N
ATOM   2685  CA  LYS A 362      30.779  23.800 115.342  1.00139.01           C
ATOM   2686  CB  LYS A 362      31.497  24.985 116.016  1.00139.01           C
ATOM   2687  CG  LYS A 362      30.564  25.985 116.698  1.00139.01           C
ATOM   2688  CD  LYS A 362      31.303  26.953 117.626  1.00139.01           C
ATOM   2689  CE  LYS A 362      32.087  26.252 118.739  1.00139.01           C
ATOM   2690  NZ  LYS A 362      31.158  25.519 119.628  1.00139.01           N
ATOM   2691  C   LYS A 362      29.804  23.234 116.328  1.00139.01           C
ATOM   2692  O   LYS A 362      28.660  23.676 116.406  1.00139.01           O
ATOM   2693  N   CYS A 363      30.225  22.202 117.086  1.00 50.37           N
ATOM   2694  CA  CYS A 363      29.363  21.631 118.081  1.00 50.37           C
ATOM   2695  CB  CYS A 363      28.664  20.332 117.638  1.00 50.37           C
ATOM   2696  SG  CYS A 363      27.402  20.625 116.360  1.00 50.37           S
ATOM   2697  C   CYS A 363      30.194  21.336 119.283  1.00 50.37           C
ATOM   2698  O   CYS A 363      31.336  20.902 119.163  1.00 50.37           O
ATOM   2699  N   ARG A 364      29.635  21.586 120.484  1.00131.84           N
ATOM   2700  CA  ARG A 364      30.328  21.318 121.711  1.00131.84           C
ATOM   2701  CB  ARG A 364      29.982  22.317 122.827  1.00131.84           C
ATOM   2702  CG  ARG A 364      30.724  22.063 124.139  1.00131.84           C
ATOM   2703  CD  ARG A 364      32.205  22.430 124.067  1.00131.84           C
ATOM   2704  NE  ARG A 364      32.276  23.842 123.598  1.00131.84           N
ATOM   2705  CZ  ARG A 364      33.487  24.420 123.347  1.00131.84           C
ATOM   2706  NH1 ARG A 364      34.636  23.718 123.567  1.00131.84           N
ATOM   2707  NH2 ARG A 364      33.550  25.697 122.870  1.00131.84           N
ATOM   2708  C   ARG A 364      29.836  19.972 122.149  1.00131.84           C
ATOM   2709  O   ARG A 364      28.658  19.654 121.990  1.00131.84           O
ATOM   2710  N   ALA A 365      30.742  19.122 122.668  1.00123.19           N
ATOM   2711  CA  ALA A 365      30.354  17.827 123.155  1.00123.19           C
ATOM   2712  CB  ALA A 365      30.854  16.660 122.288  1.00123.19           C
ATOM   2713  C   ALA A 365      31.018  17.699 124.497  1.00123.19           C
ATOM   2714  O   ALA A 365      31.985  18.401 124.780  1.00123.19           O
ATOM   2715  N   ASP A 366      30.510  16.847 125.408  1.00159.83           N
ATOM   2716  CA  ASP A 366      29.316  16.075 125.275  1.00159.83           C
ATOM   2717  CB  ASP A 366      29.153  15.045 126.412  1.00159.83           C
ATOM   2718  CG  ASP A 366      29.080  15.765 127.758  1.00159.83           C
ATOM   2719  OD1 ASP A 366      29.754  16.818 127.914  1.00159.83           O
ATOM   2720  OD2 ASP A 366      28.349  15.264 128.653  1.00159.83           O
ATOM   2721  C   ASP A 366      28.154  17.011 125.317  1.00159.83           C
ATOM   2722  O   ASP A 366      27.175  16.819 124.597  1.00159.83           O
ATOM   2723  N   ARG A 367      28.242  18.058 126.165  1.00166.98           N
ATOM   2724  CA  ARG A 367      27.149  18.977 126.290  1.00166.98           C
ATOM   2725  CB  ARG A 367      27.459  20.133 127.260  1.00166.98           C
ATOM   2726  CG  ARG A 367      26.226  20.794 127.882  1.00166.98           C
ATOM   2727  CD  ARG A 367      25.818  22.127 127.256  1.00166.98           C
ATOM   2728  NE  ARG A 367      24.774  22.720 128.140  1.00166.98           N
ATOM   2729  CZ  ARG A 367      25.141  23.500 129.200  1.00166.98           C
ATOM   2730  NH1 ARG A 367      26.463  23.745 129.441  1.00166.98           N
ATOM   2731  NH2 ARG A 367      24.188  24.042 130.012  1.00166.98           N
ATOM   2732  C   ARG A 367      26.973  19.530 124.924  1.00166.98           C
ATOM   2733  O   ARG A 367      27.908  20.097 124.366  1.00166.98           O
ATOM   2734  N   ARG A 368      25.763  19.397 124.349  1.00289.73           N
ATOM   2735  CA  ARG A 368      25.683  19.726 122.963  1.00289.73           C
ATOM   2736  CB  ARG A 368      25.030  18.626 122.104  1.00289.73           C
ATOM   2737  CG  ARG A 368      25.781  17.293 122.199  1.00289.73           C
ATOM   2738  CD  ARG A 368      25.742  16.429 120.933  1.00289.73           C
ATOM   2739  NE  ARG A 368      24.366  15.888 120.753  1.00289.73           N
ATOM   2740  CZ  ARG A 368      24.126  15.001 119.742  1.00289.73           C
ATOM   2741  NH1 ARG A 368      25.144  14.613 118.919  1.00289.73           N
ATOM   2742  NH2 ARG A 368      22.871  14.500 119.550  1.00289.73           N
ATOM   2743  C   ARG A 368      24.952  20.993 122.710  1.00289.73           C
ATOM   2744  O   ARG A 368      23.813  21.191 123.120  1.00289.73           O
ATOM   2745  N   SER A 369      25.649  21.894 122.006  1.00 88.85           N
ATOM   2746  CA  SER A 369      25.121  23.124 121.515  1.00 88.85           C
ATOM   2747  CB  SER A 369      25.519  24.341 122.364  1.00 88.85           C
ATOM   2748  OG  SER A 369      24.980  24.219 123.673  1.00 88.85           O
ATOM   2749  C   SER A 369      25.807  23.248 120.193  1.00 88.85           C
ATOM   2750  O   SER A 369      26.959  22.836 120.067  1.00 88.85           O
ATOM   2751  N   CYS A 370      25.131  23.783 119.159  1.00 43.51           N
ATOM   2752  CA  CYS A 370      25.807  23.850 117.896  1.00 43.51           C
ATOM   2753  CB  CYS A 370      25.330  22.788 116.889  1.00 43.51           C
ATOM   2754  SG  CYS A 370      25.733  21.095 117.421  1.00 43.51           S
ATOM   2755  C   CYS A 370      25.577  25.196 117.291  1.00 43.51           C
ATOM   2756  O   CYS A 370      24.623  25.891 117.636  1.00 43.51           O
ATOM   2757  N   SER A 371      26.480  25.603 116.374  1.00 77.89           N
ATOM   2758  CA  SER A 371      26.346  26.877 115.734  1.00 77.89           C
ATOM   2759  CB  SER A 371      26.808  28.056 116.610  1.00 77.89           C
ATOM   2760  OG  SER A 371      28.205  27.971 116.853  1.00 77.89           O
ATOM   2761  C   SER A 371      27.212  26.883 114.512  1.00 77.89           C
ATOM   2762  O   SER A 371      27.908  25.912 114.219  1.00 77.89           O
ATOM   2763  N   ARG A 372      27.173  28.004 113.763  1.00123.52           N
ATOM   2764  CA  ARG A 372      27.946  28.161 112.564  1.00123.52           C
ATOM   2765  CB  ARG A 372      27.552  29.390 111.723  1.00123.52           C
ATOM   2766  CG  ARG A 372      27.794  30.736 112.419  1.00123.52           C
ATOM   2767  CD  ARG A 372      26.603  31.264 113.221  1.00123.52           C
ATOM   2768  NE  ARG A 372      27.002  32.577 113.808  1.00123.52           N
ATOM   2769  CZ  ARG A 372      26.072  33.349 114.440  1.00123.52           C
ATOM   2770  NH1 ARG A 372      24.785  32.907 114.552  1.00123.52           N
ATOM   2771  NH2 ARG A 372      26.427  34.560 114.963  1.00123.52           N
ATOM   2772  C   ARG A 372      29.364  28.365 112.982  1.00123.52           C
ATOM   2773  O   ARG A 372      29.637  28.684 114.139  1.00123.52           O
ATOM   2774  N   CYS A 373      30.317  28.159 112.051  1.00102.77           N
ATOM   2775  CA  CYS A 373      31.692  28.335 112.415  1.00102.77           C
ATOM   2776  CB  CYS A 373      32.709  27.845 111.384  1.00102.77           C
ATOM   2777  SG  CYS A 373      32.830  26.044 111.394  1.00102.77           S
ATOM   2778  C   CYS A 373      31.964  29.784 112.635  1.00102.77           C
ATOM   2779  O   CYS A 373      31.297  30.658 112.082  1.00102.77           O
ATOM   2780  N   ASP A 374      32.966  30.063 113.489  1.00 86.39           N
ATOM   2781  CA  ASP A 374      33.331  31.411 113.787  1.00 86.39           C
ATOM   2782  CB  ASP A 374      34.130  31.564 115.095  1.00 86.39           C
ATOM   2783  CG  ASP A 374      35.431  30.783 114.976  1.00 86.39           C
ATOM   2784  OD1 ASP A 374      35.561  29.984 114.011  1.00 86.39           O
ATOM   2785  OD2 ASP A 374      36.316  30.980 115.852  1.00 86.39           O
ATOM   2786  C   ASP A 374      34.149  31.946 112.656  1.00 86.39           C
ATOM   2787  O   ASP A 374      34.664  31.200 111.825  1.00 86.39           O
ATOM   2788  N   ASP A 375      34.261  33.287 112.604  1.00 51.13           N
ATOM   2789  CA  ASP A 375      34.978  34.007 111.589  1.00 51.13           C
ATOM   2790  CB  ASP A 375      34.745  35.526 111.624  1.00 51.13           C
ATOM   2791  CG  ASP A 375      33.367  35.777 111.031  1.00 51.13           C
ATOM   2792  OD1 ASP A 375      32.743  34.790 110.557  1.00 51.13           O
ATOM   2793  OD2 ASP A 375      32.925  36.957 111.035  1.00 51.13           O
ATOM   2794  C   ASP A 375      36.444  33.754 111.722  1.00 51.13           C
ATOM   2795  O   ASP A 375      37.198  33.952 110.771  1.00 51.13           O
ATOM   2796  N   ASN A 376      36.884  33.343 112.925  1.00115.37           N
ATOM   2797  CA  ASN A 376      38.268  33.117 113.232  1.00115.37           C
ATOM   2798  CB  ASN A 376      38.520  32.731 114.698  1.00115.37           C
ATOM   2799  CG  ASN A 376      38.374  33.990 115.537  1.00115.37           C
ATOM   2800  OD1 ASN A 376      38.318  35.098 115.005  1.00115.37           O
ATOM   2801  ND2 ASN A 376      38.329  33.821 116.885  1.00115.37           N
ATOM   2802  C   ASN A 376      38.833  32.023 112.379  1.00115.37           C
ATOM   2803  O   ASN A 376      40.034  32.007 112.121  1.00115.37           O
ATOM   2804  N   VAL A 377      38.002  31.057 111.951  1.00116.22           N
ATOM   2805  CA  VAL A 377      38.504  29.969 111.161  1.00116.22           C
ATOM   2806  CB  VAL A 377      37.444  28.961 110.815  1.00116.22           C
ATOM   2807  CG1 VAL A 377      38.081  27.858 109.972  1.00116.22           C
ATOM   2808  CG2 VAL A 377      36.793  28.442 112.102  1.00116.22           C
ATOM   2809  C   VAL A 377      39.034  30.508 109.864  1.00116.22           C
ATOM   2810  O   VAL A 377      38.410  31.345 109.214  1.00116.22           O
ATOM   2811  N   GLU A 378      40.222  30.022 109.452  1.00105.04           N
ATOM   2812  CA  GLU A 378      40.839  30.473 108.233  1.00105.04           C
ATOM   2813  CB  GLU A 378      42.259  31.027 108.436  1.00105.04           C
ATOM   2814  CG  GLU A 378      42.916  31.506 107.140  1.00105.04           C
ATOM   2815  CD  GLU A 378      44.357  31.890 107.449  1.00105.04           C
ATOM   2816  OE1 GLU A 378      44.646  32.207 108.633  1.00105.04           O
ATOM   2817  OE2 GLU A 378      45.190  31.868 106.503  1.00105.04           O
ATOM   2818  C   GLU A 378      40.987  29.298 107.321  1.00105.04           C
ATOM   2819  O   GLU A 378      41.011  28.151 107.763  1.00105.04           O
ATOM   2820  N   PHE A 379      41.073  29.572 106.004  1.00 51.58           N
ATOM   2821  CA  PHE A 379      41.243  28.537 105.026  1.00 51.58           C
ATOM   2822  CB  PHE A 379      40.075  28.440 104.027  1.00 51.58           C
ATOM   2823  CG  PHE A 379      38.868  27.911 104.726  1.00 51.58           C
ATOM   2824  CD1 PHE A 379      38.053  28.735 105.469  1.00 51.58           C
ATOM   2825  CD2 PHE A 379      38.544  26.579 104.621  1.00 51.58           C
ATOM   2826  CE1 PHE A 379      36.940  28.234 106.105  1.00 51.58           C
ATOM   2827  CE2 PHE A 379      37.433  26.073 105.254  1.00 51.58           C
ATOM   2828  CZ  PHE A 379      36.628  26.900 106.000  1.00 51.58           C
ATOM   2829  C   PHE A 379      42.459  28.877 104.228  1.00 51.58           C
ATOM   2830  O   PHE A 379      42.737  30.047 103.971  1.00 51.58           O
ATOM   2831  N   VAL A 380      43.235  27.858 103.812  1.00 55.96           N
ATOM   2832  CA  VAL A 380      44.399  28.197 103.054  1.00 55.96           C
ATOM   2833  CB  VAL A 380      45.296  27.022 102.767  1.00 55.96           C
ATOM   2834  CG1 VAL A 380      46.440  27.484 101.849  1.00 55.96           C
ATOM   2835  CG2 VAL A 380      45.771  26.438 104.109  1.00 55.96           C
ATOM   2836  C   VAL A 380      43.941  28.860 101.784  1.00 55.96           C
ATOM   2837  O   VAL A 380      44.497  29.889 101.411  1.00 55.96           O
ATOM   2838  N   PRO A 381      42.987  28.314 101.067  1.00129.29           N
ATOM   2839  CA  PRO A 381      42.480  29.028  99.918  1.00129.29           C
ATOM   2840  CD  PRO A 381      43.025  26.881 100.802  1.00129.29           C
ATOM   2841  CB  PRO A 381      42.416  28.019  98.773  1.00129.29           C
ATOM   2842  CG  PRO A 381      42.264  26.672  99.487  1.00129.29           C
ATOM   2843  C   PRO A 381      41.120  29.579 100.225  1.00129.29           C
ATOM   2844  O   PRO A 381      40.495  29.126 101.181  1.00129.29           O
ATOM   2845  N   ARG A 382      40.597  30.498  99.391  1.00115.20           N
ATOM   2846  CA  ARG A 382      39.275  30.994  99.640  1.00115.20           C
ATOM   2847  CB  ARG A 382      38.848  32.068  98.627  1.00115.20           C
ATOM   2848  CG  ARG A 382      39.787  33.277  98.662  1.00115.20           C
ATOM   2849  CD  ARG A 382      41.190  32.959  98.135  1.00115.20           C
ATOM   2850  NE  ARG A 382      42.090  34.093  98.485  1.00115.20           N
ATOM   2851  CZ  ARG A 382      43.441  33.943  98.356  1.00115.20           C
ATOM   2852  NH1 ARG A 382      43.955  32.774  97.876  1.00115.20           N
ATOM   2853  NH2 ARG A 382      44.278  34.962  98.712  1.00115.20           N
ATOM   2854  C   ARG A 382      38.362  29.802  99.540  1.00115.20           C
ATOM   2855  O   ARG A 382      38.479  28.992  98.623  1.00115.20           O
ATOM   2856  N   GLN A 383      37.410  29.687 100.489  1.00124.29           N
ATOM   2857  CA  GLN A 383      36.556  28.541 100.677  1.00124.29           C
ATOM   2858  CB  GLN A 383      35.752  28.580 101.990  1.00124.29           C
ATOM   2859  CG  GLN A 383      34.735  29.716 102.063  1.00124.29           C
ATOM   2860  CD  GLN A 383      33.995  29.605 103.389  1.00124.29           C
ATOM   2861  OE1 GLN A 383      34.608  29.551 104.454  1.00124.29           O
ATOM   2862  NE2 GLN A 383      32.637  29.564 103.323  1.00124.29           N
ATOM   2863  C   GLN A 383      35.608  28.300  99.537  1.00124.29           C
ATOM   2864  O   GLN A 383      35.085  27.193  99.419  1.00124.29           O
ATOM   2865  N   LEU A 384      35.277  29.334  98.736  1.00104.79           N
ATOM   2866  CA  LEU A 384      34.365  29.172  97.628  1.00104.79           C
ATOM   2867  CB  LEU A 384      33.457  30.398  97.397  1.00104.79           C
ATOM   2868  CG  LEU A 384      32.500  30.791  98.541  1.00104.79           C
ATOM   2869  CD1 LEU A 384      31.322  29.817  98.675  1.00104.79           C
ATOM   2870  CD2 LEU A 384      33.265  31.002  99.855  1.00104.79           C
ATOM   2871  C   LEU A 384      35.159  29.105  96.352  1.00104.79           C
ATOM   2872  O   LEU A 384      36.306  29.546  96.292  1.00104.79           O
ATOM   2873  N   GLY A 385      34.553  28.519  95.295  1.00 39.35           N
ATOM   2874  CA  GLY A 385      35.115  28.512  93.969  1.00 39.35           C
ATOM   2875  C   GLY A 385      36.347  27.659  93.892  1.00 39.35           C
ATOM   2876  O   GLY A 385      37.246  27.951  93.104  1.00 39.35           O
ATOM   2877  N   LEU A 386      36.430  26.582  94.696  1.00134.15           N
ATOM   2878  CA  LEU A 386      37.611  25.761  94.684  1.00134.15           C
ATOM   2879  CB  LEU A 386      37.749  24.817  95.894  1.00134.15           C
ATOM   2880  CG  LEU A 386      38.152  25.479  97.223  1.00134.15           C
ATOM   2881  CD1 LEU A 386      37.104  26.492  97.698  1.00134.15           C
ATOM   2882  CD2 LEU A 386      38.460  24.419  98.292  1.00134.15           C
ATOM   2883  C   LEU A 386      37.684  24.873  93.482  1.00134.15           C
ATOM   2884  O   LEU A 386      36.740  24.156  93.154  1.00134.15           O
ATOM   2885  N   THR A 387      38.805  24.990  92.741  1.00 64.90           N
ATOM   2886  CA  THR A 387      39.173  24.070  91.704  1.00 64.90           C
ATOM   2887  CB  THR A 387      40.096  24.682  90.692  1.00 64.90           C
ATOM   2888  OG1 THR A 387      41.321  25.062  91.302  1.00 64.90           O
ATOM   2889  CG2 THR A 387      39.403  25.914  90.088  1.00 64.90           C
ATOM   2890  C   THR A 387      39.900  22.913  92.328  1.00 64.90           C
ATOM   2891  O   THR A 387      39.767  21.766  91.904  1.00 64.90           O
ATOM   2892  N   GLU A 388      40.708  23.217  93.369  1.00118.38           N
ATOM   2893  CA  GLU A 388      41.571  22.278  94.029  1.00118.38           C
ATOM   2894  CB  GLU A 388      42.591  22.957  94.959  1.00118.38           C
ATOM   2895  CG  GLU A 388      41.960  23.790  96.075  1.00118.38           C
ATOM   2896  CD  GLU A 388      43.077  24.601  96.714  1.00118.38           C
ATOM   2897  OE1 GLU A 388      43.756  25.352  95.964  1.00118.38           O
ATOM   2898  OE2 GLU A 388      43.273  24.478  97.952  1.00118.38           O
ATOM   2899  C   GLU A 388      40.782  21.286  94.831  1.00118.38           C
ATOM   2900  O   GLU A 388      39.634  21.516  95.205  1.00118.38           O
ATOM   2901  N   CYS A 389      41.398  20.098  94.995  1.00141.92           N
ATOM   2902  CA  CYS A 389      40.977  18.918  95.702  1.00141.92           C
ATOM   2903  CB  CYS A 389      41.636  17.642  95.152  1.00141.92           C
ATOM   2904  SG  CYS A 389      43.444  17.658  95.330  1.00141.92           S
ATOM   2905  C   CYS A 389      41.230  18.955  97.190  1.00141.92           C
ATOM   2906  O   CYS A 389      40.902  17.983  97.868  1.00141.92           O
ATOM   2907  N   ARG A 390      41.928  19.968  97.744  1.00155.18           N
ATOM   2908  CA  ARG A 390      42.169  19.903  99.166  1.00155.18           C
ATOM   2909  CB  ARG A 390      43.502  19.188  99.473  1.00155.18           C
ATOM   2910  CG  ARG A 390      43.929  19.179 100.942  1.00155.18           C
ATOM   2911  CD  ARG A 390      45.236  18.420 101.187  1.00155.18           C
ATOM   2912  NE  ARG A 390      46.345  19.226 100.602  1.00155.18           N
ATOM   2913  CZ  ARG A 390      47.530  18.630 100.281  1.00155.18           C
ATOM   2914  NH1 ARG A 390      47.690  17.285 100.452  1.00155.18           N
ATOM   2915  NH2 ARG A 390      48.560  19.380  99.790  1.00155.18           N
ATOM   2916  C   ARG A 390      42.261  21.295  99.722  1.00155.18           C
ATOM   2917  O   ARG A 390      42.486  22.251  98.983  1.00155.18           O
ATOM   2918  N   VAL A 391      42.047  21.443 101.053  1.00117.24           N
ATOM   2919  CA  VAL A 391      42.177  22.712 101.716  1.00117.24           C
ATOM   2920  CB  VAL A 391      40.904  23.507 101.769  1.00117.24           C
ATOM   2921  CG1 VAL A 391      40.565  23.976 100.346  1.00117.24           C
ATOM   2922  CG2 VAL A 391      39.803  22.631 102.391  1.00117.24           C
ATOM   2923  C   VAL A 391      42.615  22.470 103.127  1.00117.24           C
ATOM   2924  O   VAL A 391      42.363  21.413 103.702  1.00117.24           O
ATOM   2925  N   SER A 392      43.303  23.466 103.716  1.00 83.69           N
ATOM   2926  CA  SER A 392      43.752  23.337 105.070  1.00 83.69           C
ATOM   2927  CB  SER A 392      45.239  23.681 105.246  1.00 83.69           C
ATOM   2928  OG  SER A 392      45.618  23.534 106.605  1.00 83.69           O
ATOM   2929  C   SER A 392      42.966  24.314 105.878  1.00 83.69           C
ATOM   2930  O   SER A 392      42.776  25.458 105.469  1.00 83.69           O
ATOM   2931  N   ILE A 393      42.459  23.880 107.053  1.00 99.75           N
ATOM   2932  CA  ILE A 393      41.733  24.825 107.843  1.00 99.75           C
ATOM   2933  CB  ILE A 393      40.303  24.467 108.117  1.00 99.75           C
ATOM   2934  CG2 ILE A 393      40.278  23.566 109.348  1.00 99.75           C
ATOM   2935  CG1 ILE A 393      39.474  25.741 108.336  1.00 99.75           C
ATOM   2936  CD1 ILE A 393      37.972  25.496 108.219  1.00 99.75           C
ATOM   2937  C   ILE A 393      42.473  24.972 109.134  1.00 99.75           C
ATOM   2938  O   ILE A 393      42.968  23.996 109.700  1.00 99.75           O
ATOM   2939  N   SER A 394      42.577  26.225 109.622  1.00105.80           N
ATOM   2940  CA  SER A 394      43.384  26.499 110.775  1.00105.80           C
ATOM   2941  CB  SER A 394      44.645  27.299 110.407  1.00105.80           C
ATOM   2942  OG  SER A 394      45.516  27.399 111.521  1.00105.80           O
ATOM   2943  C   SER A 394      42.586  27.304 111.765  1.00105.80           C
ATOM   2944  O   SER A 394      41.406  27.583 111.555  1.00105.80           O
ATOM   2945  N   SER A 395      43.246  27.707 112.875  1.00113.29           N
ATOM   2946  CA  SER A 395      42.649  28.454 113.950  1.00113.29           C
ATOM   2947  CB  SER A 395      42.291  29.902 113.572  1.00113.29           C
ATOM   2948  OG  SER A 395      43.467  30.640 113.283  1.00113.29           O
ATOM   2949  C   SER A 395      41.405  27.781 114.435  1.00113.29           C
ATOM   2950  O   SER A 395      40.301  28.289 114.240  1.00113.29           O
ATOM   2951  N   LEU A 396      41.547  26.596 115.069  1.00121.40           N
ATOM   2952  CA  LEU A 396      40.366  25.933 115.545  1.00121.40           C
ATOM   2953  CB  LEU A 396      40.132  24.545 114.924  1.00121.40           C
ATOM   2954  CG  LEU A 396      40.293  24.562 113.394  1.00121.40           C
ATOM   2955  CD1 LEU A 396      41.768  24.393 113.012  1.00121.40           C
ATOM   2956  CD2 LEU A 396      39.353  23.592 112.675  1.00121.40           C
ATOM   2957  C   LEU A 396      40.445  25.760 117.033  1.00121.40           C
ATOM   2958  O   LEU A 396      41.514  25.522 117.594  1.00121.40           O
ATOM   2959  N   TRP A 397      39.286  25.891 117.714  1.00 92.74           N
ATOM   2960  CA  TRP A 397      39.224  25.750 119.143  1.00 92.74           C
ATOM   2961  CB  TRP A 397      37.948  26.333 119.771  1.00 92.74           C
ATOM   2962  CG  TRP A 397      37.940  26.254 121.278  1.00 92.74           C
ATOM   2963  CD2 TRP A 397      38.604  27.202 122.127  1.00 92.74           C
ATOM   2964  CD1 TRP A 397      37.368  25.330 122.103  1.00 92.74           C
ATOM   2965  NE1 TRP A 397      37.632  25.646 123.415  1.00 92.74           N
ATOM   2966  CE2 TRP A 397      38.394  26.795 123.445  1.00 92.74           C
ATOM   2967  CE3 TRP A 397      39.332  28.320 121.832  1.00 92.74           C
ATOM   2968  CZ2 TRP A 397      38.909  27.503 124.492  1.00 92.74           C
ATOM   2969  CZ3 TRP A 397      39.851  29.033 122.890  1.00 92.74           C
ATOM   2970  CH2 TRP A 397      39.643  28.631 124.194  1.00 92.74           C
ATOM   2971  C   TRP A 397      39.292  24.293 119.476  1.00 92.74           C
ATOM   2972  O   TRP A 397      38.687  23.456 118.808  1.00 92.74           O
ATOM   2973  N   ALA A 398      40.032  23.966 120.553  1.00 43.97           N
ATOM   2974  CA  ALA A 398      40.276  22.603 120.927  1.00 43.97           C
ATOM   2975  CB  ALA A 398      41.357  22.455 122.013  1.00 43.97           C
ATOM   2976  C   ALA A 398      39.038  21.934 121.436  1.00 43.97           C
ATOM   2977  O   ALA A 398      38.134  22.554 121.992  1.00 43.97           O
ATOM   2978  N   HIS A 399      39.000  20.609 121.200  1.00 85.56           N
ATOM   2979  CA  HIS A 399      38.012  19.665 121.638  1.00 85.56           C
ATOM   2980  ND1 HIS A 399      35.655  18.805 124.043  1.00 85.56           N
ATOM   2981  CG  HIS A 399      36.968  18.576 123.696  1.00 85.56           C
ATOM   2982  CB  HIS A 399      37.894  19.634 123.175  1.00 85.56           C
ATOM   2983  NE2 HIS A 399      36.035  16.642 124.389  1.00 85.56           N
ATOM   2984  CD2 HIS A 399      37.183  17.249 123.913  1.00 85.56           C
ATOM   2985  CE1 HIS A 399      35.145  17.617 124.452  1.00 85.56           C
ATOM   2986  C   HIS A 399      36.667  19.960 121.046  1.00 85.56           C
ATOM   2987  O   HIS A 399      35.703  19.246 121.315  1.00 85.56           O
ATOM   2988  N   THR A 400      36.552  20.949 120.145  1.00159.53           N
ATOM   2989  CA  THR A 400      35.228  21.161 119.634  1.00159.53           C
ATOM   2990  CB  THR A 400      34.899  22.607 119.373  1.00159.53           C
ATOM   2991  OG1 THR A 400      33.578  22.732 118.870  1.00159.53           O
ATOM   2992  CG2 THR A 400      35.921  23.207 118.406  1.00159.53           C
ATOM   2993  C   THR A 400      35.033  20.332 118.388  1.00159.53           C
ATOM   2994  O   THR A 400      35.941  20.213 117.564  1.00159.53           O
ATOM   2995  N   PRO A 401      33.888  19.678 118.287  1.00165.27           N
ATOM   2996  CA  PRO A 401      33.575  18.920 117.094  1.00165.27           C
ATOM   2997  CD  PRO A 401      33.382  19.000 119.471  1.00165.27           C
ATOM   2998  CB  PRO A 401      32.446  17.969 117.471  1.00165.27           C
ATOM   2999  CG  PRO A 401      32.693  17.717 118.969  1.00165.27           C
ATOM   3000  C   PRO A 401      33.289  19.799 115.917  1.00165.27           C
ATOM   3001  O   PRO A 401      32.290  20.515 115.933  1.00165.27           O
ATOM   3002  N   TYR A 402      34.093  19.697 114.842  1.00173.19           N
ATOM   3003  CA  TYR A 402      33.845  20.513 113.687  1.00173.19           C
ATOM   3004  CB  TYR A 402      35.073  21.215 113.073  1.00173.19           C
ATOM   3005  CG  TYR A 402      35.565  22.317 113.942  1.00173.19           C
ATOM   3006  CD1 TYR A 402      35.064  23.591 113.800  1.00173.19           C
ATOM   3007  CD2 TYR A 402      36.536  22.075 114.884  1.00173.19           C
ATOM   3008  CE1 TYR A 402      35.520  24.615 114.595  1.00173.19           C
ATOM   3009  CE2 TYR A 402      36.995  23.096 115.678  1.00173.19           C
ATOM   3010  CZ  TYR A 402      36.489  24.366 115.539  1.00173.19           C
ATOM   3011  OH  TYR A 402      36.963  25.411 116.360  1.00173.19           O
ATOM   3012  C   TYR A 402      33.366  19.610 112.600  1.00173.19           C
ATOM   3013  O   TYR A 402      33.956  18.565 112.328  1.00173.19           O
ATOM   3014  N   THR A 403      32.252  20.001 111.958  1.00 48.39           N
ATOM   3015  CA  THR A 403      31.728  19.246 110.863  1.00 48.39           C
ATOM   3016  CB  THR A 403      30.259  18.973 111.018  1.00 48.39           C
ATOM   3017  OG1 THR A 403      30.019  18.219 112.198  1.00 48.39           O
ATOM   3018  CG2 THR A 403      29.753  18.218 109.782  1.00 48.39           C
ATOM   3019  C   THR A 403      31.925  20.094 109.644  1.00 48.39           C
ATOM   3020  O   THR A 403      31.459  21.232 109.589  1.00 48.39           O
ATOM   3021  N   PHE A 404      32.639  19.558 108.634  1.00 98.03           N
ATOM   3022  CA  PHE A 404      32.893  20.291 107.426  1.00 98.03           C
ATOM   3023  CB  PHE A 404      34.350  20.198 106.923  1.00 98.03           C
ATOM   3024  CG  PHE A 404      35.220  21.002 107.832  1.00 98.03           C
ATOM   3025  CD1 PHE A 404      35.745  20.470 108.987  1.00 98.03           C
ATOM   3026  CD2 PHE A 404      35.517  22.307 107.520  1.00 98.03           C
ATOM   3027  CE1 PHE A 404      36.543  21.233 109.810  1.00 98.03           C
ATOM   3028  CE2 PHE A 404      36.315  23.066 108.343  1.00 98.03           C
ATOM   3029  CZ  PHE A 404      36.833  22.535 109.497  1.00 98.03           C
ATOM   3030  C   PHE A 404      32.027  19.687 106.395  1.00 98.03           C
ATOM   3031  O   PHE A 404      31.713  18.505 106.484  1.00 98.03           O
ATOM   3032  N   ASP A 405      31.562  20.518 105.446  1.00150.45           N
ATOM   3033  CA  ASP A 405      30.771  20.092 104.334  1.00150.45           C
ATOM   3034  CB  ASP A 405      29.291  20.500 104.443  1.00150.45           C
ATOM   3035  CG  ASP A 405      28.657  19.668 105.547  1.00150.45           C
ATOM   3036  OD1 ASP A 405      28.837  18.422 105.520  1.00150.45           O
ATOM   3037  OD2 ASP A 405      27.999  20.264 106.442  1.00150.45           O
ATOM   3038  C   ASP A 405      31.325  20.825 103.152  1.00150.45           C
ATOM   3039  O   ASP A 405      31.278  22.048 103.087  1.00150.45           O
ATOM   3040  N   ILE A 406      31.929  20.101 102.204  1.00155.89           N
ATOM   3041  CA  ILE A 406      32.339  20.660 100.966  1.00155.89           C
ATOM   3042  CB  ILE A 406      33.779  20.477 100.635  1.00155.89           C
ATOM   3043  CG2 ILE A 406      34.013  21.082  99.239  1.00155.89           C
ATOM   3044  CG1 ILE A 406      34.650  21.133 101.717  1.00155.89           C
ATOM   3045  CD1 ILE A 406      36.133  20.802 101.585  1.00155.89           C
ATOM   3046  C   ILE A 406      31.479  20.174  99.859  1.00155.89           C
ATOM   3047  O   ILE A 406      31.361  18.989  99.633  1.00155.89           O
ATOM   3048  N   GLN A 407      30.855  21.090  99.112  1.00105.19           N
ATOM   3049  CA  GLN A 407      29.878  20.760  98.114  1.00105.19           C
ATOM   3050  CB  GLN A 407      28.724  21.780  98.067  1.00105.19           C
ATOM   3051  CG  GLN A 407      27.619  21.466  97.059  1.00105.19           C
ATOM   3052  CD  GLN A 407      26.501  22.475  97.291  1.00105.19           C
ATOM   3053  OE1 GLN A 407      25.693  22.756  96.408  1.00105.19           O
ATOM   3054  NE2 GLN A 407      26.454  23.039  98.527  1.00105.19           N
ATOM   3055  C   GLN A 407      30.495  20.752  96.757  1.00105.19           C
ATOM   3056  O   GLN A 407      31.535  21.367  96.524  1.00105.19           O
ATOM   3057  N   ALA A 408      29.864  19.981  95.839  1.00 94.23           N
ATOM   3058  CA  ALA A 408      30.255  19.880  94.457  1.00 94.23           C
ATOM   3059  CB  ALA A 408      30.180  18.438  93.921  1.00 94.23           C
ATOM   3060  C   ALA A 408      29.246  20.593  93.641  1.00 94.23           C
ATOM   3061  O   ALA A 408      28.072  20.239  93.692  1.00 94.23           O
ATOM   3062  N   ILE A 409      29.682  21.587  92.844  1.00 76.61           N
ATOM   3063  CA  ILE A 409      28.743  22.302  92.034  1.00 76.61           C
ATOM   3064  CB  ILE A 409      28.386  23.635  92.615  1.00 76.61           C
ATOM   3065  CG2 ILE A 409      27.781  24.507  91.504  1.00 76.61           C
ATOM   3066  CG1 ILE A 409      27.519  23.461  93.872  1.00 76.61           C
ATOM   3067  CD1 ILE A 409      27.351  24.753  94.669  1.00 76.61           C
ATOM   3068  C   ILE A 409      29.318  22.574  90.686  1.00 76.61           C
ATOM   3069  O   ILE A 409      30.497  22.900  90.551  1.00 76.61           O
ATOM   3070  N   ASN A 410      28.468  22.446  89.649  1.00103.71           N
ATOM   3071  CA  ASN A 410      28.848  22.799  88.319  1.00103.71           C
ATOM   3072  CB  ASN A 410      28.834  21.652  87.286  1.00103.71           C
ATOM   3073  CG  ASN A 410      27.438  21.075  87.123  1.00103.71           C
ATOM   3074  OD1 ASN A 410      26.450  21.543  87.685  1.00103.71           O
ATOM   3075  ND2 ASN A 410      27.358  19.977  86.325  1.00103.71           N
ATOM   3076  C   ASN A 410      27.883  23.865  87.910  1.00103.71           C
ATOM   3077  O   ASN A 410      27.104  24.352  88.724  1.00103.71           O
ATOM   3078  N   GLY A 411      27.892  24.242  86.626  1.00 67.23           N
ATOM   3079  CA  GLY A 411      27.108  25.350  86.162  1.00 67.23           C
ATOM   3080  C   GLY A 411      25.625  25.188  86.398  1.00 67.23           C
ATOM   3081  O   GLY A 411      24.948  26.184  86.653  1.00 67.23           O
ATOM   3082  N   VAL A 412      25.040  23.975  86.284  1.00229.64           N
ATOM   3083  CA  VAL A 412      23.596  23.940  86.408  1.00229.64           C
ATOM   3084  CB  VAL A 412      22.970  23.138  85.302  1.00229.64           C
ATOM   3085  CG1 VAL A 412      23.323  23.800  83.959  1.00229.64           C
ATOM   3086  CG2 VAL A 412      23.461  21.683  85.411  1.00229.64           C
ATOM   3087  C   VAL A 412      23.142  23.302  87.706  1.00229.64           C
ATOM   3088  O   VAL A 412      22.190  22.525  87.696  1.00229.64           O
ATOM   3089  N   SER A 413      23.684  23.719  88.873  1.00211.49           N
ATOM   3090  CA  SER A 413      23.460  22.964  90.092  1.00211.49           C
ATOM   3091  CB  SER A 413      24.722  22.824  90.951  1.00211.49           C
ATOM   3092  OG  SER A 413      25.035  24.080  91.527  1.00211.49           O
ATOM   3093  C   SER A 413      22.364  23.392  91.047  1.00211.49           C
ATOM   3094  O   SER A 413      21.581  24.309  90.814  1.00211.49           O
ATOM   3095  N   SER A 414      22.333  22.634  92.179  1.00162.93           N
ATOM   3096  CA  SER A 414      21.510  22.622  93.371  1.00162.93           C
ATOM   3097  CB  SER A 414      20.338  21.626  93.304  1.00162.93           C
ATOM   3098  OG  SER A 414      19.436  21.991  92.269  1.00162.93           O
ATOM   3099  C   SER A 414      22.455  22.110  94.434  1.00162.93           C
ATOM   3100  O   SER A 414      23.570  22.615  94.543  1.00162.93           O
ATOM   3101  N   LYS A 415      22.053  21.107  95.258  1.00126.65           N
ATOM   3102  CA  LYS A 415      22.927  20.612  96.304  1.00126.65           C
ATOM   3103  CB  LYS A 415      22.199  20.402  97.646  1.00126.65           C
ATOM   3104  CG  LYS A 415      21.744  21.682  98.352  1.00126.65           C
ATOM   3105  CD  LYS A 415      22.898  22.563  98.829  1.00126.65           C
ATOM   3106  CE  LYS A 415      22.447  23.806  99.599  1.00126.65           C
ATOM   3107  NZ  LYS A 415      23.628  24.516 100.140  1.00126.65           N
ATOM   3108  C   LYS A 415      23.498  19.264  95.947  1.00126.65           C
ATOM   3109  O   LYS A 415      22.775  18.270  95.918  1.00126.65           O
ATOM   3110  N   SER A 416      24.833  19.184  95.725  1.00 98.65           N
ATOM   3111  CA  SER A 416      25.459  17.931  95.394  1.00 98.65           C
ATOM   3112  CB  SER A 416      25.809  17.780  93.907  1.00 98.65           C
ATOM   3113  OG  SER A 416      24.615  17.687  93.144  1.00 98.65           O
ATOM   3114  C   SER A 416      26.706  17.815  96.165  1.00 98.65           C
ATOM   3115  O   SER A 416      27.352  18.780  96.563  1.00 98.65           O
ATOM   3116  N   PRO A 417      27.060  16.600  96.364  1.00209.17           N
ATOM   3117  CA  PRO A 417      28.086  16.444  97.320  1.00209.17           C
ATOM   3118  CD  PRO A 417      26.068  15.546  96.475  1.00209.17           C
ATOM   3119  CB  PRO A 417      28.037  14.964  97.768  1.00209.17           C
ATOM   3120  CG  PRO A 417      26.889  14.338  96.944  1.00209.17           C
ATOM   3121  C   PRO A 417      29.420  17.148  97.255  1.00209.17           C
ATOM   3122  O   PRO A 417      29.538  18.078  98.042  1.00209.17           O
ATOM   3123  N   PHE A 418      30.410  16.885  96.356  1.00296.65           N
ATOM   3124  CA  PHE A 418      31.805  17.306  96.583  1.00296.65           C
ATOM   3125  CB  PHE A 418      32.358  18.619  96.010  1.00296.65           C
ATOM   3126  CG  PHE A 418      32.995  18.315  94.698  1.00296.65           C
ATOM   3127  CD1 PHE A 418      33.562  17.082  94.478  1.00296.65           C
ATOM   3128  CD2 PHE A 418      33.003  19.239  93.676  1.00296.65           C
ATOM   3129  CE1 PHE A 418      34.149  16.798  93.268  1.00296.65           C
ATOM   3130  CE2 PHE A 418      33.586  18.966  92.467  1.00296.65           C
ATOM   3131  CZ  PHE A 418      34.164  17.740  92.265  1.00296.65           C
ATOM   3132  C   PHE A 418      32.289  17.057  98.002  1.00296.65           C
ATOM   3133  O   PHE A 418      31.461  16.694  98.825  1.00296.65           O
ATOM   3134  N   PRO A 419      33.555  17.139  98.424  1.00200.77           N
ATOM   3135  CA  PRO A 419      33.934  16.585  99.715  1.00200.77           C
ATOM   3136  CD  PRO A 419      34.512  18.150  98.000  1.00200.77           C
ATOM   3137  CB  PRO A 419      35.331  17.095  99.999  1.00200.77           C
ATOM   3138  CG  PRO A 419      35.408  18.396  99.210  1.00200.77           C
ATOM   3139  C   PRO A 419      33.011  16.713 100.895  1.00200.77           C
ATOM   3140  O   PRO A 419      32.321  15.711 101.024  1.00200.77           O
ATOM   3141  N   PRO A 420      32.814  17.677 101.734  1.00282.51           N
ATOM   3142  CA  PRO A 420      31.697  17.375 102.602  1.00282.51           C
ATOM   3143  CD  PRO A 420      33.970  18.087 102.537  1.00282.51           C
ATOM   3144  CB  PRO A 420      32.233  17.476 104.004  1.00282.51           C
ATOM   3145  CG  PRO A 420      33.754  17.464 103.904  1.00282.51           C
ATOM   3146  C   PRO A 420      30.225  17.810 102.485  1.00282.51           C
ATOM   3147  O   PRO A 420      29.425  17.292 103.257  1.00282.51           O
ATOM   3148  N   GLN A 421      29.799  18.748 101.617  1.00113.95           N
ATOM   3149  CA  GLN A 421      28.465  19.236 101.582  1.00113.95           C
ATOM   3150  CB  GLN A 421      28.224  20.376 100.594  1.00113.95           C
ATOM   3151  CG  GLN A 421      28.866  21.699 101.012  1.00113.95           C
ATOM   3152  CD  GLN A 421      28.048  22.309 102.138  1.00113.95           C
ATOM   3153  OE1 GLN A 421      27.315  21.627 102.851  1.00113.95           O
ATOM   3154  NE2 GLN A 421      28.180  23.652 102.301  1.00113.95           N
ATOM   3155  C   GLN A 421      27.668  18.100 101.161  1.00113.95           C
ATOM   3156  O   GLN A 421      26.722  17.740 101.860  1.00113.95           O
ATOM   3157  N   HIS A 422      27.985  17.442 100.026  1.00251.63           N
ATOM   3158  CA  HIS A 422      27.159  16.374 100.293  1.00251.63           C
ATOM   3159  ND1 HIS A 422      24.862  13.980 100.285  1.00251.63           N
ATOM   3160  CG  HIS A 422      24.843  15.348 100.132  1.00251.63           C
ATOM   3161  CB  HIS A 422      25.895  16.155  99.427  1.00251.63           C
ATOM   3162  NE2 HIS A 422      23.020  14.707 101.300  1.00251.63           N
ATOM   3163  CD2 HIS A 422      23.711  15.775 100.757  1.00251.63           C
ATOM   3164  CE1 HIS A 422      23.749  13.650 100.991  1.00251.63           C
ATOM   3165  C   HIS A 422      27.967  15.191 100.721  1.00251.63           C
ATOM   3166  O   HIS A 422      27.537  14.055 100.550  1.00251.63           O
ATOM   3167  N   VAL A 423      29.208  15.416 101.216  1.00184.26           N
ATOM   3168  CA  VAL A 423      29.807  14.286 101.878  1.00184.26           C
ATOM   3169  CB  VAL A 423      30.761  13.475 101.045  1.00184.26           C
ATOM   3170  CG1 VAL A 423      31.452  12.430 101.940  1.00184.26           C
ATOM   3171  CG2 VAL A 423      29.949  12.829  99.912  1.00184.26           C
ATOM   3172  C   VAL A 423      30.467  14.729 103.159  1.00184.26           C
ATOM   3173  O   VAL A 423      31.678  14.806 103.282  1.00184.26           O
ATOM   3174  N   SER A 424      29.714  14.912 104.243  1.00122.21           N
ATOM   3175  CA  SER A 424      30.288  15.591 105.381  1.00122.21           C
ATOM   3176  CB  SER A 424      29.239  15.879 106.465  1.00122.21           C
ATOM   3177  OG  SER A 424      29.842  16.544 107.562  1.00122.21           O
ATOM   3178  C   SER A 424      31.400  14.810 106.034  1.00122.21           C
ATOM   3179  O   SER A 424      31.586  13.625 105.768  1.00122.21           O
ATOM   3180  N   VAL A 425      32.215  15.506 106.873  1.00121.19           N
ATOM   3181  CA  VAL A 425      33.262  14.875 107.647  1.00121.19           C
ATOM   3182  CB  VAL A 425      34.571  14.802 106.921  1.00121.19           C
ATOM   3183  CG1 VAL A 425      34.394  13.894 105.693  1.00121.19           C
ATOM   3184  CG2 VAL A 425      35.016  16.234 106.578  1.00121.19           C
ATOM   3185  C   VAL A 425      33.498  15.671 108.908  1.00121.19           C
ATOM   3186  O   VAL A 425      33.500  16.899 108.876  1.00121.19           O
ATOM   3187  N   ASN A 426      33.757  14.989 110.053  1.00 82.68           N
ATOM   3188  CA  ASN A 426      33.903  15.685 111.309  1.00 82.68           C
ATOM   3189  CB  ASN A 426      32.864  15.256 112.359  1.00 82.68           C
ATOM   3190  CG  ASN A 426      33.100  16.057 113.631  1.00 82.68           C
ATOM   3191  OD1 ASN A 426      34.059  15.825 114.365  1.00 82.68           O
ATOM   3192  ND2 ASN A 426      32.195  17.035 113.900  1.00 82.68           N
ATOM   3193  C   ASN A 426      35.264  15.444 111.903  1.00 82.68           C
ATOM   3194  O   ASN A 426      35.827  14.356 111.775  1.00 82.68           O
ATOM   3195  N   ILE A 427      35.839  16.488 112.556  1.00157.43           N
ATOM   3196  CA  ILE A 427      37.129  16.373 113.189  1.00157.43           C
ATOM   3197  CB  ILE A 427      38.285  16.844 112.358  1.00157.43           C
ATOM   3198  CG2 ILE A 427      38.391  15.898 111.153  1.00157.43           C
ATOM   3199  CG1 ILE A 427      38.151  18.333 111.998  1.00157.43           C
ATOM   3200  CD1 ILE A 427      36.955  18.627 111.098  1.00157.43           C
ATOM   3201  C   ILE A 427      37.152  17.151 114.469  1.00157.43           C
ATOM   3202  O   ILE A 427      36.465  18.160 114.618  1.00157.43           O
ATOM   3203  N   THR A 428      37.951  16.667 115.443  1.00102.41           N
ATOM   3204  CA  THR A 428      38.146  17.348 116.691  1.00102.41           C
ATOM   3205  CB  THR A 428      37.784  16.525 117.893  1.00102.41           C
ATOM   3206  OG1 THR A 428      37.825  17.322 119.067  1.00102.41           O
ATOM   3207  CG2 THR A 428      38.777  15.356 118.006  1.00102.41           C
ATOM   3208  C   THR A 428      39.615  17.649 116.776  1.00102.41           C
ATOM   3209  O   THR A 428      40.432  16.910 116.225  1.00102.41           O
ATOM   3210  N   THR A 429      39.994  18.763 117.443  1.00 45.62           N
ATOM   3211  CA  THR A 429      41.390  19.116 117.543  1.00 45.62           C
ATOM   3212  CB  THR A 429      41.711  20.442 116.917  1.00 45.62           C
ATOM   3213  OG1 THR A 429      41.362  20.429 115.541  1.00 45.62           O
ATOM   3214  CG2 THR A 429      43.216  20.716 117.079  1.00 45.62           C
ATOM   3215  C   THR A 429      41.774  19.203 118.992  1.00 45.62           C
ATOM   3216  O   THR A 429      41.051  19.783 119.801  1.00 45.62           O
ATOM   3217  N   ASN A 430      42.891  18.536 119.359  1.00110.85           N
ATOM   3218  CA  ASN A 430      43.408  18.521 120.704  1.00110.85           C
ATOM   3219  CB  ASN A 430      44.364  17.335 120.925  1.00110.85           C
ATOM   3220  CG  ASN A 430      44.602  17.174 122.419  1.00110.85           C
ATOM   3221  OD1 ASN A 430      43.798  16.565 123.123  1.00110.85           O
ATOM   3222  ND2 ASN A 430      45.741  17.723 122.919  1.00110.85           N
ATOM   3223  C   ASN A 430      44.155  19.772 121.095  1.00110.85           C
ATOM   3224  O   ASN A 430      43.773  20.457 122.041  1.00110.85           O
ATOM   3225  N   GLN A 431      45.220  20.137 120.342  1.00138.57           N
ATOM   3226  CA  GLN A 431      46.063  21.228 120.762  1.00138.57           C
ATOM   3227  CB  GLN A 431      47.566  20.899 120.790  1.00138.57           C
ATOM   3228  CG  GLN A 431      47.991  20.075 122.003  1.00138.57           C
ATOM   3229  CD  GLN A 431      47.982  20.994 123.221  1.00138.57           C
ATOM   3230  OE1 GLN A 431      47.784  22.202 123.107  1.00138.57           O
ATOM   3231  NE2 GLN A 431      48.208  20.407 124.427  1.00138.57           N
ATOM   3232  C   GLN A 431      45.910  22.400 119.856  1.00138.57           C
ATOM   3233  O   GLN A 431      45.471  22.286 118.713  1.00138.57           O
ATOM   3234  N   ALA A 432      46.258  23.579 120.404  1.00 51.37           N
ATOM   3235  CA  ALA A 432      46.250  24.821 119.692  1.00 51.37           C
ATOM   3236  CB  ALA A 432      46.180  26.055 120.610  1.00 51.37           C
ATOM   3237  C   ALA A 432      47.531  24.882 118.912  1.00 51.37           C
ATOM   3238  O   ALA A 432      48.412  24.043 119.089  1.00 51.37           O
ATOM   3239  N   ALA A 433      47.665  25.869 118.001  1.00 63.35           N
ATOM   3240  CA  ALA A 433      48.832  25.947 117.161  1.00 63.35           C
ATOM   3241  CB  ALA A 433      48.747  27.053 116.095  1.00 63.35           C
ATOM   3242  C   ALA A 433      50.063  26.199 117.974  1.00 63.35           C
ATOM   3243  O   ALA A 433      50.090  27.079 118.827  1.00 63.35           O
ATOM   3244  N   PRO A 434      51.080  25.414 117.716  1.00 81.08           N
ATOM   3245  CA  PRO A 434      52.364  25.554 118.366  1.00 81.08           C
ATOM   3246  CD  PRO A 434      50.850  24.052 117.263  1.00 81.08           C
ATOM   3247  CB  PRO A 434      52.996  24.161 118.362  1.00 81.08           C
ATOM   3248  CG  PRO A 434      52.241  23.402 117.259  1.00 81.08           C
ATOM   3249  C   PRO A 434      53.190  26.556 117.619  1.00 81.08           C
ATOM   3250  O   PRO A 434      52.809  26.931 116.512  1.00 81.08           O
ATOM   3251  N   SER A 435      54.321  27.014 118.193  1.00 94.59           N
ATOM   3252  CA  SER A 435      55.133  27.959 117.476  1.00 94.59           C
ATOM   3253  CB  SER A 435      56.169  28.673 118.360  1.00 94.59           C
ATOM   3254  OG  SER A 435      55.516  29.487 119.322  1.00 94.59           O
ATOM   3255  C   SER A 435      55.891  27.240 116.399  1.00 94.59           C
ATOM   3256  O   SER A 435      56.412  26.147 116.612  1.00 94.59           O
ATOM   3257  N   THR A 436      55.985  27.851 115.198  1.00124.36           N
ATOM   3258  CA  THR A 436      56.753  27.239 114.152  1.00124.36           C
ATOM   3259  CB  THR A 436      56.199  27.450 112.769  1.00124.36           C
ATOM   3260  OG1 THR A 436      57.016  26.800 111.807  1.00124.36           O
ATOM   3261  CG2 THR A 436      56.110  28.954 112.474  1.00124.36           C
ATOM   3262  C   THR A 436      58.103  27.866 114.248  1.00124.36           C
ATOM   3263  O   THR A 436      58.246  29.086 114.182  1.00124.36           O
ATOM   3264  N   VAL A 437      59.141  27.029 114.429  1.00 94.76           N
ATOM   3265  CA  VAL A 437      60.423  27.589 114.729  1.00 94.76           C
ATOM   3266  CB  VAL A 437      60.938  27.077 116.039  1.00 94.76           C
ATOM   3267  CG1 VAL A 437      62.349  27.610 116.259  1.00 94.76           C
ATOM   3268  CG2 VAL A 437      59.967  27.493 117.145  1.00 94.76           C
ATOM   3269  C   VAL A 437      61.449  27.237 113.690  1.00 94.76           C
ATOM   3270  O   VAL A 437      61.707  26.070 113.403  1.00 94.76           O
ATOM   3271  N   PRO A 438      61.973  28.277 113.079  1.00127.01           N
ATOM   3272  CA  PRO A 438      63.086  28.145 112.160  1.00127.01           C
ATOM   3273  CD  PRO A 438      61.048  29.309 112.637  1.00127.01           C
ATOM   3274  CB  PRO A 438      62.740  29.007 110.947  1.00127.01           C
ATOM   3275  CG  PRO A 438      61.770  30.057 111.507  1.00127.01           C
ATOM   3276  C   PRO A 438      64.370  28.618 112.796  1.00127.01           C
ATOM   3277  O   PRO A 438      64.312  29.215 113.870  1.00127.01           O
ATOM   3278  N   ILE A 439      65.533  28.402 112.132  1.00113.61           N
ATOM   3279  CA  ILE A 439      66.775  28.939 112.627  1.00113.61           C
ATOM   3280  CB  ILE A 439      67.888  27.928 112.721  1.00113.61           C
ATOM   3281  CG2 ILE A 439      67.470  26.882 113.766  1.00113.61           C
ATOM   3282  CG1 ILE A 439      68.237  27.329 111.348  1.00113.61           C
ATOM   3283  CD1 ILE A 439      69.549  26.546 111.347  1.00113.61           C
ATOM   3284  C   ILE A 439      67.194  30.060 111.712  1.00113.61           C
ATOM   3285  O   ILE A 439      67.534  29.850 110.549  1.00113.61           O
ATOM   3286  N   MET A 440      67.122  31.309 112.219  1.00125.34           N
ATOM   3287  CA  MET A 440      67.486  32.472 111.455  1.00125.34           C
ATOM   3288  CB  MET A 440      67.126  33.782 112.180  1.00125.34           C
ATOM   3289  CG  MET A 440      67.371  35.057 111.366  1.00125.34           C
ATOM   3290  SD  MET A 440      69.115  35.533 111.180  1.00125.34           S
ATOM   3291  CE  MET A 440      68.761  37.160 110.455  1.00125.34           C
ATOM   3292  C   MET A 440      68.957  32.467 111.210  1.00125.34           C
ATOM   3293  O   MET A 440      69.414  32.719 110.096  1.00125.34           O
ATOM   3294  N   HIS A 441      69.740  32.163 112.259  1.00 99.17           N
ATOM   3295  CA  HIS A 441      71.164  32.153 112.128  1.00 99.17           C
ATOM   3296  ND1 HIS A 441      74.080  34.414 113.206  1.00 99.17           N
ATOM   3297  CG  HIS A 441      73.298  33.420 112.659  1.00 99.17           C
ATOM   3298  CB  HIS A 441      71.871  33.166 113.045  1.00 99.17           C
ATOM   3299  NE2 HIS A 441      75.340  33.373 111.699  1.00 99.17           N
ATOM   3300  CD2 HIS A 441      74.084  32.794 111.741  1.00 99.17           C
ATOM   3301  CE1 HIS A 441      75.290  34.341 112.596  1.00 99.17           C
ATOM   3302  C   HIS A 441      71.582  30.793 112.558  1.00 99.17           C
ATOM   3303  O   HIS A 441      70.975  30.195 113.445  1.00 99.17           O
ATOM   3304  N   GLN A 442      72.640  30.266 111.929  1.00149.00           N
ATOM   3305  CA  GLN A 442      73.037  28.924 112.210  1.00149.00           C
ATOM   3306  CB  GLN A 442      72.881  27.995 110.993  1.00149.00           C
ATOM   3307  CG  GLN A 442      73.305  26.547 111.252  1.00149.00           C
ATOM   3308  CD  GLN A 442      73.271  25.807 109.920  1.00149.00           C
ATOM   3309  OE1 GLN A 442      74.311  25.498 109.340  1.00149.00           O
ATOM   3310  NE2 GLN A 442      72.041  25.524 109.413  1.00149.00           N
ATOM   3311  C   GLN A 442      74.478  28.939 112.508  1.00149.00           C
ATOM   3312  O   GLN A 442      74.862  28.989 113.672  1.00149.00           O
ATOM   3313  N   VAL A 443      75.295  28.896 111.437  1.00109.50           N
ATOM   3314  CA  VAL A 443      76.715  28.808 111.561  1.00109.50           C
ATOM   3315  CB  VAL A 443      77.430  28.987 110.247  1.00109.50           C
ATOM   3316  CG1 VAL A 443      76.939  30.273 109.557  1.00109.50           C
ATOM   3317  CG2 VAL A 443      78.945  28.982 110.515  1.00109.50           C
ATOM   3318  C   VAL A 443      77.188  29.855 112.504  1.00109.50           C
ATOM   3319  O   VAL A 443      77.353  31.023 112.155  1.00109.50           O
ATOM   3320  N   SER A 444      77.410  29.443 113.763  1.00146.07           N
ATOM   3321  CA  SER A 444      77.920  30.379 114.689  1.00146.07           C
ATOM   3322  CB  SER A 444      76.866  31.351 115.251  1.00146.07           C
ATOM   3323  OG  SER A 444      76.386  32.212 114.228  1.00146.07           O
ATOM   3324  C   SER A 444      78.468  29.623 115.842  1.00146.07           C
ATOM   3325  O   SER A 444      77.799  28.780 116.435  1.00146.07           O
ATOM   3326  N   ALA A 445      79.759  29.849 116.083  1.00184.93           N
ATOM   3327  CA  ALA A 445      80.393  29.528 117.312  1.00184.93           C
ATOM   3328  CB  ALA A 445      81.913  29.738 117.291  1.00184.93           C
ATOM   3329  C   ALA A 445      79.783  30.586 118.170  1.00184.93           C
ATOM   3330  O   ALA A 445      79.773  30.489 119.386  1.00184.93           O
ATOM   3331  N   THR A 446      79.352  31.703 117.539  1.00 62.34           N
ATOM   3332  CA  THR A 446      78.748  32.768 118.292  1.00 62.34           C
ATOM   3333  CB  THR A 446      78.223  33.873 117.422  1.00 62.34           C
ATOM   3334  OG1 THR A 446      79.283  34.433 116.660  1.00 62.34           O
ATOM   3335  CG2 THR A 446      77.586  34.951 118.317  1.00 62.34           C
ATOM   3336  C   THR A 446      77.587  32.109 118.971  1.00 62.34           C
ATOM   3337  O   THR A 446      77.380  32.301 120.167  1.00 62.34           O
ATOM   3338  N   MET A 447      76.797  31.364 118.170  1.00257.65           N
ATOM   3339  CA  MET A 447      75.831  30.387 118.575  1.00257.65           C
ATOM   3340  CB  MET A 447      75.614  30.212 120.084  1.00257.65           C
ATOM   3341  CG  MET A 447      76.846  29.715 120.853  1.00257.65           C
ATOM   3342  SD  MET A 447      77.771  28.401 120.013  1.00257.65           S
ATOM   3343  CE  MET A 447      76.276  27.597 119.381  1.00257.65           C
ATOM   3344  C   MET A 447      74.565  30.470 117.781  1.00257.65           C
ATOM   3345  O   MET A 447      74.406  31.333 116.918  1.00257.65           O
ATOM   3346  N   ARG A 448      73.635  29.529 118.051  1.00141.41           N
ATOM   3347  CA  ARG A 448      72.441  29.375 117.267  1.00141.41           C
ATOM   3348  CB  ARG A 448      71.734  28.033 117.504  1.00141.41           C
ATOM   3349  CG  ARG A 448      72.532  26.835 116.988  1.00141.41           C
ATOM   3350  CD  ARG A 448      71.930  25.493 117.402  1.00141.41           C
ATOM   3351  NE  ARG A 448      72.107  25.377 118.876  1.00141.41           N
ATOM   3352  CZ  ARG A 448      71.036  25.114 119.680  1.00141.41           C
ATOM   3353  NH1 ARG A 448      69.788  24.977 119.145  1.00141.41           N
ATOM   3354  NH2 ARG A 448      71.219  24.990 121.027  1.00141.41           N
ATOM   3355  C   ARG A 448      71.456  30.465 117.534  1.00141.41           C
ATOM   3356  O   ARG A 448      71.160  30.806 118.677  1.00141.41           O
ATOM   3357  N   SER A 449      70.903  31.033 116.447  1.00 41.04           N
ATOM   3358  CA  SER A 449      69.906  32.053 116.579  1.00 41.04           C
ATOM   3359  CB  SER A 449      70.196  33.304 115.731  1.00 41.04           C
ATOM   3360  OG  SER A 449      69.171  34.269 115.914  1.00 41.04           O
ATOM   3361  C   SER A 449      68.632  31.440 116.096  1.00 41.04           C
ATOM   3362  O   SER A 449      68.595  30.826 115.030  1.00 41.04           O
ATOM   3363  N   ILE A 450      67.542  31.583 116.879  1.00101.22           N
ATOM   3364  CA  ILE A 450      66.317  30.934 116.504  1.00101.22           C
ATOM   3365  CB  ILE A 450      65.905  29.837 117.441  1.00101.22           C
ATOM   3366  CG2 ILE A 450      67.000  28.759 117.426  1.00101.22           C
ATOM   3367  CG1 ILE A 450      65.620  30.412 118.836  1.00101.22           C
ATOM   3368  CD1 ILE A 450      64.880  29.443 119.755  1.00101.22           C
ATOM   3369  C   ILE A 450      65.193  31.919 116.498  1.00101.22           C
ATOM   3370  O   ILE A 450      65.184  32.877 117.268  1.00101.22           O
ATOM   3371  N   THR A 451      64.213  31.694 115.595  1.00 91.59           N
ATOM   3372  CA  THR A 451      63.053  32.533 115.475  1.00 91.59           C
ATOM   3373  CB  THR A 451      63.051  33.336 114.206  1.00 91.59           C
ATOM   3374  OG1 THR A 451      64.216  34.143 114.139  1.00 91.59           O
ATOM   3375  CG2 THR A 451      61.796  34.223 114.172  1.00 91.59           C
ATOM   3376  C   THR A 451      61.856  31.630 115.424  1.00 91.59           C
ATOM   3377  O   THR A 451      61.974  30.444 115.122  1.00 91.59           O
ATOM   3378  N   LEU A 452      60.665  32.170 115.756  1.00162.22           N
ATOM   3379  CA  LEU A 452      59.457  31.391 115.728  1.00162.22           C
ATOM   3380  CB  LEU A 452      59.136  30.731 117.080  1.00162.22           C
ATOM   3381  CG  LEU A 452      59.249  31.678 118.292  1.00162.22           C
ATOM   3382  CD1 LEU A 452      58.183  32.785 118.269  1.00162.22           C
ATOM   3383  CD2 LEU A 452      59.255  30.882 119.606  1.00162.22           C
ATOM   3384  C   LEU A 452      58.317  32.287 115.367  1.00162.22           C
ATOM   3385  O   LEU A 452      58.433  33.511 115.428  1.00162.22           O
ATOM   3386  N   SER A 453      57.184  31.688 114.943  1.00 46.46           N
ATOM   3387  CA  SER A 453      56.031  32.483 114.637  1.00 46.46           C
ATOM   3388  CB  SER A 453      55.876  32.850 113.149  1.00 46.46           C
ATOM   3389  OG  SER A 453      55.620  31.693 112.370  1.00 46.46           O
ATOM   3390  C   SER A 453      54.809  31.741 115.076  1.00 46.46           C
ATOM   3391  O   SER A 453      54.836  30.535 115.316  1.00 46.46           O
ATOM   3392  N   TRP A 454      53.701  32.494 115.204  1.00145.64           N
ATOM   3393  CA  TRP A 454      52.440  32.035 115.701  1.00145.64           C
ATOM   3394  CB  TRP A 454      52.382  32.465 117.173  1.00145.64           C
ATOM   3395  CG  TRP A 454      51.331  31.935 118.103  1.00145.64           C
ATOM   3396  CD2 TRP A 454      51.526  30.747 118.878  1.00145.64           C
ATOM   3397  CD1 TRP A 454      50.130  32.456 118.482  1.00145.64           C
ATOM   3398  NE1 TRP A 454      49.583  31.680 119.476  1.00145.64           N
ATOM   3399  CE2 TRP A 454      50.427  30.622 119.724  1.00145.64           C
ATOM   3400  CE3 TRP A 454      52.553  29.848 118.894  1.00145.64           C
ATOM   3401  CZ2 TRP A 454      50.334  29.588 120.606  1.00145.64           C
ATOM   3402  CZ3 TRP A 454      52.453  28.796 119.772  1.00145.64           C
ATOM   3403  CH2 TRP A 454      51.366  28.678 120.610  1.00145.64           C
ATOM   3404  C   TRP A 454      51.427  32.832 114.934  1.00145.64           C
ATOM   3405  O   TRP A 454      51.708  33.967 114.553  1.00145.64           O
ATOM   3406  N   PRO A 455      50.254  32.324 114.695  1.00161.79           N
ATOM   3407  CA  PRO A 455      49.311  33.100 113.942  1.00161.79           C
ATOM   3408  CD  PRO A 455      50.053  30.896 114.516  1.00161.79           C
ATOM   3409  CB  PRO A 455      48.165  32.150 113.611  1.00161.79           C
ATOM   3410  CG  PRO A 455      48.855  30.772 113.557  1.00161.79           C
ATOM   3411  C   PRO A 455      48.933  34.297 114.740  1.00161.79           C
ATOM   3412  O   PRO A 455      48.847  34.202 115.963  1.00161.79           O
ATOM   3413  N   GLN A 456      48.660  35.416 114.050  1.00 93.47           N
ATOM   3414  CA  GLN A 456      48.433  36.683 114.677  1.00 93.47           C
ATOM   3415  CB  GLN A 456      48.072  37.775 113.655  1.00 93.47           C
ATOM   3416  CG  GLN A 456      49.075  37.910 112.504  1.00 93.47           C
ATOM   3417  CD  GLN A 456      50.424  38.344 113.059  1.00 93.47           C
ATOM   3418  OE1 GLN A 456      50.801  37.987 114.173  1.00 93.47           O
ATOM   3419  NE2 GLN A 456      51.177  39.139 112.254  1.00 93.47           N
ATOM   3420  C   GLN A 456      47.282  36.588 115.632  1.00 93.47           C
ATOM   3421  O   GLN A 456      47.369  37.134 116.731  1.00 93.47           O
ATOM   3422  N   PRO A 457      46.200  35.935 115.298  1.00 93.04           N
ATOM   3423  CA  PRO A 457      45.091  35.885 116.209  1.00 93.04           C
ATOM   3424  CD  PRO A 457      45.781  35.708 113.927  1.00 93.04           C
ATOM   3425  CB  PRO A 457      43.922  35.282 115.423  1.00 93.04           C
ATOM   3426  CG  PRO A 457      44.542  34.815 114.090  1.00 93.04           C
ATOM   3427  C   PRO A 457      45.418  35.170 117.476  1.00 93.04           C
ATOM   3428  O   PRO A 457      44.872  35.520 118.521  1.00 93.04           O
ATOM   3429  N   GLU A 458      46.275  34.144 117.399  1.00 79.59           N
ATOM   3430  CA  GLU A 458      46.636  33.376 118.548  1.00 79.59           C
ATOM   3431  CB  GLU A 458      47.176  31.998 118.149  1.00 79.59           C
ATOM   3432  CG  GLU A 458      46.069  31.091 117.607  1.00 79.59           C
ATOM   3433  CD  GLU A 458      46.716  29.828 117.075  1.00 79.59           C
ATOM   3434  OE1 GLU A 458      47.663  29.970 116.257  1.00 79.59           O
ATOM   3435  OE2 GLU A 458      46.283  28.714 117.472  1.00 79.59           O
ATOM   3436  C   GLU A 458      47.590  34.124 119.424  1.00 79.59           C
ATOM   3437  O   GLU A 458      47.603  33.929 120.640  1.00 79.59           O
ATOM   3438  N   GLN A 459      48.422  35.009 118.840  1.00124.22           N
ATOM   3439  CA  GLN A 459      49.399  35.649 119.667  1.00124.22           C
ATOM   3440  CB  GLN A 459      50.489  36.436 118.895  1.00124.22           C
ATOM   3441  CG  GLN A 459      50.040  37.577 117.983  1.00124.22           C
ATOM   3442  CD  GLN A 459      51.284  38.150 117.324  1.00124.22           C
ATOM   3443  OE1 GLN A 459      52.372  37.587 117.437  1.00124.22           O
ATOM   3444  NE2 GLN A 459      51.124  39.296 116.609  1.00124.22           N
ATOM   3445  C   GLN A 459      48.739  36.438 120.752  1.00124.22           C
ATOM   3446  O   GLN A 459      49.222  36.365 121.880  1.00124.22           O
ATOM   3447  N   PRO A 460      47.693  37.198 120.574  1.00182.16           N
ATOM   3448  CA  PRO A 460      47.101  37.720 121.763  1.00182.16           C
ATOM   3449  CD  PRO A 460      47.443  38.043 119.423  1.00182.16           C
ATOM   3450  CB  PRO A 460      46.254  38.924 121.338  1.00182.16           C
ATOM   3451  CG  PRO A 460      46.171  38.814 119.803  1.00182.16           C
ATOM   3452  C   PRO A 460      46.335  36.557 122.282  1.00182.16           C
ATOM   3453  O   PRO A 460      45.381  36.145 121.627  1.00182.16           O
ATOM   3454  N   ASN A 461      46.685  35.997 123.447  1.00291.55           N
ATOM   3455  CA  ASN A 461      45.849  34.908 123.825  1.00291.55           C
ATOM   3456  CB  ASN A 461      45.883  33.725 122.842  1.00291.55           C
ATOM   3457  CG  ASN A 461      44.636  32.879 123.067  1.00291.55           C
ATOM   3458  OD1 ASN A 461      43.713  33.282 123.773  1.00291.55           O
ATOM   3459  ND2 ASN A 461      44.602  31.672 122.442  1.00291.55           N
ATOM   3460  C   ASN A 461      46.280  34.419 125.156  1.00291.55           C
ATOM   3461  O   ASN A 461      47.366  34.734 125.641  1.00291.55           O
ATOM   3462  N   GLY A 462      45.399  33.629 125.786  1.00115.69           N
ATOM   3463  CA  GLY A 462      45.732  33.022 127.029  1.00115.69           C
ATOM   3464  C   GLY A 462      46.881  32.145 126.692  1.00115.69           C
ATOM   3465  O   GLY A 462      47.758  31.886 127.514  1.00115.69           O
ATOM   3466  N   ILE A 463      46.884  31.663 125.435  1.00176.93           N
ATOM   3467  CA  ILE A 463      47.889  30.751 124.997  1.00176.93           C
ATOM   3468  CB  ILE A 463      47.728  30.302 123.572  1.00176.93           C
ATOM   3469  CG2 ILE A 463      47.834  31.528 122.651  1.00176.93           C
ATOM   3470  CG1 ILE A 463      48.767  29.213 123.254  1.00176.93           C
ATOM   3471  CD1 ILE A 463      48.584  27.930 124.064  1.00176.93           C
ATOM   3472  C   ILE A 463      49.246  31.357 125.118  1.00176.93           C
ATOM   3473  O   ILE A 463      50.148  30.690 125.619  1.00176.93           O
ATOM   3474  N   ILE A 464      49.476  32.612 124.678  1.00 94.77           N
ATOM   3475  CA  ILE A 464      50.848  32.990 124.835  1.00 94.77           C
ATOM   3476  CB  ILE A 464      51.554  33.233 123.525  1.00 94.77           C
ATOM   3477  CG2 ILE A 464      51.620  31.893 122.775  1.00 94.77           C
ATOM   3478  CG1 ILE A 464      50.880  34.356 122.722  1.00 94.77           C
ATOM   3479  CD1 ILE A 464      51.721  34.882 121.560  1.00 94.77           C
ATOM   3480  C   ILE A 464      51.033  34.176 125.721  1.00 94.77           C
ATOM   3481  O   ILE A 464      51.026  35.322 125.273  1.00 94.77           O
ATOM   3482  N   LEU A 465      51.179  33.934 127.036  1.00135.62           N
ATOM   3483  CA  LEU A 465      51.571  35.022 127.875  1.00135.62           C
ATOM   3484  CB  LEU A 465      51.424  34.724 129.376  1.00135.62           C
ATOM   3485  CG  LEU A 465      51.852  35.899 130.275  1.00135.62           C
ATOM   3486  CD1 LEU A 465      51.005  37.152 129.994  1.00135.62           C
ATOM   3487  CD2 LEU A 465      51.834  35.499 131.759  1.00135.62           C
ATOM   3488  C   LEU A 465      53.021  35.247 127.580  1.00135.62           C
ATOM   3489  O   LEU A 465      53.474  36.376 127.395  1.00135.62           O
ATOM   3490  N   ASP A 466      53.779  34.131 127.515  1.00 58.39           N
ATOM   3491  CA  ASP A 466      55.190  34.152 127.254  1.00 58.39           C
ATOM   3492  CB  ASP A 466      56.042  34.282 128.530  1.00 58.39           C
ATOM   3493  CG  ASP A 466      55.836  35.680 129.099  1.00 58.39           C
ATOM   3494  OD1 ASP A 466      56.113  36.666 128.365  1.00 58.39           O
ATOM   3495  OD2 ASP A 466      55.405  35.778 130.279  1.00 58.39           O
ATOM   3496  C   ASP A 466      55.539  32.840 126.614  1.00 58.39           C
ATOM   3497  O   ASP A 466      54.768  31.884 126.682  1.00 58.39           O
ATOM   3498  N   TYR A 467      56.716  32.762 125.956  1.00 67.49           N
ATOM   3499  CA  TYR A 467      57.139  31.535 125.331  1.00 67.49           C
ATOM   3500  CB  TYR A 467      57.589  31.663 123.862  1.00 67.49           C
ATOM   3501  CG  TYR A 467      56.418  31.950 122.987  1.00 67.49           C
ATOM   3502  CD1 TYR A 467      56.019  33.244 122.745  1.00 67.49           C
ATOM   3503  CD2 TYR A 467      55.722  30.917 122.403  1.00 67.49           C
ATOM   3504  CE1 TYR A 467      54.940  33.501 121.933  1.00 67.49           C
ATOM   3505  CE2 TYR A 467      54.642  31.169 121.590  1.00 67.49           C
ATOM   3506  CZ  TYR A 467      54.249  32.464 121.353  1.00 67.49           C
ATOM   3507  OH  TYR A 467      53.141  32.722 120.519  1.00 67.49           O
ATOM   3508  C   TYR A 467      58.334  31.028 126.073  1.00 67.49           C
ATOM   3509  O   TYR A 467      59.188  31.808 126.490  1.00 67.49           O
ATOM   3510  N   GLU A 468      58.412  29.697 126.290  1.00 90.80           N
ATOM   3511  CA  GLU A 468      59.563  29.175 126.967  1.00 90.80           C
ATOM   3512  CB  GLU A 468      59.261  28.293 128.188  1.00 90.80           C
ATOM   3513  CG  GLU A 468      58.856  29.090 129.425  1.00 90.80           C
ATOM   3514  CD  GLU A 468      58.758  28.114 130.587  1.00 90.80           C
ATOM   3515  OE1 GLU A 468      59.365  27.016 130.483  1.00 90.80           O
ATOM   3516  OE2 GLU A 468      58.079  28.453 131.592  1.00 90.80           O
ATOM   3517  C   GLU A 468      60.363  28.351 126.016  1.00 90.80           C
ATOM   3518  O   GLU A 468      59.842  27.492 125.306  1.00 90.80           O
ATOM   3519  N   ILE A 469      61.685  28.597 125.998  1.00111.07           N
ATOM   3520  CA  ILE A 469      62.528  27.861 125.112  1.00111.07           C
ATOM   3521  CB  ILE A 469      63.399  28.724 124.240  1.00111.07           C
ATOM   3522  CG2 ILE A 469      62.475  29.554 123.334  1.00111.07           C
ATOM   3523  CG1 ILE A 469      64.371  29.568 125.080  1.00111.07           C
ATOM   3524  CD1 ILE A 469      65.416  30.298 124.236  1.00111.07           C
ATOM   3525  C   ILE A 469      63.393  26.984 125.949  1.00111.07           C
ATOM   3526  O   ILE A 469      63.968  27.414 126.947  1.00111.07           O
ATOM   3527  N   ARG A 470      63.461  25.692 125.582  1.00 75.38           N
ATOM   3528  CA  ARG A 470      64.291  24.801 126.329  1.00 75.38           C
ATOM   3529  CB  ARG A 470      63.527  23.649 126.999  1.00 75.38           C
ATOM   3530  CG  ARG A 470      62.638  24.115 128.151  1.00 75.38           C
ATOM   3531  CD  ARG A 470      61.941  22.976 128.893  1.00 75.38           C
ATOM   3532  NE  ARG A 470      61.125  23.591 129.975  1.00 75.38           N
ATOM   3533  CZ  ARG A 470      59.935  23.026 130.330  1.00 75.38           C
ATOM   3534  NH1 ARG A 470      59.495  21.905 129.689  1.00 75.38           N
ATOM   3535  NH2 ARG A 470      59.184  23.585 131.323  1.00 75.38           N
ATOM   3536  C   ARG A 470      65.269  24.191 125.387  1.00 75.38           C
ATOM   3537  O   ARG A 470      64.920  23.815 124.270  1.00 75.38           O
ATOM   3538  N   TYR A 471      66.547  24.111 125.803  1.00 75.83           N
ATOM   3539  CA  TYR A 471      67.485  23.454 124.951  1.00 75.83           C
ATOM   3540  CB  TYR A 471      68.427  24.406 124.186  1.00 75.83           C
ATOM   3541  CG  TYR A 471      69.192  25.269 125.127  1.00 75.83           C
ATOM   3542  CD1 TYR A 471      68.556  26.243 125.864  1.00 75.83           C
ATOM   3543  CD2 TYR A 471      70.557  25.136 125.233  1.00 75.83           C
ATOM   3544  CE1 TYR A 471      69.273  27.044 126.720  1.00 75.83           C
ATOM   3545  CE2 TYR A 471      71.282  25.934 126.086  1.00 75.83           C
ATOM   3546  CZ  TYR A 471      70.634  26.888 126.835  1.00 75.83           C
ATOM   3547  OH  TYR A 471      71.365  27.716 127.712  1.00 75.83           O
ATOM   3548  C   TYR A 471      68.262  22.468 125.755  1.00 75.83           C
ATOM   3549  O   TYR A 471      68.721  22.754 126.860  1.00 75.83           O
ATOM   3550  N   TYR A 472      68.418  21.257 125.190  1.00111.97           N
ATOM   3551  CA  TYR A 472      69.091  20.193 125.867  1.00111.97           C
ATOM   3552  CB  TYR A 472      68.199  18.958 126.073  1.00111.97           C
ATOM   3553  CG  TYR A 472      66.897  19.386 126.659  1.00111.97           C
ATOM   3554  CD1 TYR A 472      66.770  19.710 127.989  1.00111.97           C
ATOM   3555  CD2 TYR A 472      65.783  19.449 125.854  1.00111.97           C
ATOM   3556  CE1 TYR A 472      65.555  20.093 128.506  1.00111.97           C
ATOM   3557  CE2 TYR A 472      64.565  19.831 126.361  1.00111.97           C
ATOM   3558  CZ  TYR A 472      64.450  20.154 127.690  1.00111.97           C
ATOM   3559  OH  TYR A 472      63.201  20.545 128.213  1.00111.97           O
ATOM   3560  C   TYR A 472      70.158  19.734 124.928  1.00111.97           C
ATOM   3561  O   TYR A 472      70.076  19.956 123.721  1.00111.97           O
ATOM   3562  N   GLU A 473      71.213  19.106 125.471  1.00 65.11           N
ATOM   3563  CA  GLU A 473      72.227  18.558 124.626  1.00 65.11           C
ATOM   3564  CB  GLU A 473      73.564  18.257 125.331  1.00 65.11           C
ATOM   3565  CG  GLU A 473      74.381  19.503 125.675  1.00 65.11           C
ATOM   3566  CD  GLU A 473      75.666  19.056 126.358  1.00 65.11           C
ATOM   3567  OE1 GLU A 473      75.601  18.710 127.569  1.00 65.11           O
ATOM   3568  OE2 GLU A 473      76.729  19.055 125.683  1.00 65.11           O
ATOM   3569  C   GLU A 473      71.685  17.261 124.140  1.00 65.11           C
ATOM   3570  O   GLU A 473      70.629  16.802 124.578  1.00 65.11           O
ATOM   3571  N   LYS A 474      72.428  16.627 123.223  1.00183.02           N
ATOM   3572  CA  LYS A 474      72.023  15.388 122.635  1.00183.02           C
ATOM   3573  CB  LYS A 474      73.142  14.775 121.780  1.00183.02           C
ATOM   3574  CG  LYS A 474      74.409  14.502 122.596  1.00183.02           C
ATOM   3575  CD  LYS A 474      75.542  13.841 121.810  1.00183.02           C
ATOM   3576  CE  LYS A 474      75.375  12.335 121.615  1.00183.02           C
ATOM   3577  NZ  LYS A 474      76.539  11.797 120.875  1.00183.02           N
ATOM   3578  C   LYS A 474      71.737  14.435 123.752  1.00183.02           C
ATOM   3579  O   LYS A 474      70.825  13.619 123.643  1.00183.02           O
ATOM   3580  N   GLU A 475      72.503  14.506 124.861  1.00194.57           N
ATOM   3581  CA  GLU A 475      72.238  13.617 125.960  1.00194.57           C
ATOM   3582  CB  GLU A 475      73.110  13.860 127.203  1.00194.57           C
ATOM   3583  CG  GLU A 475      74.601  13.580 127.037  1.00194.57           C
ATOM   3584  CD  GLU A 475      75.230  13.858 128.394  1.00194.57           C
ATOM   3585  OE1 GLU A 475      74.454  14.004 129.377  1.00194.57           O
ATOM   3586  OE2 GLU A 475      76.486  13.926 128.471  1.00194.57           O
ATOM   3587  C   GLU A 475      70.833  13.867 126.407  1.00194.57           C
ATOM   3588  O   GLU A 475      70.382  15.010 126.471  1.00194.57           O
ATOM   3589  N   HIS A 476      70.090  12.783 126.708  1.00136.93           N
ATOM   3590  CA  HIS A 476      68.724  12.922 127.118  1.00136.93           C
ATOM   3591  ND1 HIS A 476      69.269   9.763 128.311  1.00136.93           N
ATOM   3592  CG  HIS A 476      68.278  10.718 128.313  1.00136.93           C
ATOM   3593  CB  HIS A 476      67.943  11.597 127.150  1.00136.93           C
ATOM   3594  NE2 HIS A 476      68.322   9.691 130.322  1.00136.93           N
ATOM   3595  CD2 HIS A 476      67.709  10.660 129.551  1.00136.93           C
ATOM   3596  CE1 HIS A 476      69.252   9.179 129.536  1.00136.93           C
ATOM   3597  C   HIS A 476      68.639  13.553 128.474  1.00136.93           C
ATOM   3598  O   HIS A 476      67.808  14.431 128.700  1.00136.93           O
ATOM   3599  N   ASN A 477      69.509  13.144 129.420  1.00202.01           N
ATOM   3600  CA  ASN A 477      69.363  13.667 130.748  1.00202.01           C
ATOM   3601  CB  ASN A 477      69.871  12.715 131.845  1.00202.01           C
ATOM   3602  CG  ASN A 477      69.400  13.237 133.196  1.00202.01           C
ATOM   3603  OD1 ASN A 477      69.415  14.437 133.471  1.00202.01           O
ATOM   3604  ND2 ASN A 477      68.958  12.298 134.074  1.00202.01           N
ATOM   3605  C   ASN A 477      70.143  14.933 130.872  1.00202.01           C
ATOM   3606  O   ASN A 477      71.364  14.916 131.019  1.00202.01           O
ATOM   3607  N   GLU A 478      69.429  16.070 130.806  1.00119.29           N
ATOM   3608  CA  GLU A 478      70.019  17.363 130.987  1.00119.29           C
ATOM   3609  CB  GLU A 478      71.368  17.555 130.271  1.00119.29           C
ATOM   3610  CG  GLU A 478      71.978  18.944 130.482  1.00119.29           C
ATOM   3611  CD  GLU A 478      73.319  18.986 129.762  1.00119.29           C
ATOM   3612  OE1 GLU A 478      74.003  17.928 129.732  1.00119.29           O
ATOM   3613  OE2 GLU A 478      73.684  20.075 129.242  1.00119.29           O
ATOM   3614  C   GLU A 478      69.074  18.346 130.388  1.00119.29           C
ATOM   3615  O   GLU A 478      68.366  18.023 129.438  1.00119.29           O
ATOM   3616  N   PHE A 479      69.018  19.567 130.952  1.00 65.52           N
ATOM   3617  CA  PHE A 479      68.207  20.613 130.403  1.00 65.52           C
ATOM   3618  CB  PHE A 479      66.829  20.744 131.084  1.00 65.52           C
ATOM   3619  CG  PHE A 479      67.007  20.871 132.560  1.00 65.52           C
ATOM   3620  CD1 PHE A 479      67.210  22.094 133.156  1.00 65.52           C
ATOM   3621  CD2 PHE A 479      66.962  19.748 133.356  1.00 65.52           C
ATOM   3622  CE1 PHE A 479      67.368  22.191 134.519  1.00 65.52           C
ATOM   3623  CE2 PHE A 479      67.121  19.838 134.718  1.00 65.52           C
ATOM   3624  CZ  PHE A 479      67.326  21.064 135.304  1.00 65.52           C
ATOM   3625  C   PHE A 479      68.982  21.872 130.575  1.00 65.52           C
ATOM   3626  O   PHE A 479      69.675  22.051 131.575  1.00 65.52           O
ATOM   3627  N   ASN A 480      68.895  22.788 129.595  1.00 95.30           N
ATOM   3628  CA  ASN A 480      69.716  23.946 129.735  1.00 95.30           C
ATOM   3629  CB  ASN A 480      70.339  24.419 128.421  1.00 95.30           C
ATOM   3630  CG  ASN A 480      71.418  23.406 128.063  1.00 95.30           C
ATOM   3631  OD1 ASN A 480      72.268  23.080 128.890  1.00 95.30           O
ATOM   3632  ND2 ASN A 480      71.381  22.886 126.808  1.00 95.30           N
ATOM   3633  C   ASN A 480      68.914  25.036 130.322  1.00 95.30           C
ATOM   3634  O   ASN A 480      67.960  25.529 129.716  1.00 95.30           O
ATOM   3635  N   SER A 481      69.312  25.408 131.555  1.00159.45           N
ATOM   3636  CA  SER A 481      68.638  26.417 132.299  1.00159.45           C
ATOM   3637  CB  SER A 481      68.470  27.733 131.524  1.00159.45           C
ATOM   3638  OG  SER A 481      69.745  28.296 131.253  1.00159.45           O
ATOM   3639  C   SER A 481      67.297  25.864 132.613  1.00159.45           C
ATOM   3640  O   SER A 481      66.970  24.743 132.224  1.00159.45           O
ATOM   3641  N   SER A 482      66.485  26.611 133.376  1.00 80.92           N
ATOM   3642  CA  SER A 482      65.161  26.108 133.531  1.00 80.92           C
ATOM   3643  CB  SER A 482      64.271  26.984 134.432  1.00 80.92           C
ATOM   3644  OG  SER A 482      62.970  26.422 134.527  1.00 80.92           O
ATOM   3645  C   SER A 482      64.624  26.161 132.141  1.00 80.92           C
ATOM   3646  O   SER A 482      63.809  25.338 131.729  1.00 80.92           O
ATOM   3647  N   MET A 483      65.116  27.164 131.386  1.00139.97           N
ATOM   3648  CA  MET A 483      64.781  27.418 130.021  1.00139.97           C
ATOM   3649  CB  MET A 483      63.321  27.101 129.656  1.00139.97           C
ATOM   3650  CG  MET A 483      62.280  28.045 130.269  1.00139.97           C
ATOM   3651  SD  MET A 483      62.066  27.928 132.074  1.00139.97           S
ATOM   3652  CE  MET A 483      63.392  29.083 132.530  1.00139.97           C
ATOM   3653  C   MET A 483      64.973  28.889 129.862  1.00139.97           C
ATOM   3654  O   MET A 483      65.454  29.562 130.773  1.00139.97           O
ATOM   3655  N   ALA A 484      64.626  29.431 128.686  1.00 40.92           N
ATOM   3656  CA  ALA A 484      64.722  30.850 128.531  1.00 40.92           C
ATOM   3657  CB  ALA A 484      65.563  31.288 127.321  1.00 40.92           C
ATOM   3658  C   ALA A 484      63.324  31.325 128.302  1.00 40.92           C
ATOM   3659  O   ALA A 484      62.498  30.597 127.756  1.00 40.92           O
ATOM   3660  N   ARG A 485      63.006  32.555 128.746  1.00 50.66           N
ATOM   3661  CA  ARG A 485      61.665  33.024 128.557  1.00 50.66           C
ATOM   3662  CB  ARG A 485      60.948  33.337 129.878  1.00 50.66           C
ATOM   3663  CG  ARG A 485      60.783  32.125 130.795  1.00 50.66           C
ATOM   3664  CD  ARG A 485      60.208  32.494 132.163  1.00 50.66           C
ATOM   3665  NE  ARG A 485      60.093  31.245 132.965  1.00 50.66           N
ATOM   3666  CZ  ARG A 485      58.862  30.762 133.301  1.00 50.66           C
ATOM   3667  NH1 ARG A 485      57.736  31.424 132.911  1.00 50.66           N
ATOM   3668  NH2 ARG A 485      58.761  29.619 134.041  1.00 50.66           N
ATOM   3669  C   ARG A 485      61.718  34.311 127.803  1.00 50.66           C
ATOM   3670  O   ARG A 485      62.577  35.156 128.055  1.00 50.66           O
ATOM   3671  N   SER A 486      60.801  34.486 126.833  1.00 82.88           N
ATOM   3672  CA  SER A 486      60.777  35.729 126.125  1.00 82.88           C
ATOM   3673  CB  SER A 486      61.704  35.764 124.895  1.00 82.88           C
ATOM   3674  OG  SER A 486      61.622  37.030 124.256  1.00 82.88           O
ATOM   3675  C   SER A 486      59.385  35.960 125.637  1.00 82.88           C
ATOM   3676  O   SER A 486      58.646  35.027 125.325  1.00 82.88           O
ATOM   3677  N   GLN A 487      58.975  37.239 125.640  1.00100.65           N
ATOM   3678  CA  GLN A 487      57.719  37.668 125.107  1.00100.65           C
ATOM   3679  CB  GLN A 487      57.350  39.088 125.566  1.00100.65           C
ATOM   3680  CG  GLN A 487      58.346  40.161 125.126  1.00100.65           C
ATOM   3681  CD  GLN A 487      57.955  41.454 125.826  1.00100.65           C
ATOM   3682  OE1 GLN A 487      58.670  41.937 126.703  1.00100.65           O
ATOM   3683  NE2 GLN A 487      56.783  42.026 125.440  1.00100.65           N
ATOM   3684  C   GLN A 487      57.803  37.644 123.613  1.00100.65           C
ATOM   3685  O   GLN A 487      56.815  37.380 122.929  1.00100.65           O
ATOM   3686  N   THR A 488      59.011  37.922 123.079  1.00115.19           N
ATOM   3687  CA  THR A 488      59.235  38.108 121.673  1.00115.19           C
ATOM   3688  CB  THR A 488      60.465  38.921 121.391  1.00115.19           C
ATOM   3689  OG1 THR A 488      60.445  39.412 120.059  1.00115.19           O
ATOM   3690  CG2 THR A 488      61.696  38.023 121.607  1.00115.19           C
ATOM   3691  C   THR A 488      59.367  36.808 120.925  1.00115.19           C
ATOM   3692  O   THR A 488      59.250  35.714 121.475  1.00115.19           O
ATOM   3693  N   ASN A 489      59.522  36.964 119.592  1.00 82.04           N
ATOM   3694  CA  ASN A 489      59.643  35.983 118.548  1.00 82.04           C
ATOM   3695  CB  ASN A 489      59.282  36.579 117.175  1.00 82.04           C
ATOM   3696  CG  ASN A 489      57.778  36.835 117.151  1.00 82.04           C
ATOM   3697  OD1 ASN A 489      56.989  35.897 117.048  1.00 82.04           O
ATOM   3698  ND2 ASN A 489      57.369  38.129 117.251  1.00 82.04           N
ATOM   3699  C   ASN A 489      61.000  35.332 118.423  1.00 82.04           C
ATOM   3700  O   ASN A 489      61.078  34.218 117.906  1.00 82.04           O
ATOM   3701  N   THR A 490      62.113  35.999 118.809  1.00103.25           N
ATOM   3702  CA  THR A 490      63.407  35.412 118.534  1.00103.25           C
ATOM   3703  CB  THR A 490      64.155  36.188 117.482  1.00103.25           C
ATOM   3704  OG1 THR A 490      63.415  36.198 116.271  1.00103.25           O
ATOM   3705  CG2 THR A 490      65.553  35.588 117.252  1.00103.25           C
ATOM   3706  C   THR A 490      64.277  35.396 119.758  1.00103.25           C
ATOM   3707  O   THR A 490      64.121  36.218 120.659  1.00103.25           O
ATOM   3708  N   ALA A 491      65.227  34.429 119.805  1.00 46.70           N
ATOM   3709  CA  ALA A 491      66.173  34.307 120.880  1.00 46.70           C
ATOM   3710  CB  ALA A 491      65.726  33.328 121.980  1.00 46.70           C
ATOM   3711  C   ALA A 491      67.442  33.758 120.303  1.00 46.70           C
ATOM   3712  O   ALA A 491      67.434  33.056 119.291  1.00 46.70           O
ATOM   3713  N   ARG A 492      68.588  34.082 120.929  1.00 84.22           N
ATOM   3714  CA  ARG A 492      69.822  33.562 120.429  1.00 84.22           C
ATOM   3715  CB  ARG A 492      70.775  34.679 119.987  1.00 84.22           C
ATOM   3716  CG  ARG A 492      70.114  35.526 118.898  1.00 84.22           C
ATOM   3717  CD  ARG A 492      70.956  36.671 118.342  1.00 84.22           C
ATOM   3718  NE  ARG A 492      70.087  37.363 117.349  1.00 84.22           N
ATOM   3719  CZ  ARG A 492      70.609  38.269 116.475  1.00 84.22           C
ATOM   3720  NH1 ARG A 492      71.945  38.546 116.490  1.00 84.22           N
ATOM   3721  NH2 ARG A 492      69.788  38.892 115.578  1.00 84.22           N
ATOM   3722  C   ARG A 492      70.446  32.782 121.536  1.00 84.22           C
ATOM   3723  O   ARG A 492      70.767  33.324 122.590  1.00 84.22           O
ATOM   3724  N   ILE A 493      70.627  31.468 121.317  1.00167.00           N
ATOM   3725  CA  ILE A 493      71.226  30.653 122.326  1.00167.00           C
ATOM   3726  CB  ILE A 493      70.995  29.182 122.149  1.00167.00           C
ATOM   3727  CG2 ILE A 493      71.650  28.744 120.828  1.00167.00           C
ATOM   3728  CG1 ILE A 493      71.512  28.436 123.387  1.00167.00           C
ATOM   3729  CD1 ILE A 493      70.803  28.867 124.668  1.00167.00           C
ATOM   3730  C   ILE A 493      72.694  30.913 122.300  1.00167.00           C
ATOM   3731  O   ILE A 493      73.305  30.987 121.236  1.00167.00           O
ATOM   3732  N   ASP A 494      73.288  31.102 123.493  1.00126.01           N
ATOM   3733  CA  ASP A 494      74.685  31.410 123.578  1.00126.01           C
ATOM   3734  CB  ASP A 494      74.953  32.819 124.143  1.00126.01           C
ATOM   3735  CG  ASP A 494      74.299  32.942 125.515  1.00126.01           C
ATOM   3736  OD1 ASP A 494      73.581  31.994 125.932  1.00126.01           O
ATOM   3737  OD2 ASP A 494      74.498  34.004 126.162  1.00126.01           O
ATOM   3738  C   ASP A 494      75.382  30.399 124.437  1.00126.01           C
ATOM   3739  O   ASP A 494      74.749  29.539 125.045  1.00126.01           O
ATOM   3740  N   GLY A 495      76.733  30.455 124.452  1.00 43.95           N
ATOM   3741  CA  GLY A 495      77.556  29.627 125.291  1.00 43.95           C
ATOM   3742  C   GLY A 495      77.424  28.185 124.910  1.00 43.95           C
ATOM   3743  O   GLY A 495      77.303  27.322 125.778  1.00 43.95           O
ATOM   3744  N   LEU A 496      77.452  27.886 123.601  1.00 81.03           N
ATOM   3745  CA  LEU A 496      77.278  26.544 123.122  1.00 81.03           C
ATOM   3746  CB  LEU A 496      76.171  26.418 122.066  1.00 81.03           C
ATOM   3747  CG  LEU A 496      74.792  26.909 122.543  1.00 81.03           C
ATOM   3748  CD1 LEU A 496      73.737  26.751 121.438  1.00 81.03           C
ATOM   3749  CD2 LEU A 496      74.382  26.242 123.863  1.00 81.03           C
ATOM   3750  C   LEU A 496      78.541  25.997 122.516  1.00 81.03           C
ATOM   3751  O   LEU A 496      79.427  26.733 122.081  1.00 81.03           O
ATOM   3752  N   ARG A 497      78.644  24.648 122.493  1.00114.22           N
ATOM   3753  CA  ARG A 497      79.788  23.970 121.951  1.00114.22           C
ATOM   3754  CB  ARG A 497      79.906  22.518 122.449  1.00114.22           C
ATOM   3755  CG  ARG A 497      80.180  22.416 123.951  1.00114.22           C
ATOM   3756  CD  ARG A 497      80.087  20.991 124.503  1.00114.22           C
ATOM   3757  NE  ARG A 497      81.007  20.139 123.700  1.00114.22           N
ATOM   3758  CZ  ARG A 497      81.715  19.139 124.303  1.00114.22           C
ATOM   3759  NH1 ARG A 497      81.612  18.946 125.651  1.00114.22           N
ATOM   3760  NH2 ARG A 497      82.520  18.331 123.555  1.00114.22           N
ATOM   3761  C   ARG A 497      79.680  23.937 120.458  1.00114.22           C
ATOM   3762  O   ARG A 497      78.590  23.965 119.889  1.00114.22           O
ATOM   3763  N   PRO A 498      80.815  23.911 119.812  1.00 77.14           N
ATOM   3764  CA  PRO A 498      80.841  23.851 118.375  1.00 77.14           C
ATOM   3765  CD  PRO A 498      82.015  24.519 120.356  1.00 77.14           C
ATOM   3766  CB  PRO A 498      82.223  24.358 117.951  1.00 77.14           C
ATOM   3767  CG  PRO A 498      83.060  24.338 119.244  1.00 77.14           C
ATOM   3768  C   PRO A 498      80.517  22.469 117.895  1.00 77.14           C
ATOM   3769  O   PRO A 498      80.813  21.504 118.598  1.00 77.14           O
ATOM   3770  N   GLY A 499      79.889  22.358 116.707  1.00 37.53           N
ATOM   3771  CA  GLY A 499      79.580  21.085 116.119  1.00 37.53           C
ATOM   3772  C   GLY A 499      78.755  20.263 117.065  1.00 37.53           C
ATOM   3773  O   GLY A 499      79.102  19.114 117.335  1.00 37.53           O
ATOM   3774  N   MET A 500      77.642  20.809 117.600  1.00122.57           N
ATOM   3775  CA  MET A 500      76.903  20.022 118.547  1.00122.57           C
ATOM   3776  CB  MET A 500      77.004  20.561 119.984  1.00122.57           C
ATOM   3777  CG  MET A 500      76.324  19.673 121.030  1.00122.57           C
ATOM   3778  SD  MET A 500      77.197  18.120 121.397  1.00122.57           S
ATOM   3779  CE  MET A 500      76.644  17.246 119.904  1.00122.57           C
ATOM   3780  C   MET A 500      75.448  19.990 118.184  1.00122.57           C
ATOM   3781  O   MET A 500      74.907  20.926 117.596  1.00122.57           O
ATOM   3782  N   VAL A 501      74.774  18.877 118.543  1.00 98.57           N
ATOM   3783  CA  VAL A 501      73.376  18.738 118.262  1.00 98.57           C
ATOM   3784  CB  VAL A 501      72.970  17.338 117.891  1.00 98.57           C
ATOM   3785  CG1 VAL A 501      73.277  16.396 119.069  1.00 98.57           C
ATOM   3786  CG2 VAL A 501      71.488  17.353 117.478  1.00 98.57           C
ATOM   3787  C   VAL A 501      72.632  19.125 119.497  1.00 98.57           C
ATOM   3788  O   VAL A 501      72.928  18.650 120.594  1.00 98.57           O
ATOM   3789  N   TYR A 502      71.645  20.028 119.337  1.00 70.52           N
ATOM   3790  CA  TYR A 502      70.869  20.476 120.453  1.00 70.52           C
ATOM   3791  CB  TYR A 502      70.983  21.983 120.758  1.00 70.52           C
ATOM   3792  CG  TYR A 502      72.288  22.259 121.419  1.00 70.52           C
ATOM   3793  CD1 TYR A 502      72.455  21.957 122.751  1.00 70.52           C
ATOM   3794  CD2 TYR A 502      73.331  22.835 120.730  1.00 70.52           C
ATOM   3795  CE1 TYR A 502      73.647  22.210 123.386  1.00 70.52           C
ATOM   3796  CE2 TYR A 502      74.527  23.091 121.360  1.00 70.52           C
ATOM   3797  CZ  TYR A 502      74.686  22.777 122.689  1.00 70.52           C
ATOM   3798  OH  TYR A 502      75.911  23.038 123.337  1.00 70.52           O
ATOM   3799  C   TYR A 502      69.429  20.224 120.164  1.00 70.52           C
ATOM   3800  O   TYR A 502      68.988  20.279 119.018  1.00 70.52           O
ATOM   3801  N   VAL A 503      68.656  19.909 121.219  1.00111.84           N
ATOM   3802  CA  VAL A 503      67.254  19.715 121.035  1.00111.84           C
ATOM   3803  CB  VAL A 503      66.708  18.525 121.772  1.00111.84           C
ATOM   3804  CG1 VAL A 503      66.990  18.681 123.275  1.00111.84           C
ATOM   3805  CG2 VAL A 503      65.217  18.394 121.424  1.00111.84           C
ATOM   3806  C   VAL A 503      66.588  20.961 121.525  1.00111.84           C
ATOM   3807  O   VAL A 503      66.710  21.343 122.690  1.00111.84           O
ATOM   3808  N   VAL A 504      65.868  21.648 120.618  1.00 66.59           N
ATOM   3809  CA  VAL A 504      65.245  22.877 120.997  1.00 66.59           C
ATOM   3810  CB  VAL A 504      65.640  24.031 120.122  1.00 66.59           C
ATOM   3811  CG1 VAL A 504      64.866  25.282 120.570  1.00 66.59           C
ATOM   3812  CG2 VAL A 504      67.167  24.187 120.184  1.00 66.59           C
ATOM   3813  C   VAL A 504      63.766  22.724 120.884  1.00 66.59           C
ATOM   3814  O   VAL A 504      63.254  22.184 119.904  1.00 66.59           O
ATOM   3815  N   GLN A 505      63.047  23.199 121.921  1.00102.36           N
ATOM   3816  CA  GLN A 505      61.614  23.146 121.939  1.00102.36           C
ATOM   3817  CB  GLN A 505      61.056  22.136 122.947  1.00102.36           C
ATOM   3818  CG  GLN A 505      61.117  20.689 122.479  1.00102.36           C
ATOM   3819  CD  GLN A 505      60.531  19.824 123.585  1.00102.36           C
ATOM   3820  OE1 GLN A 505      60.225  18.651 123.383  1.00102.36           O
ATOM   3821  NE2 GLN A 505      60.363  20.424 124.794  1.00102.36           N
ATOM   3822  C   GLN A 505      61.118  24.490 122.358  1.00102.36           C
ATOM   3823  O   GLN A 505      61.706  25.142 123.220  1.00102.36           O
ATOM   3824  N   VAL A 506      60.013  24.946 121.736  1.00 64.89           N
ATOM   3825  CA  VAL A 506      59.475  26.226 122.092  1.00 64.89           C
ATOM   3826  CB  VAL A 506      59.564  27.229 120.979  1.00 64.89           C
ATOM   3827  CG1 VAL A 506      58.864  28.524 121.420  1.00 64.89           C
ATOM   3828  CG2 VAL A 506      61.047  27.421 120.619  1.00 64.89           C
ATOM   3829  C   VAL A 506      58.032  26.045 122.421  1.00 64.89           C
ATOM   3830  O   VAL A 506      57.220  25.677 121.573  1.00 64.89           O
ATOM   3831  N   ARG A 507      57.665  26.352 123.675  1.00 59.12           N
ATOM   3832  CA  ARG A 507      56.308  26.167 124.083  1.00 59.12           C
ATOM   3833  CB  ARG A 507      56.182  25.446 125.428  1.00 59.12           C
ATOM   3834  CG  ARG A 507      54.751  25.391 125.957  1.00 59.12           C
ATOM   3835  CD  ARG A 507      54.625  24.607 127.261  1.00 59.12           C
ATOM   3836  NE  ARG A 507      53.282  24.907 127.826  1.00 59.12           N
ATOM   3837  CZ  ARG A 507      53.146  25.962 128.682  1.00 59.12           C
ATOM   3838  NH1 ARG A 507      54.238  26.707 129.017  1.00 59.12           N
ATOM   3839  NH2 ARG A 507      51.924  26.267 129.209  1.00 59.12           N
ATOM   3840  C   ARG A 507      55.674  27.501 124.259  1.00 59.12           C
ATOM   3841  O   ARG A 507      56.328  28.469 124.644  1.00 59.12           O
ATOM   3842  N   ALA A 508      54.367  27.585 123.941  1.00 55.74           N
ATOM   3843  CA  ALA A 508      53.664  28.801 124.202  1.00 55.74           C
ATOM   3844  CB  ALA A 508      52.479  29.081 123.282  1.00 55.74           C
ATOM   3845  C   ALA A 508      53.081  28.598 125.553  1.00 55.74           C
ATOM   3846  O   ALA A 508      52.423  27.587 125.803  1.00 55.74           O
ATOM   3847  N   ARG A 509      53.308  29.571 126.452  1.00121.37           N
ATOM   3848  CA  ARG A 509      52.881  29.441 127.811  1.00121.37           C
ATOM   3849  CB  ARG A 509      53.916  29.967 128.823  1.00121.37           C
ATOM   3850  CG  ARG A 509      53.363  30.119 130.242  1.00121.37           C
ATOM   3851  CD  ARG A 509      53.087  28.805 130.973  1.00121.37           C
ATOM   3852  NE  ARG A 509      52.500  29.162 132.296  1.00121.37           N
ATOM   3853  CZ  ARG A 509      53.311  29.521 133.333  1.00121.37           C
ATOM   3854  NH1 ARG A 509      54.667  29.536 133.169  1.00121.37           N
ATOM   3855  NH2 ARG A 509      52.767  29.880 134.532  1.00121.37           N
ATOM   3856  C   ARG A 509      51.637  30.226 128.013  1.00121.37           C
ATOM   3857  O   ARG A 509      51.534  31.386 127.616  1.00121.37           O
ATOM   3858  N   THR A 510      50.662  29.585 128.677  1.00 65.27           N
ATOM   3859  CA  THR A 510      49.388  30.175 128.924  1.00 65.27           C
ATOM   3860  CB  THR A 510      48.258  29.258 128.574  1.00 65.27           C
ATOM   3861  OG1 THR A 510      48.274  28.132 129.437  1.00 65.27           O
ATOM   3862  CG2 THR A 510      48.437  28.789 127.122  1.00 65.27           C
ATOM   3863  C   THR A 510      49.285  30.379 130.394  1.00 65.27           C
ATOM   3864  O   THR A 510      50.242  30.179 131.141  1.00 65.27           O
ATOM   3865  N   VAL A 511      48.090  30.802 130.833  1.00207.18           N
ATOM   3866  CA  VAL A 511      47.809  30.964 132.223  1.00207.18           C
ATOM   3867  CB  VAL A 511      46.731  31.966 132.509  1.00207.18           C
ATOM   3868  CG1 VAL A 511      47.224  33.350 132.055  1.00207.18           C
ATOM   3869  CG2 VAL A 511      45.437  31.506 131.817  1.00207.18           C
ATOM   3870  C   VAL A 511      47.312  29.619 132.614  1.00207.18           C
ATOM   3871  O   VAL A 511      47.768  28.626 132.050  1.00207.18           O
ATOM   3872  N   ALA A 512      46.416  29.533 133.615  1.00205.81           N
ATOM   3873  CA  ALA A 512      45.926  28.231 133.956  1.00205.81           C
ATOM   3874  CB  ALA A 512      44.857  28.243 135.060  1.00205.81           C
ATOM   3875  C   ALA A 512      45.304  27.672 132.718  1.00205.81           C
ATOM   3876  O   ALA A 512      44.509  28.332 132.050  1.00205.81           O
ATOM   3877  N   GLY A 513      45.681  26.427 132.375  1.00 95.09           N
ATOM   3878  CA  GLY A 513      45.203  25.824 131.169  1.00 95.09           C
ATOM   3879  C   GLY A 513      46.340  25.016 130.637  1.00 95.09           C
ATOM   3880  O   GLY A 513      47.224  24.609 131.389  1.00 95.09           O
ATOM   3881  N   TYR A 514      46.341  24.743 129.318  1.00193.23           N
ATOM   3882  CA  TYR A 514      47.428  23.985 128.776  1.00193.23           C
ATOM   3883  CB  TYR A 514      46.994  22.649 128.149  1.00193.23           C
ATOM   3884  CG  TYR A 514      46.344  21.851 129.223  1.00193.23           C
ATOM   3885  CD1 TYR A 514      45.018  22.058 129.524  1.00193.23           C
ATOM   3886  CD2 TYR A 514      47.052  20.905 129.926  1.00193.23           C
ATOM   3887  CE1 TYR A 514      44.403  21.332 130.515  1.00193.23           C
ATOM   3888  CE2 TYR A 514      46.441  20.176 130.919  1.00193.23           C
ATOM   3889  CZ  TYR A 514      45.115  20.388 131.214  1.00193.23           C
ATOM   3890  OH  TYR A 514      44.489  19.639 132.232  1.00193.23           O
ATOM   3891  C   TYR A 514      48.029  24.788 127.671  1.00193.23           C
ATOM   3892  O   TYR A 514      47.318  25.314 126.816  1.00193.23           O
ATOM   3893  N   GLY A 515      49.369  24.923 127.667  1.00 58.32           N
ATOM   3894  CA  GLY A 515      49.982  25.626 126.583  1.00 58.32           C
ATOM   3895  C   GLY A 515      50.212  24.615 125.507  1.00 58.32           C
ATOM   3896  O   GLY A 515      50.009  23.420 125.717  1.00 58.32           O
ATOM   3897  N   LYS A 516      50.637  25.067 124.310  1.00147.32           N
ATOM   3898  CA  LYS A 516      50.913  24.115 123.271  1.00147.32           C
ATOM   3899  CB  LYS A 516      50.124  24.349 121.973  1.00147.32           C
ATOM   3900  CG  LYS A 516      50.013  23.096 121.099  1.00147.32           C
ATOM   3901  CD  LYS A 516      51.338  22.550 120.567  1.00147.32           C
ATOM   3902  CE  LYS A 516      51.173  21.275 119.736  1.00147.32           C
ATOM   3903  NZ  LYS A 516      50.173  21.495 118.667  1.00147.32           N
ATOM   3904  C   LYS A 516      52.373  24.224 122.971  1.00147.32           C
ATOM   3905  O   LYS A 516      52.922  25.324 122.897  1.00147.32           O
ATOM   3906  N   PHE A 517      53.037  23.069 122.765  1.00167.86           N
ATOM   3907  CA  PHE A 517      54.467  23.062 122.655  1.00167.86           C
ATOM   3908  CB  PHE A 517      55.087  21.975 123.548  1.00167.86           C
ATOM   3909  CG  PHE A 517      56.382  22.473 124.075  1.00167.86           C
ATOM   3910  CD1 PHE A 517      57.369  22.933 123.239  1.00167.86           C
ATOM   3911  CD2 PHE A 517      56.567  22.531 125.437  1.00167.86           C
ATOM   3912  CE1 PHE A 517      58.544  23.407 123.766  1.00167.86           C
ATOM   3913  CE2 PHE A 517      57.743  23.002 125.967  1.00167.86           C
ATOM   3914  CZ  PHE A 517      58.737  23.438 125.126  1.00167.86           C
ATOM   3915  C   PHE A 517      54.811  22.637 121.258  1.00167.86           C
ATOM   3916  O   PHE A 517      54.092  21.848 120.647  1.00167.86           O
ATOM   3917  N   SER A 518      55.941  23.142 120.720  1.00 38.94           N
ATOM   3918  CA  SER A 518      56.364  22.798 119.390  1.00 38.94           C
ATOM   3919  CB  SER A 518      57.364  23.799 118.778  1.00 38.94           C
ATOM   3920  OG  SER A 518      58.597  23.753 119.482  1.00 38.94           O
ATOM   3921  C   SER A 518      57.047  21.468 119.430  1.00 38.94           C
ATOM   3922  O   SER A 518      57.244  20.882 120.495  1.00 38.94           O
ATOM   3923  N   GLY A 519      57.398  20.937 118.241  1.00 17.01           N
ATOM   3924  CA  GLY A 519      58.081  19.680 118.175  1.00 17.01           C
ATOM   3925  C   GLY A 519      59.520  19.938 118.483  1.00 17.01           C
ATOM   3926  O   GLY A 519      59.977  21.080 118.476  1.00 17.01           O
ATOM   3927  N   LYS A 520      60.276  18.860 118.765  1.00113.48           N
ATOM   3928  CA  LYS A 520      61.669  18.996 119.064  1.00113.48           C
ATOM   3929  CB  LYS A 520      62.254  17.758 119.762  1.00113.48           C
ATOM   3930  CG  LYS A 520      62.150  16.485 118.919  1.00113.48           C
ATOM   3931  CD  LYS A 520      62.913  15.300 119.513  1.00113.48           C
ATOM   3932  CE  LYS A 520      64.416  15.319 119.230  1.00113.48           C
ATOM   3933  NZ  LYS A 520      64.678  14.844 117.853  1.00113.48           N
ATOM   3934  C   LYS A 520      62.392  19.188 117.773  1.00113.48           C
ATOM   3935  O   LYS A 520      62.065  18.565 116.764  1.00113.48           O
ATOM   3936  N   MET A 521      63.403  20.077 117.773  1.00 99.16           N
ATOM   3937  CA  MET A 521      64.138  20.322 116.569  1.00 99.16           C
ATOM   3938  CB  MET A 521      64.005  21.770 116.065  1.00 99.16           C
ATOM   3939  CG  MET A 521      62.556  22.170 115.777  1.00 99.16           C
ATOM   3940  SD  MET A 521      61.750  21.216 114.458  1.00 99.16           S
ATOM   3941  CE  MET A 521      60.093  21.891 114.770  1.00 99.16           C
ATOM   3942  C   MET A 521      65.579  20.087 116.880  1.00 99.16           C
ATOM   3943  O   MET A 521      66.017  20.268 118.015  1.00 99.16           O
ATOM   3944  N   CYS A 522      66.357  19.641 115.875  1.00 41.63           N
ATOM   3945  CA  CYS A 522      67.752  19.422 116.119  1.00 41.63           C
ATOM   3946  CB  CYS A 522      68.247  18.044 115.650  1.00 41.63           C
ATOM   3947  SG  CYS A 522      67.462  16.681 116.562  1.00 41.63           S
ATOM   3948  C   CYS A 522      68.505  20.454 115.344  1.00 41.63           C
ATOM   3949  O   CYS A 522      68.451  20.478 114.115  1.00 41.63           O
ATOM   3950  N   PHE A 523      69.228  21.349 116.048  1.00131.25           N
ATOM   3951  CA  PHE A 523      69.971  22.346 115.337  1.00131.25           C
ATOM   3952  CB  PHE A 523      69.595  23.803 115.679  1.00131.25           C
ATOM   3953  CG  PHE A 523      68.154  24.046 115.356  1.00131.25           C
ATOM   3954  CD1 PHE A 523      67.695  23.929 114.064  1.00131.25           C
ATOM   3955  CD2 PHE A 523      67.247  24.354 116.347  1.00131.25           C
ATOM   3956  CE1 PHE A 523      66.370  24.145 113.761  1.00131.25           C
ATOM   3957  CE2 PHE A 523      65.920  24.576 116.051  1.00131.25           C
ATOM   3958  CZ  PHE A 523      65.478  24.475 114.754  1.00131.25           C
ATOM   3959  C   PHE A 523      71.410  22.167 115.696  1.00131.25           C
ATOM   3960  O   PHE A 523      71.750  21.980 116.863  1.00131.25           O
ATOM   3961  N   GLN A 524      72.312  22.217 114.695  1.00100.04           N
ATOM   3962  CA  GLN A 524      73.687  22.024 115.037  1.00100.04           C
ATOM   3963  CB  GLN A 524      74.369  20.838 114.333  1.00100.04           C
ATOM   3964  CG  GLN A 524      74.502  20.981 112.818  1.00100.04           C
ATOM   3965  CD  GLN A 524      75.341  19.804 112.340  1.00100.04           C
ATOM   3966  OE1 GLN A 524      75.462  19.548 111.143  1.00100.04           O
ATOM   3967  NE2 GLN A 524      75.942  19.059 113.307  1.00100.04           N
ATOM   3968  C   GLN A 524      74.459  23.263 114.727  1.00100.04           C
ATOM   3969  O   GLN A 524      74.146  24.002 113.794  1.00100.04           O
ATOM   3970  N   THR A 525      75.495  23.520 115.549  1.00 52.00           N
ATOM   3971  CA  THR A 525      76.330  24.669 115.382  1.00 52.00           C
ATOM   3972  CB  THR A 525      76.997  25.069 116.660  1.00 52.00           C
ATOM   3973  OG1 THR A 525      77.892  24.060 117.097  1.00 52.00           O
ATOM   3974  CG2 THR A 525      75.881  25.228 117.702  1.00 52.00           C
ATOM   3975  C   THR A 525      77.357  24.311 114.359  1.00 52.00           C
ATOM   3976  O   THR A 525      77.503  23.145 113.995  1.00 52.00           O
ATOM   3977  N   LEU A 526      78.089  25.301 113.821  1.00 89.21           N
ATOM   3978  CA  LEU A 526      79.007  24.884 112.807  1.00 89.21           C
ATOM   3979  CB  LEU A 526      79.215  25.829 111.611  1.00 89.21           C
ATOM   3980  CG  LEU A 526      77.991  25.849 110.673  1.00 89.21           C
ATOM   3981  CD1 LEU A 526      78.365  26.371 109.277  1.00 89.21           C
ATOM   3982  CD2 LEU A 526      77.288  24.483 110.629  1.00 89.21           C
ATOM   3983  C   LEU A 526      80.325  24.485 113.373  1.00 89.21           C
ATOM   3984  O   LEU A 526      80.583  24.601 114.570  1.00 89.21           O
ATOM   3985  N   THR A 527      81.158  23.918 112.479  1.00 26.96           N
ATOM   3986  CA  THR A 527      82.477  23.449 112.771  1.00 26.96           C
ATOM   3987  CB  THR A 527      82.852  22.281 111.904  1.00 26.96           C
ATOM   3988  OG1 THR A 527      81.933  21.213 112.091  1.00 26.96           O
ATOM   3989  CG2 THR A 527      84.275  21.829 112.264  1.00 26.96           C
ATOM   3990  C   THR A 527      83.428  24.586 112.423  1.00 26.96           C
ATOM   3991  O   THR A 527      84.334  24.892 113.245  1.00 26.96           O
ATOM   3992  OXT THR A 527      83.264  25.161 111.314  1.00 26.96           O
TER    3993      THR A 527
END
