# Supplementary material for: Proteome-wide prediction of targets for aspirin: new insight into the molecular mechanism of aspirin
Source: PeerJ. 2016 Mar 10;4:e1791. doi: 10.7717/peerj.1791 (PMC4793309; doi:10.7717/peerj.1791)
Supplement: File S1 — The raw data contains all strucures of the identified 79 proteins. The Protocols show how to prepare protein strucure and run CDOCKER. [file peerj-04-1791-s004.zip › 79_protein_strucures/NP_004568.2_4-225_99.554.pdb]

EXPDTA    THEORETICAL MODEL, MODELLER 9v7 2010/05/01 01:57:02
REMARK   6 MODELLER OBJECTIVE FUNCTION:      1523.2633
REMARK   6 MODELLER BEST TEMPLATE % SEQ ID:  99.554
REMARK   6 MODELLER BLK RESIDUE  223:
REMARK   6 MODELLER BLK RESIDUE  224:
ATOM      1  N   HIS A   4      -4.109  34.447 -82.098  1.00 94.61           N
ATOM      2  CA  HIS A   4      -4.236  33.040 -81.664  1.00 94.61           C
ATOM      3  ND1 HIS A   4      -7.627  34.056 -81.591  1.00 94.61           N
ATOM      4  CG  HIS A   4      -6.730  33.134 -81.099  1.00 94.61           C
ATOM      5  CB  HIS A   4      -5.653  32.490 -81.916  1.00 94.61           C
ATOM      6  NE2 HIS A   4      -8.149  33.737 -79.454  1.00 94.61           N
ATOM      7  CD2 HIS A   4      -7.062  32.952 -79.792  1.00 94.61           C
ATOM      8  CE1 HIS A   4      -8.453  34.381 -80.566  1.00 94.61           C
ATOM      9  C   HIS A   4      -3.299  32.153 -82.410  1.00 94.61           C
ATOM     10  O   HIS A   4      -2.307  32.587 -82.991  1.00 94.61           O
ATOM     11  N   SER A   5      -3.629  30.854 -82.409  1.00181.22           N
ATOM     12  CA  SER A   5      -2.822  29.849 -83.015  1.00181.22           C
ATOM     13  CB  SER A   5      -1.744  29.303 -82.063  1.00181.22           C
ATOM     14  OG  SER A   5      -0.969  28.305 -82.712  1.00181.22           O
ATOM     15  C   SER A   5      -3.751  28.736 -83.319  1.00181.22           C
ATOM     16  O   SER A   5      -4.677  28.885 -84.113  1.00181.22           O
ATOM     17  N   GLU A   6      -3.524  27.561 -82.713  1.00156.98           N
ATOM     18  CA  GLU A   6      -4.421  26.516 -83.067  1.00156.98           C
ATOM     19  CB  GLU A   6      -3.792  25.117 -83.115  1.00156.98           C
ATOM     20  CG  GLU A   6      -3.186  24.633 -81.800  1.00156.98           C
ATOM     21  CD  GLU A   6      -3.047  23.127 -81.928  1.00156.98           C
ATOM     22  OE1 GLU A   6      -4.059  22.486 -82.318  1.00156.98           O
ATOM     23  OE2 GLU A   6      -1.936  22.600 -81.653  1.00156.98           O
ATOM     24  C   GLU A   6      -5.580  26.467 -82.134  1.00156.98           C
ATOM     25  O   GLU A   6      -5.540  25.833 -81.079  1.00156.98           O
ATOM     26  N   LEU A   7      -6.601  27.277 -82.442  1.00153.64           N
ATOM     27  CA  LEU A   7      -7.880  27.147 -81.824  1.00153.64           C
ATOM     28  CB  LEU A   7      -8.654  28.469 -81.775  1.00153.64           C
ATOM     29  CG  LEU A   7      -8.021  29.467 -80.791  1.00153.64           C
ATOM     30  CD1 LEU A   7      -6.565  29.791 -81.157  1.00153.64           C
ATOM     31  CD2 LEU A   7      -8.879  30.726 -80.666  1.00153.64           C
ATOM     32  C   LEU A   7      -8.677  26.137 -82.589  1.00153.64           C
ATOM     33  O   LEU A   7      -9.501  25.417 -82.031  1.00153.64           O
ATOM     34  N   ARG A   8      -8.505  26.149 -83.926  1.00159.88           N
ATOM     35  CA  ARG A   8      -9.260  25.318 -84.823  1.00159.88           C
ATOM     36  CB  ARG A   8      -9.070  25.784 -86.268  1.00159.88           C
ATOM     37  CG  ARG A   8      -9.378  27.275 -86.353  1.00159.88           C
ATOM     38  CD  ARG A   8      -8.617  27.996 -87.455  1.00159.88           C
ATOM     39  NE  ARG A   8      -8.473  29.403 -87.001  1.00159.88           N
ATOM     40  CZ  ARG A   8      -7.563  29.644 -86.015  1.00159.88           C
ATOM     41  NH1 ARG A   8      -6.979  28.578 -85.394  1.00159.88           N
ATOM     42  NH2 ARG A   8      -7.254  30.921 -85.642  1.00159.88           N
ATOM     43  C   ARG A   8      -8.886  23.871 -84.729  1.00159.88           C
ATOM     44  O   ARG A   8      -9.737  23.016 -84.497  1.00159.88           O
ATOM     45  N   LYS A   9      -7.587  23.559 -84.894  1.00 78.79           N
ATOM     46  CA  LYS A   9      -7.159  22.188 -84.884  1.00 78.79           C
ATOM     47  CB  LYS A   9      -5.717  21.995 -85.372  1.00 78.79           C
ATOM     48  CG  LYS A   9      -5.597  22.087 -86.892  1.00 78.79           C
ATOM     49  CD  LYS A   9      -4.154  22.156 -87.385  1.00 78.79           C
ATOM     50  CE  LYS A   9      -4.010  21.954 -88.896  1.00 78.79           C
ATOM     51  NZ  LYS A   9      -4.237  20.532 -89.241  1.00 78.79           N
ATOM     52  C   LYS A   9      -7.257  21.630 -83.509  1.00 78.79           C
ATOM     53  O   LYS A   9      -7.672  20.488 -83.317  1.00 78.79           O
ATOM     54  N   LEU A  10      -6.901  22.448 -82.507  1.00110.01           N
ATOM     55  CA  LEU A  10      -6.848  21.971 -81.161  1.00110.01           C
ATOM     56  CB  LEU A  10      -6.496  23.100 -80.177  1.00110.01           C
ATOM     57  CG  LEU A  10      -6.167  22.688 -78.725  1.00110.01           C
ATOM     58  CD1 LEU A  10      -5.921  23.946 -77.885  1.00110.01           C
ATOM     59  CD2 LEU A  10      -7.209  21.761 -78.076  1.00110.01           C
ATOM     60  C   LEU A  10      -8.216  21.481 -80.816  1.00110.01           C
ATOM     61  O   LEU A  10      -8.382  20.393 -80.268  1.00110.01           O
ATOM     62  N   PHE A  11      -9.237  22.283 -81.148  1.00178.76           N
ATOM     63  CA  PHE A  11     -10.607  21.952 -80.891  1.00178.76           C
ATOM     64  CB  PHE A  11     -11.590  23.117 -81.109  1.00178.76           C
ATOM     65  CG  PHE A  11     -11.642  23.897 -79.839  1.00178.76           C
ATOM     66  CD1 PHE A  11     -12.532  23.525 -78.858  1.00178.76           C
ATOM     67  CD2 PHE A  11     -10.820  24.977 -79.617  1.00178.76           C
ATOM     68  CE1 PHE A  11     -12.611  24.216 -77.673  1.00178.76           C
ATOM     69  CE2 PHE A  11     -10.893  25.674 -78.433  1.00178.76           C
ATOM     70  CZ  PHE A  11     -11.789  25.295 -77.460  1.00178.76           C
ATOM     71  C   PHE A  11     -11.049  20.810 -81.752  1.00178.76           C
ATOM     72  O   PHE A  11     -12.036  20.156 -81.434  1.00178.76           O
ATOM     73  N   TYR A  12     -10.447  20.642 -82.942  1.00137.54           N
ATOM     74  CA  TYR A  12     -10.799  19.573 -83.839  1.00137.54           C
ATOM     75  CB  TYR A  12     -10.221  19.853 -85.243  1.00137.54           C
ATOM     76  CG  TYR A  12     -10.397  18.683 -86.148  1.00137.54           C
ATOM     77  CD1 TYR A  12     -11.584  18.484 -86.813  1.00137.54           C
ATOM     78  CD2 TYR A  12      -9.371  17.784 -86.331  1.00137.54           C
ATOM     79  CE1 TYR A  12     -11.740  17.406 -87.653  1.00137.54           C
ATOM     80  CE2 TYR A  12      -9.521  16.704 -87.171  1.00137.54           C
ATOM     81  CZ  TYR A  12     -10.710  16.513 -87.833  1.00137.54           C
ATOM     82  OH  TYR A  12     -10.873  15.408 -88.697  1.00137.54           O
ATOM     83  C   TYR A  12     -10.319  18.227 -83.370  1.00137.54           C
ATOM     84  O   TYR A  12     -11.089  17.273 -83.275  1.00137.54           O
ATOM     85  N   SER A  13      -9.030  18.135 -83.007  1.00102.58           N
ATOM     86  CA  SER A  13      -8.401  16.885 -82.689  1.00102.58           C
ATOM     87  CB  SER A  13      -6.888  17.034 -82.486  1.00102.58           C
ATOM     88  OG  SER A  13      -6.327  15.779 -82.137  1.00102.58           O
ATOM     89  C   SER A  13      -8.959  16.328 -81.419  1.00102.58           C
ATOM     90  O   SER A  13      -8.615  15.215 -81.027  1.00102.58           O
ATOM     91  N   ALA A  14      -9.825  17.090 -80.734  1.00 69.42           N
ATOM     92  CA  ALA A  14     -10.310  16.691 -79.443  1.00 69.42           C
ATOM     93  CB  ALA A  14     -11.132  17.790 -78.747  1.00 69.42           C
ATOM     94  C   ALA A  14     -11.169  15.466 -79.499  1.00 69.42           C
ATOM     95  O   ALA A  14     -11.992  15.310 -80.398  1.00 69.42           O
ATOM     96  N   ASP A  15     -10.890  14.501 -78.591  1.00 93.65           N
ATOM     97  CA  ASP A  15     -11.698  13.331 -78.378  1.00 93.65           C
ATOM     98  CB  ASP A  15     -10.874  12.125 -77.896  1.00 93.65           C
ATOM     99  CG  ASP A  15     -11.679  10.859 -78.168  1.00 93.65           C
ATOM    100  OD1 ASP A  15     -12.879  10.810 -77.787  1.00 93.65           O
ATOM    101  OD2 ASP A  15     -11.099   9.924 -78.781  1.00 93.65           O
ATOM    102  C   ASP A  15     -12.797  13.585 -77.376  1.00 93.65           C
ATOM    103  O   ASP A  15     -13.918  13.111 -77.545  1.00 93.65           O
ATOM    104  N   ALA A  16     -12.492  14.319 -76.277  1.00 56.47           N
ATOM    105  CA  ALA A  16     -13.469  14.565 -75.245  1.00 56.47           C
ATOM    106  CB  ALA A  16     -13.532  13.450 -74.186  1.00 56.47           C
ATOM    107  C   ALA A  16     -13.104  15.831 -74.521  1.00 56.47           C
ATOM    108  O   ALA A  16     -11.926  16.134 -74.338  1.00 56.47           O
ATOM    109  N   VAL A  17     -14.121  16.603 -74.071  1.00103.04           N
ATOM    110  CA  VAL A  17     -13.852  17.833 -73.372  1.00103.04           C
ATOM    111  CB  VAL A  17     -14.128  19.059 -74.193  1.00103.04           C
ATOM    112  CG1 VAL A  17     -15.634  19.118 -74.498  1.00103.04           C
ATOM    113  CG2 VAL A  17     -13.593  20.288 -73.437  1.00103.04           C
ATOM    114  C   VAL A  17     -14.734  17.890 -72.155  1.00103.04           C
ATOM    115  O   VAL A  17     -15.816  17.304 -72.141  1.00103.04           O
ATOM    116  N   CYS A  18     -14.284  18.588 -71.084  1.00 61.31           N
ATOM    117  CA  CYS A  18     -15.074  18.666 -69.879  1.00 61.31           C
ATOM    118  CB  CYS A  18     -14.745  17.542 -68.878  1.00 61.31           C
ATOM    119  SG  CYS A  18     -12.969  17.448 -68.502  1.00 61.31           S
ATOM    120  C   CYS A  18     -14.857  19.989 -69.190  1.00 61.31           C
ATOM    121  O   CYS A  18     -13.793  20.597 -69.316  1.00 61.31           O
ATOM    122  N   PHE A  19     -15.880  20.460 -68.428  1.00131.58           N
ATOM    123  CA  PHE A  19     -15.802  21.740 -67.765  1.00131.58           C
ATOM    124  CB  PHE A  19     -16.687  22.823 -68.408  1.00131.58           C
ATOM    125  CG  PHE A  19     -16.767  22.669 -69.889  1.00131.58           C
ATOM    126  CD1 PHE A  19     -17.705  21.805 -70.405  1.00131.58           C
ATOM    127  CD2 PHE A  19     -15.967  23.372 -70.760  1.00131.58           C
ATOM    128  CE1 PHE A  19     -17.840  21.626 -71.760  1.00131.58           C
ATOM    129  CE2 PHE A  19     -16.098  23.196 -72.120  1.00131.58           C
ATOM    130  CZ  PHE A  19     -17.033  22.323 -72.624  1.00131.58           C
ATOM    131  C   PHE A  19     -16.476  21.601 -66.422  1.00131.58           C
ATOM    132  O   PHE A  19     -17.355  20.759 -66.236  1.00131.58           O
ATOM    133  N   ASP A  20     -16.083  22.445 -65.445  1.00 92.40           N
ATOM    134  CA  ASP A  20     -16.725  22.453 -64.156  1.00 92.40           C
ATOM    135  CB  ASP A  20     -15.777  22.875 -63.017  1.00 92.40           C
ATOM    136  CG  ASP A  20     -15.144  24.216 -63.341  1.00 92.40           C
ATOM    137  OD1 ASP A  20     -15.458  24.774 -64.424  1.00 92.40           O
ATOM    138  OD2 ASP A  20     -14.332  24.699 -62.508  1.00 92.40           O
ATOM    139  C   ASP A  20     -17.916  23.362 -64.183  1.00 92.40           C
ATOM    140  O   ASP A  20     -17.962  24.334 -64.934  1.00 92.40           O
ATOM    141  N   VAL A  21     -18.942  23.039 -63.367  1.00160.62           N
ATOM    142  CA  VAL A  21     -20.156  23.807 -63.379  1.00160.62           C
ATOM    143  CB  VAL A  21     -21.353  23.127 -62.774  1.00160.62           C
ATOM    144  CG1 VAL A  21     -21.695  21.888 -63.613  1.00160.62           C
ATOM    145  CG2 VAL A  21     -21.088  22.845 -61.296  1.00160.62           C
ATOM    146  C   VAL A  21     -20.048  25.172 -62.758  1.00160.62           C
ATOM    147  O   VAL A  21     -20.476  26.144 -63.376  1.00160.62           O
ATOM    148  N   ASP A  22     -19.455  25.317 -61.550  1.00110.12           N
ATOM    149  CA  ASP A  22     -19.622  26.598 -60.912  1.00110.12           C
ATOM    150  CB  ASP A  22     -19.169  26.699 -59.444  1.00110.12           C
ATOM    151  CG  ASP A  22     -19.602  25.418 -58.734  1.00110.12           C
ATOM    152  OD1 ASP A  22     -20.817  25.255 -58.445  1.00110.12           O
ATOM    153  OD2 ASP A  22     -18.691  24.567 -58.518  1.00110.12           O
ATOM    154  C   ASP A  22     -18.890  27.652 -61.671  1.00110.12           C
ATOM    155  O   ASP A  22     -17.686  27.566 -61.908  1.00110.12           O
ATOM    156  N   SER A  23     -19.648  28.684 -62.077  1.00 96.85           N
ATOM    157  CA  SER A  23     -19.167  29.856 -62.736  1.00 96.85           C
ATOM    158  CB  SER A  23     -18.054  30.568 -61.948  1.00 96.85           C
ATOM    159  OG  SER A  23     -18.554  31.028 -60.700  1.00 96.85           O
ATOM    160  C   SER A  23     -18.639  29.514 -64.097  1.00 96.85           C
ATOM    161  O   SER A  23     -18.147  30.398 -64.799  1.00 96.85           O
ATOM    162  N   THR A  24     -18.546  28.217 -64.462  1.00118.07           N
ATOM    163  CA  THR A  24     -18.200  27.946 -65.834  1.00118.07           C
ATOM    164  CB  THR A  24     -17.240  26.806 -65.951  1.00118.07           C
ATOM    165  OG1 THR A  24     -16.042  27.135 -65.264  1.00118.07           O
ATOM    166  CG2 THR A  24     -16.947  26.540 -67.436  1.00118.07           C
ATOM    167  C   THR A  24     -19.368  27.677 -66.741  1.00118.07           C
ATOM    168  O   THR A  24     -19.646  28.414 -67.684  1.00118.07           O
ATOM    169  N   VAL A  25     -20.055  26.547 -66.461  1.00 85.68           N
ATOM    170  CA  VAL A  25     -21.203  26.023 -67.162  1.00 85.68           C
ATOM    171  CB  VAL A  25     -21.402  24.554 -66.926  1.00 85.68           C
ATOM    172  CG1 VAL A  25     -22.728  24.120 -67.576  1.00 85.68           C
ATOM    173  CG2 VAL A  25     -20.168  23.803 -67.456  1.00 85.68           C
ATOM    174  C   VAL A  25     -22.428  26.712 -66.674  1.00 85.68           C
ATOM    175  O   VAL A  25     -23.432  26.805 -67.378  1.00 85.68           O
ATOM    176  N   ILE A  26     -22.389  27.141 -65.401  1.00 66.62           N
ATOM    177  CA  ILE A  26     -23.510  27.770 -64.772  1.00 66.62           C
ATOM    178  CB  ILE A  26     -23.978  27.003 -63.573  1.00 66.62           C
ATOM    179  CG2 ILE A  26     -25.034  27.835 -62.830  1.00 66.62           C
ATOM    180  CG1 ILE A  26     -24.478  25.623 -64.026  1.00 66.62           C
ATOM    181  CD1 ILE A  26     -24.668  24.636 -62.883  1.00 66.62           C
ATOM    182  C   ILE A  26     -23.047  29.118 -64.329  1.00 66.62           C
ATOM    183  O   ILE A  26     -21.907  29.283 -63.898  1.00 66.62           O
ATOM    184  N   ARG A  27     -23.915  30.137 -64.470  1.00116.00           N
ATOM    185  CA  ARG A  27     -23.505  31.467 -64.132  1.00116.00           C
ATOM    186  CB  ARG A  27     -24.536  32.530 -64.540  1.00116.00           C
ATOM    187  CG  ARG A  27     -23.973  33.951 -64.511  1.00116.00           C
ATOM    188  CD  ARG A  27     -24.903  34.992 -65.135  1.00116.00           C
ATOM    189  NE  ARG A  27     -24.222  36.315 -65.035  1.00116.00           N
ATOM    190  CZ  ARG A  27     -24.618  37.344 -65.838  1.00116.00           C
ATOM    191  NH1 ARG A  27     -25.638  37.160 -66.726  1.00116.00           N
ATOM    192  NH2 ARG A  27     -23.996  38.557 -65.756  1.00116.00           N
ATOM    193  C   ARG A  27     -23.250  31.595 -62.658  1.00116.00           C
ATOM    194  O   ARG A  27     -22.233  32.147 -62.242  1.00116.00           O
ATOM    195  N   GLU A  28     -24.169  31.060 -61.832  1.00 89.48           N
ATOM    196  CA  GLU A  28     -24.109  31.214 -60.405  1.00 89.48           C
ATOM    197  CB  GLU A  28     -25.496  31.230 -59.745  1.00 89.48           C
ATOM    198  CG  GLU A  28     -26.388  32.366 -60.242  1.00 89.48           C
ATOM    199  CD  GLU A  28     -26.919  31.965 -61.612  1.00 89.48           C
ATOM    200  OE1 GLU A  28     -26.767  30.770 -61.983  1.00 89.48           O
ATOM    201  OE2 GLU A  28     -27.484  32.853 -62.305  1.00 89.48           O
ATOM    202  C   GLU A  28     -23.358  30.085 -59.779  1.00 89.48           C
ATOM    203  O   GLU A  28     -23.013  29.102 -60.434  1.00 89.48           O
ATOM    204  N   GLU A  29     -23.069  30.225 -58.465  1.00114.03           N
ATOM    205  CA  GLU A  29     -22.371  29.186 -57.770  1.00114.03           C
ATOM    206  CB  GLU A  29     -21.126  29.671 -57.006  1.00114.03           C
ATOM    207  CG  GLU A  29     -21.370  30.844 -56.067  1.00114.03           C
ATOM    208  CD  GLU A  29     -20.017  31.499 -55.823  1.00114.03           C
ATOM    209  OE1 GLU A  29     -18.998  30.759 -55.775  1.00114.03           O
ATOM    210  OE2 GLU A  29     -19.984  32.752 -55.695  1.00114.03           O
ATOM    211  C   GLU A  29     -23.298  28.416 -56.883  1.00114.03           C
ATOM    212  O   GLU A  29     -23.976  28.958 -56.011  1.00114.03           O
ATOM    213  N   GLY A  30     -23.289  27.083 -57.075  1.00 38.78           N
ATOM    214  CA  GLY A  30     -24.231  26.204 -56.451  1.00 38.78           C
ATOM    215  C   GLY A  30     -24.172  26.301 -54.961  1.00 38.78           C
ATOM    216  O   GLY A  30     -25.215  26.401 -54.318  1.00 38.78           O
ATOM    217  N   ILE A  31     -22.965  26.283 -54.363  1.00119.51           N
ATOM    218  CA  ILE A  31     -22.909  26.285 -52.932  1.00119.51           C
ATOM    219  CB  ILE A  31     -21.514  26.058 -52.393  1.00119.51           C
ATOM    220  CG2 ILE A  31     -20.667  27.322 -52.616  1.00119.51           C
ATOM    221  CG1 ILE A  31     -21.555  25.565 -50.932  1.00119.51           C
ATOM    222  CD1 ILE A  31     -22.264  26.492 -49.949  1.00119.51           C
ATOM    223  C   ILE A  31     -23.466  27.583 -52.412  1.00119.51           C
ATOM    224  O   ILE A  31     -24.264  27.583 -51.477  1.00119.51           O
ATOM    225  N   ASP A  32     -23.074  28.730 -53.006  1.00 70.48           N
ATOM    226  CA  ASP A  32     -23.538  30.005 -52.530  1.00 70.48           C
ATOM    227  CB  ASP A  32     -22.789  31.201 -53.131  1.00 70.48           C
ATOM    228  CG  ASP A  32     -21.412  31.227 -52.479  1.00 70.48           C
ATOM    229  OD1 ASP A  32     -20.911  30.136 -52.095  1.00 70.48           O
ATOM    230  OD2 ASP A  32     -20.850  32.346 -52.340  1.00 70.48           O
ATOM    231  C   ASP A  32     -25.005  30.176 -52.786  1.00 70.48           C
ATOM    232  O   ASP A  32     -25.722  30.723 -51.953  1.00 70.48           O
ATOM    233  N   GLU A  33     -25.497  29.723 -53.952  1.00120.10           N
ATOM    234  CA  GLU A  33     -26.897  29.823 -54.264  1.00120.10           C
ATOM    235  CB  GLU A  33     -27.231  29.449 -55.720  1.00120.10           C
ATOM    236  CG  GLU A  33     -27.238  30.641 -56.686  1.00120.10           C
ATOM    237  CD  GLU A  33     -26.094  31.604 -56.398  1.00120.10           C
ATOM    238  OE1 GLU A  33     -24.911  31.232 -56.612  1.00120.10           O
ATOM    239  OE2 GLU A  33     -26.402  32.747 -55.967  1.00120.10           O
ATOM    240  C   GLU A  33     -27.665  28.949 -53.327  1.00120.10           C
ATOM    241  O   GLU A  33     -28.852  29.168 -53.095  1.00120.10           O
ATOM    242  N   LEU A  34     -27.026  27.866 -52.855  1.00 74.17           N
ATOM    243  CA  LEU A  34     -27.617  26.971 -51.904  1.00 74.17           C
ATOM    244  CB  LEU A  34     -26.827  25.654 -51.775  1.00 74.17           C
ATOM    245  CG  LEU A  34     -27.433  24.651 -50.775  1.00 74.17           C
ATOM    246  CD1 LEU A  34     -28.843  24.215 -51.209  1.00 74.17           C
ATOM    247  CD2 LEU A  34     -26.490  23.458 -50.544  1.00 74.17           C
ATOM    248  C   LEU A  34     -27.686  27.628 -50.554  1.00 74.17           C
ATOM    249  O   LEU A  34     -28.604  27.379 -49.777  1.00 74.17           O
ATOM    250  N   ALA A  35     -26.650  28.413 -50.205  1.00 53.99           N
ATOM    251  CA  ALA A  35     -26.570  29.101 -48.946  1.00 53.99           C
ATOM    252  CB  ALA A  35     -25.178  29.712 -48.718  1.00 53.99           C
ATOM    253  C   ALA A  35     -27.565  30.221 -48.859  1.00 53.99           C
ATOM    254  O   ALA A  35     -28.250  30.383 -47.852  1.00 53.99           O
ATOM    255  N   LYS A  36     -27.707  30.995 -49.948  1.00128.20           N
ATOM    256  CA  LYS A  36     -28.516  32.182 -49.958  1.00128.20           C
ATOM    257  CB  LYS A  36     -28.533  32.841 -51.352  1.00128.20           C
ATOM    258  CG  LYS A  36     -29.091  34.269 -51.406  1.00128.20           C
ATOM    259  CD  LYS A  36     -30.572  34.379 -51.041  1.00128.20           C
ATOM    260  CE  LYS A  36     -31.141  35.791 -51.188  1.00128.20           C
ATOM    261  NZ  LYS A  36     -31.475  36.052 -52.606  1.00128.20           N
ATOM    262  C   LYS A  36     -29.913  31.803 -49.574  1.00128.20           C
ATOM    263  O   LYS A  36     -30.633  32.590 -48.961  1.00128.20           O
ATOM    264  N   ILE A  37     -30.346  30.582 -49.930  1.00 99.97           N
ATOM    265  CA  ILE A  37     -31.673  30.184 -49.571  1.00 99.97           C
ATOM    266  CB  ILE A  37     -32.081  28.828 -50.082  1.00 99.97           C
ATOM    267  CG2 ILE A  37     -31.284  27.751 -49.327  1.00 99.97           C
ATOM    268  CG1 ILE A  37     -33.605  28.663 -49.942  1.00 99.97           C
ATOM    269  CD1 ILE A  37     -34.404  29.612 -50.834  1.00 99.97           C
ATOM    270  C   ILE A  37     -31.787  30.174 -48.071  1.00 99.97           C
ATOM    271  O   ILE A  37     -32.850  30.488 -47.540  1.00 99.97           O
ATOM    272  N   CYS A  38     -30.733  29.708 -47.362  1.00 71.95           N
ATOM    273  CA  CYS A  38     -30.669  29.643 -45.919  1.00 71.95           C
ATOM    274  CB  CYS A  38     -29.522  28.740 -45.441  1.00 71.95           C
ATOM    275  SG  CYS A  38     -29.728  27.021 -45.994  1.00 71.95           S
ATOM    276  C   CYS A  38     -30.495  30.976 -45.227  1.00 71.95           C
ATOM    277  O   CYS A  38     -31.310  31.341 -44.380  1.00 71.95           O
ATOM    278  N   GLY A  39     -29.482  31.788 -45.617  1.00 74.77           N
ATOM    279  CA  GLY A  39     -29.209  33.006 -44.887  1.00 74.77           C
ATOM    280  C   GLY A  39     -27.747  33.089 -44.506  1.00 74.77           C
ATOM    281  O   GLY A  39     -27.307  34.066 -43.900  1.00 74.77           O
ATOM    282  N   VAL A  40     -26.980  32.026 -44.802  1.00105.61           N
ATOM    283  CA  VAL A  40     -25.559  31.877 -44.618  1.00105.61           C
ATOM    284  CB  VAL A  40     -25.128  30.444 -44.503  1.00105.61           C
ATOM    285  CG1 VAL A  40     -25.783  29.851 -43.245  1.00105.61           C
ATOM    286  CG2 VAL A  40     -25.508  29.710 -45.793  1.00105.61           C
ATOM    287  C   VAL A  40     -24.763  32.529 -45.721  1.00105.61           C
ATOM    288  O   VAL A  40     -23.536  32.456 -45.700  1.00105.61           O
ATOM    289  N   GLU A  41     -25.410  33.133 -46.741  1.00126.05           N
ATOM    290  CA  GLU A  41     -24.721  33.535 -47.945  1.00126.05           C
ATOM    291  CB  GLU A  41     -25.584  34.353 -48.925  1.00126.05           C
ATOM    292  CG  GLU A  41     -25.851  35.796 -48.486  1.00126.05           C
ATOM    293  CD  GLU A  41     -26.952  35.803 -47.442  1.00126.05           C
ATOM    294  OE1 GLU A  41     -28.142  35.701 -47.843  1.00126.05           O
ATOM    295  OE2 GLU A  41     -26.619  35.914 -46.231  1.00126.05           O
ATOM    296  C   GLU A  41     -23.494  34.351 -47.666  1.00126.05           C
ATOM    297  O   GLU A  41     -22.437  34.058 -48.221  1.00126.05           O
ATOM    298  N   ASP A  42     -23.561  35.358 -46.779  1.00 46.14           N
ATOM    299  CA  ASP A  42     -22.405  36.183 -46.580  1.00 46.14           C
ATOM    300  CB  ASP A  42     -22.651  37.325 -45.580  1.00 46.14           C
ATOM    301  CG  ASP A  42     -23.612  38.314 -46.230  1.00 46.14           C
ATOM    302  OD1 ASP A  42     -23.972  38.097 -47.418  1.00 46.14           O
ATOM    303  OD2 ASP A  42     -23.996  39.302 -45.549  1.00 46.14           O
ATOM    304  C   ASP A  42     -21.268  35.347 -46.065  1.00 46.14           C
ATOM    305  O   ASP A  42     -20.130  35.516 -46.503  1.00 46.14           O
ATOM    306  N   ALA A  43     -21.537  34.427 -45.116  1.00 54.05           N
ATOM    307  CA  ALA A  43     -20.477  33.654 -44.527  1.00 54.05           C
ATOM    308  CB  ALA A  43     -20.966  32.759 -43.374  1.00 54.05           C
ATOM    309  C   ALA A  43     -19.807  32.743 -45.517  1.00 54.05           C
ATOM    310  O   ALA A  43     -18.590  32.799 -45.688  1.00 54.05           O
ATOM    311  N   VAL A  44     -20.586  31.915 -46.243  1.00132.29           N
ATOM    312  CA  VAL A  44     -19.997  30.932 -47.111  1.00132.29           C
ATOM    313  CB  VAL A  44     -20.984  29.991 -47.746  1.00132.29           C
ATOM    314  CG1 VAL A  44     -21.792  29.325 -46.630  1.00132.29           C
ATOM    315  CG2 VAL A  44     -21.826  30.728 -48.793  1.00132.29           C
ATOM    316  C   VAL A  44     -19.273  31.619 -48.214  1.00132.29           C
ATOM    317  O   VAL A  44     -18.210  31.169 -48.636  1.00132.29           O
ATOM    318  N   SER A  45     -19.835  32.733 -48.712  1.00 91.85           N
ATOM    319  CA  SER A  45     -19.226  33.428 -49.807  1.00 91.85           C
ATOM    320  CB  SER A  45     -19.907  34.766 -50.114  1.00 91.85           C
ATOM    321  OG  SER A  45     -21.262  34.549 -50.462  1.00 91.85           O
ATOM    322  C   SER A  45     -17.831  33.770 -49.405  1.00 91.85           C
ATOM    323  O   SER A  45     -16.881  33.478 -50.130  1.00 91.85           O
ATOM    324  N   GLU A  46     -17.670  34.398 -48.227  1.00113.56           N
ATOM    325  CA  GLU A  46     -16.356  34.737 -47.769  1.00113.56           C
ATOM    326  CB  GLU A  46     -16.305  35.594 -46.493  1.00113.56           C
ATOM    327  CG  GLU A  46     -16.347  37.096 -46.765  1.00113.56           C
ATOM    328  CD  GLU A  46     -14.950  37.512 -47.214  1.00113.56           C
ATOM    329  OE1 GLU A  46     -14.078  36.613 -47.355  1.00113.56           O
ATOM    330  OE2 GLU A  46     -14.734  38.737 -47.416  1.00113.56           O
ATOM    331  C   GLU A  46     -15.610  33.484 -47.492  1.00113.56           C
ATOM    332  O   GLU A  46     -14.406  33.409 -47.717  1.00113.56           O
ATOM    333  N   MET A  47     -16.307  32.450 -47.005  1.00 58.39           N
ATOM    334  CA  MET A  47     -15.605  31.253 -46.667  1.00 58.39           C
ATOM    335  CB  MET A  47     -16.494  30.137 -46.086  1.00 58.39           C
ATOM    336  CG  MET A  47     -17.007  30.417 -44.673  1.00 58.39           C
ATOM    337  SD  MET A  47     -17.896  29.024 -43.913  1.00 58.39           S
ATOM    338  CE  MET A  47     -16.414  27.992 -43.720  1.00 58.39           C
ATOM    339  C   MET A  47     -14.965  30.708 -47.905  1.00 58.39           C
ATOM    340  O   MET A  47     -13.883  30.133 -47.835  1.00 58.39           O
ATOM    341  N   THR A  48     -15.654  30.814 -49.057  1.00 70.22           N
ATOM    342  CA  THR A  48     -15.179  30.289 -50.307  1.00 70.22           C
ATOM    343  CB  THR A  48     -16.259  30.295 -51.347  1.00 70.22           C
ATOM    344  OG1 THR A  48     -17.401  29.604 -50.865  1.00 70.22           O
ATOM    345  CG2 THR A  48     -15.731  29.598 -52.611  1.00 70.22           C
ATOM    346  C   THR A  48     -14.032  31.075 -50.876  1.00 70.22           C
ATOM    347  O   THR A  48     -13.007  30.525 -51.267  1.00 70.22           O
ATOM    348  N   ARG A  49     -14.178  32.403 -50.916  1.00166.13           N
ATOM    349  CA  ARG A  49     -13.258  33.320 -51.531  1.00166.13           C
ATOM    350  CB  ARG A  49     -13.794  34.748 -51.365  1.00166.13           C
ATOM    351  CG  ARG A  49     -12.926  35.846 -51.961  1.00166.13           C
ATOM    352  CD  ARG A  49     -13.362  37.244 -51.518  1.00166.13           C
ATOM    353  NE  ARG A  49     -12.616  38.233 -52.345  1.00166.13           N
ATOM    354  CZ  ARG A  49     -12.648  39.558 -52.024  1.00166.13           C
ATOM    355  NH1 ARG A  49     -13.302  39.976 -50.900  1.00166.13           N
ATOM    356  NH2 ARG A  49     -12.025  40.465 -52.831  1.00166.13           N
ATOM    357  C   ARG A  49     -11.935  33.270 -50.824  1.00166.13           C
ATOM    358  O   ARG A  49     -10.889  33.428 -51.449  1.00166.13           O
ATOM    359  N   ARG A  50     -11.954  33.077 -49.493  1.00143.22           N
ATOM    360  CA  ARG A  50     -10.779  33.053 -48.660  1.00143.22           C
ATOM    361  CB  ARG A  50     -11.136  32.906 -47.172  1.00143.22           C
ATOM    362  CG  ARG A  50     -11.968  34.080 -46.653  1.00143.22           C
ATOM    363  CD  ARG A  50     -12.363  33.957 -45.181  1.00143.22           C
ATOM    364  NE  ARG A  50     -11.255  34.522 -44.362  1.00143.22           N
ATOM    365  CZ  ARG A  50     -11.243  35.848 -44.042  1.00143.22           C
ATOM    366  NH1 ARG A  50     -12.270  36.659 -44.433  1.00143.22           N
ATOM    367  NH2 ARG A  50     -10.202  36.362 -43.324  1.00143.22           N
ATOM    368  C   ARG A  50      -9.937  31.879 -49.060  1.00143.22           C
ATOM    369  O   ARG A  50      -8.715  31.883 -48.932  1.00143.22           O
ATOM    370  N   ALA A  51     -10.630  30.847 -49.553  1.00125.09           N
ATOM    371  CA  ALA A  51     -10.236  29.548 -50.016  1.00125.09           C
ATOM    372  CB  ALA A  51     -11.404  28.572 -50.239  1.00125.09           C
ATOM    373  C   ALA A  51      -9.423  29.605 -51.275  1.00125.09           C
ATOM    374  O   ALA A  51      -9.279  28.581 -51.930  1.00125.09           O
ATOM    375  N   MET A  52      -9.001  30.791 -51.749  1.00166.98           N
ATOM    376  CA  MET A  52      -8.442  30.919 -53.067  1.00166.98           C
ATOM    377  CB  MET A  52      -7.901  32.345 -53.323  1.00166.98           C
ATOM    378  CG  MET A  52      -6.768  32.833 -52.407  1.00166.98           C
ATOM    379  SD  MET A  52      -5.082  32.327 -52.870  1.00166.98           S
ATOM    380  CE  MET A  52      -5.026  33.352 -54.368  1.00166.98           C
ATOM    381  C   MET A  52      -7.391  29.893 -53.422  1.00166.98           C
ATOM    382  O   MET A  52      -7.555  29.212 -54.433  1.00166.98           O
ATOM    383  N   GLY A  53      -6.323  29.675 -52.639  1.00 50.79           N
ATOM    384  CA  GLY A  53      -5.352  28.729 -53.121  1.00 50.79           C
ATOM    385  C   GLY A  53      -5.462  27.431 -52.381  1.00 50.79           C
ATOM    386  O   GLY A  53      -6.545  26.927 -52.093  1.00 50.79           O
ATOM    387  N   GLY A  54      -4.283  26.857 -52.081  1.00 55.89           N
ATOM    388  CA  GLY A  54      -4.100  25.605 -51.411  1.00 55.89           C
ATOM    389  C   GLY A  54      -4.609  25.690 -50.012  1.00 55.89           C
ATOM    390  O   GLY A  54      -4.822  24.652 -49.389  1.00 55.89           O
ATOM    391  N   ALA A  55      -4.728  26.918 -49.459  1.00 72.02           N
ATOM    392  CA  ALA A  55      -5.092  27.119 -48.081  1.00 72.02           C
ATOM    393  CB  ALA A  55      -5.483  28.571 -47.756  1.00 72.02           C
ATOM    394  C   ALA A  55      -6.235  26.237 -47.695  1.00 72.02           C
ATOM    395  O   ALA A  55      -7.370  26.432 -48.125  1.00 72.02           O
ATOM    396  N   VAL A  56      -5.919  25.267 -46.811  1.00106.35           N
ATOM    397  CA  VAL A  56      -6.810  24.260 -46.305  1.00106.35           C
ATOM    398  CB  VAL A  56      -7.949  24.827 -45.505  1.00106.35           C
ATOM    399  CG1 VAL A  56      -8.840  23.672 -45.019  1.00106.35           C
ATOM    400  CG2 VAL A  56      -7.367  25.688 -44.372  1.00106.35           C
ATOM    401  C   VAL A  56      -7.369  23.468 -47.454  1.00106.35           C
ATOM    402  O   VAL A  56      -7.994  23.999 -48.368  1.00106.35           O
ATOM    403  N   PRO A  57      -7.229  22.173 -47.392  1.00 85.86           N
ATOM    404  CA  PRO A  57      -7.657  21.350 -48.487  1.00 85.86           C
ATOM    405  CD  PRO A  57      -6.156  21.554 -46.632  1.00 85.86           C
ATOM    406  CB  PRO A  57      -7.168  19.943 -48.159  1.00 85.86           C
ATOM    407  CG  PRO A  57      -5.901  20.199 -47.320  1.00 85.86           C
ATOM    408  C   PRO A  57      -9.127  21.481 -48.672  1.00 85.86           C
ATOM    409  O   PRO A  57      -9.800  21.987 -47.777  1.00 85.86           O
ATOM    410  N   PHE A  58      -9.628  21.065 -49.847  1.00 60.31           N
ATOM    411  CA  PHE A  58     -11.001  21.251 -50.203  1.00 60.31           C
ATOM    412  CB  PHE A  58     -11.299  20.820 -51.648  1.00 60.31           C
ATOM    413  CG  PHE A  58     -12.688  21.260 -51.964  1.00 60.31           C
ATOM    414  CD1 PHE A  58     -12.955  22.583 -52.240  1.00 60.31           C
ATOM    415  CD2 PHE A  58     -13.720  20.351 -51.994  1.00 60.31           C
ATOM    416  CE1 PHE A  58     -14.233  22.997 -52.535  1.00 60.31           C
ATOM    417  CE2 PHE A  58     -15.000  20.758 -52.289  1.00 60.31           C
ATOM    418  CZ  PHE A  58     -15.257  22.081 -52.560  1.00 60.31           C
ATOM    419  C   PHE A  58     -11.896  20.490 -49.275  1.00 60.31           C
ATOM    420  O   PHE A  58     -12.900  21.018 -48.802  1.00 60.31           O
ATOM    421  N   LYS A  59     -11.530  19.242 -48.947  1.00 71.53           N
ATOM    422  CA  LYS A  59     -12.372  18.395 -48.158  1.00 71.53           C
ATOM    423  CB  LYS A  59     -11.640  17.081 -47.841  1.00 71.53           C
ATOM    424  CG  LYS A  59     -12.515  15.927 -47.363  1.00 71.53           C
ATOM    425  CD  LYS A  59     -11.763  14.596 -47.428  1.00 71.53           C
ATOM    426  CE  LYS A  59     -12.646  13.358 -47.290  1.00 71.53           C
ATOM    427  NZ  LYS A  59     -11.821  12.134 -47.390  1.00 71.53           N
ATOM    428  C   LYS A  59     -12.685  19.087 -46.861  1.00 71.53           C
ATOM    429  O   LYS A  59     -13.841  19.126 -46.440  1.00 71.53           O
ATOM    430  N   ALA A  60     -11.667  19.678 -46.202  1.00 50.42           N
ATOM    431  CA  ALA A  60     -11.886  20.267 -44.908  1.00 50.42           C
ATOM    432  CB  ALA A  60     -10.588  20.804 -44.276  1.00 50.42           C
ATOM    433  C   ALA A  60     -12.846  21.420 -44.973  1.00 50.42           C
ATOM    434  O   ALA A  60     -13.860  21.430 -44.277  1.00 50.42           O
ATOM    435  N   ALA A  61     -12.591  22.383 -45.876  1.00 48.94           N
ATOM    436  CA  ALA A  61     -13.369  23.586 -45.978  1.00 48.94           C
ATOM    437  CB  ALA A  61     -12.844  24.544 -47.060  1.00 48.94           C
ATOM    438  C   ALA A  61     -14.769  23.231 -46.346  1.00 48.94           C
ATOM    439  O   ALA A  61     -15.712  23.922 -45.965  1.00 48.94           O
ATOM    440  N   LEU A  62     -14.928  22.154 -47.134  1.00 55.51           N
ATOM    441  CA  LEU A  62     -16.216  21.757 -47.621  1.00 55.51           C
ATOM    442  CB  LEU A  62     -16.138  20.490 -48.491  1.00 55.51           C
ATOM    443  CG  LEU A  62     -17.493  20.021 -49.050  1.00 55.51           C
ATOM    444  CD1 LEU A  62     -18.071  21.051 -50.034  1.00 55.51           C
ATOM    445  CD2 LEU A  62     -17.386  18.613 -49.658  1.00 55.51           C
ATOM    446  C   LEU A  62     -17.113  21.444 -46.465  1.00 55.51           C
ATOM    447  O   LEU A  62     -18.262  21.884 -46.426  1.00 55.51           O
ATOM    448  N   THR A  63     -16.605  20.677 -45.484  1.00119.13           N
ATOM    449  CA  THR A  63     -17.406  20.270 -44.366  1.00119.13           C
ATOM    450  CB  THR A  63     -16.686  19.300 -43.474  1.00119.13           C
ATOM    451  OG1 THR A  63     -15.506  19.896 -42.960  1.00119.13           O
ATOM    452  CG2 THR A  63     -16.329  18.046 -44.290  1.00119.13           C
ATOM    453  C   THR A  63     -17.798  21.458 -43.551  1.00119.13           C
ATOM    454  O   THR A  63     -18.957  21.580 -43.176  1.00119.13           O
ATOM    455  N   GLU A  64     -16.865  22.381 -43.249  1.00 52.92           N
ATOM    456  CA  GLU A  64     -17.261  23.469 -42.402  1.00 52.92           C
ATOM    457  CB  GLU A  64     -16.099  24.407 -42.040  1.00 52.92           C
ATOM    458  CG  GLU A  64     -15.054  23.742 -41.143  1.00 52.92           C
ATOM    459  CD  GLU A  64     -13.967  24.763 -40.849  1.00 52.92           C
ATOM    460  OE1 GLU A  64     -14.061  25.897 -41.390  1.00 52.92           O
ATOM    461  OE2 GLU A  64     -13.032  24.427 -40.075  1.00 52.92           O
ATOM    462  C   GLU A  64     -18.304  24.291 -43.088  1.00 52.92           C
ATOM    463  O   GLU A  64     -19.396  24.483 -42.555  1.00 52.92           O
ATOM    464  N   ARG A  65     -18.034  24.703 -44.342  1.00116.20           N
ATOM    465  CA  ARG A  65     -18.904  25.598 -45.051  1.00116.20           C
ATOM    466  CB  ARG A  65     -18.451  25.853 -46.499  1.00116.20           C
ATOM    467  CG  ARG A  65     -19.337  26.843 -47.260  1.00116.20           C
ATOM    468  CD  ARG A  65     -18.922  27.039 -48.720  1.00116.20           C
ATOM    469  NE  ARG A  65     -17.492  27.458 -48.730  1.00116.20           N
ATOM    470  CZ  ARG A  65     -16.505  26.520 -48.837  1.00116.20           C
ATOM    471  NH1 ARG A  65     -16.822  25.202 -48.992  1.00116.20           N
ATOM    472  NH2 ARG A  65     -15.195  26.901 -48.805  1.00116.20           N
ATOM    473  C   ARG A  65     -20.247  24.950 -45.119  1.00116.20           C
ATOM    474  O   ARG A  65     -21.274  25.627 -45.065  1.00116.20           O
ATOM    475  N   LEU A  66     -20.257  23.617 -45.304  1.00 73.58           N
ATOM    476  CA  LEU A  66     -21.480  22.864 -45.333  1.00 73.58           C
ATOM    477  CB  LEU A  66     -21.304  21.425 -45.834  1.00 73.58           C
ATOM    478  CG  LEU A  66     -21.099  21.321 -47.351  1.00 73.58           C
ATOM    479  CD1 LEU A  66     -20.933  19.855 -47.775  1.00 73.58           C
ATOM    480  CD2 LEU A  66     -22.237  22.026 -48.110  1.00 73.58           C
ATOM    481  C   LEU A  66     -22.121  22.774 -43.978  1.00 73.58           C
ATOM    482  O   LEU A  66     -23.342  22.834 -43.850  1.00 73.58           O
ATOM    483  N   ALA A  67     -21.312  22.604 -42.922  1.00 33.15           N
ATOM    484  CA  ALA A  67     -21.836  22.419 -41.604  1.00 33.15           C
ATOM    485  CB  ALA A  67     -20.740  22.247 -40.540  1.00 33.15           C
ATOM    486  C   ALA A  67     -22.592  23.657 -41.277  1.00 33.15           C
ATOM    487  O   ALA A  67     -23.678  23.601 -40.703  1.00 33.15           O
ATOM    488  N   LEU A  68     -22.033  24.818 -41.661  1.00164.91           N
ATOM    489  CA  LEU A  68     -22.718  26.041 -41.380  1.00164.91           C
ATOM    490  CB  LEU A  68     -22.023  27.319 -41.898  1.00164.91           C
ATOM    491  CG  LEU A  68     -20.801  27.815 -41.103  1.00164.91           C
ATOM    492  CD1 LEU A  68     -21.186  28.177 -39.660  1.00164.91           C
ATOM    493  CD2 LEU A  68     -19.611  26.855 -41.198  1.00164.91           C
ATOM    494  C   LEU A  68     -24.035  26.018 -42.092  1.00164.91           C
ATOM    495  O   LEU A  68     -25.041  26.472 -41.550  1.00164.91           O
ATOM    496  N   ILE A  69     -24.050  25.534 -43.350  1.00135.03           N
ATOM    497  CA  ILE A  69     -25.252  25.597 -44.139  1.00135.03           C
ATOM    498  CB  ILE A  69     -24.964  25.473 -45.615  1.00135.03           C
ATOM    499  CG2 ILE A  69     -24.639  24.016 -45.948  1.00135.03           C
ATOM    500  CG1 ILE A  69     -26.104  26.057 -46.458  1.00135.03           C
ATOM    501  CD1 ILE A  69     -25.703  26.280 -47.918  1.00135.03           C
ATOM    502  C   ILE A  69     -26.336  24.634 -43.701  1.00135.03           C
ATOM    503  O   ILE A  69     -27.469  25.053 -43.471  1.00135.03           O
ATOM    504  N   GLN A  70     -26.015  23.334 -43.508  1.00 86.51           N
ATOM    505  CA  GLN A  70     -26.992  22.341 -43.101  1.00 86.51           C
ATOM    506  CB  GLN A  70     -27.454  22.531 -41.645  1.00 86.51           C
ATOM    507  CG  GLN A  70     -26.336  22.381 -40.611  1.00 86.51           C
ATOM    508  CD  GLN A  70     -26.136  20.898 -40.332  1.00 86.51           C
ATOM    509  OE1 GLN A  70     -27.094  20.132 -40.271  1.00 86.51           O
ATOM    510  NE2 GLN A  70     -24.854  20.480 -40.154  1.00 86.51           N
ATOM    511  C   GLN A  70     -28.233  22.372 -43.961  1.00 86.51           C
ATOM    512  O   GLN A  70     -29.298  22.756 -43.480  1.00 86.51           O
ATOM    513  N   PRO A  71     -28.151  22.009 -45.222  1.00 96.00           N
ATOM    514  CA  PRO A  71     -29.296  21.999 -46.106  1.00 96.00           C
ATOM    515  CD  PRO A  71     -26.894  22.008 -45.944  1.00 96.00           C
ATOM    516  CB  PRO A  71     -28.723  22.081 -47.522  1.00 96.00           C
ATOM    517  CG  PRO A  71     -27.271  21.595 -47.374  1.00 96.00           C
ATOM    518  C   PRO A  71     -30.215  20.818 -45.939  1.00 96.00           C
ATOM    519  O   PRO A  71     -29.743  19.718 -45.653  1.00 96.00           O
ATOM    520  N   SER A  72     -31.536  21.021 -46.140  1.00 52.30           N
ATOM    521  CA  SER A  72     -32.482  19.943 -46.053  1.00 52.30           C
ATOM    522  CB  SER A  72     -33.821  20.347 -45.410  1.00 52.30           C
ATOM    523  OG  SER A  72     -34.512  21.268 -46.243  1.00 52.30           O
ATOM    524  C   SER A  72     -32.785  19.484 -47.445  1.00 52.30           C
ATOM    525  O   SER A  72     -32.609  20.223 -48.410  1.00 52.30           O
ATOM    526  N   ARG A  73     -33.290  18.245 -47.577  1.00108.00           N
ATOM    527  CA  ARG A  73     -33.613  17.706 -48.864  1.00108.00           C
ATOM    528  CB  ARG A  73     -34.252  16.310 -48.769  1.00108.00           C
ATOM    529  CG  ARG A  73     -34.726  15.755 -50.112  1.00108.00           C
ATOM    530  CD  ARG A  73     -35.597  14.506 -49.975  1.00108.00           C
ATOM    531  NE  ARG A  73     -36.947  14.949 -49.527  1.00108.00           N
ATOM    532  CZ  ARG A  73     -38.042  14.180 -49.794  1.00108.00           C
ATOM    533  NH1 ARG A  73     -37.894  12.994 -50.453  1.00108.00           N
ATOM    534  NH2 ARG A  73     -39.283  14.600 -49.414  1.00108.00           N
ATOM    535  C   ARG A  73     -34.636  18.609 -49.460  1.00108.00           C
ATOM    536  O   ARG A  73     -34.604  18.911 -50.650  1.00108.00           O
ATOM    537  N   GLU A  74     -35.567  19.087 -48.623  1.00 68.85           N
ATOM    538  CA  GLU A  74     -36.630  19.911 -49.105  1.00 68.85           C
ATOM    539  CB  GLU A  74     -37.585  20.384 -47.995  1.00 68.85           C
ATOM    540  CG  GLU A  74     -38.338  19.256 -47.289  1.00 68.85           C
ATOM    541  CD  GLU A  74     -37.532  18.829 -46.070  1.00 68.85           C
ATOM    542  OE1 GLU A  74     -36.370  18.374 -46.239  1.00 68.85           O
ATOM    543  OE2 GLU A  74     -38.076  18.962 -44.942  1.00 68.85           O
ATOM    544  C   GLU A  74     -36.031  21.137 -49.717  1.00 68.85           C
ATOM    545  O   GLU A  74     -36.445  21.561 -50.794  1.00 68.85           O
ATOM    546  N   GLN A  75     -35.012  21.725 -49.061  1.00 56.51           N
ATOM    547  CA  GLN A  75     -34.443  22.942 -49.559  1.00 56.51           C
ATOM    548  CB  GLN A  75     -33.307  23.472 -48.663  1.00 56.51           C
ATOM    549  CG  GLN A  75     -33.786  23.921 -47.278  1.00 56.51           C
ATOM    550  CD  GLN A  75     -32.583  24.412 -46.481  1.00 56.51           C
ATOM    551  OE1 GLN A  75     -32.720  24.892 -45.358  1.00 56.51           O
ATOM    552  NE2 GLN A  75     -31.367  24.296 -47.081  1.00 56.51           N
ATOM    553  C   GLN A  75     -33.874  22.699 -50.923  1.00 56.51           C
ATOM    554  O   GLN A  75     -34.178  23.431 -51.861  1.00 56.51           O
ATOM    555  N   VAL A  76     -33.082  21.622 -51.078  1.00107.73           N
ATOM    556  CA  VAL A  76     -32.432  21.333 -52.325  1.00107.73           C
ATOM    557  CB  VAL A  76     -31.512  20.146 -52.249  1.00107.73           C
ATOM    558  CG1 VAL A  76     -32.335  18.851 -52.327  1.00107.73           C
ATOM    559  CG2 VAL A  76     -30.437  20.288 -53.334  1.00107.73           C
ATOM    560  C   VAL A  76     -33.485  21.055 -53.351  1.00107.73           C
ATOM    561  O   VAL A  76     -33.312  21.346 -54.532  1.00107.73           O
ATOM    562  N   GLN A  77     -34.604  20.448 -52.919  1.00 61.55           N
ATOM    563  CA  GLN A  77     -35.675  20.138 -53.822  1.00 61.55           C
ATOM    564  CB  GLN A  77     -36.841  19.406 -53.145  1.00 61.55           C
ATOM    565  CG  GLN A  77     -37.966  19.080 -54.126  1.00 61.55           C
ATOM    566  CD  GLN A  77     -39.199  18.682 -53.335  1.00 61.55           C
ATOM    567  OE1 GLN A  77     -39.903  17.747 -53.707  1.00 61.55           O
ATOM    568  NE2 GLN A  77     -39.485  19.427 -52.233  1.00 61.55           N
ATOM    569  C   GLN A  77     -36.254  21.416 -54.349  1.00 61.55           C
ATOM    570  O   GLN A  77     -36.607  21.500 -55.524  1.00 61.55           O
ATOM    571  N   ARG A  78     -36.407  22.428 -53.470  1.00163.28           N
ATOM    572  CA  ARG A  78     -36.978  23.698 -53.823  1.00163.28           C
ATOM    573  CB  ARG A  78     -37.327  24.584 -52.617  1.00163.28           C
ATOM    574  CG  ARG A  78     -38.591  24.137 -51.883  1.00163.28           C
ATOM    575  CD  ARG A  78     -39.183  25.225 -50.988  1.00163.28           C
ATOM    576  NE  ARG A  78     -38.192  25.512 -49.917  1.00163.28           N
ATOM    577  CZ  ARG A  78     -38.139  26.757 -49.358  1.00163.28           C
ATOM    578  NH1 ARG A  78     -38.961  27.746 -49.812  1.00163.28           N
ATOM    579  NH2 ARG A  78     -37.260  27.013 -48.346  1.00163.28           N
ATOM    580  C   ARG A  78     -36.064  24.486 -54.708  1.00163.28           C
ATOM    581  O   ARG A  78     -36.538  25.270 -55.525  1.00163.28           O
ATOM    582  N   LEU A  79     -34.730  24.365 -54.539  1.00166.83           N
ATOM    583  CA  LEU A  79     -33.841  25.123 -55.378  1.00166.83           C
ATOM    584  CB  LEU A  79     -32.336  24.970 -55.081  1.00166.83           C
ATOM    585  CG  LEU A  79     -31.806  25.823 -53.917  1.00166.83           C
ATOM    586  CD1 LEU A  79     -31.910  27.324 -54.228  1.00166.83           C
ATOM    587  CD2 LEU A  79     -32.475  25.445 -52.596  1.00166.83           C
ATOM    588  C   LEU A  79     -34.002  24.687 -56.786  1.00166.83           C
ATOM    589  O   LEU A  79     -34.106  25.513 -57.676  1.00166.83           O
ATOM    590  N   ILE A  80     -34.058  23.377 -57.041  1.00 60.03           N
ATOM    591  CA  ILE A  80     -34.172  22.912 -58.389  1.00 60.03           C
ATOM    592  CB  ILE A  80     -34.231  21.414 -58.466  1.00 60.03           C
ATOM    593  CG2 ILE A  80     -34.485  21.016 -59.931  1.00 60.03           C
ATOM    594  CG1 ILE A  80     -32.945  20.808 -57.877  1.00 60.03           C
ATOM    595  CD1 ILE A  80     -33.029  19.305 -57.621  1.00 60.03           C
ATOM    596  C   ILE A  80     -35.449  23.464 -58.942  1.00 60.03           C
ATOM    597  O   ILE A  80     -35.551  23.733 -60.136  1.00 60.03           O
ATOM    598  N   ALA A  81     -36.487  23.588 -58.094  1.00 36.91           N
ATOM    599  CA  ALA A  81     -37.749  24.115 -58.534  1.00 36.91           C
ATOM    600  CB  ALA A  81     -38.807  24.109 -57.417  1.00 36.91           C
ATOM    601  C   ALA A  81     -37.579  25.541 -58.976  1.00 36.91           C
ATOM    602  O   ALA A  81     -38.057  25.936 -60.039  1.00 36.91           O
ATOM    603  N   GLU A  82     -36.868  26.339 -58.161  1.00 70.90           N
ATOM    604  CA  GLU A  82     -36.586  27.729 -58.382  1.00 70.90           C
ATOM    605  CB  GLU A  82     -35.913  28.368 -57.155  1.00 70.90           C
ATOM    606  CG  GLU A  82     -35.673  29.873 -57.272  1.00 70.90           C
ATOM    607  CD  GLU A  82     -35.061  30.330 -55.956  1.00 70.90           C
ATOM    608  OE1 GLU A  82     -35.679  30.057 -54.892  1.00 70.90           O
ATOM    609  OE2 GLU A  82     -33.965  30.950 -55.998  1.00 70.90           O
ATOM    610  C   GLU A  82     -35.644  27.811 -59.540  1.00 70.90           C
ATOM    611  O   GLU A  82     -35.464  28.858 -60.153  1.00 70.90           O
ATOM    612  N   GLN A  83     -34.960  26.692 -59.810  1.00 96.97           N
ATOM    613  CA  GLN A  83     -33.963  26.541 -60.823  1.00 96.97           C
ATOM    614  CB  GLN A  83     -34.511  26.402 -62.255  1.00 96.97           C
ATOM    615  CG  GLN A  83     -33.398  26.086 -63.259  1.00 96.97           C
ATOM    616  CD  GLN A  83     -33.927  26.274 -64.670  1.00 96.97           C
ATOM    617  OE1 GLN A  83     -34.797  25.544 -65.143  1.00 96.97           O
ATOM    618  NE2 GLN A  83     -33.370  27.297 -65.371  1.00 96.97           N
ATOM    619  C   GLN A  83     -32.996  27.694 -60.822  1.00 96.97           C
ATOM    620  O   GLN A  83     -32.906  28.381 -61.838  1.00 96.97           O
ATOM    621  N   PRO A  84     -32.260  27.979 -59.773  1.00 97.65           N
ATOM    622  CA  PRO A  84     -31.321  29.054 -59.875  1.00 97.65           C
ATOM    623  CD  PRO A  84     -32.730  27.843 -58.402  1.00 97.65           C
ATOM    624  CB  PRO A  84     -30.843  29.345 -58.453  1.00 97.65           C
ATOM    625  CG  PRO A  84     -32.045  28.945 -57.587  1.00 97.65           C
ATOM    626  C   PRO A  84     -30.212  28.804 -60.851  1.00 97.65           C
ATOM    627  O   PRO A  84     -29.721  29.792 -61.392  1.00 97.65           O
ATOM    628  N   PRO A  85     -29.788  27.600 -61.128  1.00 91.35           N
ATOM    629  CA  PRO A  85     -28.694  27.462 -62.044  1.00 91.35           C
ATOM    630  CD  PRO A  85     -29.837  26.505 -60.174  1.00 91.35           C
ATOM    631  CB  PRO A  85     -28.299  25.989 -62.001  1.00 91.35           C
ATOM    632  CG  PRO A  85     -28.673  25.572 -60.565  1.00 91.35           C
ATOM    633  C   PRO A  85     -29.073  27.984 -63.388  1.00 91.35           C
ATOM    634  O   PRO A  85     -30.042  27.496 -63.967  1.00 91.35           O
ATOM    635  N   HIS A  86     -28.297  28.952 -63.912  1.00 54.27           N
ATOM    636  CA  HIS A  86     -28.574  29.515 -65.201  1.00 54.27           C
ATOM    637  ND1 HIS A  86     -29.860  32.242 -63.344  1.00 54.27           N
ATOM    638  CG  HIS A  86     -29.851  31.645 -64.585  1.00 54.27           C
ATOM    639  CB  HIS A  86     -28.632  31.053 -65.229  1.00 54.27           C
ATOM    640  NE2 HIS A  86     -31.933  32.389 -64.133  1.00 54.27           N
ATOM    641  CD2 HIS A  86     -31.126  31.743 -65.051  1.00 54.27           C
ATOM    642  CE1 HIS A  86     -31.127  32.670 -63.124  1.00 54.27           C
ATOM    643  C   HIS A  86     -27.452  29.142 -66.109  1.00 54.27           C
ATOM    644  O   HIS A  86     -26.282  29.225 -65.740  1.00 54.27           O
ATOM    645  N   LEU A  87     -27.790  28.714 -67.339  1.00 50.00           N
ATOM    646  CA  LEU A  87     -26.761  28.346 -68.264  1.00 50.00           C
ATOM    647  CB  LEU A  87     -27.258  27.481 -69.432  1.00 50.00           C
ATOM    648  CG  LEU A  87     -27.764  26.098 -68.980  1.00 50.00           C
ATOM    649  CD1 LEU A  87     -28.174  25.239 -70.186  1.00 50.00           C
ATOM    650  CD2 LEU A  87     -26.752  25.395 -68.059  1.00 50.00           C
ATOM    651  C   LEU A  87     -26.155  29.599 -68.814  1.00 50.00           C
ATOM    652  O   LEU A  87     -26.789  30.653 -68.835  1.00 50.00           O
ATOM    653  N   THR A  88     -24.879  29.508 -69.239  1.00 52.53           N
ATOM    654  CA  THR A  88     -24.173  30.620 -69.811  1.00 52.53           C
ATOM    655  CB  THR A  88     -22.679  30.432 -69.795  1.00 52.53           C
ATOM    656  OG1 THR A  88     -22.216  30.332 -68.456  1.00 52.53           O
ATOM    657  CG2 THR A  88     -21.993  31.608 -70.510  1.00 52.53           C
ATOM    658  C   THR A  88     -24.633  30.741 -71.229  1.00 52.53           C
ATOM    659  O   THR A  88     -25.062  29.760 -71.835  1.00 52.53           O
ATOM    660  N   PRO A  89     -24.541  31.910 -71.800  1.00 91.36           N
ATOM    661  CA  PRO A  89     -25.081  32.090 -73.114  1.00 91.36           C
ATOM    662  CD  PRO A  89     -24.544  33.149 -71.039  1.00 91.36           C
ATOM    663  CB  PRO A  89     -24.940  33.580 -73.412  1.00 91.36           C
ATOM    664  CG  PRO A  89     -25.063  34.223 -72.015  1.00 91.36           C
ATOM    665  C   PRO A  89     -24.546  31.163 -74.157  1.00 91.36           C
ATOM    666  O   PRO A  89     -25.322  30.774 -75.029  1.00 91.36           O
ATOM    667  N   GLY A  90     -23.234  30.861 -74.159  1.00 95.67           N
ATOM    668  CA  GLY A  90     -22.725  29.981 -75.175  1.00 95.67           C
ATOM    669  C   GLY A  90     -22.970  28.509 -74.972  1.00 95.67           C
ATOM    670  O   GLY A  90     -23.689  27.873 -75.734  1.00 95.67           O
ATOM    671  N   ILE A  91     -22.560  27.973 -73.814  1.00146.23           N
ATOM    672  CA  ILE A  91     -22.310  26.563 -73.635  1.00146.23           C
ATOM    673  CB  ILE A  91     -22.115  26.175 -72.205  1.00146.23           C
ATOM    674  CG2 ILE A  91     -23.335  26.652 -71.397  1.00146.23           C
ATOM    675  CG1 ILE A  91     -21.861  24.659 -72.153  1.00146.23           C
ATOM    676  CD1 ILE A  91     -21.374  24.143 -70.807  1.00146.23           C
ATOM    677  C   ILE A  91     -23.373  25.655 -74.153  1.00146.23           C
ATOM    678  O   ILE A  91     -23.017  24.639 -74.749  1.00146.23           O
ATOM    679  N   ARG A  92     -24.668  25.987 -73.988  1.00102.34           N
ATOM    680  CA  ARG A  92     -25.714  25.059 -74.325  1.00102.34           C
ATOM    681  CB  ARG A  92     -27.106  25.706 -74.257  1.00102.34           C
ATOM    682  CG  ARG A  92     -28.221  24.769 -74.717  1.00102.34           C
ATOM    683  CD  ARG A  92     -28.460  23.571 -73.797  1.00102.34           C
ATOM    684  NE  ARG A  92     -29.521  22.741 -74.435  1.00102.34           N
ATOM    685  CZ  ARG A  92     -30.837  23.030 -74.222  1.00102.34           C
ATOM    686  NH1 ARG A  92     -31.182  24.067 -73.405  1.00102.34           N
ATOM    687  NH2 ARG A  92     -31.808  22.293 -74.837  1.00102.34           N
ATOM    688  C   ARG A  92     -25.544  24.518 -75.719  1.00102.34           C
ATOM    689  O   ARG A  92     -25.547  23.302 -75.906  1.00102.34           O
ATOM    690  N   GLU A  93     -25.381  25.391 -76.728  1.00135.64           N
ATOM    691  CA  GLU A  93     -25.181  24.955 -78.085  1.00135.64           C
ATOM    692  CB  GLU A  93     -25.524  26.037 -79.130  1.00135.64           C
ATOM    693  CG  GLU A  93     -24.927  27.412 -78.835  1.00135.64           C
ATOM    694  CD  GLU A  93     -25.810  28.067 -77.782  1.00135.64           C
ATOM    695  OE1 GLU A  93     -26.898  27.503 -77.485  1.00135.64           O
ATOM    696  OE2 GLU A  93     -25.411  29.141 -77.261  1.00135.64           O
ATOM    697  C   GLU A  93     -23.793  24.431 -78.350  1.00135.64           C
ATOM    698  O   GLU A  93     -23.646  23.455 -79.085  1.00135.64           O
ATOM    699  N   LEU A  94     -22.743  25.019 -77.728  1.00120.89           N
ATOM    700  CA  LEU A  94     -21.379  24.695 -78.063  1.00120.89           C
ATOM    701  CB  LEU A  94     -20.354  25.449 -77.179  1.00120.89           C
ATOM    702  CG  LEU A  94     -18.856  25.293 -77.551  1.00120.89           C
ATOM    703  CD1 LEU A  94     -17.985  26.215 -76.678  1.00120.89           C
ATOM    704  CD2 LEU A  94     -18.361  23.838 -77.478  1.00120.89           C
ATOM    705  C   LEU A  94     -21.198  23.221 -77.893  1.00120.89           C
ATOM    706  O   LEU A  94     -20.516  22.587 -78.694  1.00120.89           O
ATOM    707  N   VAL A  95     -21.764  22.651 -76.817  1.00117.46           N
ATOM    708  CA  VAL A  95     -21.731  21.239 -76.561  1.00117.46           C
ATOM    709  CB  VAL A  95     -22.114  20.908 -75.149  1.00117.46           C
ATOM    710  CG1 VAL A  95     -23.541  21.420 -74.896  1.00117.46           C
ATOM    711  CG2 VAL A  95     -21.958  19.392 -74.943  1.00117.46           C
ATOM    712  C   VAL A  95     -22.670  20.503 -77.471  1.00117.46           C
ATOM    713  O   VAL A  95     -22.394  19.373 -77.869  1.00117.46           O
ATOM    714  N   SER A  96     -23.817  21.120 -77.822  1.00 41.35           N
ATOM    715  CA  SER A  96     -24.849  20.446 -78.565  1.00 41.35           C
ATOM    716  CB  SER A  96     -26.046  21.361 -78.885  1.00 41.35           C
ATOM    717  OG  SER A  96     -27.029  20.643 -79.616  1.00 41.35           O
ATOM    718  C   SER A  96     -24.310  19.916 -79.861  1.00 41.35           C
ATOM    719  O   SER A  96     -24.489  18.739 -80.172  1.00 41.35           O
ATOM    720  N   ARG A  97     -23.631  20.767 -80.653  1.00100.52           N
ATOM    721  CA  ARG A  97     -23.088  20.355 -81.916  1.00100.52           C
ATOM    722  CB  ARG A  97     -22.540  21.507 -82.776  1.00100.52           C
ATOM    723  CG  ARG A  97     -22.190  21.062 -84.200  1.00100.52           C
ATOM    724  CD  ARG A  97     -21.558  22.153 -85.066  1.00100.52           C
ATOM    725  NE  ARG A  97     -20.272  22.521 -84.419  1.00100.52           N
ATOM    726  CZ  ARG A  97     -20.152  23.703 -83.750  1.00100.52           C
ATOM    727  NH1 ARG A  97     -21.150  24.634 -83.795  1.00100.52           N
ATOM    728  NH2 ARG A  97     -19.016  23.948 -83.040  1.00100.52           N
ATOM    729  C   ARG A  97     -21.973  19.393 -81.661  1.00100.52           C
ATOM    730  O   ARG A  97     -21.660  18.557 -82.506  1.00100.52           O
ATOM    731  N   LEU A  98     -21.326  19.521 -80.489  1.00 73.42           N
ATOM    732  CA  LEU A  98     -20.193  18.736 -80.085  1.00 73.42           C
ATOM    733  CB  LEU A  98     -19.579  19.212 -78.757  1.00 73.42           C
ATOM    734  CG  LEU A  98     -18.309  18.440 -78.359  1.00 73.42           C
ATOM    735  CD1 LEU A  98     -17.210  18.605 -79.423  1.00 73.42           C
ATOM    736  CD2 LEU A  98     -17.832  18.839 -76.953  1.00 73.42           C
ATOM    737  C   LEU A  98     -20.581  17.296 -79.938  1.00 73.42           C
ATOM    738  O   LEU A  98     -19.736  16.410 -80.054  1.00 73.42           O
ATOM    739  N   GLN A  99     -21.850  17.034 -79.579  1.00 81.59           N
ATOM    740  CA  GLN A  99     -22.357  15.702 -79.409  1.00 81.59           C
ATOM    741  CB  GLN A  99     -23.677  15.721 -78.629  1.00 81.59           C
ATOM    742  CG  GLN A  99     -23.405  16.184 -77.193  1.00 81.59           C
ATOM    743  CD  GLN A  99     -24.688  16.676 -76.551  1.00 81.59           C
ATOM    744  OE1 GLN A  99     -24.917  16.474 -75.360  1.00 81.59           O
ATOM    745  NE2 GLN A  99     -25.535  17.374 -77.354  1.00 81.59           N
ATOM    746  C   GLN A  99     -22.485  14.986 -80.726  1.00 81.59           C
ATOM    747  O   GLN A  99     -22.271  13.777 -80.797  1.00 81.59           O
ATOM    748  N   GLU A 100     -22.841  15.703 -81.810  1.00 49.08           N
ATOM    749  CA  GLU A 100     -22.975  15.089 -83.104  1.00 49.08           C
ATOM    750  CB  GLU A 100     -23.469  16.058 -84.190  1.00 49.08           C
ATOM    751  CG  GLU A 100     -24.938  16.456 -84.018  1.00 49.08           C
ATOM    752  CD  GLU A 100     -25.307  17.411 -85.143  1.00 49.08           C
ATOM    753  OE1 GLU A 100     -24.401  17.743 -85.954  1.00 49.08           O
ATOM    754  OE2 GLU A 100     -26.497  17.823 -85.205  1.00 49.08           O
ATOM    755  C   GLU A 100     -21.626  14.577 -83.508  1.00 49.08           C
ATOM    756  O   GLU A 100     -21.515  13.587 -84.229  1.00 49.08           O
ATOM    757  N   ARG A 101     -20.574  15.273 -83.045  1.00169.57           N
ATOM    758  CA  ARG A 101     -19.179  15.006 -83.273  1.00169.57           C
ATOM    759  CB  ARG A 101     -18.256  16.092 -82.691  1.00169.57           C
ATOM    760  CG  ARG A 101     -18.507  17.503 -83.232  1.00169.57           C
ATOM    761  CD  ARG A 101     -18.494  17.621 -84.757  1.00169.57           C
ATOM    762  NE  ARG A 101     -19.911  17.729 -85.212  1.00169.57           N
ATOM    763  CZ  ARG A 101     -20.274  18.689 -86.113  1.00169.57           C
ATOM    764  NH1 ARG A 101     -19.342  19.559 -86.602  1.00169.57           N
ATOM    765  NH2 ARG A 101     -21.574  18.788 -86.519  1.00169.57           N
ATOM    766  C   ARG A 101     -18.810  13.717 -82.596  1.00169.57           C
ATOM    767  O   ARG A 101     -17.788  13.112 -82.913  1.00169.57           O
ATOM    768  N   ASN A 102     -19.606  13.296 -81.595  1.00 71.56           N
ATOM    769  CA  ASN A 102     -19.358  12.095 -80.848  1.00 71.56           C
ATOM    770  CB  ASN A 102     -18.943  10.905 -81.731  1.00 71.56           C
ATOM    771  CG  ASN A 102     -20.138  10.486 -82.577  1.00 71.56           C
ATOM    772  OD1 ASN A 102     -21.254  10.964 -82.382  1.00 71.56           O
ATOM    773  ND2 ASN A 102     -19.901   9.556 -83.541  1.00 71.56           N
ATOM    774  C   ASN A 102     -18.249  12.338 -79.872  1.00 71.56           C
ATOM    775  O   ASN A 102     -17.836  11.420 -79.164  1.00 71.56           O
ATOM    776  N   VAL A 103     -17.772  13.591 -79.760  1.00 49.84           N
ATOM    777  CA  VAL A 103     -16.738  13.880 -78.806  1.00 49.84           C
ATOM    778  CB  VAL A 103     -16.123  15.236 -79.015  1.00 49.84           C
ATOM    779  CG1 VAL A 103     -15.148  15.539 -77.867  1.00 49.84           C
ATOM    780  CG2 VAL A 103     -15.473  15.261 -80.408  1.00 49.84           C
ATOM    781  C   VAL A 103     -17.397  13.883 -77.460  1.00 49.84           C
ATOM    782  O   VAL A 103     -18.374  14.597 -77.244  1.00 49.84           O
ATOM    783  N   GLN A 104     -16.859  13.101 -76.503  1.00 59.51           N
ATOM    784  CA  GLN A 104     -17.485  12.985 -75.214  1.00 59.51           C
ATOM    785  CB  GLN A 104     -16.947  11.817 -74.368  1.00 59.51           C
ATOM    786  CG  GLN A 104     -17.343  10.441 -74.908  1.00 59.51           C
ATOM    787  CD  GLN A 104     -18.825  10.228 -74.620  1.00 59.51           C
ATOM    788  OE1 GLN A 104     -19.439   9.287 -75.118  1.00 59.51           O
ATOM    789  NE2 GLN A 104     -19.416  11.123 -73.783  1.00 59.51           N
ATOM    790  C   GLN A 104     -17.314  14.252 -74.426  1.00 59.51           C
ATOM    791  O   GLN A 104     -16.270  14.903 -74.483  1.00 59.51           O
ATOM    792  N   VAL A 105     -18.365  14.621 -73.658  1.00 53.69           N
ATOM    793  CA  VAL A 105     -18.368  15.813 -72.851  1.00 53.69           C
ATOM    794  CB  VAL A 105     -19.507  16.737 -73.181  1.00 53.69           C
ATOM    795  CG1 VAL A 105     -19.435  17.974 -72.271  1.00 53.69           C
ATOM    796  CG2 VAL A 105     -19.474  17.044 -74.689  1.00 53.69           C
ATOM    797  C   VAL A 105     -18.546  15.405 -71.409  1.00 53.69           C
ATOM    798  O   VAL A 105     -19.233  14.424 -71.119  1.00 53.69           O
ATOM    799  N   PHE A 106     -17.922  16.149 -70.461  1.00 84.49           N
ATOM    800  CA  PHE A 106     -18.017  15.798 -69.059  1.00 84.49           C
ATOM    801  CB  PHE A 106     -16.772  15.076 -68.502  1.00 84.49           C
ATOM    802  CG  PHE A 106     -16.585  13.768 -69.193  1.00 84.49           C
ATOM    803  CD1 PHE A 106     -17.480  12.742 -69.001  1.00 84.49           C
ATOM    804  CD2 PHE A 106     -15.492  13.553 -70.003  1.00 84.49           C
ATOM    805  CE1 PHE A 106     -17.306  11.531 -69.629  1.00 84.49           C
ATOM    806  CE2 PHE A 106     -15.311  12.343 -70.633  1.00 84.49           C
ATOM    807  CZ  PHE A 106     -16.221  11.330 -70.449  1.00 84.49           C
ATOM    808  C   PHE A 106     -18.155  17.036 -68.208  1.00 84.49           C
ATOM    809  O   PHE A 106     -17.823  18.143 -68.631  1.00 84.49           O
ATOM    810  N   LEU A 107     -18.671  16.869 -66.964  1.00 77.65           N
ATOM    811  CA  LEU A 107     -18.791  17.960 -66.026  1.00 77.65           C
ATOM    812  CB  LEU A 107     -20.235  18.358 -65.665  1.00 77.65           C
ATOM    813  CG  LEU A 107     -20.980  19.127 -66.770  1.00 77.65           C
ATOM    814  CD1 LEU A 107     -22.407  19.492 -66.326  1.00 77.65           C
ATOM    815  CD2 LEU A 107     -20.176  20.357 -67.220  1.00 77.65           C
ATOM    816  C   LEU A 107     -18.119  17.593 -64.730  1.00 77.65           C
ATOM    817  O   LEU A 107     -18.466  16.596 -64.099  1.00 77.65           O
ATOM    818  N   ILE A 108     -17.129  18.401 -64.287  1.00 73.21           N
ATOM    819  CA  ILE A 108     -16.472  18.086 -63.046  1.00 73.21           C
ATOM    820  CB  ILE A 108     -15.016  17.776 -63.243  1.00 73.21           C
ATOM    821  CG2 ILE A 108     -14.383  17.518 -61.865  1.00 73.21           C
ATOM    822  CG1 ILE A 108     -14.848  16.607 -64.229  1.00 73.21           C
ATOM    823  CD1 ILE A 108     -13.419  16.458 -64.752  1.00 73.21           C
ATOM    824  C   ILE A 108     -16.540  19.287 -62.158  1.00 73.21           C
ATOM    825  O   ILE A 108     -15.784  20.232 -62.350  1.00 73.21           O
ATOM    826  N   SER A 109     -17.401  19.279 -61.122  1.00 56.73           N
ATOM    827  CA  SER A 109     -17.474  20.449 -60.293  1.00 56.73           C
ATOM    828  CB  SER A 109     -18.763  21.254 -60.472  1.00 56.73           C
ATOM    829  OG  SER A 109     -19.880  20.503 -60.017  1.00 56.73           O
ATOM    830  C   SER A 109     -17.435  20.025 -58.863  1.00 56.73           C
ATOM    831  O   SER A 109     -17.731  18.886 -58.507  1.00 56.73           O
ATOM    832  N   GLY A 110     -17.038  20.980 -58.011  1.00 56.26           N
ATOM    833  CA  GLY A 110     -16.966  20.858 -56.587  1.00 56.26           C
ATOM    834  C   GLY A 110     -18.362  20.726 -56.070  1.00 56.26           C
ATOM    835  O   GLY A 110     -18.572  20.387 -54.907  1.00 56.26           O
ATOM    836  N   GLY A 111     -19.349  21.083 -56.910  1.00 50.58           N
ATOM    837  CA  GLY A 111     -20.730  21.139 -56.511  1.00 50.58           C
ATOM    838  C   GLY A 111     -21.281  19.780 -56.217  1.00 50.58           C
ATOM    839  O   GLY A 111     -20.550  18.800 -56.085  1.00 50.58           O
ATOM    840  N   PHE A 112     -22.622  19.723 -56.060  1.00 90.79           N
ATOM    841  CA  PHE A 112     -23.296  18.513 -55.688  1.00 90.79           C
ATOM    842  CB  PHE A 112     -24.202  18.729 -54.468  1.00 90.79           C
ATOM    843  CG  PHE A 112     -23.362  19.451 -53.465  1.00 90.79           C
ATOM    844  CD1 PHE A 112     -22.352  18.816 -52.778  1.00 90.79           C
ATOM    845  CD2 PHE A 112     -23.599  20.784 -53.211  1.00 90.79           C
ATOM    846  CE1 PHE A 112     -21.593  19.508 -51.860  1.00 90.79           C
ATOM    847  CE2 PHE A 112     -22.845  21.479 -52.294  1.00 90.79           C
ATOM    848  CZ  PHE A 112     -21.837  20.839 -51.617  1.00 90.79           C
ATOM    849  C   PHE A 112     -24.155  18.103 -56.843  1.00 90.79           C
ATOM    850  O   PHE A 112     -24.879  18.914 -57.417  1.00 90.79           O
ATOM    851  N   ARG A 113     -24.131  16.797 -57.162  1.00230.51           N
ATOM    852  CA  ARG A 113     -24.834  16.214 -58.269  1.00230.51           C
ATOM    853  CB  ARG A 113     -24.671  14.691 -58.368  1.00230.51           C
ATOM    854  CG  ARG A 113     -23.249  14.239 -58.683  1.00230.51           C
ATOM    855  CD  ARG A 113     -23.112  12.721 -58.803  1.00230.51           C
ATOM    856  NE  ARG A 113     -24.088  12.268 -59.834  1.00230.51           N
ATOM    857  CZ  ARG A 113     -23.778  11.250 -60.688  1.00230.51           C
ATOM    858  NH1 ARG A 113     -22.559  10.640 -60.623  1.00230.51           N
ATOM    859  NH2 ARG A 113     -24.695  10.843 -61.614  1.00230.51           N
ATOM    860  C   ARG A 113     -26.270  16.450 -58.048  1.00230.51           C
ATOM    861  O   ARG A 113     -27.056  16.398 -58.994  1.00230.51           O
ATOM    862  N   SER A 114     -26.626  16.664 -56.768  1.00 79.05           N
ATOM    863  CA  SER A 114     -27.977  16.914 -56.388  1.00 79.05           C
ATOM    864  CB  SER A 114     -28.074  17.475 -54.959  1.00 79.05           C
ATOM    865  OG  SER A 114     -27.479  16.570 -54.040  1.00 79.05           O
ATOM    866  C   SER A 114     -28.443  17.986 -57.330  1.00 79.05           C
ATOM    867  O   SER A 114     -29.564  17.910 -57.833  1.00 79.05           O
ATOM    868  N   ILE A 115     -27.634  19.058 -57.510  1.00123.11           N
ATOM    869  CA  ILE A 115     -27.876  20.075 -58.507  1.00123.11           C
ATOM    870  CB  ILE A 115     -27.585  21.454 -57.990  1.00123.11           C
ATOM    871  CG2 ILE A 115     -27.671  22.437 -59.169  1.00123.11           C
ATOM    872  CG1 ILE A 115     -28.564  21.775 -56.839  1.00123.11           C
ATOM    873  CD1 ILE A 115     -28.230  23.037 -56.044  1.00123.11           C
ATOM    874  C   ILE A 115     -27.231  19.902 -59.867  1.00123.11           C
ATOM    875  O   ILE A 115     -27.885  20.004 -60.903  1.00123.11           O
ATOM    876  N   VAL A 116     -25.922  19.588 -59.900  1.00160.41           N
ATOM    877  CA  VAL A 116     -25.135  19.611 -61.110  1.00160.41           C
ATOM    878  CB  VAL A 116     -23.681  19.298 -60.888  1.00160.41           C
ATOM    879  CG1 VAL A 116     -23.532  17.894 -60.300  1.00160.41           C
ATOM    880  CG2 VAL A 116     -22.950  19.462 -62.223  1.00160.41           C
ATOM    881  C   VAL A 116     -25.716  18.659 -62.101  1.00160.41           C
ATOM    882  O   VAL A 116     -25.362  18.691 -63.278  1.00160.41           O
ATOM    883  N   GLU A 117     -26.535  17.707 -61.625  1.00104.54           N
ATOM    884  CA  GLU A 117     -27.182  16.774 -62.498  1.00104.54           C
ATOM    885  CB  GLU A 117     -27.840  15.615 -61.738  1.00104.54           C
ATOM    886  CG  GLU A 117     -28.056  14.377 -62.608  1.00104.54           C
ATOM    887  CD  GLU A 117     -26.720  13.646 -62.688  1.00104.54           C
ATOM    888  OE1 GLU A 117     -26.157  13.339 -61.604  1.00104.54           O
ATOM    889  OE2 GLU A 117     -26.242  13.388 -63.824  1.00104.54           O
ATOM    890  C   GLU A 117     -28.253  17.472 -63.290  1.00104.54           C
ATOM    891  O   GLU A 117     -28.424  17.210 -64.479  1.00104.54           O
ATOM    892  N   HIS A 118     -29.003  18.380 -62.635  1.00 69.41           N
ATOM    893  CA  HIS A 118     -30.085  19.128 -63.217  1.00 69.41           C
ATOM    894  ND1 HIS A 118     -30.961  22.325 -63.306  1.00 69.41           N
ATOM    895  CG  HIS A 118     -31.523  21.188 -62.769  1.00 69.41           C
ATOM    896  CB  HIS A 118     -30.699  20.085 -62.179  1.00 69.41           C
ATOM    897  NE2 HIS A 118     -33.163  22.562 -63.486  1.00 69.41           N
ATOM    898  CD2 HIS A 118     -32.870  21.348 -62.888  1.00 69.41           C
ATOM    899  CE1 HIS A 118     -31.985  23.113 -63.718  1.00 69.41           C
ATOM    900  C   HIS A 118     -29.563  19.972 -64.334  1.00 69.41           C
ATOM    901  O   HIS A 118     -30.189  20.082 -65.387  1.00 69.41           O
ATOM    902  N   VAL A 119     -28.407  20.620 -64.117  1.00122.68           N
ATOM    903  CA  VAL A 119     -27.842  21.465 -65.125  1.00122.68           C
ATOM    904  CB  VAL A 119     -26.666  22.262 -64.641  1.00122.68           C
ATOM    905  CG1 VAL A 119     -27.176  23.257 -63.591  1.00122.68           C
ATOM    906  CG2 VAL A 119     -25.592  21.312 -64.093  1.00122.68           C
ATOM    907  C   VAL A 119     -27.421  20.644 -66.298  1.00122.68           C
ATOM    908  O   VAL A 119     -27.613  21.025 -67.451  1.00122.68           O
ATOM    909  N   ALA A 120     -26.873  19.460 -66.010  1.00 74.49           N
ATOM    910  CA  ALA A 120     -26.344  18.536 -66.961  1.00 74.49           C
ATOM    911  CB  ALA A 120     -25.766  17.267 -66.310  1.00 74.49           C
ATOM    912  C   ALA A 120     -27.429  18.119 -67.884  1.00 74.49           C
ATOM    913  O   ALA A 120     -27.111  17.577 -68.931  1.00 74.49           O
ATOM    914  N   SER A 121     -28.708  18.223 -67.455  1.00 58.41           N
ATOM    915  CA  SER A 121     -29.887  17.845 -68.196  1.00 58.41           C
ATOM    916  CB  SER A 121     -31.144  17.843 -67.311  1.00 58.41           C
ATOM    917  OG  SER A 121     -30.996  16.888 -66.270  1.00 58.41           O
ATOM    918  C   SER A 121     -30.179  18.749 -69.359  1.00 58.41           C
ATOM    919  O   SER A 121     -30.545  18.269 -70.432  1.00 58.41           O
ATOM    920  N   LYS A 122     -30.014  20.077 -69.190  1.00 56.78           N
ATOM    921  CA  LYS A 122     -30.351  21.008 -70.232  1.00 56.78           C
ATOM    922  CB  LYS A 122     -29.991  22.452 -69.855  1.00 56.78           C
ATOM    923  CG  LYS A 122     -30.760  22.950 -68.632  1.00 56.78           C
ATOM    924  CD  LYS A 122     -30.175  24.223 -68.025  1.00 56.78           C
ATOM    925  CE  LYS A 122     -30.929  24.727 -66.794  1.00 56.78           C
ATOM    926  NZ  LYS A 122     -30.285  25.955 -66.276  1.00 56.78           N
ATOM    927  C   LYS A 122     -29.524  20.605 -71.404  1.00 56.78           C
ATOM    928  O   LYS A 122     -29.936  20.723 -72.558  1.00 56.78           O
ATOM    929  N   LEU A 123     -28.316  20.103 -71.107  1.00119.17           N
ATOM    930  CA  LEU A 123     -27.434  19.590 -72.106  1.00119.17           C
ATOM    931  CB  LEU A 123     -25.952  19.766 -71.731  1.00119.17           C
ATOM    932  CG  LEU A 123     -25.527  21.239 -71.541  1.00119.17           C
ATOM    933  CD1 LEU A 123     -26.270  21.898 -70.366  1.00119.17           C
ATOM    934  CD2 LEU A 123     -24.001  21.367 -71.411  1.00119.17           C
ATOM    935  C   LEU A 123     -27.721  18.117 -72.185  1.00119.17           C
ATOM    936  O   LEU A 123     -28.098  17.490 -71.205  1.00119.17           O
ATOM    937  N   ASN A 124     -27.586  17.478 -73.353  1.00114.19           N
ATOM    938  CA  ASN A 124     -27.917  16.086 -73.280  1.00114.19           C
ATOM    939  CB  ASN A 124     -28.353  15.503 -74.634  1.00114.19           C
ATOM    940  CG  ASN A 124     -28.850  14.085 -74.403  1.00114.19           C
ATOM    941  OD1 ASN A 124     -28.123  13.112 -74.603  1.00114.19           O
ATOM    942  ND2 ASN A 124     -30.129  13.964 -73.957  1.00114.19           N
ATOM    943  C   ASN A 124     -26.700  15.347 -72.829  1.00114.19           C
ATOM    944  O   ASN A 124     -26.001  14.735 -73.635  1.00114.19           O
ATOM    945  N   ILE A 125     -26.423  15.376 -71.509  1.00 57.09           N
ATOM    946  CA  ILE A 125     -25.279  14.677 -70.995  1.00 57.09           C
ATOM    947  CB  ILE A 125     -24.286  15.571 -70.309  1.00 57.09           C
ATOM    948  CG2 ILE A 125     -23.197  14.678 -69.688  1.00 57.09           C
ATOM    949  CG1 ILE A 125     -23.739  16.626 -71.284  1.00 57.09           C
ATOM    950  CD1 ILE A 125     -22.950  17.735 -70.589  1.00 57.09           C
ATOM    951  C   ILE A 125     -25.760  13.701 -69.967  1.00 57.09           C
ATOM    952  O   ILE A 125     -26.323  14.080 -68.942  1.00 57.09           O
ATOM    953  N   PRO A 126     -25.519  12.445 -70.209  1.00 76.23           N
ATOM    954  CA  PRO A 126     -25.941  11.393 -69.325  1.00 76.23           C
ATOM    955  CD  PRO A 126     -24.461  12.018 -71.108  1.00 76.23           C
ATOM    956  CB  PRO A 126     -25.418  10.108 -69.959  1.00 76.23           C
ATOM    957  CG  PRO A 126     -24.146  10.574 -70.685  1.00 76.23           C
ATOM    958  C   PRO A 126     -25.338  11.607 -67.973  1.00 76.23           C
ATOM    959  O   PRO A 126     -24.257  12.185 -67.871  1.00 76.23           O
ATOM    960  N   ALA A 127     -26.026  11.117 -66.928  1.00 44.47           N
ATOM    961  CA  ALA A 127     -25.628  11.242 -65.556  1.00 44.47           C
ATOM    962  CB  ALA A 127     -26.623  10.580 -64.589  1.00 44.47           C
ATOM    963  C   ALA A 127     -24.307  10.565 -65.390  1.00 44.47           C
ATOM    964  O   ALA A 127     -23.495  10.941 -64.546  1.00 44.47           O
ATOM    965  N   THR A 128     -24.054   9.538 -66.210  1.00 71.85           N
ATOM    966  CA  THR A 128     -22.860   8.761 -66.097  1.00 71.85           C
ATOM    967  CB  THR A 128     -22.744   7.712 -67.163  1.00 71.85           C
ATOM    968  OG1 THR A 128     -23.867   6.846 -67.114  1.00 71.85           O
ATOM    969  CG2 THR A 128     -21.449   6.912 -66.931  1.00 71.85           C
ATOM    970  C   THR A 128     -21.688   9.676 -66.232  1.00 71.85           C
ATOM    971  O   THR A 128     -20.610   9.360 -65.735  1.00 71.85           O
ATOM    972  N   ASN A 129     -21.832  10.810 -66.945  1.00136.87           N
ATOM    973  CA  ASN A 129     -20.661  11.620 -67.109  1.00136.87           C
ATOM    974  CB  ASN A 129     -20.542  12.165 -68.536  1.00136.87           C
ATOM    975  CG  ASN A 129     -20.434  10.959 -69.456  1.00136.87           C
ATOM    976  OD1 ASN A 129     -19.678  10.022 -69.211  1.00136.87           O
ATOM    977  ND2 ASN A 129     -21.231  10.970 -70.553  1.00136.87           N
ATOM    978  C   ASN A 129     -20.667  12.808 -66.186  1.00136.87           C
ATOM    979  O   ASN A 129     -20.151  13.866 -66.545  1.00136.87           O
ATOM    980  N   VAL A 130     -21.184  12.660 -64.951  1.00 62.91           N
ATOM    981  CA  VAL A 130     -21.179  13.767 -64.029  1.00 62.91           C
ATOM    982  CB  VAL A 130     -22.540  14.089 -63.479  1.00 62.91           C
ATOM    983  CG1 VAL A 130     -22.396  15.176 -62.399  1.00 62.91           C
ATOM    984  CG2 VAL A 130     -23.456  14.492 -64.646  1.00 62.91           C
ATOM    985  C   VAL A 130     -20.306  13.401 -62.861  1.00 62.91           C
ATOM    986  O   VAL A 130     -20.253  12.235 -62.471  1.00 62.91           O
ATOM    987  N   PHE A 131     -19.556  14.381 -62.297  1.00 84.73           N
ATOM    988  CA  PHE A 131     -18.742  14.070 -61.149  1.00 84.73           C
ATOM    989  CB  PHE A 131     -17.262  13.851 -61.507  1.00 84.73           C
ATOM    990  CG  PHE A 131     -17.178  12.575 -62.275  1.00 84.73           C
ATOM    991  CD1 PHE A 131     -16.989  11.380 -61.618  1.00 84.73           C
ATOM    992  CD2 PHE A 131     -17.297  12.566 -63.646  1.00 84.73           C
ATOM    993  CE1 PHE A 131     -16.912  10.200 -62.318  1.00 84.73           C
ATOM    994  CE2 PHE A 131     -17.222  11.390 -64.354  1.00 84.73           C
ATOM    995  CZ  PHE A 131     -17.029  10.203 -63.688  1.00 84.73           C
ATOM    996  C   PHE A 131     -18.800  15.190 -60.145  1.00 84.73           C
ATOM    997  O   PHE A 131     -17.991  16.117 -60.193  1.00 84.73           O
ATOM    998  N   ALA A 132     -19.728  15.102 -59.167  1.00 52.15           N
ATOM    999  CA  ALA A 132     -19.850  16.106 -58.142  1.00 52.15           C
ATOM   1000  CB  ALA A 132     -20.998  17.100 -58.388  1.00 52.15           C
ATOM   1001  C   ALA A 132     -20.153  15.380 -56.861  1.00 52.15           C
ATOM   1002  O   ALA A 132     -20.917  14.417 -56.848  1.00 52.15           O
ATOM   1003  N   ASN A 133     -19.586  15.858 -55.733  1.00144.66           N
ATOM   1004  CA  ASN A 133     -19.763  15.225 -54.451  1.00144.66           C
ATOM   1005  CB  ASN A 133     -19.329  16.111 -53.277  1.00144.66           C
ATOM   1006  CG  ASN A 133     -18.022  16.788 -53.615  1.00144.66           C
ATOM   1007  OD1 ASN A 133     -18.000  18.006 -53.776  1.00144.66           O
ATOM   1008  ND2 ASN A 133     -16.924  15.999 -53.730  1.00144.66           N
ATOM   1009  C   ASN A 133     -21.236  15.137 -54.217  1.00144.66           C
ATOM   1010  O   ASN A 133     -21.989  16.000 -54.660  1.00144.66           O
ATOM   1011  N   ARG A 134     -21.678  14.089 -53.496  1.00 94.04           N
ATOM   1012  CA  ARG A 134     -23.080  13.906 -53.240  1.00 94.04           C
ATOM   1013  CB  ARG A 134     -23.515  12.436 -53.281  1.00 94.04           C
ATOM   1014  CG  ARG A 134     -23.232  11.757 -54.617  1.00 94.04           C
ATOM   1015  CD  ARG A 134     -23.776  10.332 -54.685  1.00 94.04           C
ATOM   1016  NE  ARG A 134     -23.437   9.794 -56.029  1.00 94.04           N
ATOM   1017  CZ  ARG A 134     -24.134   8.734 -56.529  1.00 94.04           C
ATOM   1018  NH1 ARG A 134     -25.176   8.209 -55.819  1.00 94.04           N
ATOM   1019  NH2 ARG A 134     -23.786   8.198 -57.735  1.00 94.04           N
ATOM   1020  C   ARG A 134     -23.430  14.391 -51.865  1.00 94.04           C
ATOM   1021  O   ARG A 134     -22.592  14.431 -50.964  1.00 94.04           O
ATOM   1022  N   LEU A 135     -24.715  14.769 -51.682  1.00 62.63           N
ATOM   1023  CA  LEU A 135     -25.219  15.206 -50.406  1.00 62.63           C
ATOM   1024  CB  LEU A 135     -26.132  16.441 -50.479  1.00 62.63           C
ATOM   1025  CG  LEU A 135     -25.378  17.736 -50.822  1.00 62.63           C
ATOM   1026  CD1 LEU A 135     -26.328  18.941 -50.878  1.00 62.63           C
ATOM   1027  CD2 LEU A 135     -24.204  17.957 -49.854  1.00 62.63           C
ATOM   1028  C   LEU A 135     -26.020  14.092 -49.813  1.00 62.63           C
ATOM   1029  O   LEU A 135     -26.696  13.345 -50.522  1.00 62.63           O
ATOM   1030  N   LYS A 136     -25.950  13.949 -48.473  1.00 44.41           N
ATOM   1031  CA  LYS A 136     -26.653  12.887 -47.812  1.00 44.41           C
ATOM   1032  CB  LYS A 136     -25.752  12.083 -46.858  1.00 44.41           C
ATOM   1033  CG  LYS A 136     -24.661  11.299 -47.595  1.00 44.41           C
ATOM   1034  CD  LYS A 136     -23.533  10.797 -46.692  1.00 44.41           C
ATOM   1035  CE  LYS A 136     -22.450  10.020 -47.444  1.00 44.41           C
ATOM   1036  NZ  LYS A 136     -21.294   9.761 -46.553  1.00 44.41           N
ATOM   1037  C   LYS A 136     -27.783  13.481 -47.029  1.00 44.41           C
ATOM   1038  O   LYS A 136     -27.716  14.625 -46.581  1.00 44.41           O
ATOM   1039  N   PHE A 137     -28.877  12.709 -46.870  1.00 62.73           N
ATOM   1040  CA  PHE A 137     -30.022  13.195 -46.154  1.00 62.73           C
ATOM   1041  CB  PHE A 137     -31.157  13.699 -47.069  1.00 62.73           C
ATOM   1042  CG  PHE A 137     -30.676  14.889 -47.832  1.00 62.73           C
ATOM   1043  CD1 PHE A 137     -30.594  16.126 -47.233  1.00 62.73           C
ATOM   1044  CD2 PHE A 137     -30.327  14.772 -49.158  1.00 62.73           C
ATOM   1045  CE1 PHE A 137     -30.156  17.223 -47.939  1.00 62.73           C
ATOM   1046  CE2 PHE A 137     -29.889  15.865 -49.870  1.00 62.73           C
ATOM   1047  CZ  PHE A 137     -29.803  17.093 -49.260  1.00 62.73           C
ATOM   1048  C   PHE A 137     -30.582  12.059 -45.364  1.00 62.73           C
ATOM   1049  O   PHE A 137     -30.252  10.895 -45.583  1.00 62.73           O
ATOM   1050  N   TYR A 138     -31.487  12.372 -44.424  1.00138.41           N
ATOM   1051  CA  TYR A 138     -32.049  11.322 -43.637  1.00138.41           C
ATOM   1052  CB  TYR A 138     -32.050  11.576 -42.117  1.00138.41           C
ATOM   1053  CG  TYR A 138     -30.633  11.484 -41.662  1.00138.41           C
ATOM   1054  CD1 TYR A 138     -30.072  10.251 -41.421  1.00138.41           C
ATOM   1055  CD2 TYR A 138     -29.862  12.612 -41.498  1.00138.41           C
ATOM   1056  CE1 TYR A 138     -28.766  10.140 -41.009  1.00138.41           C
ATOM   1057  CE2 TYR A 138     -28.554  12.507 -41.085  1.00138.41           C
ATOM   1058  CZ  TYR A 138     -28.005  11.271 -40.838  1.00138.41           C
ATOM   1059  OH  TYR A 138     -26.662  11.162 -40.416  1.00138.41           O
ATOM   1060  C   TYR A 138     -33.454  11.148 -44.082  1.00138.41           C
ATOM   1061  O   TYR A 138     -33.968  11.912 -44.897  1.00138.41           O
ATOM   1062  N   PHE A 139     -34.090  10.085 -43.575  1.00 60.50           N
ATOM   1063  CA  PHE A 139     -35.436   9.741 -43.908  1.00 60.50           C
ATOM   1064  CB  PHE A 139     -35.910   8.506 -43.120  1.00 60.50           C
ATOM   1065  CG  PHE A 139     -37.270   8.128 -43.589  1.00 60.50           C
ATOM   1066  CD1 PHE A 139     -37.429   7.323 -44.693  1.00 60.50           C
ATOM   1067  CD2 PHE A 139     -38.387   8.573 -42.920  1.00 60.50           C
ATOM   1068  CE1 PHE A 139     -38.685   6.970 -45.128  1.00 60.50           C
ATOM   1069  CE2 PHE A 139     -39.645   8.223 -43.351  1.00 60.50           C
ATOM   1070  CZ  PHE A 139     -39.795   7.421 -44.457  1.00 60.50           C
ATOM   1071  C   PHE A 139     -36.246  10.918 -43.485  1.00 60.50           C
ATOM   1072  O   PHE A 139     -37.281  11.237 -44.068  1.00 60.50           O
ATOM   1073  N   ASN A 140     -35.765  11.571 -42.417  1.00 77.18           N
ATOM   1074  CA  ASN A 140     -36.343  12.732 -41.810  1.00 77.18           C
ATOM   1075  CB  ASN A 140     -35.550  13.152 -40.568  1.00 77.18           C
ATOM   1076  CG  ASN A 140     -35.499  11.936 -39.656  1.00 77.18           C
ATOM   1077  OD1 ASN A 140     -36.529  11.417 -39.231  1.00 77.18           O
ATOM   1078  ND2 ASN A 140     -34.261  11.451 -39.371  1.00 77.18           N
ATOM   1079  C   ASN A 140     -36.276  13.861 -42.800  1.00 77.18           C
ATOM   1080  O   ASN A 140     -37.074  14.795 -42.744  1.00 77.18           O
ATOM   1081  N   GLY A 141     -35.309  13.814 -43.738  1.00 38.15           N
ATOM   1082  CA  GLY A 141     -35.162  14.874 -44.696  1.00 38.15           C
ATOM   1083  C   GLY A 141     -34.308  15.927 -44.068  1.00 38.15           C
ATOM   1084  O   GLY A 141     -34.659  17.106 -44.075  1.00 38.15           O
ATOM   1085  N   GLU A 142     -33.167  15.504 -43.480  1.00 83.82           N
ATOM   1086  CA  GLU A 142     -32.277  16.406 -42.802  1.00 83.82           C
ATOM   1087  CB  GLU A 142     -32.252  16.146 -41.291  1.00 83.82           C
ATOM   1088  CG  GLU A 142     -33.620  16.314 -40.636  1.00 83.82           C
ATOM   1089  CD  GLU A 142     -33.571  15.598 -39.298  1.00 83.82           C
ATOM   1090  OE1 GLU A 142     -32.442  15.346 -38.798  1.00 83.82           O
ATOM   1091  OE2 GLU A 142     -34.668  15.284 -38.765  1.00 83.82           O
ATOM   1092  C   GLU A 142     -30.880  16.150 -43.289  1.00 83.82           C
ATOM   1093  O   GLU A 142     -30.553  15.043 -43.713  1.00 83.82           O
ATOM   1094  N   TYR A 143     -30.006  17.177 -43.199  1.00 97.75           N
ATOM   1095  CA  TYR A 143     -28.660  17.082 -43.699  1.00 97.75           C
ATOM   1096  CB  TYR A 143     -27.965  18.456 -43.724  1.00 97.75           C
ATOM   1097  CG  TYR A 143     -26.527  18.280 -44.055  1.00 97.75           C
ATOM   1098  CD1 TYR A 143     -26.126  17.937 -45.324  1.00 97.75           C
ATOM   1099  CD2 TYR A 143     -25.577  18.489 -43.084  1.00 97.75           C
ATOM   1100  CE1 TYR A 143     -24.791  17.783 -45.611  1.00 97.75           C
ATOM   1101  CE2 TYR A 143     -24.241  18.338 -43.364  1.00 97.75           C
ATOM   1102  CZ  TYR A 143     -23.849  17.987 -44.632  1.00 97.75           C
ATOM   1103  OH  TYR A 143     -22.479  17.830 -44.928  1.00 97.75           O
ATOM   1104  C   TYR A 143     -27.855  16.120 -42.868  1.00 97.75           C
ATOM   1105  O   TYR A 143     -27.665  16.296 -41.666  1.00 97.75           O
ATOM   1106  N   ALA A 144     -27.483  15.001 -43.523  1.00 97.53           N
ATOM   1107  CA  ALA A 144     -26.661  13.889 -43.114  1.00 97.53           C
ATOM   1108  CB  ALA A 144     -26.955  12.618 -43.926  1.00 97.53           C
ATOM   1109  C   ALA A 144     -25.183  14.129 -43.193  1.00 97.53           C
ATOM   1110  O   ALA A 144     -24.411  13.488 -42.487  1.00 97.53           O
ATOM   1111  N   GLY A 145     -24.727  14.974 -44.133  1.00 55.47           N
ATOM   1112  CA  GLY A 145     -23.319  15.098 -44.370  1.00 55.47           C
ATOM   1113  C   GLY A 145     -23.191  14.830 -45.833  1.00 55.47           C
ATOM   1114  O   GLY A 145     -24.192  14.869 -46.547  1.00 55.47           O
ATOM   1115  N   PHE A 146     -21.966  14.548 -46.322  1.00 67.19           N
ATOM   1116  CA  PHE A 146     -21.802  14.289 -47.726  1.00 67.19           C
ATOM   1117  CB  PHE A 146     -21.202  15.480 -48.495  1.00 67.19           C
ATOM   1118  CG  PHE A 146     -19.884  15.810 -47.884  1.00 67.19           C
ATOM   1119  CD1 PHE A 146     -18.730  15.198 -48.316  1.00 67.19           C
ATOM   1120  CD2 PHE A 146     -19.806  16.736 -46.869  1.00 67.19           C
ATOM   1121  CE1 PHE A 146     -17.516  15.508 -47.750  1.00 67.19           C
ATOM   1122  CE2 PHE A 146     -18.593  17.048 -46.300  1.00 67.19           C
ATOM   1123  CZ  PHE A 146     -17.445  16.434 -46.738  1.00 67.19           C
ATOM   1124  C   PHE A 146     -20.897  13.110 -47.911  1.00 67.19           C
ATOM   1125  O   PHE A 146     -20.113  12.765 -47.029  1.00 67.19           O
ATOM   1126  N   ASP A 147     -21.007  12.459 -49.089  1.00 94.47           N
ATOM   1127  CA  ASP A 147     -20.241  11.287 -49.395  1.00 94.47           C
ATOM   1128  CB  ASP A 147     -20.676  10.635 -50.721  1.00 94.47           C
ATOM   1129  CG  ASP A 147     -20.054   9.249 -50.819  1.00 94.47           C
ATOM   1130  OD1 ASP A 147     -19.016   9.017 -50.147  1.00 94.47           O
ATOM   1131  OD2 ASP A 147     -20.610   8.399 -51.565  1.00 94.47           O
ATOM   1132  C   ASP A 147     -18.788  11.657 -49.452  1.00 94.47           C
ATOM   1133  O   ASP A 147     -18.345  12.417 -50.310  1.00 94.47           O
ATOM   1134  N   GLU A 148     -18.015  11.083 -48.512  1.00121.49           N
ATOM   1135  CA  GLU A 148     -16.607  11.301 -48.318  1.00121.49           C
ATOM   1136  CB  GLU A 148     -16.102  10.728 -46.988  1.00121.49           C
ATOM   1137  CG  GLU A 148     -16.746  11.401 -45.777  1.00121.49           C
ATOM   1138  CD  GLU A 148     -16.314  12.858 -45.766  1.00121.49           C
ATOM   1139  OE1 GLU A 148     -15.440  13.229 -46.594  1.00121.49           O
ATOM   1140  OE2 GLU A 148     -16.858  13.622 -44.925  1.00121.49           O
ATOM   1141  C   GLU A 148     -15.794  10.677 -49.417  1.00121.49           C
ATOM   1142  O   GLU A 148     -14.667  11.093 -49.672  1.00121.49           O
ATOM   1143  N   THR A 149     -16.338   9.630 -50.061  1.00155.97           N
ATOM   1144  CA  THR A 149     -15.670   8.826 -51.051  1.00155.97           C
ATOM   1145  CB  THR A 149     -16.466   7.621 -51.466  1.00155.97           C
ATOM   1146  OG1 THR A 149     -17.665   8.015 -52.120  1.00155.97           O
ATOM   1147  CG2 THR A 149     -16.799   6.801 -50.212  1.00155.97           C
ATOM   1148  C   THR A 149     -15.347   9.581 -52.309  1.00155.97           C
ATOM   1149  O   THR A 149     -14.423   9.189 -53.017  1.00155.97           O
ATOM   1150  N   GLN A 150     -16.098  10.642 -52.666  1.00144.10           N
ATOM   1151  CA  GLN A 150     -15.908  11.262 -53.957  1.00144.10           C
ATOM   1152  CB  GLN A 150     -17.024  12.222 -54.411  1.00144.10           C
ATOM   1153  CG  GLN A 150     -18.187  11.537 -55.127  1.00144.10           C
ATOM   1154  CD  GLN A 150     -18.912  10.685 -54.109  1.00144.10           C
ATOM   1155  OE1 GLN A 150     -19.562   9.694 -54.435  1.00144.10           O
ATOM   1156  NE2 GLN A 150     -18.796  11.095 -52.821  1.00144.10           N
ATOM   1157  C   GLN A 150     -14.622  12.015 -54.127  1.00144.10           C
ATOM   1158  O   GLN A 150     -14.231  12.890 -53.357  1.00144.10           O
ATOM   1159  N   PRO A 151     -14.013  11.697 -55.240  1.00 87.66           N
ATOM   1160  CA  PRO A 151     -12.745  12.250 -55.639  1.00 87.66           C
ATOM   1161  CD  PRO A 151     -14.739  11.123 -56.361  1.00 87.66           C
ATOM   1162  CB  PRO A 151     -12.477  11.672 -57.027  1.00 87.66           C
ATOM   1163  CG  PRO A 151     -13.890  11.452 -57.599  1.00 87.66           C
ATOM   1164  C   PRO A 151     -12.794  13.748 -55.680  1.00 87.66           C
ATOM   1165  O   PRO A 151     -11.757  14.387 -55.525  1.00 87.66           O
ATOM   1166  N   THR A 152     -13.978  14.315 -55.937  1.00156.38           N
ATOM   1167  CA  THR A 152     -14.245  15.719 -56.047  1.00156.38           C
ATOM   1168  CB  THR A 152     -15.613  15.966 -56.613  1.00156.38           C
ATOM   1169  OG1 THR A 152     -15.770  15.271 -57.837  1.00156.38           O
ATOM   1170  CG2 THR A 152     -15.779  17.467 -56.872  1.00156.38           C
ATOM   1171  C   THR A 152     -14.235  16.339 -54.681  1.00156.38           C
ATOM   1172  O   THR A 152     -14.352  17.555 -54.540  1.00156.38           O
ATOM   1173  N   ALA A 153     -14.239  15.496 -53.636  1.00 57.76           N
ATOM   1174  CA  ALA A 153     -14.355  15.925 -52.270  1.00 57.76           C
ATOM   1175  CB  ALA A 153     -14.426  14.745 -51.283  1.00 57.76           C
ATOM   1176  C   ALA A 153     -13.202  16.781 -51.833  1.00 57.76           C
ATOM   1177  O   ALA A 153     -13.400  17.750 -51.101  1.00 57.76           O
ATOM   1178  N   GLU A 154     -11.967  16.443 -52.252  1.00 64.06           N
ATOM   1179  CA  GLU A 154     -10.812  17.146 -51.768  1.00 64.06           C
ATOM   1180  CB  GLU A 154      -9.903  16.260 -50.902  1.00 64.06           C
ATOM   1181  CG  GLU A 154      -9.429  14.994 -51.619  1.00 64.06           C
ATOM   1182  CD  GLU A 154      -8.726  14.111 -50.599  1.00 64.06           C
ATOM   1183  OE1 GLU A 154      -7.726  14.580 -49.992  1.00 64.06           O
ATOM   1184  OE2 GLU A 154      -9.189  12.956 -50.406  1.00 64.06           O
ATOM   1185  C   GLU A 154     -10.006  17.663 -52.916  1.00 64.06           C
ATOM   1186  O   GLU A 154     -10.331  17.446 -54.082  1.00 64.06           O
ATOM   1187  N   SER A 155      -8.913  18.381 -52.580  1.00 87.58           N
ATOM   1188  CA  SER A 155      -8.074  19.030 -53.543  1.00 87.58           C
ATOM   1189  CB  SER A 155      -6.908  19.802 -52.898  1.00 87.58           C
ATOM   1190  OG  SER A 155      -6.119  20.423 -53.900  1.00 87.58           O
ATOM   1191  C   SER A 155      -7.497  18.001 -54.464  1.00 87.58           C
ATOM   1192  O   SER A 155      -7.392  16.822 -54.125  1.00 87.58           O
ATOM   1193  N   GLY A 156      -7.171  18.445 -55.697  1.00 31.18           N
ATOM   1194  CA  GLY A 156      -6.568  17.608 -56.689  1.00 31.18           C
ATOM   1195  C   GLY A 156      -7.628  16.717 -57.242  1.00 31.18           C
ATOM   1196  O   GLY A 156      -7.368  15.908 -58.131  1.00 31.18           O
ATOM   1197  N   GLY A 157      -8.865  16.871 -56.739  1.00 33.69           N
ATOM   1198  CA  GLY A 157      -9.937  15.991 -57.108  1.00 33.69           C
ATOM   1199  C   GLY A 157     -10.229  16.080 -58.573  1.00 33.69           C
ATOM   1200  O   GLY A 157     -10.349  15.058 -59.248  1.00 33.69           O
ATOM   1201  N   LYS A 158     -10.329  17.309 -59.112  1.00 72.48           N
ATOM   1202  CA  LYS A 158     -10.702  17.467 -60.489  1.00 72.48           C
ATOM   1203  CB  LYS A 158     -10.814  18.942 -60.919  1.00 72.48           C
ATOM   1204  CG  LYS A 158     -11.999  19.680 -60.293  1.00 72.48           C
ATOM   1205  CD  LYS A 158     -11.940  21.200 -60.471  1.00 72.48           C
ATOM   1206  CE  LYS A 158     -13.124  21.942 -59.846  1.00 72.48           C
ATOM   1207  NZ  LYS A 158     -14.325  21.792 -60.694  1.00 72.48           N
ATOM   1208  C   LYS A 158      -9.665  16.824 -61.361  1.00 72.48           C
ATOM   1209  O   LYS A 158      -9.992  16.093 -62.296  1.00 72.48           O
ATOM   1210  N   GLY A 159      -8.377  17.056 -61.053  1.00 36.70           N
ATOM   1211  CA  GLY A 159      -7.312  16.537 -61.862  1.00 36.70           C
ATOM   1212  C   GLY A 159      -7.357  15.043 -61.849  1.00 36.70           C
ATOM   1213  O   GLY A 159      -6.978  14.401 -62.826  1.00 36.70           O
ATOM   1214  N   LYS A 160      -7.743  14.455 -60.702  1.00106.69           N
ATOM   1215  CA  LYS A 160      -7.781  13.028 -60.541  1.00106.69           C
ATOM   1216  CB  LYS A 160      -8.015  12.639 -59.072  1.00106.69           C
ATOM   1217  CG  LYS A 160      -7.701  11.180 -58.748  1.00106.69           C
ATOM   1218  CD  LYS A 160      -7.556  10.928 -57.247  1.00106.69           C
ATOM   1219  CE  LYS A 160      -6.407  11.716 -56.610  1.00106.69           C
ATOM   1220  NZ  LYS A 160      -6.779  13.144 -56.474  1.00106.69           N
ATOM   1221  C   LYS A 160      -8.856  12.399 -61.376  1.00106.69           C
ATOM   1222  O   LYS A 160      -8.605  11.425 -62.086  1.00106.69           O
ATOM   1223  N   VAL A 161     -10.074  12.975 -61.358  1.00102.88           N
ATOM   1224  CA  VAL A 161     -11.195  12.380 -62.031  1.00102.88           C
ATOM   1225  CB  VAL A 161     -12.446  13.198 -61.911  1.00102.88           C
ATOM   1226  CG1 VAL A 161     -12.244  14.526 -62.659  1.00102.88           C
ATOM   1227  CG2 VAL A 161     -13.630  12.360 -62.419  1.00102.88           C
ATOM   1228  C   VAL A 161     -10.852  12.263 -63.477  1.00102.88           C
ATOM   1229  O   VAL A 161     -11.232  11.296 -64.132  1.00102.88           O
ATOM   1230  N   ILE A 162     -10.123  13.254 -64.015  1.00 46.34           N
ATOM   1231  CA  ILE A 162      -9.772  13.229 -65.399  1.00 46.34           C
ATOM   1232  CB  ILE A 162      -8.973  14.436 -65.794  1.00 46.34           C
ATOM   1233  CG2 ILE A 162      -8.472  14.235 -67.235  1.00 46.34           C
ATOM   1234  CG1 ILE A 162      -9.815  15.710 -65.602  1.00 46.34           C
ATOM   1235  CD1 ILE A 162      -9.006  17.004 -65.671  1.00 46.34           C
ATOM   1236  C   ILE A 162      -8.926  12.019 -65.648  1.00 46.34           C
ATOM   1237  O   ILE A 162      -9.213  11.228 -66.543  1.00 46.34           O
ATOM   1238  N   LYS A 163      -7.891  11.804 -64.816  1.00 90.36           N
ATOM   1239  CA  LYS A 163      -7.002  10.698 -65.030  1.00 90.36           C
ATOM   1240  CB  LYS A 163      -5.841  10.622 -64.030  1.00 90.36           C
ATOM   1241  CG  LYS A 163      -4.938   9.426 -64.321  1.00 90.36           C
ATOM   1242  CD  LYS A 163      -4.296   9.489 -65.709  1.00 90.36           C
ATOM   1243  CE  LYS A 163      -3.564   8.206 -66.101  1.00 90.36           C
ATOM   1244  NZ  LYS A 163      -3.177   8.261 -67.528  1.00 90.36           N
ATOM   1245  C   LYS A 163      -7.775   9.429 -64.925  1.00 90.36           C
ATOM   1246  O   LYS A 163      -7.505   8.469 -65.645  1.00 90.36           O
ATOM   1247  N   LEU A 164      -8.779   9.395 -64.032  1.00 96.25           N
ATOM   1248  CA  LEU A 164      -9.561   8.206 -63.904  1.00 96.25           C
ATOM   1249  CB  LEU A 164     -10.688   8.286 -62.859  1.00 96.25           C
ATOM   1250  CG  LEU A 164     -10.216   8.018 -61.414  1.00 96.25           C
ATOM   1251  CD1 LEU A 164      -9.814   6.545 -61.244  1.00 96.25           C
ATOM   1252  CD2 LEU A 164      -9.094   8.969 -60.974  1.00 96.25           C
ATOM   1253  C   LEU A 164     -10.162   7.925 -65.240  1.00 96.25           C
ATOM   1254  O   LEU A 164     -10.347   6.766 -65.603  1.00 96.25           O
ATOM   1255  N   LEU A 165     -10.523   8.983 -65.987  1.00115.18           N
ATOM   1256  CA  LEU A 165     -11.058   8.836 -67.311  1.00115.18           C
ATOM   1257  CB  LEU A 165     -11.720  10.112 -67.858  1.00115.18           C
ATOM   1258  CG  LEU A 165     -13.159  10.316 -67.334  1.00115.18           C
ATOM   1259  CD1 LEU A 165     -13.213  10.407 -65.806  1.00115.18           C
ATOM   1260  CD2 LEU A 165     -13.839  11.511 -68.014  1.00115.18           C
ATOM   1261  C   LEU A 165     -10.030   8.353 -68.295  1.00115.18           C
ATOM   1262  O   LEU A 165     -10.347   7.567 -69.185  1.00115.18           O
ATOM   1263  N   LYS A 166      -8.776   8.834 -68.198  1.00150.28           N
ATOM   1264  CA  LYS A 166      -7.763   8.431 -69.136  1.00150.28           C
ATOM   1265  CB  LYS A 166      -6.454   9.218 -68.952  1.00150.28           C
ATOM   1266  CG  LYS A 166      -6.596  10.713 -69.249  1.00150.28           C
ATOM   1267  CD  LYS A 166      -7.012  11.016 -70.689  1.00150.28           C
ATOM   1268  CE  LYS A 166      -5.910  10.757 -71.719  1.00150.28           C
ATOM   1269  NZ  LYS A 166      -5.718   9.301 -71.906  1.00150.28           N
ATOM   1270  C   LYS A 166      -7.461   6.977 -68.962  1.00150.28           C
ATOM   1271  O   LYS A 166      -7.352   6.230 -69.934  1.00150.28           O
ATOM   1272  N   GLU A 167      -7.346   6.521 -67.705  1.00 87.59           N
ATOM   1273  CA  GLU A 167      -6.982   5.155 -67.488  1.00 87.59           C
ATOM   1274  CB  GLU A 167      -6.892   4.789 -65.995  1.00 87.59           C
ATOM   1275  CG  GLU A 167      -5.651   5.355 -65.301  1.00 87.59           C
ATOM   1276  CD  GLU A 167      -4.473   4.476 -65.699  1.00 87.59           C
ATOM   1277  OE1 GLU A 167      -4.706   3.268 -65.970  1.00 87.59           O
ATOM   1278  OE2 GLU A 167      -3.327   4.997 -65.742  1.00 87.59           O
ATOM   1279  C   GLU A 167      -8.017   4.286 -68.114  1.00 87.59           C
ATOM   1280  O   GLU A 167      -7.684   3.257 -68.689  1.00 87.59           O
ATOM   1281  N   LYS A 168      -9.308   4.621 -67.952  1.00119.64           N
ATOM   1282  CA  LYS A 168     -10.339   3.820 -68.544  1.00119.64           C
ATOM   1283  CB  LYS A 168     -11.712   4.068 -67.904  1.00119.64           C
ATOM   1284  CG  LYS A 168     -12.863   3.416 -68.674  1.00119.64           C
ATOM   1285  CD  LYS A 168     -12.799   1.890 -68.750  1.00119.64           C
ATOM   1286  CE  LYS A 168     -13.956   1.277 -69.543  1.00119.64           C
ATOM   1287  NZ  LYS A 168     -13.695  -0.157 -69.794  1.00119.64           N
ATOM   1288  C   LYS A 168     -10.509   4.012 -70.025  1.00119.64           C
ATOM   1289  O   LYS A 168     -10.409   3.062 -70.799  1.00119.64           O
ATOM   1290  N   PHE A 169     -10.778   5.270 -70.434  1.00102.74           N
ATOM   1291  CA  PHE A 169     -11.156   5.663 -71.767  1.00102.74           C
ATOM   1292  CB  PHE A 169     -11.873   7.018 -71.775  1.00102.74           C
ATOM   1293  CG  PHE A 169     -13.131   6.785 -71.008  1.00102.74           C
ATOM   1294  CD1 PHE A 169     -14.208   6.175 -71.606  1.00102.74           C
ATOM   1295  CD2 PHE A 169     -13.232   7.168 -69.690  1.00102.74           C
ATOM   1296  CE1 PHE A 169     -15.368   5.955 -70.902  1.00102.74           C
ATOM   1297  CE2 PHE A 169     -14.390   6.952 -68.980  1.00102.74           C
ATOM   1298  CZ  PHE A 169     -15.462   6.344 -69.588  1.00102.74           C
ATOM   1299  C   PHE A 169     -10.027   5.685 -72.752  1.00102.74           C
ATOM   1300  O   PHE A 169     -10.238   5.458 -73.943  1.00102.74           O
ATOM   1301  N   HIS A 170      -8.807   6.017 -72.303  1.00 82.24           N
ATOM   1302  CA  HIS A 170      -7.690   6.077 -73.197  1.00 82.24           C
ATOM   1303  ND1 HIS A 170      -6.098   3.740 -71.830  1.00 82.24           N
ATOM   1304  CG  HIS A 170      -7.109   3.687 -72.761  1.00 82.24           C
ATOM   1305  CB  HIS A 170      -7.336   4.720 -73.818  1.00 82.24           C
ATOM   1306  NE2 HIS A 170      -7.267   1.901 -71.393  1.00 82.24           N
ATOM   1307  CD2 HIS A 170      -7.813   2.556 -72.480  1.00 82.24           C
ATOM   1308  CE1 HIS A 170      -6.238   2.648 -71.037  1.00 82.24           C
ATOM   1309  C   HIS A 170      -8.017   7.031 -74.302  1.00 82.24           C
ATOM   1310  O   HIS A 170      -7.846   6.704 -75.475  1.00 82.24           O
ATOM   1311  N   PHE A 171      -8.499   8.242 -73.950  1.00161.88           N
ATOM   1312  CA  PHE A 171      -8.851   9.217 -74.942  1.00161.88           C
ATOM   1313  CB  PHE A 171      -9.678  10.420 -74.451  1.00161.88           C
ATOM   1314  CG  PHE A 171     -11.062  10.008 -74.084  1.00161.88           C
ATOM   1315  CD1 PHE A 171     -11.909   9.491 -75.035  1.00161.88           C
ATOM   1316  CD2 PHE A 171     -11.506  10.119 -72.787  1.00161.88           C
ATOM   1317  CE1 PHE A 171     -13.186   9.108 -74.701  1.00161.88           C
ATOM   1318  CE2 PHE A 171     -12.785   9.742 -72.450  1.00161.88           C
ATOM   1319  CZ  PHE A 171     -13.631   9.238 -73.408  1.00161.88           C
ATOM   1320  C   PHE A 171      -7.614   9.809 -75.545  1.00161.88           C
ATOM   1321  O   PHE A 171      -6.518   9.698 -74.994  1.00161.88           O
ATOM   1322  N   LYS A 172      -7.770  10.327 -76.786  1.00107.98           N
ATOM   1323  CA  LYS A 172      -6.750  11.009 -77.536  1.00107.98           C
ATOM   1324  CB  LYS A 172      -7.072  11.072 -79.040  1.00107.98           C
ATOM   1325  CG  LYS A 172      -7.118   9.701 -79.722  1.00107.98           C
ATOM   1326  CD  LYS A 172      -8.307   8.839 -79.291  1.00107.98           C
ATOM   1327  CE  LYS A 172      -8.370   7.477 -79.986  1.00107.98           C
ATOM   1328  NZ  LYS A 172      -9.534   6.711 -79.487  1.00107.98           N
ATOM   1329  C   LYS A 172      -6.530  12.427 -77.077  1.00107.98           C
ATOM   1330  O   LYS A 172      -5.394  12.843 -76.855  1.00107.98           O
ATOM   1331  N   LYS A 173      -7.615  13.220 -76.928  1.00108.55           N
ATOM   1332  CA  LYS A 173      -7.432  14.606 -76.588  1.00108.55           C
ATOM   1333  CB  LYS A 173      -7.504  15.530 -77.815  1.00108.55           C
ATOM   1334  CG  LYS A 173      -7.312  17.009 -77.491  1.00108.55           C
ATOM   1335  CD  LYS A 173      -6.859  17.818 -78.702  1.00108.55           C
ATOM   1336  CE  LYS A 173      -5.418  17.498 -79.104  1.00108.55           C
ATOM   1337  NZ  LYS A 173      -5.026  18.302 -80.280  1.00108.55           N
ATOM   1338  C   LYS A 173      -8.503  15.019 -75.630  1.00108.55           C
ATOM   1339  O   LYS A 173      -9.679  15.079 -75.988  1.00108.55           O
ATOM   1340  N   ILE A 174      -8.096  15.349 -74.384  1.00118.40           N
ATOM   1341  CA  ILE A 174      -9.022  15.723 -73.350  1.00118.40           C
ATOM   1342  CB  ILE A 174      -8.851  14.915 -72.093  1.00118.40           C
ATOM   1343  CG2 ILE A 174      -9.793  15.512 -71.035  1.00118.40           C
ATOM   1344  CG1 ILE A 174      -9.081  13.411 -72.334  1.00118.40           C
ATOM   1345  CD1 ILE A 174     -10.525  13.039 -72.656  1.00118.40           C
ATOM   1346  C   ILE A 174      -8.722  17.138 -72.955  1.00118.40           C
ATOM   1347  O   ILE A 174      -7.597  17.459 -72.574  1.00118.40           O
ATOM   1348  N   ILE A 175      -9.747  18.015 -72.994  1.00 60.93           N
ATOM   1349  CA  ILE A 175      -9.545  19.410 -72.713  1.00 60.93           C
ATOM   1350  CB  ILE A 175     -10.001  20.281 -73.844  1.00 60.93           C
ATOM   1351  CG2 ILE A 175      -9.723  21.746 -73.468  1.00 60.93           C
ATOM   1352  CG1 ILE A 175      -9.297  19.844 -75.139  1.00 60.93           C
ATOM   1353  CD1 ILE A 175      -9.959  20.378 -76.406  1.00 60.93           C
ATOM   1354  C   ILE A 175     -10.340  19.785 -71.492  1.00 60.93           C
ATOM   1355  O   ILE A 175     -11.443  19.285 -71.275  1.00 60.93           O
ATOM   1356  N   MET A 176      -9.781  20.675 -70.639  1.00 91.03           N
ATOM   1357  CA  MET A 176     -10.496  21.046 -69.447  1.00 91.03           C
ATOM   1358  CB  MET A 176      -9.745  20.668 -68.157  1.00 91.03           C
ATOM   1359  CG  MET A 176     -10.668  20.235 -67.015  1.00 91.03           C
ATOM   1360  SD  MET A 176     -11.831  21.490 -66.412  1.00 91.03           S
ATOM   1361  CE  MET A 176     -12.941  20.282 -65.631  1.00 91.03           C
ATOM   1362  C   MET A 176     -10.680  22.537 -69.466  1.00 91.03           C
ATOM   1363  O   MET A 176      -9.775  23.281 -69.840  1.00 91.03           O
ATOM   1364  N   ILE A 177     -11.886  23.017 -69.093  1.00 67.31           N
ATOM   1365  CA  ILE A 177     -12.121  24.434 -69.099  1.00 67.31           C
ATOM   1366  CB  ILE A 177     -13.061  24.849 -70.192  1.00 67.31           C
ATOM   1367  CG2 ILE A 177     -13.331  26.357 -70.066  1.00 67.31           C
ATOM   1368  CG1 ILE A 177     -12.473  24.441 -71.555  1.00 67.31           C
ATOM   1369  CD1 ILE A 177     -13.461  24.563 -72.714  1.00 67.31           C
ATOM   1370  C   ILE A 177     -12.722  24.827 -67.786  1.00 67.31           C
ATOM   1371  O   ILE A 177     -13.794  24.350 -67.414  1.00 67.31           O
ATOM   1372  N   GLY A 178     -12.050  25.738 -67.053  1.00 40.81           N
ATOM   1373  CA  GLY A 178     -12.567  26.149 -65.780  1.00 40.81           C
ATOM   1374  C   GLY A 178     -12.523  27.643 -65.733  1.00 40.81           C
ATOM   1375  O   GLY A 178     -11.873  28.288 -66.550  1.00 40.81           O
ATOM   1376  N   ASP A 179     -13.274  28.225 -64.782  1.00114.75           N
ATOM   1377  CA  ASP A 179     -13.333  29.642 -64.563  1.00114.75           C
ATOM   1378  CB  ASP A 179     -14.627  30.165 -63.904  1.00114.75           C
ATOM   1379  CG  ASP A 179     -14.894  29.446 -62.599  1.00114.75           C
ATOM   1380  OD1 ASP A 179     -15.375  28.285 -62.685  1.00114.75           O
ATOM   1381  OD2 ASP A 179     -14.643  30.036 -61.514  1.00114.75           O
ATOM   1382  C   ASP A 179     -12.138  30.144 -63.817  1.00114.75           C
ATOM   1383  O   ASP A 179     -12.034  31.345 -63.585  1.00114.75           O
ATOM   1384  N   GLY A 180     -11.260  29.254 -63.313  1.00 45.69           N
ATOM   1385  CA  GLY A 180     -10.128  29.774 -62.601  1.00 45.69           C
ATOM   1386  C   GLY A 180      -9.076  28.719 -62.453  1.00 45.69           C
ATOM   1387  O   GLY A 180      -9.272  27.543 -62.752  1.00 45.69           O
ATOM   1388  N   ALA A 181      -7.920  29.160 -61.930  1.00 72.10           N
ATOM   1389  CA  ALA A 181      -6.749  28.380 -61.657  1.00 72.10           C
ATOM   1390  CB  ALA A 181      -5.597  29.218 -61.073  1.00 72.10           C
ATOM   1391  C   ALA A 181      -7.130  27.360 -60.640  1.00 72.10           C
ATOM   1392  O   ALA A 181      -6.436  26.357 -60.475  1.00 72.10           O
ATOM   1393  N   THR A 182      -8.243  27.624 -59.919  1.00110.29           N
ATOM   1394  CA  THR A 182      -8.703  26.799 -58.837  1.00110.29           C
ATOM   1395  CB  THR A 182     -10.092  27.157 -58.383  1.00110.29           C
ATOM   1396  OG1 THR A 182     -11.039  26.938 -59.417  1.00110.29           O
ATOM   1397  CG2 THR A 182     -10.099  28.643 -57.989  1.00110.29           C
ATOM   1398  C   THR A 182      -8.689  25.379 -59.328  1.00110.29           C
ATOM   1399  O   THR A 182      -8.461  24.455 -58.551  1.00110.29           O
ATOM   1400  N   ASP A 183      -9.113  25.158 -60.582  1.00186.99           N
ATOM   1401  CA  ASP A 183      -8.999  23.927 -61.332  1.00186.99           C
ATOM   1402  CB  ASP A 183     -10.356  23.422 -61.858  1.00186.99           C
ATOM   1403  CG  ASP A 183     -10.985  24.467 -62.764  1.00186.99           C
ATOM   1404  OD1 ASP A 183     -10.953  25.674 -62.415  1.00186.99           O
ATOM   1405  OD2 ASP A 183     -11.515  24.060 -63.830  1.00186.99           O
ATOM   1406  C   ASP A 183      -7.997  23.910 -62.458  1.00186.99           C
ATOM   1407  O   ASP A 183      -7.951  22.925 -63.192  1.00186.99           O
ATOM   1408  N   MET A 184      -7.271  25.008 -62.732  1.00 75.09           N
ATOM   1409  CA  MET A 184      -6.435  25.094 -63.910  1.00 75.09           C
ATOM   1410  CB  MET A 184      -5.720  26.450 -64.024  1.00 75.09           C
ATOM   1411  CG  MET A 184      -4.829  26.560 -65.261  1.00 75.09           C
ATOM   1412  SD  MET A 184      -3.957  28.145 -65.416  1.00 75.09           S
ATOM   1413  CE  MET A 184      -3.062  27.683 -66.926  1.00 75.09           C
ATOM   1414  C   MET A 184      -5.373  24.033 -63.891  1.00 75.09           C
ATOM   1415  O   MET A 184      -4.996  23.492 -64.931  1.00 75.09           O
ATOM   1416  N   GLU A 185      -4.900  23.678 -62.687  1.00146.50           N
ATOM   1417  CA  GLU A 185      -3.820  22.762 -62.442  1.00146.50           C
ATOM   1418  CB  GLU A 185      -3.431  22.641 -60.952  1.00146.50           C
ATOM   1419  CG  GLU A 185      -4.588  22.347 -59.992  1.00146.50           C
ATOM   1420  CD  GLU A 185      -4.996  23.656 -59.329  1.00146.50           C
ATOM   1421  OE1 GLU A 185      -4.477  24.722 -59.757  1.00146.50           O
ATOM   1422  OE2 GLU A 185      -5.826  23.609 -58.383  1.00146.50           O
ATOM   1423  C   GLU A 185      -4.104  21.387 -62.996  1.00146.50           C
ATOM   1424  O   GLU A 185      -3.337  20.460 -62.749  1.00146.50           O
ATOM   1425  N   ALA A 186      -5.305  21.173 -63.561  1.00 94.55           N
ATOM   1426  CA  ALA A 186      -5.774  19.969 -64.210  1.00 94.55           C
ATOM   1427  CB  ALA A 186      -7.299  19.968 -64.419  1.00 94.55           C
ATOM   1428  C   ALA A 186      -5.153  19.702 -65.560  1.00 94.55           C
ATOM   1429  O   ALA A 186      -5.136  18.563 -66.026  1.00 94.55           O
ATOM   1430  N   CYS A 187      -4.691  20.746 -66.270  1.00 57.10           N
ATOM   1431  CA  CYS A 187      -4.287  20.605 -67.643  1.00 57.10           C
ATOM   1432  CB  CYS A 187      -3.723  21.912 -68.228  1.00 57.10           C
ATOM   1433  SG  CYS A 187      -3.216  21.737 -69.966  1.00 57.10           S
ATOM   1434  C   CYS A 187      -3.236  19.553 -67.809  1.00 57.10           C
ATOM   1435  O   CYS A 187      -3.312  18.787 -68.768  1.00 57.10           O
ATOM   1436  N   PRO A 188      -2.255  19.470 -66.960  1.00166.60           N
ATOM   1437  CA  PRO A 188      -1.243  18.472 -67.141  1.00166.60           C
ATOM   1438  CD  PRO A 188      -1.787  20.604 -66.184  1.00166.60           C
ATOM   1439  CB  PRO A 188      -0.185  18.765 -66.080  1.00166.60           C
ATOM   1440  CG  PRO A 188      -0.315  20.287 -65.864  1.00166.60           C
ATOM   1441  C   PRO A 188      -1.793  17.085 -67.127  1.00166.60           C
ATOM   1442  O   PRO A 188      -1.414  16.304 -67.999  1.00166.60           O
ATOM   1443  N   PRO A 189      -2.658  16.734 -66.220  1.00 78.08           N
ATOM   1444  CA  PRO A 189      -3.193  15.409 -66.264  1.00 78.08           C
ATOM   1445  CD  PRO A 189      -2.637  17.275 -64.870  1.00 78.08           C
ATOM   1446  CB  PRO A 189      -3.983  15.243 -64.969  1.00 78.08           C
ATOM   1447  CG  PRO A 189      -3.238  16.168 -63.986  1.00 78.08           C
ATOM   1448  C   PRO A 189      -3.976  15.245 -67.523  1.00 78.08           C
ATOM   1449  O   PRO A 189      -3.899  14.190 -68.149  1.00 78.08           O
ATOM   1450  N   ALA A 190      -4.708  16.299 -67.919  1.00 58.42           N
ATOM   1451  CA  ALA A 190      -5.515  16.298 -69.102  1.00 58.42           C
ATOM   1452  CB  ALA A 190      -6.632  17.354 -69.084  1.00 58.42           C
ATOM   1453  C   ALA A 190      -4.625  16.600 -70.262  1.00 58.42           C
ATOM   1454  O   ALA A 190      -3.405  16.655 -70.128  1.00 58.42           O
ATOM   1455  N   ASP A 191      -5.218  16.623 -71.468  1.00 98.84           N
ATOM   1456  CA  ASP A 191      -4.538  16.974 -72.681  1.00 98.84           C
ATOM   1457  CB  ASP A 191      -5.212  16.401 -73.939  1.00 98.84           C
ATOM   1458  CG  ASP A 191      -4.240  16.581 -75.095  1.00 98.84           C
ATOM   1459  OD1 ASP A 191      -3.312  15.738 -75.217  1.00 98.84           O
ATOM   1460  OD2 ASP A 191      -4.397  17.573 -75.857  1.00 98.84           O
ATOM   1461  C   ASP A 191      -4.420  18.465 -72.861  1.00 98.84           C
ATOM   1462  O   ASP A 191      -3.494  18.926 -73.524  1.00 98.84           O
ATOM   1463  N   ALA A 192      -5.384  19.264 -72.344  1.00 54.44           N
ATOM   1464  CA  ALA A 192      -5.314  20.686 -72.584  1.00 54.44           C
ATOM   1465  CB  ALA A 192      -5.650  21.074 -74.035  1.00 54.44           C
ATOM   1466  C   ALA A 192      -6.286  21.420 -71.699  1.00 54.44           C
ATOM   1467  O   ALA A 192      -7.172  20.820 -71.090  1.00 54.44           O
ATOM   1468  N   PHE A 193      -6.135  22.767 -71.616  1.00 72.51           N
ATOM   1469  CA  PHE A 193      -6.958  23.566 -70.744  1.00 72.51           C
ATOM   1470  CB  PHE A 193      -6.261  23.818 -69.392  1.00 72.51           C
ATOM   1471  CG  PHE A 193      -7.011  24.839 -68.607  1.00 72.51           C
ATOM   1472  CD1 PHE A 193      -8.153  24.511 -67.916  1.00 72.51           C
ATOM   1473  CD2 PHE A 193      -6.549  26.134 -68.553  1.00 72.51           C
ATOM   1474  CE1 PHE A 193      -8.828  25.468 -67.192  1.00 72.51           C
ATOM   1475  CE2 PHE A 193      -7.218  27.094 -67.832  1.00 72.51           C
ATOM   1476  CZ  PHE A 193      -8.362  26.761 -67.149  1.00 72.51           C
ATOM   1477  C   PHE A 193      -7.257  24.907 -71.365  1.00 72.51           C
ATOM   1478  O   PHE A 193      -6.512  25.391 -72.215  1.00 72.51           O
ATOM   1479  N   ILE A 194      -8.406  25.514 -70.970  1.00 68.77           N
ATOM   1480  CA  ILE A 194      -8.809  26.835 -71.379  1.00 68.77           C
ATOM   1481  CB  ILE A 194      -9.865  26.825 -72.448  1.00 68.77           C
ATOM   1482  CG2 ILE A 194     -10.320  28.272 -72.693  1.00 68.77           C
ATOM   1483  CG1 ILE A 194      -9.340  26.127 -73.715  1.00 68.77           C
ATOM   1484  CD1 ILE A 194     -10.429  25.844 -74.748  1.00 68.77           C
ATOM   1485  C   ILE A 194      -9.395  27.513 -70.167  1.00 68.77           C
ATOM   1486  O   ILE A 194     -10.228  26.938 -69.465  1.00 68.77           O
ATOM   1487  N   GLY A 195      -8.999  28.776 -69.891  1.00 45.97           N
ATOM   1488  CA  GLY A 195      -9.519  29.433 -68.718  1.00 45.97           C
ATOM   1489  C   GLY A 195     -10.686  30.291 -69.121  1.00 45.97           C
ATOM   1490  O   GLY A 195     -10.578  31.140 -70.002  1.00 45.97           O
ATOM   1491  N   PHE A 196     -11.835  30.103 -68.439  1.00118.83           N
ATOM   1492  CA  PHE A 196     -13.069  30.795 -68.713  1.00118.83           C
ATOM   1493  CB  PHE A 196     -14.294  29.912 -68.409  1.00118.83           C
ATOM   1494  CG  PHE A 196     -15.505  30.453 -69.086  1.00118.83           C
ATOM   1495  CD1 PHE A 196     -15.767  30.114 -70.394  1.00118.83           C
ATOM   1496  CD2 PHE A 196     -16.389  31.273 -68.424  1.00118.83           C
ATOM   1497  CE1 PHE A 196     -16.882  30.593 -71.040  1.00118.83           C
ATOM   1498  CE2 PHE A 196     -17.507  31.756 -69.063  1.00118.83           C
ATOM   1499  CZ  PHE A 196     -17.755  31.418 -70.372  1.00118.83           C
ATOM   1500  C   PHE A 196     -13.125  32.004 -67.826  1.00118.83           C
ATOM   1501  O   PHE A 196     -12.365  32.101 -66.865  1.00118.83           O
ATOM   1502  N   GLY A 197     -14.092  32.924 -68.048  1.00158.97           N
ATOM   1503  CA  GLY A 197     -14.048  34.147 -67.286  1.00158.97           C
ATOM   1504  C   GLY A 197     -15.238  35.008 -67.585  1.00158.97           C
ATOM   1505  O   GLY A 197     -15.314  36.148 -67.127  1.00158.97           O
ATOM   1506  N   GLY A 198     -16.214  34.493 -68.354  1.00 60.59           N
ATOM   1507  CA  GLY A 198     -17.365  35.302 -68.635  1.00 60.59           C
ATOM   1508  C   GLY A 198     -18.039  35.691 -67.349  1.00 60.59           C
ATOM   1509  O   GLY A 198     -18.476  36.831 -67.202  1.00 60.59           O
ATOM   1510  N   ASN A 199     -18.226  34.733 -66.420  1.00 73.68           N
ATOM   1511  CA  ASN A 199     -18.837  35.008 -65.144  1.00 73.68           C
ATOM   1512  CB  ASN A 199     -19.384  33.731 -64.494  1.00 73.68           C
ATOM   1513  CG  ASN A 199     -20.453  33.183 -65.427  1.00 73.68           C
ATOM   1514  OD1 ASN A 199     -21.404  33.875 -65.786  1.00 73.68           O
ATOM   1515  ND2 ASN A 199     -20.284  31.902 -65.846  1.00 73.68           N
ATOM   1516  C   ASN A 199     -17.858  35.627 -64.182  1.00 73.68           C
ATOM   1517  O   ASN A 199     -18.185  36.611 -63.519  1.00 73.68           O
ATOM   1518  N   VAL A 200     -16.635  35.050 -64.065  1.00 62.40           N
ATOM   1519  CA  VAL A 200     -15.653  35.548 -63.130  1.00 62.40           C
ATOM   1520  CB  VAL A 200     -15.606  34.759 -61.855  1.00 62.40           C
ATOM   1521  CG1 VAL A 200     -14.487  35.323 -60.966  1.00 62.40           C
ATOM   1522  CG2 VAL A 200     -16.999  34.789 -61.203  1.00 62.40           C
ATOM   1523  C   VAL A 200     -14.288  35.437 -63.765  1.00 62.40           C
ATOM   1524  O   VAL A 200     -13.952  34.391 -64.320  1.00 62.40           O
ATOM   1525  N   ILE A 201     -13.501  36.545 -63.760  1.00 90.01           N
ATOM   1526  CA  ILE A 201     -12.181  36.582 -64.353  1.00 90.01           C
ATOM   1527  CB  ILE A 201     -11.737  37.987 -64.637  1.00 90.01           C
ATOM   1528  CG2 ILE A 201     -10.273  37.936 -65.106  1.00 90.01           C
ATOM   1529  CG1 ILE A 201     -12.686  38.662 -65.641  1.00 90.01           C
ATOM   1530  CD1 ILE A 201     -12.491  40.174 -65.742  1.00 90.01           C
ATOM   1531  C   ILE A 201     -11.063  35.951 -63.553  1.00 90.01           C
ATOM   1532  O   ILE A 201     -10.539  34.914 -63.952  1.00 90.01           O
ATOM   1533  N   ARG A 202     -10.755  36.484 -62.342  1.00150.19           N
ATOM   1534  CA  ARG A 202      -9.600  36.069 -61.568  1.00150.19           C
ATOM   1535  CB  ARG A 202      -9.728  34.663 -60.962  1.00150.19           C
ATOM   1536  CG  ARG A 202     -10.833  34.503 -59.922  1.00150.19           C
ATOM   1537  CD  ARG A 202     -10.864  33.093 -59.331  1.00150.19           C
ATOM   1538  NE  ARG A 202     -11.968  33.042 -58.333  1.00150.19           N
ATOM   1539  CZ  ARG A 202     -13.230  32.709 -58.732  1.00150.19           C
ATOM   1540  NH1 ARG A 202     -13.469  32.419 -60.043  1.00150.19           N
ATOM   1541  NH2 ARG A 202     -14.245  32.655 -57.820  1.00150.19           N
ATOM   1542  C   ARG A 202      -8.332  36.055 -62.391  1.00150.19           C
ATOM   1543  O   ARG A 202      -8.127  35.193 -63.243  1.00150.19           O
ATOM   1544  N   GLN A 203      -7.415  37.006 -62.110  1.00 79.36           N
ATOM   1545  CA  GLN A 203      -6.192  37.168 -62.851  1.00 79.36           C
ATOM   1546  CB  GLN A 203      -5.277  38.280 -62.313  1.00 79.36           C
ATOM   1547  CG  GLN A 203      -5.649  39.671 -62.826  1.00 79.36           C
ATOM   1548  CD  GLN A 203      -5.153  39.752 -64.267  1.00 79.36           C
ATOM   1549  OE1 GLN A 203      -4.589  38.792 -64.790  1.00 79.36           O
ATOM   1550  NE2 GLN A 203      -5.361  40.924 -64.927  1.00 79.36           N
ATOM   1551  C   GLN A 203      -5.403  35.898 -62.879  1.00 79.36           C
ATOM   1552  O   GLN A 203      -4.717  35.643 -63.868  1.00 79.36           O
ATOM   1553  N   GLN A 204      -5.500  35.055 -61.830  1.00147.49           N
ATOM   1554  CA  GLN A 204      -4.700  33.860 -61.746  1.00147.49           C
ATOM   1555  CB  GLN A 204      -5.089  32.955 -60.565  1.00147.49           C
ATOM   1556  CG  GLN A 204      -4.813  33.598 -59.207  1.00147.49           C
ATOM   1557  CD  GLN A 204      -3.321  33.892 -59.125  1.00147.49           C
ATOM   1558  OE1 GLN A 204      -2.498  32.989 -58.984  1.00147.49           O
ATOM   1559  NE2 GLN A 204      -2.962  35.201 -59.223  1.00147.49           N
ATOM   1560  C   GLN A 204      -4.877  33.072 -63.007  1.00147.49           C
ATOM   1561  O   GLN A 204      -3.961  32.381 -63.447  1.00147.49           O
ATOM   1562  N   VAL A 205      -6.101  33.044 -63.549  1.00152.91           N
ATOM   1563  CA  VAL A 205      -6.340  32.446 -64.832  1.00152.91           C
ATOM   1564  CB  VAL A 205      -7.715  31.849 -64.938  1.00152.91           C
ATOM   1565  CG1 VAL A 205      -8.764  32.972 -64.855  1.00152.91           C
ATOM   1566  CG2 VAL A 205      -7.790  31.010 -66.225  1.00152.91           C
ATOM   1567  C   VAL A 205      -6.161  33.402 -65.984  1.00152.91           C
ATOM   1568  O   VAL A 205      -5.726  33.004 -67.065  1.00152.91           O
ATOM   1569  N   LYS A 206      -6.538  34.687 -65.800  1.00106.29           N
ATOM   1570  CA  LYS A 206      -6.660  35.555 -66.939  1.00106.29           C
ATOM   1571  CB  LYS A 206      -7.228  36.928 -66.570  1.00106.29           C
ATOM   1572  CG  LYS A 206      -7.383  37.824 -67.794  1.00106.29           C
ATOM   1573  CD  LYS A 206      -8.355  38.977 -67.580  1.00106.29           C
ATOM   1574  CE  LYS A 206      -8.581  39.810 -68.840  1.00106.29           C
ATOM   1575  NZ  LYS A 206      -9.806  40.622 -68.687  1.00106.29           N
ATOM   1576  C   LYS A 206      -5.396  35.789 -67.699  1.00106.29           C
ATOM   1577  O   LYS A 206      -5.213  35.220 -68.774  1.00106.29           O
ATOM   1578  N   ASP A 207      -4.461  36.578 -67.136  1.00 69.51           N
ATOM   1579  CA  ASP A 207      -3.285  36.926 -67.875  1.00 69.51           C
ATOM   1580  CB  ASP A 207      -2.458  38.063 -67.236  1.00 69.51           C
ATOM   1581  CG  ASP A 207      -2.000  37.665 -65.839  1.00 69.51           C
ATOM   1582  OD1 ASP A 207      -2.640  36.768 -65.228  1.00 69.51           O
ATOM   1583  OD2 ASP A 207      -1.003  38.265 -65.358  1.00 69.51           O
ATOM   1584  C   ASP A 207      -2.427  35.725 -68.038  1.00 69.51           C
ATOM   1585  O   ASP A 207      -1.806  35.539 -69.082  1.00 69.51           O
ATOM   1586  N   ASN A 208      -2.370  34.865 -67.006  1.00 62.03           N
ATOM   1587  CA  ASN A 208      -1.485  33.751 -67.120  1.00 62.03           C
ATOM   1588  CB  ASN A 208      -0.658  33.496 -65.848  1.00 62.03           C
ATOM   1589  CG  ASN A 208       0.455  32.515 -66.194  1.00 62.03           C
ATOM   1590  OD1 ASN A 208       0.209  31.438 -66.735  1.00 62.03           O
ATOM   1591  ND2 ASN A 208       1.722  32.897 -65.879  1.00 62.03           N
ATOM   1592  C   ASN A 208      -2.264  32.516 -67.405  1.00 62.03           C
ATOM   1593  O   ASN A 208      -2.752  31.847 -66.494  1.00 62.03           O
ATOM   1594  N   ALA A 209      -2.401  32.188 -68.703  1.00 55.02           N
ATOM   1595  CA  ALA A 209      -3.037  30.959 -69.070  1.00 55.02           C
ATOM   1596  CB  ALA A 209      -4.511  30.875 -68.641  1.00 55.02           C
ATOM   1597  C   ALA A 209      -3.005  30.875 -70.561  1.00 55.02           C
ATOM   1598  O   ALA A 209      -3.346  31.833 -71.254  1.00 55.02           O
ATOM   1599  N   LYS A 210      -2.617  29.704 -71.098  1.00122.12           N
ATOM   1600  CA  LYS A 210      -2.593  29.555 -72.519  1.00122.12           C
ATOM   1601  CB  LYS A 210      -1.727  28.380 -73.008  1.00122.12           C
ATOM   1602  CG  LYS A 210      -0.249  28.497 -72.624  1.00122.12           C
ATOM   1603  CD  LYS A 210       0.427  29.781 -73.113  1.00122.12           C
ATOM   1604  CE  LYS A 210       0.216  30.973 -72.175  1.00122.12           C
ATOM   1605  NZ  LYS A 210       0.944  32.158 -72.681  1.00122.12           N
ATOM   1606  C   LYS A 210      -4.006  29.296 -72.928  1.00122.12           C
ATOM   1607  O   LYS A 210      -4.791  28.780 -72.136  1.00122.12           O
ATOM   1608  N   TRP A 211      -4.363  29.666 -74.175  1.00 97.84           N
ATOM   1609  CA  TRP A 211      -5.693  29.480 -74.692  1.00 97.84           C
ATOM   1610  CB  TRP A 211      -6.034  28.042 -75.131  1.00 97.84           C
ATOM   1611  CG  TRP A 211      -5.466  27.615 -76.465  1.00 97.84           C
ATOM   1612  CD2 TRP A 211      -4.243  26.879 -76.645  1.00 97.84           C
ATOM   1613  CD1 TRP A 211      -5.999  27.785 -77.708  1.00 97.84           C
ATOM   1614  NE1 TRP A 211      -5.188  27.206 -78.654  1.00 97.84           N
ATOM   1615  CE2 TRP A 211      -4.106  26.644 -78.014  1.00 97.84           C
ATOM   1616  CE3 TRP A 211      -3.320  26.431 -75.747  1.00 97.84           C
ATOM   1617  CZ2 TRP A 211      -3.035  25.951 -78.506  1.00 97.84           C
ATOM   1618  CZ3 TRP A 211      -2.237  25.740 -76.247  1.00 97.84           C
ATOM   1619  CH2 TRP A 211      -2.100  25.505 -77.599  1.00 97.84           C
ATOM   1620  C   TRP A 211      -6.727  29.916 -73.698  1.00 97.84           C
ATOM   1621  O   TRP A 211      -7.505  29.106 -73.200  1.00 97.84           O
ATOM   1622  N   TYR A 212      -6.745  31.222 -73.382  1.00190.10           N
ATOM   1623  CA  TYR A 212      -7.662  31.814 -72.442  1.00190.10           C
ATOM   1624  CB  TYR A 212      -7.063  33.067 -71.774  1.00190.10           C
ATOM   1625  CG  TYR A 212      -7.949  33.541 -70.674  1.00190.10           C
ATOM   1626  CD1 TYR A 212      -7.778  33.050 -69.402  1.00190.10           C
ATOM   1627  CD2 TYR A 212      -8.934  34.474 -70.900  1.00190.10           C
ATOM   1628  CE1 TYR A 212      -8.580  33.473 -68.370  1.00190.10           C
ATOM   1629  CE2 TYR A 212      -9.741  34.903 -69.872  1.00190.10           C
ATOM   1630  CZ  TYR A 212      -9.564  34.401 -68.605  1.00190.10           C
ATOM   1631  OH  TYR A 212     -10.389  34.836 -67.545  1.00190.10           O
ATOM   1632  C   TYR A 212      -8.898  32.213 -73.201  1.00190.10           C
ATOM   1633  O   TYR A 212      -8.865  32.281 -74.423  1.00190.10           O
ATOM   1634  N   ILE A 213     -10.068  32.356 -72.539  1.00169.82           N
ATOM   1635  CA  ILE A 213     -11.216  32.829 -73.273  1.00169.82           C
ATOM   1636  CB  ILE A 213     -12.080  31.759 -73.884  1.00169.82           C
ATOM   1637  CG2 ILE A 213     -11.159  30.791 -74.629  1.00169.82           C
ATOM   1638  CG1 ILE A 213     -12.910  31.016 -72.834  1.00169.82           C
ATOM   1639  CD1 ILE A 213     -14.015  30.179 -73.478  1.00169.82           C
ATOM   1640  C   ILE A 213     -12.118  33.561 -72.326  1.00169.82           C
ATOM   1641  O   ILE A 213     -11.925  33.518 -71.112  1.00169.82           O
ATOM   1642  N   THR A 214     -13.100  34.311 -72.879  1.00 88.53           N
ATOM   1643  CA  THR A 214     -14.101  34.931 -72.053  1.00 88.53           C
ATOM   1644  CB  THR A 214     -13.821  36.371 -71.736  1.00 88.53           C
ATOM   1645  OG1 THR A 214     -13.763  37.143 -72.927  1.00 88.53           O
ATOM   1646  CG2 THR A 214     -12.486  36.454 -70.979  1.00 88.53           C
ATOM   1647  C   THR A 214     -15.387  34.881 -72.815  1.00 88.53           C
ATOM   1648  O   THR A 214     -15.485  35.437 -73.904  1.00 88.53           O
ATOM   1649  N   ASP A 215     -16.423  34.238 -72.243  1.00123.24           N
ATOM   1650  CA  ASP A 215     -17.700  34.128 -72.890  1.00123.24           C
ATOM   1651  CB  ASP A 215     -18.257  35.472 -73.392  1.00123.24           C
ATOM   1652  CG  ASP A 215     -18.504  36.356 -72.178  1.00123.24           C
ATOM   1653  OD1 ASP A 215     -17.554  36.521 -71.368  1.00123.24           O
ATOM   1654  OD2 ASP A 215     -19.639  36.889 -72.052  1.00123.24           O
ATOM   1655  C   ASP A 215     -17.552  33.227 -74.078  1.00123.24           C
ATOM   1656  O   ASP A 215     -16.822  33.519 -75.022  1.00123.24           O
ATOM   1657  N   PHE A 216     -18.306  32.113 -74.073  1.00 73.87           N
ATOM   1658  CA  PHE A 216     -18.242  31.118 -75.106  1.00 73.87           C
ATOM   1659  CB  PHE A 216     -19.248  29.966 -74.930  1.00 73.87           C
ATOM   1660  CG  PHE A 216     -18.884  29.152 -73.733  1.00 73.87           C
ATOM   1661  CD1 PHE A 216     -17.832  28.264 -73.778  1.00 73.87           C
ATOM   1662  CD2 PHE A 216     -19.609  29.257 -72.568  1.00 73.87           C
ATOM   1663  CE1 PHE A 216     -17.498  27.505 -72.679  1.00 73.87           C
ATOM   1664  CE2 PHE A 216     -19.282  28.501 -71.467  1.00 73.87           C
ATOM   1665  CZ  PHE A 216     -18.225  27.625 -71.519  1.00 73.87           C
ATOM   1666  C   PHE A 216     -18.599  31.765 -76.397  1.00 73.87           C
ATOM   1667  O   PHE A 216     -18.039  31.429 -77.435  1.00 73.87           O
ATOM   1668  N   VAL A 217     -19.552  32.709 -76.357  1.00112.98           N
ATOM   1669  CA  VAL A 217     -20.051  33.379 -77.525  1.00112.98           C
ATOM   1670  CB  VAL A 217     -21.014  34.458 -77.139  1.00112.98           C
ATOM   1671  CG1 VAL A 217     -21.532  35.153 -78.405  1.00112.98           C
ATOM   1672  CG2 VAL A 217     -22.092  33.835 -76.240  1.00112.98           C
ATOM   1673  C   VAL A 217     -18.889  34.035 -78.191  1.00112.98           C
ATOM   1674  O   VAL A 217     -18.766  34.051 -79.414  1.00112.98           O
ATOM   1675  N   GLU A 218     -17.997  34.569 -77.352  1.00168.16           N
ATOM   1676  CA  GLU A 218     -16.815  35.287 -77.714  1.00168.16           C
ATOM   1677  CB  GLU A 218     -16.134  35.964 -76.518  1.00168.16           C
ATOM   1678  CG  GLU A 218     -17.060  36.959 -75.819  1.00168.16           C
ATOM   1679  CD  GLU A 218     -17.726  37.812 -76.890  1.00168.16           C
ATOM   1680  OE1 GLU A 218     -17.001  38.568 -77.589  1.00168.16           O
ATOM   1681  OE2 GLU A 218     -18.974  37.708 -77.030  1.00168.16           O
ATOM   1682  C   GLU A 218     -15.842  34.348 -78.354  1.00168.16           C
ATOM   1683  O   GLU A 218     -14.723  34.758 -78.647  1.00168.16           O
ATOM   1684  N   LEU A 219     -16.150  33.034 -78.409  1.00235.51           N
ATOM   1685  CA  LEU A 219     -15.260  32.143 -79.094  1.00235.51           C
ATOM   1686  CB  LEU A 219     -14.349  31.445 -78.051  1.00235.51           C
ATOM   1687  CG  LEU A 219     -13.121  30.638 -78.538  1.00235.51           C
ATOM   1688  CD1 LEU A 219     -12.159  30.415 -77.368  1.00235.51           C
ATOM   1689  CD2 LEU A 219     -13.467  29.268 -79.138  1.00235.51           C
ATOM   1690  C   LEU A 219     -16.132  31.179 -79.854  1.00235.51           C
ATOM   1691  O   LEU A 219     -15.690  30.173 -80.398  1.00235.51           O
ATOM   1692  N   LEU A 220     -17.428  31.500 -79.963  1.00 70.16           N
ATOM   1693  CA  LEU A 220     -18.339  30.640 -80.651  1.00 70.16           C
ATOM   1694  CB  LEU A 220     -19.813  31.053 -80.492  1.00 70.16           C
ATOM   1695  CG  LEU A 220     -20.346  30.875 -79.056  1.00 70.16           C
ATOM   1696  CD1 LEU A 220     -21.819  31.299 -78.953  1.00 70.16           C
ATOM   1697  CD2 LEU A 220     -20.102  29.443 -78.545  1.00 70.16           C
ATOM   1698  C   LEU A 220     -17.993  30.675 -82.098  1.00 70.16           C
ATOM   1699  O   LEU A 220     -18.162  29.681 -82.790  1.00 70.16           O
ATOM   1700  N   GLY A 221     -17.536  31.850 -82.582  1.00 34.75           N
ATOM   1701  CA  GLY A 221     -17.227  32.067 -83.968  1.00 34.75           C
ATOM   1702  C   GLY A 221     -16.071  31.233 -84.440  1.00 34.75           C
ATOM   1703  O   GLY A 221     -16.144  30.632 -85.509  1.00 34.75           O
ATOM   1704  N   GLU A 222     -14.974  31.166 -83.660  1.00 91.95           N
ATOM   1705  CA  GLU A 222     -13.813  30.435 -84.081  1.00 91.95           C
ATOM   1706  CB  GLU A 222     -12.688  30.449 -83.031  1.00 91.95           C
ATOM   1707  CG  GLU A 222     -12.117  31.841 -82.748  1.00 91.95           C
ATOM   1708  CD  GLU A 222     -11.149  32.216 -83.861  1.00 91.95           C
ATOM   1709  OE1 GLU A 222     -10.692  31.297 -84.593  1.00 91.95           O
ATOM   1710  OE2 GLU A 222     -10.845  33.432 -83.985  1.00 91.95           O
ATOM   1711  C   GLU A 222     -14.260  29.021 -84.232  1.00 91.95           C
ATOM   1712  O   GLU A 222     -13.786  28.283 -85.094  1.00 91.95           O
ATOM   1713  N   LEU A 223     -15.170  28.624 -83.326  1.00 74.24           N
ATOM   1714  CA  LEU A 223     -15.796  27.339 -83.243  1.00 74.24           C
ATOM   1715  CB  LEU A 223     -16.689  27.287 -81.993  1.00 74.24           C
ATOM   1716  CG  LEU A 223     -17.429  25.964 -81.774  1.00 74.24           C
ATOM   1717  CD1 LEU A 223     -16.468  24.855 -81.323  1.00 74.24           C
ATOM   1718  CD2 LEU A 223     -18.639  26.151 -80.849  1.00 74.24           C
ATOM   1719  C   LEU A 223     -16.683  27.118 -84.431  1.00 74.24           C
ATOM   1720  O   LEU A 223     -16.640  26.072 -85.075  1.00 74.24           O
ATOM   1721  N   GLU A 224     -17.517  28.118 -84.763  1.00 38.00           N
ATOM   1722  CA  GLU A 224     -18.444  27.988 -85.841  1.00 38.00           C
ATOM   1723  CB  GLU A 224     -19.393  29.193 -85.980  1.00 38.00           C
ATOM   1724  CG  GLU A 224     -20.431  29.276 -84.857  1.00 38.00           C
ATOM   1725  CD  GLU A 224     -21.317  30.485 -85.120  1.00 38.00           C
ATOM   1726  OE1 GLU A 224     -20.885  31.381 -85.894  1.00 38.00           O
ATOM   1727  OE2 GLU A 224     -22.441  30.526 -84.552  1.00 38.00           O
ATOM   1728  C   GLU A 224     -17.645  27.866 -87.086  1.00 38.00           C
ATOM   1729  O   GLU A 224     -17.972  27.084 -87.977  1.00 38.00           O
ATOM   1730  N   GLU A 225     -16.546  28.633 -87.160  1.00 23.23           N
ATOM   1731  CA  GLU A 225     -15.724  28.623 -88.328  1.00 23.23           C
ATOM   1732  CB  GLU A 225     -14.530  29.580 -88.205  1.00 23.23           C
ATOM   1733  CG  GLU A 225     -14.965  31.042 -88.086  1.00 23.23           C
ATOM   1734  CD  GLU A 225     -13.723  31.899 -87.901  1.00 23.23           C
ATOM   1735  OE1 GLU A 225     -12.596  31.344 -88.008  1.00 23.23           O
ATOM   1736  OE2 GLU A 225     -13.885  33.121 -87.644  1.00 23.23           O
ATOM   1737  C   GLU A 225     -15.192  27.208 -88.525  1.00 23.23           C
ATOM   1738  O   GLU A 225     -15.483  26.613 -89.598  1.00 23.23           O
ATOM   1739  OXT GLU A 225     -14.489  26.706 -87.607  1.00 23.23           O
TER    1740      GLU A 225
END
