# Supplementary material for: Proteome-wide prediction of targets for aspirin: new insight into the molecular mechanism of aspirin
Source: PeerJ. 2016 Mar 10;4:e1791. doi: 10.7717/peerj.1791 (PMC4793309; doi:10.7717/peerj.1791)
Supplement: File S1 — The raw data contains all strucures of the identified 79 proteins. The Protocols show how to prepare protein strucure and run CDOCKER. [file peerj-04-1791-s004.zip › 79_protein_strucures/NP_004778.1_28-259_41.489.pdb]

EXPDTA    THEORETICAL MODEL, MODELLER 9v7 2010/03/19 02:07:45
REMARK   6 MODELLER OBJECTIVE FUNCTION:      2149.6086
REMARK   6 MODELLER BEST TEMPLATE % SEQ ID:  41.489
ATOM      1  N   CYS A  28       8.349  12.444  -1.809  1.00 88.02           N
ATOM      2  CA  CYS A  28       9.788  12.565  -1.479  1.00 88.02           C
ATOM      3  CB  CYS A  28      10.600  12.975  -2.711  1.00 88.02           C
ATOM      4  SG  CYS A  28      10.644  11.717  -4.007  1.00 88.02           S
ATOM      5  C   CYS A  28      10.024  13.661  -0.508  1.00 88.02           C
ATOM      6  O   CYS A  28       9.237  14.603  -0.419  1.00 88.02           O
ATOM      7  N   PRO A  29      11.111  13.582   0.205  1.00 72.09           N
ATOM      8  CA  PRO A  29      11.438  14.663   1.080  1.00 72.09           C
ATOM      9  CD  PRO A  29      11.674  12.318   0.649  1.00 72.09           C
ATOM     10  CB  PRO A  29      12.643  14.186   1.885  1.00 72.09           C
ATOM     11  CG  PRO A  29      12.450  12.656   1.935  1.00 72.09           C
ATOM     12  C   PRO A  29      11.681  15.800   0.143  1.00 72.09           C
ATOM     13  O   PRO A  29      12.210  15.558  -0.940  1.00 72.09           O
ATOM     14  N   ALA A  30      11.327  17.036   0.532  1.00 36.75           N
ATOM     15  CA  ALA A  30      11.360  18.119  -0.408  1.00 36.75           C
ATOM     16  CB  ALA A  30      10.929  19.457   0.227  1.00 36.75           C
ATOM     17  C   ALA A  30      12.747  18.297  -0.943  1.00 36.75           C
ATOM     18  O   ALA A  30      12.946  18.421  -2.150  1.00 36.75           O
ATOM     19  N   GLN A  31      13.738  18.276  -0.043  1.00 97.16           N
ATOM     20  CA  GLN A  31      15.127  18.512  -0.310  1.00 97.16           C
ATOM     21  CB  GLN A  31      15.950  18.841   0.950  1.00 97.16           C
ATOM     22  CG  GLN A  31      15.566  20.184   1.581  1.00 97.16           C
ATOM     23  CD  GLN A  31      16.638  20.558   2.596  1.00 97.16           C
ATOM     24  OE1 GLN A  31      16.358  20.701   3.785  1.00 97.16           O
ATOM     25  NE2 GLN A  31      17.898  20.729   2.115  1.00 97.16           N
ATOM     26  C   GLN A  31      15.815  17.388  -1.049  1.00 97.16           C
ATOM     27  O   GLN A  31      16.949  17.568  -1.497  1.00 97.16           O
ATOM     28  N   CYS A  32      15.238  16.169  -1.116  1.00 74.28           N
ATOM     29  CA  CYS A  32      16.001  15.090  -1.699  1.00 74.28           C
ATOM     30  CB  CYS A  32      16.072  13.876  -0.748  1.00 74.28           C
ATOM     31  SG  CYS A  32      16.648  14.393   0.904  1.00 74.28           S
ATOM     32  C   CYS A  32      15.454  14.659  -3.040  1.00 74.28           C
ATOM     33  O   CYS A  32      14.524  15.267  -3.569  1.00 74.28           O
ATOM     34  N   SER A  33      16.073  13.606  -3.643  1.00 78.43           N
ATOM     35  CA  SER A  33      15.690  13.086  -4.938  1.00 78.43           C
ATOM     36  CB  SER A  33      16.832  13.129  -5.972  1.00 78.43           C
ATOM     37  OG  SER A  33      16.394  12.601  -7.217  1.00 78.43           O
ATOM     38  C   SER A  33      15.319  11.636  -4.771  1.00 78.43           C
ATOM     39  O   SER A  33      15.891  10.937  -3.937  1.00 78.43           O
ATOM     40  N   CYS A  34      14.348  11.132  -5.567  1.00 60.46           N
ATOM     41  CA  CYS A  34      13.964   9.764  -5.344  1.00 60.46           C
ATOM     42  CB  CYS A  34      12.501   9.585  -4.921  1.00 60.46           C
ATOM     43  SG  CYS A  34      12.125  10.480  -3.396  1.00 60.46           S
ATOM     44  C   CYS A  34      14.116   8.935  -6.577  1.00 60.46           C
ATOM     45  O   CYS A  34      13.448   9.159  -7.584  1.00 60.46           O
ATOM     46  N   SER A  35      14.989   7.915  -6.511  1.00 77.30           N
ATOM     47  CA  SER A  35      15.101   7.008  -7.613  1.00 77.30           C
ATOM     48  CB  SER A  35      16.557   6.706  -8.010  1.00 77.30           C
ATOM     49  OG  SER A  35      16.589   5.787  -9.092  1.00 77.30           O
ATOM     50  C   SER A  35      14.487   5.733  -7.139  1.00 77.30           C
ATOM     51  O   SER A  35      15.036   5.046  -6.279  1.00 77.30           O
ATOM     52  N   GLY A  36      13.315   5.387  -7.694  1.00 26.44           N
ATOM     53  CA  GLY A  36      12.674   4.186  -7.267  1.00 26.44           C
ATOM     54  C   GLY A  36      12.436   4.314  -5.797  1.00 26.44           C
ATOM     55  O   GLY A  36      11.917   5.321  -5.319  1.00 26.44           O
ATOM     56  N   SER A  37      12.780   3.244  -5.060  1.00101.21           N
ATOM     57  CA  SER A  37      12.654   3.159  -3.635  1.00101.21           C
ATOM     58  CB  SER A  37      12.528   1.703  -3.149  1.00101.21           C
ATOM     59  OG  SER A  37      12.283   1.676  -1.756  1.00101.21           O
ATOM     60  C   SER A  37      13.845   3.792  -2.979  1.00101.21           C
ATOM     61  O   SER A  37      13.958   3.778  -1.753  1.00101.21           O
ATOM     62  N   THR A  38      14.791   4.345  -3.763  1.00116.39           N
ATOM     63  CA  THR A  38      15.946   4.883  -3.106  1.00116.39           C
ATOM     64  CB  THR A  38      17.249   4.600  -3.787  1.00116.39           C
ATOM     65  OG1 THR A  38      18.314   4.778  -2.866  1.00116.39           O
ATOM     66  CG2 THR A  38      17.416   5.589  -4.950  1.00116.39           C
ATOM     67  C   THR A  38      15.805   6.367  -3.012  1.00116.39           C
ATOM     68  O   THR A  38      15.296   7.020  -3.922  1.00116.39           O
ATOM     69  N   VAL A  39      16.239   6.935  -1.870  1.00 53.94           N
ATOM     70  CA  VAL A  39      16.138   8.347  -1.667  1.00 53.94           C
ATOM     71  CB  VAL A  39      15.399   8.702  -0.409  1.00 53.94           C
ATOM     72  CG1 VAL A  39      15.383  10.232  -0.245  1.00 53.94           C
ATOM     73  CG2 VAL A  39      14.003   8.058  -0.473  1.00 53.94           C
ATOM     74  C   VAL A  39      17.534   8.882  -1.576  1.00 53.94           C
ATOM     75  O   VAL A  39      18.371   8.317  -0.872  1.00 53.94           O
ATOM     76  N   ASP A  40      17.828   9.987  -2.305  1.00 98.76           N
ATOM     77  CA  ASP A  40      19.174  10.493  -2.296  1.00 98.76           C
ATOM     78  CB  ASP A  40      19.876  10.378  -3.659  1.00 98.76           C
ATOM     79  CG  ASP A  40      21.374  10.415  -3.405  1.00 98.76           C
ATOM     80  OD1 ASP A  40      21.781  10.906  -2.319  1.00 98.76           O
ATOM     81  OD2 ASP A  40      22.135   9.935  -4.290  1.00 98.76           O
ATOM     82  C   ASP A  40      19.188  11.939  -1.872  1.00 98.76           C
ATOM     83  O   ASP A  40      18.837  12.845  -2.629  1.00 98.76           O
ATOM     84  N   CYS A  41      19.504  12.131  -0.575  1.00121.46           N
ATOM     85  CA  CYS A  41      19.691  13.323   0.207  1.00121.46           C
ATOM     86  CB  CYS A  41      19.274  13.115   1.664  1.00121.46           C
ATOM     87  SG  CYS A  41      17.497  12.744   1.737  1.00121.46           S
ATOM     88  C   CYS A  41      21.104  13.851   0.145  1.00121.46           C
ATOM     89  O   CYS A  41      21.455  14.780   0.872  1.00121.46           O
ATOM     90  N   HIS A  42      21.996  13.196  -0.614  1.00117.37           N
ATOM     91  CA  HIS A  42      23.400  13.532  -0.630  1.00117.37           C
ATOM     92  ND1 HIS A  42      26.411  13.906  -1.598  1.00117.37           N
ATOM     93  CG  HIS A  42      25.658  12.755  -1.584  1.00117.37           C
ATOM     94  CB  HIS A  42      24.161  12.712  -1.691  1.00117.37           C
ATOM     95  NE2 HIS A  42      27.844  12.212  -1.460  1.00117.37           N
ATOM     96  CD2 HIS A  42      26.550  11.730  -1.503  1.00117.37           C
ATOM     97  CE1 HIS A  42      27.712  13.523  -1.521  1.00117.37           C
ATOM     98  C   HIS A  42      23.633  14.986  -0.965  1.00117.37           C
ATOM     99  O   HIS A  42      23.003  15.546  -1.860  1.00117.37           O
ATOM    100  N   GLY A  43      24.545  15.639  -0.204  1.00 42.79           N
ATOM    101  CA  GLY A  43      25.060  16.958  -0.489  1.00 42.79           C
ATOM    102  C   GLY A  43      24.065  18.061  -0.255  1.00 42.79           C
ATOM    103  O   GLY A  43      24.256  19.175  -0.742  1.00 42.79           O
ATOM    104  N   LEU A  44      22.966  17.779   0.461  1.00137.01           N
ATOM    105  CA  LEU A  44      21.939  18.732   0.793  1.00137.01           C
ATOM    106  CB  LEU A  44      20.558  18.128   1.094  1.00137.01           C
ATOM    107  CG  LEU A  44      19.800  17.741  -0.192  1.00137.01           C
ATOM    108  CD1 LEU A  44      19.496  18.993  -1.043  1.00137.01           C
ATOM    109  CD2 LEU A  44      20.527  16.633  -0.967  1.00137.01           C
ATOM    110  C   LEU A  44      22.348  19.673   1.888  1.00137.01           C
ATOM    111  O   LEU A  44      21.659  20.662   2.130  1.00137.01           O
ATOM    112  N   ALA A  45      23.441  19.372   2.616  1.00 62.10           N
ATOM    113  CA  ALA A  45      23.873  20.192   3.721  1.00 62.10           C
ATOM    114  CB  ALA A  45      24.020  21.678   3.352  1.00 62.10           C
ATOM    115  C   ALA A  45      22.891  20.081   4.848  1.00 62.10           C
ATOM    116  O   ALA A  45      22.673  21.027   5.604  1.00 62.10           O
ATOM    117  N   LEU A  46      22.294  18.881   4.987  1.00 79.48           N
ATOM    118  CA  LEU A  46      21.315  18.576   5.995  1.00 79.48           C
ATOM    119  CB  LEU A  46      20.641  17.217   5.732  1.00 79.48           C
ATOM    120  CG  LEU A  46      19.908  17.122   4.380  1.00 79.48           C
ATOM    121  CD1 LEU A  46      19.263  15.740   4.201  1.00 79.48           C
ATOM    122  CD2 LEU A  46      18.904  18.271   4.202  1.00 79.48           C
ATOM    123  C   LEU A  46      21.934  18.491   7.360  1.00 79.48           C
ATOM    124  O   LEU A  46      22.930  17.801   7.582  1.00 79.48           O
ATOM    125  N   ARG A  47      21.376  19.272   8.304  1.00147.82           N
ATOM    126  CA  ARG A  47      21.740  19.217   9.694  1.00147.82           C
ATOM    127  CB  ARG A  47      21.387  20.505  10.439  1.00147.82           C
ATOM    128  CG  ARG A  47      22.202  21.692   9.933  1.00147.82           C
ATOM    129  CD  ARG A  47      22.163  22.876  10.889  1.00147.82           C
ATOM    130  NE  ARG A  47      22.513  22.342  12.237  1.00147.82           N
ATOM    131  CZ  ARG A  47      23.433  22.980  13.017  1.00147.82           C
ATOM    132  NH1 ARG A  47      24.025  24.128  12.576  1.00147.82           N
ATOM    133  NH2 ARG A  47      23.771  22.458  14.233  1.00147.82           N
ATOM    134  C   ARG A  47      21.057  18.068  10.383  1.00147.82           C
ATOM    135  O   ARG A  47      21.608  17.467  11.302  1.00147.82           O
ATOM    136  N   SER A  48      19.809  17.759   9.966  1.00 96.82           N
ATOM    137  CA  SER A  48      19.000  16.758  10.617  1.00 96.82           C
ATOM    138  CB  SER A  48      17.806  17.411  11.323  1.00 96.82           C
ATOM    139  OG  SER A  48      18.247  18.377  12.270  1.00 96.82           O
ATOM    140  C   SER A  48      18.391  15.915   9.534  1.00 96.82           C
ATOM    141  O   SER A  48      18.126  16.425   8.448  1.00 96.82           O
ATOM    142  N   VAL A  49      18.113  14.612   9.780  1.00145.74           N
ATOM    143  CA  VAL A  49      17.584  13.868   8.671  1.00145.74           C
ATOM    144  CB  VAL A  49      17.779  12.388   8.683  1.00145.74           C
ATOM    145  CG1 VAL A  49      19.210  12.067   9.148  1.00145.74           C
ATOM    146  CG2 VAL A  49      16.599  11.738   9.395  1.00145.74           C
ATOM    147  C   VAL A  49      16.111  14.127   8.575  1.00145.74           C
ATOM    148  O   VAL A  49      15.409  14.214   9.584  1.00145.74           O
ATOM    149  N   PRO A  50      15.630  14.222   7.361  1.00 91.91           N
ATOM    150  CA  PRO A  50      14.251  14.561   7.137  1.00 91.91           C
ATOM    151  CD  PRO A  50      16.478  14.587   6.239  1.00 91.91           C
ATOM    152  CB  PRO A  50      14.121  14.765   5.629  1.00 91.91           C
ATOM    153  CG  PRO A  50      15.530  15.231   5.212  1.00 91.91           C
ATOM    154  C   PRO A  50      13.290  13.572   7.722  1.00 91.91           C
ATOM    155  O   PRO A  50      13.425  12.373   7.483  1.00 91.91           O
ATOM    156  N   ARG A  51      12.293  14.077   8.475  1.00162.20           N
ATOM    157  CA  ARG A  51      11.322  13.262   9.149  1.00162.20           C
ATOM    158  CB  ARG A  51      10.413  14.044  10.118  1.00162.20           C
ATOM    159  CG  ARG A  51       9.582  15.136   9.447  1.00162.20           C
ATOM    160  CD  ARG A  51      10.285  16.492   9.389  1.00162.20           C
ATOM    161  NE  ARG A  51       9.397  17.429   8.646  1.00162.20           N
ATOM    162  CZ  ARG A  51       8.465  18.167   9.315  1.00162.20           C
ATOM    163  NH1 ARG A  51       8.365  18.074  10.673  1.00162.20           N
ATOM    164  NH2 ARG A  51       7.637  19.005   8.624  1.00162.20           N
ATOM    165  C   ARG A  51      10.429  12.563   8.169  1.00162.20           C
ATOM    166  O   ARG A  51      10.045  11.416   8.397  1.00162.20           O
ATOM    167  N   ASN A  52      10.065  13.229   7.055  1.00 71.09           N
ATOM    168  CA  ASN A  52       9.112  12.640   6.154  1.00 71.09           C
ATOM    169  CB  ASN A  52       8.239  13.703   5.463  1.00 71.09           C
ATOM    170  CG  ASN A  52       9.162  14.683   4.753  1.00 71.09           C
ATOM    171  OD1 ASN A  52      10.026  15.310   5.365  1.00 71.09           O
ATOM    172  ND2 ASN A  52       8.984  14.808   3.411  1.00 71.09           N
ATOM    173  C   ASN A  52       9.780  11.805   5.100  1.00 71.09           C
ATOM    174  O   ASN A  52       9.818  12.161   3.923  1.00 71.09           O
ATOM    175  N   ILE A  53      10.270  10.615   5.494  1.00124.04           N
ATOM    176  CA  ILE A  53      10.860   9.702   4.555  1.00124.04           C
ATOM    177  CB  ILE A  53      12.096   9.000   5.054  1.00124.04           C
ATOM    178  CG2 ILE A  53      12.450   7.885   4.054  1.00124.04           C
ATOM    179  CG1 ILE A  53      13.239  10.005   5.287  1.00124.04           C
ATOM    180  CD1 ILE A  53      13.671  10.740   4.020  1.00124.04           C
ATOM    181  C   ILE A  53       9.826   8.653   4.319  1.00124.04           C
ATOM    182  O   ILE A  53       9.223   8.135   5.260  1.00124.04           O
ATOM    183  N   PRO A  54       9.630   8.311   3.078  1.00 80.93           N
ATOM    184  CA  PRO A  54       8.595   7.395   2.701  1.00 80.93           C
ATOM    185  CD  PRO A  54      10.078   9.137   1.970  1.00 80.93           C
ATOM    186  CB  PRO A  54       8.634   7.347   1.174  1.00 80.93           C
ATOM    187  CG  PRO A  54       9.189   8.731   0.781  1.00 80.93           C
ATOM    188  C   PRO A  54       8.786   6.082   3.393  1.00 80.93           C
ATOM    189  O   PRO A  54       9.909   5.742   3.763  1.00 80.93           O
ATOM    190  N   ARG A  55       7.675   5.358   3.623  1.00108.42           N
ATOM    191  CA  ARG A  55       7.686   4.106   4.323  1.00108.42           C
ATOM    192  CB  ARG A  55       6.293   3.569   4.663  1.00108.42           C
ATOM    193  CG  ARG A  55       6.353   2.368   5.611  1.00108.42           C
ATOM    194  CD  ARG A  55       4.975   1.805   5.954  1.00108.42           C
ATOM    195  NE  ARG A  55       4.175   2.913   6.546  1.00108.42           N
ATOM    196  CZ  ARG A  55       3.924   2.960   7.888  1.00108.42           C
ATOM    197  NH1 ARG A  55       4.367   1.963   8.711  1.00108.42           N
ATOM    198  NH2 ARG A  55       3.217   4.007   8.401  1.00108.42           N
ATOM    199  C   ARG A  55       8.394   3.054   3.519  1.00108.42           C
ATOM    200  O   ARG A  55       8.959   2.120   4.083  1.00108.42           O
ATOM    201  N   ASN A  56       8.316   3.165   2.180  1.00 99.55           N
ATOM    202  CA  ASN A  56       8.824   2.253   1.182  1.00 99.55           C
ATOM    203  CB  ASN A  56       8.325   2.592  -0.236  1.00 99.55           C
ATOM    204  CG  ASN A  56       6.813   2.441  -0.317  1.00 99.55           C
ATOM    205  OD1 ASN A  56       6.172   3.043  -1.176  1.00 99.55           O
ATOM    206  ND2 ASN A  56       6.228   1.619   0.594  1.00 99.55           N
ATOM    207  C   ASN A  56      10.325   2.239   1.050  1.00 99.55           C
ATOM    208  O   ASN A  56      10.876   1.270   0.530  1.00 99.55           O
ATOM    209  N   THR A  57      11.029   3.317   1.450  1.00 77.90           N
ATOM    210  CA  THR A  57      12.427   3.461   1.118  1.00 77.90           C
ATOM    211  CB  THR A  57      13.078   4.668   1.727  1.00 77.90           C
ATOM    212  OG1 THR A  57      13.102   4.547   3.143  1.00 77.90           O
ATOM    213  CG2 THR A  57      12.296   5.924   1.307  1.00 77.90           C
ATOM    214  C   THR A  57      13.277   2.278   1.479  1.00 77.90           C
ATOM    215  O   THR A  57      13.349   1.849   2.632  1.00 77.90           O
ATOM    216  N   GLU A  58      13.896   1.684   0.432  1.00109.50           N
ATOM    217  CA  GLU A  58      14.853   0.619   0.559  1.00109.50           C
ATOM    218  CB  GLU A  58      15.032  -0.195  -0.728  1.00109.50           C
ATOM    219  CG  GLU A  58      15.593   0.625  -1.887  1.00109.50           C
ATOM    220  CD  GLU A  58      15.762  -0.326  -3.059  1.00109.50           C
ATOM    221  OE1 GLU A  58      15.849  -1.560  -2.808  1.00109.50           O
ATOM    222  OE2 GLU A  58      15.811   0.163  -4.217  1.00109.50           O
ATOM    223  C   GLU A  58      16.212   1.150   0.909  1.00109.50           C
ATOM    224  O   GLU A  58      16.935   0.542   1.697  1.00109.50           O
ATOM    225  N   ARG A  59      16.621   2.286   0.301  1.00122.75           N
ATOM    226  CA  ARG A  59      17.944   2.770   0.567  1.00122.75           C
ATOM    227  CB  ARG A  59      18.903   2.525  -0.597  1.00122.75           C
ATOM    228  CG  ARG A  59      19.110   1.030  -0.818  1.00122.75           C
ATOM    229  CD  ARG A  59      19.761   0.713  -2.156  1.00122.75           C
ATOM    230  NE  ARG A  59      18.806   1.190  -3.192  1.00122.75           N
ATOM    231  CZ  ARG A  59      19.144   1.129  -4.511  1.00122.75           C
ATOM    232  NH1 ARG A  59      20.375   0.668  -4.872  1.00122.75           N
ATOM    233  NH2 ARG A  59      18.249   1.524  -5.463  1.00122.75           N
ATOM    234  C   ARG A  59      17.865   4.230   0.825  1.00122.75           C
ATOM    235  O   ARG A  59      17.085   4.937   0.190  1.00122.75           O
ATOM    236  N   LEU A  60      18.666   4.709   1.800  1.00 83.13           N
ATOM    237  CA  LEU A  60      18.643   6.101   2.118  1.00 83.13           C
ATOM    238  CB  LEU A  60      18.083   6.408   3.519  1.00 83.13           C
ATOM    239  CG  LEU A  60      18.057   7.910   3.854  1.00 83.13           C
ATOM    240  CD1 LEU A  60      17.221   8.695   2.832  1.00 83.13           C
ATOM    241  CD2 LEU A  60      17.575   8.143   5.292  1.00 83.13           C
ATOM    242  C   LEU A  60      20.050   6.609   2.035  1.00 83.13           C
ATOM    243  O   LEU A  60      20.926   6.117   2.743  1.00 83.13           O
ATOM    244  N   ASP A  61      20.306   7.608   1.161  1.00 77.19           N
ATOM    245  CA  ASP A  61      21.650   8.094   0.985  1.00 77.19           C
ATOM    246  CB  ASP A  61      22.106   8.091  -0.484  1.00 77.19           C
ATOM    247  CG  ASP A  61      22.122   6.648  -0.958  1.00 77.19           C
ATOM    248  OD1 ASP A  61      22.059   5.746  -0.079  1.00 77.19           O
ATOM    249  OD2 ASP A  61      22.185   6.423  -2.197  1.00 77.19           O
ATOM    250  C   ASP A  61      21.752   9.521   1.459  1.00 77.19           C
ATOM    251  O   ASP A  61      21.385  10.459   0.753  1.00 77.19           O
ATOM    252  N   LEU A  62      22.181   9.677   2.721  1.00160.10           N
ATOM    253  CA  LEU A  62      22.473  10.862   3.485  1.00160.10           C
ATOM    254  CB  LEU A  62      21.987  10.783   4.930  1.00160.10           C
ATOM    255  CG  LEU A  62      20.453  10.876   5.000  1.00160.10           C
ATOM    256  CD1 LEU A  62      19.933  10.573   6.411  1.00160.10           C
ATOM    257  CD2 LEU A  62      19.973  12.244   4.482  1.00160.10           C
ATOM    258  C   LEU A  62      23.887  11.365   3.359  1.00160.10           C
ATOM    259  O   LEU A  62      24.358  12.098   4.227  1.00160.10           O
ATOM    260  N   ASN A  63      24.672  10.846   2.401  1.00100.66           N
ATOM    261  CA  ASN A  63      26.069  11.196   2.325  1.00100.66           C
ATOM    262  CB  ASN A  63      26.793  10.465   1.187  1.00100.66           C
ATOM    263  CG  ASN A  63      26.615   8.974   1.403  1.00100.66           C
ATOM    264  OD1 ASN A  63      26.566   8.198   0.451  1.00100.66           O
ATOM    265  ND2 ASN A  63      26.510   8.558   2.692  1.00100.66           N
ATOM    266  C   ASN A  63      26.272  12.669   2.097  1.00100.66           C
ATOM    267  O   ASN A  63      25.407  13.373   1.579  1.00100.66           O
ATOM    268  N   GLY A  64      27.445  13.178   2.544  1.00 43.64           N
ATOM    269  CA  GLY A  64      27.878  14.525   2.293  1.00 43.64           C
ATOM    270  C   GLY A  64      26.953  15.540   2.894  1.00 43.64           C
ATOM    271  O   GLY A  64      26.551  16.485   2.219  1.00 43.64           O
ATOM    272  N   ASN A  65      26.581  15.379   4.178  1.00 87.35           N
ATOM    273  CA  ASN A  65      25.732  16.336   4.831  1.00 87.35           C
ATOM    274  CB  ASN A  65      24.350  15.784   5.219  1.00 87.35           C
ATOM    275  CG  ASN A  65      23.526  15.704   3.944  1.00 87.35           C
ATOM    276  OD1 ASN A  65      23.130  16.722   3.378  1.00 87.35           O
ATOM    277  ND2 ASN A  65      23.275  14.457   3.464  1.00 87.35           N
ATOM    278  C   ASN A  65      26.432  16.748   6.083  1.00 87.35           C
ATOM    279  O   ASN A  65      27.559  16.323   6.321  1.00 87.35           O
ATOM    280  N   ASN A  66      25.828  17.656   6.884  1.00200.59           N
ATOM    281  CA  ASN A  66      26.495  17.993   8.110  1.00200.59           C
ATOM    282  CB  ASN A  66      26.982  19.460   8.166  1.00200.59           C
ATOM    283  CG  ASN A  66      25.853  20.446   7.900  1.00200.59           C
ATOM    284  OD1 ASN A  66      26.126  21.639   7.780  1.00200.59           O
ATOM    285  ND2 ASN A  66      24.585  19.966   7.796  1.00200.59           N
ATOM    286  C   ASN A  66      25.628  17.662   9.297  1.00200.59           C
ATOM    287  O   ASN A  66      25.383  18.499  10.164  1.00200.59           O
ATOM    288  N   ILE A  67      25.241  16.373   9.418  1.00 74.52           N
ATOM    289  CA  ILE A  67      24.367  15.857  10.448  1.00 74.52           C
ATOM    290  CB  ILE A  67      24.151  14.377  10.309  1.00 74.52           C
ATOM    291  CG2 ILE A  67      23.418  13.890  11.571  1.00 74.52           C
ATOM    292  CG1 ILE A  67      23.435  14.036   8.993  1.00 74.52           C
ATOM    293  CD1 ILE A  67      23.520  12.553   8.633  1.00 74.52           C
ATOM    294  C   ILE A  67      24.942  16.051  11.830  1.00 74.52           C
ATOM    295  O   ILE A  67      24.241  16.530  12.718  1.00 74.52           O
ATOM    296  N   THR A  68      26.225  15.685  12.025  1.00156.63           N
ATOM    297  CA  THR A  68      27.043  15.772  13.217  1.00156.63           C
ATOM    298  CB  THR A  68      26.983  17.095  13.941  1.00156.63           C
ATOM    299  OG1 THR A  68      28.154  17.245  14.728  1.00156.63           O
ATOM    300  CG2 THR A  68      25.772  17.128  14.892  1.00156.63           C
ATOM    301  C   THR A  68      26.797  14.687  14.238  1.00156.63           C
ATOM    302  O   THR A  68      27.653  14.498  15.103  1.00156.63           O
ATOM    303  N   ARG A  69      25.702  13.897  14.165  1.00230.61           N
ATOM    304  CA  ARG A  69      25.545  12.857  15.155  1.00230.61           C
ATOM    305  CB  ARG A  69      25.524  13.417  16.590  1.00230.61           C
ATOM    306  CG  ARG A  69      25.367  12.376  17.695  1.00230.61           C
ATOM    307  CD  ARG A  69      25.114  13.004  19.066  1.00230.61           C
ATOM    308  NE  ARG A  69      24.295  14.228  18.829  1.00230.61           N
ATOM    309  CZ  ARG A  69      23.013  14.118  18.373  1.00230.61           C
ATOM    310  NH1 ARG A  69      22.532  12.904  17.975  1.00230.61           N
ATOM    311  NH2 ARG A  69      22.224  15.228  18.280  1.00230.61           N
ATOM    312  C   ARG A  69      24.244  12.147  14.899  1.00230.61           C
ATOM    313  O   ARG A  69      23.336  12.681  14.267  1.00230.61           O
ATOM    314  N   ILE A  70      24.123  10.904  15.404  1.00114.41           N
ATOM    315  CA  ILE A  70      22.936  10.108  15.243  1.00114.41           C
ATOM    316  CB  ILE A  70      23.250   8.663  15.434  1.00114.41           C
ATOM    317  CG2 ILE A  70      21.978   7.801  15.453  1.00114.41           C
ATOM    318  CG1 ILE A  70      24.282   8.225  14.423  1.00114.41           C
ATOM    319  CD1 ILE A  70      24.761   6.844  14.787  1.00114.41           C
ATOM    320  C   ILE A  70      22.079  10.383  16.434  1.00114.41           C
ATOM    321  O   ILE A  70      22.445  10.049  17.560  1.00114.41           O
ATOM    322  N   THR A  71      20.901  10.983  16.224  1.00106.39           N
ATOM    323  CA  THR A  71      20.005  11.182  17.312  1.00106.39           C
ATOM    324  CB  THR A  71      19.042  12.298  17.073  1.00106.39           C
ATOM    325  OG1 THR A  71      18.295  12.053  15.891  1.00106.39           O
ATOM    326  CG2 THR A  71      19.841  13.606  16.944  1.00106.39           C
ATOM    327  C   THR A  71      19.236   9.914  17.477  1.00106.39           C
ATOM    328  O   THR A  71      19.160   9.094  16.563  1.00106.39           O
ATOM    329  N   LYS A  72      18.662   9.711  18.673  1.00117.54           N
ATOM    330  CA  LYS A  72      17.914   8.515  18.892  1.00117.54           C
ATOM    331  CB  LYS A  72      17.785   8.147  20.372  1.00117.54           C
ATOM    332  CG  LYS A  72      17.040   6.840  20.632  1.00117.54           C
ATOM    333  CD  LYS A  72      15.537   6.880  20.359  1.00117.54           C
ATOM    334  CE  LYS A  72      14.824   5.625  20.858  1.00117.54           C
ATOM    335  NZ  LYS A  72      13.362   5.792  20.723  1.00117.54           N
ATOM    336  C   LYS A  72      16.560   8.782  18.355  1.00117.54           C
ATOM    337  O   LYS A  72      15.898   9.747  18.731  1.00117.54           O
ATOM    338  N   THR A  73      16.127   7.912  17.437  1.00257.17           N
ATOM    339  CA  THR A  73      14.869   8.051  16.790  1.00257.17           C
ATOM    340  CB  THR A  73      15.011   8.699  15.448  1.00257.17           C
ATOM    341  OG1 THR A  73      15.785   9.881  15.585  1.00257.17           O
ATOM    342  CG2 THR A  73      13.607   9.048  14.901  1.00257.17           C
ATOM    343  C   THR A  73      14.523   6.634  16.540  1.00257.17           C
ATOM    344  O   THR A  73      14.617   5.806  17.442  1.00257.17           O
ATOM    345  N   ASP A  74      14.088   6.323  15.315  1.00239.90           N
ATOM    346  CA  ASP A  74      13.836   4.968  14.984  1.00239.90           C
ATOM    347  CB  ASP A  74      12.454   4.449  15.421  1.00239.90           C
ATOM    348  CG  ASP A  74      12.554   3.970  16.863  1.00239.90           C
ATOM    349  OD1 ASP A  74      13.474   3.156  17.143  1.00239.90           O
ATOM    350  OD2 ASP A  74      11.718   4.401  17.703  1.00239.90           O
ATOM    351  C   ASP A  74      13.943   4.762  13.499  1.00239.90           C
ATOM    352  O   ASP A  74      13.050   5.112  12.733  1.00239.90           O
ATOM    353  N   PHE A  75      15.068   4.153  13.084  1.00161.59           N
ATOM    354  CA  PHE A  75      15.326   3.573  11.799  1.00161.59           C
ATOM    355  CB  PHE A  75      16.604   2.702  11.724  1.00161.59           C
ATOM    356  CG  PHE A  75      17.907   3.364  12.039  1.00161.59           C
ATOM    357  CD1 PHE A  75      18.236   3.718  13.328  1.00161.59           C
ATOM    358  CD2 PHE A  75      18.837   3.558  11.047  1.00161.59           C
ATOM    359  CE1 PHE A  75      19.447   4.309  13.616  1.00161.59           C
ATOM    360  CE2 PHE A  75      20.056   4.138  11.333  1.00161.59           C
ATOM    361  CZ  PHE A  75      20.362   4.520  12.613  1.00161.59           C
ATOM    362  C   PHE A  75      14.326   2.460  11.839  1.00161.59           C
ATOM    363  O   PHE A  75      13.806   2.004  10.825  1.00161.59           O
ATOM    364  N   ALA A  76      14.050   2.000  13.072  1.00 66.82           N
ATOM    365  CA  ALA A  76      13.173   0.912  13.349  1.00 66.82           C
ATOM    366  CB  ALA A  76      12.850   0.792  14.847  1.00 66.82           C
ATOM    367  C   ALA A  76      11.890   1.224  12.643  1.00 66.82           C
ATOM    368  O   ALA A  76      11.152   0.323  12.253  1.00 66.82           O
ATOM    369  N   GLY A  77      11.579   2.523  12.499  1.00 44.47           N
ATOM    370  CA  GLY A  77      10.385   2.972  11.844  1.00 44.47           C
ATOM    371  C   GLY A  77      10.354   2.573  10.391  1.00 44.47           C
ATOM    372  O   GLY A  77       9.276   2.320   9.856  1.00 44.47           O
ATOM    373  N   LEU A  78      11.508   2.550   9.689  1.00 78.49           N
ATOM    374  CA  LEU A  78      11.457   2.236   8.281  1.00 78.49           C
ATOM    375  CB  LEU A  78      12.524   2.981   7.454  1.00 78.49           C
ATOM    376  CG  LEU A  78      12.406   4.515   7.554  1.00 78.49           C
ATOM    377  CD1 LEU A  78      13.392   5.222   6.612  1.00 78.49           C
ATOM    378  CD2 LEU A  78      10.950   4.971   7.370  1.00 78.49           C
ATOM    379  C   LEU A  78      11.692   0.767   8.113  1.00 78.49           C
ATOM    380  O   LEU A  78      12.824   0.289   8.134  1.00 78.49           O
ATOM    381  N   ARG A  79      10.598   0.031   7.862  1.00186.23           N
ATOM    382  CA  ARG A  79      10.554  -1.396   7.775  1.00186.23           C
ATOM    383  CB  ARG A  79       9.120  -1.908   7.580  1.00186.23           C
ATOM    384  CG  ARG A  79       8.446  -1.273   6.362  1.00186.23           C
ATOM    385  CD  ARG A  79       7.256  -2.054   5.807  1.00186.23           C
ATOM    386  NE  ARG A  79       6.310  -2.336   6.919  1.00186.23           N
ATOM    387  CZ  ARG A  79       5.198  -3.078   6.649  1.00186.23           C
ATOM    388  NH1 ARG A  79       4.974  -3.508   5.374  1.00186.23           N
ATOM    389  NH2 ARG A  79       4.326  -3.400   7.648  1.00186.23           N
ATOM    390  C   ARG A  79      11.383  -1.918   6.638  1.00186.23           C
ATOM    391  O   ARG A  79      11.895  -3.032   6.731  1.00186.23           O
ATOM    392  N   HIS A  80      11.509  -1.181   5.515  1.00134.26           N
ATOM    393  CA  HIS A  80      12.230  -1.774   4.421  1.00134.26           C
ATOM    394  ND1 HIS A  80      10.778  -4.099   2.613  1.00134.26           N
ATOM    395  CG  HIS A  80      10.453  -2.816   2.988  1.00134.26           C
ATOM    396  CB  HIS A  80      11.466  -1.724   3.093  1.00134.26           C
ATOM    397  NE2 HIS A  80       8.591  -4.083   3.001  1.00134.26           N
ATOM    398  CD2 HIS A  80       9.114  -2.820   3.223  1.00134.26           C
ATOM    399  CE1 HIS A  80       9.625  -4.813   2.636  1.00134.26           C
ATOM    400  C   HIS A  80      13.552  -1.123   4.157  1.00134.26           C
ATOM    401  O   HIS A  80      14.046  -1.196   3.033  1.00134.26           O
ATOM    402  N   LEU A  81      14.210  -0.534   5.167  1.00119.34           N
ATOM    403  CA  LEU A  81      15.466   0.097   4.879  1.00119.34           C
ATOM    404  CB  LEU A  81      15.754   1.290   5.814  1.00119.34           C
ATOM    405  CG  LEU A  81      17.044   2.065   5.490  1.00119.34           C
ATOM    406  CD1 LEU A  81      16.952   2.744   4.114  1.00119.34           C
ATOM    407  CD2 LEU A  81      17.395   3.061   6.609  1.00119.34           C
ATOM    408  C   LEU A  81      16.561  -0.914   5.074  1.00119.34           C
ATOM    409  O   LEU A  81      16.843  -1.313   6.205  1.00119.34           O
ATOM    410  N   ARG A  82      17.101  -1.448   3.948  1.00153.57           N
ATOM    411  CA  ARG A  82      18.210  -2.367   3.875  1.00153.57           C
ATOM    412  CB  ARG A  82      18.223  -3.109   2.539  1.00153.57           C
ATOM    413  CG  ARG A  82      17.055  -4.077   2.357  1.00153.57           C
ATOM    414  CD  ARG A  82      16.957  -4.571   0.916  1.00153.57           C
ATOM    415  NE  ARG A  82      18.309  -4.395   0.313  1.00153.57           N
ATOM    416  CZ  ARG A  82      18.535  -4.739  -0.988  1.00153.57           C
ATOM    417  NH1 ARG A  82      17.548  -5.335  -1.719  1.00153.57           N
ATOM    418  NH2 ARG A  82      19.746  -4.483  -1.563  1.00153.57           N
ATOM    419  C   ARG A  82      19.554  -1.704   3.998  1.00153.57           C
ATOM    420  O   ARG A  82      20.416  -2.168   4.745  1.00153.57           O
ATOM    421  N   VAL A  83      19.789  -0.599   3.247  1.00127.02           N
ATOM    422  CA  VAL A  83      21.100  -0.012   3.311  1.00127.02           C
ATOM    423  CB  VAL A  83      22.006  -0.338   2.164  1.00127.02           C
ATOM    424  CG1 VAL A  83      22.310  -1.848   2.217  1.00127.02           C
ATOM    425  CG2 VAL A  83      21.353   0.131   0.861  1.00127.02           C
ATOM    426  C   VAL A  83      21.006   1.458   3.510  1.00127.02           C
ATOM    427  O   VAL A  83      20.135   2.145   2.977  1.00127.02           O
ATOM    428  N   LEU A  84      21.959   1.963   4.313  1.00114.71           N
ATOM    429  CA  LEU A  84      21.915   3.288   4.833  1.00114.71           C
ATOM    430  CB  LEU A  84      21.555   3.133   6.308  1.00114.71           C
ATOM    431  CG  LEU A  84      21.539   4.358   7.202  1.00114.71           C
ATOM    432  CD1 LEU A  84      20.539   5.416   6.706  1.00114.71           C
ATOM    433  CD2 LEU A  84      21.282   3.853   8.635  1.00114.71           C
ATOM    434  C   LEU A  84      23.269   3.894   4.693  1.00114.71           C
ATOM    435  O   LEU A  84      24.262   3.293   5.102  1.00114.71           O
ATOM    436  N   GLN A  85      23.376   5.100   4.093  1.00161.69           N
ATOM    437  CA  GLN A  85      24.710   5.604   4.057  1.00161.69           C
ATOM    438  CB  GLN A  85      25.472   5.330   2.752  1.00161.69           C
ATOM    439  CG  GLN A  85      24.832   5.850   1.476  1.00161.69           C
ATOM    440  CD  GLN A  85      25.791   5.437   0.375  1.00161.69           C
ATOM    441  OE1 GLN A  85      26.854   4.879   0.651  1.00161.69           O
ATOM    442  NE2 GLN A  85      25.427   5.723  -0.905  1.00161.69           N
ATOM    443  C   GLN A  85      24.810   7.035   4.484  1.00161.69           C
ATOM    444  O   GLN A  85      24.223   7.943   3.900  1.00161.69           O
ATOM    445  N   LEU A  86      25.465   7.190   5.650  1.00196.81           N
ATOM    446  CA  LEU A  86      25.884   8.350   6.383  1.00196.81           C
ATOM    447  CB  LEU A  86      25.585   8.346   7.874  1.00196.81           C
ATOM    448  CG  LEU A  86      24.073   8.472   8.060  1.00196.81           C
ATOM    449  CD1 LEU A  86      23.709   9.160   9.374  1.00196.81           C
ATOM    450  CD2 LEU A  86      23.431   9.125   6.849  1.00196.81           C
ATOM    451  C   LEU A  86      27.273   8.859   6.129  1.00196.81           C
ATOM    452  O   LEU A  86      27.832   9.506   7.011  1.00196.81           O
ATOM    453  N   MET A  87      27.964   8.434   5.065  1.00167.37           N
ATOM    454  CA  MET A  87      29.351   8.806   4.915  1.00167.37           C
ATOM    455  CB  MET A  87      29.979   8.135   3.681  1.00167.37           C
ATOM    456  CG  MET A  87      29.378   8.618   2.361  1.00167.37           C
ATOM    457  SD  MET A  87      29.392   7.394   1.015  1.00167.37           S
ATOM    458  CE  MET A  87      31.173   7.069   1.107  1.00167.37           C
ATOM    459  C   MET A  87      29.567  10.299   4.855  1.00167.37           C
ATOM    460  O   MET A  87      28.695  11.070   4.457  1.00167.37           O
ATOM    461  N   GLU A  88      30.779  10.726   5.284  1.00 86.17           N
ATOM    462  CA  GLU A  88      31.245  12.088   5.278  1.00 86.17           C
ATOM    463  CB  GLU A  88      31.639  12.578   3.877  1.00 86.17           C
ATOM    464  CG  GLU A  88      32.803  11.769   3.300  1.00 86.17           C
ATOM    465  CD  GLU A  88      33.348  12.495   2.082  1.00 86.17           C
ATOM    466  OE1 GLU A  88      33.875  13.624   2.266  1.00 86.17           O
ATOM    467  OE2 GLU A  88      33.254  11.936   0.956  1.00 86.17           O
ATOM    468  C   GLU A  88      30.226  13.018   5.861  1.00 86.17           C
ATOM    469  O   GLU A  88      29.693  13.875   5.156  1.00 86.17           O
ATOM    470  N   ASN A  89      29.917  12.849   7.169  1.00130.05           N
ATOM    471  CA  ASN A  89      28.962  13.696   7.829  1.00130.05           C
ATOM    472  CB  ASN A  89      27.683  12.955   8.253  1.00130.05           C
ATOM    473  CG  ASN A  89      26.708  12.986   7.086  1.00130.05           C
ATOM    474  OD1 ASN A  89      26.101  14.024   6.829  1.00130.05           O
ATOM    475  ND2 ASN A  89      26.550  11.845   6.368  1.00130.05           N
ATOM    476  C   ASN A  89      29.522  14.304   9.084  1.00130.05           C
ATOM    477  O   ASN A  89      28.774  14.915   9.846  1.00130.05           O
ATOM    478  N   LYS A  90      30.841  14.203   9.325  1.00125.07           N
ATOM    479  CA  LYS A  90      31.410  14.793  10.506  1.00125.07           C
ATOM    480  CB  LYS A  90      31.290  16.334  10.521  1.00125.07           C
ATOM    481  CG  LYS A  90      32.038  17.018  11.673  1.00125.07           C
ATOM    482  CD  LYS A  90      32.111  18.547  11.561  1.00125.07           C
ATOM    483  CE  LYS A  90      33.263  19.078  10.703  1.00125.07           C
ATOM    484  NZ  LYS A  90      33.110  20.538  10.502  1.00125.07           N
ATOM    485  C   LYS A  90      30.714  14.256  11.725  1.00125.07           C
ATOM    486  O   LYS A  90      30.472  14.998  12.675  1.00125.07           O
ATOM    487  N   ILE A  91      30.392  12.943  11.757  1.00134.55           N
ATOM    488  CA  ILE A  91      29.714  12.413  12.909  1.00134.55           C
ATOM    489  CB  ILE A  91      28.908  11.172  12.669  1.00134.55           C
ATOM    490  CG2 ILE A  91      27.837  11.520  11.622  1.00134.55           C
ATOM    491  CG1 ILE A  91      29.826  10.005  12.283  1.00134.55           C
ATOM    492  CD1 ILE A  91      29.216   8.614  12.435  1.00134.55           C
ATOM    493  C   ILE A  91      30.715  12.071  13.968  1.00134.55           C
ATOM    494  O   ILE A  91      31.710  11.393  13.712  1.00134.55           O
ATOM    495  N   SER A  92      30.498  12.659  15.165  1.00135.60           N
ATOM    496  CA  SER A  92      31.236  12.454  16.384  1.00135.60           C
ATOM    497  CB  SER A  92      31.340  13.734  17.231  1.00135.60           C
ATOM    498  OG  SER A  92      32.073  13.478  18.419  1.00135.60           O
ATOM    499  C   SER A  92      30.618  11.395  17.266  1.00135.60           C
ATOM    500  O   SER A  92      31.204  11.055  18.291  1.00135.60           O
ATOM    501  N   THR A  93      29.386  10.911  16.999  1.00136.37           N
ATOM    502  CA  THR A  93      28.880   9.889  17.889  1.00136.37           C
ATOM    503  CB  THR A  93      28.802  10.279  19.344  1.00136.37           C
ATOM    504  OG1 THR A  93      28.675   9.117  20.152  1.00136.37           O
ATOM    505  CG2 THR A  93      27.610  11.223  19.563  1.00136.37           C
ATOM    506  C   THR A  93      27.510   9.447  17.464  1.00136.37           C
ATOM    507  O   THR A  93      26.948   9.945  16.489  1.00136.37           O
ATOM    508  N   ILE A  94      26.951   8.472  18.220  1.00 98.47           N
ATOM    509  CA  ILE A  94      25.687   7.848  17.947  1.00 98.47           C
ATOM    510  CB  ILE A  94      25.895   6.386  17.700  1.00 98.47           C
ATOM    511  CG2 ILE A  94      24.530   5.710  17.471  1.00 98.47           C
ATOM    512  CG1 ILE A  94      26.965   6.175  16.612  1.00 98.47           C
ATOM    513  CD1 ILE A  94      27.476   4.737  16.534  1.00 98.47           C
ATOM    514  C   ILE A  94      24.901   7.857  19.224  1.00 98.47           C
ATOM    515  O   ILE A  94      25.368   7.351  20.245  1.00 98.47           O
ATOM    516  N   GLU A  95      23.663   8.379  19.201  1.00 51.64           N
ATOM    517  CA  GLU A  95      22.904   8.350  20.416  1.00 51.64           C
ATOM    518  CB  GLU A  95      21.624   9.209  20.377  1.00 51.64           C
ATOM    519  CG  GLU A  95      21.931  10.711  20.304  1.00 51.64           C
ATOM    520  CD  GLU A  95      20.662  11.500  20.601  1.00 51.64           C
ATOM    521  OE1 GLU A  95      19.605  10.857  20.832  1.00 51.64           O
ATOM    522  OE2 GLU A  95      20.735  12.758  20.610  1.00 51.64           O
ATOM    523  C   GLU A  95      22.554   6.919  20.671  1.00 51.64           C
ATOM    524  O   GLU A  95      22.387   6.131  19.742  1.00 51.64           O
ATOM    525  N   ARG A  96      22.462   6.536  21.955  1.00153.47           N
ATOM    526  CA  ARG A  96      22.223   5.164  22.275  1.00153.47           C
ATOM    527  CB  ARG A  96      22.536   4.829  23.745  1.00153.47           C
ATOM    528  CG  ARG A  96      21.801   5.706  24.760  1.00153.47           C
ATOM    529  CD  ARG A  96      22.740   6.465  25.708  1.00153.47           C
ATOM    530  NE  ARG A  96      22.954   7.841  25.179  1.00153.47           N
ATOM    531  CZ  ARG A  96      23.233   8.860  26.045  1.00153.47           C
ATOM    532  NH1 ARG A  96      23.388   8.605  27.378  1.00153.47           N
ATOM    533  NH2 ARG A  96      23.354  10.139  25.582  1.00153.47           N
ATOM    534  C   ARG A  96      20.811   4.778  21.950  1.00153.47           C
ATOM    535  O   ARG A  96      19.872   5.553  22.112  1.00153.47           O
ATOM    536  N   GLY A  97      20.654   3.541  21.435  1.00 32.70           N
ATOM    537  CA  GLY A  97      19.375   2.961  21.143  1.00 32.70           C
ATOM    538  C   GLY A  97      18.813   3.512  19.868  1.00 32.70           C
ATOM    539  O   GLY A  97      17.616   3.393  19.612  1.00 32.70           O
ATOM    540  N   ALA A  98      19.652   4.136  19.030  1.00 52.21           N
ATOM    541  CA  ALA A  98      19.130   4.670  17.810  1.00 52.21           C
ATOM    542  CB  ALA A  98      20.197   5.427  17.004  1.00 52.21           C
ATOM    543  C   ALA A  98      18.616   3.545  16.956  1.00 52.21           C
ATOM    544  O   ALA A  98      17.550   3.642  16.356  1.00 52.21           O
ATOM    545  N   PHE A  99      19.393   2.452  16.895  1.00124.34           N
ATOM    546  CA  PHE A  99      19.222   1.224  16.157  1.00124.34           C
ATOM    547  CB  PHE A  99      20.500   0.368  16.138  1.00124.34           C
ATOM    548  CG  PHE A  99      21.477   1.003  15.218  1.00124.34           C
ATOM    549  CD1 PHE A  99      21.453   0.692  13.880  1.00124.34           C
ATOM    550  CD2 PHE A  99      22.412   1.901  15.680  1.00124.34           C
ATOM    551  CE1 PHE A  99      22.346   1.263  13.009  1.00124.34           C
ATOM    552  CE2 PHE A  99      23.310   2.479  14.810  1.00124.34           C
ATOM    553  CZ  PHE A  99      23.279   2.161  13.476  1.00124.34           C
ATOM    554  C   PHE A  99      18.176   0.336  16.757  1.00124.34           C
ATOM    555  O   PHE A  99      17.768  -0.643  16.135  1.00124.34           O
ATOM    556  N   GLN A 100      17.854   0.574  18.040  1.00151.04           N
ATOM    557  CA  GLN A 100      16.971  -0.217  18.845  1.00151.04           C
ATOM    558  CB  GLN A 100      17.785  -0.908  19.951  1.00151.04           C
ATOM    559  CG  GLN A 100      17.030  -1.817  20.916  1.00151.04           C
ATOM    560  CD  GLN A 100      18.055  -2.214  21.968  1.00151.04           C
ATOM    561  OE1 GLN A 100      19.258  -2.065  21.752  1.00151.04           O
ATOM    562  NE2 GLN A 100      17.579  -2.712  23.138  1.00151.04           N
ATOM    563  C   GLN A 100      16.073   0.783  19.498  1.00151.04           C
ATOM    564  O   GLN A 100      15.282   1.440  18.823  1.00151.04           O
ATOM    565  N   ASP A 101      16.140   0.856  20.843  1.00260.27           N
ATOM    566  CA  ASP A 101      15.461   1.865  21.603  1.00260.27           C
ATOM    567  CB  ASP A 101      14.416   1.334  22.600  1.00260.27           C
ATOM    568  CG  ASP A 101      13.646   2.538  23.130  1.00260.27           C
ATOM    569  OD1 ASP A 101      13.348   3.457  22.322  1.00260.27           O
ATOM    570  OD2 ASP A 101      13.335   2.547  24.352  1.00260.27           O
ATOM    571  C   ASP A 101      16.536   2.528  22.405  1.00260.27           C
ATOM    572  O   ASP A 101      17.496   1.876  22.813  1.00260.27           O
ATOM    573  N   LEU A 102      16.403   3.844  22.656  1.00262.67           N
ATOM    574  CA  LEU A 102      17.434   4.559  23.349  1.00262.67           C
ATOM    575  CB  LEU A 102      17.133   6.070  23.463  1.00262.67           C
ATOM    576  CG  LEU A 102      18.303   6.997  23.862  1.00262.67           C
ATOM    577  CD1 LEU A 102      17.867   8.468  23.780  1.00262.67           C
ATOM    578  CD2 LEU A 102      18.896   6.672  25.236  1.00262.67           C
ATOM    579  C   LEU A 102      17.503   3.969  24.714  1.00262.67           C
ATOM    580  O   LEU A 102      16.486   3.586  25.290  1.00262.67           O
ATOM    581  N   LYS A 103      18.727   3.861  25.252  1.00233.69           N
ATOM    582  CA  LYS A 103      18.916   3.284  26.542  1.00233.69           C
ATOM    583  CB  LYS A 103      20.383   3.322  27.005  1.00233.69           C
ATOM    584  CG  LYS A 103      20.687   2.442  28.218  1.00233.69           C
ATOM    585  CD  LYS A 103      22.187   2.189  28.401  1.00233.69           C
ATOM    586  CE  LYS A 103      22.530   1.148  29.471  1.00233.69           C
ATOM    587  NZ  LYS A 103      23.984   1.171  29.752  1.00233.69           N
ATOM    588  C   LYS A 103      18.084   4.079  27.488  1.00233.69           C
ATOM    589  O   LYS A 103      17.693   5.209  27.205  1.00233.69           O
ATOM    590  N   GLU A 104      17.735   3.480  28.630  1.00225.76           N
ATOM    591  CA  GLU A 104      16.913   4.218  29.531  1.00225.76           C
ATOM    592  CB  GLU A 104      15.525   3.597  29.718  1.00225.76           C
ATOM    593  CG  GLU A 104      14.484   4.628  30.143  1.00225.76           C
ATOM    594  CD  GLU A 104      13.145   4.141  29.613  1.00225.76           C
ATOM    595  OE1 GLU A 104      12.561   3.211  30.231  1.00225.76           O
ATOM    596  OE2 GLU A 104      12.692   4.686  28.570  1.00225.76           O
ATOM    597  C   GLU A 104      17.645   4.274  30.826  1.00225.76           C
ATOM    598  O   GLU A 104      18.851   4.520  30.833  1.00225.76           O
ATOM    599  N   LEU A 105      16.931   4.070  31.954  1.00237.80           N
ATOM    600  CA  LEU A 105      17.555   4.144  33.246  1.00237.80           C
ATOM    601  CB  LEU A 105      16.584   3.770  34.396  1.00237.80           C
ATOM    602  CG  LEU A 105      17.179   3.728  35.821  1.00237.80           C
ATOM    603  CD1 LEU A 105      16.058   3.707  36.872  1.00237.80           C
ATOM    604  CD2 LEU A 105      18.107   2.516  36.017  1.00237.80           C
ATOM    605  C   LEU A 105      18.750   3.246  33.251  1.00237.80           C
ATOM    606  O   LEU A 105      18.643   2.022  33.241  1.00237.80           O
ATOM    607  N   GLU A 106      19.930   3.896  33.268  1.00148.87           N
ATOM    608  CA  GLU A 106      21.250   3.328  33.236  1.00148.87           C
ATOM    609  CB  GLU A 106      22.321   4.420  33.057  1.00148.87           C
ATOM    610  CG  GLU A 106      22.276   5.455  34.190  1.00148.87           C
ATOM    611  CD  GLU A 106      23.223   6.613  33.896  1.00148.87           C
ATOM    612  OE1 GLU A 106      24.076   6.479  32.979  1.00148.87           O
ATOM    613  OE2 GLU A 106      23.098   7.657  34.592  1.00148.87           O
ATOM    614  C   GLU A 106      21.592   2.613  34.510  1.00148.87           C
ATOM    615  O   GLU A 106      22.213   1.553  34.483  1.00148.87           O
ATOM    616  N   ARG A 107      21.186   3.165  35.666  1.00224.32           N
ATOM    617  CA  ARG A 107      21.692   2.632  36.900  1.00224.32           C
ATOM    618  CB  ARG A 107      21.281   3.442  38.138  1.00224.32           C
ATOM    619  CG  ARG A 107      22.178   4.663  38.325  1.00224.32           C
ATOM    620  CD  ARG A 107      23.367   4.384  39.249  1.00224.32           C
ATOM    621  NE  ARG A 107      24.423   5.394  38.958  1.00224.32           N
ATOM    622  CZ  ARG A 107      25.504   5.023  38.206  1.00224.32           C
ATOM    623  NH1 ARG A 107      25.644   3.722  37.817  1.00224.32           N
ATOM    624  NH2 ARG A 107      26.443   5.945  37.853  1.00224.32           N
ATOM    625  C   ARG A 107      21.313   1.210  37.126  1.00224.32           C
ATOM    626  O   ARG A 107      20.137   0.859  37.205  1.00224.32           O
ATOM    627  N   LEU A 108      22.362   0.365  37.237  1.00181.63           N
ATOM    628  CA  LEU A 108      22.270  -1.021  37.591  1.00181.63           C
ATOM    629  CB  LEU A 108      22.246  -1.969  36.378  1.00181.63           C
ATOM    630  CG  LEU A 108      21.052  -1.764  35.431  1.00181.63           C
ATOM    631  CD1 LEU A 108      21.005  -2.852  34.347  1.00181.63           C
ATOM    632  CD2 LEU A 108      19.736  -1.662  36.208  1.00181.63           C
ATOM    633  C   LEU A 108      23.561  -1.329  38.288  1.00181.63           C
ATOM    634  O   LEU A 108      24.496  -1.819  37.658  1.00181.63           O
ATOM    635  N   ARG A 109      23.677  -1.055  39.602  1.00180.27           N
ATOM    636  CA  ARG A 109      24.947  -1.353  40.204  1.00180.27           C
ATOM    637  CB  ARG A 109      25.152  -0.833  41.638  1.00180.27           C
ATOM    638  CG  ARG A 109      25.542   0.647  41.658  1.00180.27           C
ATOM    639  CD  ARG A 109      26.967   0.938  41.158  1.00180.27           C
ATOM    640  NE  ARG A 109      27.908   1.032  42.319  1.00180.27           N
ATOM    641  CZ  ARG A 109      28.686  -0.010  42.741  1.00180.27           C
ATOM    642  NH1 ARG A 109      28.575  -1.247  42.174  1.00180.27           N
ATOM    643  NH2 ARG A 109      29.602   0.196  43.734  1.00180.27           N
ATOM    644  C   ARG A 109      25.181  -2.822  40.218  1.00180.27           C
ATOM    645  O   ARG A 109      26.265  -3.279  39.861  1.00180.27           O
ATOM    646  N   LEU A 110      24.175  -3.633  40.605  1.00255.45           N
ATOM    647  CA  LEU A 110      24.513  -5.023  40.636  1.00255.45           C
ATOM    648  CB  LEU A 110      23.782  -5.856  41.708  1.00255.45           C
ATOM    649  CG  LEU A 110      24.306  -7.305  41.782  1.00255.45           C
ATOM    650  CD1 LEU A 110      25.801  -7.316  42.145  1.00255.45           C
ATOM    651  CD2 LEU A 110      23.465  -8.172  42.735  1.00255.45           C
ATOM    652  C   LEU A 110      24.145  -5.607  39.326  1.00255.45           C
ATOM    653  O   LEU A 110      22.974  -5.638  38.949  1.00255.45           O
ATOM    654  N   ASN A 111      25.153  -6.100  38.582  1.00232.37           N
ATOM    655  CA  ASN A 111      24.805  -6.705  37.342  1.00232.37           C
ATOM    656  CB  ASN A 111      25.970  -6.867  36.352  1.00232.37           C
ATOM    657  CG  ASN A 111      25.447  -7.518  35.075  1.00232.37           C
ATOM    658  OD1 ASN A 111      26.235  -7.986  34.255  1.00232.37           O
ATOM    659  ND2 ASN A 111      24.096  -7.553  34.888  1.00232.37           N
ATOM    660  C   ASN A 111      24.341  -8.069  37.689  1.00232.37           C
ATOM    661  O   ASN A 111      25.127  -8.936  38.069  1.00232.37           O
ATOM    662  N   ARG A 112      23.016  -8.266  37.599  1.00356.16           N
ATOM    663  CA  ARG A 112      22.418  -9.542  37.808  1.00356.16           C
ATOM    664  CB  ARG A 112      21.637  -9.660  39.131  1.00356.16           C
ATOM    665  CG  ARG A 112      20.987 -11.028  39.360  1.00356.16           C
ATOM    666  CD  ARG A 112      21.976 -12.198  39.444  1.00356.16           C
ATOM    667  NE  ARG A 112      23.015 -11.882  40.468  1.00356.16           N
ATOM    668  CZ  ARG A 112      24.338 -11.968  40.134  1.00356.16           C
ATOM    669  NH1 ARG A 112      24.693 -12.339  38.868  1.00356.16           N
ATOM    670  NH2 ARG A 112      25.304 -11.680  41.051  1.00356.16           N
ATOM    671  C   ARG A 112      21.457  -9.675  36.682  1.00356.16           C
ATOM    672  O   ARG A 112      20.969  -8.677  36.154  1.00356.16           O
ATOM    673  N   ASN A 113      21.189 -10.913  36.247  1.00204.52           N
ATOM    674  CA  ASN A 113      20.274 -11.065  35.167  1.00204.52           C
ATOM    675  CB  ASN A 113      20.455 -12.368  34.381  1.00204.52           C
ATOM    676  CG  ASN A 113      21.604 -12.093  33.429  1.00204.52           C
ATOM    677  OD1 ASN A 113      21.899 -10.930  33.155  1.00204.52           O
ATOM    678  ND2 ASN A 113      22.252 -13.164  32.900  1.00204.52           N
ATOM    679  C   ASN A 113      18.889 -11.000  35.702  1.00204.52           C
ATOM    680  O   ASN A 113      18.648 -11.214  36.889  1.00204.52           O
ATOM    681  N   HIS A 114      17.947 -10.649  34.814  1.00209.23           N
ATOM    682  CA  HIS A 114      16.568 -10.587  35.170  1.00209.23           C
ATOM    683  ND1 HIS A 114      17.173  -7.835  33.406  1.00209.23           N
ATOM    684  CG  HIS A 114      16.083  -8.314  34.100  1.00209.23           C
ATOM    685  CB  HIS A 114      15.708  -9.769  34.183  1.00209.23           C
ATOM    686  NE2 HIS A 114      16.168  -6.065  34.299  1.00209.23           N
ATOM    687  CD2 HIS A 114      15.480  -7.216  34.639  1.00209.23           C
ATOM    688  CE1 HIS A 114      17.175  -6.487  33.556  1.00209.23           C
ATOM    689  C   HIS A 114      16.080 -11.998  35.148  1.00209.23           C
ATOM    690  O   HIS A 114      16.811 -12.916  34.773  1.00209.23           O
ATOM    691  N   LEU A 115      14.839 -12.205  35.614  1.00217.87           N
ATOM    692  CA  LEU A 115      14.288 -13.521  35.575  1.00217.87           C
ATOM    693  CB  LEU A 115      13.012 -13.685  36.417  1.00217.87           C
ATOM    694  CG  LEU A 115      13.291 -13.442  37.917  1.00217.87           C
ATOM    695  CD1 LEU A 115      12.105 -13.861  38.795  1.00217.87           C
ATOM    696  CD2 LEU A 115      14.614 -14.090  38.354  1.00217.87           C
ATOM    697  C   LEU A 115      14.016 -13.809  34.135  1.00217.87           C
ATOM    698  O   LEU A 115      13.827 -12.900  33.329  1.00217.87           O
ATOM    699  N   GLN A 116      14.017 -15.103  33.783  1.00283.32           N
ATOM    700  CA  GLN A 116      13.927 -15.539  32.420  1.00283.32           C
ATOM    701  CB  GLN A 116      14.112 -17.058  32.291  1.00283.32           C
ATOM    702  CG  GLN A 116      13.079 -17.894  33.050  1.00283.32           C
ATOM    703  CD  GLN A 116      13.591 -19.329  33.041  1.00283.32           C
ATOM    704  OE1 GLN A 116      14.797 -19.557  33.125  1.00283.32           O
ATOM    705  NE2 GLN A 116      12.666 -20.316  32.927  1.00283.32           N
ATOM    706  C   GLN A 116      12.638 -15.121  31.784  1.00283.32           C
ATOM    707  O   GLN A 116      11.577 -15.136  32.409  1.00283.32           O
ATOM    708  N   LEU A 117      12.743 -14.716  30.499  1.00293.36           N
ATOM    709  CA  LEU A 117      11.655 -14.245  29.686  1.00293.36           C
ATOM    710  CB  LEU A 117      11.774 -12.742  29.363  1.00293.36           C
ATOM    711  CG  LEU A 117      10.526 -12.130  28.703  1.00293.36           C
ATOM    712  CD1 LEU A 117       9.321 -12.160  29.660  1.00293.36           C
ATOM    713  CD2 LEU A 117      10.813 -10.721  28.157  1.00293.36           C
ATOM    714  C   LEU A 117      11.704 -15.035  28.401  1.00293.36           C
ATOM    715  O   LEU A 117      12.290 -16.116  28.367  1.00293.36           O
ATOM    716  N   PHE A 118      11.051 -14.537  27.322  1.00271.19           N
ATOM    717  CA  PHE A 118      11.038 -15.220  26.049  1.00271.19           C
ATOM    718  CB  PHE A 118       9.851 -14.886  25.123  1.00271.19           C
ATOM    719  CG  PHE A 118       8.624 -15.612  25.560  1.00271.19           C
ATOM    720  CD1 PHE A 118       8.402 -16.889  25.104  1.00271.19           C
ATOM    721  CD2 PHE A 118       7.710 -15.031  26.404  1.00271.19           C
ATOM    722  CE1 PHE A 118       7.280 -17.589  25.479  1.00271.19           C
ATOM    723  CE2 PHE A 118       6.586 -15.727  26.785  1.00271.19           C
ATOM    724  CZ  PHE A 118       6.370 -17.005  26.323  1.00271.19           C
ATOM    725  C   PHE A 118      12.247 -14.858  25.247  1.00271.19           C
ATOM    726  O   PHE A 118      12.644 -13.699  25.117  1.00271.19           O
ATOM    727  N   PRO A 119      12.841 -15.888  24.724  1.00173.70           N
ATOM    728  CA  PRO A 119      13.987 -15.818  23.863  1.00173.70           C
ATOM    729  CD  PRO A 119      12.344 -17.241  24.892  1.00173.70           C
ATOM    730  CB  PRO A 119      14.414 -17.264  23.644  1.00173.70           C
ATOM    731  CG  PRO A 119      13.115 -18.066  23.851  1.00173.70           C
ATOM    732  C   PRO A 119      13.652 -15.153  22.569  1.00173.70           C
ATOM    733  O   PRO A 119      14.541 -14.557  21.964  1.00173.70           O
ATOM    734  N   GLU A 120      12.391 -15.253  22.106  1.00202.77           N
ATOM    735  CA  GLU A 120      12.086 -14.699  20.818  1.00202.77           C
ATOM    736  CB  GLU A 120      10.708 -15.112  20.281  1.00202.77           C
ATOM    737  CG  GLU A 120      10.573 -16.590  19.918  1.00202.77           C
ATOM    738  CD  GLU A 120       9.123 -16.796  19.505  1.00202.77           C
ATOM    739  OE1 GLU A 120       8.491 -15.795  19.076  1.00202.77           O
ATOM    740  OE2 GLU A 120       8.628 -17.947  19.622  1.00202.77           O
ATOM    741  C   GLU A 120      12.050 -13.218  20.953  1.00202.77           C
ATOM    742  O   GLU A 120      11.227 -12.676  21.686  1.00202.77           O
ATOM    743  N   LEU A 121      12.936 -12.505  20.230  1.00171.93           N
ATOM    744  CA  LEU A 121      12.864 -11.081  20.340  1.00171.93           C
ATOM    745  CB  LEU A 121      14.176 -10.334  20.034  1.00171.93           C
ATOM    746  CG  LEU A 121      15.325 -10.612  21.023  1.00171.93           C
ATOM    747  CD1 LEU A 121      16.488  -9.631  20.798  1.00171.93           C
ATOM    748  CD2 LEU A 121      14.833 -10.648  22.480  1.00171.93           C
ATOM    749  C   LEU A 121      11.854 -10.636  19.336  1.00171.93           C
ATOM    750  O   LEU A 121      12.087 -10.691  18.130  1.00171.93           O
ATOM    751  N   LEU A 122      10.683 -10.198  19.830  1.00151.44           N
ATOM    752  CA  LEU A 122       9.620  -9.776  18.970  1.00151.44           C
ATOM    753  CB  LEU A 122       8.316  -9.483  19.737  1.00151.44           C
ATOM    754  CG  LEU A 122       7.126  -9.114  18.830  1.00151.44           C
ATOM    755  CD1 LEU A 122       6.745 -10.289  17.909  1.00151.44           C
ATOM    756  CD2 LEU A 122       5.936  -8.597  19.652  1.00151.44           C
ATOM    757  C   LEU A 122      10.033  -8.520  18.276  1.00151.44           C
ATOM    758  O   LEU A 122       9.791  -8.349  17.083  1.00151.44           O
ATOM    759  N   PHE A 123      10.704  -7.617  19.013  1.00230.90           N
ATOM    760  CA  PHE A 123      11.003  -6.322  18.478  1.00230.90           C
ATOM    761  CB  PHE A 123      11.635  -5.371  19.500  1.00230.90           C
ATOM    762  CG  PHE A 123      10.520  -4.981  20.402  1.00230.90           C
ATOM    763  CD1 PHE A 123       9.751  -3.881  20.104  1.00230.90           C
ATOM    764  CD2 PHE A 123      10.230  -5.719  21.524  1.00230.90           C
ATOM    765  CE1 PHE A 123       8.714  -3.512  20.924  1.00230.90           C
ATOM    766  CE2 PHE A 123       9.192  -5.354  22.348  1.00230.90           C
ATOM    767  CZ  PHE A 123       8.432  -4.250  22.050  1.00230.90           C
ATOM    768  C   PHE A 123      11.888  -6.412  17.286  1.00230.90           C
ATOM    769  O   PHE A 123      12.973  -6.990  17.315  1.00230.90           O
ATOM    770  N   LEU A 124      11.390  -5.831  16.184  1.00 66.65           N
ATOM    771  CA  LEU A 124      12.116  -5.775  14.957  1.00 66.65           C
ATOM    772  CB  LEU A 124      11.261  -5.229  13.794  1.00 66.65           C
ATOM    773  CG  LEU A 124      10.055  -6.111  13.409  1.00 66.65           C
ATOM    774  CD1 LEU A 124       9.321  -5.547  12.181  1.00 66.65           C
ATOM    775  CD2 LEU A 124      10.463  -7.578  13.205  1.00 66.65           C
ATOM    776  C   LEU A 124      13.281  -4.846  15.135  1.00 66.65           C
ATOM    777  O   LEU A 124      14.401  -5.150  14.735  1.00 66.65           O
ATOM    778  N   GLY A 125      13.038  -3.689  15.780  1.00116.47           N
ATOM    779  CA  GLY A 125      14.021  -2.673  15.851  1.00116.47           C
ATOM    780  C   GLY A 125      14.309  -2.352  14.424  1.00116.47           C
ATOM    781  O   GLY A 125      13.452  -2.457  13.547  1.00116.47           O
ATOM    782  N   THR A 126      15.561  -1.941  14.210  1.00132.19           N
ATOM    783  CA  THR A 126      16.276  -1.599  13.019  1.00132.19           C
ATOM    784  CB  THR A 126      17.411  -0.651  13.284  1.00132.19           C
ATOM    785  OG1 THR A 126      16.914   0.487  13.975  1.00132.19           O
ATOM    786  CG2 THR A 126      18.003  -0.181  11.941  1.00132.19           C
ATOM    787  C   THR A 126      16.787  -2.882  12.401  1.00132.19           C
ATOM    788  O   THR A 126      17.769  -2.889  11.664  1.00132.19           O
ATOM    789  N   ALA A 127      16.217  -4.036  12.793  1.00 80.55           N
ATOM    790  CA  ALA A 127      16.703  -5.326  12.372  1.00 80.55           C
ATOM    791  CB  ALA A 127      15.832  -6.507  12.836  1.00 80.55           C
ATOM    792  C   ALA A 127      16.791  -5.415  10.872  1.00 80.55           C
ATOM    793  O   ALA A 127      17.570  -6.208  10.350  1.00 80.55           O
ATOM    794  N   LYS A 128      15.966  -4.668  10.127  1.00 93.94           N
ATOM    795  CA  LYS A 128      15.968  -4.742   8.688  1.00 93.94           C
ATOM    796  CB  LYS A 128      14.923  -3.803   8.066  1.00 93.94           C
ATOM    797  CG  LYS A 128      14.869  -3.834   6.536  1.00 93.94           C
ATOM    798  CD  LYS A 128      14.213  -5.087   5.952  1.00 93.94           C
ATOM    799  CE  LYS A 128      13.944  -4.984   4.448  1.00 93.94           C
ATOM    800  NZ  LYS A 128      13.238  -6.196   3.974  1.00 93.94           N
ATOM    801  C   LYS A 128      17.301  -4.363   8.078  1.00 93.94           C
ATOM    802  O   LYS A 128      17.744  -4.996   7.119  1.00 93.94           O
ATOM    803  N   LEU A 129      17.981  -3.330   8.612  1.00169.47           N
ATOM    804  CA  LEU A 129      19.183  -2.770   8.039  1.00169.47           C
ATOM    805  CB  LEU A 129      19.760  -1.675   8.961  1.00169.47           C
ATOM    806  CG  LEU A 129      21.003  -0.927   8.446  1.00169.47           C
ATOM    807  CD1 LEU A 129      20.651  -0.017   7.257  1.00169.47           C
ATOM    808  CD2 LEU A 129      21.709  -0.177   9.588  1.00169.47           C
ATOM    809  C   LEU A 129      20.266  -3.807   7.853  1.00169.47           C
ATOM    810  O   LEU A 129      20.685  -4.448   8.816  1.00169.47           O
ATOM    811  N   TYR A 130      20.645  -4.071   6.573  1.00149.50           N
ATOM    812  CA  TYR A 130      21.743  -4.914   6.159  1.00149.50           C
ATOM    813  CB  TYR A 130      21.529  -5.520   4.763  1.00149.50           C
ATOM    814  CG  TYR A 130      20.377  -6.464   4.830  1.00149.50           C
ATOM    815  CD1 TYR A 130      19.085  -6.015   4.654  1.00149.50           C
ATOM    816  CD2 TYR A 130      20.584  -7.800   5.069  1.00149.50           C
ATOM    817  CE1 TYR A 130      18.025  -6.887   4.716  1.00149.50           C
ATOM    818  CE2 TYR A 130      19.529  -8.679   5.129  1.00149.50           C
ATOM    819  CZ  TYR A 130      18.244  -8.223   4.953  1.00149.50           C
ATOM    820  OH  TYR A 130      17.159  -9.122   5.014  1.00149.50           O
ATOM    821  C   TYR A 130      23.079  -4.219   6.091  1.00149.50           C
ATOM    822  O   TYR A 130      24.088  -4.758   6.541  1.00149.50           O
ATOM    823  N   ARG A 131      23.145  -3.008   5.488  1.00138.19           N
ATOM    824  CA  ARG A 131      24.450  -2.433   5.297  1.00138.19           C
ATOM    825  CB  ARG A 131      24.969  -2.494   3.843  1.00138.19           C
ATOM    826  CG  ARG A 131      25.320  -3.915   3.380  1.00138.19           C
ATOM    827  CD  ARG A 131      26.195  -3.970   2.125  1.00138.19           C
ATOM    828  NE  ARG A 131      25.498  -3.192   1.063  1.00138.19           N
ATOM    829  CZ  ARG A 131      24.584  -3.794   0.248  1.00138.19           C
ATOM    830  NH1 ARG A 131      24.306  -5.122   0.393  1.00138.19           N
ATOM    831  NH2 ARG A 131      23.951  -3.063  -0.716  1.00138.19           N
ATOM    832  C   ARG A 131      24.480  -1.015   5.759  1.00138.19           C
ATOM    833  O   ARG A 131      23.538  -0.248   5.551  1.00138.19           O
ATOM    834  N   LEU A 132      25.598  -0.635   6.410  1.00 89.07           N
ATOM    835  CA  LEU A 132      25.680   0.679   6.961  1.00 89.07           C
ATOM    836  CB  LEU A 132      25.524   0.638   8.490  1.00 89.07           C
ATOM    837  CG  LEU A 132      25.424   1.995   9.199  1.00 89.07           C
ATOM    838  CD1 LEU A 132      24.301   2.864   8.608  1.00 89.07           C
ATOM    839  CD2 LEU A 132      25.227   1.777  10.707  1.00 89.07           C
ATOM    840  C   LEU A 132      27.000   1.280   6.565  1.00 89.07           C
ATOM    841  O   LEU A 132      28.055   0.709   6.839  1.00 89.07           O
ATOM    842  N   ASP A 133      26.962   2.453   5.889  1.00 84.92           N
ATOM    843  CA  ASP A 133      28.158   3.124   5.443  1.00 84.92           C
ATOM    844  CB  ASP A 133      28.084   3.685   4.008  1.00 84.92           C
ATOM    845  CG  ASP A 133      28.282   2.562   3.002  1.00 84.92           C
ATOM    846  OD1 ASP A 133      29.227   1.750   3.187  1.00 84.92           O
ATOM    847  OD2 ASP A 133      27.498   2.519   2.016  1.00 84.92           O
ATOM    848  C   ASP A 133      28.417   4.324   6.313  1.00 84.92           C
ATOM    849  O   ASP A 133      27.816   5.381   6.144  1.00 84.92           O
ATOM    850  N   LEU A 134      29.258   4.114   7.331  1.00154.32           N
ATOM    851  CA  LEU A 134      29.793   4.987   8.337  1.00154.32           C
ATOM    852  CB  LEU A 134      30.090   4.165   9.582  1.00154.32           C
ATOM    853  CG  LEU A 134      28.803   3.455  10.015  1.00154.32           C
ATOM    854  CD1 LEU A 134      29.057   2.497  11.177  1.00154.32           C
ATOM    855  CD2 LEU A 134      27.683   4.475  10.279  1.00154.32           C
ATOM    856  C   LEU A 134      31.056   5.703   7.931  1.00154.32           C
ATOM    857  O   LEU A 134      31.582   6.492   8.711  1.00154.32           O
ATOM    858  N   SER A 135      31.665   5.354   6.787  1.00113.43           N
ATOM    859  CA  SER A 135      32.990   5.825   6.460  1.00113.43           C
ATOM    860  CB  SER A 135      33.476   5.304   5.092  1.00113.43           C
ATOM    861  OG  SER A 135      32.672   5.834   4.051  1.00113.43           O
ATOM    862  C   SER A 135      33.119   7.328   6.451  1.00113.43           C
ATOM    863  O   SER A 135      32.159   8.064   6.237  1.00113.43           O
ATOM    864  N   GLU A 136      34.372   7.799   6.664  1.00118.93           N
ATOM    865  CA  GLU A 136      34.740   9.190   6.602  1.00118.93           C
ATOM    866  CB  GLU A 136      34.294   9.815   5.270  1.00118.93           C
ATOM    867  CG  GLU A 136      34.844   9.139   4.011  1.00118.93           C
ATOM    868  CD  GLU A 136      36.229   9.696   3.747  1.00118.93           C
ATOM    869  OE1 GLU A 136      36.429  10.924   3.953  1.00118.93           O
ATOM    870  OE2 GLU A 136      37.111   8.897   3.335  1.00118.93           O
ATOM    871  C   GLU A 136      34.069  10.037   7.654  1.00118.93           C
ATOM    872  O   GLU A 136      33.559  11.106   7.322  1.00118.93           O
ATOM    873  N   ASN A 137      34.060   9.618   8.935  1.00 93.77           N
ATOM    874  CA  ASN A 137      33.443  10.408   9.968  1.00 93.77           C
ATOM    875  CB  ASN A 137      32.187   9.759  10.556  1.00 93.77           C
ATOM    876  CG  ASN A 137      31.037   9.986   9.582  1.00 93.77           C
ATOM    877  OD1 ASN A 137      30.632  11.127   9.370  1.00 93.77           O
ATOM    878  ND2 ASN A 137      30.493   8.898   8.981  1.00 93.77           N
ATOM    879  C   ASN A 137      34.429  10.607  11.091  1.00 93.77           C
ATOM    880  O   ASN A 137      35.591  10.225  10.989  1.00 93.77           O
ATOM    881  N   GLN A 138      33.979  11.323  12.138  1.00174.84           N
ATOM    882  CA  GLN A 138      34.605  11.763  13.365  1.00174.84           C
ATOM    883  CB  GLN A 138      33.995  13.083  13.889  1.00174.84           C
ATOM    884  CG  GLN A 138      34.857  13.804  14.931  1.00174.84           C
ATOM    885  CD  GLN A 138      34.021  14.879  15.606  1.00174.84           C
ATOM    886  OE1 GLN A 138      32.992  15.317  15.093  1.00174.84           O
ATOM    887  NE2 GLN A 138      34.475  15.318  16.812  1.00174.84           N
ATOM    888  C   GLN A 138      34.639  10.784  14.526  1.00174.84           C
ATOM    889  O   GLN A 138      35.083  11.175  15.601  1.00174.84           O
ATOM    890  N   ILE A 139      34.053   9.573  14.453  1.00109.50           N
ATOM    891  CA  ILE A 139      33.878   8.764  15.646  1.00109.50           C
ATOM    892  CB  ILE A 139      33.059   7.553  15.326  1.00109.50           C
ATOM    893  CG2 ILE A 139      32.875   6.735  16.613  1.00109.50           C
ATOM    894  CG1 ILE A 139      31.738   7.978  14.665  1.00109.50           C
ATOM    895  CD1 ILE A 139      31.006   6.823  13.985  1.00109.50           C
ATOM    896  C   ILE A 139      35.176   8.270  16.245  1.00109.50           C
ATOM    897  O   ILE A 139      35.927   7.554  15.587  1.00109.50           O
ATOM    898  N   GLN A 140      35.505   8.701  17.498  1.00126.32           N
ATOM    899  CA  GLN A 140      36.659   8.230  18.238  1.00126.32           C
ATOM    900  CB  GLN A 140      37.255   9.271  19.208  1.00126.32           C
ATOM    901  CG  GLN A 140      38.649   8.879  19.719  1.00126.32           C
ATOM    902  CD  GLN A 140      39.169   9.970  20.654  1.00126.32           C
ATOM    903  OE1 GLN A 140      38.926   9.928  21.857  1.00126.32           O
ATOM    904  NE2 GLN A 140      39.908  10.962  20.094  1.00126.32           N
ATOM    905  C   GLN A 140      36.441   6.943  19.013  1.00126.32           C
ATOM    906  O   GLN A 140      37.298   6.061  19.002  1.00126.32           O
ATOM    907  N   ALA A 141      35.292   6.784  19.716  1.00 56.71           N
ATOM    908  CA  ALA A 141      35.110   5.633  20.575  1.00 56.71           C
ATOM    909  CB  ALA A 141      35.014   5.991  22.071  1.00 56.71           C
ATOM    910  C   ALA A 141      33.842   4.940  20.200  1.00 56.71           C
ATOM    911  O   ALA A 141      32.979   5.542  19.562  1.00 56.71           O
ATOM    912  N   ILE A 142      33.727   3.631  20.561  1.00 86.55           N
ATOM    913  CA  ILE A 142      32.565   2.856  20.233  1.00 86.55           C
ATOM    914  CB  ILE A 142      32.869   1.666  19.380  1.00 86.55           C
ATOM    915  CG2 ILE A 142      31.576   0.853  19.290  1.00 86.55           C
ATOM    916  CG1 ILE A 142      33.449   2.078  18.016  1.00 86.55           C
ATOM    917  CD1 ILE A 142      33.981   0.897  17.203  1.00 86.55           C
ATOM    918  C   ILE A 142      31.945   2.307  21.491  1.00 86.55           C
ATOM    919  O   ILE A 142      32.569   1.564  22.251  1.00 86.55           O
ATOM    920  N   PRO A 143      30.713   2.676  21.725  1.00 87.95           N
ATOM    921  CA  PRO A 143      29.997   2.169  22.868  1.00 87.95           C
ATOM    922  CD  PRO A 143      30.339   4.050  21.436  1.00 87.95           C
ATOM    923  CB  PRO A 143      28.994   3.249  23.274  1.00 87.95           C
ATOM    924  CG  PRO A 143      28.955   4.213  22.077  1.00 87.95           C
ATOM    925  C   PRO A 143      29.357   0.856  22.558  1.00 87.95           C
ATOM    926  O   PRO A 143      29.319   0.479  21.391  1.00 87.95           O
ATOM    927  N   ARG A 144      28.910   0.126  23.598  1.00121.64           N
ATOM    928  CA  ARG A 144      28.239  -1.140  23.491  1.00121.64           C
ATOM    929  CB  ARG A 144      28.072  -1.793  24.878  1.00121.64           C
ATOM    930  CG  ARG A 144      29.351  -1.865  25.723  1.00121.64           C
ATOM    931  CD  ARG A 144      29.063  -2.093  27.215  1.00121.64           C
ATOM    932  NE  ARG A 144      30.342  -1.972  27.979  1.00121.64           N
ATOM    933  CZ  ARG A 144      30.315  -1.702  29.321  1.00121.64           C
ATOM    934  NH1 ARG A 144      29.120  -1.552  29.964  1.00121.64           N
ATOM    935  NH2 ARG A 144      31.477  -1.575  30.023  1.00121.64           N
ATOM    936  C   ARG A 144      26.839  -0.944  22.968  1.00121.64           C
ATOM    937  O   ARG A 144      26.341  -1.752  22.192  1.00121.64           O
ATOM    938  N   LYS A 145      26.173   0.130  23.442  1.00164.88           N
ATOM    939  CA  LYS A 145      24.796   0.517  23.240  1.00164.88           C
ATOM    940  CB  LYS A 145      24.327   1.579  24.252  1.00164.88           C
ATOM    941  CG  LYS A 145      24.455   1.113  25.705  1.00164.88           C
ATOM    942  CD  LYS A 145      23.759  -0.221  25.978  1.00164.88           C
ATOM    943  CE  LYS A 145      24.007  -0.787  27.376  1.00164.88           C
ATOM    944  NZ  LYS A 145      23.699  -2.234  27.389  1.00164.88           N
ATOM    945  C   LYS A 145      24.520   1.045  21.862  1.00164.88           C
ATOM    946  O   LYS A 145      23.370   1.338  21.528  1.00164.88           O
ATOM    947  N   ALA A 146      25.580   1.328  21.090  1.00112.41           N
ATOM    948  CA  ALA A 146      25.455   1.967  19.815  1.00112.41           C
ATOM    949  CB  ALA A 146      26.829   2.315  19.218  1.00112.41           C
ATOM    950  C   ALA A 146      24.726   1.159  18.765  1.00112.41           C
ATOM    951  O   ALA A 146      23.845   1.680  18.082  1.00112.41           O
ATOM    952  N   PHE A 147      25.148  -0.109  18.585  1.00273.89           N
ATOM    953  CA  PHE A 147      24.765  -1.066  17.572  1.00273.89           C
ATOM    954  CB  PHE A 147      25.919  -2.021  17.242  1.00273.89           C
ATOM    955  CG  PHE A 147      27.021  -1.044  17.364  1.00273.89           C
ATOM    956  CD1 PHE A 147      27.067   0.054  16.539  1.00273.89           C
ATOM    957  CD2 PHE A 147      27.938  -1.181  18.378  1.00273.89           C
ATOM    958  CE1 PHE A 147      28.059   0.984  16.703  1.00273.89           C
ATOM    959  CE2 PHE A 147      28.936  -0.255  18.542  1.00273.89           C
ATOM    960  CZ  PHE A 147      28.986   0.823  17.703  1.00273.89           C
ATOM    961  C   PHE A 147      23.560  -1.892  17.920  1.00273.89           C
ATOM    962  O   PHE A 147      23.075  -2.646  17.077  1.00273.89           O
ATOM    963  N   ARG A 148      23.110  -1.880  19.189  1.00190.60           N
ATOM    964  CA  ARG A 148      22.155  -2.883  19.555  1.00190.60           C
ATOM    965  CB  ARG A 148      21.805  -2.959  21.059  1.00190.60           C
ATOM    966  CG  ARG A 148      21.460  -4.386  21.539  1.00190.60           C
ATOM    967  CD  ARG A 148      19.987  -4.704  21.840  1.00190.60           C
ATOM    968  NE  ARG A 148      19.346  -5.152  20.570  1.00190.60           N
ATOM    969  CZ  ARG A 148      18.230  -5.943  20.576  1.00190.60           C
ATOM    970  NH1 ARG A 148      17.660  -6.322  21.757  1.00190.60           N
ATOM    971  NH2 ARG A 148      17.673  -6.350  19.398  1.00190.60           N
ATOM    972  C   ARG A 148      20.894  -2.797  18.735  1.00190.60           C
ATOM    973  O   ARG A 148      20.303  -1.730  18.560  1.00190.60           O
ATOM    974  N   GLY A 149      20.443  -3.975  18.232  1.00 63.05           N
ATOM    975  CA  GLY A 149      19.259  -4.106  17.425  1.00 63.05           C
ATOM    976  C   GLY A 149      19.582  -4.531  16.008  1.00 63.05           C
ATOM    977  O   GLY A 149      18.732  -5.044  15.290  1.00 63.05           O
ATOM    978  N   ALA A 150      20.843  -4.346  15.607  1.00150.16           N
ATOM    979  CA  ALA A 150      21.569  -4.570  14.374  1.00150.16           C
ATOM    980  CB  ALA A 150      22.951  -3.894  14.369  1.00150.16           C
ATOM    981  C   ALA A 150      21.791  -6.024  14.030  1.00150.16           C
ATOM    982  O   ALA A 150      22.662  -6.303  13.215  1.00150.16           O
ATOM    983  N   VAL A 151      21.193  -6.999  14.740  1.00 96.81           N
ATOM    984  CA  VAL A 151      21.541  -8.397  14.551  1.00 96.81           C
ATOM    985  CB  VAL A 151      20.573  -9.328  15.231  1.00 96.81           C
ATOM    986  CG1 VAL A 151      20.964 -10.781  14.911  1.00 96.81           C
ATOM    987  CG2 VAL A 151      20.545  -9.008  16.736  1.00 96.81           C
ATOM    988  C   VAL A 151      21.589  -8.817  13.097  1.00 96.81           C
ATOM    989  O   VAL A 151      22.380  -9.690  12.751  1.00 96.81           O
ATOM    990  N   ASP A 152      20.729  -8.285  12.216  1.00 86.50           N
ATOM    991  CA  ASP A 152      20.686  -8.658  10.819  1.00 86.50           C
ATOM    992  CB  ASP A 152      19.358  -8.282  10.153  1.00 86.50           C
ATOM    993  CG  ASP A 152      18.310  -9.167  10.808  1.00 86.50           C
ATOM    994  OD1 ASP A 152      18.685  -9.917  11.746  1.00 86.50           O
ATOM    995  OD2 ASP A 152      17.126  -9.106  10.381  1.00 86.50           O
ATOM    996  C   ASP A 152      21.796  -8.076   9.976  1.00 86.50           C
ATOM    997  O   ASP A 152      22.028  -8.544   8.860  1.00 86.50           O
ATOM    998  N   ILE A 153      22.467  -7.008  10.445  1.00139.02           N
ATOM    999  CA  ILE A 153      23.412  -6.278   9.642  1.00139.02           C
ATOM   1000  CB  ILE A 153      23.954  -5.086  10.388  1.00139.02           C
ATOM   1001  CG2 ILE A 153      24.763  -5.599  11.590  1.00139.02           C
ATOM   1002  CG1 ILE A 153      24.725  -4.128   9.467  1.00139.02           C
ATOM   1003  CD1 ILE A 153      24.981  -2.768  10.120  1.00139.02           C
ATOM   1004  C   ILE A 153      24.553  -7.145   9.207  1.00139.02           C
ATOM   1005  O   ILE A 153      25.216  -7.796  10.010  1.00139.02           O
ATOM   1006  N   LYS A 154      24.711  -7.248   7.870  1.00135.84           N
ATOM   1007  CA  LYS A 154      25.753  -7.973   7.205  1.00135.84           C
ATOM   1008  CB  LYS A 154      25.252  -8.456   5.843  1.00135.84           C
ATOM   1009  CG  LYS A 154      23.934  -9.204   6.050  1.00135.84           C
ATOM   1010  CD  LYS A 154      23.160  -9.518   4.776  1.00135.84           C
ATOM   1011  CE  LYS A 154      23.075 -11.016   4.504  1.00135.84           C
ATOM   1012  NZ  LYS A 154      24.428 -11.605   4.598  1.00135.84           N
ATOM   1013  C   LYS A 154      27.034  -7.192   7.062  1.00135.84           C
ATOM   1014  O   LYS A 154      28.119  -7.742   7.247  1.00135.84           O
ATOM   1015  N   ASN A 155      26.954  -5.880   6.724  1.00106.48           N
ATOM   1016  CA  ASN A 155      28.155  -5.129   6.441  1.00106.48           C
ATOM   1017  CB  ASN A 155      28.285  -4.752   4.948  1.00106.48           C
ATOM   1018  CG  ASN A 155      29.569  -3.964   4.681  1.00106.48           C
ATOM   1019  OD1 ASN A 155      29.615  -3.132   3.775  1.00106.48           O
ATOM   1020  ND2 ASN A 155      30.648  -4.229   5.466  1.00106.48           N
ATOM   1021  C   ASN A 155      28.192  -3.848   7.224  1.00106.48           C
ATOM   1022  O   ASN A 155      27.188  -3.147   7.352  1.00106.48           O
ATOM   1023  N   LEU A 156      29.379  -3.512   7.777  1.00 82.49           N
ATOM   1024  CA  LEU A 156      29.521  -2.276   8.487  1.00 82.49           C
ATOM   1025  CB  LEU A 156      29.595  -2.458  10.017  1.00 82.49           C
ATOM   1026  CG  LEU A 156      29.635  -1.140  10.818  1.00 82.49           C
ATOM   1027  CD1 LEU A 156      28.376  -0.300  10.541  1.00 82.49           C
ATOM   1028  CD2 LEU A 156      29.839  -1.395  12.325  1.00 82.49           C
ATOM   1029  C   LEU A 156      30.786  -1.620   8.026  1.00 82.49           C
ATOM   1030  O   LEU A 156      31.855  -2.230   8.038  1.00 82.49           O
ATOM   1031  N   GLN A 157      30.702  -0.341   7.600  1.00131.33           N
ATOM   1032  CA  GLN A 157      31.897   0.292   7.118  1.00131.33           C
ATOM   1033  CB  GLN A 157      31.774   0.782   5.667  1.00131.33           C
ATOM   1034  CG  GLN A 157      33.060   1.428   5.153  1.00131.33           C
ATOM   1035  CD  GLN A 157      32.878   1.792   3.687  1.00131.33           C
ATOM   1036  OE1 GLN A 157      31.909   1.398   3.041  1.00131.33           O
ATOM   1037  NE2 GLN A 157      33.853   2.569   3.144  1.00131.33           N
ATOM   1038  C   GLN A 157      32.220   1.486   7.968  1.00131.33           C
ATOM   1039  O   GLN A 157      31.571   2.525   7.889  1.00131.33           O
ATOM   1040  N   LEU A 158      33.193   1.298   8.873  1.00136.31           N
ATOM   1041  CA  LEU A 158      33.816   2.234   9.773  1.00136.31           C
ATOM   1042  CB  LEU A 158      34.279   1.580  11.088  1.00136.31           C
ATOM   1043  CG  LEU A 158      33.095   1.103  11.953  1.00136.31           C
ATOM   1044  CD1 LEU A 158      33.563   0.525  13.298  1.00136.31           C
ATOM   1045  CD2 LEU A 158      32.056   2.221  12.128  1.00136.31           C
ATOM   1046  C   LEU A 158      34.980   2.964   9.169  1.00136.31           C
ATOM   1047  O   LEU A 158      35.608   3.769   9.854  1.00136.31           O
ATOM   1048  N   ASP A 159      35.383   2.614   7.933  1.00104.64           N
ATOM   1049  CA  ASP A 159      36.613   3.093   7.350  1.00104.64           C
ATOM   1050  CB  ASP A 159      36.690   2.838   5.835  1.00104.64           C
ATOM   1051  CG  ASP A 159      36.612   1.337   5.616  1.00104.64           C
ATOM   1052  OD1 ASP A 159      37.274   0.588   6.382  1.00104.64           O
ATOM   1053  OD2 ASP A 159      35.879   0.922   4.678  1.00104.64           O
ATOM   1054  C   ASP A 159      36.811   4.573   7.544  1.00104.64           C
ATOM   1055  O   ASP A 159      35.875   5.368   7.499  1.00104.64           O
ATOM   1056  N   TYR A 160      38.082   4.943   7.811  1.00 91.37           N
ATOM   1057  CA  TYR A 160      38.611   6.275   7.969  1.00 91.37           C
ATOM   1058  CB  TYR A 160      38.700   7.034   6.627  1.00 91.37           C
ATOM   1059  CG  TYR A 160      39.641   8.192   6.749  1.00 91.37           C
ATOM   1060  CD1 TYR A 160      40.999   7.969   6.720  1.00 91.37           C
ATOM   1061  CD2 TYR A 160      39.190   9.488   6.860  1.00 91.37           C
ATOM   1062  CE1 TYR A 160      41.898   9.004   6.819  1.00 91.37           C
ATOM   1063  CE2 TYR A 160      40.085  10.531   6.957  1.00 91.37           C
ATOM   1064  CZ  TYR A 160      41.439  10.293   6.939  1.00 91.37           C
ATOM   1065  OH  TYR A 160      42.357  11.362   7.039  1.00 91.37           O
ATOM   1066  C   TYR A 160      37.845   7.106   8.965  1.00 91.37           C
ATOM   1067  O   TYR A 160      37.430   8.222   8.661  1.00 91.37           O
ATOM   1068  N   ASN A 161      37.625   6.573  10.183  1.00109.56           N
ATOM   1069  CA  ASN A 161      37.055   7.310  11.282  1.00109.56           C
ATOM   1070  CB  ASN A 161      35.923   6.574  12.029  1.00109.56           C
ATOM   1071  CG  ASN A 161      34.589   6.788  11.312  1.00109.56           C
ATOM   1072  OD1 ASN A 161      34.066   7.895  11.283  1.00109.56           O
ATOM   1073  ND2 ASN A 161      34.010   5.699  10.743  1.00109.56           N
ATOM   1074  C   ASN A 161      38.198   7.508  12.243  1.00109.56           C
ATOM   1075  O   ASN A 161      39.357   7.388  11.864  1.00109.56           O
ATOM   1076  N   GLN A 162      37.892   7.974  13.464  1.00134.76           N
ATOM   1077  CA  GLN A 162      38.753   8.230  14.593  1.00134.76           C
ATOM   1078  CB  GLN A 162      38.262   9.403  15.442  1.00134.76           C
ATOM   1079  CG  GLN A 162      38.336  10.734  14.699  1.00134.76           C
ATOM   1080  CD  GLN A 162      38.131  11.821  15.737  1.00134.76           C
ATOM   1081  OE1 GLN A 162      37.866  11.526  16.900  1.00134.76           O
ATOM   1082  NE2 GLN A 162      38.266  13.109  15.317  1.00134.76           N
ATOM   1083  C   GLN A 162      39.001   7.078  15.534  1.00134.76           C
ATOM   1084  O   GLN A 162      39.774   7.247  16.472  1.00134.76           O
ATOM   1085  N   ILE A 163      38.274   5.947  15.413  1.00119.65           N
ATOM   1086  CA  ILE A 163      38.207   4.917  16.426  1.00119.65           C
ATOM   1087  CB  ILE A 163      37.450   3.711  15.945  1.00119.65           C
ATOM   1088  CG2 ILE A 163      37.494   2.643  17.048  1.00119.65           C
ATOM   1089  CG1 ILE A 163      36.020   4.114  15.532  1.00119.65           C
ATOM   1090  CD1 ILE A 163      35.262   3.035  14.757  1.00119.65           C
ATOM   1091  C   ILE A 163      39.541   4.448  16.936  1.00119.65           C
ATOM   1092  O   ILE A 163      40.344   3.873  16.204  1.00119.65           O
ATOM   1093  N   SER A 164      39.810   4.764  18.226  1.00 96.33           N
ATOM   1094  CA  SER A 164      40.944   4.374  19.017  1.00 96.33           C
ATOM   1095  CB  SER A 164      41.300   5.506  19.992  1.00 96.33           C
ATOM   1096  OG  SER A 164      40.226   5.741  20.890  1.00 96.33           O
ATOM   1097  C   SER A 164      40.687   3.129  19.835  1.00 96.33           C
ATOM   1098  O   SER A 164      41.535   2.244  19.933  1.00 96.33           O
ATOM   1099  N   CYS A 165      39.493   3.044  20.469  1.00100.32           N
ATOM   1100  CA  CYS A 165      39.193   1.985  21.399  1.00100.32           C
ATOM   1101  CB  CYS A 165      39.199   2.483  22.859  1.00100.32           C
ATOM   1102  SG  CYS A 165      38.844   1.194  24.088  1.00100.32           S
ATOM   1103  C   CYS A 165      37.819   1.455  21.122  1.00100.32           C
ATOM   1104  O   CYS A 165      36.981   2.160  20.559  1.00100.32           O
ATOM   1105  N   ILE A 166      37.567   0.171  21.479  1.00124.04           N
ATOM   1106  CA  ILE A 166      36.247  -0.355  21.308  1.00124.04           C
ATOM   1107  CB  ILE A 166      36.068  -1.267  20.127  1.00124.04           C
ATOM   1108  CG2 ILE A 166      36.383  -0.453  18.863  1.00124.04           C
ATOM   1109  CG1 ILE A 166      36.897  -2.545  20.253  1.00124.04           C
ATOM   1110  CD1 ILE A 166      36.373  -3.625  19.309  1.00124.04           C
ATOM   1111  C   ILE A 166      35.819  -1.084  22.540  1.00124.04           C
ATOM   1112  O   ILE A 166      36.496  -1.996  23.014  1.00124.04           O
ATOM   1113  N   GLU A 167      34.641  -0.693  23.070  1.00 90.36           N
ATOM   1114  CA  GLU A 167      34.076  -1.271  24.254  1.00 90.36           C
ATOM   1115  CB  GLU A 167      32.782  -0.563  24.705  1.00 90.36           C
ATOM   1116  CG  GLU A 167      32.983   0.875  25.193  1.00 90.36           C
ATOM   1117  CD  GLU A 167      33.011   0.872  26.715  1.00 90.36           C
ATOM   1118  OE1 GLU A 167      31.911   0.753  27.318  1.00 90.36           O
ATOM   1119  OE2 GLU A 167      34.122   0.990  27.293  1.00 90.36           O
ATOM   1120  C   GLU A 167      33.714  -2.681  23.924  1.00 90.36           C
ATOM   1121  O   GLU A 167      33.312  -2.987  22.802  1.00 90.36           O
ATOM   1122  N   ASP A 168      33.869  -3.588  24.906  1.00111.33           N
ATOM   1123  CA  ASP A 168      33.618  -4.972  24.641  1.00111.33           C
ATOM   1124  CB  ASP A 168      34.236  -5.939  25.662  1.00111.33           C
ATOM   1125  CG  ASP A 168      33.867  -7.353  25.214  1.00111.33           C
ATOM   1126  OD1 ASP A 168      33.945  -7.624  23.986  1.00111.33           O
ATOM   1127  OD2 ASP A 168      33.508  -8.177  26.093  1.00111.33           O
ATOM   1128  C   ASP A 168      32.161  -5.294  24.622  1.00111.33           C
ATOM   1129  O   ASP A 168      31.388  -4.841  25.466  1.00111.33           O
ATOM   1130  N   GLY A 169      31.755  -6.042  23.581  1.00125.39           N
ATOM   1131  CA  GLY A 169      30.513  -6.753  23.533  1.00125.39           C
ATOM   1132  C   GLY A 169      29.335  -5.928  23.146  1.00125.39           C
ATOM   1133  O   GLY A 169      29.226  -5.404  22.039  1.00125.39           O
ATOM   1134  N   ALA A 170      28.407  -5.838  24.115  1.00299.48           N
ATOM   1135  CA  ALA A 170      27.158  -5.170  23.971  1.00299.48           C
ATOM   1136  CB  ALA A 170      26.537  -5.303  22.569  1.00299.48           C
ATOM   1137  C   ALA A 170      26.243  -5.852  24.935  1.00299.48           C
ATOM   1138  O   ALA A 170      26.639  -6.789  25.626  1.00299.48           O
ATOM   1139  N   PHE A 171      24.991  -5.376  25.022  1.00309.77           N
ATOM   1140  CA  PHE A 171      24.041  -5.973  25.910  1.00309.77           C
ATOM   1141  CB  PHE A 171      23.907  -5.215  27.241  1.00309.77           C
ATOM   1142  CG  PHE A 171      25.227  -5.307  27.943  1.00309.77           C
ATOM   1143  CD1 PHE A 171      25.540  -6.400  28.716  1.00309.77           C
ATOM   1144  CD2 PHE A 171      26.150  -4.292  27.827  1.00309.77           C
ATOM   1145  CE1 PHE A 171      26.758  -6.480  29.360  1.00309.77           C
ATOM   1146  CE2 PHE A 171      27.366  -4.364  28.466  1.00309.77           C
ATOM   1147  CZ  PHE A 171      27.670  -5.463  29.235  1.00309.77           C
ATOM   1148  C   PHE A 171      22.740  -5.897  25.186  1.00309.77           C
ATOM   1149  O   PHE A 171      22.688  -5.395  24.064  1.00309.77           O
ATOM   1150  N   ARG A 172      21.648  -6.422  25.772  1.00318.90           N
ATOM   1151  CA  ARG A 172      20.436  -6.322  25.018  1.00318.90           C
ATOM   1152  CB  ARG A 172      19.935  -7.659  24.439  1.00318.90           C
ATOM   1153  CG  ARG A 172      19.490  -8.672  25.500  1.00318.90           C
ATOM   1154  CD  ARG A 172      19.005 -10.005  24.915  1.00318.90           C
ATOM   1155  NE  ARG A 172      18.135 -10.674  25.927  1.00318.90           N
ATOM   1156  CZ  ARG A 172      18.428 -11.927  26.388  1.00318.90           C
ATOM   1157  NH1 ARG A 172      19.558 -12.562  25.965  1.00318.90           N
ATOM   1158  NH2 ARG A 172      17.589 -12.552  27.267  1.00318.90           N
ATOM   1159  C   ARG A 172      19.347  -5.834  25.912  1.00318.90           C
ATOM   1160  O   ARG A 172      19.400  -5.981  27.132  1.00318.90           O
ATOM   1161  N   ALA A 173      18.339  -5.193  25.299  1.00284.70           N
ATOM   1162  CA  ALA A 173      17.162  -4.779  26.001  1.00284.70           C
ATOM   1163  CB  ALA A 173      17.141  -3.286  26.365  1.00284.70           C
ATOM   1164  C   ALA A 173      16.064  -5.029  25.028  1.00284.70           C
ATOM   1165  O   ALA A 173      16.281  -4.940  23.819  1.00284.70           O
ATOM   1166  N   LEU A 174      14.854  -5.383  25.493  1.00302.39           N
ATOM   1167  CA  LEU A 174      13.901  -5.639  24.460  1.00302.39           C
ATOM   1168  CB  LEU A 174      13.613  -7.140  24.278  1.00302.39           C
ATOM   1169  CG  LEU A 174      12.693  -7.456  23.089  1.00302.39           C
ATOM   1170  CD1 LEU A 174      13.351  -7.039  21.764  1.00302.39           C
ATOM   1171  CD2 LEU A 174      12.260  -8.932  23.095  1.00302.39           C
ATOM   1172  C   LEU A 174      12.611  -4.947  24.762  1.00302.39           C
ATOM   1173  O   LEU A 174      11.763  -5.469  25.483  1.00302.39           O
ATOM   1174  N   ARG A 175      12.439  -3.730  24.215  1.00387.08           N
ATOM   1175  CA  ARG A 175      11.187  -3.043  24.329  1.00387.08           C
ATOM   1176  CB  ARG A 175      10.769  -2.677  25.766  1.00387.08           C
ATOM   1177  CG  ARG A 175       9.300  -2.247  25.849  1.00387.08           C
ATOM   1178  CD  ARG A 175       9.084  -0.757  26.117  1.00387.08           C
ATOM   1179  NE  ARG A 175       9.388  -0.523  27.556  1.00387.08           N
ATOM   1180  CZ  ARG A 175       9.349   0.743  28.070  1.00387.08           C
ATOM   1181  NH1 ARG A 175       9.084   1.800  27.249  1.00387.08           N
ATOM   1182  NH2 ARG A 175       9.579   0.953  29.398  1.00387.08           N
ATOM   1183  C   ARG A 175      11.326  -1.784  23.546  1.00387.08           C
ATOM   1184  O   ARG A 175      12.420  -1.228  23.446  1.00387.08           O
ATOM   1185  N   ASP A 176      10.228  -1.311  22.928  1.00257.18           N
ATOM   1186  CA  ASP A 176      10.332  -0.085  22.198  1.00257.18           C
ATOM   1187  CB  ASP A 176      11.349  -0.145  21.049  1.00257.18           C
ATOM   1188  CG  ASP A 176      11.675   1.278  20.626  1.00257.18           C
ATOM   1189  OD1 ASP A 176      11.054   2.229  21.178  1.00257.18           O
ATOM   1190  OD2 ASP A 176      12.568   1.438  19.754  1.00257.18           O
ATOM   1191  C   ASP A 176       8.996   0.175  21.586  1.00257.18           C
ATOM   1192  O   ASP A 176       8.523  -0.622  20.779  1.00257.18           O
ATOM   1193  N   LEU A 177       8.341   1.288  21.974  1.00248.66           N
ATOM   1194  CA  LEU A 177       7.064   1.605  21.405  1.00248.66           C
ATOM   1195  CB  LEU A 177       5.886   1.350  22.363  1.00248.66           C
ATOM   1196  CG  LEU A 177       5.632  -0.146  22.630  1.00248.66           C
ATOM   1197  CD1 LEU A 177       4.444  -0.358  23.586  1.00248.66           C
ATOM   1198  CD2 LEU A 177       5.480  -0.921  21.311  1.00248.66           C
ATOM   1199  C   LEU A 177       7.048   3.056  21.044  1.00248.66           C
ATOM   1200  O   LEU A 177       7.596   3.894  21.761  1.00248.66           O
ATOM   1201  N   GLU A 178       6.438   3.391  19.890  1.00203.26           N
ATOM   1202  CA  GLU A 178       6.342   4.772  19.526  1.00203.26           C
ATOM   1203  CB  GLU A 178       6.960   5.036  18.139  1.00203.26           C
ATOM   1204  CG  GLU A 178       7.112   6.505  17.743  1.00203.26           C
ATOM   1205  CD  GLU A 178       8.068   6.526  16.553  1.00203.26           C
ATOM   1206  OE1 GLU A 178       8.987   5.664  16.535  1.00203.26           O
ATOM   1207  OE2 GLU A 178       7.902   7.394  15.658  1.00203.26           O
ATOM   1208  C   GLU A 178       4.882   5.090  19.480  1.00203.26           C
ATOM   1209  O   GLU A 178       4.365   5.574  18.474  1.00203.26           O
ATOM   1210  N   VAL A 179       4.180   4.818  20.598  1.00108.84           N
ATOM   1211  CA  VAL A 179       2.775   5.078  20.684  1.00108.84           C
ATOM   1212  CB  VAL A 179       2.171   4.598  21.970  1.00108.84           C
ATOM   1213  CG1 VAL A 179       0.698   5.039  21.997  1.00108.84           C
ATOM   1214  CG2 VAL A 179       2.386   3.080  22.090  1.00108.84           C
ATOM   1215  C   VAL A 179       2.575   6.555  20.656  1.00108.84           C
ATOM   1216  O   VAL A 179       1.744   7.076  19.912  1.00108.84           O
ATOM   1217  N   LEU A 180       3.370   7.269  21.471  1.00199.71           N
ATOM   1218  CA  LEU A 180       3.217   8.684  21.569  1.00199.71           C
ATOM   1219  CB  LEU A 180       3.621   9.233  22.950  1.00199.71           C
ATOM   1220  CG  LEU A 180       2.932   8.475  24.106  1.00199.71           C
ATOM   1221  CD1 LEU A 180       3.099   9.196  25.454  1.00199.71           C
ATOM   1222  CD2 LEU A 180       1.476   8.125  23.767  1.00199.71           C
ATOM   1223  C   LEU A 180       4.131   9.268  20.550  1.00199.71           C
ATOM   1224  O   LEU A 180       5.283   8.856  20.435  1.00199.71           O
ATOM   1225  N   THR A 181       3.624  10.233  19.755  1.00249.21           N
ATOM   1226  CA  THR A 181       4.467  10.805  18.753  1.00249.21           C
ATOM   1227  CB  THR A 181       3.881  10.761  17.369  1.00249.21           C
ATOM   1228  OG1 THR A 181       2.683  11.517  17.315  1.00249.21           O
ATOM   1229  CG2 THR A 181       3.596   9.297  17.000  1.00249.21           C
ATOM   1230  C   THR A 181       4.705  12.240  19.081  1.00249.21           C
ATOM   1231  O   THR A 181       3.786  13.059  19.103  1.00249.21           O
ATOM   1232  N   LEU A 182       5.978  12.580  19.338  1.00277.77           N
ATOM   1233  CA  LEU A 182       6.287  13.949  19.567  1.00277.77           C
ATOM   1234  CB  LEU A 182       7.766  14.163  19.898  1.00277.77           C
ATOM   1235  CG  LEU A 182       8.095  15.596  20.327  1.00277.77           C
ATOM   1236  CD1 LEU A 182       7.589  15.865  21.755  1.00277.77           C
ATOM   1237  CD2 LEU A 182       9.582  15.910  20.114  1.00277.77           C
ATOM   1238  C   LEU A 182       6.045  14.561  18.233  1.00277.77           C
ATOM   1239  O   LEU A 182       6.366  13.952  17.214  1.00277.77           O
ATOM   1240  N   ASN A 183       5.452  15.762  18.180  1.00136.70           N
ATOM   1241  CA  ASN A 183       5.196  16.276  16.868  1.00136.70           C
ATOM   1242  CB  ASN A 183       4.330  17.556  16.824  1.00136.70           C
ATOM   1243  CG  ASN A 183       5.029  18.732  17.484  1.00136.70           C
ATOM   1244  OD1 ASN A 183       4.838  19.879  17.080  1.00136.70           O
ATOM   1245  ND2 ASN A 183       5.849  18.454  18.532  1.00136.70           N
ATOM   1246  C   ASN A 183       6.500  16.500  16.161  1.00136.70           C
ATOM   1247  O   ASN A 183       6.628  16.137  14.996  1.00136.70           O
ATOM   1248  N   ASN A 184       7.519  17.072  16.838  1.00199.93           N
ATOM   1249  CA  ASN A 184       8.765  17.278  16.147  1.00199.93           C
ATOM   1250  CB  ASN A 184       9.687  18.318  16.814  1.00199.93           C
ATOM   1251  CG  ASN A 184      10.874  18.571  15.896  1.00199.93           C
ATOM   1252  OD1 ASN A 184      12.018  18.609  16.349  1.00199.93           O
ATOM   1253  ND2 ASN A 184      10.601  18.757  14.575  1.00199.93           N
ATOM   1254  C   ASN A 184       9.496  15.974  16.120  1.00199.93           C
ATOM   1255  O   ASN A 184       9.824  15.407  17.163  1.00199.93           O
ATOM   1256  N   ASN A 185       9.769  15.461  14.903  1.00263.37           N
ATOM   1257  CA  ASN A 185      10.431  14.196  14.759  1.00263.37           C
ATOM   1258  CB  ASN A 185       9.529  13.089  14.171  1.00263.37           C
ATOM   1259  CG  ASN A 185       9.009  13.446  12.776  1.00263.37           C
ATOM   1260  OD1 ASN A 185       8.933  12.562  11.925  1.00263.37           O
ATOM   1261  ND2 ASN A 185       8.622  14.726  12.536  1.00263.37           N
ATOM   1262  C   ASN A 185      11.651  14.384  13.905  1.00263.37           C
ATOM   1263  O   ASN A 185      11.626  15.093  12.902  1.00263.37           O
ATOM   1264  N   ASN A 186      12.762  13.744  14.325  1.00261.48           N
ATOM   1265  CA  ASN A 186      14.049  13.849  13.694  1.00261.48           C
ATOM   1266  CB  ASN A 186      15.011  14.668  14.566  1.00261.48           C
ATOM   1267  CG  ASN A 186      16.413  14.582  14.002  1.00261.48           C
ATOM   1268  OD1 ASN A 186      17.107  13.571  14.100  1.00261.48           O
ATOM   1269  ND2 ASN A 186      16.855  15.710  13.397  1.00261.48           N
ATOM   1270  C   ASN A 186      14.621  12.469  13.611  1.00261.48           C
ATOM   1271  O   ASN A 186      14.303  11.646  14.457  1.00261.48           O
ATOM   1272  N   ILE A 187      15.470  12.181  12.591  1.00130.88           N
ATOM   1273  CA  ILE A 187      16.075  10.875  12.481  1.00130.88           C
ATOM   1274  CB  ILE A 187      15.440   9.988  11.436  1.00130.88           C
ATOM   1275  CG2 ILE A 187      16.074   8.587  11.503  1.00130.88           C
ATOM   1276  CG1 ILE A 187      13.916   9.940  11.627  1.00130.88           C
ATOM   1277  CD1 ILE A 187      13.206  11.222  11.192  1.00130.88           C
ATOM   1278  C   ILE A 187      17.531  11.077  12.111  1.00130.88           C
ATOM   1279  O   ILE A 187      17.940  12.174  11.737  1.00130.88           O
ATOM   1280  N   THR A 188      18.364  10.023  12.269  1.00288.25           N
ATOM   1281  CA  THR A 188      19.767  10.062  11.933  1.00288.25           C
ATOM   1282  CB  THR A 188      20.562  10.474  13.099  1.00288.25           C
ATOM   1283  OG1 THR A 188      20.286   9.532  14.116  1.00288.25           O
ATOM   1284  CG2 THR A 188      20.119  11.881  13.542  1.00288.25           C
ATOM   1285  C   THR A 188      20.188   8.644  11.642  1.00288.25           C
ATOM   1286  O   THR A 188      19.364   7.738  11.757  1.00288.25           O
ATOM   1287  N   ARG A 189      21.467   8.398  11.244  1.00282.74           N
ATOM   1288  CA  ARG A 189      21.806   7.018  10.985  1.00282.74           C
ATOM   1289  CB  ARG A 189      21.308   6.604   9.598  1.00282.74           C
ATOM   1290  CG  ARG A 189      19.809   6.334   9.404  1.00282.74           C
ATOM   1291  CD  ARG A 189      18.886   7.498   9.041  1.00282.74           C
ATOM   1292  NE  ARG A 189      17.733   6.833   8.364  1.00282.74           N
ATOM   1293  CZ  ARG A 189      16.612   7.517   8.001  1.00282.74           C
ATOM   1294  NH1 ARG A 189      16.489   8.844   8.296  1.00282.74           N
ATOM   1295  NH2 ARG A 189      15.633   6.867   7.310  1.00282.74           N
ATOM   1296  C   ARG A 189      23.311   6.733  10.934  1.00282.74           C
ATOM   1297  O   ARG A 189      23.818   6.440   9.855  1.00282.74           O
ATOM   1298  N   LEU A 190      24.074   6.721  12.046  1.00244.26           N
ATOM   1299  CA  LEU A 190      25.499   6.466  11.911  1.00244.26           C
ATOM   1300  CB  LEU A 190      26.419   7.573  12.493  1.00244.26           C
ATOM   1301  CG  LEU A 190      26.362   8.980  11.844  1.00244.26           C
ATOM   1302  CD1 LEU A 190      26.917   8.953  10.416  1.00244.26           C
ATOM   1303  CD2 LEU A 190      24.999   9.672  11.968  1.00244.26           C
ATOM   1304  C   LEU A 190      25.805   5.181  12.644  1.00244.26           C
ATOM   1305  O   LEU A 190      24.890   4.396  12.894  1.00244.26           O
ATOM   1306  N   SER A 191      27.092   4.914  12.995  1.00230.66           N
ATOM   1307  CA  SER A 191      27.394   3.719  13.749  1.00230.66           C
ATOM   1308  CB  SER A 191      26.819   2.448  13.096  1.00230.66           C
ATOM   1309  OG  SER A 191      27.015   1.316  13.925  1.00230.66           O
ATOM   1310  C   SER A 191      28.897   3.559  13.900  1.00230.66           C
ATOM   1311  O   SER A 191      29.663   4.422  13.471  1.00230.66           O
ATOM   1312  N   VAL A 192      29.338   2.441  14.542  1.00181.92           N
ATOM   1313  CA  VAL A 192      30.695   1.968  14.777  1.00181.92           C
ATOM   1314  CB  VAL A 192      31.517   2.805  15.734  1.00181.92           C
ATOM   1315  CG1 VAL A 192      31.908   4.107  15.011  1.00181.92           C
ATOM   1316  CG2 VAL A 192      30.735   3.078  17.028  1.00181.92           C
ATOM   1317  C   VAL A 192      30.546   0.538  15.260  1.00181.92           C
ATOM   1318  O   VAL A 192      29.650  -0.148  14.769  1.00181.92           O
ATOM   1319  N   ALA A 193      31.372  -0.010  16.198  1.00292.63           N
ATOM   1320  CA  ALA A 193      30.978  -1.341  16.639  1.00292.63           C
ATOM   1321  CB  ALA A 193      31.267  -2.434  15.596  1.00292.63           C
ATOM   1322  C   ALA A 193      31.544  -1.772  17.995  1.00292.63           C
ATOM   1323  O   ALA A 193      32.688  -1.486  18.343  1.00292.63           O
ATOM   1324  N   SER A 194      30.666  -2.452  18.785  1.00287.02           N
ATOM   1325  CA  SER A 194      30.602  -3.097  20.083  1.00287.02           C
ATOM   1326  CB  SER A 194      29.844  -2.301  21.147  1.00287.02           C
ATOM   1327  OG  SER A 194      30.028  -2.947  22.394  1.00287.02           O
ATOM   1328  C   SER A 194      29.713  -4.162  19.589  1.00287.02           C
ATOM   1329  O   SER A 194      28.490  -4.083  19.637  1.00287.02           O
ATOM   1330  N   PHE A 195      30.431  -5.143  19.053  1.00169.71           N
ATOM   1331  CA  PHE A 195      30.159  -6.193  18.134  1.00169.71           C
ATOM   1332  CB  PHE A 195      31.483  -6.828  17.678  1.00169.71           C
ATOM   1333  CG  PHE A 195      32.319  -5.750  17.057  1.00169.71           C
ATOM   1334  CD1 PHE A 195      32.950  -4.821  17.857  1.00169.71           C
ATOM   1335  CD2 PHE A 195      32.460  -5.639  15.696  1.00169.71           C
ATOM   1336  CE1 PHE A 195      33.722  -3.817  17.327  1.00169.71           C
ATOM   1337  CE2 PHE A 195      33.235  -4.633  15.156  1.00169.71           C
ATOM   1338  CZ  PHE A 195      33.874  -3.725  15.970  1.00169.71           C
ATOM   1339  C   PHE A 195      29.260  -7.318  18.529  1.00169.71           C
ATOM   1340  O   PHE A 195      28.680  -7.929  17.637  1.00169.71           O
ATOM   1341  N   ASN A 196      29.152  -7.683  19.818  1.00118.75           N
ATOM   1342  CA  ASN A 196      28.472  -8.909  20.149  1.00118.75           C
ATOM   1343  CB  ASN A 196      28.370  -9.163  21.668  1.00118.75           C
ATOM   1344  CG  ASN A 196      27.803 -10.562  21.919  1.00118.75           C
ATOM   1345  OD1 ASN A 196      26.686 -10.904  21.528  1.00118.75           O
ATOM   1346  ND2 ASN A 196      28.608 -11.416  22.611  1.00118.75           N
ATOM   1347  C   ASN A 196      27.077  -8.942  19.608  1.00118.75           C
ATOM   1348  O   ASN A 196      26.632  -9.982  19.127  1.00118.75           O
ATOM   1349  N   HIS A 197      26.360  -7.806  19.637  1.00100.14           N
ATOM   1350  CA  HIS A 197      24.976  -7.788  19.262  1.00100.14           C
ATOM   1351  ND1 HIS A 197      22.105  -7.749  20.510  1.00100.14           N
ATOM   1352  CG  HIS A 197      22.708  -6.869  19.630  1.00100.14           C
ATOM   1353  CB  HIS A 197      24.172  -6.542  19.678  1.00100.14           C
ATOM   1354  NE2 HIS A 197      20.533  -7.122  19.069  1.00100.14           N
ATOM   1355  CD2 HIS A 197      21.725  -6.497  18.761  1.00100.14           C
ATOM   1356  CE1 HIS A 197      20.811  -7.863  20.130  1.00100.14           C
ATOM   1357  C   HIS A 197      24.796  -8.027  17.792  1.00100.14           C
ATOM   1358  O   HIS A 197      23.658  -8.114  17.330  1.00100.14           O
ATOM   1359  N   MET A 198      25.888  -8.025  16.998  1.00 93.62           N
ATOM   1360  CA  MET A 198      25.760  -8.241  15.575  1.00 93.62           C
ATOM   1361  CB  MET A 198      26.691  -7.292  14.804  1.00 93.62           C
ATOM   1362  CG  MET A 198      26.309  -5.824  15.013  1.00 93.62           C
ATOM   1363  SD  MET A 198      27.607  -4.605  14.638  1.00 93.62           S
ATOM   1364  CE  MET A 198      28.369  -4.684  16.286  1.00 93.62           C
ATOM   1365  C   MET A 198      26.134  -9.652  15.181  1.00 93.62           C
ATOM   1366  O   MET A 198      27.264  -9.886  14.764  1.00 93.62           O
ATOM   1367  N   PRO A 199      25.238 -10.612  15.247  1.00116.27           N
ATOM   1368  CA  PRO A 199      25.602 -11.944  14.831  1.00116.27           C
ATOM   1369  CD  PRO A 199      24.242 -10.661  16.299  1.00116.27           C
ATOM   1370  CB  PRO A 199      24.575 -12.899  15.448  1.00116.27           C
ATOM   1371  CG  PRO A 199      23.499 -11.981  16.047  1.00116.27           C
ATOM   1372  C   PRO A 199      25.824 -12.187  13.364  1.00116.27           C
ATOM   1373  O   PRO A 199      26.597 -13.080  13.023  1.00116.27           O
ATOM   1374  N   LYS A 200      25.125 -11.445  12.493  1.00137.12           N
ATOM   1375  CA  LYS A 200      25.137 -11.620  11.064  1.00137.12           C
ATOM   1376  CB  LYS A 200      23.888 -11.065  10.352  1.00137.12           C
ATOM   1377  CG  LYS A 200      23.692 -11.680   8.961  1.00137.12           C
ATOM   1378  CD  LYS A 200      22.304 -11.441   8.359  1.00137.12           C
ATOM   1379  CE  LYS A 200      21.993 -12.317   7.140  1.00137.12           C
ATOM   1380  NZ  LYS A 200      21.286 -13.550   7.560  1.00137.12           N
ATOM   1381  C   LYS A 200      26.356 -11.063  10.374  1.00137.12           C
ATOM   1382  O   LYS A 200      26.569 -11.357   9.201  1.00137.12           O
ATOM   1383  N   LEU A 201      27.155 -10.204  11.037  1.00106.19           N
ATOM   1384  CA  LEU A 201      28.168  -9.449  10.339  1.00106.19           C
ATOM   1385  CB  LEU A 201      28.949  -8.540  11.304  1.00106.19           C
ATOM   1386  CG  LEU A 201      29.839  -7.497  10.616  1.00106.19           C
ATOM   1387  CD1 LEU A 201      28.982  -6.482   9.842  1.00106.19           C
ATOM   1388  CD2 LEU A 201      30.781  -6.822  11.624  1.00106.19           C
ATOM   1389  C   LEU A 201      29.153 -10.309   9.593  1.00106.19           C
ATOM   1390  O   LEU A 201      29.897 -11.079  10.196  1.00106.19           O
ATOM   1391  N   ARG A 202      29.086 -10.263   8.238  1.00195.43           N
ATOM   1392  CA  ARG A 202      30.015 -10.855   7.311  1.00195.43           C
ATOM   1393  CB  ARG A 202      29.391 -11.160   5.934  1.00195.43           C
ATOM   1394  CG  ARG A 202      30.389 -11.776   4.946  1.00195.43           C
ATOM   1395  CD  ARG A 202      29.825 -12.022   3.543  1.00195.43           C
ATOM   1396  NE  ARG A 202      29.106 -13.330   3.549  1.00195.43           N
ATOM   1397  CZ  ARG A 202      27.807 -13.423   3.958  1.00195.43           C
ATOM   1398  NH1 ARG A 202      27.162 -12.325   4.454  1.00195.43           N
ATOM   1399  NH2 ARG A 202      27.150 -14.617   3.873  1.00195.43           N
ATOM   1400  C   ARG A 202      31.214  -9.987   7.070  1.00195.43           C
ATOM   1401  O   ARG A 202      32.332 -10.484   6.978  1.00195.43           O
ATOM   1402  N   THR A 203      31.030  -8.654   6.930  1.00146.25           N
ATOM   1403  CA  THR A 203      32.191  -7.881   6.590  1.00146.25           C
ATOM   1404  CB  THR A 203      32.375  -7.663   5.116  1.00146.25           C
ATOM   1405  OG1 THR A 203      33.601  -6.987   4.879  1.00146.25           O
ATOM   1406  CG2 THR A 203      31.190  -6.878   4.543  1.00146.25           C
ATOM   1407  C   THR A 203      32.245  -6.594   7.343  1.00146.25           C
ATOM   1408  O   THR A 203      31.236  -5.916   7.544  1.00146.25           O
ATOM   1409  N   PHE A 204      33.472  -6.237   7.784  1.00 92.61           N
ATOM   1410  CA  PHE A 204      33.660  -5.083   8.607  1.00 92.61           C
ATOM   1411  CB  PHE A 204      34.008  -5.496  10.043  1.00 92.61           C
ATOM   1412  CG  PHE A 204      33.701  -4.365  10.953  1.00 92.61           C
ATOM   1413  CD1 PHE A 204      32.445  -4.275  11.505  1.00 92.61           C
ATOM   1414  CD2 PHE A 204      34.636  -3.408  11.247  1.00 92.61           C
ATOM   1415  CE1 PHE A 204      32.132  -3.246  12.354  1.00 92.61           C
ATOM   1416  CE2 PHE A 204      34.326  -2.376  12.098  1.00 92.61           C
ATOM   1417  CZ  PHE A 204      33.072  -2.298  12.652  1.00 92.61           C
ATOM   1418  C   PHE A 204      34.843  -4.322   8.077  1.00 92.61           C
ATOM   1419  O   PHE A 204      35.921  -4.887   7.895  1.00 92.61           O
ATOM   1420  N   ARG A 205      34.687  -3.003   7.829  1.00100.40           N
ATOM   1421  CA  ARG A 205      35.801  -2.260   7.300  1.00100.40           C
ATOM   1422  CB  ARG A 205      35.445  -1.431   6.050  1.00100.40           C
ATOM   1423  CG  ARG A 205      35.089  -2.248   4.805  1.00100.40           C
ATOM   1424  CD  ARG A 205      34.791  -1.364   3.590  1.00100.40           C
ATOM   1425  NE  ARG A 205      34.460  -2.249   2.438  1.00100.40           N
ATOM   1426  CZ  ARG A 205      33.845  -1.705   1.348  1.00100.40           C
ATOM   1427  NH1 ARG A 205      33.497  -0.386   1.360  1.00100.40           N
ATOM   1428  NH2 ARG A 205      33.597  -2.472   0.246  1.00100.40           N
ATOM   1429  C   ARG A 205      36.284  -1.284   8.338  1.00100.40           C
ATOM   1430  O   ARG A 205      35.665  -0.249   8.556  1.00100.40           O
ATOM   1431  N   LEU A 206      37.348  -1.664   9.068  1.00159.09           N
ATOM   1432  CA  LEU A 206      38.099  -0.920  10.055  1.00159.09           C
ATOM   1433  CB  LEU A 206      38.576  -1.718  11.270  1.00159.09           C
ATOM   1434  CG  LEU A 206      37.454  -1.952  12.289  1.00159.09           C
ATOM   1435  CD1 LEU A 206      38.019  -2.530  13.594  1.00159.09           C
ATOM   1436  CD2 LEU A 206      36.671  -0.654  12.540  1.00159.09           C
ATOM   1437  C   LEU A 206      39.271  -0.111   9.568  1.00159.09           C
ATOM   1438  O   LEU A 206      39.996   0.436  10.397  1.00159.09           O
ATOM   1439  N   HIS A 207      39.621  -0.143   8.272  1.00122.27           N
ATOM   1440  CA  HIS A 207      40.829   0.515   7.833  1.00122.27           C
ATOM   1441  ND1 HIS A 207      43.612   0.270   6.130  1.00122.27           N
ATOM   1442  CG  HIS A 207      42.420   0.925   5.913  1.00122.27           C
ATOM   1443  CB  HIS A 207      41.081   0.387   6.321  1.00122.27           C
ATOM   1444  NE2 HIS A 207      44.118   2.191   5.130  1.00122.27           N
ATOM   1445  CD2 HIS A 207      42.749   2.096   5.299  1.00122.27           C
ATOM   1446  CE1 HIS A 207      44.594   1.070   5.646  1.00122.27           C
ATOM   1447  C   HIS A 207      40.852   1.980   8.174  1.00122.27           C
ATOM   1448  O   HIS A 207      39.817   2.619   8.355  1.00122.27           O
ATOM   1449  N   SER A 208      42.086   2.536   8.263  1.00170.94           N
ATOM   1450  CA  SER A 208      42.347   3.923   8.549  1.00170.94           C
ATOM   1451  CB  SER A 208      41.719   4.876   7.518  1.00170.94           C
ATOM   1452  OG  SER A 208      42.362   4.727   6.260  1.00170.94           O
ATOM   1453  C   SER A 208      41.847   4.318   9.905  1.00170.94           C
ATOM   1454  O   SER A 208      41.396   5.447  10.096  1.00170.94           O
ATOM   1455  N   ASN A 209      41.930   3.411  10.899  1.00 81.85           N
ATOM   1456  CA  ASN A 209      41.494   3.789  12.216  1.00 81.85           C
ATOM   1457  CB  ASN A 209      40.333   2.942  12.772  1.00 81.85           C
ATOM   1458  CG  ASN A 209      39.028   3.413  12.141  1.00 81.85           C
ATOM   1459  OD1 ASN A 209      38.626   4.564  12.301  1.00 81.85           O
ATOM   1460  ND2 ASN A 209      38.345   2.500  11.404  1.00 81.85           N
ATOM   1461  C   ASN A 209      42.641   3.610  13.152  1.00 81.85           C
ATOM   1462  O   ASN A 209      43.287   2.564  13.171  1.00 81.85           O
ATOM   1463  N   ASN A 210      42.903   4.640  13.979  1.00 65.76           N
ATOM   1464  CA  ASN A 210      44.008   4.601  14.881  1.00 65.76           C
ATOM   1465  CB  ASN A 210      44.450   6.002  15.331  1.00 65.76           C
ATOM   1466  CG  ASN A 210      44.977   6.727  14.103  1.00 65.76           C
ATOM   1467  OD1 ASN A 210      46.166   7.016  13.980  1.00 65.76           O
ATOM   1468  ND2 ASN A 210      44.056   7.017  13.145  1.00 65.76           N
ATOM   1469  C   ASN A 210      43.605   3.848  16.098  1.00 65.76           C
ATOM   1470  O   ASN A 210      43.212   4.437  17.104  1.00 65.76           O
ATOM   1471  N   LEU A 211      43.714   2.507  16.049  1.00105.37           N
ATOM   1472  CA  LEU A 211      43.332   1.776  17.216  1.00105.37           C
ATOM   1473  CB  LEU A 211      42.973   0.298  16.987  1.00105.37           C
ATOM   1474  CG  LEU A 211      41.635   0.094  16.259  1.00105.37           C
ATOM   1475  CD1 LEU A 211      41.689   0.621  14.818  1.00105.37           C
ATOM   1476  CD2 LEU A 211      41.175  -1.369  16.349  1.00105.37           C
ATOM   1477  C   LEU A 211      44.453   1.810  18.193  1.00105.37           C
ATOM   1478  O   LEU A 211      45.621   1.694  17.827  1.00105.37           O
ATOM   1479  N   TYR A 212      44.102   1.946  19.486  1.00114.27           N
ATOM   1480  CA  TYR A 212      45.091   1.933  20.520  1.00114.27           C
ATOM   1481  CB  TYR A 212      44.764   2.794  21.755  1.00114.27           C
ATOM   1482  CG  TYR A 212      44.996   4.238  21.461  1.00114.27           C
ATOM   1483  CD1 TYR A 212      44.084   4.971  20.744  1.00114.27           C
ATOM   1484  CD2 TYR A 212      46.130   4.869  21.922  1.00114.27           C
ATOM   1485  CE1 TYR A 212      44.297   6.304  20.482  1.00114.27           C
ATOM   1486  CE2 TYR A 212      46.353   6.202  21.667  1.00114.27           C
ATOM   1487  CZ  TYR A 212      45.433   6.923  20.943  1.00114.27           C
ATOM   1488  OH  TYR A 212      45.647   8.291  20.673  1.00114.27           O
ATOM   1489  C   TYR A 212      45.130   0.523  20.985  1.00114.27           C
ATOM   1490  O   TYR A 212      44.187   0.021  21.596  1.00114.27           O
ATOM   1491  N   CYS A 213      46.252  -0.153  20.690  1.00 78.17           N
ATOM   1492  CA  CYS A 213      46.359  -1.550  20.978  1.00 78.17           C
ATOM   1493  CB  CYS A 213      47.170  -2.284  19.899  1.00 78.17           C
ATOM   1494  SG  CYS A 213      46.231  -2.407  18.347  1.00 78.17           S
ATOM   1495  C   CYS A 213      46.993  -1.761  22.313  1.00 78.17           C
ATOM   1496  O   CYS A 213      48.186  -2.048  22.411  1.00 78.17           O
ATOM   1497  N   ASP A 214      46.182  -1.620  23.381  1.00 79.36           N
ATOM   1498  CA  ASP A 214      46.619  -1.832  24.729  1.00 79.36           C
ATOM   1499  CB  ASP A 214      46.521  -0.559  25.595  1.00 79.36           C
ATOM   1500  CG  ASP A 214      45.096  -0.001  25.589  1.00 79.36           C
ATOM   1501  OD1 ASP A 214      44.131  -0.764  25.317  1.00 79.36           O
ATOM   1502  OD2 ASP A 214      44.967   1.224  25.845  1.00 79.36           O
ATOM   1503  C   ASP A 214      45.802  -2.931  25.339  1.00 79.36           C
ATOM   1504  O   ASP A 214      45.174  -3.725  24.643  1.00 79.36           O
ATOM   1505  N   CYS A 215      45.775  -2.966  26.683  1.00 53.54           N
ATOM   1506  CA  CYS A 215      45.100  -3.965  27.465  1.00 53.54           C
ATOM   1507  CB  CYS A 215      45.310  -3.736  28.974  1.00 53.54           C
ATOM   1508  SG  CYS A 215      44.822  -2.074  29.538  1.00 53.54           S
ATOM   1509  C   CYS A 215      43.622  -3.944  27.191  1.00 53.54           C
ATOM   1510  O   CYS A 215      42.970  -4.987  27.217  1.00 53.54           O
ATOM   1511  N   HIS A 216      43.050  -2.752  26.949  1.00 78.07           N
ATOM   1512  CA  HIS A 216      41.630  -2.582  26.762  1.00 78.07           C
ATOM   1513  ND1 HIS A 216      40.774  -0.664  29.272  1.00 78.07           N
ATOM   1514  CG  HIS A 216      41.524  -0.478  28.131  1.00 78.07           C
ATOM   1515  CB  HIS A 216      41.208  -1.103  26.801  1.00 78.07           C
ATOM   1516  NE2 HIS A 216      42.468   0.661  29.836  1.00 78.07           N
ATOM   1517  CD2 HIS A 216      42.551   0.338  28.492  1.00 78.07           C
ATOM   1518  CE1 HIS A 216      41.386   0.035  30.261  1.00 78.07           C
ATOM   1519  C   HIS A 216      41.130  -3.206  25.482  1.00 78.07           C
ATOM   1520  O   HIS A 216      39.975  -3.624  25.396  1.00 78.07           O
ATOM   1521  N   LEU A 217      41.961  -3.171  24.425  1.00116.41           N
ATOM   1522  CA  LEU A 217      41.716  -3.681  23.097  1.00116.41           C
ATOM   1523  CB  LEU A 217      42.579  -2.984  22.032  1.00116.41           C
ATOM   1524  CG  LEU A 217      42.108  -3.289  20.602  1.00116.41           C
ATOM   1525  CD1 LEU A 217      40.664  -2.800  20.416  1.00116.41           C
ATOM   1526  CD2 LEU A 217      43.064  -2.714  19.542  1.00116.41           C
ATOM   1527  C   LEU A 217      41.939  -5.166  22.974  1.00116.41           C
ATOM   1528  O   LEU A 217      41.693  -5.745  21.917  1.00116.41           O
ATOM   1529  N   ALA A 218      42.519  -5.810  24.001  1.00 50.62           N
ATOM   1530  CA  ALA A 218      42.918  -7.190  23.916  1.00 50.62           C
ATOM   1531  CB  ALA A 218      43.508  -7.718  25.234  1.00 50.62           C
ATOM   1532  C   ALA A 218      41.759  -8.071  23.556  1.00 50.62           C
ATOM   1533  O   ALA A 218      41.928  -9.040  22.818  1.00 50.62           O
ATOM   1534  N   TRP A 219      40.556  -7.780  24.083  1.00 69.66           N
ATOM   1535  CA  TRP A 219      39.389  -8.582  23.826  1.00 69.66           C
ATOM   1536  CB  TRP A 219      38.144  -8.072  24.566  1.00 69.66           C
ATOM   1537  CG  TRP A 219      37.691  -6.705  24.111  1.00 69.66           C
ATOM   1538  CD2 TRP A 219      36.745  -6.486  23.051  1.00 69.66           C
ATOM   1539  CD1 TRP A 219      38.037  -5.474  24.578  1.00 69.66           C
ATOM   1540  NE1 TRP A 219      37.370  -4.497  23.879  1.00 69.66           N
ATOM   1541  CE2 TRP A 219      36.569  -5.107  22.939  1.00 69.66           C
ATOM   1542  CE3 TRP A 219      36.073  -7.359  22.247  1.00 69.66           C
ATOM   1543  CZ2 TRP A 219      35.709  -4.582  22.015  1.00 69.66           C
ATOM   1544  CZ3 TRP A 219      35.220  -6.823  21.310  1.00 69.66           C
ATOM   1545  CH2 TRP A 219      35.040  -5.459  21.196  1.00 69.66           C
ATOM   1546  C   TRP A 219      39.043  -8.527  22.365  1.00 69.66           C
ATOM   1547  O   TRP A 219      38.679  -9.536  21.765  1.00 69.66           O
ATOM   1548  N   LEU A 220      39.146  -7.334  21.754  1.00126.16           N
ATOM   1549  CA  LEU A 220      38.762  -7.128  20.383  1.00126.16           C
ATOM   1550  CB  LEU A 220      39.061  -5.680  19.888  1.00126.16           C
ATOM   1551  CG  LEU A 220      38.675  -5.266  18.427  1.00126.16           C
ATOM   1552  CD1 LEU A 220      39.067  -3.804  18.158  1.00126.16           C
ATOM   1553  CD2 LEU A 220      39.266  -6.143  17.306  1.00126.16           C
ATOM   1554  C   LEU A 220      39.574  -8.020  19.504  1.00126.16           C
ATOM   1555  O   LEU A 220      39.049  -8.618  18.566  1.00126.16           O
ATOM   1556  N   SER A 221      40.884  -8.110  19.771  1.00 94.61           N
ATOM   1557  CA  SER A 221      41.784  -8.785  18.881  1.00 94.61           C
ATOM   1558  CB  SER A 221      43.215  -8.777  19.426  1.00 94.61           C
ATOM   1559  OG  SER A 221      43.621  -7.431  19.620  1.00 94.61           O
ATOM   1560  C   SER A 221      41.361 -10.209  18.674  1.00 94.61           C
ATOM   1561  O   SER A 221      41.208 -10.664  17.539  1.00 94.61           O
ATOM   1562  N   ASP A 222      41.123 -10.938  19.776  1.00 56.75           N
ATOM   1563  CA  ASP A 222      40.782 -12.328  19.697  1.00 56.75           C
ATOM   1564  CB  ASP A 222      40.629 -13.003  21.071  1.00 56.75           C
ATOM   1565  CG  ASP A 222      41.993 -13.083  21.735  1.00 56.75           C
ATOM   1566  OD1 ASP A 222      43.017 -13.120  21.004  1.00 56.75           O
ATOM   1567  OD2 ASP A 222      42.032 -13.114  22.995  1.00 56.75           O
ATOM   1568  C   ASP A 222      39.465 -12.462  19.011  1.00 56.75           C
ATOM   1569  O   ASP A 222      39.162 -13.501  18.430  1.00 56.75           O
ATOM   1570  N   TRP A 223      38.621 -11.426  19.120  1.00 88.85           N
ATOM   1571  CA  TRP A 223      37.303 -11.462  18.557  1.00 88.85           C
ATOM   1572  CB  TRP A 223      36.452 -10.262  19.009  1.00 88.85           C
ATOM   1573  CG  TRP A 223      34.974 -10.424  18.759  1.00 88.85           C
ATOM   1574  CD2 TRP A 223      34.297 -10.055  17.550  1.00 88.85           C
ATOM   1575  CD1 TRP A 223      34.024 -10.932  19.596  1.00 88.85           C
ATOM   1576  NE1 TRP A 223      32.797 -10.914  18.980  1.00 88.85           N
ATOM   1577  CE2 TRP A 223      32.949 -10.374  17.721  1.00 88.85           C
ATOM   1578  CE3 TRP A 223      34.761  -9.497  16.396  1.00 88.85           C
ATOM   1579  CZ2 TRP A 223      32.038 -10.136  16.733  1.00 88.85           C
ATOM   1580  CZ3 TRP A 223      33.839  -9.259  15.401  1.00 88.85           C
ATOM   1581  CH2 TRP A 223      32.506  -9.572  15.567  1.00 88.85           C
ATOM   1582  C   TRP A 223      37.359 -11.482  17.048  1.00 88.85           C
ATOM   1583  O   TRP A 223      36.547 -12.143  16.399  1.00 88.85           O
ATOM   1584  N   LEU A 224      38.293 -10.717  16.446  1.00 73.83           N
ATOM   1585  CA  LEU A 224      38.387 -10.641  15.007  1.00 73.83           C
ATOM   1586  CB  LEU A 224      39.448  -9.630  14.545  1.00 73.83           C
ATOM   1587  CG  LEU A 224      39.209  -8.191  15.039  1.00 73.83           C
ATOM   1588  CD1 LEU A 224      40.235  -7.228  14.421  1.00 73.83           C
ATOM   1589  CD2 LEU A 224      37.758  -7.737  14.817  1.00 73.83           C
ATOM   1590  C   LEU A 224      38.795 -11.964  14.452  1.00 73.83           C
ATOM   1591  O   LEU A 224      38.205 -12.476  13.497  1.00 73.83           O
ATOM   1592  N   ARG A 225      39.831 -12.552  15.068  1.00169.79           N
ATOM   1593  CA  ARG A 225      40.351 -13.804  14.630  1.00169.79           C
ATOM   1594  CB  ARG A 225      41.553 -14.247  15.481  1.00169.79           C
ATOM   1595  CG  ARG A 225      41.964 -15.695  15.235  1.00169.79           C
ATOM   1596  CD  ARG A 225      43.336 -16.075  15.804  1.00169.79           C
ATOM   1597  NE  ARG A 225      43.395 -15.658  17.233  1.00169.79           N
ATOM   1598  CZ  ARG A 225      44.174 -14.596  17.594  1.00169.79           C
ATOM   1599  NH1 ARG A 225      44.905 -13.938  16.648  1.00169.79           N
ATOM   1600  NH2 ARG A 225      44.229 -14.193  18.896  1.00169.79           N
ATOM   1601  C   ARG A 225      39.282 -14.829  14.782  1.00169.79           C
ATOM   1602  O   ARG A 225      39.157 -15.733  13.958  1.00169.79           O
ATOM   1603  N   GLN A 226      38.494 -14.734  15.865  1.00163.99           N
ATOM   1604  CA  GLN A 226      37.532 -15.764  16.099  1.00163.99           C
ATOM   1605  CB  GLN A 226      36.864 -15.661  17.480  1.00163.99           C
ATOM   1606  CG  GLN A 226      37.793 -16.061  18.626  1.00163.99           C
ATOM   1607  CD  GLN A 226      38.087 -17.545  18.452  1.00163.99           C
ATOM   1608  OE1 GLN A 226      38.801 -17.941  17.533  1.00163.99           O
ATOM   1609  NE2 GLN A 226      37.510 -18.388  19.348  1.00163.99           N
ATOM   1610  C   GLN A 226      36.439 -15.830  15.087  1.00163.99           C
ATOM   1611  O   GLN A 226      36.304 -16.884  14.473  1.00163.99           O
ATOM   1612  N   ARG A 227      35.639 -14.748  14.871  1.00237.99           N
ATOM   1613  CA  ARG A 227      34.539 -14.967  13.966  1.00237.99           C
ATOM   1614  CB  ARG A 227      33.601 -13.745  13.878  1.00237.99           C
ATOM   1615  CG  ARG A 227      32.657 -13.594  15.071  1.00237.99           C
ATOM   1616  CD  ARG A 227      31.495 -14.588  15.045  1.00237.99           C
ATOM   1617  NE  ARG A 227      30.734 -14.363  13.784  1.00237.99           N
ATOM   1618  CZ  ARG A 227      31.021 -15.069  12.647  1.00237.99           C
ATOM   1619  NH1 ARG A 227      32.015 -16.008  12.643  1.00237.99           N
ATOM   1620  NH2 ARG A 227      30.301 -14.837  11.514  1.00237.99           N
ATOM   1621  C   ARG A 227      35.075 -15.324  12.612  1.00237.99           C
ATOM   1622  O   ARG A 227      35.197 -16.485  12.257  1.00237.99           O
ATOM   1623  N   PRO A 228      35.239 -14.438  11.729  1.00240.17           N
ATOM   1624  CA  PRO A 228      36.265 -14.692  10.763  1.00240.17           C
ATOM   1625  CD  PRO A 228      33.955 -14.514  10.995  1.00240.17           C
ATOM   1626  CB  PRO A 228      35.663 -15.536   9.648  1.00240.17           C
ATOM   1627  CG  PRO A 228      34.257 -14.948   9.551  1.00240.17           C
ATOM   1628  C   PRO A 228      36.309 -13.289  10.321  1.00240.17           C
ATOM   1629  O   PRO A 228      35.780 -12.437  11.030  1.00240.17           O
ATOM   1630  N   ARG A 229      36.922 -13.043   9.161  1.00220.59           N
ATOM   1631  CA  ARG A 229      36.675 -11.835   8.432  1.00220.59           C
ATOM   1632  CB  ARG A 229      36.339 -10.541   9.199  1.00220.59           C
ATOM   1633  CG  ARG A 229      37.360 -10.120  10.251  1.00220.59           C
ATOM   1634  CD  ARG A 229      36.886  -8.896  11.035  1.00220.59           C
ATOM   1635  NE  ARG A 229      35.405  -9.018  11.150  1.00220.59           N
ATOM   1636  CZ  ARG A 229      34.692  -8.173  11.950  1.00220.59           C
ATOM   1637  NH1 ARG A 229      35.333  -7.208  12.674  1.00220.59           N
ATOM   1638  NH2 ARG A 229      33.335  -8.290  12.020  1.00220.59           N
ATOM   1639  C   ARG A 229      37.828 -11.531   7.574  0.00220.59           C
ATOM   1640  O   ARG A 229      38.857 -12.202   7.590  0.00220.59           O
ATOM   1641  N   VAL A 230      37.654 -10.437   6.820  0.00 65.53           N
ATOM   1642  CA  VAL A 230      38.627  -9.872   5.944  0.00 65.53           C
ATOM   1643  CB  VAL A 230      38.095  -8.687   5.181  0.00 65.53           C
ATOM   1644  CG1 VAL A 230      39.231  -8.104   4.326  1.00 65.53           C
ATOM   1645  CG2 VAL A 230      36.866  -9.122   4.361  1.00 65.53           C
ATOM   1646  C   VAL A 230      39.735  -9.419   6.840  0.00 65.53           C
ATOM   1647  O   VAL A 230      40.840  -9.118   6.397  0.00 65.53           O
ATOM   1648  N   GLY A 231      39.426  -9.304   8.145  1.00 78.94           N
ATOM   1649  CA  GLY A 231      40.364  -8.870   9.125  1.00 78.94           C
ATOM   1650  C   GLY A 231      39.934  -7.490   9.431  1.00 78.94           C
ATOM   1651  O   GLY A 231      40.229  -6.958  10.501  1.00 78.94           O
ATOM   1652  N   LEU A 232      39.155  -6.914   8.493  1.00354.55           N
ATOM   1653  CA  LEU A 232      38.612  -5.620   8.719  1.00354.55           C
ATOM   1654  CB  LEU A 232      37.831  -5.704  10.041  1.00354.55           C
ATOM   1655  CG  LEU A 232      37.943  -4.594  11.065  1.00354.55           C
ATOM   1656  CD1 LEU A 232      36.980  -4.901  12.221  1.00354.55           C
ATOM   1657  CD2 LEU A 232      39.387  -4.526  11.570  1.00354.55           C
ATOM   1658  C   LEU A 232      39.663  -4.571   8.558  1.00354.55           C
ATOM   1659  O   LEU A 232      39.410  -3.388   8.782  1.00354.55           O
ATOM   1660  N   TYR A 233      40.850  -5.004   8.075  1.00257.37           N
ATOM   1661  CA  TYR A 233      41.942  -4.149   7.697  1.00257.37           C
ATOM   1662  CB  TYR A 233      41.610  -3.179   6.552  1.00257.37           C
ATOM   1663  CG  TYR A 233      41.597  -3.889   5.245  1.00257.37           C
ATOM   1664  CD1 TYR A 233      40.521  -4.638   4.833  1.00257.37           C
ATOM   1665  CD2 TYR A 233      42.691  -3.780   4.419  1.00257.37           C
ATOM   1666  CE1 TYR A 233      40.544  -5.271   3.610  1.00257.37           C
ATOM   1667  CE2 TYR A 233      42.718  -4.406   3.197  1.00257.37           C
ATOM   1668  CZ  TYR A 233      41.642  -5.155   2.788  1.00257.37           C
ATOM   1669  OH  TYR A 233      41.660  -5.802   1.533  1.00257.37           O
ATOM   1670  C   TYR A 233      42.349  -3.279   8.830  1.00257.37           C
ATOM   1671  O   TYR A 233      43.013  -2.267   8.613  1.00257.37           O
ATOM   1672  N   THR A 234      42.020  -3.647  10.076  1.00146.11           N
ATOM   1673  CA  THR A 234      42.391  -2.725  11.106  1.00146.11           C
ATOM   1674  CB  THR A 234      41.660  -2.875  12.401  1.00146.11           C
ATOM   1675  OG1 THR A 234      42.014  -1.823  13.286  1.00146.11           O
ATOM   1676  CG2 THR A 234      42.032  -4.234  13.012  1.00146.11           C
ATOM   1677  C   THR A 234      43.841  -2.869  11.439  1.00146.11           C
ATOM   1678  O   THR A 234      44.400  -3.965  11.394  1.00146.11           O
ATOM   1679  N   GLN A 235      44.476  -1.729  11.789  1.00 54.88           N
ATOM   1680  CA  GLN A 235      45.859  -1.691  12.179  1.00 54.88           C
ATOM   1681  CB  GLN A 235      46.790  -0.973  11.187  1.00 54.88           C
ATOM   1682  CG  GLN A 235      46.955  -1.673   9.840  1.00 54.88           C
ATOM   1683  CD  GLN A 235      47.919  -0.828   9.014  1.00 54.88           C
ATOM   1684  OE1 GLN A 235      48.131  -1.083   7.829  1.00 54.88           O
ATOM   1685  NE2 GLN A 235      48.526   0.203   9.657  1.00 54.88           N
ATOM   1686  C   GLN A 235      45.963  -0.906  13.452  1.00 54.88           C
ATOM   1687  O   GLN A 235      45.084  -0.107  13.777  1.00 54.88           O
ATOM   1688  N   CYS A 236      47.061  -1.126  14.209  1.00 69.34           N
ATOM   1689  CA  CYS A 236      47.277  -0.442  15.461  1.00 69.34           C
ATOM   1690  CB  CYS A 236      48.228  -1.185  16.422  1.00 69.34           C
ATOM   1691  SG  CYS A 236      47.629  -2.820  16.936  1.00 69.34           S
ATOM   1692  C   CYS A 236      47.946   0.869  15.186  1.00 69.34           C
ATOM   1693  O   CYS A 236      48.965   0.923  14.503  1.00 69.34           O
ATOM   1694  N   MET A 237      47.292   1.984  15.562  1.00164.87           N
ATOM   1695  CA  MET A 237      47.877   3.296  15.488  1.00164.87           C
ATOM   1696  CB  MET A 237      46.930   4.409  15.042  1.00164.87           C
ATOM   1697  CG  MET A 237      46.611   4.329  13.546  1.00164.87           C
ATOM   1698  SD  MET A 237      48.032   4.550  12.437  1.00164.87           S
ATOM   1699  CE  MET A 237      46.986   4.544  10.953  1.00164.87           C
ATOM   1700  C   MET A 237      48.650   3.798  16.683  1.00164.87           C
ATOM   1701  O   MET A 237      49.364   4.780  16.525  1.00164.87           O
ATOM   1702  N   GLY A 238      48.353   3.346  17.924  1.00 95.37           N
ATOM   1703  CA  GLY A 238      49.002   3.886  19.104  1.00 95.37           C
ATOM   1704  C   GLY A 238      50.328   3.325  19.544  1.00 95.37           C
ATOM   1705  O   GLY A 238      51.307   4.062  19.677  1.00 95.37           O
ATOM   1706  N   PRO A 239      50.410   2.034  19.777  1.00107.01           N
ATOM   1707  CA  PRO A 239      51.623   1.536  20.361  1.00107.01           C
ATOM   1708  CD  PRO A 239      49.251   1.255  20.191  1.00107.01           C
ATOM   1709  CB  PRO A 239      51.315   0.113  20.821  1.00107.01           C
ATOM   1710  CG  PRO A 239      49.804   0.161  21.126  1.00107.01           C
ATOM   1711  C   PRO A 239      52.723   1.681  19.379  1.00107.01           C
ATOM   1712  O   PRO A 239      52.642   1.075  18.317  1.00107.01           O
ATOM   1713  N   SER A 240      53.800   2.382  19.752  1.00 43.19           N
ATOM   1714  CA  SER A 240      54.810   2.722  18.797  1.00 43.19           C
ATOM   1715  CB  SER A 240      55.993   3.448  19.461  1.00 43.19           C
ATOM   1716  OG  SER A 240      55.556   4.678  20.025  1.00 43.19           O
ATOM   1717  C   SER A 240      55.333   1.490  18.123  1.00 43.19           C
ATOM   1718  O   SER A 240      55.346   1.414  16.896  1.00 43.19           O
ATOM   1719  N   HIS A 241      55.734   0.472  18.910  1.00 93.26           N
ATOM   1720  CA  HIS A 241      56.330  -0.695  18.324  1.00 93.26           C
ATOM   1721  ND1 HIS A 241      55.475  -1.367  21.456  1.00 93.26           N
ATOM   1722  CG  HIS A 241      55.941  -2.136  20.413  1.00 93.26           C
ATOM   1723  CB  HIS A 241      56.919  -1.655  19.380  1.00 93.26           C
ATOM   1724  NE2 HIS A 241      54.514  -3.362  21.660  1.00 93.26           N
ATOM   1725  CD2 HIS A 241      55.344  -3.350  20.553  1.00 93.26           C
ATOM   1726  CE1 HIS A 241      54.626  -2.147  22.171  1.00 93.26           C
ATOM   1727  C   HIS A 241      55.360  -1.438  17.446  1.00 93.26           C
ATOM   1728  O   HIS A 241      55.675  -1.750  16.299  1.00 93.26           O
ATOM   1729  N   LEU A 242      54.148  -1.711  17.961  1.00 83.67           N
ATOM   1730  CA  LEU A 242      53.098  -2.446  17.294  1.00 83.67           C
ATOM   1731  CB  LEU A 242      51.957  -2.884  18.229  1.00 83.67           C
ATOM   1732  CG  LEU A 242      52.328  -4.074  19.131  1.00 83.67           C
ATOM   1733  CD1 LEU A 242      51.156  -4.477  20.039  1.00 83.67           C
ATOM   1734  CD2 LEU A 242      52.835  -5.260  18.291  1.00 83.67           C
ATOM   1735  C   LEU A 242      52.488  -1.683  16.162  1.00 83.67           C
ATOM   1736  O   LEU A 242      51.784  -2.269  15.343  1.00 83.67           O
ATOM   1737  N   ARG A 243      52.681  -0.350  16.120  1.00187.94           N
ATOM   1738  CA  ARG A 243      52.024   0.495  15.154  1.00187.94           C
ATOM   1739  CB  ARG A 243      52.591   1.923  15.054  1.00187.94           C
ATOM   1740  CG  ARG A 243      52.100   2.875  16.141  1.00187.94           C
ATOM   1741  CD  ARG A 243      52.403   4.345  15.835  1.00187.94           C
ATOM   1742  NE  ARG A 243      53.881   4.536  15.894  1.00187.94           N
ATOM   1743  CZ  ARG A 243      54.661   4.436  14.776  1.00187.94           C
ATOM   1744  NH1 ARG A 243      54.103   4.133  13.567  1.00187.94           N
ATOM   1745  NH2 ARG A 243      56.004   4.660  14.866  1.00187.94           N
ATOM   1746  C   ARG A 243      52.091  -0.064  13.768  1.00187.94           C
ATOM   1747  O   ARG A 243      53.067  -0.697  13.373  1.00187.94           O
ATOM   1748  N   GLY A 244      50.974   0.106  13.028  1.00 37.08           N
ATOM   1749  CA  GLY A 244      50.867  -0.229  11.639  1.00 37.08           C
ATOM   1750  C   GLY A 244      50.656  -1.698  11.471  1.00 37.08           C
ATOM   1751  O   GLY A 244      50.450  -2.171  10.354  1.00 37.08           O
ATOM   1752  N   HIS A 245      50.711  -2.466  12.572  1.00 51.88           N
ATOM   1753  CA  HIS A 245      50.538  -3.880  12.446  1.00 51.88           C
ATOM   1754  ND1 HIS A 245      53.618  -3.626  13.846  1.00 51.88           N
ATOM   1755  CG  HIS A 245      52.803  -4.567  13.252  1.00 51.88           C
ATOM   1756  CB  HIS A 245      51.327  -4.687  13.491  1.00 51.88           C
ATOM   1757  NE2 HIS A 245      54.902  -4.790  12.453  1.00 51.88           N
ATOM   1758  CD2 HIS A 245      53.605  -5.269  12.407  1.00 51.88           C
ATOM   1759  CE1 HIS A 245      54.861  -3.806  13.330  1.00 51.88           C
ATOM   1760  C   HIS A 245      49.083  -4.201  12.551  1.00 51.88           C
ATOM   1761  O   HIS A 245      48.316  -3.455  13.158  1.00 51.88           O
ATOM   1762  N   ASN A 246      48.656  -5.321  11.929  1.00105.40           N
ATOM   1763  CA  ASN A 246      47.264  -5.660  12.000  1.00105.40           C
ATOM   1764  CB  ASN A 246      46.734  -6.519  10.831  1.00105.40           C
ATOM   1765  CG  ASN A 246      47.546  -7.788  10.685  1.00105.40           C
ATOM   1766  OD1 ASN A 246      48.773  -7.743  10.596  1.00105.40           O
ATOM   1767  ND2 ASN A 246      46.851  -8.958  10.640  1.00105.40           N
ATOM   1768  C   ASN A 246      46.966  -6.286  13.324  1.00105.40           C
ATOM   1769  O   ASN A 246      47.690  -7.154  13.810  1.00105.40           O
ATOM   1770  N   VAL A 247      45.837  -5.864  13.927  1.00112.21           N
ATOM   1771  CA  VAL A 247      45.493  -6.293  15.253  1.00112.21           C
ATOM   1772  CB  VAL A 247      44.171  -5.767  15.749  1.00112.21           C
ATOM   1773  CG1 VAL A 247      44.242  -4.234  15.843  1.00112.21           C
ATOM   1774  CG2 VAL A 247      43.041  -6.294  14.852  1.00112.21           C
ATOM   1775  C   VAL A 247      45.412  -7.790  15.296  1.00112.21           C
ATOM   1776  O   VAL A 247      45.908  -8.412  16.234  1.00112.21           O
ATOM   1777  N   ALA A 248      44.814  -8.403  14.261  1.00 50.82           N
ATOM   1778  CA  ALA A 248      44.598  -9.820  14.201  1.00 50.82           C
ATOM   1779  CB  ALA A 248      43.888 -10.254  12.908  1.00 50.82           C
ATOM   1780  C   ALA A 248      45.922 -10.502  14.233  1.00 50.82           C
ATOM   1781  O   ALA A 248      46.049 -11.611  14.751  1.00 50.82           O
ATOM   1782  N   GLU A 249      46.931  -9.846  13.642  1.00104.48           N
ATOM   1783  CA  GLU A 249      48.254 -10.374  13.516  1.00104.48           C
ATOM   1784  CB  GLU A 249      49.191  -9.500  12.667  1.00104.48           C
ATOM   1785  CG  GLU A 249      50.480 -10.231  12.283  1.00104.48           C
ATOM   1786  CD  GLU A 249      51.350  -9.297  11.453  1.00104.48           C
ATOM   1787  OE1 GLU A 249      51.119  -8.059  11.510  1.00104.48           O
ATOM   1788  OE2 GLU A 249      52.265  -9.810  10.754  1.00104.48           O
ATOM   1789  C   GLU A 249      48.890 -10.535  14.859  1.00104.48           C
ATOM   1790  O   GLU A 249      49.837 -11.307  14.983  1.00104.48           O
ATOM   1791  N   VAL A 250      48.462  -9.790  15.900  1.00127.24           N
ATOM   1792  CA  VAL A 250      49.216  -9.961  17.110  1.00127.24           C
ATOM   1793  CB  VAL A 250      49.903  -8.709  17.575  1.00127.24           C
ATOM   1794  CG1 VAL A 250      48.867  -7.659  17.972  1.00127.24           C
ATOM   1795  CG2 VAL A 250      50.899  -9.099  18.673  1.00127.24           C
ATOM   1796  C   VAL A 250      48.433 -10.619  18.215  1.00127.24           C
ATOM   1797  O   VAL A 250      47.209 -10.529  18.307  1.00127.24           O
ATOM   1798  N   GLN A 251      49.170 -11.352  19.078  1.00 96.84           N
ATOM   1799  CA  GLN A 251      48.596 -12.112  20.152  1.00 96.84           C
ATOM   1800  CB  GLN A 251      49.528 -13.207  20.695  1.00 96.84           C
ATOM   1801  CG  GLN A 251      50.822 -12.677  21.308  1.00 96.84           C
ATOM   1802  CD  GLN A 251      51.652 -13.891  21.687  1.00 96.84           C
ATOM   1803  OE1 GLN A 251      51.439 -14.504  22.732  1.00 96.84           O
ATOM   1804  NE2 GLN A 251      52.616 -14.263  20.803  1.00 96.84           N
ATOM   1805  C   GLN A 251      48.232 -11.204  21.281  1.00 96.84           C
ATOM   1806  O   GLN A 251      48.877 -10.186  21.525  1.00 96.84           O
ATOM   1807  N   LYS A 252      47.199 -11.617  22.039  1.00133.81           N
ATOM   1808  CA  LYS A 252      46.633 -10.868  23.122  1.00133.81           C
ATOM   1809  CB  LYS A 252      45.499 -11.635  23.833  1.00133.81           C
ATOM   1810  CG  LYS A 252      44.704 -10.830  24.870  1.00133.81           C
ATOM   1811  CD  LYS A 252      45.454 -10.505  26.164  1.00133.81           C
ATOM   1812  CE  LYS A 252      44.567  -9.870  27.241  1.00133.81           C
ATOM   1813  NZ  LYS A 252      45.223  -9.953  28.564  1.00133.81           N
ATOM   1814  C   LYS A 252      47.724 -10.601  24.103  1.00133.81           C
ATOM   1815  O   LYS A 252      47.685  -9.618  24.841  1.00133.81           O
ATOM   1816  N   ARG A 253      48.738 -11.480  24.133  1.00142.66           N
ATOM   1817  CA  ARG A 253      49.820 -11.323  25.059  1.00142.66           C
ATOM   1818  CB  ARG A 253      50.899 -12.409  24.919  1.00142.66           C
ATOM   1819  CG  ARG A 253      51.978 -12.309  26.000  1.00142.66           C
ATOM   1820  CD  ARG A 253      51.458 -12.619  27.406  1.00142.66           C
ATOM   1821  NE  ARG A 253      51.173 -14.081  27.466  1.00142.66           N
ATOM   1822  CZ  ARG A 253      49.952 -14.553  27.078  1.00142.66           C
ATOM   1823  NH1 ARG A 253      48.988 -13.684  26.653  1.00142.66           N
ATOM   1824  NH2 ARG A 253      49.689 -15.892  27.110  1.00142.66           N
ATOM   1825  C   ARG A 253      50.494 -10.008  24.811  1.00142.66           C
ATOM   1826  O   ARG A 253      50.922  -9.343  25.751  1.00142.66           O
ATOM   1827  N   GLU A 254      50.634  -9.621  23.532  1.00104.36           N
ATOM   1828  CA  GLU A 254      51.279  -8.396  23.148  1.00104.36           C
ATOM   1829  CB  GLU A 254      51.538  -8.322  21.639  1.00104.36           C
ATOM   1830  CG  GLU A 254      52.433  -9.462  21.153  1.00104.36           C
ATOM   1831  CD  GLU A 254      53.732  -9.410  21.936  1.00104.36           C
ATOM   1832  OE1 GLU A 254      54.640  -8.647  21.516  1.00104.36           O
ATOM   1833  OE2 GLU A 254      53.827 -10.130  22.965  1.00104.36           O
ATOM   1834  C   GLU A 254      50.429  -7.221  23.530  1.00104.36           C
ATOM   1835  O   GLU A 254      50.933  -6.122  23.752  1.00104.36           O
ATOM   1836  N   PHE A 255      49.098  -7.412  23.576  1.00 72.07           N
ATOM   1837  CA  PHE A 255      48.212  -6.322  23.865  1.00 72.07           C
ATOM   1838  CB  PHE A 255      46.742  -6.645  23.548  1.00 72.07           C
ATOM   1839  CG  PHE A 255      46.606  -6.773  22.073  1.00 72.07           C
ATOM   1840  CD1 PHE A 255      46.938  -7.948  21.442  1.00 72.07           C
ATOM   1841  CD2 PHE A 255      46.139  -5.718  21.325  1.00 72.07           C
ATOM   1842  CE1 PHE A 255      46.815  -8.067  20.079  1.00 72.07           C
ATOM   1843  CE2 PHE A 255      46.013  -5.831  19.960  1.00 72.07           C
ATOM   1844  CZ  PHE A 255      46.348  -7.006  19.339  1.00 72.07           C
ATOM   1845  C   PHE A 255      48.266  -6.014  25.323  1.00 72.07           C
ATOM   1846  O   PHE A 255      47.446  -6.503  26.101  1.00 72.07           O
ATOM   1847  N   VAL A 256      49.214  -5.154  25.731  1.00 34.32           N
ATOM   1848  CA  VAL A 256      49.283  -4.824  27.120  1.00 34.32           C
ATOM   1849  CB  VAL A 256      50.458  -5.447  27.814  1.00 34.32           C
ATOM   1850  CG1 VAL A 256      50.476  -4.980  29.278  1.00 34.32           C
ATOM   1851  CG2 VAL A 256      50.363  -6.975  27.651  1.00 34.32           C
ATOM   1852  C   VAL A 256      49.421  -3.341  27.207  1.00 34.32           C
ATOM   1853  O   VAL A 256      50.145  -2.729  26.423  1.00 34.32           O
ATOM   1854  N   CYS A 257      48.716  -2.725  28.174  1.00 38.52           N
ATOM   1855  CA  CYS A 257      48.756  -1.302  28.327  1.00 38.52           C
ATOM   1856  CB  CYS A 257      47.358  -0.695  28.560  1.00 38.52           C
ATOM   1857  SG  CYS A 257      46.582  -1.231  30.116  1.00 38.52           S
ATOM   1858  C   CYS A 257      49.622  -0.991  29.507  1.00 38.52           C
ATOM   1859  O   CYS A 257      49.610  -1.714  30.501  1.00 38.52           O
ATOM   1860  N   SER A 258      50.417   0.095  29.403  1.00 75.62           N
ATOM   1861  CA  SER A 258      51.314   0.504  30.447  1.00 75.62           C
ATOM   1862  CB  SER A 258      52.778   0.560  29.977  1.00 75.62           C
ATOM   1863  OG  SER A 258      53.620   1.034  31.017  1.00 75.62           O
ATOM   1864  C   SER A 258      50.934   1.894  30.847  1.00 75.62           C
ATOM   1865  O   SER A 258      50.774   2.779  30.008  1.00 75.62           O
ATOM   1866  N   GLY A 259      50.804   2.118  32.165  1.00 11.82           N
ATOM   1867  CA  GLY A 259      50.419   3.407  32.651  1.00 11.82           C
ATOM   1868  C   GLY A 259      49.261   3.157  33.611  1.00 11.82           C
ATOM   1869  O   GLY A 259      48.572   4.143  33.977  1.00 11.82           O
ATOM   1870  OXT GLY A 259      49.056   1.973  33.986  1.00 11.82           O
TER    1871      GLY A 259
END
