# Supplementary material for: Proteome-wide prediction of targets for aspirin: new insight into the molecular mechanism of aspirin
Source: PeerJ. 2016 Mar 10;4:e1791. doi: 10.7717/peerj.1791 (PMC4793309; doi:10.7717/peerj.1791)
Supplement: File S1 — The raw data contains all strucures of the identified 79 proteins. The Protocols show how to prepare protein strucure and run CDOCKER. [file peerj-04-1791-s004.zip › 79_protein_strucures/NP_006034.1_111-367_43.725.pdb]

EXPDTA    THEORETICAL MODEL, MODELLER 9v7 2010/04/12 10:07:25
REMARK   6 MODELLER OBJECTIVE FUNCTION:      1551.3395
REMARK   6 MODELLER BEST TEMPLATE % SEQ ID:  43.725
REMARK   6 MODELLER BLK RESIDUE  258:
ATOM      1  N   THR A 111      -6.836 134.334  21.919  1.00 82.11           N
ATOM      2  CA  THR A 111      -8.279 134.662  21.969  1.00 82.11           C
ATOM      3  CB  THR A 111      -8.922 134.387  20.643  1.00 82.11           C
ATOM      4  OG1 THR A 111      -8.840 133.003  20.337  1.00 82.11           O
ATOM      5  CG2 THR A 111      -8.195 135.209  19.565  1.00 82.11           C
ATOM      6  C   THR A 111      -8.984 133.853  23.009  1.00 82.11           C
ATOM      7  O   THR A 111      -8.363 133.328  23.932  1.00 82.11           O
ATOM      8  N   LYS A 112     -10.322 133.758  22.896  1.00 60.59           N
ATOM      9  CA  LYS A 112     -11.065 132.981  23.843  1.00 60.59           C
ATOM     10  CB  LYS A 112     -12.186 133.764  24.546  1.00 60.59           C
ATOM     11  CG  LYS A 112     -11.670 134.870  25.467  1.00 60.59           C
ATOM     12  CD  LYS A 112     -10.993 136.020  24.720  1.00 60.59           C
ATOM     13  CE  LYS A 112     -10.476 137.125  25.642  1.00 60.59           C
ATOM     14  NZ  LYS A 112      -9.834 138.189  24.840  1.00 60.59           N
ATOM     15  C   LYS A 112     -11.709 131.873  23.080  1.00 60.59           C
ATOM     16  O   LYS A 112     -12.270 132.090  22.007  1.00 60.59           O
ATOM     17  N   ARG A 113     -11.637 130.643  23.621  1.00145.46           N
ATOM     18  CA  ARG A 113     -12.194 129.520  22.930  1.00145.46           C
ATOM     19  CB  ARG A 113     -11.139 128.517  22.437  1.00145.46           C
ATOM     20  CG  ARG A 113     -11.741 127.320  21.699  1.00145.46           C
ATOM     21  CD  ARG A 113     -10.713 126.272  21.270  1.00145.46           C
ATOM     22  NE  ARG A 113      -9.789 126.914  20.292  1.00145.46           N
ATOM     23  CZ  ARG A 113      -8.674 127.566  20.732  1.00145.46           C
ATOM     24  NH1 ARG A 113      -8.401 127.630  22.068  1.00145.46           N
ATOM     25  NH2 ARG A 113      -7.827 128.150  19.834  1.00145.46           N
ATOM     26  C   ARG A 113     -13.082 128.779  23.875  1.00145.46           C
ATOM     27  O   ARG A 113     -12.960 128.906  25.092  1.00145.46           O
ATOM     28  N   LEU A 114     -14.030 127.995  23.319  1.00 49.01           N
ATOM     29  CA  LEU A 114     -14.903 127.203  24.135  1.00 49.01           C
ATOM     30  CB  LEU A 114     -16.105 126.619  23.374  1.00 49.01           C
ATOM     31  CG  LEU A 114     -17.132 127.679  22.952  1.00 49.01           C
ATOM     32  CD1 LEU A 114     -18.311 127.047  22.197  1.00 49.01           C
ATOM     33  CD2 LEU A 114     -17.589 128.501  24.167  1.00 49.01           C
ATOM     34  C   LEU A 114     -14.102 126.049  24.646  1.00 49.01           C
ATOM     35  O   LEU A 114     -13.200 125.554  23.971  1.00 49.01           O
ATOM     36  N   PRO A 115     -14.441 125.600  25.825  1.00 90.37           N
ATOM     37  CA  PRO A 115     -13.678 124.563  26.463  1.00 90.37           C
ATOM     38  CD  PRO A 115     -15.052 126.487  26.801  1.00 90.37           C
ATOM     39  CB  PRO A 115     -14.204 124.480  27.893  1.00 90.37           C
ATOM     40  CG  PRO A 115     -14.653 125.925  28.178  1.00 90.37           C
ATOM     41  C   PRO A 115     -13.557 123.259  25.748  1.00 90.37           C
ATOM     42  O   PRO A 115     -14.564 122.665  25.364  1.00 90.37           O
ATOM     43  N   GLN A 116     -12.295 122.819  25.564  1.00 89.31           N
ATOM     44  CA  GLN A 116     -11.969 121.567  24.955  1.00 89.31           C
ATOM     45  CB  GLN A 116     -10.481 121.418  24.598  1.00 89.31           C
ATOM     46  CG  GLN A 116     -10.044 122.370  23.483  1.00 89.31           C
ATOM     47  CD  GLN A 116      -8.657 121.956  23.018  1.00 89.31           C
ATOM     48  OE1 GLN A 116      -8.256 120.804  23.178  1.00 89.31           O
ATOM     49  NE2 GLN A 116      -7.907 122.916  22.414  1.00 89.31           N
ATOM     50  C   GLN A 116     -12.336 120.480  25.911  1.00 89.31           C
ATOM     51  O   GLN A 116     -12.785 119.410  25.503  1.00 89.31           O
ATOM     52  N   ALA A 117     -12.129 120.725  27.222  1.00 39.14           N
ATOM     53  CA  ALA A 117     -12.450 119.714  28.188  1.00 39.14           C
ATOM     54  CB  ALA A 117     -11.236 118.878  28.626  1.00 39.14           C
ATOM     55  C   ALA A 117     -13.007 120.360  29.422  1.00 39.14           C
ATOM     56  O   ALA A 117     -12.656 121.488  29.768  1.00 39.14           O
ATOM     57  N   LEU A 118     -13.902 119.631  30.124  1.00115.64           N
ATOM     58  CA  LEU A 118     -14.555 120.143  31.297  1.00115.64           C
ATOM     59  CB  LEU A 118     -16.016 120.542  30.974  1.00115.64           C
ATOM     60  CG  LEU A 118     -16.888 121.119  32.108  1.00115.64           C
ATOM     61  CD1 LEU A 118     -18.216 121.642  31.540  1.00115.64           C
ATOM     62  CD2 LEU A 118     -17.162 120.092  33.213  1.00115.64           C
ATOM     63  C   LEU A 118     -14.525 119.094  32.376  1.00115.64           C
ATOM     64  O   LEU A 118     -14.707 117.904  32.116  1.00115.64           O
ATOM     65  N   ILE A 119     -14.287 119.523  33.635  1.00 68.59           N
ATOM     66  CA  ILE A 119     -14.273 118.610  34.749  1.00 68.59           C
ATOM     67  CB  ILE A 119     -13.348 119.051  35.848  1.00 68.59           C
ATOM     68  CG2 ILE A 119     -13.477 118.049  37.006  1.00 68.59           C
ATOM     69  CG1 ILE A 119     -11.906 119.191  35.327  1.00 68.59           C
ATOM     70  CD1 ILE A 119     -10.981 119.931  36.294  1.00 68.59           C
ATOM     71  C   ILE A 119     -15.673 118.641  35.294  1.00 68.59           C
ATOM     72  O   ILE A 119     -16.156 119.685  35.730  1.00 68.59           O
ATOM     73  N   VAL A 120     -16.378 117.496  35.184  1.00143.41           N
ATOM     74  CA  VAL A 120     -17.763 117.313  35.547  1.00143.41           C
ATOM     75  CB  VAL A 120     -18.406 116.184  34.811  1.00143.41           C
ATOM     76  CG1 VAL A 120     -17.792 114.878  35.328  1.00143.41           C
ATOM     77  CG2 VAL A 120     -19.927 116.274  35.016  1.00143.41           C
ATOM     78  C   VAL A 120     -18.064 117.088  37.008  1.00143.41           C
ATOM     79  O   VAL A 120     -19.190 117.343  37.435  1.00143.41           O
ATOM     80  N   GLY A 121     -17.136 116.506  37.796  1.00124.05           N
ATOM     81  CA  GLY A 121     -17.439 116.223  39.180  1.00124.05           C
ATOM     82  C   GLY A 121     -16.638 115.017  39.562  1.00124.05           C
ATOM     83  O   GLY A 121     -15.650 114.702  38.904  1.00124.05           O
ATOM     84  N   VAL A 122     -17.018 114.281  40.629  1.00204.74           N
ATOM     85  CA  VAL A 122     -18.155 114.495  41.481  1.00204.74           C
ATOM     86  CB  VAL A 122     -18.535 113.265  42.267  1.00204.74           C
ATOM     87  CG1 VAL A 122     -17.415 112.959  43.275  1.00204.74           C
ATOM     88  CG2 VAL A 122     -19.917 113.470  42.914  1.00204.74           C
ATOM     89  C   VAL A 122     -17.832 115.587  42.450  1.00204.74           C
ATOM     90  O   VAL A 122     -16.697 116.052  42.532  1.00204.74           O
ATOM     91  N   LYS A 123     -18.859 116.073  43.175  1.00 97.36           N
ATOM     92  CA  LYS A 123     -18.634 117.111  44.133  1.00 97.36           C
ATOM     93  CB  LYS A 123     -19.944 117.651  44.724  1.00 97.36           C
ATOM     94  CG  LYS A 123     -19.838 119.056  45.312  1.00 97.36           C
ATOM     95  CD  LYS A 123     -21.210 119.694  45.545  1.00 97.36           C
ATOM     96  CE  LYS A 123     -21.159 121.177  45.921  1.00 97.36           C
ATOM     97  NZ  LYS A 123     -21.074 122.011  44.701  1.00 97.36           N
ATOM     98  C   LYS A 123     -17.829 116.510  45.249  1.00 97.36           C
ATOM     99  O   LYS A 123     -18.124 115.414  45.722  1.00 97.36           O
ATOM    100  N   LYS A 124     -16.792 117.241  45.702  1.00136.10           N
ATOM    101  CA  LYS A 124     -15.901 116.843  46.760  1.00136.10           C
ATOM    102  CB  LYS A 124     -16.590 116.523  48.088  1.00136.10           C
ATOM    103  CG  LYS A 124     -16.985 117.761  48.886  1.00136.10           C
ATOM    104  CD  LYS A 124     -15.827 118.645  49.337  1.00136.10           C
ATOM    105  CE  LYS A 124     -16.284 119.711  50.332  1.00136.10           C
ATOM    106  NZ  LYS A 124     -15.133 120.519  50.784  1.00136.10           N
ATOM    107  C   LYS A 124     -15.068 115.647  46.401  1.00136.10           C
ATOM    108  O   LYS A 124     -14.615 114.913  47.278  1.00136.10           O
ATOM    109  N   GLY A 125     -14.894 115.391  45.097  1.00 78.69           N
ATOM    110  CA  GLY A 125     -14.070 114.352  44.542  1.00 78.69           C
ATOM    111  C   GLY A 125     -12.618 114.724  44.514  1.00 78.69           C
ATOM    112  O   GLY A 125     -11.760 113.857  44.348  1.00 78.69           O
ATOM    113  N   GLY A 126     -12.305 116.034  44.578  1.00 54.69           N
ATOM    114  CA  GLY A 126     -10.938 116.429  44.413  1.00 54.69           C
ATOM    115  C   GLY A 126     -10.751 117.208  43.151  1.00 54.69           C
ATOM    116  O   GLY A 126      -9.641 117.329  42.638  1.00 54.69           O
ATOM    117  N   THR A 127     -11.849 117.785  42.650  1.00125.45           N
ATOM    118  CA  THR A 127     -11.921 118.523  41.423  1.00125.45           C
ATOM    119  CB  THR A 127     -13.310 118.985  41.179  1.00125.45           C
ATOM    120  OG1 THR A 127     -14.213 117.905  41.307  1.00125.45           O
ATOM    121  CG2 THR A 127     -13.378 119.480  39.743  1.00125.45           C
ATOM    122  C   THR A 127     -11.036 119.744  41.462  1.00125.45           C
ATOM    123  O   THR A 127     -10.403 120.092  40.465  1.00125.45           O
ATOM    124  N   ARG A 128     -10.971 120.456  42.603  1.00123.68           N
ATOM    125  CA  ARG A 128     -10.186 121.660  42.624  1.00123.68           C
ATOM    126  CB  ARG A 128     -10.177 122.345  43.999  1.00123.68           C
ATOM    127  CG  ARG A 128      -9.604 121.459  45.108  1.00123.68           C
ATOM    128  CD  ARG A 128      -9.168 122.236  46.350  1.00123.68           C
ATOM    129  NE  ARG A 128      -8.040 123.116  45.936  1.00123.68           N
ATOM    130  CZ  ARG A 128      -6.776 122.605  45.907  1.00123.68           C
ATOM    131  NH1 ARG A 128      -6.570 121.310  46.287  1.00123.68           N
ATOM    132  NH2 ARG A 128      -5.725 123.371  45.490  1.00123.68           N
ATOM    133  C   ARG A 128      -8.767 121.295  42.325  1.00123.68           C
ATOM    134  O   ARG A 128      -8.086 121.982  41.565  1.00123.68           O
ATOM    135  N   ALA A 129      -8.280 120.205  42.946  1.00 41.98           N
ATOM    136  CA  ALA A 129      -6.931 119.756  42.763  1.00 41.98           C
ATOM    137  CB  ALA A 129      -6.558 118.603  43.711  1.00 41.98           C
ATOM    138  C   ALA A 129      -6.705 119.276  41.363  1.00 41.98           C
ATOM    139  O   ALA A 129      -5.709 119.633  40.738  1.00 41.98           O
ATOM    140  N   VAL A 130      -7.651 118.493  40.810  1.00104.91           N
ATOM    141  CA  VAL A 130      -7.449 117.915  39.510  1.00104.91           C
ATOM    142  CB  VAL A 130      -8.607 117.083  39.028  1.00104.91           C
ATOM    143  CG1 VAL A 130      -8.801 115.926  40.020  1.00104.91           C
ATOM    144  CG2 VAL A 130      -9.852 117.966  38.828  1.00104.91           C
ATOM    145  C   VAL A 130      -7.227 119.020  38.536  1.00104.91           C
ATOM    146  O   VAL A 130      -6.409 118.897  37.625  1.00104.91           O
ATOM    147  N   LEU A 131      -7.986 120.118  38.682  1.00123.25           N
ATOM    148  CA  LEU A 131      -7.857 121.237  37.799  1.00123.25           C
ATOM    149  CB  LEU A 131      -9.006 122.241  38.030  1.00123.25           C
ATOM    150  CG  LEU A 131      -9.090 123.420  37.042  1.00123.25           C
ATOM    151  CD1 LEU A 131     -10.406 124.188  37.227  1.00123.25           C
ATOM    152  CD2 LEU A 131      -7.888 124.361  37.167  1.00123.25           C
ATOM    153  C   LEU A 131      -6.521 121.892  38.013  1.00123.25           C
ATOM    154  O   LEU A 131      -5.743 122.059  37.078  1.00123.25           O
ATOM    155  N   GLU A 132      -6.165 122.190  39.275  1.00 91.28           N
ATOM    156  CA  GLU A 132      -4.955 122.913  39.550  1.00 91.28           C
ATOM    157  CB  GLU A 132      -4.721 123.139  41.051  1.00 91.28           C
ATOM    158  CG  GLU A 132      -3.449 123.933  41.350  1.00 91.28           C
ATOM    159  CD  GLU A 132      -3.341 124.079  42.859  1.00 91.28           C
ATOM    160  OE1 GLU A 132      -4.297 124.627  43.469  1.00 91.28           O
ATOM    161  OE2 GLU A 132      -2.302 123.645  43.423  1.00 91.28           O
ATOM    162  C   GLU A 132      -3.782 122.148  39.029  1.00 91.28           C
ATOM    163  O   GLU A 132      -2.821 122.746  38.545  1.00 91.28           O
ATOM    164  N   PHE A 133      -3.807 120.808  39.144  1.00103.33           N
ATOM    165  CA  PHE A 133      -2.680 120.039  38.686  1.00103.33           C
ATOM    166  CB  PHE A 133      -2.744 118.527  38.998  1.00103.33           C
ATOM    167  CG  PHE A 133      -2.692 118.287  40.472  1.00103.33           C
ATOM    168  CD1 PHE A 133      -1.575 118.619  41.202  1.00103.33           C
ATOM    169  CD2 PHE A 133      -3.771 117.750  41.135  1.00103.33           C
ATOM    170  CE1 PHE A 133      -1.524 118.401  42.559  1.00103.33           C
ATOM    171  CE2 PHE A 133      -3.730 117.529  42.492  1.00103.33           C
ATOM    172  CZ  PHE A 133      -2.603 117.852  43.208  1.00103.33           C
ATOM    173  C   PHE A 133      -2.533 120.144  37.196  1.00103.33           C
ATOM    174  O   PHE A 133      -1.444 120.403  36.687  1.00103.33           O
ATOM    175  N   ILE A 134      -3.647 119.976  36.461  1.00 99.09           N
ATOM    176  CA  ILE A 134      -3.655 119.970  35.025  1.00 99.09           C
ATOM    177  CB  ILE A 134      -5.029 119.774  34.457  1.00 99.09           C
ATOM    178  CG2 ILE A 134      -4.947 119.979  32.934  1.00 99.09           C
ATOM    179  CG1 ILE A 134      -5.575 118.396  34.861  1.00 99.09           C
ATOM    180  CD1 ILE A 134      -4.738 117.234  34.327  1.00 99.09           C
ATOM    181  C   ILE A 134      -3.156 121.295  34.553  1.00 99.09           C
ATOM    182  O   ILE A 134      -2.497 121.398  33.520  1.00 99.09           O
ATOM    183  N   ARG A 135      -3.463 122.345  35.326  1.00143.00           N
ATOM    184  CA  ARG A 135      -3.150 123.707  35.013  1.00143.00           C
ATOM    185  CB  ARG A 135      -3.576 124.680  36.125  1.00143.00           C
ATOM    186  CG  ARG A 135      -3.413 126.154  35.747  1.00143.00           C
ATOM    187  CD  ARG A 135      -1.984 126.677  35.893  1.00143.00           C
ATOM    188  NE  ARG A 135      -1.661 126.719  37.347  1.00143.00           N
ATOM    189  CZ  ARG A 135      -1.907 127.856  38.061  1.00143.00           C
ATOM    190  NH1 ARG A 135      -2.492 128.930  37.455  1.00143.00           N
ATOM    191  NH2 ARG A 135      -1.553 127.925  39.377  1.00143.00           N
ATOM    192  C   ARG A 135      -1.669 123.838  34.848  1.00143.00           C
ATOM    193  O   ARG A 135      -1.201 124.722  34.134  1.00143.00           O
ATOM    194  N   VAL A 136      -0.886 122.975  35.518  1.00101.07           N
ATOM    195  CA  VAL A 136       0.541 123.092  35.443  1.00101.07           C
ATOM    196  CB  VAL A 136       1.281 122.018  36.194  1.00101.07           C
ATOM    197  CG1 VAL A 136       0.867 122.083  37.674  1.00101.07           C
ATOM    198  CG2 VAL A 136       1.043 120.658  35.518  1.00101.07           C
ATOM    199  C   VAL A 136       0.953 122.997  34.008  1.00101.07           C
ATOM    200  O   VAL A 136       1.859 123.708  33.576  1.00101.07           O
ATOM    201  N   HIS A 137       0.295 122.123  33.222  1.00 76.66           N
ATOM    202  CA  HIS A 137       0.701 121.957  31.858  1.00 76.66           C
ATOM    203  ND1 HIS A 137       0.840 121.200  28.788  1.00 76.66           N
ATOM    204  CG  HIS A 137       0.559 120.435  29.894  1.00 76.66           C
ATOM    205  CB  HIS A 137      -0.158 120.936  31.101  1.00 76.66           C
ATOM    206  NE2 HIS A 137       1.730 119.201  28.420  1.00 76.66           N
ATOM    207  CD2 HIS A 137       1.105 119.214  29.652  1.00 76.66           C
ATOM    208  CE1 HIS A 137       1.544 120.415  27.938  1.00 76.66           C
ATOM    209  C   HIS A 137       0.580 123.290  31.167  1.00 76.66           C
ATOM    210  O   HIS A 137      -0.433 123.977  31.287  1.00 76.66           O
ATOM    211  N   PRO A 138       1.612 123.680  30.457  1.00164.79           N
ATOM    212  CA  PRO A 138       1.613 124.947  29.763  1.00164.79           C
ATOM    213  CD  PRO A 138       2.956 123.250  30.806  1.00164.79           C
ATOM    214  CB  PRO A 138       3.057 125.174  29.321  1.00164.79           C
ATOM    215  CG  PRO A 138       3.882 124.393  30.358  1.00164.79           C
ATOM    216  C   PRO A 138       0.628 124.978  28.635  1.00164.79           C
ATOM    217  O   PRO A 138       0.198 126.058  28.233  1.00164.79           O
ATOM    218  N   ASP A 139       0.291 123.793  28.107  1.00111.72           N
ATOM    219  CA  ASP A 139      -0.615 123.550  27.025  1.00111.72           C
ATOM    220  CB  ASP A 139      -0.513 122.137  26.419  1.00111.72           C
ATOM    221  CG  ASP A 139       0.733 122.082  25.542  1.00111.72           C
ATOM    222  OD1 ASP A 139       1.411 123.136  25.409  1.00111.72           O
ATOM    223  OD2 ASP A 139       1.024 120.986  24.992  1.00111.72           O
ATOM    224  C   ASP A 139      -2.022 123.758  27.480  1.00111.72           C
ATOM    225  O   ASP A 139      -2.944 123.449  26.733  1.00111.72           O
ATOM    226  N   VAL A 140      -2.250 124.127  28.756  1.00135.47           N
ATOM    227  CA  VAL A 140      -3.612 124.312  29.184  1.00135.47           C
ATOM    228  CB  VAL A 140      -4.106 123.311  30.184  1.00135.47           C
ATOM    229  CG1 VAL A 140      -4.375 121.980  29.486  1.00135.47           C
ATOM    230  CG2 VAL A 140      -3.068 123.212  31.311  1.00135.47           C
ATOM    231  C   VAL A 140      -3.860 125.638  29.824  1.00135.47           C
ATOM    232  O   VAL A 140      -3.019 126.202  30.523  1.00135.47           O
ATOM    233  N   ARG A 141      -5.081 126.157  29.583  1.00102.70           N
ATOM    234  CA  ARG A 141      -5.551 127.356  30.204  1.00102.70           C
ATOM    235  CB  ARG A 141      -5.726 128.529  29.230  1.00102.70           C
ATOM    236  CG  ARG A 141      -4.380 128.982  28.655  1.00102.70           C
ATOM    237  CD  ARG A 141      -4.342 130.453  28.244  1.00102.70           C
ATOM    238  NE  ARG A 141      -4.523 131.242  29.492  1.00102.70           N
ATOM    239  CZ  ARG A 141      -5.790 131.542  29.891  1.00102.70           C
ATOM    240  NH1 ARG A 141      -6.833 131.166  29.094  1.00102.70           N
ATOM    241  NH2 ARG A 141      -6.008 132.227  31.052  1.00102.70           N
ATOM    242  C   ARG A 141      -6.859 126.993  30.841  1.00102.70           C
ATOM    243  O   ARG A 141      -7.658 126.253  30.266  1.00102.70           O
ATOM    244  N   ALA A 142      -7.111 127.492  32.068  1.00 44.90           N
ATOM    245  CA  ALA A 142      -8.299 127.060  32.746  1.00 44.90           C
ATOM    246  CB  ALA A 142      -8.002 126.148  33.947  1.00 44.90           C
ATOM    247  C   ALA A 142      -9.074 128.234  33.260  1.00 44.90           C
ATOM    248  O   ALA A 142      -8.522 129.287  33.576  1.00 44.90           O
ATOM    249  N   LEU A 143     -10.406 128.046  33.355  1.00 67.90           N
ATOM    250  CA  LEU A 143     -11.313 129.046  33.834  1.00 67.90           C
ATOM    251  CB  LEU A 143     -12.777 128.678  33.520  1.00 67.90           C
ATOM    252  CG  LEU A 143     -13.827 129.785  33.741  1.00 67.90           C
ATOM    253  CD1 LEU A 143     -15.245 129.234  33.522  1.00 67.90           C
ATOM    254  CD2 LEU A 143     -13.677 130.515  35.085  1.00 67.90           C
ATOM    255  C   LEU A 143     -11.141 129.057  35.321  1.00 67.90           C
ATOM    256  O   LEU A 143     -11.318 128.042  35.992  1.00 67.90           O
ATOM    257  N   GLY A 144     -10.850 130.242  35.882  1.00 31.18           N
ATOM    258  CA  GLY A 144     -10.515 130.343  37.272  1.00 31.18           C
ATOM    259  C   GLY A 144     -11.622 129.843  38.146  1.00 31.18           C
ATOM    260  O   GLY A 144     -11.360 129.136  39.119  1.00 31.18           O
ATOM    261  N   THR A 145     -12.891 130.176  37.840  1.00101.34           N
ATOM    262  CA  THR A 145     -13.913 129.770  38.762  1.00101.34           C
ATOM    263  CB  THR A 145     -14.638 130.920  39.399  1.00101.34           C
ATOM    264  OG1 THR A 145     -15.484 130.451  40.439  1.00101.34           O
ATOM    265  CG2 THR A 145     -15.467 131.645  38.324  1.00101.34           C
ATOM    266  C   THR A 145     -14.936 128.932  38.070  1.00101.34           C
ATOM    267  O   THR A 145     -15.009 128.888  36.845  1.00101.34           O
ATOM    268  N   GLU A 146     -15.749 128.231  38.882  1.00122.50           N
ATOM    269  CA  GLU A 146     -16.793 127.354  38.432  1.00122.50           C
ATOM    270  CB  GLU A 146     -17.648 126.874  39.612  1.00122.50           C
ATOM    271  CG  GLU A 146     -16.842 126.255  40.752  1.00122.50           C
ATOM    272  CD  GLU A 146     -16.920 124.757  40.585  1.00122.50           C
ATOM    273  OE1 GLU A 146     -17.837 124.315  39.843  1.00122.50           O
ATOM    274  OE2 GLU A 146     -16.080 124.041  41.193  1.00122.50           O
ATOM    275  C   GLU A 146     -17.724 128.191  37.604  1.00122.50           C
ATOM    276  O   GLU A 146     -18.250 129.193  38.090  1.00122.50           O
ATOM    277  N   PRO A 147     -17.901 127.851  36.354  1.00117.90           N
ATOM    278  CA  PRO A 147     -18.824 128.562  35.504  1.00117.90           C
ATOM    279  CD  PRO A 147     -16.867 127.171  35.595  1.00117.90           C
ATOM    280  CB  PRO A 147     -18.390 128.262  34.066  1.00117.90           C
ATOM    281  CG  PRO A 147     -17.458 127.042  34.184  1.00117.90           C
ATOM    282  C   PRO A 147     -20.285 128.299  35.740  1.00117.90           C
ATOM    283  O   PRO A 147     -21.070 129.247  35.728  1.00117.90           O
ATOM    284  N   HIS A 148     -20.662 127.029  35.987  1.00 86.45           N
ATOM    285  CA  HIS A 148     -22.034 126.618  36.142  1.00 86.45           C
ATOM    286  ND1 HIS A 148     -22.579 125.218  39.033  1.00 86.45           N
ATOM    287  CG  HIS A 148     -22.194 126.481  38.643  1.00 86.45           C
ATOM    288  CB  HIS A 148     -22.709 127.160  37.411  1.00 86.45           C
ATOM    289  NE2 HIS A 148     -21.115 125.932  40.546  1.00 86.45           N
ATOM    290  CD2 HIS A 148     -21.300 126.903  39.578  1.00 86.45           C
ATOM    291  CE1 HIS A 148     -21.903 124.939  40.176  1.00 86.45           C
ATOM    292  C   HIS A 148     -22.855 126.990  34.942  1.00 86.45           C
ATOM    293  O   HIS A 148     -23.976 127.480  35.076  1.00 86.45           O
ATOM    294  N   PHE A 149     -22.305 126.786  33.727  1.00119.63           N
ATOM    295  CA  PHE A 149     -23.006 127.108  32.513  1.00119.63           C
ATOM    296  CB  PHE A 149     -22.073 127.054  31.290  1.00119.63           C
ATOM    297  CG  PHE A 149     -22.766 127.690  30.137  1.00119.63           C
ATOM    298  CD1 PHE A 149     -22.831 129.061  30.045  1.00119.63           C
ATOM    299  CD2 PHE A 149     -23.333 126.928  29.142  1.00119.63           C
ATOM    300  CE1 PHE A 149     -23.462 129.668  28.985  1.00119.63           C
ATOM    301  CE2 PHE A 149     -23.964 127.531  28.080  1.00119.63           C
ATOM    302  CZ  PHE A 149     -24.032 128.901  27.999  1.00119.63           C
ATOM    303  C   PHE A 149     -24.171 126.188  32.254  1.00119.63           C
ATOM    304  O   PHE A 149     -25.305 126.651  32.153  1.00119.63           O
ATOM    305  N   PHE A 150     -23.959 124.853  32.197  1.00193.83           N
ATOM    306  CA  PHE A 150     -25.079 124.010  31.868  1.00193.83           C
ATOM    307  CB  PHE A 150     -24.814 122.476  31.680  1.00193.83           C
ATOM    308  CG  PHE A 150     -26.220 121.992  31.519  1.00193.83           C
ATOM    309  CD1 PHE A 150     -26.893 122.212  30.340  1.00193.83           C
ATOM    310  CD2 PHE A 150     -26.915 121.436  32.581  1.00193.83           C
ATOM    311  CE1 PHE A 150     -28.211 121.842  30.204  1.00193.83           C
ATOM    312  CE2 PHE A 150     -28.227 121.079  32.434  1.00193.83           C
ATOM    313  CZ  PHE A 150     -28.884 121.273  31.249  1.00193.83           C
ATOM    314  C   PHE A 150     -26.094 124.161  32.956  1.00193.83           C
ATOM    315  O   PHE A 150     -27.296 124.106  32.706  1.00193.83           O
ATOM    316  N   ASP A 151     -25.644 124.275  34.209  1.00217.62           N
ATOM    317  CA  ASP A 151     -26.555 124.351  35.313  1.00217.62           C
ATOM    318  CB  ASP A 151     -25.863 124.664  36.648  1.00217.62           C
ATOM    319  CG  ASP A 151     -25.028 123.467  37.056  1.00217.62           C
ATOM    320  OD1 ASP A 151     -24.389 122.845  36.166  1.00217.62           O
ATOM    321  OD2 ASP A 151     -25.040 123.149  38.274  1.00217.62           O
ATOM    322  C   ASP A 151     -27.561 125.476  35.097  1.00217.62           C
ATOM    323  O   ASP A 151     -28.614 125.217  34.526  1.00217.62           O
ATOM    324  N   ARG A 152     -27.346 126.684  35.708  1.00204.35           N
ATOM    325  CA  ARG A 152     -28.161 127.902  35.631  1.00204.35           C
ATOM    326  CB  ARG A 152     -28.012 128.777  36.892  1.00204.35           C
ATOM    327  CG  ARG A 152     -26.595 129.291  37.157  1.00204.35           C
ATOM    328  CD  ARG A 152     -26.210 130.507  36.313  1.00204.35           C
ATOM    329  NE  ARG A 152     -27.124 131.618  36.704  1.00204.35           N
ATOM    330  CZ  ARG A 152     -26.631 132.872  36.923  1.00204.35           C
ATOM    331  NH1 ARG A 152     -25.292 133.110  36.814  1.00204.35           N
ATOM    332  NH2 ARG A 152     -27.479 133.888  37.258  1.00204.35           N
ATOM    333  C   ARG A 152     -27.978 128.812  34.418  1.00204.35           C
ATOM    334  O   ARG A 152     -28.948 129.324  33.862  1.00204.35           O
ATOM    335  N   ASN A 153     -26.726 129.019  33.965  1.00111.99           N
ATOM    336  CA  ASN A 153     -26.273 130.007  32.999  1.00111.99           C
ATOM    337  CB  ASN A 153     -24.740 130.045  32.875  1.00111.99           C
ATOM    338  CG  ASN A 153     -24.174 130.632  34.158  1.00111.99           C
ATOM    339  OD1 ASN A 153     -23.463 129.963  34.907  1.00111.99           O
ATOM    340  ND2 ASN A 153     -24.496 131.927  34.421  1.00111.99           N
ATOM    341  C   ASN A 153     -26.804 129.772  31.618  1.00111.99           C
ATOM    342  O   ASN A 153     -26.600 130.599  30.728  1.00111.99           O
ATOM    343  N   TYR A 154     -27.478 128.636  31.396  1.00176.53           N
ATOM    344  CA  TYR A 154     -27.897 128.181  30.101  1.00176.53           C
ATOM    345  CB  TYR A 154     -28.800 126.939  30.189  1.00176.53           C
ATOM    346  CG  TYR A 154     -29.340 126.672  28.826  1.00176.53           C
ATOM    347  CD1 TYR A 154     -28.609 125.960  27.904  1.00176.53           C
ATOM    348  CD2 TYR A 154     -30.585 127.136  28.470  1.00176.53           C
ATOM    349  CE1 TYR A 154     -29.109 125.715  26.647  1.00176.53           C
ATOM    350  CE2 TYR A 154     -31.093 126.895  27.215  1.00176.53           C
ATOM    351  CZ  TYR A 154     -30.354 126.183  26.302  1.00176.53           C
ATOM    352  OH  TYR A 154     -30.870 125.933  25.013  1.00176.53           O
ATOM    353  C   TYR A 154     -28.664 129.217  29.342  1.00176.53           C
ATOM    354  O   TYR A 154     -28.558 129.265  28.118  1.00176.53           O
ATOM    355  N   GLY A 155     -29.484 130.040  30.014  1.00 30.53           N
ATOM    356  CA  GLY A 155     -30.275 131.008  29.308  1.00 30.53           C
ATOM    357  C   GLY A 155     -29.393 131.960  28.551  1.00 30.53           C
ATOM    358  O   GLY A 155     -29.733 132.378  27.446  1.00 30.53           O
ATOM    359  N   ARG A 156     -28.232 132.325  29.123  1.00137.55           N
ATOM    360  CA  ARG A 156     -27.346 133.300  28.545  1.00137.55           C
ATOM    361  CB  ARG A 156     -26.095 133.558  29.403  1.00137.55           C
ATOM    362  CG  ARG A 156     -26.404 134.227  30.744  1.00137.55           C
ATOM    363  CD  ARG A 156     -26.946 135.652  30.607  1.00137.55           C
ATOM    364  NE  ARG A 156     -25.889 136.482  29.963  1.00137.55           N
ATOM    365  CZ  ARG A 156     -26.189 137.736  29.514  1.00137.55           C
ATOM    366  NH1 ARG A 156     -27.453 138.230  29.662  1.00137.55           N
ATOM    367  NH2 ARG A 156     -25.226 138.498  28.918  1.00137.55           N
ATOM    368  C   ARG A 156     -26.879 132.851  27.190  1.00137.55           C
ATOM    369  O   ARG A 156     -26.664 133.677  26.305  1.00137.55           O
ATOM    370  N   GLY A 157     -26.666 131.540  26.985  1.00 35.05           N
ATOM    371  CA  GLY A 157     -26.262 131.095  25.681  1.00 35.05           C
ATOM    372  C   GLY A 157     -24.780 130.882  25.660  1.00 35.05           C
ATOM    373  O   GLY A 157     -24.059 131.254  26.584  1.00 35.05           O
ATOM    374  N   LEU A 158     -24.298 130.294  24.549  1.00130.67           N
ATOM    375  CA  LEU A 158     -22.926 129.923  24.362  1.00130.67           C
ATOM    376  CB  LEU A 158     -22.710 129.202  23.017  1.00130.67           C
ATOM    377  CG  LEU A 158     -21.308 128.592  22.824  1.00130.67           C
ATOM    378  CD1 LEU A 158     -20.220 129.664  22.667  1.00130.67           C
ATOM    379  CD2 LEU A 158     -21.000 127.577  23.935  1.00130.67           C
ATOM    380  C   LEU A 158     -22.086 131.161  24.393  1.00130.67           C
ATOM    381  O   LEU A 158     -20.949 131.136  24.862  1.00130.67           O
ATOM    382  N   ASP A 159     -22.628 132.287  23.896  1.00 67.58           N
ATOM    383  CA  ASP A 159     -21.869 133.502  23.824  1.00 67.58           C
ATOM    384  CB  ASP A 159     -22.684 134.671  23.241  1.00 67.58           C
ATOM    385  CG  ASP A 159     -21.744 135.844  22.998  1.00 67.58           C
ATOM    386  OD1 ASP A 159     -20.528 135.703  23.294  1.00 67.58           O
ATOM    387  OD2 ASP A 159     -22.230 136.898  22.507  1.00 67.58           O
ATOM    388  C   ASP A 159     -21.429 133.895  25.200  1.00 67.58           C
ATOM    389  O   ASP A 159     -20.283 134.299  25.395  1.00 67.58           O
ATOM    390  N   TRP A 160     -22.323 133.784  26.201  1.00 98.35           N
ATOM    391  CA  TRP A 160     -21.954 134.150  27.539  1.00 98.35           C
ATOM    392  CB  TRP A 160     -23.115 134.039  28.540  1.00 98.35           C
ATOM    393  CG  TRP A 160     -22.731 134.424  29.949  1.00 98.35           C
ATOM    394  CD2 TRP A 160     -22.696 135.774  30.436  1.00 98.35           C
ATOM    395  CD1 TRP A 160     -22.346 133.628  30.987  1.00 98.35           C
ATOM    396  NE1 TRP A 160     -22.076 134.398  32.094  1.00 98.35           N
ATOM    397  CE2 TRP A 160     -22.287 135.721  31.768  1.00 98.35           C
ATOM    398  CE3 TRP A 160     -22.978 136.960  29.822  1.00 98.35           C
ATOM    399  CZ2 TRP A 160     -22.154 136.860  32.510  1.00 98.35           C
ATOM    400  CZ3 TRP A 160     -22.846 138.106  30.574  1.00 98.35           C
ATOM    401  CH2 TRP A 160     -22.442 138.057  31.892  1.00 98.35           C
ATOM    402  C   TRP A 160     -20.872 133.226  27.998  1.00 98.35           C
ATOM    403  O   TRP A 160     -19.898 133.638  28.626  1.00 98.35           O
ATOM    404  N   TYR A 161     -21.011 131.940  27.640  1.00159.76           N
ATOM    405  CA  TYR A 161     -20.129 130.884  28.047  1.00159.76           C
ATOM    406  CB  TYR A 161     -20.581 129.574  27.374  1.00159.76           C
ATOM    407  CG  TYR A 161     -19.727 128.410  27.731  1.00159.76           C
ATOM    408  CD1 TYR A 161     -19.847 127.788  28.953  1.00159.76           C
ATOM    409  CD2 TYR A 161     -18.827 127.917  26.816  1.00159.76           C
ATOM    410  CE1 TYR A 161     -19.063 126.700  29.262  1.00159.76           C
ATOM    411  CE2 TYR A 161     -18.044 126.832  27.119  1.00159.76           C
ATOM    412  CZ  TYR A 161     -18.160 126.222  28.344  1.00159.76           C
ATOM    413  OH  TYR A 161     -17.357 125.106  28.653  1.00159.76           O
ATOM    414  C   TYR A 161     -18.731 131.221  27.621  1.00159.76           C
ATOM    415  O   TYR A 161     -17.792 131.077  28.403  1.00159.76           O
ATOM    416  N   ARG A 162     -18.558 131.694  26.373  1.00141.51           N
ATOM    417  CA  ARG A 162     -17.262 132.029  25.847  1.00141.51           C
ATOM    418  CB  ARG A 162     -17.300 132.444  24.366  1.00141.51           C
ATOM    419  CG  ARG A 162     -17.774 131.344  23.417  1.00141.51           C
ATOM    420  CD  ARG A 162     -17.763 131.761  21.945  1.00141.51           C
ATOM    421  NE  ARG A 162     -18.745 132.870  21.785  1.00141.51           N
ATOM    422  CZ  ARG A 162     -18.766 133.605  20.635  1.00141.51           C
ATOM    423  NH1 ARG A 162     -17.881 133.331  19.632  1.00141.51           N
ATOM    424  NH2 ARG A 162     -19.672 134.615  20.486  1.00141.51           N
ATOM    425  C   ARG A 162     -16.709 133.204  26.585  1.00141.51           C
ATOM    426  O   ARG A 162     -15.504 133.295  26.812  1.00141.51           O
ATOM    427  N   SER A 163     -17.583 134.146  26.974  1.00 76.13           N
ATOM    428  CA  SER A 163     -17.131 135.362  27.582  1.00 76.13           C
ATOM    429  CB  SER A 163     -18.295 136.300  27.941  1.00 76.13           C
ATOM    430  OG  SER A 163     -17.795 137.484  28.540  1.00 76.13           O
ATOM    431  C   SER A 163     -16.395 135.052  28.849  1.00 76.13           C
ATOM    432  O   SER A 163     -15.458 135.761  29.213  1.00 76.13           O
ATOM    433  N   LEU A 164     -16.823 133.998  29.567  1.00138.01           N
ATOM    434  CA  LEU A 164     -16.263 133.634  30.838  1.00138.01           C
ATOM    435  CB  LEU A 164     -17.153 132.606  31.563  1.00138.01           C
ATOM    436  CG  LEU A 164     -16.951 132.541  33.091  1.00138.01           C
ATOM    437  CD1 LEU A 164     -15.520 132.172  33.484  1.00138.01           C
ATOM    438  CD2 LEU A 164     -17.434 133.838  33.760  1.00138.01           C
ATOM    439  C   LEU A 164     -14.871 133.066  30.678  1.00138.01           C
ATOM    440  O   LEU A 164     -13.998 133.304  31.511  1.00138.01           O
ATOM    441  N   MET A 165     -14.612 132.302  29.595  1.00134.33           N
ATOM    442  CA  MET A 165     -13.337 131.646  29.422  1.00134.33           C
ATOM    443  CB  MET A 165     -13.204 130.839  28.119  1.00134.33           C
ATOM    444  CG  MET A 165     -13.768 129.420  28.201  1.00134.33           C
ATOM    445  SD  MET A 165     -15.566 129.279  28.400  1.00134.33           S
ATOM    446  CE  MET A 165     -15.556 129.520  30.199  1.00134.33           C
ATOM    447  C   MET A 165     -12.209 132.630  29.461  1.00134.33           C
ATOM    448  O   MET A 165     -12.386 133.839  29.345  1.00134.33           O
ATOM    449  N   PRO A 166     -11.046 132.085  29.729  1.00 81.25           N
ATOM    450  CA  PRO A 166      -9.836 132.870  29.775  1.00 81.25           C
ATOM    451  CD  PRO A 166     -10.981 130.944  30.628  1.00 81.25           C
ATOM    452  CB  PRO A 166      -8.949 132.217  30.835  1.00 81.25           C
ATOM    453  CG  PRO A 166      -9.492 130.787  30.961  1.00 81.25           C
ATOM    454  C   PRO A 166      -9.199 132.982  28.416  1.00 81.25           C
ATOM    455  O   PRO A 166      -9.621 132.275  27.501  1.00 81.25           O
ATOM    456  N   ARG A 167      -8.173 133.851  28.263  1.00105.35           N
ATOM    457  CA  ARG A 167      -7.547 134.058  26.982  1.00105.35           C
ATOM    458  CB  ARG A 167      -6.849 135.422  26.854  1.00105.35           C
ATOM    459  CG  ARG A 167      -6.183 135.641  25.494  1.00105.35           C
ATOM    460  CD  ARG A 167      -5.480 136.994  25.364  1.00105.35           C
ATOM    461  NE  ARG A 167      -4.878 137.055  24.001  1.00105.35           N
ATOM    462  CZ  ARG A 167      -4.285 138.203  23.564  1.00105.35           C
ATOM    463  NH1 ARG A 167      -4.239 139.301  24.373  1.00105.35           N
ATOM    464  NH2 ARG A 167      -3.738 138.254  22.314  1.00105.35           N
ATOM    465  C   ARG A 167      -6.503 133.011  26.757  1.00105.35           C
ATOM    466  O   ARG A 167      -5.550 132.893  27.525  1.00105.35           O
ATOM    467  N   THR A 168      -6.634 132.252  25.649  1.00105.69           N
ATOM    468  CA  THR A 168      -5.726 131.166  25.411  1.00105.69           C
ATOM    469  CB  THR A 168      -6.403 129.827  25.356  1.00105.69           C
ATOM    470  OG1 THR A 168      -5.436 128.788  25.302  1.00105.69           O
ATOM    471  CG2 THR A 168      -7.308 129.780  24.113  1.00105.69           C
ATOM    472  C   THR A 168      -5.013 131.352  24.106  1.00105.69           C
ATOM    473  O   THR A 168      -5.345 132.225  23.306  1.00105.69           O
ATOM    474  N   LEU A 169      -3.975 130.516  23.896  1.00102.62           N
ATOM    475  CA  LEU A 169      -3.151 130.507  22.722  1.00102.62           C
ATOM    476  CB  LEU A 169      -1.661 130.315  23.106  1.00102.62           C
ATOM    477  CG  LEU A 169      -0.586 130.432  22.001  1.00102.62           C
ATOM    478  CD1 LEU A 169       0.813 130.485  22.635  1.00102.62           C
ATOM    479  CD2 LEU A 169      -0.651 129.292  20.975  1.00102.62           C
ATOM    480  C   LEU A 169      -3.657 129.370  21.882  1.00102.62           C
ATOM    481  O   LEU A 169      -4.264 128.432  22.398  1.00102.62           O
ATOM    482  N   GLU A 170      -3.424 129.421  20.557  1.00 74.04           N
ATOM    483  CA  GLU A 170      -3.948 128.432  19.658  1.00 74.04           C
ATOM    484  CB  GLU A 170      -3.502 128.643  18.199  1.00 74.04           C
ATOM    485  CG  GLU A 170      -4.123 129.867  17.519  1.00 74.04           C
ATOM    486  CD  GLU A 170      -3.375 131.111  17.976  1.00 74.04           C
ATOM    487  OE1 GLU A 170      -3.651 131.593  19.106  1.00 74.04           O
ATOM    488  OE2 GLU A 170      -2.516 131.599  17.194  1.00 74.04           O
ATOM    489  C   GLU A 170      -3.471 127.074  20.074  1.00 74.04           C
ATOM    490  O   GLU A 170      -4.209 126.096  19.968  1.00 74.04           O
ATOM    491  N   SER A 171      -2.216 126.975  20.546  1.00 88.37           N
ATOM    492  CA  SER A 171      -1.637 125.719  20.937  1.00 88.37           C
ATOM    493  CB  SER A 171      -0.115 125.802  21.146  1.00 88.37           C
ATOM    494  OG  SER A 171       0.178 126.625  22.267  1.00 88.37           O
ATOM    495  C   SER A 171      -2.228 125.217  22.227  1.00 88.37           C
ATOM    496  O   SER A 171      -1.947 124.089  22.633  1.00 88.37           O
ATOM    497  N   GLN A 172      -3.051 126.025  22.924  1.00 52.57           N
ATOM    498  CA  GLN A 172      -3.523 125.611  24.222  1.00 52.57           C
ATOM    499  CB  GLN A 172      -3.514 126.755  25.248  1.00 52.57           C
ATOM    500  CG  GLN A 172      -2.099 127.223  25.592  1.00 52.57           C
ATOM    501  CD  GLN A 172      -2.209 128.379  26.572  1.00 52.57           C
ATOM    502  OE1 GLN A 172      -2.778 129.418  26.243  1.00 52.57           O
ATOM    503  NE2 GLN A 172      -1.654 128.201  27.801  1.00 52.57           N
ATOM    504  C   GLN A 172      -4.919 125.060  24.159  1.00 52.57           C
ATOM    505  O   GLN A 172      -5.593 125.136  23.133  1.00 52.57           O
ATOM    506  N   ILE A 173      -5.356 124.427  25.274  1.00133.92           N
ATOM    507  CA  ILE A 173      -6.678 123.872  25.390  1.00133.92           C
ATOM    508  CB  ILE A 173      -6.667 122.367  25.487  1.00133.92           C
ATOM    509  CG2 ILE A 173      -5.950 121.858  24.225  1.00133.92           C
ATOM    510  CG1 ILE A 173      -6.010 121.850  26.783  1.00133.92           C
ATOM    511  CD1 ILE A 173      -6.925 121.871  28.009  1.00133.92           C
ATOM    512  C   ILE A 173      -7.282 124.452  26.641  1.00133.92           C
ATOM    513  O   ILE A 173      -6.607 124.571  27.663  1.00133.92           O
ATOM    514  N   THR A 174      -8.573 124.848  26.588  1.00 42.08           N
ATOM    515  CA  THR A 174      -9.201 125.485  27.719  1.00 42.08           C
ATOM    516  CB  THR A 174     -10.177 126.559  27.331  1.00 42.08           C
ATOM    517  OG1 THR A 174      -9.524 127.564  26.571  1.00 42.08           O
ATOM    518  CG2 THR A 174     -10.781 127.168  28.609  1.00 42.08           C
ATOM    519  C   THR A 174      -9.956 124.483  28.542  1.00 42.08           C
ATOM    520  O   THR A 174     -10.529 123.527  28.019  1.00 42.08           O
ATOM    521  N   LEU A 175      -9.975 124.693  29.879  1.00147.73           N
ATOM    522  CA  LEU A 175     -10.694 123.800  30.741  1.00147.73           C
ATOM    523  CB  LEU A 175      -9.788 122.824  31.530  1.00147.73           C
ATOM    524  CG  LEU A 175      -8.921 123.432  32.653  1.00147.73           C
ATOM    525  CD1 LEU A 175      -9.751 123.776  33.903  1.00147.73           C
ATOM    526  CD2 LEU A 175      -7.722 122.527  32.975  1.00147.73           C
ATOM    527  C   LEU A 175     -11.520 124.598  31.705  1.00147.73           C
ATOM    528  O   LEU A 175     -11.130 125.687  32.129  1.00147.73           O
ATOM    529  N   GLU A 176     -12.712 124.067  32.052  1.00 93.09           N
ATOM    530  CA  GLU A 176     -13.578 124.696  33.009  1.00 93.09           C
ATOM    531  CB  GLU A 176     -14.864 125.298  32.417  1.00 93.09           C
ATOM    532  CG  GLU A 176     -15.833 124.266  31.841  1.00 93.09           C
ATOM    533  CD  GLU A 176     -17.092 125.011  31.422  1.00 93.09           C
ATOM    534  OE1 GLU A 176     -17.078 126.270  31.478  1.00 93.09           O
ATOM    535  OE2 GLU A 176     -18.082 124.335  31.035  1.00 93.09           O
ATOM    536  C   GLU A 176     -13.997 123.643  33.992  1.00 93.09           C
ATOM    537  O   GLU A 176     -14.149 122.472  33.645  1.00 93.09           O
ATOM    538  N   LYS A 177     -14.208 124.048  35.261  1.00183.66           N
ATOM    539  CA  LYS A 177     -14.487 123.091  36.295  1.00183.66           C
ATOM    540  CB  LYS A 177     -13.288 123.057  37.262  1.00183.66           C
ATOM    541  CG  LYS A 177     -13.365 122.110  38.449  1.00183.66           C
ATOM    542  CD  LYS A 177     -14.207 122.617  39.614  1.00183.66           C
ATOM    543  CE  LYS A 177     -13.458 123.629  40.484  1.00183.66           C
ATOM    544  NZ  LYS A 177     -12.238 123.005  41.047  1.00183.66           N
ATOM    545  C   LYS A 177     -15.765 123.435  37.018  1.00183.66           C
ATOM    546  O   LYS A 177     -15.909 124.525  37.569  1.00183.66           O
ATOM    547  N   THR A 178     -16.751 122.504  36.987  1.00186.12           N
ATOM    548  CA  THR A 178     -18.009 122.627  37.688  1.00186.12           C
ATOM    549  CB  THR A 178     -19.127 123.066  36.800  1.00186.12           C
ATOM    550  OG1 THR A 178     -19.008 122.386  35.564  1.00186.12           O
ATOM    551  CG2 THR A 178     -19.159 124.582  36.625  1.00186.12           C
ATOM    552  C   THR A 178     -18.441 121.283  38.214  1.00186.12           C
ATOM    553  O   THR A 178     -19.037 120.502  37.473  1.00186.12           O
ATOM    554  N   PRO A 179     -18.246 121.033  39.491  1.00 88.63           N
ATOM    555  CA  PRO A 179     -18.595 119.762  40.079  1.00 88.63           C
ATOM    556  CD  PRO A 179     -17.105 121.617  40.173  1.00 88.63           C
ATOM    557  CB  PRO A 179     -17.984 119.762  41.475  1.00 88.63           C
ATOM    558  CG  PRO A 179     -16.738 120.645  41.307  1.00 88.63           C
ATOM    559  C   PRO A 179     -20.057 119.425  40.050  1.00 88.63           C
ATOM    560  O   PRO A 179     -20.385 118.245  40.160  1.00 88.63           O
ATOM    561  N   SER A 180     -20.945 120.426  39.924  1.00 73.32           N
ATOM    562  CA  SER A 180     -22.366 120.230  39.954  1.00 73.32           C
ATOM    563  CB  SER A 180     -23.098 121.576  39.989  1.00 73.32           C
ATOM    564  OG  SER A 180     -22.671 122.363  38.888  1.00 73.32           O
ATOM    565  C   SER A 180     -22.869 119.466  38.754  1.00 73.32           C
ATOM    566  O   SER A 180     -23.781 118.653  38.884  1.00 73.32           O
ATOM    567  N   TYR A 181     -22.239 119.630  37.575  1.00136.97           N
ATOM    568  CA  TYR A 181     -22.712 119.072  36.333  1.00136.97           C
ATOM    569  CB  TYR A 181     -21.648 119.181  35.230  1.00136.97           C
ATOM    570  CG  TYR A 181     -21.598 120.564  34.681  1.00136.97           C
ATOM    571  CD1 TYR A 181     -21.698 121.676  35.486  1.00136.97           C
ATOM    572  CD2 TYR A 181     -21.511 120.733  33.320  1.00136.97           C
ATOM    573  CE1 TYR A 181     -21.652 122.939  34.939  1.00136.97           C
ATOM    574  CE2 TYR A 181     -21.461 121.988  32.767  1.00136.97           C
ATOM    575  CZ  TYR A 181     -21.524 123.091  33.579  1.00136.97           C
ATOM    576  OH  TYR A 181     -21.468 124.374  33.004  1.00136.97           O
ATOM    577  C   TYR A 181     -22.993 117.609  36.472  1.00136.97           C
ATOM    578  O   TYR A 181     -24.012 117.117  35.995  1.00136.97           O
ATOM    579  N   PHE A 182     -22.123 116.866  37.159  1.00 94.66           N
ATOM    580  CA  PHE A 182     -22.279 115.438  37.235  1.00 94.66           C
ATOM    581  CB  PHE A 182     -21.180 114.810  38.116  1.00 94.66           C
ATOM    582  CG  PHE A 182     -21.254 113.322  38.052  1.00 94.66           C
ATOM    583  CD1 PHE A 182     -20.851 112.654  36.919  1.00 94.66           C
ATOM    584  CD2 PHE A 182     -21.690 112.592  39.133  1.00 94.66           C
ATOM    585  CE1 PHE A 182     -20.906 111.282  36.854  1.00 94.66           C
ATOM    586  CE2 PHE A 182     -21.746 111.219  39.074  1.00 94.66           C
ATOM    587  CZ  PHE A 182     -21.356 110.561  37.933  1.00 94.66           C
ATOM    588  C   PHE A 182     -23.632 115.082  37.808  1.00 94.66           C
ATOM    589  O   PHE A 182     -24.232 114.086  37.406  1.00 94.66           O
ATOM    590  N   VAL A 183     -24.100 115.844  38.817  1.00159.26           N
ATOM    591  CA  VAL A 183     -25.332 115.634  39.544  1.00159.26           C
ATOM    592  CB  VAL A 183     -25.311 116.207  40.935  1.00159.26           C
ATOM    593  CG1 VAL A 183     -25.447 117.734  40.854  1.00159.26           C
ATOM    594  CG2 VAL A 183     -26.407 115.525  41.772  1.00159.26           C
ATOM    595  C   VAL A 183     -26.582 116.137  38.864  1.00159.26           C
ATOM    596  O   VAL A 183     -27.669 115.844  39.359  1.00159.26           O
ATOM    597  N   THR A 184     -26.501 116.997  37.820  1.00136.49           N
ATOM    598  CA  THR A 184     -27.727 117.503  37.249  1.00136.49           C
ATOM    599  CB  THR A 184     -27.684 118.974  36.949  1.00136.49           C
ATOM    600  OG1 THR A 184     -26.683 119.249  35.980  1.00136.49           O
ATOM    601  CG2 THR A 184     -27.385 119.733  38.253  1.00136.49           C
ATOM    602  C   THR A 184     -28.013 116.791  35.956  1.00136.49           C
ATOM    603  O   THR A 184     -27.252 116.878  34.996  1.00136.49           O
ATOM    604  N   GLN A 185     -29.188 116.132  35.891  1.00 98.51           N
ATOM    605  CA  GLN A 185     -29.604 115.265  34.818  1.00 98.51           C
ATOM    606  CB  GLN A 185     -30.973 114.608  35.072  1.00 98.51           C
ATOM    607  CG  GLN A 185     -30.991 113.659  36.272  1.00 98.51           C
ATOM    608  CD  GLN A 185     -31.046 114.498  37.541  1.00 98.51           C
ATOM    609  OE1 GLN A 185     -30.731 114.023  38.631  1.00 98.51           O
ATOM    610  NE2 GLN A 185     -31.461 115.785  37.398  1.00 98.51           N
ATOM    611  C   GLN A 185     -29.703 116.005  33.520  1.00 98.51           C
ATOM    612  O   GLN A 185     -29.444 115.440  32.459  1.00 98.51           O
ATOM    613  N   GLU A 186     -30.106 117.283  33.568  1.00111.32           N
ATOM    614  CA  GLU A 186     -30.327 118.089  32.406  1.00111.32           C
ATOM    615  CB  GLU A 186     -31.052 119.403  32.756  1.00111.32           C
ATOM    616  CG  GLU A 186     -30.509 120.103  34.005  1.00111.32           C
ATOM    617  CD  GLU A 186     -31.316 121.374  34.225  1.00111.32           C
ATOM    618  OE1 GLU A 186     -32.573 121.293  34.169  1.00111.32           O
ATOM    619  OE2 GLU A 186     -30.689 122.444  34.447  1.00111.32           O
ATOM    620  C   GLU A 186     -29.055 118.361  31.647  1.00111.32           C
ATOM    621  O   GLU A 186     -29.107 118.661  30.456  1.00111.32           O
ATOM    622  N   ALA A 187     -27.893 118.316  32.328  1.00 84.70           N
ATOM    623  CA  ALA A 187     -26.604 118.690  31.802  1.00 84.70           C
ATOM    624  CB  ALA A 187     -25.519 118.722  32.894  1.00 84.70           C
ATOM    625  C   ALA A 187     -26.060 117.876  30.689  1.00 84.70           C
ATOM    626  O   ALA A 187     -25.484 118.441  29.759  1.00 84.70           O
ATOM    627  N   PRO A 188     -26.179 116.592  30.744  1.00100.38           N
ATOM    628  CA  PRO A 188     -25.537 115.789  29.749  1.00100.38           C
ATOM    629  CD  PRO A 188     -26.349 115.876  31.997  1.00100.38           C
ATOM    630  CB  PRO A 188     -25.743 114.345  30.195  1.00100.38           C
ATOM    631  CG  PRO A 188     -25.802 114.461  31.732  1.00100.38           C
ATOM    632  C   PRO A 188     -25.936 116.092  28.344  1.00100.38           C
ATOM    633  O   PRO A 188     -25.057 116.295  27.508  1.00100.38           O
ATOM    634  N   ARG A 189     -27.246 116.184  28.073  1.00 77.98           N
ATOM    635  CA  ARG A 189     -27.691 116.395  26.731  1.00 77.98           C
ATOM    636  CB  ARG A 189     -29.225 116.407  26.614  1.00 77.98           C
ATOM    637  CG  ARG A 189     -29.725 116.631  25.185  1.00 77.98           C
ATOM    638  CD  ARG A 189     -31.250 116.642  25.066  1.00 77.98           C
ATOM    639  NE  ARG A 189     -31.584 116.874  23.633  1.00 77.98           N
ATOM    640  CZ  ARG A 189     -31.734 118.149  23.170  1.00 77.98           C
ATOM    641  NH1 ARG A 189     -31.585 119.203  24.025  1.00 77.98           N
ATOM    642  NH2 ARG A 189     -32.033 118.371  21.857  1.00 77.98           N
ATOM    643  C   ARG A 189     -27.202 117.714  26.225  1.00 77.98           C
ATOM    644  O   ARG A 189     -26.708 117.807  25.102  1.00 77.98           O
ATOM    645  N   ARG A 190     -27.298 118.774  27.047  1.00156.50           N
ATOM    646  CA  ARG A 190     -26.982 120.075  26.533  1.00156.50           C
ATOM    647  CB  ARG A 190     -27.208 121.207  27.531  1.00156.50           C
ATOM    648  CG  ARG A 190     -27.138 122.599  26.902  1.00156.50           C
ATOM    649  CD  ARG A 190     -25.719 123.073  26.586  1.00156.50           C
ATOM    650  NE  ARG A 190     -25.840 124.429  25.986  1.00156.50           N
ATOM    651  CZ  ARG A 190     -25.904 125.517  26.805  1.00156.50           C
ATOM    652  NH1 ARG A 190     -25.820 125.349  28.158  1.00156.50           N
ATOM    653  NH2 ARG A 190     -26.055 126.765  26.273  1.00156.50           N
ATOM    654  C   ARG A 190     -25.556 120.172  26.101  1.00156.50           C
ATOM    655  O   ARG A 190     -25.271 120.635  24.999  1.00156.50           O
ATOM    656  N   ILE A 191     -24.612 119.721  26.940  1.00147.36           N
ATOM    657  CA  ILE A 191     -23.236 119.870  26.564  1.00147.36           C
ATOM    658  CB  ILE A 191     -22.273 119.506  27.665  1.00147.36           C
ATOM    659  CG2 ILE A 191     -22.546 120.462  28.838  1.00147.36           C
ATOM    660  CG1 ILE A 191     -22.359 118.029  28.054  1.00147.36           C
ATOM    661  CD1 ILE A 191     -21.643 117.138  27.057  1.00147.36           C
ATOM    662  C   ILE A 191     -23.016 119.080  25.311  1.00147.36           C
ATOM    663  O   ILE A 191     -22.265 119.489  24.426  1.00147.36           O
ATOM    664  N   PHE A 192     -23.716 117.938  25.193  1.00 98.59           N
ATOM    665  CA  PHE A 192     -23.606 117.060  24.061  1.00 98.59           C
ATOM    666  CB  PHE A 192     -24.614 115.901  24.150  1.00 98.59           C
ATOM    667  CG  PHE A 192     -24.440 115.005  22.974  1.00 98.59           C
ATOM    668  CD1 PHE A 192     -23.561 113.948  23.030  1.00 98.59           C
ATOM    669  CD2 PHE A 192     -25.156 115.217  21.819  1.00 98.59           C
ATOM    670  CE1 PHE A 192     -23.397 113.115  21.950  1.00 98.59           C
ATOM    671  CE2 PHE A 192     -24.996 114.387  20.735  1.00 98.59           C
ATOM    672  CZ  PHE A 192     -24.116 113.334  20.799  1.00 98.59           C
ATOM    673  C   PHE A 192     -23.944 117.860  22.846  1.00 98.59           C
ATOM    674  O   PHE A 192     -23.340 117.684  21.789  1.00 98.59           O
ATOM    675  N   ASN A 193     -24.945 118.750  22.962  1.00 44.70           N
ATOM    676  CA  ASN A 193     -25.334 119.574  21.855  1.00 44.70           C
ATOM    677  CB  ASN A 193     -26.521 120.496  22.184  1.00 44.70           C
ATOM    678  CG  ASN A 193     -27.759 119.628  22.360  1.00 44.70           C
ATOM    679  OD1 ASN A 193     -28.393 119.630  23.414  1.00 44.70           O
ATOM    680  ND2 ASN A 193     -28.117 118.862  21.295  1.00 44.70           N
ATOM    681  C   ASN A 193     -24.174 120.450  21.493  1.00 44.70           C
ATOM    682  O   ASN A 193     -23.942 120.718  20.314  1.00 44.70           O
ATOM    683  N   MET A 194     -23.431 120.951  22.502  1.00126.51           N
ATOM    684  CA  MET A 194     -22.310 121.802  22.214  1.00126.51           C
ATOM    685  CB  MET A 194     -21.644 122.380  23.475  1.00126.51           C
ATOM    686  CG  MET A 194     -22.507 123.408  24.209  1.00126.51           C
ATOM    687  SD  MET A 194     -22.767 124.956  23.291  1.00126.51           S
ATOM    688  CE  MET A 194     -23.703 125.767  24.618  1.00126.51           C
ATOM    689  C   MET A 194     -21.263 121.028  21.469  1.00126.51           C
ATOM    690  O   MET A 194     -20.696 121.530  20.499  1.00126.51           O
ATOM    691  N   SER A 195     -20.948 119.793  21.915  1.00161.16           N
ATOM    692  CA  SER A 195     -19.993 119.005  21.185  1.00161.16           C
ATOM    693  CB  SER A 195     -18.548 119.511  21.334  1.00161.16           C
ATOM    694  OG  SER A 195     -17.663 118.690  20.588  1.00161.16           O
ATOM    695  C   SER A 195     -20.030 117.601  21.714  1.00161.16           C
ATOM    696  O   SER A 195     -19.566 117.325  22.819  1.00161.16           O
ATOM    697  N   ARG A 196     -20.530 116.662  20.891  1.00183.80           N
ATOM    698  CA  ARG A 196     -20.669 115.282  21.258  1.00183.80           C
ATOM    699  CB  ARG A 196     -21.441 114.462  20.205  1.00183.80           C
ATOM    700  CG  ARG A 196     -20.846 114.480  18.793  1.00183.80           C
ATOM    701  CD  ARG A 196     -19.543 113.695  18.637  1.00183.80           C
ATOM    702  NE  ARG A 196     -19.177 113.734  17.192  1.00183.80           N
ATOM    703  CZ  ARG A 196     -18.490 114.800  16.686  1.00183.80           C
ATOM    704  NH1 ARG A 196     -18.133 115.834  17.501  1.00183.80           N
ATOM    705  NH2 ARG A 196     -18.165 114.833  15.360  1.00183.80           N
ATOM    706  C   ARG A 196     -19.313 114.670  21.458  1.00183.80           C
ATOM    707  O   ARG A 196     -19.156 113.723  22.223  1.00183.80           O
ATOM    708  N   ASP A 197     -18.314 115.167  20.712  1.00100.44           N
ATOM    709  CA  ASP A 197     -16.955 114.697  20.697  1.00100.44           C
ATOM    710  CB  ASP A 197     -16.162 115.264  19.506  1.00100.44           C
ATOM    711  CG  ASP A 197     -14.875 114.466  19.357  1.00100.44           C
ATOM    712  OD1 ASP A 197     -14.773 113.381  19.991  1.00100.44           O
ATOM    713  OD2 ASP A 197     -13.981 114.925  18.598  1.00100.44           O
ATOM    714  C   ASP A 197     -16.180 115.053  21.941  1.00100.44           C
ATOM    715  O   ASP A 197     -15.226 114.359  22.288  1.00100.44           O
ATOM    716  N   THR A 198     -16.549 116.145  22.639  1.00 55.61           N
ATOM    717  CA  THR A 198     -15.771 116.687  23.729  1.00 55.61           C
ATOM    718  CB  THR A 198     -16.501 117.770  24.478  1.00 55.61           C
ATOM    719  OG1 THR A 198     -16.864 118.814  23.586  1.00 55.61           O
ATOM    720  CG2 THR A 198     -15.591 118.329  25.584  1.00 55.61           C
ATOM    721  C   THR A 198     -15.367 115.621  24.715  1.00 55.61           C
ATOM    722  O   THR A 198     -16.018 114.585  24.833  1.00 55.61           O
ATOM    723  N   LYS A 199     -14.234 115.861  25.427  1.00157.90           N
ATOM    724  CA  LYS A 199     -13.673 114.937  26.387  1.00157.90           C
ATOM    725  CB  LYS A 199     -12.136 114.815  26.283  1.00157.90           C
ATOM    726  CG  LYS A 199     -11.497 113.725  27.157  1.00157.90           C
ATOM    727  CD  LYS A 199     -11.611 113.941  28.671  1.00157.90           C
ATOM    728  CE  LYS A 199     -10.968 112.835  29.510  1.00157.90           C
ATOM    729  NZ  LYS A 199      -9.567 113.188  29.829  1.00157.90           N
ATOM    730  C   LYS A 199     -13.984 115.419  27.780  1.00157.90           C
ATOM    731  O   LYS A 199     -13.802 116.594  28.095  1.00157.90           O
ATOM    732  N   LEU A 200     -14.412 114.491  28.672  1.00149.32           N
ATOM    733  CA  LEU A 200     -14.849 114.856  29.998  1.00149.32           C
ATOM    734  CB  LEU A 200     -16.345 114.513  30.194  1.00149.32           C
ATOM    735  CG  LEU A 200     -17.022 114.972  31.506  1.00149.32           C
ATOM    736  CD1 LEU A 200     -16.472 114.253  32.748  1.00149.32           C
ATOM    737  CD2 LEU A 200     -17.013 116.502  31.630  1.00149.32           C
ATOM    738  C   LEU A 200     -14.058 114.143  31.072  1.00149.32           C
ATOM    739  O   LEU A 200     -13.759 112.954  30.959  1.00149.32           O
ATOM    740  N   ILE A 201     -13.740 114.867  32.178  1.00136.96           N
ATOM    741  CA  ILE A 201     -12.981 114.315  33.277  1.00136.96           C
ATOM    742  CB  ILE A 201     -11.768 115.131  33.634  1.00136.96           C
ATOM    743  CG2 ILE A 201     -12.230 116.529  34.077  1.00136.96           C
ATOM    744  CG1 ILE A 201     -10.909 114.388  34.671  1.00136.96           C
ATOM    745  CD1 ILE A 201     -10.260 113.114  34.131  1.00136.96           C
ATOM    746  C   ILE A 201     -13.839 114.184  34.518  1.00136.96           C
ATOM    747  O   ILE A 201     -14.414 115.158  35.008  1.00136.96           O
ATOM    748  N   VAL A 202     -13.939 112.947  35.068  1.00 66.99           N
ATOM    749  CA  VAL A 202     -14.736 112.698  36.248  1.00 66.99           C
ATOM    750  CB  VAL A 202     -15.820 111.694  36.015  1.00 66.99           C
ATOM    751  CG1 VAL A 202     -16.565 111.457  37.339  1.00 66.99           C
ATOM    752  CG2 VAL A 202     -16.703 112.186  34.865  1.00 66.99           C
ATOM    753  C   VAL A 202     -13.880 112.102  37.341  1.00 66.99           C
ATOM    754  O   VAL A 202     -13.441 110.959  37.235  1.00 66.99           O
ATOM    755  N   VAL A 203     -13.673 112.827  38.464  1.00110.46           N
ATOM    756  CA  VAL A 203     -12.843 112.310  39.530  1.00110.46           C
ATOM    757  CB  VAL A 203     -11.840 113.311  40.041  1.00110.46           C
ATOM    758  CG1 VAL A 203     -10.855 113.637  38.905  1.00110.46           C
ATOM    759  CG2 VAL A 203     -12.590 114.547  40.568  1.00110.46           C
ATOM    760  C   VAL A 203     -13.696 111.862  40.690  1.00110.46           C
ATOM    761  O   VAL A 203     -14.436 112.649  41.276  1.00110.46           O
ATOM    762  N   VAL A 204     -13.588 110.570  41.084  1.00 56.00           N
ATOM    763  CA  VAL A 204     -14.438 110.060  42.135  1.00 56.00           C
ATOM    764  CB  VAL A 204     -15.395 109.025  41.627  1.00 56.00           C
ATOM    765  CG1 VAL A 204     -16.113 108.366  42.809  1.00 56.00           C
ATOM    766  CG2 VAL A 204     -16.333 109.694  40.610  1.00 56.00           C
ATOM    767  C   VAL A 204     -13.628 109.420  43.230  1.00 56.00           C
ATOM    768  O   VAL A 204     -12.546 108.885  43.002  1.00 56.00           O
ATOM    769  N   ARG A 205     -14.136 109.478  44.481  1.00133.16           N
ATOM    770  CA  ARG A 205     -13.473 108.800  45.557  1.00133.16           C
ATOM    771  CB  ARG A 205     -12.510 109.668  46.389  1.00133.16           C
ATOM    772  CG  ARG A 205     -13.063 110.964  46.968  1.00133.16           C
ATOM    773  CD  ARG A 205     -11.916 111.900  47.354  1.00133.16           C
ATOM    774  NE  ARG A 205     -12.506 113.158  47.875  1.00133.16           N
ATOM    775  CZ  ARG A 205     -12.727 113.289  49.211  1.00133.16           C
ATOM    776  NH1 ARG A 205     -12.338 112.299  50.067  1.00133.16           N
ATOM    777  NH2 ARG A 205     -13.332 114.415  49.682  1.00133.16           N
ATOM    778  C   ARG A 205     -14.476 108.059  46.386  1.00133.16           C
ATOM    779  O   ARG A 205     -15.670 108.108  46.096  1.00133.16           O
ATOM    780  N   ASN A 206     -13.995 107.321  47.417  1.00 80.83           N
ATOM    781  CA  ASN A 206     -14.823 106.455  48.223  1.00 80.83           C
ATOM    782  CB  ASN A 206     -14.136 105.988  49.520  1.00 80.83           C
ATOM    783  CG  ASN A 206     -15.123 105.098  50.258  1.00 80.83           C
ATOM    784  OD1 ASN A 206     -15.447 103.991  49.832  1.00 80.83           O
ATOM    785  ND2 ASN A 206     -15.632 105.611  51.409  1.00 80.83           N
ATOM    786  C   ASN A 206     -16.094 107.157  48.591  1.00 80.83           C
ATOM    787  O   ASN A 206     -16.091 108.265  49.121  1.00 80.83           O
ATOM    788  N   PRO A 207     -17.193 106.517  48.278  1.00 82.77           N
ATOM    789  CA  PRO A 207     -18.506 107.075  48.440  1.00 82.77           C
ATOM    790  CD  PRO A 207     -17.199 105.257  47.554  1.00 82.77           C
ATOM    791  CB  PRO A 207     -19.476 105.976  48.008  1.00 82.77           C
ATOM    792  CG  PRO A 207     -18.644 105.097  47.053  1.00 82.77           C
ATOM    793  C   PRO A 207     -18.738 107.554  49.833  1.00 82.77           C
ATOM    794  O   PRO A 207     -19.277 108.645  50.009  1.00 82.77           O
ATOM    795  N   VAL A 208     -18.336 106.762  50.838  1.00 37.54           N
ATOM    796  CA  VAL A 208     -18.558 107.149  52.200  1.00 37.54           C
ATOM    797  CB  VAL A 208     -18.133 106.083  53.171  1.00 37.54           C
ATOM    798  CG1 VAL A 208     -18.317 106.613  54.602  1.00 37.54           C
ATOM    799  CG2 VAL A 208     -18.943 104.807  52.883  1.00 37.54           C
ATOM    800  C   VAL A 208     -17.769 108.387  52.479  1.00 37.54           C
ATOM    801  O   VAL A 208     -18.280 109.345  53.055  1.00 37.54           O
ATOM    802  N   THR A 209     -16.501 108.418  52.036  1.00 35.77           N
ATOM    803  CA  THR A 209     -15.662 109.544  52.318  1.00 35.77           C
ATOM    804  CB  THR A 209     -14.279 109.386  51.758  1.00 35.77           C
ATOM    805  OG1 THR A 209     -13.682 108.196  52.251  1.00 35.77           O
ATOM    806  CG2 THR A 209     -13.441 110.606  52.178  1.00 35.77           C
ATOM    807  C   THR A 209     -16.256 110.760  51.673  1.00 35.77           C
ATOM    808  O   THR A 209     -16.275 111.837  52.266  1.00 35.77           O
ATOM    809  N   ARG A 210     -16.772 110.627  50.435  1.00190.72           N
ATOM    810  CA  ARG A 210     -17.285 111.797  49.781  1.00190.72           C
ATOM    811  CB  ARG A 210     -17.726 111.617  48.312  1.00190.72           C
ATOM    812  CG  ARG A 210     -18.785 110.551  48.051  1.00190.72           C
ATOM    813  CD  ARG A 210     -19.664 110.835  46.829  1.00190.72           C
ATOM    814  NE  ARG A 210     -20.854 111.572  47.334  1.00190.72           N
ATOM    815  CZ  ARG A 210     -20.822 112.924  47.506  1.00190.72           C
ATOM    816  NH1 ARG A 210     -19.720 113.640  47.138  1.00190.72           N
ATOM    817  NH2 ARG A 210     -21.904 113.552  48.051  1.00190.72           N
ATOM    818  C   ARG A 210     -18.433 112.366  50.550  1.00190.72           C
ATOM    819  O   ARG A 210     -18.545 113.583  50.686  1.00190.72           O
ATOM    820  N   ALA A 211     -19.309 111.509  51.100  1.00 46.59           N
ATOM    821  CA  ALA A 211     -20.436 112.032  51.815  1.00 46.59           C
ATOM    822  CB  ALA A 211     -21.330 110.927  52.403  1.00 46.59           C
ATOM    823  C   ALA A 211     -19.948 112.866  52.962  1.00 46.59           C
ATOM    824  O   ALA A 211     -20.403 113.991  53.151  1.00 46.59           O
ATOM    825  N   ILE A 212     -18.961 112.378  53.733  1.00132.05           N
ATOM    826  CA  ILE A 212     -18.548 113.144  54.878  1.00132.05           C
ATOM    827  CB  ILE A 212     -17.474 112.514  55.726  1.00132.05           C
ATOM    828  CG2 ILE A 212     -16.166 112.462  54.923  1.00132.05           C
ATOM    829  CG1 ILE A 212     -17.318 113.322  57.025  1.00132.05           C
ATOM    830  CD1 ILE A 212     -18.576 113.332  57.889  1.00132.05           C
ATOM    831  C   ILE A 212     -18.023 114.467  54.424  1.00132.05           C
ATOM    832  O   ILE A 212     -18.264 115.484  55.071  1.00132.05           O
ATOM    833  N   SER A 213     -17.285 114.489  53.299  1.00 43.77           N
ATOM    834  CA  SER A 213     -16.681 115.708  52.837  1.00 43.77           C
ATOM    835  CB  SER A 213     -15.795 115.491  51.606  1.00 43.77           C
ATOM    836  OG  SER A 213     -14.693 114.682  51.987  1.00 43.77           O
ATOM    837  C   SER A 213     -17.746 116.711  52.506  1.00 43.77           C
ATOM    838  O   SER A 213     -17.579 117.897  52.791  1.00 43.77           O
ATOM    839  N   ASP A 214     -18.873 116.278  51.901  1.00 98.18           N
ATOM    840  CA  ASP A 214     -19.891 117.233  51.559  1.00 98.18           C
ATOM    841  CB  ASP A 214     -21.044 116.675  50.699  1.00 98.18           C
ATOM    842  CG  ASP A 214     -20.609 116.430  49.264  1.00 98.18           C
ATOM    843  OD1 ASP A 214     -19.383 116.459  48.988  1.00 98.18           O
ATOM    844  OD2 ASP A 214     -21.514 116.216  48.416  1.00 98.18           O
ATOM    845  C   ASP A 214     -20.472 117.819  52.816  1.00 98.18           C
ATOM    846  O   ASP A 214     -20.783 119.006  52.870  1.00 98.18           O
ATOM    847  N   TYR A 215     -20.612 117.004  53.877  1.00 82.37           N
ATOM    848  CA  TYR A 215     -21.246 117.419  55.100  1.00 82.37           C
ATOM    849  CB  TYR A 215     -21.140 116.353  56.200  1.00 82.37           C
ATOM    850  CG  TYR A 215     -21.823 116.885  57.411  1.00 82.37           C
ATOM    851  CD1 TYR A 215     -23.176 116.709  57.592  1.00 82.37           C
ATOM    852  CD2 TYR A 215     -21.112 117.572  58.363  1.00 82.37           C
ATOM    853  CE1 TYR A 215     -23.803 117.200  58.714  1.00 82.37           C
ATOM    854  CE2 TYR A 215     -21.733 118.062  59.487  1.00 82.37           C
ATOM    855  CZ  TYR A 215     -23.081 117.877  59.667  1.00 82.37           C
ATOM    856  OH  TYR A 215     -23.713 118.383  60.822  1.00 82.37           O
ATOM    857  C   TYR A 215     -20.432 118.522  55.650  1.00 82.37           C
ATOM    858  O   TYR A 215     -20.932 119.589  55.996  1.00 82.37           O
ATOM    859  N   THR A 216     -19.118 118.276  55.695  1.00 40.05           N
ATOM    860  CA  THR A 216     -18.206 119.192  56.285  1.00 40.05           C
ATOM    861  CB  THR A 216     -16.785 118.719  56.222  1.00 40.05           C
ATOM    862  OG1 THR A 216     -16.656 117.467  56.879  1.00 40.05           O
ATOM    863  CG2 THR A 216     -15.890 119.768  56.904  1.00 40.05           C
ATOM    864  C   THR A 216     -18.279 120.465  55.520  1.00 40.05           C
ATOM    865  O   THR A 216     -18.160 121.543  56.100  1.00 40.05           O
ATOM    866  N   GLN A 217     -18.473 120.383  54.191  1.00137.59           N
ATOM    867  CA  GLN A 217     -18.445 121.603  53.444  1.00137.59           C
ATOM    868  CB  GLN A 217     -18.646 121.450  51.923  1.00137.59           C
ATOM    869  CG  GLN A 217     -20.084 121.234  51.452  1.00137.59           C
ATOM    870  CD  GLN A 217     -20.676 122.619  51.200  1.00137.59           C
ATOM    871  OE1 GLN A 217     -21.748 122.963  51.696  1.00137.59           O
ATOM    872  NE2 GLN A 217     -19.951 123.446  50.401  1.00137.59           N
ATOM    873  C   GLN A 217     -19.581 122.455  53.924  1.00137.59           C
ATOM    874  O   GLN A 217     -19.416 123.648  54.168  1.00137.59           O
ATOM    875  N   THR A 218     -20.763 121.838  54.121  1.00130.44           N
ATOM    876  CA  THR A 218     -21.946 122.580  54.450  1.00130.44           C
ATOM    877  CB  THR A 218     -23.193 121.760  54.546  1.00130.44           C
ATOM    878  OG1 THR A 218     -23.136 120.873  55.652  1.00130.44           O
ATOM    879  CG2 THR A 218     -23.321 120.975  53.242  1.00130.44           C
ATOM    880  C   THR A 218     -21.785 123.243  55.776  1.00130.44           C
ATOM    881  O   THR A 218     -22.298 124.339  55.994  1.00130.44           O
ATOM    882  N   LEU A 219     -21.041 122.601  56.690  1.00180.89           N
ATOM    883  CA  LEU A 219     -20.924 123.065  58.042  1.00180.89           C
ATOM    884  CB  LEU A 219     -20.019 122.199  58.931  1.00180.89           C
ATOM    885  CG  LEU A 219     -20.621 120.832  59.286  1.00180.89           C
ATOM    886  CD1 LEU A 219     -19.703 120.061  60.249  1.00180.89           C
ATOM    887  CD2 LEU A 219     -22.054 120.983  59.819  1.00180.89           C
ATOM    888  C   LEU A 219     -20.371 124.461  58.108  1.00180.89           C
ATOM    889  O   LEU A 219     -20.708 125.194  59.035  1.00180.89           O
ATOM    890  N   SER A 220     -19.508 124.877  57.160  1.00175.61           N
ATOM    891  CA  SER A 220     -18.892 126.176  57.235  1.00175.61           C
ATOM    892  CB  SER A 220     -17.946 126.473  56.061  1.00175.61           C
ATOM    893  OG  SER A 220     -16.874 125.542  56.063  1.00175.61           O
ATOM    894  C   SER A 220     -19.946 127.242  57.264  1.00175.61           C
ATOM    895  O   SER A 220     -21.141 126.955  57.266  1.00175.61           O
ATOM    896  N   LYS A 221     -19.499 128.517  57.345  1.00347.12           N
ATOM    897  CA  LYS A 221     -20.340 129.681  57.453  1.00347.12           C
ATOM    898  CB  LYS A 221     -21.225 130.032  56.227  1.00347.12           C
ATOM    899  CG  LYS A 221     -22.072 128.920  55.596  1.00347.12           C
ATOM    900  CD  LYS A 221     -21.284 127.939  54.722  1.00347.12           C
ATOM    901  CE  LYS A 221     -20.903 128.509  53.354  1.00347.12           C
ATOM    902  NZ  LYS A 221     -19.771 129.450  53.500  1.00347.12           N
ATOM    903  C   LYS A 221     -21.172 129.577  58.690  1.00347.12           C
ATOM    904  O   LYS A 221     -21.285 128.509  59.290  1.00347.12           O
ATOM    905  N   LYS A 222     -21.769 130.706  59.130  1.00145.70           N
ATOM    906  CA  LYS A 222     -22.508 130.637  60.358  1.00145.70           C
ATOM    907  CB  LYS A 222     -22.353 131.912  61.202  1.00145.70           C
ATOM    908  CG  LYS A 222     -20.918 132.185  61.658  1.00145.70           C
ATOM    909  CD  LYS A 222     -20.708 133.614  62.166  1.00145.70           C
ATOM    910  CE  LYS A 222     -19.303 133.875  62.715  1.00145.70           C
ATOM    911  NZ  LYS A 222     -19.192 135.276  63.181  1.00145.70           N
ATOM    912  C   LYS A 222     -23.997 130.441  60.162  1.00145.70           C
ATOM    913  O   LYS A 222     -24.748 131.105  60.875  1.00145.70           O
ATOM    914  N   PRO A 223     -24.530 129.610  59.290  1.00112.16           N
ATOM    915  CA  PRO A 223     -25.949 129.379  59.379  1.00112.16           C
ATOM    916  CD  PRO A 223     -24.088 129.526  57.905  1.00112.16           C
ATOM    917  CB  PRO A 223     -26.438 129.048  57.969  1.00112.16           C
ATOM    918  CG  PRO A 223     -25.164 128.706  57.188  1.00112.16           C
ATOM    919  C   PRO A 223     -26.086 128.230  60.332  1.00112.16           C
ATOM    920  O   PRO A 223     -25.067 127.604  60.619  1.00112.16           O
ATOM    921  N   ASP A 224     -27.299 127.939  60.852  1.00 36.67           N
ATOM    922  CA  ASP A 224     -27.453 126.811  61.736  1.00 36.67           C
ATOM    923  CB  ASP A 224     -28.688 126.912  62.650  1.00 36.67           C
ATOM    924  CG  ASP A 224     -28.467 128.046  63.646  1.00 36.67           C
ATOM    925  OD1 ASP A 224     -27.325 128.575  63.701  1.00 36.67           O
ATOM    926  OD2 ASP A 224     -29.439 128.398  64.367  1.00 36.67           O
ATOM    927  C   ASP A 224     -27.603 125.573  60.895  1.00 36.67           C
ATOM    928  O   ASP A 224     -28.135 125.634  59.788  1.00 36.67           O
ATOM    929  N   ILE A 225     -27.123 124.408  61.393  1.00 58.57           N
ATOM    930  CA  ILE A 225     -27.236 123.188  60.632  1.00 58.57           C
ATOM    931  CB  ILE A 225     -25.998 122.873  59.841  1.00 58.57           C
ATOM    932  CG2 ILE A 225     -26.214 121.519  59.146  1.00 58.57           C
ATOM    933  CG1 ILE A 225     -25.652 124.003  58.861  1.00 58.57           C
ATOM    934  CD1 ILE A 225     -24.247 123.858  58.276  1.00 58.57           C
ATOM    935  C   ILE A 225     -27.412 122.043  61.588  1.00 58.57           C
ATOM    936  O   ILE A 225     -26.922 122.085  62.715  1.00 58.57           O
ATOM    937  N   PRO A 226     -28.102 121.011  61.172  1.00 67.47           N
ATOM    938  CA  PRO A 226     -28.227 119.861  62.034  1.00 67.47           C
ATOM    939  CD  PRO A 226     -29.302 121.220  60.373  1.00 67.47           C
ATOM    940  CB  PRO A 226     -29.451 119.094  61.530  1.00 67.47           C
ATOM    941  CG  PRO A 226     -30.319 120.178  60.865  1.00 67.47           C
ATOM    942  C   PRO A 226     -26.945 119.079  62.015  1.00 67.47           C
ATOM    943  O   PRO A 226     -26.174 119.236  61.070  1.00 67.47           O
ATOM    944  N   THR A 227     -26.687 118.229  63.034  1.00 43.22           N
ATOM    945  CA  THR A 227     -25.442 117.509  63.055  1.00 43.22           C
ATOM    946  CB  THR A 227     -25.142 116.856  64.380  1.00 43.22           C
ATOM    947  OG1 THR A 227     -25.217 117.825  65.415  1.00 43.22           O
ATOM    948  CG2 THR A 227     -23.711 116.283  64.355  1.00 43.22           C
ATOM    949  C   THR A 227     -25.526 116.456  61.987  1.00 43.22           C
ATOM    950  O   THR A 227     -26.601 116.180  61.457  1.00 43.22           O
ATOM    951  N   PHE A 228     -24.381 115.826  61.658  1.00136.87           N
ATOM    952  CA  PHE A 228     -24.275 114.896  60.565  1.00136.87           C
ATOM    953  CB  PHE A 228     -22.974 114.061  60.623  1.00136.87           C
ATOM    954  CG  PHE A 228     -21.737 114.856  60.898  1.00136.87           C
ATOM    955  CD1 PHE A 228     -21.523 115.351  62.165  1.00136.87           C
ATOM    956  CD2 PHE A 228     -20.787 115.101  59.931  1.00136.87           C
ATOM    957  CE1 PHE A 228     -20.396 116.079  62.467  1.00136.87           C
ATOM    958  CE2 PHE A 228     -19.654 115.827  60.230  1.00136.87           C
ATOM    959  CZ  PHE A 228     -19.455 116.319  61.497  1.00136.87           C
ATOM    960  C   PHE A 228     -25.298 113.820  60.783  1.00136.87           C
ATOM    961  O   PHE A 228     -26.143 113.545  59.932  1.00136.87           O
ATOM    962  N   GLU A 229     -25.264 113.231  61.990  1.00 92.65           N
ATOM    963  CA  GLU A 229     -26.021 112.064  62.337  1.00 92.65           C
ATOM    964  CB  GLU A 229     -25.829 111.652  63.803  1.00 92.65           C
ATOM    965  CG  GLU A 229     -26.554 110.357  64.163  1.00 92.65           C
ATOM    966  CD  GLU A 229     -25.836 109.248  63.411  1.00 92.65           C
ATOM    967  OE1 GLU A 229     -24.888 109.583  62.653  1.00 92.65           O
ATOM    968  OE2 GLU A 229     -26.218 108.060  63.582  1.00 92.65           O
ATOM    969  C   GLU A 229     -27.471 112.334  62.168  1.00 92.65           C
ATOM    970  O   GLU A 229     -28.233 111.450  61.777  1.00 92.65           O
ATOM    971  N   GLY A 230     -27.889 113.568  62.485  1.00 32.42           N
ATOM    972  CA  GLY A 230     -29.281 113.879  62.428  1.00 32.42           C
ATOM    973  C   GLY A 230     -29.780 113.749  61.027  1.00 32.42           C
ATOM    974  O   GLY A 230     -30.878 113.248  60.795  1.00 32.42           O
ATOM    975  N   LEU A 231     -28.994 114.241  60.057  1.00 73.73           N
ATOM    976  CA  LEU A 231     -29.369 114.243  58.676  1.00 73.73           C
ATOM    977  CB  LEU A 231     -28.387 115.119  57.885  1.00 73.73           C
ATOM    978  CG  LEU A 231     -28.333 116.586  58.374  1.00 73.73           C
ATOM    979  CD1 LEU A 231     -27.285 117.398  57.600  1.00 73.73           C
ATOM    980  CD2 LEU A 231     -29.717 117.254  58.331  1.00 73.73           C
ATOM    981  C   LEU A 231     -29.398 112.831  58.143  1.00 73.73           C
ATOM    982  O   LEU A 231     -30.284 112.466  57.369  1.00 73.73           O
ATOM    983  N   SER A 232     -28.397 112.011  58.526  1.00 94.53           N
ATOM    984  CA  SER A 232     -28.226 110.659  58.051  1.00 94.53           C
ATOM    985  CB  SER A 232     -26.878 110.064  58.479  1.00 94.53           C
ATOM    986  OG  SER A 232     -26.772 108.731  58.003  1.00 94.53           O
ATOM    987  C   SER A 232     -29.272 109.695  58.537  1.00 94.53           C
ATOM    988  O   SER A 232     -30.020 109.119  57.750  1.00 94.53           O
ATOM    989  N   PHE A 233     -29.342 109.499  59.866  1.00109.77           N
ATOM    990  CA  PHE A 233     -30.179 108.505  60.478  1.00109.77           C
ATOM    991  CB  PHE A 233     -29.822 108.361  61.970  1.00109.77           C
ATOM    992  CG  PHE A 233     -30.608 107.279  62.617  1.00109.77           C
ATOM    993  CD1 PHE A 233     -30.268 105.963  62.412  1.00109.77           C
ATOM    994  CD2 PHE A 233     -31.661 107.579  63.453  1.00109.77           C
ATOM    995  CE1 PHE A 233     -30.982 104.956  63.016  1.00109.77           C
ATOM    996  CE2 PHE A 233     -32.379 106.576  64.061  1.00109.77           C
ATOM    997  CZ  PHE A 233     -32.039 105.262  63.840  1.00109.77           C
ATOM    998  C   PHE A 233     -31.611 108.920  60.346  1.00109.77           C
ATOM    999  O   PHE A 233     -31.951 110.083  60.550  1.00109.77           O
ATOM   1000  N   ARG A 234     -32.492 107.964  59.985  1.00 89.89           N
ATOM   1001  CA  ARG A 234     -33.885 108.274  59.847  1.00 89.89           C
ATOM   1002  CB  ARG A 234     -34.647 107.421  58.823  1.00 89.89           C
ATOM   1003  CG  ARG A 234     -34.506 107.914  57.385  1.00 89.89           C
ATOM   1004  CD  ARG A 234     -35.471 107.213  56.429  1.00 89.89           C
ATOM   1005  NE  ARG A 234     -35.360 107.880  55.106  1.00 89.89           N
ATOM   1006  CZ  ARG A 234     -36.263 108.841  54.754  1.00 89.89           C
ATOM   1007  NH1 ARG A 234     -37.284 109.163  55.601  1.00 89.89           N
ATOM   1008  NH2 ARG A 234     -36.149 109.472  53.550  1.00 89.89           N
ATOM   1009  C   ARG A 234     -34.541 108.061  61.157  1.00 89.89           C
ATOM   1010  O   ARG A 234     -34.027 107.340  62.006  1.00 89.89           O
ATOM   1011  N   ASN A 235     -35.722 108.681  61.331  1.00237.72           N
ATOM   1012  CA  ASN A 235     -36.437 108.603  62.566  1.00237.72           C
ATOM   1013  CB  ASN A 235     -37.567 109.642  62.677  1.00237.72           C
ATOM   1014  CG  ASN A 235     -37.985 109.754  64.138  1.00237.72           C
ATOM   1015  OD1 ASN A 235     -38.969 109.158  64.572  1.00237.72           O
ATOM   1016  ND2 ASN A 235     -37.206 110.542  64.928  1.00237.72           N
ATOM   1017  C   ASN A 235     -37.019 107.235  62.636  1.00237.72           C
ATOM   1018  O   ASN A 235     -36.339 106.266  62.301  1.00237.72           O
ATOM   1019  N   ARG A 236     -38.284 107.112  63.091  1.00254.62           N
ATOM   1020  CA  ARG A 236     -38.840 105.802  63.267  1.00254.62           C
ATOM   1021  CB  ARG A 236     -40.306 105.791  63.738  1.00254.62           C
ATOM   1022  CG  ARG A 236     -40.862 104.378  63.948  1.00254.62           C
ATOM   1023  CD  ARG A 236     -42.322 104.345  64.407  1.00254.62           C
ATOM   1024  NE  ARG A 236     -42.696 102.914  64.583  1.00254.62           N
ATOM   1025  CZ  ARG A 236     -43.898 102.584  65.138  1.00254.62           C
ATOM   1026  NH1 ARG A 236     -44.773 103.564  65.509  1.00254.62           N
ATOM   1027  NH2 ARG A 236     -44.222 101.271  65.322  1.00254.62           N
ATOM   1028  C   ARG A 236     -38.783 105.091  61.960  1.00254.62           C
ATOM   1029  O   ARG A 236     -39.541 105.370  61.032  1.00254.62           O
ATOM   1030  N   THR A 237     -37.836 104.144  61.880  1.00278.12           N
ATOM   1031  CA  THR A 237     -37.611 103.334  60.727  1.00278.12           C
ATOM   1032  CB  THR A 237     -36.749 103.998  59.694  1.00278.12           C
ATOM   1033  OG1 THR A 237     -35.463 104.268  60.233  1.00278.12           O
ATOM   1034  CG2 THR A 237     -37.420 105.309  59.252  1.00278.12           C
ATOM   1035  C   THR A 237     -36.839 102.177  61.250  1.00278.12           C
ATOM   1036  O   THR A 237     -36.795 101.954  62.459  1.00278.12           O
ATOM   1037  N   LEU A 238     -36.206 101.391  60.361  1.00159.59           N
ATOM   1038  CA  LEU A 238     -35.399 100.344  60.902  1.00159.59           C
ATOM   1039  CB  LEU A 238     -35.191  99.172  59.921  1.00159.59           C
ATOM   1040  CG  LEU A 238     -36.479  98.391  59.581  1.00159.59           C
ATOM   1041  CD1 LEU A 238     -37.492  99.265  58.824  1.00159.59           C
ATOM   1042  CD2 LEU A 238     -36.160  97.080  58.840  1.00159.59           C
ATOM   1043  C   LEU A 238     -34.061 100.963  61.161  1.00159.59           C
ATOM   1044  O   LEU A 238     -33.024 100.354  60.901  1.00159.59           O
ATOM   1045  N   GLY A 239     -34.060 102.199  61.708  1.00 40.36           N
ATOM   1046  CA  GLY A 239     -32.828 102.864  61.998  1.00 40.36           C
ATOM   1047  C   GLY A 239     -32.095 102.930  60.706  1.00 40.36           C
ATOM   1048  O   GLY A 239     -30.873 102.803  60.669  1.00 40.36           O
ATOM   1049  N   LEU A 240     -32.837 103.132  59.601  1.00144.65           N
ATOM   1050  CA  LEU A 240     -32.217 103.095  58.313  1.00144.65           C
ATOM   1051  CB  LEU A 240     -33.091 102.448  57.213  1.00144.65           C
ATOM   1052  CG  LEU A 240     -34.464 103.105  56.972  1.00144.65           C
ATOM   1053  CD1 LEU A 240     -34.322 104.505  56.366  1.00144.65           C
ATOM   1054  CD2 LEU A 240     -35.380 102.199  56.132  1.00144.65           C
ATOM   1055  C   LEU A 240     -31.803 104.464  57.890  1.00144.65           C
ATOM   1056  O   LEU A 240     -32.210 105.475  58.460  1.00144.65           O
ATOM   1057  N   VAL A 241     -30.938 104.504  56.860  1.00 88.04           N
ATOM   1058  CA  VAL A 241     -30.396 105.728  56.362  1.00 88.04           C
ATOM   1059  CB  VAL A 241     -29.320 105.525  55.340  1.00 88.04           C
ATOM   1060  CG1 VAL A 241     -29.947 104.896  54.083  1.00 88.04           C
ATOM   1061  CG2 VAL A 241     -28.617 106.872  55.104  1.00 88.04           C
ATOM   1062  C   VAL A 241     -31.489 106.530  55.734  1.00 88.04           C
ATOM   1063  O   VAL A 241     -32.399 105.999  55.099  1.00 88.04           O
ATOM   1064  N   ASP A 242     -31.403 107.859  55.919  1.00 51.27           N
ATOM   1065  CA  ASP A 242     -32.362 108.806  55.436  1.00 51.27           C
ATOM   1066  CB  ASP A 242     -32.178 110.176  56.115  1.00 51.27           C
ATOM   1067  CG  ASP A 242     -33.297 111.110  55.692  1.00 51.27           C
ATOM   1068  OD1 ASP A 242     -34.209 110.652  54.956  1.00 51.27           O
ATOM   1069  OD2 ASP A 242     -33.249 112.300  56.101  1.00 51.27           O
ATOM   1070  C   ASP A 242     -32.130 108.975  53.965  1.00 51.27           C
ATOM   1071  O   ASP A 242     -31.098 109.486  53.536  1.00 51.27           O
ATOM   1072  N   VAL A 243     -33.110 108.543  53.153  1.00 56.22           N
ATOM   1073  CA  VAL A 243     -33.032 108.589  51.718  1.00 56.22           C
ATOM   1074  CB  VAL A 243     -34.204 107.935  51.044  1.00 56.22           C
ATOM   1075  CG1 VAL A 243     -34.024 108.081  49.522  1.00 56.22           C
ATOM   1076  CG2 VAL A 243     -34.322 106.480  51.524  1.00 56.22           C
ATOM   1077  C   VAL A 243     -33.027 110.014  51.261  1.00 56.22           C
ATOM   1078  O   VAL A 243     -32.515 110.319  50.186  1.00 56.22           O
ATOM   1079  N   SER A 244     -33.646 110.912  52.052  1.00 91.05           N
ATOM   1080  CA  SER A 244     -33.823 112.301  51.704  1.00 91.05           C
ATOM   1081  CB  SER A 244     -34.658 113.084  52.735  1.00 91.05           C
ATOM   1082  OG  SER A 244     -35.996 112.609  52.768  1.00 91.05           O
ATOM   1083  C   SER A 244     -32.507 113.006  51.606  1.00 91.05           C
ATOM   1084  O   SER A 244     -32.402 114.018  50.916  1.00 91.05           O
ATOM   1085  N   TRP A 245     -31.488 112.482  52.310  1.00148.70           N
ATOM   1086  CA  TRP A 245     -30.136 112.970  52.417  1.00148.70           C
ATOM   1087  CB  TRP A 245     -29.322 111.818  53.035  1.00148.70           C
ATOM   1088  CG  TRP A 245     -27.821 111.864  53.054  1.00148.70           C
ATOM   1089  CD2 TRP A 245     -27.039 110.724  53.437  1.00148.70           C
ATOM   1090  CD1 TRP A 245     -26.940 112.856  52.753  1.00148.70           C
ATOM   1091  NE1 TRP A 245     -25.655 112.405  52.951  1.00148.70           N
ATOM   1092  CE2 TRP A 245     -25.702 111.095  53.361  1.00148.70           C
ATOM   1093  CE3 TRP A 245     -27.411 109.467  53.813  1.00148.70           C
ATOM   1094  CZ2 TRP A 245     -24.706 110.211  53.656  1.00148.70           C
ATOM   1095  CZ3 TRP A 245     -26.406 108.579  54.125  1.00148.70           C
ATOM   1096  CH2 TRP A 245     -25.078 108.944  54.047  1.00148.70           C
ATOM   1097  C   TRP A 245     -29.583 113.266  51.051  1.00148.70           C
ATOM   1098  O   TRP A 245     -29.253 112.365  50.286  1.00148.70           O
ATOM   1099  N   ASN A 246     -29.377 114.560  50.740  1.00 85.48           N
ATOM   1100  CA  ASN A 246     -28.922 114.970  49.440  1.00 85.48           C
ATOM   1101  CB  ASN A 246     -28.751 116.496  49.377  1.00 85.48           C
ATOM   1102  CG  ASN A 246     -28.451 116.919  47.949  1.00 85.48           C
ATOM   1103  OD1 ASN A 246     -27.428 116.564  47.366  1.00 85.48           O
ATOM   1104  ND2 ASN A 246     -29.381 117.719  47.364  1.00 85.48           N
ATOM   1105  C   ASN A 246     -27.588 114.359  49.161  1.00 85.48           C
ATOM   1106  O   ASN A 246     -27.354 113.804  48.088  1.00 85.48           O
ATOM   1107  N   ALA A 247     -26.680 114.403  50.145  1.00 65.68           N
ATOM   1108  CA  ALA A 247     -25.341 113.964  49.894  1.00 65.68           C
ATOM   1109  CB  ALA A 247     -24.411 113.991  51.071  1.00 65.68           C
ATOM   1110  C   ALA A 247     -25.311 112.530  49.514  1.00 65.68           C
ATOM   1111  O   ALA A 247     -24.515 112.144  48.664  1.00 65.68           O
ATOM   1112  N   ILE A 248     -26.150 111.698  50.148  1.00136.64           N
ATOM   1113  CA  ILE A 248     -26.094 110.290  49.888  1.00136.64           C
ATOM   1114  CB  ILE A 248     -27.099 109.471  50.664  1.00136.64           C
ATOM   1115  CG2 ILE A 248     -28.505 109.737  50.100  1.00136.64           C
ATOM   1116  CG1 ILE A 248     -26.725 107.977  50.631  1.00136.64           C
ATOM   1117  CD1 ILE A 248     -25.477 107.623  51.440  1.00136.64           C
ATOM   1118  C   ILE A 248     -26.346 110.053  48.428  1.00136.64           C
ATOM   1119  O   ILE A 248     -25.730 109.172  47.833  1.00136.64           O
ATOM   1120  N   ARG A 249     -27.265 110.821  47.810  1.00140.13           N
ATOM   1121  CA  ARG A 249     -27.604 110.624  46.426  1.00140.13           C
ATOM   1122  CB  ARG A 249     -28.683 111.604  45.937  1.00140.13           C
ATOM   1123  CG  ARG A 249     -30.007 111.496  46.696  1.00140.13           C
ATOM   1124  CD  ARG A 249     -31.051 112.512  46.229  1.00140.13           C
ATOM   1125  NE  ARG A 249     -31.439 112.129  44.844  1.00140.13           N
ATOM   1126  CZ  ARG A 249     -32.522 112.704  44.245  1.00140.13           C
ATOM   1127  NH1 ARG A 249     -33.240 113.664  44.898  1.00140.13           N
ATOM   1128  NH2 ARG A 249     -32.887 112.311  42.990  1.00140.13           N
ATOM   1129  C   ARG A 249     -26.393 110.855  45.563  1.00140.13           C
ATOM   1130  O   ARG A 249     -26.099 110.070  44.664  1.00140.13           O
ATOM   1131  N   ILE A 250     -25.624 111.917  45.860  1.00136.05           N
ATOM   1132  CA  ILE A 250     -24.473 112.323  45.097  1.00136.05           C
ATOM   1133  CB  ILE A 250     -23.857 113.595  45.625  1.00136.05           C
ATOM   1134  CG2 ILE A 250     -22.409 113.739  45.125  1.00136.05           C
ATOM   1135  CG1 ILE A 250     -24.751 114.781  45.223  1.00136.05           C
ATOM   1136  CD1 ILE A 250     -26.163 114.709  45.793  1.00136.05           C
ATOM   1137  C   ILE A 250     -23.464 111.205  45.043  1.00136.05           C
ATOM   1138  O   ILE A 250     -22.580 111.181  44.191  1.00136.05           O
ATOM   1139  N   GLY A 251     -23.481 110.327  46.050  1.00 97.67           N
ATOM   1140  CA  GLY A 251     -22.640 109.165  46.185  1.00 97.67           C
ATOM   1141  C   GLY A 251     -23.012 108.021  45.278  1.00 97.67           C
ATOM   1142  O   GLY A 251     -22.224 107.085  45.138  1.00 97.67           O
ATOM   1143  N   MET A 252     -24.262 107.962  44.768  1.00 69.33           N
ATOM   1144  CA  MET A 252     -24.634 106.837  43.951  1.00 69.33           C
ATOM   1145  CB  MET A 252     -26.154 106.628  43.859  1.00 69.33           C
ATOM   1146  CG  MET A 252     -26.797 106.230  45.187  1.00 69.33           C
ATOM   1147  SD  MET A 252     -28.599 106.007  45.104  1.00 69.33           S
ATOM   1148  CE  MET A 252     -28.969 107.778  44.945  1.00 69.33           C
ATOM   1149  C   MET A 252     -24.135 107.093  42.566  1.00 69.33           C
ATOM   1150  O   MET A 252     -24.871 107.522  41.682  1.00 69.33           O
ATOM   1151  N   TYR A 253     -22.866 106.743  42.322  1.00170.18           N
ATOM   1152  CA  TYR A 253     -22.232 107.050  41.078  1.00170.18           C
ATOM   1153  CB  TYR A 253     -20.752 106.646  41.004  1.00170.18           C
ATOM   1154  CG  TYR A 253     -20.026 107.334  42.104  1.00170.18           C
ATOM   1155  CD1 TYR A 253     -20.077 108.703  42.230  1.00170.18           C
ATOM   1156  CD2 TYR A 253     -19.340 106.600  43.044  1.00170.18           C
ATOM   1157  CE1 TYR A 253     -19.412 109.335  43.253  1.00170.18           C
ATOM   1158  CE2 TYR A 253     -18.671 107.227  44.067  1.00170.18           C
ATOM   1159  CZ  TYR A 253     -18.704 108.597  44.170  1.00170.18           C
ATOM   1160  OH  TYR A 253     -18.014 109.240  45.219  1.00170.18           O
ATOM   1161  C   TYR A 253     -22.922 106.347  39.955  1.00170.18           C
ATOM   1162  O   TYR A 253     -23.018 106.884  38.854  1.00170.18           O
ATOM   1163  N   VAL A 254     -23.400 105.113  40.188  1.00 38.16           N
ATOM   1164  CA  VAL A 254     -23.974 104.355  39.120  1.00 38.16           C
ATOM   1165  CB  VAL A 254     -24.507 103.033  39.586  1.00 38.16           C
ATOM   1166  CG1 VAL A 254     -25.195 102.336  38.401  1.00 38.16           C
ATOM   1167  CG2 VAL A 254     -23.348 102.232  40.203  1.00 38.16           C
ATOM   1168  C   VAL A 254     -25.119 105.099  38.500  1.00 38.16           C
ATOM   1169  O   VAL A 254     -25.173 105.233  37.278  1.00 38.16           O
ATOM   1170  N   LEU A 255     -26.056 105.629  39.312  1.00127.39           N
ATOM   1171  CA  LEU A 255     -27.215 106.235  38.714  1.00127.39           C
ATOM   1172  CB  LEU A 255     -28.389 106.554  39.677  1.00127.39           C
ATOM   1173  CG  LEU A 255     -28.545 108.000  40.202  1.00127.39           C
ATOM   1174  CD1 LEU A 255     -29.764 108.107  41.134  1.00127.39           C
ATOM   1175  CD2 LEU A 255     -27.280 108.531  40.879  1.00127.39           C
ATOM   1176  C   LEU A 255     -26.845 107.463  37.931  1.00127.39           C
ATOM   1177  O   LEU A 255     -27.394 107.712  36.861  1.00127.39           O
ATOM   1178  N   HIS A 256     -25.898 108.270  38.434  1.00 63.51           N
ATOM   1179  CA  HIS A 256     -25.507 109.483  37.770  1.00 63.51           C
ATOM   1180  ND1 HIS A 256     -25.979 112.215  39.618  1.00 63.51           N
ATOM   1181  CG  HIS A 256     -25.245 111.058  39.756  1.00 63.51           C
ATOM   1182  CB  HIS A 256     -24.565 110.363  38.611  1.00 63.51           C
ATOM   1183  NE2 HIS A 256     -26.016 111.696  41.779  1.00 63.51           N
ATOM   1184  CD2 HIS A 256     -25.278 110.754  41.083  1.00 63.51           C
ATOM   1185  CE1 HIS A 256     -26.417 112.552  40.857  1.00 63.51           C
ATOM   1186  C   HIS A 256     -24.811 109.178  36.477  1.00 63.51           C
ATOM   1187  O   HIS A 256     -24.885 109.972  35.542  1.00 63.51           O
ATOM   1188  N   LEU A 257     -24.087 108.042  36.403  1.00141.51           N
ATOM   1189  CA  LEU A 257     -23.315 107.701  35.241  1.00141.51           C
ATOM   1190  CB  LEU A 257     -22.506 106.404  35.417  1.00141.51           C
ATOM   1191  CG  LEU A 257     -21.676 106.025  34.177  1.00141.51           C
ATOM   1192  CD1 LEU A 257     -20.619 107.097  33.869  1.00141.51           C
ATOM   1193  CD2 LEU A 257     -21.072 104.618  34.316  1.00141.51           C
ATOM   1194  C   LEU A 257     -24.197 107.502  34.048  1.00141.51           C
ATOM   1195  O   LEU A 257     -23.903 108.020  32.972  1.00141.51           O
ATOM   1196  N   GLU A 258     -25.334 106.799  34.216  1.00113.21           N
ATOM   1197  CA  GLU A 258     -26.137 106.468  33.073  1.00113.21           C
ATOM   1198  CB  GLU A 258     -27.391 105.620  33.372  1.00113.21           C
ATOM   1199  CG  GLU A 258     -28.338 106.177  34.433  1.00113.21           C
ATOM   1200  CD  GLU A 258     -28.136 105.351  35.695  1.00113.21           C
ATOM   1201  OE1 GLU A 258     -27.204 104.503  35.707  1.00113.21           O
ATOM   1202  OE2 GLU A 258     -28.913 105.558  36.665  1.00113.21           O
ATOM   1203  C   GLU A 258     -26.556 107.714  32.361  1.00113.21           C
ATOM   1204  O   GLU A 258     -26.694 107.714  31.139  1.00113.21           O
ATOM   1205  N   SER A 259     -26.759 108.815  33.100  1.00 97.33           N
ATOM   1206  CA  SER A 259     -27.186 110.054  32.506  1.00 97.33           C
ATOM   1207  CB  SER A 259     -27.405 111.167  33.546  1.00 97.33           C
ATOM   1208  OG  SER A 259     -27.825 112.361  32.903  1.00 97.33           O
ATOM   1209  C   SER A 259     -26.151 110.543  31.531  1.00 97.33           C
ATOM   1210  O   SER A 259     -26.477 111.317  30.631  1.00 97.33           O
ATOM   1211  N   TRP A 260     -24.861 110.221  31.763  1.00109.23           N
ATOM   1212  CA  TRP A 260     -23.787 110.580  30.874  1.00109.23           C
ATOM   1213  CB  TRP A 260     -22.450 110.717  31.610  1.00109.23           C
ATOM   1214  CG  TRP A 260     -22.473 111.918  32.517  1.00109.23           C
ATOM   1215  CD2 TRP A 260     -22.080 113.236  32.106  1.00109.23           C
ATOM   1216  CD1 TRP A 260     -22.880 112.020  33.814  1.00109.23           C
ATOM   1217  NE1 TRP A 260     -22.772 113.323  34.237  1.00109.23           N
ATOM   1218  CE2 TRP A 260     -22.279 114.082  33.195  1.00109.23           C
ATOM   1219  CE3 TRP A 260     -21.603 113.703  30.914  1.00109.23           C
ATOM   1220  CZ2 TRP A 260     -22.002 115.416  33.108  1.00109.23           C
ATOM   1221  CZ3 TRP A 260     -21.313 115.047  30.834  1.00109.23           C
ATOM   1222  CH2 TRP A 260     -21.509 115.887  31.911  1.00109.23           C
ATOM   1223  C   TRP A 260     -23.626 109.622  29.729  1.00109.23           C
ATOM   1224  O   TRP A 260     -23.268 110.011  28.617  1.00109.23           O
ATOM   1225  N   LEU A 261     -23.852 108.325  29.993  1.00146.88           N
ATOM   1226  CA  LEU A 261     -23.612 107.290  29.032  1.00146.88           C
ATOM   1227  CB  LEU A 261     -23.795 105.895  29.640  1.00146.88           C
ATOM   1228  CG  LEU A 261     -23.343 104.777  28.696  1.00146.88           C
ATOM   1229  CD1 LEU A 261     -21.846 104.903  28.370  1.00146.88           C
ATOM   1230  CD2 LEU A 261     -23.699 103.401  29.269  1.00146.88           C
ATOM   1231  C   LEU A 261     -24.539 107.446  27.867  1.00146.88           C
ATOM   1232  O   LEU A 261     -24.178 107.145  26.730  1.00146.88           O
ATOM   1233  N   GLN A 262     -25.776 107.908  28.117  1.00125.69           N
ATOM   1234  CA  GLN A 262     -26.720 108.063  27.049  1.00125.69           C
ATOM   1235  CB  GLN A 262     -28.080 108.590  27.537  1.00125.69           C
ATOM   1236  CG  GLN A 262     -29.101 108.761  26.412  1.00125.69           C
ATOM   1237  CD  GLN A 262     -29.510 107.375  25.937  1.00125.69           C
ATOM   1238  OE1 GLN A 262     -29.148 106.365  26.539  1.00125.69           O
ATOM   1239  NE2 GLN A 262     -30.289 107.322  24.824  1.00125.69           N
ATOM   1240  C   GLN A 262     -26.181 109.059  26.065  1.00125.69           C
ATOM   1241  O   GLN A 262     -26.357 108.919  24.858  1.00125.69           O
ATOM   1242  N   TYR A 263     -25.594 110.153  26.570  1.00 99.45           N
ATOM   1243  CA  TYR A 263     -25.007 111.191  25.770  1.00 99.45           C
ATOM   1244  CB  TYR A 263     -24.982 112.534  26.508  1.00 99.45           C
ATOM   1245  CG  TYR A 263     -26.425 112.860  26.675  1.00 99.45           C
ATOM   1246  CD1 TYR A 263     -27.142 113.384  25.625  1.00 99.45           C
ATOM   1247  CD2 TYR A 263     -27.064 112.628  27.871  1.00 99.45           C
ATOM   1248  CE1 TYR A 263     -28.476 113.680  25.767  1.00 99.45           C
ATOM   1249  CE2 TYR A 263     -28.398 112.923  28.018  1.00 99.45           C
ATOM   1250  CZ  TYR A 263     -29.106 113.450  26.966  1.00 99.45           C
ATOM   1251  OH  TYR A 263     -30.476 113.752  27.117  1.00 99.45           O
ATOM   1252  C   TYR A 263     -23.630 110.873  25.251  1.00 99.45           C
ATOM   1253  O   TYR A 263     -23.285 111.311  24.153  1.00 99.45           O
ATOM   1254  N   PHE A 264     -22.781 110.164  26.038  1.00 72.96           N
ATOM   1255  CA  PHE A 264     -21.420 109.970  25.603  1.00 72.96           C
ATOM   1256  CB  PHE A 264     -20.428 110.878  26.341  1.00 72.96           C
ATOM   1257  CG  PHE A 264     -20.815 112.261  25.967  1.00 72.96           C
ATOM   1258  CD1 PHE A 264     -20.379 112.809  24.784  1.00 72.96           C
ATOM   1259  CD2 PHE A 264     -21.621 113.001  26.798  1.00 72.96           C
ATOM   1260  CE1 PHE A 264     -20.741 114.084  24.430  1.00 72.96           C
ATOM   1261  CE2 PHE A 264     -21.986 114.277  26.449  1.00 72.96           C
ATOM   1262  CZ  PHE A 264     -21.545 114.817  25.264  1.00 72.96           C
ATOM   1263  C   PHE A 264     -20.959 108.553  25.806  1.00 72.96           C
ATOM   1264  O   PHE A 264     -21.513 107.785  26.591  1.00 72.96           O
ATOM   1265  N   PRO A 265     -19.934 108.217  25.050  1.00 73.32           N
ATOM   1266  CA  PRO A 265     -19.335 106.907  25.127  1.00 73.32           C
ATOM   1267  CD  PRO A 265     -19.847 108.764  23.704  1.00 73.32           C
ATOM   1268  CB  PRO A 265     -18.528 106.733  23.843  1.00 73.32           C
ATOM   1269  CG  PRO A 265     -19.245 107.647  22.836  1.00 73.32           C
ATOM   1270  C   PRO A 265     -18.504 106.788  26.365  1.00 73.32           C
ATOM   1271  O   PRO A 265     -17.972 107.794  26.829  1.00 73.32           O
ATOM   1272  N   LEU A 266     -18.318 105.559  26.879  1.00 51.19           N
ATOM   1273  CA  LEU A 266     -17.618 105.379  28.117  1.00 51.19           C
ATOM   1274  CB  LEU A 266     -17.497 103.900  28.525  1.00 51.19           C
ATOM   1275  CG  LEU A 266     -16.748 103.699  29.856  1.00 51.19           C
ATOM   1276  CD1 LEU A 266     -17.525 104.335  31.020  1.00 51.19           C
ATOM   1277  CD2 LEU A 266     -16.414 102.219  30.102  1.00 51.19           C
ATOM   1278  C   LEU A 266     -16.232 105.932  27.966  1.00 51.19           C
ATOM   1279  O   LEU A 266     -15.698 106.553  28.883  1.00 51.19           O
ATOM   1280  N   ALA A 267     -15.637 105.745  26.776  1.00 55.20           N
ATOM   1281  CA  ALA A 267     -14.282 106.113  26.461  1.00 55.20           C
ATOM   1282  CB  ALA A 267     -13.877 105.705  25.034  1.00 55.20           C
ATOM   1283  C   ALA A 267     -14.036 107.591  26.582  1.00 55.20           C
ATOM   1284  O   ALA A 267     -12.921 107.995  26.899  1.00 55.20           O
ATOM   1285  N   GLN A 268     -15.036 108.436  26.272  1.00 70.52           N
ATOM   1286  CA  GLN A 268     -14.911 109.875  26.264  1.00 70.52           C
ATOM   1287  CB  GLN A 268     -16.108 110.582  25.609  1.00 70.52           C
ATOM   1288  CG  GLN A 268     -16.237 110.271  24.116  1.00 70.52           C
ATOM   1289  CD  GLN A 268     -17.400 111.077  23.561  1.00 70.52           C
ATOM   1290  OE1 GLN A 268     -17.813 112.073  24.151  1.00 70.52           O
ATOM   1291  NE2 GLN A 268     -17.938 110.643  22.390  1.00 70.52           N
ATOM   1292  C   GLN A 268     -14.737 110.445  27.642  1.00 70.52           C
ATOM   1293  O   GLN A 268     -14.239 111.562  27.787  1.00 70.52           O
ATOM   1294  N   ILE A 269     -15.219 109.741  28.683  1.00112.65           N
ATOM   1295  CA  ILE A 269     -15.163 110.254  30.021  1.00112.65           C
ATOM   1296  CB  ILE A 269     -16.519 110.133  30.676  1.00112.65           C
ATOM   1297  CG2 ILE A 269     -16.935 108.652  30.695  1.00112.65           C
ATOM   1298  CG1 ILE A 269     -16.583 110.840  32.034  1.00112.65           C
ATOM   1299  CD1 ILE A 269     -18.024 110.995  32.522  1.00112.65           C
ATOM   1300  C   ILE A 269     -14.116 109.497  30.801  1.00112.65           C
ATOM   1301  O   ILE A 269     -14.250 108.308  31.085  1.00112.65           O
ATOM   1302  N   HIS A 270     -13.029 110.198  31.189  1.00 56.48           N
ATOM   1303  CA  HIS A 270     -11.935 109.579  31.890  1.00 56.48           C
ATOM   1304  ND1 HIS A 270      -8.779 108.538  31.928  1.00 56.48           N
ATOM   1305  CG  HIS A 270      -9.439 109.660  32.375  1.00 56.48           C
ATOM   1306  CB  HIS A 270     -10.593 110.300  31.663  1.00 56.48           C
ATOM   1307  NE2 HIS A 270      -7.798 109.136  33.833  1.00 56.48           N
ATOM   1308  CD2 HIS A 270      -8.828 110.012  33.540  1.00 56.48           C
ATOM   1309  CE1 HIS A 270      -7.807 108.269  32.837  1.00 56.48           C
ATOM   1310  C   HIS A 270     -12.218 109.619  33.361  1.00 56.48           C
ATOM   1311  O   HIS A 270     -12.471 110.680  33.927  1.00 56.48           O
ATOM   1312  N   PHE A 271     -12.163 108.446  34.027  1.00160.71           N
ATOM   1313  CA  PHE A 271     -12.473 108.382  35.429  1.00160.71           C
ATOM   1314  CB  PHE A 271     -13.202 107.078  35.789  1.00160.71           C
ATOM   1315  CG  PHE A 271     -13.471 107.081  37.250  1.00160.71           C
ATOM   1316  CD1 PHE A 271     -12.540 106.567  38.121  1.00160.71           C
ATOM   1317  CD2 PHE A 271     -14.644 107.599  37.744  1.00160.71           C
ATOM   1318  CE1 PHE A 271     -12.776 106.564  39.473  1.00160.71           C
ATOM   1319  CE2 PHE A 271     -14.886 107.597  39.096  1.00160.71           C
ATOM   1320  CZ  PHE A 271     -13.952 107.078  39.959  1.00160.71           C
ATOM   1321  C   PHE A 271     -11.205 108.409  36.238  1.00160.71           C
ATOM   1322  O   PHE A 271     -10.504 107.405  36.345  1.00160.71           O
ATOM   1323  N   VAL A 272     -10.894 109.562  36.868  1.00 44.49           N
ATOM   1324  CA  VAL A 272      -9.711 109.678  37.682  1.00 44.49           C
ATOM   1325  CB  VAL A 272      -9.274 111.098  37.900  1.00 44.49           C
ATOM   1326  CG1 VAL A 272      -8.115 111.109  38.912  1.00 44.49           C
ATOM   1327  CG2 VAL A 272      -8.920 111.722  36.538  1.00 44.49           C
ATOM   1328  C   VAL A 272      -9.996 109.090  39.035  1.00 44.49           C
ATOM   1329  O   VAL A 272     -11.061 109.312  39.609  1.00 44.49           O
ATOM   1330  N   SER A 273      -9.028 108.335  39.599  1.00 88.89           N
ATOM   1331  CA  SER A 273      -9.243 107.737  40.888  1.00 88.89           C
ATOM   1332  CB  SER A 273      -8.345 106.516  41.155  1.00 88.89           C
ATOM   1333  OG  SER A 273      -6.981 106.912  41.200  1.00 88.89           O
ATOM   1334  C   SER A 273      -8.928 108.774  41.918  1.00 88.89           C
ATOM   1335  O   SER A 273      -7.787 109.205  42.075  1.00 88.89           O
ATOM   1336  N   GLY A 274      -9.972 109.199  42.654  1.00 34.61           N
ATOM   1337  CA  GLY A 274      -9.861 110.250  43.626  1.00 34.61           C
ATOM   1338  C   GLY A 274      -8.998 109.874  44.787  1.00 34.61           C
ATOM   1339  O   GLY A 274      -8.191 110.677  45.255  1.00 34.61           O
ATOM   1340  N   GLU A 275      -9.163 108.648  45.312  1.00 77.13           N
ATOM   1341  CA  GLU A 275      -8.399 108.283  46.469  1.00 77.13           C
ATOM   1342  CB  GLU A 275      -8.792 106.917  47.053  1.00 77.13           C
ATOM   1343  CG  GLU A 275      -8.745 105.777  46.040  1.00 77.13           C
ATOM   1344  CD  GLU A 275      -9.129 104.490  46.753  1.00 77.13           C
ATOM   1345  OE1 GLU A 275      -9.367 104.543  47.990  1.00 77.13           O
ATOM   1346  OE2 GLU A 275      -9.184 103.433  46.070  1.00 77.13           O
ATOM   1347  C   GLU A 275      -6.951 108.263  46.105  1.00 77.13           C
ATOM   1348  O   GLU A 275      -6.107 108.756  46.852  1.00 77.13           O
ATOM   1349  N   ARG A 276      -6.627 107.712  44.922  1.00153.15           N
ATOM   1350  CA  ARG A 276      -5.258 107.605  44.517  1.00153.15           C
ATOM   1351  CB  ARG A 276      -5.031 106.803  43.227  1.00153.15           C
ATOM   1352  CG  ARG A 276      -5.134 105.295  43.441  1.00153.15           C
ATOM   1353  CD  ARG A 276      -4.320 104.481  42.435  1.00153.15           C
ATOM   1354  NE  ARG A 276      -4.957 104.613  41.098  1.00153.15           N
ATOM   1355  CZ  ARG A 276      -4.307 104.127  40.001  1.00153.15           C
ATOM   1356  NH1 ARG A 276      -3.068 103.571  40.140  1.00153.15           N
ATOM   1357  NH2 ARG A 276      -4.892 104.195  38.770  1.00153.15           N
ATOM   1358  C   ARG A 276      -4.670 108.963  44.309  1.00153.15           C
ATOM   1359  O   ARG A 276      -3.503 109.186  44.608  1.00153.15           O
ATOM   1360  N   LEU A 277      -5.453 109.922  43.797  1.00115.01           N
ATOM   1361  CA  LEU A 277      -4.928 111.226  43.507  1.00115.01           C
ATOM   1362  CB  LEU A 277      -6.014 112.140  42.901  1.00115.01           C
ATOM   1363  CG  LEU A 277      -5.536 113.504  42.361  1.00115.01           C
ATOM   1364  CD1 LEU A 277      -4.998 114.410  43.472  1.00115.01           C
ATOM   1365  CD2 LEU A 277      -4.550 113.336  41.195  1.00115.01           C
ATOM   1366  C   LEU A 277      -4.434 111.830  44.789  1.00115.01           C
ATOM   1367  O   LEU A 277      -3.456 112.576  44.803  1.00115.01           O
ATOM   1368  N   ILE A 278      -5.125 111.564  45.911  1.00 44.43           N
ATOM   1369  CA  ILE A 278      -4.684 112.113  47.162  1.00 44.43           C
ATOM   1370  CB  ILE A 278      -5.654 111.840  48.271  1.00 44.43           C
ATOM   1371  CG2 ILE A 278      -5.023 112.323  49.590  1.00 44.43           C
ATOM   1372  CG1 ILE A 278      -7.007 112.495  47.952  1.00 44.43           C
ATOM   1373  CD1 ILE A 278      -8.135 112.058  48.886  1.00 44.43           C
ATOM   1374  C   ILE A 278      -3.366 111.500  47.549  1.00 44.43           C
ATOM   1375  O   ILE A 278      -2.449 112.206  47.969  1.00 44.43           O
ATOM   1376  N   THR A 279      -3.269 110.154  47.457  1.00 54.52           N
ATOM   1377  CA  THR A 279      -2.101 109.406  47.848  1.00 54.52           C
ATOM   1378  CB  THR A 279      -2.369 107.932  47.931  1.00 54.52           C
ATOM   1379  OG1 THR A 279      -3.397 107.671  48.876  1.00 54.52           O
ATOM   1380  CG2 THR A 279      -1.069 107.223  48.350  1.00 54.52           C
ATOM   1381  C   THR A 279      -0.921 109.575  46.926  1.00 54.52           C
ATOM   1382  O   THR A 279       0.185 109.843  47.389  1.00 54.52           O
ATOM   1383  N   ASP A 280      -1.113 109.393  45.600  1.00124.47           N
ATOM   1384  CA  ASP A 280      -0.040 109.495  44.643  1.00124.47           C
ATOM   1385  CB  ASP A 280       0.601 108.134  44.289  1.00124.47           C
ATOM   1386  CG  ASP A 280      -0.428 107.184  43.690  1.00124.47           C
ATOM   1387  OD1 ASP A 280      -1.376 106.775  44.411  1.00124.47           O
ATOM   1388  OD2 ASP A 280      -0.271 106.858  42.484  1.00124.47           O
ATOM   1389  C   ASP A 280      -0.566 110.158  43.392  1.00124.47           C
ATOM   1390  O   ASP A 280      -1.117 109.528  42.490  1.00124.47           O
ATOM   1391  N   PRO A 281      -0.428 111.451  43.340  1.00 97.56           N
ATOM   1392  CA  PRO A 281      -0.924 112.222  42.232  1.00 97.56           C
ATOM   1393  CD  PRO A 281      -0.344 112.239  44.559  1.00 97.56           C
ATOM   1394  CB  PRO A 281      -0.825 113.683  42.663  1.00 97.56           C
ATOM   1395  CG  PRO A 281      -0.912 113.622  44.197  1.00 97.56           C
ATOM   1396  C   PRO A 281      -0.337 112.002  40.870  1.00 97.56           C
ATOM   1397  O   PRO A 281      -1.102 111.762  39.939  1.00 97.56           O
ATOM   1398  N   ALA A 282       1.003 111.966  40.742  1.00 51.40           N
ATOM   1399  CA  ALA A 282       1.633 112.039  39.452  1.00 51.40           C
ATOM   1400  CB  ALA A 282       3.164 111.906  39.533  1.00 51.40           C
ATOM   1401  C   ALA A 282       1.136 110.960  38.547  1.00 51.40           C
ATOM   1402  O   ALA A 282       0.876 111.211  37.372  1.00 51.40           O
ATOM   1403  N   GLY A 283       0.959 109.732  39.055  1.00 22.98           N
ATOM   1404  CA  GLY A 283       0.560 108.676  38.171  1.00 22.98           C
ATOM   1405  C   GLY A 283      -0.760 109.011  37.541  1.00 22.98           C
ATOM   1406  O   GLY A 283      -0.954 108.784  36.348  1.00 22.98           O
ATOM   1407  N   GLU A 284      -1.709 109.547  38.330  1.00 91.99           N
ATOM   1408  CA  GLU A 284      -3.030 109.847  37.846  1.00 91.99           C
ATOM   1409  CB  GLU A 284      -3.992 110.254  38.976  1.00 91.99           C
ATOM   1410  CG  GLU A 284      -4.324 109.094  39.917  1.00 91.99           C
ATOM   1411  CD  GLU A 284      -5.061 108.047  39.093  1.00 91.99           C
ATOM   1412  OE1 GLU A 284      -5.821 108.449  38.173  1.00 91.99           O
ATOM   1413  OE2 GLU A 284      -4.869 106.833  39.367  1.00 91.99           O
ATOM   1414  C   GLU A 284      -3.000 110.965  36.849  1.00 91.99           C
ATOM   1415  O   GLU A 284      -3.706 110.924  35.843  1.00 91.99           O
ATOM   1416  N   MET A 285      -2.188 112.005  37.107  1.00145.93           N
ATOM   1417  CA  MET A 285      -2.138 113.130  36.222  1.00145.93           C
ATOM   1418  CB  MET A 285      -1.329 114.320  36.757  1.00145.93           C
ATOM   1419  CG  MET A 285      -1.500 115.551  35.866  1.00145.93           C
ATOM   1420  SD  MET A 285      -1.017 117.127  36.625  1.00145.93           S
ATOM   1421  CE  MET A 285      -1.365 118.117  35.144  1.00145.93           C
ATOM   1422  C   MET A 285      -1.562 112.698  34.914  1.00145.93           C
ATOM   1423  O   MET A 285      -1.914 113.239  33.867  1.00145.93           O
ATOM   1424  N   GLY A 286      -0.629 111.730  34.941  1.00 15.43           N
ATOM   1425  CA  GLY A 286      -0.033 111.263  33.722  1.00 15.43           C
ATOM   1426  C   GLY A 286      -1.095 110.642  32.868  1.00 15.43           C
ATOM   1427  O   GLY A 286      -1.122 110.835  31.654  1.00 15.43           O
ATOM   1428  N   ARG A 287      -2.007 109.882  33.498  1.00131.90           N
ATOM   1429  CA  ARG A 287      -3.048 109.173  32.809  1.00131.90           C
ATOM   1430  CB  ARG A 287      -3.950 108.411  33.796  1.00131.90           C
ATOM   1431  CG  ARG A 287      -4.878 107.386  33.149  1.00131.90           C
ATOM   1432  CD  ARG A 287      -4.170 106.082  32.782  1.00131.90           C
ATOM   1433  NE  ARG A 287      -3.852 105.371  34.052  1.00131.90           N
ATOM   1434  CZ  ARG A 287      -2.669 105.608  34.692  1.00131.90           C
ATOM   1435  NH1 ARG A 287      -1.779 106.503  34.173  1.00131.90           N
ATOM   1436  NH2 ARG A 287      -2.377 104.951  35.852  1.00131.90           N
ATOM   1437  C   ARG A 287      -3.909 110.176  32.105  1.00131.90           C
ATOM   1438  O   ARG A 287      -4.371 109.942  30.989  1.00131.90           O
ATOM   1439  N   VAL A 288      -4.170 111.315  32.770  1.00 38.17           N
ATOM   1440  CA  VAL A 288      -5.004 112.350  32.229  1.00 38.17           C
ATOM   1441  CB  VAL A 288      -5.265 113.447  33.219  1.00 38.17           C
ATOM   1442  CG1 VAL A 288      -6.066 114.561  32.524  1.00 38.17           C
ATOM   1443  CG2 VAL A 288      -5.975 112.836  34.440  1.00 38.17           C
ATOM   1444  C   VAL A 288      -4.353 112.966  31.029  1.00 38.17           C
ATOM   1445  O   VAL A 288      -4.993 113.190  30.005  1.00 38.17           O
ATOM   1446  N   GLN A 289      -3.042 113.234  31.118  1.00 96.00           N
ATOM   1447  CA  GLN A 289      -2.328 113.891  30.064  1.00 96.00           C
ATOM   1448  CB  GLN A 289      -0.850 114.025  30.456  1.00 96.00           C
ATOM   1449  CG  GLN A 289       0.021 114.873  29.538  1.00 96.00           C
ATOM   1450  CD  GLN A 289       1.399 114.865  30.183  1.00 96.00           C
ATOM   1451  OE1 GLN A 289       2.004 115.907  30.430  1.00 96.00           O
ATOM   1452  NE2 GLN A 289       1.906 113.639  30.483  1.00 96.00           N
ATOM   1453  C   GLN A 289      -2.444 113.044  28.835  1.00 96.00           C
ATOM   1454  O   GLN A 289      -2.722 113.542  27.745  1.00 96.00           O
ATOM   1455  N   ASP A 290      -2.273 111.722  28.991  1.00 64.10           N
ATOM   1456  CA  ASP A 290      -2.330 110.839  27.866  1.00 64.10           C
ATOM   1457  CB  ASP A 290      -2.041 109.377  28.252  1.00 64.10           C
ATOM   1458  CG  ASP A 290      -1.916 108.559  26.975  1.00 64.10           C
ATOM   1459  OD1 ASP A 290      -2.065 109.150  25.873  1.00 64.10           O
ATOM   1460  OD2 ASP A 290      -1.663 107.329  27.087  1.00 64.10           O
ATOM   1461  C   ASP A 290      -3.706 110.886  27.278  1.00 64.10           C
ATOM   1462  O   ASP A 290      -3.865 110.932  26.059  1.00 64.10           O
ATOM   1463  N   PHE A 291      -4.745 110.898  28.136  1.00 86.47           N
ATOM   1464  CA  PHE A 291      -6.097 110.841  27.653  1.00 86.47           C
ATOM   1465  CB  PHE A 291      -7.149 110.760  28.769  1.00 86.47           C
ATOM   1466  CG  PHE A 291      -8.413 110.383  28.080  1.00 86.47           C
ATOM   1467  CD1 PHE A 291      -8.726 109.055  27.899  1.00 86.47           C
ATOM   1468  CD2 PHE A 291      -9.272 111.344  27.599  1.00 86.47           C
ATOM   1469  CE1 PHE A 291      -9.886 108.689  27.259  1.00 86.47           C
ATOM   1470  CE2 PHE A 291     -10.432 110.983  26.958  1.00 86.47           C
ATOM   1471  CZ  PHE A 291     -10.741 109.656  26.788  1.00 86.47           C
ATOM   1472  C   PHE A 291      -6.403 112.065  26.841  1.00 86.47           C
ATOM   1473  O   PHE A 291      -7.015 111.976  25.778  1.00 86.47           O
ATOM   1474  N   LEU A 292      -6.005 113.248  27.343  1.00115.04           N
ATOM   1475  CA  LEU A 292      -6.205 114.496  26.664  1.00115.04           C
ATOM   1476  CB  LEU A 292      -5.956 115.733  27.540  1.00115.04           C
ATOM   1477  CG  LEU A 292      -7.080 115.958  28.567  1.00115.04           C
ATOM   1478  CD1 LEU A 292      -7.166 114.810  29.581  1.00115.04           C
ATOM   1479  CD2 LEU A 292      -6.965 117.337  29.227  1.00115.04           C
ATOM   1480  C   LEU A 292      -5.318 114.556  25.461  1.00115.04           C
ATOM   1481  O   LEU A 292      -5.550 115.351  24.551  1.00115.04           O
ATOM   1482  N   GLY A 293      -4.229 113.766  25.452  1.00 29.87           N
ATOM   1483  CA  GLY A 293      -3.377 113.757  24.298  1.00 29.87           C
ATOM   1484  C   GLY A 293      -2.471 114.942  24.348  1.00 29.87           C
ATOM   1485  O   GLY A 293      -2.268 115.624  23.345  1.00 29.87           O
ATOM   1486  N   ILE A 294      -1.892 115.211  25.532  1.00100.55           N
ATOM   1487  CA  ILE A 294      -1.013 116.330  25.668  1.00100.55           C
ATOM   1488  CB  ILE A 294      -1.368 117.219  26.821  1.00100.55           C
ATOM   1489  CG2 ILE A 294      -0.421 118.422  26.775  1.00100.55           C
ATOM   1490  CG1 ILE A 294      -2.843 117.646  26.724  1.00100.55           C
ATOM   1491  CD1 ILE A 294      -3.171 118.428  25.453  1.00100.55           C
ATOM   1492  C   ILE A 294       0.362 115.772  25.895  1.00100.55           C
ATOM   1493  O   ILE A 294       0.518 114.599  26.231  1.00100.55           O
ATOM   1494  N   LYS A 295       1.408 116.587  25.644  1.00 70.97           N
ATOM   1495  CA  LYS A 295       2.758 116.116  25.805  1.00 70.97           C
ATOM   1496  CB  LYS A 295       3.821 117.060  25.215  1.00 70.97           C
ATOM   1497  CG  LYS A 295       5.249 116.529  25.356  1.00 70.97           C
ATOM   1498  CD  LYS A 295       6.276 117.288  24.512  1.00 70.97           C
ATOM   1499  CE  LYS A 295       7.703 116.754  24.658  1.00 70.97           C
ATOM   1500  NZ  LYS A 295       8.627 117.541  23.810  1.00 70.97           N
ATOM   1501  C   LYS A 295       3.034 115.973  27.267  1.00 70.97           C
ATOM   1502  O   LYS A 295       2.518 116.732  28.082  1.00 70.97           O
ATOM   1503  N   ARG A 296       3.876 114.989  27.644  1.00158.30           N
ATOM   1504  CA  ARG A 296       4.115 114.760  29.042  1.00158.30           C
ATOM   1505  CB  ARG A 296       4.736 113.380  29.331  1.00158.30           C
ATOM   1506  CG  ARG A 296       6.060 113.132  28.606  1.00158.30           C
ATOM   1507  CD  ARG A 296       5.885 112.812  27.121  1.00158.30           C
ATOM   1508  NE  ARG A 296       7.242 112.596  26.545  1.00158.30           N
ATOM   1509  CZ  ARG A 296       7.378 112.095  25.283  1.00158.30           C
ATOM   1510  NH1 ARG A 296       6.270 111.781  24.549  1.00158.30           N
ATOM   1511  NH2 ARG A 296       8.622 111.908  24.755  1.00158.30           N
ATOM   1512  C   ARG A 296       5.027 115.820  29.584  1.00158.30           C
ATOM   1513  O   ARG A 296       6.225 115.610  29.764  1.00158.30           O
ATOM   1514  N   PHE A 297       4.450 117.011  29.830  1.00 86.48           N
ATOM   1515  CA  PHE A 297       5.101 118.154  30.405  1.00 86.48           C
ATOM   1516  CB  PHE A 297       4.427 119.490  30.049  1.00 86.48           C
ATOM   1517  CG  PHE A 297       4.904 119.859  28.684  1.00 86.48           C
ATOM   1518  CD1 PHE A 297       4.415 119.239  27.558  1.00 86.48           C
ATOM   1519  CD2 PHE A 297       5.854 120.843  28.535  1.00 86.48           C
ATOM   1520  CE1 PHE A 297       4.866 119.594  26.308  1.00 86.48           C
ATOM   1521  CE2 PHE A 297       6.310 121.202  27.288  1.00 86.48           C
ATOM   1522  CZ  PHE A 297       5.815 120.577  26.169  1.00 86.48           C
ATOM   1523  C   PHE A 297       5.253 118.062  31.896  1.00 86.48           C
ATOM   1524  O   PHE A 297       6.167 118.663  32.457  1.00 86.48           O
ATOM   1525  N   ILE A 298       4.337 117.367  32.598  1.00107.10           N
ATOM   1526  CA  ILE A 298       4.397 117.365  34.036  1.00107.10           C
ATOM   1527  CB  ILE A 298       3.079 117.188  34.719  1.00107.10           C
ATOM   1528  CG2 ILE A 298       2.527 115.794  34.377  1.00107.10           C
ATOM   1529  CG1 ILE A 298       3.278 117.437  36.224  1.00107.10           C
ATOM   1530  CD1 ILE A 298       1.984 117.627  37.003  1.00107.10           C
ATOM   1531  C   ILE A 298       5.303 116.293  34.555  1.00107.10           C
ATOM   1532  O   ILE A 298       5.313 115.167  34.062  1.00107.10           O
ATOM   1533  N   THR A 299       6.093 116.644  35.594  1.00 40.01           N
ATOM   1534  CA  THR A 299       7.033 115.736  36.188  1.00 40.01           C
ATOM   1535  CB  THR A 299       8.444 116.261  36.147  1.00 40.01           C
ATOM   1536  OG1 THR A 299       8.814 116.535  34.804  1.00 40.01           O
ATOM   1537  CG2 THR A 299       9.409 115.219  36.739  1.00 40.01           C
ATOM   1538  C   THR A 299       6.649 115.537  37.627  1.00 40.01           C
ATOM   1539  O   THR A 299       5.929 116.342  38.216  1.00 40.01           O
ATOM   1540  N   ASP A 300       7.149 114.440  38.229  1.00 76.69           N
ATOM   1541  CA  ASP A 300       6.862 114.067  39.585  1.00 76.69           C
ATOM   1542  CB  ASP A 300       7.581 112.775  40.011  1.00 76.69           C
ATOM   1543  CG  ASP A 300       7.012 112.324  41.349  1.00 76.69           C
ATOM   1544  OD1 ASP A 300       6.073 112.994  41.856  1.00 76.69           O
ATOM   1545  OD2 ASP A 300       7.506 111.293  41.880  1.00 76.69           O
ATOM   1546  C   ASP A 300       7.349 115.170  40.472  1.00 76.69           C
ATOM   1547  O   ASP A 300       6.803 115.407  41.547  1.00 76.69           O
ATOM   1548  N   LYS A 301       8.389 115.888  40.015  1.00153.28           N
ATOM   1549  CA  LYS A 301       9.026 116.950  40.742  1.00153.28           C
ATOM   1550  CB  LYS A 301      10.170 117.585  39.923  1.00153.28           C
ATOM   1551  CG  LYS A 301      11.105 118.520  40.699  1.00153.28           C
ATOM   1552  CD  LYS A 301      10.463 119.828  41.162  1.00153.28           C
ATOM   1553  CE  LYS A 301      11.406 120.724  41.966  1.00153.28           C
ATOM   1554  NZ  LYS A 301      12.394 121.361  41.067  1.00153.28           N
ATOM   1555  C   LYS A 301       7.994 117.998  41.039  1.00153.28           C
ATOM   1556  O   LYS A 301       8.100 118.742  42.013  1.00153.28           O
ATOM   1557  N   HIS A 302       6.954 118.076  40.194  1.00 96.60           N
ATOM   1558  CA  HIS A 302       5.922 119.068  40.313  1.00 96.60           C
ATOM   1559  ND1 HIS A 302       6.441 118.895  37.121  1.00 96.60           N
ATOM   1560  CG  HIS A 302       5.498 119.559  37.874  1.00 96.60           C
ATOM   1561  CB  HIS A 302       4.916 119.032  39.151  1.00 96.60           C
ATOM   1562  NE2 HIS A 302       6.019 120.808  36.068  1.00 96.60           N
ATOM   1563  CD2 HIS A 302       5.253 120.725  37.217  1.00 96.60           C
ATOM   1564  CE1 HIS A 302       6.717 119.686  36.053  1.00 96.60           C
ATOM   1565  C   HIS A 302       5.157 118.904  41.595  1.00 96.60           C
ATOM   1566  O   HIS A 302       4.543 119.863  42.060  1.00 96.60           O
ATOM   1567  N   PHE A 303       5.120 117.685  42.176  1.00 68.75           N
ATOM   1568  CA  PHE A 303       4.329 117.480  43.361  1.00 68.75           C
ATOM   1569  CB  PHE A 303       3.454 116.222  43.265  1.00 68.75           C
ATOM   1570  CG  PHE A 303       2.698 116.285  41.987  1.00 68.75           C
ATOM   1571  CD1 PHE A 303       1.509 116.965  41.894  1.00 68.75           C
ATOM   1572  CD2 PHE A 303       3.196 115.651  40.871  1.00 68.75           C
ATOM   1573  CE1 PHE A 303       0.831 117.004  40.700  1.00 68.75           C
ATOM   1574  CE2 PHE A 303       2.520 115.690  39.676  1.00 68.75           C
ATOM   1575  CZ  PHE A 303       1.331 116.370  39.590  1.00 68.75           C
ATOM   1576  C   PHE A 303       5.238 117.200  44.521  1.00 68.75           C
ATOM   1577  O   PHE A 303       6.300 116.603  44.357  1.00 68.75           O
ATOM   1578  N   TYR A 304       4.860 117.670  45.732  1.00 70.66           N
ATOM   1579  CA  TYR A 304       5.611 117.313  46.905  1.00 70.66           C
ATOM   1580  CB  TYR A 304       6.733 118.299  47.280  1.00 70.66           C
ATOM   1581  CG  TYR A 304       6.153 119.575  47.782  1.00 70.66           C
ATOM   1582  CD1 TYR A 304       5.843 119.720  49.115  1.00 70.66           C
ATOM   1583  CD2 TYR A 304       5.931 120.628  46.926  1.00 70.66           C
ATOM   1584  CE1 TYR A 304       5.316 120.898  49.588  1.00 70.66           C
ATOM   1585  CE2 TYR A 304       5.404 121.809  47.393  1.00 70.66           C
ATOM   1586  CZ  TYR A 304       5.097 121.945  48.725  1.00 70.66           C
ATOM   1587  OH  TYR A 304       4.558 123.159  49.203  1.00 70.66           O
ATOM   1588  C   TYR A 304       4.648 117.234  48.050  1.00 70.66           C
ATOM   1589  O   TYR A 304       3.685 117.995  48.116  1.00 70.66           O
ATOM   1590  N   PHE A 305       4.888 116.302  48.994  1.00 53.85           N
ATOM   1591  CA  PHE A 305       3.995 116.142  50.105  1.00 53.85           C
ATOM   1592  CB  PHE A 305       4.115 114.753  50.760  1.00 53.85           C
ATOM   1593  CG  PHE A 305       3.018 114.584  51.754  1.00 53.85           C
ATOM   1594  CD1 PHE A 305       1.753 114.234  51.339  1.00 53.85           C
ATOM   1595  CD2 PHE A 305       3.253 114.758  53.098  1.00 53.85           C
ATOM   1596  CE1 PHE A 305       0.735 114.070  52.248  1.00 53.85           C
ATOM   1597  CE2 PHE A 305       2.238 114.595  54.012  1.00 53.85           C
ATOM   1598  CZ  PHE A 305       0.977 114.252  53.588  1.00 53.85           C
ATOM   1599  C   PHE A 305       4.332 117.185  51.125  1.00 53.85           C
ATOM   1600  O   PHE A 305       5.504 117.466  51.375  1.00 53.85           O
ATOM   1601  N   ASN A 306       3.293 117.792  51.737  1.00 46.56           N
ATOM   1602  CA  ASN A 306       3.474 118.809  52.737  1.00 46.56           C
ATOM   1603  CB  ASN A 306       2.653 120.077  52.441  1.00 46.56           C
ATOM   1604  CG  ASN A 306       3.050 121.160  53.430  1.00 46.56           C
ATOM   1605  OD1 ASN A 306       3.154 120.918  54.631  1.00 46.56           O
ATOM   1606  ND2 ASN A 306       3.281 122.396  52.910  1.00 46.56           N
ATOM   1607  C   ASN A 306       2.977 118.238  54.031  1.00 46.56           C
ATOM   1608  O   ASN A 306       1.806 117.881  54.155  1.00 46.56           O
ATOM   1609  N   LYS A 307       3.869 118.145  55.038  1.00122.65           N
ATOM   1610  CA  LYS A 307       3.537 117.533  56.294  1.00122.65           C
ATOM   1611  CB  LYS A 307       4.744 117.449  57.246  1.00122.65           C
ATOM   1612  CG  LYS A 307       5.304 118.815  57.648  1.00122.65           C
ATOM   1613  CD  LYS A 307       6.264 118.761  58.839  1.00122.65           C
ATOM   1614  CE  LYS A 307       7.605 118.095  58.521  1.00122.65           C
ATOM   1615  NZ  LYS A 307       8.435 118.994  57.688  1.00122.65           N
ATOM   1616  C   LYS A 307       2.466 118.300  57.006  1.00122.65           C
ATOM   1617  O   LYS A 307       1.500 117.718  57.496  1.00122.65           O
ATOM   1618  N   THR A 308       2.603 119.635  57.083  1.00 29.16           N
ATOM   1619  CA  THR A 308       1.641 120.400  57.821  1.00 29.16           C
ATOM   1620  CB  THR A 308       1.995 121.858  57.896  1.00 29.16           C
ATOM   1621  OG1 THR A 308       1.995 122.432  56.597  1.00 29.16           O
ATOM   1622  CG2 THR A 308       3.390 121.991  58.533  1.00 29.16           C
ATOM   1623  C   THR A 308       0.306 120.295  57.158  1.00 29.16           C
ATOM   1624  O   THR A 308      -0.708 120.080  57.821  1.00 29.16           O
ATOM   1625  N   LYS A 309       0.283 120.441  55.819  1.00 96.18           N
ATOM   1626  CA  LYS A 309      -0.941 120.459  55.067  1.00 96.18           C
ATOM   1627  CB  LYS A 309      -0.706 120.797  53.585  1.00 96.18           C
ATOM   1628  CG  LYS A 309      -2.000 121.048  52.810  1.00 96.18           C
ATOM   1629  CD  LYS A 309      -1.784 121.708  51.447  1.00 96.18           C
ATOM   1630  CE  LYS A 309      -3.084 121.956  50.679  1.00 96.18           C
ATOM   1631  NZ  LYS A 309      -3.754 120.669  50.386  1.00 96.18           N
ATOM   1632  C   LYS A 309      -1.643 119.134  55.135  1.00 96.18           C
ATOM   1633  O   LYS A 309      -2.834 119.080  55.446  1.00 96.18           O
ATOM   1634  N   GLY A 310      -0.919 118.022  54.887  1.00 27.30           N
ATOM   1635  CA  GLY A 310      -1.561 116.736  54.909  1.00 27.30           C
ATOM   1636  C   GLY A 310      -1.866 116.288  53.508  1.00 27.30           C
ATOM   1637  O   GLY A 310      -2.428 115.209  53.317  1.00 27.30           O
ATOM   1638  N   PHE A 311      -1.515 117.098  52.486  1.00 46.93           N
ATOM   1639  CA  PHE A 311      -1.790 116.713  51.128  1.00 46.93           C
ATOM   1640  CB  PHE A 311      -3.045 117.386  50.545  1.00 46.93           C
ATOM   1641  CG  PHE A 311      -4.231 116.876  51.290  1.00 46.93           C
ATOM   1642  CD1 PHE A 311      -4.593 117.428  52.498  1.00 46.93           C
ATOM   1643  CD2 PHE A 311      -4.988 115.849  50.775  1.00 46.93           C
ATOM   1644  CE1 PHE A 311      -5.690 116.958  53.182  1.00 46.93           C
ATOM   1645  CE2 PHE A 311      -6.085 115.376  51.455  1.00 46.93           C
ATOM   1646  CZ  PHE A 311      -6.437 115.930  52.662  1.00 46.93           C
ATOM   1647  C   PHE A 311      -0.638 117.156  50.275  1.00 46.93           C
ATOM   1648  O   PHE A 311       0.243 117.884  50.728  1.00 46.93           O
ATOM   1649  N   PRO A 312      -0.614 116.702  49.046  1.00125.83           N
ATOM   1650  CA  PRO A 312       0.441 117.118  48.159  1.00125.83           C
ATOM   1651  CD  PRO A 312      -1.046 115.341  48.768  1.00125.83           C
ATOM   1652  CB  PRO A 312       0.442 116.112  47.011  1.00125.83           C
ATOM   1653  CG  PRO A 312      -0.114 114.831  47.657  1.00125.83           C
ATOM   1654  C   PRO A 312       0.210 118.534  47.732  1.00125.83           C
ATOM   1655  O   PRO A 312      -0.937 118.977  47.751  1.00125.83           O
ATOM   1656  N   CYS A 313       1.283 119.265  47.368  1.00 59.35           N
ATOM   1657  CA  CYS A 313       1.169 120.628  46.934  1.00 59.35           C
ATOM   1658  CB  CYS A 313       1.824 121.645  47.898  1.00 59.35           C
ATOM   1659  SG  CYS A 313       1.173 121.578  49.602  1.00 59.35           S
ATOM   1660  C   CYS A 313       1.912 120.702  45.629  1.00 59.35           C
ATOM   1661  O   CYS A 313       2.492 119.712  45.185  1.00 59.35           O
ATOM   1662  N   LEU A 314       1.924 121.885  44.978  1.00 64.33           N
ATOM   1663  CA  LEU A 314       2.518 121.970  43.670  1.00 64.33           C
ATOM   1664  CB  LEU A 314       1.557 122.536  42.609  1.00 64.33           C
ATOM   1665  CG  LEU A 314       0.339 121.633  42.352  1.00 64.33           C
ATOM   1666  CD1 LEU A 314      -0.591 122.230  41.283  1.00 64.33           C
ATOM   1667  CD2 LEU A 314       0.780 120.200  42.019  1.00 64.33           C
ATOM   1668  C   LEU A 314       3.736 122.842  43.648  1.00 64.33           C
ATOM   1669  O   LEU A 314       3.921 123.728  44.484  1.00 64.33           O
ATOM   1670  N   LYS A 315       4.614 122.553  42.659  1.00138.88           N
ATOM   1671  CA  LYS A 315       5.820 123.278  42.376  1.00138.88           C
ATOM   1672  CB  LYS A 315       7.085 122.472  42.712  1.00138.88           C
ATOM   1673  CG  LYS A 315       8.353 122.975  42.015  1.00138.88           C
ATOM   1674  CD  LYS A 315       8.853 124.343  42.474  1.00138.88           C
ATOM   1675  CE  LYS A 315      10.120 124.792  41.744  1.00138.88           C
ATOM   1676  NZ  LYS A 315      10.625 126.054  42.329  1.00138.88           N
ATOM   1677  C   LYS A 315       5.850 123.518  40.901  1.00138.88           C
ATOM   1678  O   LYS A 315       6.041 122.593  40.115  1.00138.88           O
ATOM   1679  N   LYS A 316       5.690 124.785  40.482  1.00155.24           N
ATOM   1680  CA  LYS A 316       5.707 125.100  39.085  1.00155.24           C
ATOM   1681  CB  LYS A 316       4.560 126.034  38.658  1.00155.24           C
ATOM   1682  CG  LYS A 316       4.209 125.994  37.164  1.00155.24           C
ATOM   1683  CD  LYS A 316       5.325 126.434  36.213  1.00155.24           C
ATOM   1684  CE  LYS A 316       4.927 126.381  34.737  1.00155.24           C
ATOM   1685  NZ  LYS A 316       6.052 126.840  33.892  1.00155.24           N
ATOM   1686  C   LYS A 316       7.002 125.801  38.871  1.00155.24           C
ATOM   1687  O   LYS A 316       8.072 125.249  39.104  1.00155.24           O
ATOM   1688  N   THR A 317       6.955 127.058  38.426  1.00 73.24           N
ATOM   1689  CA  THR A 317       8.186 127.747  38.220  1.00 73.24           C
ATOM   1690  CB  THR A 317       8.006 129.057  37.508  1.00 73.24           C
ATOM   1691  OG1 THR A 317       7.373 128.850  36.253  1.00 73.24           O
ATOM   1692  CG2 THR A 317       9.388 129.699  37.296  1.00 73.24           C
ATOM   1693  C   THR A 317       8.740 128.027  39.582  1.00 73.24           C
ATOM   1694  O   THR A 317       9.258 127.146  40.265  1.00 73.24           O
ATOM   1695  N   GLU A 318       8.684 129.294  40.002  1.00119.09           N
ATOM   1696  CA  GLU A 318       9.231 129.668  41.270  1.00119.09           C
ATOM   1697  CB  GLU A 318       9.294 131.194  41.461  1.00119.09           C
ATOM   1698  CG  GLU A 318       9.890 131.624  42.804  1.00119.09           C
ATOM   1699  CD  GLU A 318      11.399 131.401  42.777  1.00119.09           C
ATOM   1700  OE1 GLU A 318      11.915 130.878  41.754  1.00119.09           O
ATOM   1701  OE2 GLU A 318      12.057 131.756  43.792  1.00119.09           O
ATOM   1702  C   GLU A 318       8.432 129.104  42.404  1.00119.09           C
ATOM   1703  O   GLU A 318       8.997 128.723  43.427  1.00119.09           O
ATOM   1704  N   SER A 319       7.096 129.025  42.255  1.00 84.97           N
ATOM   1705  CA  SER A 319       6.271 128.669  43.376  1.00 84.97           C
ATOM   1706  CB  SER A 319       4.772 128.610  43.043  1.00 84.97           C
ATOM   1707  OG  SER A 319       4.032 128.259  44.202  1.00 84.97           O
ATOM   1708  C   SER A 319       6.674 127.336  43.921  1.00 84.97           C
ATOM   1709  O   SER A 319       6.783 126.349  43.195  1.00 84.97           O
ATOM   1710  N   SER A 320       6.900 127.289  45.249  1.00134.28           N
ATOM   1711  CA  SER A 320       7.298 126.076  45.896  1.00134.28           C
ATOM   1712  CB  SER A 320       8.474 125.349  45.213  1.00134.28           C
ATOM   1713  OG  SER A 320       9.625 126.177  45.129  1.00134.28           O
ATOM   1714  C   SER A 320       7.695 126.428  47.295  1.00134.28           C
ATOM   1715  O   SER A 320       7.008 126.061  48.246  1.00134.28           O
ATOM   1716  N   LEU A 321       8.822 127.157  47.458  1.00 64.03           N
ATOM   1717  CA  LEU A 321       9.282 127.511  48.769  1.00 64.03           C
ATOM   1718  CB  LEU A 321      10.555 128.374  48.756  1.00 64.03           C
ATOM   1719  CG  LEU A 321      11.781 127.575  48.272  1.00 64.03           C
ATOM   1720  CD1 LEU A 321      13.063 128.421  48.295  1.00 64.03           C
ATOM   1721  CD2 LEU A 321      11.919 126.257  49.051  1.00 64.03           C
ATOM   1722  C   LEU A 321       8.162 128.253  49.404  1.00 64.03           C
ATOM   1723  O   LEU A 321       7.820 127.992  50.555  1.00 64.03           O
ATOM   1724  N   LEU A 322       7.543 129.202  48.679  1.00167.47           N
ATOM   1725  CA  LEU A 322       6.296 129.623  49.232  1.00167.47           C
ATOM   1726  CB  LEU A 322       5.738 130.960  48.704  1.00167.47           C
ATOM   1727  CG  LEU A 322       6.429 132.216  49.266  1.00167.47           C
ATOM   1728  CD1 LEU A 322       5.802 133.499  48.695  1.00167.47           C
ATOM   1729  CD2 LEU A 322       6.418 132.206  50.803  1.00167.47           C
ATOM   1730  C   LEU A 322       5.408 128.547  48.726  1.00167.47           C
ATOM   1731  O   LEU A 322       4.997 128.560  47.567  1.00167.47           O
ATOM   1732  N   PRO A 323       5.138 127.607  49.591  1.00 78.39           N
ATOM   1733  CA  PRO A 323       4.430 126.414  49.224  1.00 78.39           C
ATOM   1734  CD  PRO A 323       5.034 127.890  51.014  1.00 78.39           C
ATOM   1735  CB  PRO A 323       4.164 125.678  50.535  1.00 78.39           C
ATOM   1736  CG  PRO A 323       4.079 126.819  51.566  1.00 78.39           C
ATOM   1737  C   PRO A 323       3.180 126.750  48.496  1.00 78.39           C
ATOM   1738  O   PRO A 323       2.407 127.572  48.987  1.00 78.39           O
ATOM   1739  N   ARG A 324       2.963 126.137  47.316  1.00162.53           N
ATOM   1740  CA  ARG A 324       1.744 126.466  46.661  1.00162.53           C
ATOM   1741  CB  ARG A 324       1.881 126.696  45.146  1.00162.53           C
ATOM   1742  CG  ARG A 324       0.551 127.044  44.474  1.00162.53           C
ATOM   1743  CD  ARG A 324      -0.300 125.810  44.166  1.00162.53           C
ATOM   1744  NE  ARG A 324      -1.565 126.275  43.541  1.00162.53           N
ATOM   1745  CZ  ARG A 324      -1.633 126.443  42.190  1.00162.53           C
ATOM   1746  NH1 ARG A 324      -0.540 126.189  41.412  1.00162.53           N
ATOM   1747  NH2 ARG A 324      -2.802 126.858  41.623  1.00162.53           N
ATOM   1748  C   ARG A 324       0.814 125.319  46.846  1.00162.53           C
ATOM   1749  O   ARG A 324       1.035 124.235  46.308  1.00162.53           O
ATOM   1750  N   CYS A 325      -0.233 125.528  47.664  1.00145.76           N
ATOM   1751  CA  CYS A 325      -1.283 124.565  47.757  1.00145.76           C
ATOM   1752  CB  CYS A 325      -1.009 123.265  48.538  1.00145.76           C
ATOM   1753  SG  CYS A 325       0.219 123.358  49.860  1.00145.76           S
ATOM   1754  C   CYS A 325      -2.572 125.230  48.135  1.00145.76           C
ATOM   1755  O   CYS A 325      -2.574 126.308  48.719  1.00145.76           O
ATOM   1756  N   LEU A 326      -3.720 124.635  47.741  1.00237.47           N
ATOM   1757  CA  LEU A 326      -4.989 125.262  48.005  1.00237.47           C
ATOM   1758  CB  LEU A 326      -5.580 126.011  46.797  1.00237.47           C
ATOM   1759  CG  LEU A 326      -4.737 127.202  46.294  1.00237.47           C
ATOM   1760  CD1 LEU A 326      -4.613 128.303  47.359  1.00237.47           C
ATOM   1761  CD2 LEU A 326      -3.382 126.741  45.734  1.00237.47           C
ATOM   1762  C   LEU A 326      -5.987 124.204  48.366  1.00237.47           C
ATOM   1763  O   LEU A 326      -5.644 123.035  48.529  1.00237.47           O
ATOM   1764  N   GLY A 327      -7.264 124.617  48.536  1.00145.28           N
ATOM   1765  CA  GLY A 327      -8.328 123.699  48.832  1.00145.28           C
ATOM   1766  C   GLY A 327      -9.621 124.393  48.519  1.00145.28           C
ATOM   1767  O   GLY A 327      -9.681 125.621  48.484  1.00145.28           O
ATOM   1768  N   LYS A 328     -10.697 123.611  48.281  1.00256.89           N
ATOM   1769  CA  LYS A 328     -11.990 124.160  47.981  1.00256.89           C
ATOM   1770  CB  LYS A 328     -12.365 124.105  46.487  1.00256.89           C
ATOM   1771  CG  LYS A 328     -11.542 125.053  45.609  1.00256.89           C
ATOM   1772  CD  LYS A 328     -11.752 124.849  44.106  1.00256.89           C
ATOM   1773  CE  LYS A 328     -13.030 125.496  43.559  1.00256.89           C
ATOM   1774  NZ  LYS A 328     -14.219 124.696  43.938  1.00256.89           N
ATOM   1775  C   LYS A 328     -13.008 123.357  48.732  1.00256.89           C
ATOM   1776  O   LYS A 328     -12.735 122.231  49.145  1.00256.89           O
ATOM   1777  N   SER A 329     -14.212 123.931  48.953  1.00188.07           N
ATOM   1778  CA  SER A 329     -15.209 123.210  49.693  1.00188.07           C
ATOM   1779  CB  SER A 329     -15.367 123.751  51.129  1.00188.07           C
ATOM   1780  OG  SER A 329     -16.356 123.022  51.838  1.00188.07           O
ATOM   1781  C   SER A 329     -16.533 123.338  48.991  1.00188.07           C
ATOM   1782  O   SER A 329     -16.911 124.426  48.557  1.00188.07           O
ATOM   1783  N   LYS A 330     -17.267 122.205  48.853  1.00286.94           N
ATOM   1784  CA  LYS A 330     -18.568 122.202  48.231  1.00286.94           C
ATOM   1785  CB  LYS A 330     -18.510 122.238  46.691  1.00286.94           C
ATOM   1786  CG  LYS A 330     -17.922 123.537  46.129  1.00286.94           C
ATOM   1787  CD  LYS A 330     -18.713 124.795  46.498  1.00286.94           C
ATOM   1788  CE  LYS A 330     -20.032 124.945  45.736  1.00286.94           C
ATOM   1789  NZ  LYS A 330     -20.737 126.171  46.173  1.00286.94           N
ATOM   1790  C   LYS A 330     -19.287 120.936  48.632  1.00286.94           C
ATOM   1791  O   LYS A 330     -18.654 119.926  48.926  1.00286.94           O
ATOM   1792  N   GLY A 331     -20.641 120.953  48.692  1.00151.40           N
ATOM   1793  CA  GLY A 331     -21.350 119.735  49.004  1.00151.40           C
ATOM   1794  C   GLY A 331     -22.500 120.017  49.929  1.00151.40           C
ATOM   1795  O   GLY A 331     -22.794 121.167  50.245  1.00151.40           O
ATOM   1796  N   ARG A 332     -23.213 118.942  50.344  1.00339.37           N
ATOM   1797  CA  ARG A 332     -24.281 118.985  51.312  1.00339.37           C
ATOM   1798  CB  ARG A 332     -25.604 119.546  50.767  1.00339.37           C
ATOM   1799  CG  ARG A 332     -25.533 121.030  50.407  1.00339.37           C
ATOM   1800  CD  ARG A 332     -26.892 121.624  50.036  1.00339.37           C
ATOM   1801  NE  ARG A 332     -27.358 120.952  48.790  1.00339.37           N
ATOM   1802  CZ  ARG A 332     -28.602 121.234  48.306  1.00339.37           C
ATOM   1803  NH1 ARG A 332     -29.402 122.114  48.975  1.00339.37           N
ATOM   1804  NH2 ARG A 332     -29.049 120.645  47.159  1.00339.37           N
ATOM   1805  C   ARG A 332     -24.525 117.562  51.701  1.00339.37           C
ATOM   1806  O   ARG A 332     -24.423 116.701  50.833  1.00339.37           O
ATOM   1807  N   THR A 333     -24.844 117.251  52.987  1.00329.46           N
ATOM   1808  CA  THR A 333     -25.021 115.847  53.281  1.00329.46           C
ATOM   1809  CB  THR A 333     -23.809 115.118  53.730  1.00329.46           C
ATOM   1810  OG1 THR A 333     -23.490 115.507  55.052  1.00329.46           O
ATOM   1811  CG2 THR A 333     -22.664 115.486  52.814  1.00329.46           C
ATOM   1812  C   THR A 333     -25.900 115.611  54.463  1.00329.46           C
ATOM   1813  O   THR A 333     -26.605 116.492  54.956  1.00329.46           O
ATOM   1814  N   HIS A 334     -25.857 114.325  54.898  1.00212.68           N
ATOM   1815  CA  HIS A 334     -26.554 113.780  56.022  1.00212.68           C
ATOM   1816  ND1 HIS A 334     -28.610 114.972  53.804  1.00212.68           N
ATOM   1817  CG  HIS A 334     -28.860 114.330  54.998  1.00212.68           C
ATOM   1818  CB  HIS A 334     -27.960 113.292  55.618  1.00212.68           C
ATOM   1819  NE2 HIS A 334     -30.563 115.741  54.536  1.00212.68           N
ATOM   1820  CD2 HIS A 334     -30.059 114.812  55.428  1.00212.68           C
ATOM   1821  CE1 HIS A 334     -29.659 115.803  53.576  1.00212.68           C
ATOM   1822  C   HIS A 334     -25.833 112.520  56.461  1.00212.68           C
ATOM   1823  O   HIS A 334     -26.292 111.434  56.107  1.00212.68           O
ATOM   1824  N   VAL A 335     -24.710 112.593  57.235  1.00158.04           N
ATOM   1825  CA  VAL A 335     -24.105 111.343  57.657  1.00158.04           C
ATOM   1826  CB  VAL A 335     -23.774 110.450  56.487  1.00158.04           C
ATOM   1827  CG1 VAL A 335     -22.721 111.162  55.618  1.00158.04           C
ATOM   1828  CG2 VAL A 335     -23.354 109.058  56.988  1.00158.04           C
ATOM   1829  C   VAL A 335     -22.806 111.539  58.419  1.00158.04           C
ATOM   1830  O   VAL A 335     -22.170 112.588  58.337  1.00158.04           O
ATOM   1831  N   GLN A 336     -22.420 110.497  59.209  1.00272.62           N
ATOM   1832  CA  GLN A 336     -21.145 110.263  59.857  1.00272.62           C
ATOM   1833  CB  GLN A 336     -19.899 110.770  59.097  1.00272.62           C
ATOM   1834  CG  GLN A 336     -19.602 109.973  57.816  1.00272.62           C
ATOM   1835  CD  GLN A 336     -18.132 110.195  57.467  1.00272.62           C
ATOM   1836  OE1 GLN A 336     -17.637 109.853  56.393  1.00272.62           O
ATOM   1837  NE2 GLN A 336     -17.393 110.779  58.447  1.00272.62           N
ATOM   1838  C   GLN A 336     -21.065 110.646  61.310  1.00272.62           C
ATOM   1839  O   GLN A 336     -21.716 111.587  61.763  1.00272.62           O
ATOM   1840  N   ILE A 337     -20.230 109.862  62.052  1.00254.55           N
ATOM   1841  CA  ILE A 337     -19.923 109.930  63.459  1.00254.55           C
ATOM   1842  CB  ILE A 337     -20.811 110.866  64.243  1.00254.55           C
ATOM   1843  CG2 ILE A 337     -22.253 110.340  64.164  1.00254.55           C
ATOM   1844  CG1 ILE A 337     -20.291 111.069  65.681  1.00254.55           C
ATOM   1845  CD1 ILE A 337     -18.959 111.816  65.768  1.00254.55           C
ATOM   1846  C   ILE A 337     -20.093 108.534  63.987  1.00254.55           C
ATOM   1847  O   ILE A 337     -21.110 107.890  63.743  1.00254.55           O
ATOM   1848  N   ASP A 338     -19.092 108.007  64.715  1.00150.16           N
ATOM   1849  CA  ASP A 338     -19.183 106.662  65.216  1.00150.16           C
ATOM   1850  CB  ASP A 338     -20.520 106.349  65.932  1.00150.16           C
ATOM   1851  CG  ASP A 338     -20.441 104.972  66.584  1.00150.16           C
ATOM   1852  OD1 ASP A 338     -19.373 104.317  66.463  1.00150.16           O
ATOM   1853  OD2 ASP A 338     -21.450 104.559  67.216  1.00150.16           O
ATOM   1854  C   ASP A 338     -18.993 105.721  64.062  1.00150.16           C
ATOM   1855  O   ASP A 338     -19.625 105.843  63.013  1.00150.16           O
ATOM   1856  N   PRO A 339     -18.094 104.791  64.250  1.00139.98           N
ATOM   1857  CA  PRO A 339     -17.780 103.827  63.234  1.00139.98           C
ATOM   1858  CD  PRO A 339     -16.969 105.003  65.141  1.00139.98           C
ATOM   1859  CB  PRO A 339     -16.496 103.124  63.691  1.00139.98           C
ATOM   1860  CG  PRO A 339     -16.239 103.654  65.115  1.00139.98           C
ATOM   1861  C   PRO A 339     -18.924 102.920  62.934  1.00139.98           C
ATOM   1862  O   PRO A 339     -18.935 102.315  61.862  1.00139.98           O
ATOM   1863  N   GLU A 340     -19.889 102.787  63.860  1.00 63.53           N
ATOM   1864  CA  GLU A 340     -21.007 101.943  63.570  1.00 63.53           C
ATOM   1865  CB  GLU A 340     -22.022 101.854  64.730  1.00 63.53           C
ATOM   1866  CG  GLU A 340     -23.223 100.944  64.435  1.00 63.53           C
ATOM   1867  CD  GLU A 340     -24.161 100.924  65.641  1.00 63.53           C
ATOM   1868  OE1 GLU A 340     -23.816 101.550  66.680  1.00 63.53           O
ATOM   1869  OE2 GLU A 340     -25.240 100.281  65.537  1.00 63.53           O
ATOM   1870  C   GLU A 340     -21.709 102.556  62.402  1.00 63.53           C
ATOM   1871  O   GLU A 340     -22.149 101.855  61.494  1.00 63.53           O
ATOM   1872  N   VAL A 341     -21.829 103.898  62.409  1.00 35.19           N
ATOM   1873  CA  VAL A 341     -22.499 104.625  61.368  1.00 35.19           C
ATOM   1874  CB  VAL A 341     -22.592 106.094  61.663  1.00 35.19           C
ATOM   1875  CG1 VAL A 341     -23.260 106.796  60.468  1.00 35.19           C
ATOM   1876  CG2 VAL A 341     -23.334 106.284  62.997  1.00 35.19           C
ATOM   1877  C   VAL A 341     -21.739 104.489  60.085  1.00 35.19           C
ATOM   1878  O   VAL A 341     -22.315 104.203  59.036  1.00 35.19           O
ATOM   1879  N   ILE A 342     -20.404 104.641  60.148  1.00 37.16           N
ATOM   1880  CA  ILE A 342     -19.596 104.618  58.962  1.00 37.16           C
ATOM   1881  CB  ILE A 342     -18.122 104.720  59.242  1.00 37.16           C
ATOM   1882  CG2 ILE A 342     -17.373 104.436  57.931  1.00 37.16           C
ATOM   1883  CG1 ILE A 342     -17.773 106.081  59.871  1.00 37.16           C
ATOM   1884  CD1 ILE A 342     -16.360 106.136  60.454  1.00 37.16           C
ATOM   1885  C   ILE A 342     -19.831 103.305  58.297  1.00 37.16           C
ATOM   1886  O   ILE A 342     -19.869 103.215  57.071  1.00 37.16           O
ATOM   1887  N   ASP A 343     -19.986 102.245  59.106  1.00 31.44           N
ATOM   1888  CA  ASP A 343     -20.200 100.932  58.577  1.00 31.44           C
ATOM   1889  CB  ASP A 343     -20.317  99.864  59.675  1.00 31.44           C
ATOM   1890  CG  ASP A 343     -18.924  99.620  60.232  1.00 31.44           C
ATOM   1891  OD1 ASP A 343     -17.956 100.221  59.695  1.00 31.44           O
ATOM   1892  OD2 ASP A 343     -18.809  98.818  61.197  1.00 31.44           O
ATOM   1893  C   ASP A 343     -21.473 100.897  57.788  1.00 31.44           C
ATOM   1894  O   ASP A 343     -21.510 100.320  56.702  1.00 31.44           O
ATOM   1895  N   GLN A 344     -22.548 101.535  58.289  1.00123.30           N
ATOM   1896  CA  GLN A 344     -23.800 101.452  57.591  1.00123.30           C
ATOM   1897  CB  GLN A 344     -24.987 102.142  58.300  1.00123.30           C
ATOM   1898  CG  GLN A 344     -24.921 103.668  58.389  1.00123.30           C
ATOM   1899  CD  GLN A 344     -25.457 104.271  57.095  1.00123.30           C
ATOM   1900  OE1 GLN A 344     -25.930 103.572  56.200  1.00123.30           O
ATOM   1901  NE2 GLN A 344     -25.388 105.626  56.997  1.00123.30           N
ATOM   1902  C   GLN A 344     -23.609 102.069  56.245  1.00123.30           C
ATOM   1903  O   GLN A 344     -24.192 101.618  55.261  1.00123.30           O
ATOM   1904  N   LEU A 345     -22.776 103.123  56.171  1.00 49.54           N
ATOM   1905  CA  LEU A 345     -22.514 103.804  54.936  1.00 49.54           C
ATOM   1906  CB  LEU A 345     -21.501 104.947  55.107  1.00 49.54           C
ATOM   1907  CG  LEU A 345     -22.039 106.141  55.907  1.00 49.54           C
ATOM   1908  CD1 LEU A 345     -20.968 107.232  56.065  1.00 49.54           C
ATOM   1909  CD2 LEU A 345     -23.328 106.676  55.264  1.00 49.54           C
ATOM   1910  C   LEU A 345     -21.890 102.845  53.974  1.00 49.54           C
ATOM   1911  O   LEU A 345     -22.276 102.781  52.808  1.00 49.54           O
ATOM   1912  N   ARG A 346     -20.907 102.061  54.449  1.00 90.81           N
ATOM   1913  CA  ARG A 346     -20.179 101.157  53.606  1.00 90.81           C
ATOM   1914  CB  ARG A 346     -19.112 100.377  54.394  1.00 90.81           C
ATOM   1915  CG  ARG A 346     -18.234 101.245  55.301  1.00 90.81           C
ATOM   1916  CD  ARG A 346     -17.315 102.219  54.568  1.00 90.81           C
ATOM   1917  NE  ARG A 346     -16.490 102.905  55.602  1.00 90.81           N
ATOM   1918  CZ  ARG A 346     -15.749 103.999  55.261  1.00 90.81           C
ATOM   1919  NH1 ARG A 346     -15.802 104.477  53.984  1.00 90.81           N
ATOM   1920  NH2 ARG A 346     -14.963 104.616  56.191  1.00 90.81           N
ATOM   1921  C   ARG A 346     -21.131 100.134  53.060  1.00 90.81           C
ATOM   1922  O   ARG A 346     -21.121  99.830  51.868  1.00 90.81           O
ATOM   1923  N   GLU A 347     -21.996  99.590  53.937  1.00 61.43           N
ATOM   1924  CA  GLU A 347     -22.913  98.549  53.573  1.00 61.43           C
ATOM   1925  CB  GLU A 347     -23.710  98.013  54.777  1.00 61.43           C
ATOM   1926  CG  GLU A 347     -22.849  97.242  55.782  1.00 61.43           C
ATOM   1927  CD  GLU A 347     -22.428  95.935  55.125  1.00 61.43           C
ATOM   1928  OE1 GLU A 347     -22.780  95.743  53.931  1.00 61.43           O
ATOM   1929  OE2 GLU A 347     -21.753  95.114  55.801  1.00 61.43           O
ATOM   1930  C   GLU A 347     -23.886  99.073  52.564  1.00 61.43           C
ATOM   1931  O   GLU A 347     -24.259  98.363  51.632  1.00 61.43           O
ATOM   1932  N   PHE A 348     -24.326 100.335  52.726  1.00 48.89           N
ATOM   1933  CA  PHE A 348     -25.301 100.907  51.838  1.00 48.89           C
ATOM   1934  CB  PHE A 348     -25.721 102.324  52.267  1.00 48.89           C
ATOM   1935  CG  PHE A 348     -26.719 102.851  51.290  1.00 48.89           C
ATOM   1936  CD1 PHE A 348     -28.038 102.463  51.347  1.00 48.89           C
ATOM   1937  CD2 PHE A 348     -26.335 103.752  50.323  1.00 48.89           C
ATOM   1938  CE1 PHE A 348     -28.953 102.958  50.446  1.00 48.89           C
ATOM   1939  CE2 PHE A 348     -27.244 104.251  49.421  1.00 48.89           C
ATOM   1940  CZ  PHE A 348     -28.558 103.853  49.481  1.00 48.89           C
ATOM   1941  C   PHE A 348     -24.750 100.998  50.444  1.00 48.89           C
ATOM   1942  O   PHE A 348     -25.407 100.599  49.485  1.00 48.89           O
ATOM   1943  N   TYR A 349     -23.522 101.531  50.310  1.00 79.27           N
ATOM   1944  CA  TYR A 349     -22.833 101.754  49.067  1.00 79.27           C
ATOM   1945  CB  TYR A 349     -21.572 102.624  49.202  1.00 79.27           C
ATOM   1946  CG  TYR A 349     -21.996 104.037  49.411  1.00 79.27           C
ATOM   1947  CD1 TYR A 349     -22.420 104.788  48.338  1.00 79.27           C
ATOM   1948  CD2 TYR A 349     -21.960 104.617  50.658  1.00 79.27           C
ATOM   1949  CE1 TYR A 349     -22.810 106.096  48.503  1.00 79.27           C
ATOM   1950  CE2 TYR A 349     -22.350 105.926  50.827  1.00 79.27           C
ATOM   1951  CZ  TYR A 349     -22.775 106.667  49.751  1.00 79.27           C
ATOM   1952  OH  TYR A 349     -23.173 108.009  49.925  1.00 79.27           O
ATOM   1953  C   TYR A 349     -22.414 100.488  48.400  1.00 79.27           C
ATOM   1954  O   TYR A 349     -22.288 100.459  47.177  1.00 79.27           O
ATOM   1955  N   ARG A 350     -22.158  99.422  49.179  1.00131.20           N
ATOM   1956  CA  ARG A 350     -21.556  98.233  48.642  1.00131.20           C
ATOM   1957  CB  ARG A 350     -21.507  97.086  49.664  1.00131.20           C
ATOM   1958  CG  ARG A 350     -20.874  95.803  49.125  1.00131.20           C
ATOM   1959  CD  ARG A 350     -20.832  94.673  50.156  1.00131.20           C
ATOM   1960  NE  ARG A 350     -20.230  93.482  49.496  1.00131.20           N
ATOM   1961  CZ  ARG A 350     -18.874  93.352  49.421  1.00131.20           C
ATOM   1962  NH1 ARG A 350     -18.063  94.331  49.921  1.00131.20           N
ATOM   1963  NH2 ARG A 350     -18.328  92.243  48.842  1.00131.20           N
ATOM   1964  C   ARG A 350     -22.301  97.746  47.431  1.00131.20           C
ATOM   1965  O   ARG A 350     -21.654  97.482  46.418  1.00131.20           O
ATOM   1966  N   PRO A 351     -23.598  97.607  47.441  1.00117.26           N
ATOM   1967  CA  PRO A 351     -24.282  97.161  46.255  1.00117.26           C
ATOM   1968  CD  PRO A 351     -24.350  97.312  48.646  1.00117.26           C
ATOM   1969  CB  PRO A 351     -25.689  96.753  46.705  1.00117.26           C
ATOM   1970  CG  PRO A 351     -25.805  97.265  48.155  1.00117.26           C
ATOM   1971  C   PRO A 351     -24.258  98.129  45.107  1.00117.26           C
ATOM   1972  O   PRO A 351     -24.081  97.706  43.966  1.00117.26           O
ATOM   1973  N   TYR A 352     -24.401  99.436  45.381  1.00 94.89           N
ATOM   1974  CA  TYR A 352     -24.457 100.429  44.349  1.00 94.89           C
ATOM   1975  CB  TYR A 352     -24.688 101.847  44.899  1.00 94.89           C
ATOM   1976  CG  TYR A 352     -26.036 101.860  45.533  1.00 94.89           C
ATOM   1977  CD1 TYR A 352     -26.199 101.425  46.828  1.00 94.89           C
ATOM   1978  CD2 TYR A 352     -27.135 102.303  44.834  1.00 94.89           C
ATOM   1979  CE1 TYR A 352     -27.440 101.433  47.418  1.00 94.89           C
ATOM   1980  CE2 TYR A 352     -28.379 102.312  45.419  1.00 94.89           C
ATOM   1981  CZ  TYR A 352     -28.532 101.877  46.714  1.00 94.89           C
ATOM   1982  OH  TYR A 352     -29.807 101.885  47.318  1.00 94.89           O
ATOM   1983  C   TYR A 352     -23.146 100.431  43.646  1.00 94.89           C
ATOM   1984  O   TYR A 352     -23.075 100.641  42.435  1.00 94.89           O
ATOM   1985  N   ASN A 353     -22.067 100.232  44.420  1.00 45.79           N
ATOM   1986  CA  ASN A 353     -20.733 100.254  43.904  1.00 45.79           C
ATOM   1987  CB  ASN A 353     -19.685 100.048  45.007  1.00 45.79           C
ATOM   1988  CG  ASN A 353     -19.764 101.232  45.962  1.00 45.79           C
ATOM   1989  OD1 ASN A 353     -20.190 102.325  45.593  1.00 45.79           O
ATOM   1990  ND2 ASN A 353     -19.337 101.006  47.233  1.00 45.79           N
ATOM   1991  C   ASN A 353     -20.558  99.149  42.910  1.00 45.79           C
ATOM   1992  O   ASN A 353     -20.049  99.376  41.813  1.00 45.79           O
ATOM   1993  N   ILE A 354     -21.033  97.932  43.241  1.00130.48           N
ATOM   1994  CA  ILE A 354     -20.782  96.808  42.384  1.00130.48           C
ATOM   1995  CB  ILE A 354     -21.312  95.502  42.923  1.00130.48           C
ATOM   1996  CG2 ILE A 354     -20.629  95.281  44.282  1.00130.48           C
ATOM   1997  CG1 ILE A 354     -22.847  95.457  43.001  1.00130.48           C
ATOM   1998  CD1 ILE A 354     -23.529  95.184  41.661  1.00130.48           C
ATOM   1999  C   ILE A 354     -21.372  97.106  41.042  1.00130.48           C
ATOM   2000  O   ILE A 354     -20.780  96.785  40.012  1.00130.48           O
ATOM   2001  N   LYS A 355     -22.553  97.750  41.022  1.00 52.95           N
ATOM   2002  CA  LYS A 355     -23.190  98.097  39.784  1.00 52.95           C
ATOM   2003  CB  LYS A 355     -24.544  98.804  39.984  1.00 52.95           C
ATOM   2004  CG  LYS A 355     -25.635  97.910  40.578  1.00 52.95           C
ATOM   2005  CD  LYS A 355     -26.863  98.683  41.071  1.00 52.95           C
ATOM   2006  CE  LYS A 355     -27.769  99.193  39.946  1.00 52.95           C
ATOM   2007  NZ  LYS A 355     -28.930  99.916  40.514  1.00 52.95           N
ATOM   2008  C   LYS A 355     -22.305  99.056  39.045  1.00 52.95           C
ATOM   2009  O   LYS A 355     -22.181  98.988  37.824  1.00 52.95           O
ATOM   2010  N   PHE A 356     -21.674  99.992  39.774  1.00 52.67           N
ATOM   2011  CA  PHE A 356     -20.833 100.991  39.175  1.00 52.67           C
ATOM   2012  CB  PHE A 356     -20.349 102.018  40.216  1.00 52.67           C
ATOM   2013  CG  PHE A 356     -19.484 103.031  39.550  1.00 52.67           C
ATOM   2014  CD1 PHE A 356     -20.036 104.010  38.756  1.00 52.67           C
ATOM   2015  CD2 PHE A 356     -18.121 103.018  39.740  1.00 52.67           C
ATOM   2016  CE1 PHE A 356     -19.238 104.950  38.146  1.00 52.67           C
ATOM   2017  CE2 PHE A 356     -17.319 103.955  39.134  1.00 52.67           C
ATOM   2018  CZ  PHE A 356     -17.877 104.922  38.334  1.00 52.67           C
ATOM   2019  C   PHE A 356     -19.640 100.338  38.560  1.00 52.67           C
ATOM   2020  O   PHE A 356     -19.242 100.669  37.442  1.00 52.67           O
ATOM   2021  N   TYR A 357     -19.041  99.368  39.269  1.00 53.46           N
ATOM   2022  CA  TYR A 357     -17.853  98.766  38.749  1.00 53.46           C
ATOM   2023  CB  TYR A 357     -17.261  97.683  39.669  1.00 53.46           C
ATOM   2024  CG  TYR A 357     -16.908  98.339  40.961  1.00 53.46           C
ATOM   2025  CD1 TYR A 357     -15.971  99.346  41.000  1.00 53.46           C
ATOM   2026  CD2 TYR A 357     -17.492  97.929  42.137  1.00 53.46           C
ATOM   2027  CE1 TYR A 357     -15.638  99.949  42.191  1.00 53.46           C
ATOM   2028  CE2 TYR A 357     -17.162  98.527  43.331  1.00 53.46           C
ATOM   2029  CZ  TYR A 357     -16.235  99.540  43.358  1.00 53.46           C
ATOM   2030  OH  TYR A 357     -15.894 100.157  44.581  1.00 53.46           O
ATOM   2031  C   TYR A 357     -18.201  98.128  37.444  1.00 53.46           C
ATOM   2032  O   TYR A 357     -17.457  98.252  36.473  1.00 53.46           O
ATOM   2033  N   GLU A 358     -19.350  97.429  37.377  1.00 76.19           N
ATOM   2034  CA  GLU A 358     -19.707  96.757  36.159  1.00 76.19           C
ATOM   2035  CB  GLU A 358     -20.933  95.830  36.293  1.00 76.19           C
ATOM   2036  CG  GLU A 358     -22.251  96.541  36.601  1.00 76.19           C
ATOM   2037  CD  GLU A 358     -23.349  95.489  36.699  1.00 76.19           C
ATOM   2038  OE1 GLU A 358     -23.028  94.284  36.521  1.00 76.19           O
ATOM   2039  OE2 GLU A 358     -24.521  95.877  36.953  1.00 76.19           O
ATOM   2040  C   GLU A 358     -19.990  97.745  35.065  1.00 76.19           C
ATOM   2041  O   GLU A 358     -19.569  97.549  33.926  1.00 76.19           O
ATOM   2042  N   THR A 359     -20.694  98.849  35.375  1.00 38.72           N
ATOM   2043  CA  THR A 359     -21.065  99.777  34.341  1.00 38.72           C
ATOM   2044  CB  THR A 359     -21.862 100.934  34.868  1.00 38.72           C
ATOM   2045  OG1 THR A 359     -23.052 100.469  35.488  1.00 38.72           O
ATOM   2046  CG2 THR A 359     -22.202 101.874  33.699  1.00 38.72           C
ATOM   2047  C   THR A 359     -19.838 100.348  33.691  1.00 38.72           C
ATOM   2048  O   THR A 359     -19.785 100.472  32.467  1.00 38.72           O
ATOM   2049  N   VAL A 360     -18.852 100.782  34.503  1.00 48.56           N
ATOM   2050  CA  VAL A 360     -17.621 101.346  34.013  1.00 48.56           C
ATOM   2051  CB  VAL A 360     -16.872 102.097  35.073  1.00 48.56           C
ATOM   2052  CG1 VAL A 360     -15.546 102.594  34.473  1.00 48.56           C
ATOM   2053  CG2 VAL A 360     -17.777 103.220  35.609  1.00 48.56           C
ATOM   2054  C   VAL A 360     -16.701 100.291  33.474  1.00 48.56           C
ATOM   2055  O   VAL A 360     -16.088 100.479  32.424  1.00 48.56           O
ATOM   2056  N   GLY A 361     -16.588  99.142  34.177  1.00 36.32           N
ATOM   2057  CA  GLY A 361     -15.704  98.096  33.740  1.00 36.32           C
ATOM   2058  C   GLY A 361     -14.435  98.039  34.555  1.00 36.32           C
ATOM   2059  O   GLY A 361     -13.498  97.341  34.168  1.00 36.32           O
ATOM   2060  N   GLN A 362     -14.334  98.776  35.683  1.00209.45           N
ATOM   2061  CA  GLN A 362     -13.136  98.668  36.480  1.00209.45           C
ATOM   2062  CB  GLN A 362     -12.098  99.769  36.192  1.00209.45           C
ATOM   2063  CG  GLN A 362     -11.462  99.695  34.801  1.00209.45           C
ATOM   2064  CD  GLN A 362     -10.480  98.531  34.783  1.00209.45           C
ATOM   2065  OE1 GLN A 362     -10.692  99.483  35.532  1.00209.45           O
ATOM   2066  NE2 GLN A 362     -10.980  98.027  33.623  1.00209.45           N
ATOM   2067  C   GLN A 362     -13.520  98.810  37.923  1.00209.45           C
ATOM   2068  O   GLN A 362     -14.433  99.560  38.259  1.00209.45           O
ATOM   2069  N   ASP A 363     -12.828  98.074  38.819  1.00101.48           N
ATOM   2070  CA  ASP A 363     -13.118  98.120  40.227  1.00101.48           C
ATOM   2071  CB  ASP A 363     -12.757  96.808  40.949  1.00101.48           C
ATOM   2072  CG  ASP A 363     -13.350  96.807  42.351  1.00101.48           C
ATOM   2073  OD1 ASP A 363     -14.308  97.586  42.597  1.00101.48           O
ATOM   2074  OD2 ASP A 363     -12.860  96.009  43.194  1.00101.48           O
ATOM   2075  C   ASP A 363     -12.317  99.218  40.864  1.00101.48           C
ATOM   2076  O   ASP A 363     -11.377  99.748  40.272  1.00101.48           O
ATOM   2077  N   PHE A 364     -12.695  99.592  42.105  1.00 47.93           N
ATOM   2078  CA  PHE A 364     -11.995 100.585  42.869  1.00 47.93           C
ATOM   2079  CB  PHE A 364     -12.711 101.948  42.934  1.00 47.93           C
ATOM   2080  CG  PHE A 364     -12.699 102.545  41.567  1.00 47.93           C
ATOM   2081  CD1 PHE A 364     -11.590 103.216  41.106  1.00 47.93           C
ATOM   2082  CD2 PHE A 364     -13.799 102.438  40.748  1.00 47.93           C
ATOM   2083  CE1 PHE A 364     -11.577 103.767  39.845  1.00 47.93           C
ATOM   2084  CE2 PHE A 364     -13.792 102.987  39.487  1.00 47.93           C
ATOM   2085  CZ  PHE A 364     -12.679 103.651  39.033  1.00 47.93           C
ATOM   2086  C   PHE A 364     -11.938 100.055  44.263  1.00 47.93           C
ATOM   2087  O   PHE A 364     -12.778  99.245  44.655  1.00 47.93           O
ATOM   2088  N   ARG A 365     -10.940 100.488  45.058  1.00 98.42           N
ATOM   2089  CA  ARG A 365     -10.876  99.964  46.388  1.00 98.42           C
ATOM   2090  CB  ARG A 365      -9.450  99.935  46.971  1.00 98.42           C
ATOM   2091  CG  ARG A 365      -9.369  99.313  48.369  1.00 98.42           C
ATOM   2092  CD  ARG A 365      -9.550 100.312  49.514  1.00 98.42           C
ATOM   2093  NE  ARG A 365      -9.446  99.553  50.791  1.00 98.42           N
ATOM   2094  CZ  ARG A 365     -10.563  98.995  51.343  1.00 98.42           C
ATOM   2095  NH1 ARG A 365     -11.772  99.136  50.725  1.00 98.42           N
ATOM   2096  NH2 ARG A 365     -10.471  98.295  52.511  1.00 98.42           N
ATOM   2097  C   ARG A 365     -11.696 100.853  47.259  1.00 98.42           C
ATOM   2098  O   ARG A 365     -11.184 101.786  47.873  1.00 98.42           O
ATOM   2099  N   TRP A 366     -13.007 100.562  47.341  1.00 80.47           N
ATOM   2100  CA  TRP A 366     -13.892 101.321  48.168  1.00 80.47           C
ATOM   2101  CB  TRP A 366     -15.071 101.908  47.367  1.00 80.47           C
ATOM   2102  CG  TRP A 366     -14.623 102.996  46.414  1.00 80.47           C
ATOM   2103  CD2 TRP A 366     -15.309 103.392  45.213  1.00 80.47           C
ATOM   2104  CD1 TRP A 366     -13.505 103.774  46.491  1.00 80.47           C
ATOM   2105  NE1 TRP A 366     -13.453 104.634  45.420  1.00 80.47           N
ATOM   2106  CE2 TRP A 366     -14.556 104.409  44.624  1.00 80.47           C
ATOM   2107  CE3 TRP A 366     -16.468 102.946  44.644  1.00 80.47           C
ATOM   2108  CZ2 TRP A 366     -14.951 104.996  43.455  1.00 80.47           C
ATOM   2109  CZ3 TRP A 366     -16.864 103.544  43.466  1.00 80.47           C
ATOM   2110  CH2 TRP A 366     -16.121 104.550  42.883  1.00 80.47           C
ATOM   2111  C   TRP A 366     -14.400 100.356  49.190  1.00 80.47           C
ATOM   2112  O   TRP A 366     -14.697  99.204  48.877  1.00 80.47           O
ATOM   2113  N   GLU A 367     -14.470 100.797  50.458  1.00 87.70           N
ATOM   2114  CA  GLU A 367     -14.927  99.932  51.503  1.00 87.70           C
ATOM   2115  CB  GLU A 367     -14.497 100.412  52.900  1.00 87.70           C
ATOM   2116  CG  GLU A 367     -14.755 101.900  53.142  1.00 87.70           C
ATOM   2117  CD  GLU A 367     -13.636 102.682  52.465  1.00 87.70           C
ATOM   2118  OE1 GLU A 367     -12.641 102.039  52.035  1.00 87.70           O
ATOM   2119  OE2 GLU A 367     -13.754 103.933  52.372  1.00 87.70           O
ATOM   2120  C   GLU A 367     -16.446  99.878  51.438  1.00 87.70           C
ATOM   2121  O   GLU A 367     -16.971  99.354  50.419  1.00 87.70           O
ATOM   2122  OXT GLU A 367     -17.100 100.349  52.407  1.00 87.70           O
TER    2123      GLU A 367
END
