# Supplementary material for: Proteome-wide prediction of targets for aspirin: new insight into the molecular mechanism of aspirin
Source: PeerJ. 2016 Mar 10;4:e1791. doi: 10.7717/peerj.1791 (PMC4793309; doi:10.7717/peerj.1791)
Supplement: File S1 — The raw data contains all strucures of the identified 79 proteins. The Protocols show how to prepare protein strucure and run CDOCKER. [file peerj-04-1791-s004.zip › 79_protein_strucures/NP_006035.2_481-835_49.438.pdb]

EXPDTA    THEORETICAL MODEL, MODELLER 9v7 2010/05/25 09:22:24
REMARK   6 MODELLER OBJECTIVE FUNCTION:      3748.2861
REMARK   6 MODELLER BEST TEMPLATE % SEQ ID:  49.438
REMARK   6 MODELLER BLK RESIDUE  356:
REMARK   6 MODELLER BLK RESIDUE  357:
REMARK   6 MODELLER BLK RESIDUE  358:
ATOM      1  N   THR A 481      44.123  24.503  14.582  1.00116.08           N
ATOM      2  CA  THR A 481      43.095  23.493  14.936  1.00116.08           C
ATOM      3  CB  THR A 481      43.676  22.105  14.880  1.00116.08           C
ATOM      4  OG1 THR A 481      42.662  21.138  15.105  1.00116.08           O
ATOM      5  CG2 THR A 481      44.789  21.968  15.928  1.00116.08           C
ATOM      6  C   THR A 481      42.512  23.716  16.298  1.00116.08           C
ATOM      7  O   THR A 481      43.227  23.757  17.296  1.00116.08           O
ATOM      8  N   GLY A 482      41.178  23.897  16.368  1.00 36.96           N
ATOM      9  CA  GLY A 482      40.543  24.123  17.639  1.00 36.96           C
ATOM     10  C   GLY A 482      40.105  22.819  18.238  1.00 36.96           C
ATOM     11  O   GLY A 482      40.067  21.786  17.573  1.00 36.96           O
ATOM     12  N   LEU A 483      39.767  22.848  19.546  1.00110.20           N
ATOM     13  CA  LEU A 483      39.243  21.714  20.261  1.00110.20           C
ATOM     14  CB  LEU A 483      40.241  21.071  21.244  1.00110.20           C
ATOM     15  CG  LEU A 483      41.380  20.268  20.585  1.00110.20           C
ATOM     16  CD1 LEU A 483      40.878  18.937  20.011  1.00110.20           C
ATOM     17  CD2 LEU A 483      42.114  21.100  19.530  1.00110.20           C
ATOM     18  C   LEU A 483      38.099  22.206  21.097  1.00110.20           C
ATOM     19  O   LEU A 483      37.962  23.407  21.324  1.00110.20           O
ATOM     20  N   VAL A 484      37.210  21.288  21.534  1.00 52.47           N
ATOM     21  CA  VAL A 484      36.147  21.663  22.423  1.00 52.47           C
ATOM     22  CB  VAL A 484      34.797  21.641  21.770  1.00 52.47           C
ATOM     23  CG1 VAL A 484      33.740  22.033  22.814  1.00 52.47           C
ATOM     24  CG2 VAL A 484      34.832  22.562  20.538  1.00 52.47           C
ATOM     25  C   VAL A 484      36.113  20.649  23.528  1.00 52.47           C
ATOM     26  O   VAL A 484      35.999  19.451  23.272  1.00 52.47           O
ATOM     27  N   TYR A 485      36.215  21.105  24.796  1.00 73.02           N
ATOM     28  CA  TYR A 485      36.178  20.190  25.904  1.00 73.02           C
ATOM     29  CB  TYR A 485      37.588  19.885  26.449  1.00 73.02           C
ATOM     30  CG  TYR A 485      37.528  18.868  27.539  1.00 73.02           C
ATOM     31  CD1 TYR A 485      37.266  17.547  27.251  1.00 73.02           C
ATOM     32  CD2 TYR A 485      37.770  19.225  28.846  1.00 73.02           C
ATOM     33  CE1 TYR A 485      37.222  16.603  28.250  1.00 73.02           C
ATOM     34  CE2 TYR A 485      37.728  18.286  29.850  1.00 73.02           C
ATOM     35  CZ  TYR A 485      37.452  16.973  29.553  1.00 73.02           C
ATOM     36  OH  TYR A 485      37.409  16.008  30.582  1.00 73.02           O
ATOM     37  C   TYR A 485      35.369  20.833  26.991  1.00 73.02           C
ATOM     38  O   TYR A 485      35.233  22.055  27.031  1.00 73.02           O
ATOM     39  N   ASP A 486      34.754  20.014  27.872  1.00 77.01           N
ATOM     40  CA  ASP A 486      34.035  20.567  28.986  1.00 77.01           C
ATOM     41  CB  ASP A 486      32.645  21.112  28.612  1.00 77.01           C
ATOM     42  CG  ASP A 486      32.152  21.999  29.748  1.00 77.01           C
ATOM     43  OD1 ASP A 486      32.197  21.546  30.923  1.00 77.01           O
ATOM     44  OD2 ASP A 486      31.739  23.153  29.455  1.00 77.01           O
ATOM     45  C   ASP A 486      33.862  19.479  30.009  1.00 77.01           C
ATOM     46  O   ASP A 486      33.429  18.374  29.689  1.00 77.01           O
ATOM     47  N   GLN A 487      34.225  19.784  31.271  1.00103.47           N
ATOM     48  CA  GLN A 487      34.187  18.906  32.413  1.00103.47           C
ATOM     49  CB  GLN A 487      34.891  19.510  33.641  1.00103.47           C
ATOM     50  CG  GLN A 487      34.868  18.599  34.871  1.00103.47           C
ATOM     51  CD  GLN A 487      35.594  19.316  36.001  1.00103.47           C
ATOM     52  OE1 GLN A 487      35.723  18.792  37.107  1.00103.47           O
ATOM     53  NE2 GLN A 487      36.086  20.552  35.719  1.00103.47           N
ATOM     54  C   GLN A 487      32.776  18.588  32.817  1.00103.47           C
ATOM     55  O   GLN A 487      32.515  17.529  33.385  1.00103.47           O
ATOM     56  N   ASN A 488      31.835  19.517  32.563  1.00 67.05           N
ATOM     57  CA  ASN A 488      30.457  19.391  32.962  1.00 67.05           C
ATOM     58  CB  ASN A 488      29.600  20.596  32.537  1.00 67.05           C
ATOM     59  CG  ASN A 488      30.066  21.812  33.326  1.00 67.05           C
ATOM     60  OD1 ASN A 488      29.712  22.946  33.006  1.00 67.05           O
ATOM     61  ND2 ASN A 488      30.888  21.574  34.382  1.00 67.05           N
ATOM     62  C   ASN A 488      29.872  18.171  32.314  1.00 67.05           C
ATOM     63  O   ASN A 488      28.910  17.584  32.806  1.00 67.05           O
ATOM     64  N   MET A 489      30.419  17.790  31.152  1.00 95.37           N
ATOM     65  CA  MET A 489      29.998  16.642  30.405  1.00 95.37           C
ATOM     66  CB  MET A 489      30.663  16.567  29.021  1.00 95.37           C
ATOM     67  CG  MET A 489      30.222  17.701  28.094  1.00 95.37           C
ATOM     68  SD  MET A 489      30.973  17.670  26.440  1.00 95.37           S
ATOM     69  CE  MET A 489      30.332  19.299  25.959  1.00 95.37           C
ATOM     70  C   MET A 489      30.335  15.391  31.164  1.00 95.37           C
ATOM     71  O   MET A 489      29.761  14.333  30.913  1.00 95.37           O
ATOM     72  N   MET A 490      31.323  15.466  32.074  1.00194.50           N
ATOM     73  CA  MET A 490      31.834  14.315  32.769  1.00194.50           C
ATOM     74  CB  MET A 490      33.104  14.631  33.586  1.00194.50           C
ATOM     75  CG  MET A 490      33.806  13.412  34.194  1.00194.50           C
ATOM     76  SD  MET A 490      32.992  12.679  35.646  1.00194.50           S
ATOM     77  CE  MET A 490      34.234  11.373  35.872  1.00194.50           C
ATOM     78  C   MET A 490      30.846  13.662  33.686  1.00194.50           C
ATOM     79  O   MET A 490      30.099  14.302  34.425  1.00194.50           O
ATOM     80  N   ASN A 491      30.856  12.315  33.597  1.00265.26           N
ATOM     81  CA  ASN A 491      30.188  11.314  34.379  1.00265.26           C
ATOM     82  CB  ASN A 491      28.765  10.985  33.900  1.00265.26           C
ATOM     83  CG  ASN A 491      27.875  12.179  34.211  1.00265.26           C
ATOM     84  OD1 ASN A 491      27.826  12.656  35.344  1.00265.26           O
ATOM     85  ND2 ASN A 491      27.155  12.683  33.173  1.00265.26           N
ATOM     86  C   ASN A 491      31.046  10.130  34.067  1.00265.26           C
ATOM     87  O   ASN A 491      31.558  10.053  32.954  1.00265.26           O
ATOM     88  N   HIS A 492      31.216   9.169  34.993  1.00243.74           N
ATOM     89  CA  HIS A 492      32.153   8.102  34.745  1.00243.74           C
ATOM     90  ND1 HIS A 492      31.406   5.989  37.334  1.00243.74           N
ATOM     91  CG  HIS A 492      31.914   7.253  37.131  1.00243.74           C
ATOM     92  CB  HIS A 492      32.861   7.620  36.025  1.00243.74           C
ATOM     93  NE2 HIS A 492      30.552   7.278  38.931  1.00243.74           N
ATOM     94  CD2 HIS A 492      31.381   8.028  38.116  1.00243.74           C
ATOM     95  CE1 HIS A 492      30.599   6.061  38.422  1.00243.74           C
ATOM     96  C   HIS A 492      31.460   6.927  34.138  1.00243.74           C
ATOM     97  O   HIS A 492      30.635   7.063  33.236  1.00243.74           O
ATOM     98  N   CYS A 493      31.832   5.728  34.625  1.00 87.84           N
ATOM     99  CA  CYS A 493      31.380   4.472  34.106  1.00 87.84           C
ATOM    100  CB  CYS A 493      32.009   3.268  34.826  1.00 87.84           C
ATOM    101  SG  CYS A 493      33.811   3.185  34.607  1.00 87.84           S
ATOM    102  C   CYS A 493      29.902   4.353  34.260  1.00 87.84           C
ATOM    103  O   CYS A 493      29.236   3.826  33.371  1.00 87.84           O
ATOM    104  N   ASN A 494      29.345   4.837  35.386  1.00185.35           N
ATOM    105  CA  ASN A 494      27.936   4.670  35.590  1.00185.35           C
ATOM    106  CB  ASN A 494      27.493   4.970  37.034  1.00185.35           C
ATOM    107  CG  ASN A 494      26.036   4.556  37.191  1.00185.35           C
ATOM    108  OD1 ASN A 494      25.173   4.963  36.414  1.00185.35           O
ATOM    109  ND2 ASN A 494      25.751   3.719  38.225  1.00185.35           N
ATOM    110  C   ASN A 494      27.212   5.610  34.683  1.00185.35           C
ATOM    111  O   ASN A 494      26.862   6.727  35.064  1.00185.35           O
ATOM    112  N   LEU A 495      26.988   5.157  33.437  1.00320.60           N
ATOM    113  CA  LEU A 495      26.264   5.890  32.447  1.00320.60           C
ATOM    114  CB  LEU A 495      26.632   7.386  32.393  1.00320.60           C
ATOM    115  CG  LEU A 495      25.795   8.221  31.401  1.00320.60           C
ATOM    116  CD1 LEU A 495      26.106   7.886  29.933  1.00320.60           C
ATOM    117  CD2 LEU A 495      24.298   8.109  31.728  1.00320.60           C
ATOM    118  C   LEU A 495      26.661   5.266  31.152  1.00320.60           C
ATOM    119  O   LEU A 495      27.829   4.929  30.960  1.00320.60           O
ATOM    120  N   TRP A 496      25.705   5.063  30.226  1.00290.83           N
ATOM    121  CA  TRP A 496      26.144   4.505  28.984  1.00290.83           C
ATOM    122  CB  TRP A 496      25.442   3.194  28.589  1.00290.83           C
ATOM    123  CG  TRP A 496      26.188   2.435  27.518  1.00290.83           C
ATOM    124  CD2 TRP A 496      27.176   1.435  27.810  1.00290.83           C
ATOM    125  CD1 TRP A 496      26.116   2.517  26.160  1.00290.83           C
ATOM    126  NE1 TRP A 496      26.995   1.632  25.585  1.00290.83           N
ATOM    127  CE2 TRP A 496      27.655   0.959  26.590  1.00290.83           C
ATOM    128  CE3 TRP A 496      27.646   0.954  28.998  1.00290.83           C
ATOM    129  CZ2 TRP A 496      28.617  -0.008  26.538  1.00290.83           C
ATOM    130  CZ3 TRP A 496      28.613  -0.024  28.942  1.00290.83           C
ATOM    131  CH2 TRP A 496      29.089  -0.496  27.737  1.00290.83           C
ATOM    132  C   TRP A 496      25.838   5.540  27.952  1.00290.83           C
ATOM    133  O   TRP A 496      24.729   6.069  27.890  1.00290.83           O
ATOM    134  N   ASP A 497      26.842   5.867  27.125  1.00247.39           N
ATOM    135  CA  ASP A 497      26.714   6.924  26.170  1.00247.39           C
ATOM    136  CB  ASP A 497      27.588   8.110  26.600  1.00247.39           C
ATOM    137  CG  ASP A 497      28.938   7.596  27.067  1.00247.39           C
ATOM    138  OD1 ASP A 497      29.504   6.669  26.431  1.00247.39           O
ATOM    139  OD2 ASP A 497      29.400   8.119  28.116  1.00247.39           O
ATOM    140  C   ASP A 497      27.027   6.430  24.789  1.00247.39           C
ATOM    141  O   ASP A 497      28.037   5.763  24.574  1.00247.39           O
ATOM    142  N   SER A 498      26.147   6.745  23.806  1.00261.80           N
ATOM    143  CA  SER A 498      26.319   6.197  22.491  1.00261.80           C
ATOM    144  CB  SER A 498      25.982   4.694  22.378  1.00261.80           C
ATOM    145  OG  SER A 498      26.793   3.930  23.256  1.00261.80           O
ATOM    146  C   SER A 498      25.653   7.083  21.432  1.00261.80           C
ATOM    147  O   SER A 498      24.920   8.005  21.749  1.00261.80           O
ATOM    148  N   HIS A 499      25.969   6.779  20.154  1.00332.36           N
ATOM    149  CA  HIS A 499      25.924   7.100  18.719  1.00332.36           C
ATOM    150  ND1 HIS A 499      25.573   4.393  16.846  1.00332.36           N
ATOM    151  CG  HIS A 499      24.735   5.000  17.756  1.00332.36           C
ATOM    152  CB  HIS A 499      24.708   6.474  18.022  1.00332.36           C
ATOM    153  NE2 HIS A 499      24.207   2.811  17.603  1.00332.36           N
ATOM    154  CD2 HIS A 499      23.910   4.017  18.211  1.00332.36           C
ATOM    155  CE1 HIS A 499      25.212   3.086  16.792  1.00332.36           C
ATOM    156  C   HIS A 499      25.855   8.541  18.432  1.00332.36           C
ATOM    157  O   HIS A 499      24.795   8.922  18.863  1.00332.36           O
ATOM    158  N   HIS A 500      26.880   9.250  17.751  1.00358.73           N
ATOM    159  CA  HIS A 500      27.356  10.593  17.197  1.00358.73           C
ATOM    160  ND1 HIS A 500      27.660  12.208  14.059  1.00358.73           N
ATOM    161  CG  HIS A 500      26.589  12.005  14.896  1.00358.73           C
ATOM    162  CB  HIS A 500      26.645  11.724  16.363  1.00358.73           C
ATOM    163  NE2 HIS A 500      25.847  12.798  12.914  1.00358.73           N
ATOM    164  CD2 HIS A 500      25.494  12.371  14.175  1.00358.73           C
ATOM    165  CE1 HIS A 500      27.155  12.683  12.892  1.00358.73           C
ATOM    166  C   HIS A 500      28.220  11.480  18.065  1.00358.73           C
ATOM    167  O   HIS A 500      28.883  10.970  18.946  1.00358.73           O
ATOM    168  N   PRO A 501      28.095  12.821  17.905  1.00285.58           N
ATOM    169  CA  PRO A 501      29.181  13.732  18.096  1.00285.58           C
ATOM    170  CD  PRO A 501      27.005  13.562  18.563  1.00285.58           C
ATOM    171  CB  PRO A 501      28.608  15.104  17.766  1.00285.58           C
ATOM    172  CG  PRO A 501      27.100  14.876  17.824  1.00285.58           C
ATOM    173  C   PRO A 501      29.757  13.727  19.451  1.00285.58           C
ATOM    174  O   PRO A 501      30.804  14.338  19.630  1.00285.58           O
ATOM    175  N   GLU A 502      29.183  13.006  20.422  1.00344.60           N
ATOM    176  CA  GLU A 502      29.812  12.943  21.691  1.00344.60           C
ATOM    177  CB  GLU A 502      29.097  14.081  22.487  1.00344.60           C
ATOM    178  CG  GLU A 502      27.766  14.593  21.879  1.00344.60           C
ATOM    179  CD  GLU A 502      27.855  15.841  21.007  1.00344.60           C
ATOM    180  OE1 GLU A 502      28.895  16.145  20.371  1.00344.60           O
ATOM    181  OE2 GLU A 502      26.814  16.545  21.013  1.00344.60           O
ATOM    182  C   GLU A 502      30.172  11.442  22.144  1.00344.60           C
ATOM    183  O   GLU A 502      30.061  10.568  21.297  1.00344.60           O
ATOM    184  N   VAL A 503      30.696  11.063  23.382  1.00181.98           N
ATOM    185  CA  VAL A 503      31.219   9.789  23.952  1.00181.98           C
ATOM    186  CB  VAL A 503      32.663   9.623  23.586  1.00181.98           C
ATOM    187  CG1 VAL A 503      32.769   9.270  22.104  1.00181.98           C
ATOM    188  CG2 VAL A 503      33.399  10.917  23.915  1.00181.98           C
ATOM    189  C   VAL A 503      31.085   9.564  25.522  1.00181.98           C
ATOM    190  O   VAL A 503      30.050   9.903  26.087  1.00181.98           O
ATOM    191  N   PRO A 504      31.984   8.765  26.200  1.00250.04           N
ATOM    192  CA  PRO A 504      32.108   8.553  27.687  1.00250.04           C
ATOM    193  CD  PRO A 504      32.085   7.451  25.570  1.00250.04           C
ATOM    194  CB  PRO A 504      32.057   7.049  27.934  1.00250.04           C
ATOM    195  CG  PRO A 504      32.565   6.451  26.625  1.00250.04           C
ATOM    196  C   PRO A 504      33.285   9.136  28.455  1.00250.04           C
ATOM    197  O   PRO A 504      33.817  10.161  28.048  1.00250.04           O
ATOM    198  N   GLN A 505      33.742   8.400  29.532  1.00232.97           N
ATOM    199  CA  GLN A 505      34.848   8.570  30.492  1.00232.97           C
ATOM    200  CB  GLN A 505      35.044   7.364  31.424  1.00232.97           C
ATOM    201  CG  GLN A 505      33.897   7.119  32.402  1.00232.97           C
ATOM    202  CD  GLN A 505      34.286   5.912  33.244  1.00232.97           C
ATOM    203  OE1 GLN A 505      33.704   6.080  32.173  1.00232.97           O
ATOM    204  NE2 GLN A 505      34.870   6.677  34.205  1.00232.97           N
ATOM    205  C   GLN A 505      36.057   8.630  29.639  1.00232.97           C
ATOM    206  O   GLN A 505      37.145   9.079  30.000  1.00232.97           O
ATOM    207  N   ARG A 506      35.865   8.080  28.452  1.00157.34           N
ATOM    208  CA  ARG A 506      36.842   8.116  27.443  1.00157.34           C
ATOM    209  CB  ARG A 506      36.347   7.488  26.141  1.00157.34           C
ATOM    210  CG  ARG A 506      36.121   5.981  26.248  1.00157.34           C
ATOM    211  CD  ARG A 506      35.783   5.390  24.890  1.00157.34           C
ATOM    212  NE  ARG A 506      36.330   6.377  23.925  1.00157.34           N
ATOM    213  CZ  ARG A 506      35.498   7.278  23.329  1.00157.34           C
ATOM    214  NH1 ARG A 506      34.152   7.187  23.512  1.00157.34           N
ATOM    215  NH2 ARG A 506      36.007   8.209  22.479  1.00157.34           N
ATOM    216  C   ARG A 506      37.212   9.547  27.162  1.00157.34           C
ATOM    217  O   ARG A 506      38.388   9.825  26.959  1.00157.34           O
ATOM    218  N   ILE A 507      36.257  10.505  27.193  1.00 81.49           N
ATOM    219  CA  ILE A 507      36.555  11.879  26.860  1.00 81.49           C
ATOM    220  CB  ILE A 507      35.428  12.856  27.113  1.00 81.49           C
ATOM    221  CG2 ILE A 507      34.247  12.508  26.216  1.00 81.49           C
ATOM    222  CG1 ILE A 507      35.042  12.923  28.599  1.00 81.49           C
ATOM    223  CD1 ILE A 507      34.066  14.061  28.910  1.00 81.49           C
ATOM    224  C   ILE A 507      37.664  12.346  27.742  1.00 81.49           C
ATOM    225  O   ILE A 507      38.518  13.116  27.308  1.00 81.49           O
ATOM    226  N   LEU A 508      37.650  11.931  29.021  1.00 48.88           N
ATOM    227  CA  LEU A 508      38.680  12.326  29.932  1.00 48.88           C
ATOM    228  CB  LEU A 508      38.421  11.824  31.363  1.00 48.88           C
ATOM    229  CG  LEU A 508      39.512  12.233  32.370  1.00 48.88           C
ATOM    230  CD1 LEU A 508      39.566  13.759  32.547  1.00 48.88           C
ATOM    231  CD2 LEU A 508      39.350  11.483  33.701  1.00 48.88           C
ATOM    232  C   LEU A 508      39.982  11.745  29.475  1.00 48.88           C
ATOM    233  O   LEU A 508      40.998  12.435  29.464  1.00 48.88           O
ATOM    234  N   ARG A 509      39.987  10.455  29.083  1.00112.03           N
ATOM    235  CA  ARG A 509      41.207   9.817  28.665  1.00112.03           C
ATOM    236  CB  ARG A 509      41.043   8.311  28.399  1.00112.03           C
ATOM    237  CG  ARG A 509      42.341   7.632  27.955  1.00112.03           C
ATOM    238  CD  ARG A 509      42.203   6.124  27.741  1.00112.03           C
ATOM    239  NE  ARG A 509      43.525   5.611  27.282  1.00112.03           N
ATOM    240  CZ  ARG A 509      43.949   4.371  27.666  1.00112.03           C
ATOM    241  NH1 ARG A 509      43.183   3.613  28.503  1.00112.03           N
ATOM    242  NH2 ARG A 509      45.144   3.890  27.213  1.00112.03           N
ATOM    243  C   ARG A 509      41.715  10.451  27.404  1.00112.03           C
ATOM    244  O   ARG A 509      42.903  10.746  27.283  1.00112.03           O
ATOM    245  N   ILE A 510      40.816  10.709  26.436  1.00113.10           N
ATOM    246  CA  ILE A 510      41.210  11.295  25.189  1.00113.10           C
ATOM    247  CB  ILE A 510      40.038  11.537  24.258  1.00113.10           C
ATOM    248  CG2 ILE A 510      40.364  12.732  23.349  1.00113.10           C
ATOM    249  CG1 ILE A 510      39.608  10.259  23.504  1.00113.10           C
ATOM    250  CD1 ILE A 510      38.887   9.209  24.342  1.00113.10           C
ATOM    251  C   ILE A 510      41.859  12.618  25.452  1.00113.10           C
ATOM    252  O   ILE A 510      42.959  12.885  24.974  1.00113.10           O
ATOM    253  N   MET A 511      41.232  13.463  26.281  1.00106.13           N
ATOM    254  CA  MET A 511      41.741  14.778  26.529  1.00106.13           C
ATOM    255  CB  MET A 511      40.846  15.592  27.481  1.00106.13           C
ATOM    256  CG  MET A 511      41.311  17.036  27.688  1.00106.13           C
ATOM    257  SD  MET A 511      41.086  18.127  26.249  1.00106.13           S
ATOM    258  CE  MET A 511      41.777  19.601  27.055  1.00106.13           C
ATOM    259  C   MET A 511      43.088  14.647  27.158  1.00106.13           C
ATOM    260  O   MET A 511      43.988  15.435  26.873  1.00106.13           O
ATOM    261  N   CYS A 512      43.257  13.645  28.040  1.00 77.30           N
ATOM    262  CA  CYS A 512      44.505  13.469  28.718  1.00 77.30           C
ATOM    263  CB  CYS A 512      44.488  12.295  29.711  1.00 77.30           C
ATOM    264  SG  CYS A 512      46.077  12.081  30.568  1.00 77.30           S
ATOM    265  C   CYS A 512      45.584  13.189  27.715  1.00 77.30           C
ATOM    266  O   CYS A 512      46.645  13.812  27.739  1.00 77.30           O
ATOM    267  N   ARG A 513      45.322  12.268  26.770  1.00 80.44           N
ATOM    268  CA  ARG A 513      46.335  11.900  25.825  1.00 80.44           C
ATOM    269  CB  ARG A 513      45.872  10.834  24.831  1.00 80.44           C
ATOM    270  CG  ARG A 513      46.911  10.422  23.788  1.00 80.44           C
ATOM    271  CD  ARG A 513      47.987   9.476  24.315  1.00 80.44           C
ATOM    272  NE  ARG A 513      48.747   8.987  23.132  1.00 80.44           N
ATOM    273  CZ  ARG A 513      48.250   7.956  22.387  1.00 80.44           C
ATOM    274  NH1 ARG A 513      47.061   7.378  22.727  1.00 80.44           N
ATOM    275  NH2 ARG A 513      48.934   7.507  21.296  1.00 80.44           N
ATOM    276  C   ARG A 513      46.729  13.112  25.043  1.00 80.44           C
ATOM    277  O   ARG A 513      47.911  13.344  24.795  1.00 80.44           O
ATOM    278  N   LEU A 514      45.743  13.941  24.660  1.00 55.14           N
ATOM    279  CA  LEU A 514      46.016  15.106  23.870  1.00 55.14           C
ATOM    280  CB  LEU A 514      44.757  15.916  23.517  1.00 55.14           C
ATOM    281  CG  LEU A 514      43.801  15.184  22.558  1.00 55.14           C
ATOM    282  CD1 LEU A 514      42.619  16.083  22.157  1.00 55.14           C
ATOM    283  CD2 LEU A 514      44.555  14.614  21.346  1.00 55.14           C
ATOM    284  C   LEU A 514      46.943  16.024  24.611  1.00 55.14           C
ATOM    285  O   LEU A 514      47.787  16.668  23.990  1.00 55.14           O
ATOM    286  N   GLU A 515      46.782  16.166  25.943  1.00 80.55           N
ATOM    287  CA  GLU A 515      47.677  17.043  26.651  1.00 80.55           C
ATOM    288  CB  GLU A 515      47.283  17.319  28.115  1.00 80.55           C
ATOM    289  CG  GLU A 515      46.194  18.382  28.286  1.00 80.55           C
ATOM    290  CD  GLU A 515      44.835  17.724  28.123  1.00 80.55           C
ATOM    291  OE1 GLU A 515      44.520  16.816  28.938  1.00 80.55           O
ATOM    292  OE2 GLU A 515      44.094  18.119  27.184  1.00 80.55           O
ATOM    293  C   GLU A 515      49.070  16.488  26.682  1.00 80.55           C
ATOM    294  O   GLU A 515      50.027  17.184  26.345  1.00 80.55           O
ATOM    295  N   GLU A 516      49.215  15.198  27.039  1.00 80.74           N
ATOM    296  CA  GLU A 516      50.510  14.603  27.233  1.00 80.74           C
ATOM    297  CB  GLU A 516      50.411  13.147  27.723  1.00 80.74           C
ATOM    298  CG  GLU A 516      49.653  12.220  26.770  1.00 80.74           C
ATOM    299  CD  GLU A 516      49.510  10.866  27.450  1.00 80.74           C
ATOM    300  OE1 GLU A 516      48.946  10.828  28.576  1.00 80.74           O
ATOM    301  OE2 GLU A 516      49.964   9.853  26.855  1.00 80.74           O
ATOM    302  C   GLU A 516      51.279  14.621  25.951  1.00 80.74           C
ATOM    303  O   GLU A 516      52.486  14.864  25.944  1.00 80.74           O
ATOM    304  N   LEU A 517      50.589  14.364  24.828  1.00 92.27           N
ATOM    305  CA  LEU A 517      51.200  14.302  23.532  1.00 92.27           C
ATOM    306  CB  LEU A 517      50.190  13.845  22.454  1.00 92.27           C
ATOM    307  CG  LEU A 517      50.754  13.551  21.044  1.00 92.27           C
ATOM    308  CD1 LEU A 517      49.645  13.013  20.127  1.00 92.27           C
ATOM    309  CD2 LEU A 517      51.457  14.762  20.409  1.00 92.27           C
ATOM    310  C   LEU A 517      51.737  15.661  23.196  1.00 92.27           C
ATOM    311  O   LEU A 517      52.792  15.774  22.576  1.00 92.27           O
ATOM    312  N   GLY A 518      51.033  16.738  23.598  1.00 21.44           N
ATOM    313  CA  GLY A 518      51.517  18.060  23.300  1.00 21.44           C
ATOM    314  C   GLY A 518      50.721  18.645  22.174  1.00 21.44           C
ATOM    315  O   GLY A 518      50.907  19.805  21.810  1.00 21.44           O
ATOM    316  N   LEU A 519      49.809  17.850  21.588  1.00 45.99           N
ATOM    317  CA  LEU A 519      48.973  18.316  20.520  1.00 45.99           C
ATOM    318  CB  LEU A 519      48.090  17.199  19.937  1.00 45.99           C
ATOM    319  CG  LEU A 519      48.901  16.078  19.260  1.00 45.99           C
ATOM    320  CD1 LEU A 519      47.984  14.985  18.692  1.00 45.99           C
ATOM    321  CD2 LEU A 519      49.866  16.643  18.205  1.00 45.99           C
ATOM    322  C   LEU A 519      48.081  19.388  21.064  1.00 45.99           C
ATOM    323  O   LEU A 519      47.782  20.366  20.380  1.00 45.99           O
ATOM    324  N   ALA A 520      47.653  19.234  22.332  1.00 39.91           N
ATOM    325  CA  ALA A 520      46.749  20.167  22.941  1.00 39.91           C
ATOM    326  CB  ALA A 520      46.415  19.812  24.400  1.00 39.91           C
ATOM    327  C   ALA A 520      47.374  21.527  22.932  1.00 39.91           C
ATOM    328  O   ALA A 520      46.683  22.526  22.740  1.00 39.91           O
ATOM    329  N   GLY A 521      48.698  21.612  23.156  1.00 24.41           N
ATOM    330  CA  GLY A 521      49.336  22.899  23.187  1.00 24.41           C
ATOM    331  C   GLY A 521      49.223  23.577  21.850  1.00 24.41           C
ATOM    332  O   GLY A 521      48.902  24.763  21.777  1.00 24.41           O
ATOM    333  N   ARG A 522      49.468  22.836  20.751  1.00126.55           N
ATOM    334  CA  ARG A 522      49.476  23.401  19.428  1.00126.55           C
ATOM    335  CB  ARG A 522      49.935  22.409  18.345  1.00126.55           C
ATOM    336  CG  ARG A 522      50.109  23.063  16.971  1.00126.55           C
ATOM    337  CD  ARG A 522      50.567  22.096  15.877  1.00126.55           C
ATOM    338  NE  ARG A 522      50.688  22.876  14.614  1.00126.55           N
ATOM    339  CZ  ARG A 522      51.845  23.542  14.328  1.00126.55           C
ATOM    340  NH1 ARG A 522      52.900  23.480  15.192  1.00126.55           N
ATOM    341  NH2 ARG A 522      51.945  24.271  13.179  1.00126.55           N
ATOM    342  C   ARG A 522      48.105  23.887  19.064  1.00126.55           C
ATOM    343  O   ARG A 522      47.958  24.832  18.291  1.00126.55           O
ATOM    344  N   CYS A 523      47.054  23.213  19.559  1.00110.24           N
ATOM    345  CA  CYS A 523      45.710  23.613  19.237  1.00110.24           C
ATOM    346  CB  CYS A 523      44.741  22.423  19.149  1.00110.24           C
ATOM    347  SG  CYS A 523      45.043  21.181  20.433  1.00110.24           S
ATOM    348  C   CYS A 523      45.186  24.651  20.195  1.00110.24           C
ATOM    349  O   CYS A 523      45.765  24.903  21.250  1.00110.24           O
ATOM    350  N   LEU A 524      44.066  25.314  19.820  1.00142.21           N
ATOM    351  CA  LEU A 524      43.495  26.346  20.652  1.00142.21           C
ATOM    352  CB  LEU A 524      43.152  27.631  19.880  1.00142.21           C
ATOM    353  CG  LEU A 524      42.544  28.732  20.767  1.00142.21           C
ATOM    354  CD1 LEU A 524      43.547  29.210  21.829  1.00142.21           C
ATOM    355  CD2 LEU A 524      41.978  29.884  19.921  1.00142.21           C
ATOM    356  C   LEU A 524      42.219  25.843  21.264  1.00142.21           C
ATOM    357  O   LEU A 524      41.259  25.526  20.564  1.00142.21           O
ATOM    358  N   THR A 525      42.155  25.807  22.611  1.00117.64           N
ATOM    359  CA  THR A 525      40.984  25.287  23.266  1.00117.64           C
ATOM    360  CB  THR A 525      41.269  24.698  24.619  1.00117.64           C
ATOM    361  OG1 THR A 525      40.098  24.091  25.144  1.00117.64           O
ATOM    362  CG2 THR A 525      41.771  25.806  25.561  1.00117.64           C
ATOM    363  C   THR A 525      39.975  26.392  23.435  1.00117.64           C
ATOM    364  O   THR A 525      40.274  27.461  23.966  1.00117.64           O
ATOM    365  N   LEU A 526      38.727  26.139  22.983  1.00152.09           N
ATOM    366  CA  LEU A 526      37.679  27.130  22.977  1.00152.09           C
ATOM    367  CB  LEU A 526      37.063  27.230  21.560  1.00152.09           C
ATOM    368  CG  LEU A 526      35.921  28.235  21.327  1.00152.09           C
ATOM    369  CD1 LEU A 526      34.564  27.663  21.741  1.00152.09           C
ATOM    370  CD2 LEU A 526      36.233  29.591  21.982  1.00152.09           C
ATOM    371  C   LEU A 526      36.656  26.817  24.050  1.00152.09           C
ATOM    372  O   LEU A 526      36.706  25.759  24.676  1.00152.09           O
ATOM    373  N   THR A 527      35.710  27.753  24.316  1.00117.30           N
ATOM    374  CA  THR A 527      34.760  27.604  25.398  1.00117.30           C
ATOM    375  CB  THR A 527      34.544  28.872  26.171  1.00117.30           C
ATOM    376  OG1 THR A 527      33.758  28.617  27.326  1.00117.30           O
ATOM    377  CG2 THR A 527      33.838  29.892  25.262  1.00117.30           C
ATOM    378  C   THR A 527      33.408  27.153  24.898  1.00117.30           C
ATOM    379  O   THR A 527      32.887  27.630  23.894  1.00117.30           O
ATOM    380  N   PRO A 528      32.851  26.193  25.595  1.00 86.01           N
ATOM    381  CA  PRO A 528      31.561  25.633  25.236  1.00 86.01           C
ATOM    382  CD  PRO A 528      33.719  25.186  26.188  1.00 86.01           C
ATOM    383  CB  PRO A 528      31.638  24.142  25.571  1.00 86.01           C
ATOM    384  CG  PRO A 528      32.788  24.033  26.582  1.00 86.01           C
ATOM    385  C   PRO A 528      30.356  26.279  25.867  1.00 86.01           C
ATOM    386  O   PRO A 528      30.512  27.156  26.715  1.00 86.01           O
ATOM    387  N   ARG A 529      29.135  25.861  25.444  1.00114.84           N
ATOM    388  CA  ARG A 529      27.922  26.336  26.058  1.00114.84           C
ATOM    389  CB  ARG A 529      27.415  27.699  25.541  1.00114.84           C
ATOM    390  CG  ARG A 529      26.905  27.749  24.095  1.00114.84           C
ATOM    391  CD  ARG A 529      27.859  27.240  23.016  1.00114.84           C
ATOM    392  NE  ARG A 529      27.325  27.723  21.709  1.00114.84           N
ATOM    393  CZ  ARG A 529      26.241  27.128  21.129  1.00114.84           C
ATOM    394  NH1 ARG A 529      25.599  26.100  21.757  1.00114.84           N
ATOM    395  NH2 ARG A 529      25.782  27.575  19.924  1.00114.84           N
ATOM    396  C   ARG A 529      26.838  25.327  25.796  1.00114.84           C
ATOM    397  O   ARG A 529      26.998  24.407  24.994  1.00114.84           O
ATOM    398  N   PRO A 530      25.737  25.456  26.488  1.00 75.00           N
ATOM    399  CA  PRO A 530      24.625  24.569  26.272  1.00 75.00           C
ATOM    400  CD  PRO A 530      25.744  26.004  27.833  1.00 75.00           C
ATOM    401  CB  PRO A 530      23.742  24.681  27.519  1.00 75.00           C
ATOM    402  CG  PRO A 530      24.274  25.918  28.269  1.00 75.00           C
ATOM    403  C   PRO A 530      23.928  24.913  24.994  1.00 75.00           C
ATOM    404  O   PRO A 530      23.983  26.070  24.580  1.00 75.00           O
ATOM    405  N   ALA A 531      23.292  23.923  24.336  1.00 44.00           N
ATOM    406  CA  ALA A 531      22.552  24.202  23.137  1.00 44.00           C
ATOM    407  CB  ALA A 531      22.166  22.958  22.326  1.00 44.00           C
ATOM    408  C   ALA A 531      21.262  24.846  23.537  1.00 44.00           C
ATOM    409  O   ALA A 531      20.751  24.604  24.628  1.00 44.00           O
ATOM    410  N   THR A 532      20.699  25.695  22.654  1.00 37.48           N
ATOM    411  CA  THR A 532      19.456  26.343  22.966  1.00 37.48           C
ATOM    412  CB  THR A 532      19.270  27.653  22.255  1.00 37.48           C
ATOM    413  OG1 THR A 532      19.177  27.445  20.854  1.00 37.48           O
ATOM    414  CG2 THR A 532      20.475  28.556  22.573  1.00 37.48           C
ATOM    415  C   THR A 532      18.338  25.439  22.545  1.00 37.48           C
ATOM    416  O   THR A 532      18.498  24.593  21.667  1.00 37.48           O
ATOM    417  N   GLU A 533      17.151  25.627  23.155  1.00 76.79           N
ATOM    418  CA  GLU A 533      16.017  24.798  22.869  1.00 76.79           C
ATOM    419  CB  GLU A 533      14.760  25.220  23.651  1.00 76.79           C
ATOM    420  CG  GLU A 533      13.533  24.350  23.364  1.00 76.79           C
ATOM    421  CD  GLU A 533      12.377  24.856  24.218  1.00 76.79           C
ATOM    422  OE1 GLU A 533      12.585  25.838  24.980  1.00 76.79           O
ATOM    423  OE2 GLU A 533      11.270  24.263  24.121  1.00 76.79           O
ATOM    424  C   GLU A 533      15.723  24.936  21.413  1.00 76.79           C
ATOM    425  O   GLU A 533      15.417  23.955  20.743  1.00 76.79           O
ATOM    426  N   ALA A 534      15.831  26.165  20.880  1.00 26.45           N
ATOM    427  CA  ALA A 534      15.537  26.412  19.498  1.00 26.45           C
ATOM    428  CB  ALA A 534      15.688  27.895  19.120  1.00 26.45           C
ATOM    429  C   ALA A 534      16.487  25.637  18.636  1.00 26.45           C
ATOM    430  O   ALA A 534      16.085  25.065  17.624  1.00 26.45           O
ATOM    431  N   GLU A 535      17.777  25.593  19.023  1.00 55.81           N
ATOM    432  CA  GLU A 535      18.785  24.945  18.226  1.00 55.81           C
ATOM    433  CB  GLU A 535      20.197  25.082  18.828  1.00 55.81           C
ATOM    434  CG  GLU A 535      20.760  26.504  18.764  1.00 55.81           C
ATOM    435  CD  GLU A 535      22.096  26.528  19.497  1.00 55.81           C
ATOM    436  OE1 GLU A 535      22.446  25.495  20.128  1.00 55.81           O
ATOM    437  OE2 GLU A 535      22.782  27.583  19.442  1.00 55.81           O
ATOM    438  C   GLU A 535      18.494  23.480  18.106  1.00 55.81           C
ATOM    439  O   GLU A 535      18.650  22.881  17.045  1.00 55.81           O
ATOM    440  N   LEU A 536      18.067  22.859  19.207  1.00192.79           N
ATOM    441  CA  LEU A 536      17.828  21.450  19.267  1.00192.79           C
ATOM    442  CB  LEU A 536      17.720  21.071  20.738  1.00192.79           C
ATOM    443  CG  LEU A 536      18.021  19.611  21.012  1.00192.79           C
ATOM    444  CD1 LEU A 536      19.284  19.155  20.266  1.00192.79           C
ATOM    445  CD2 LEU A 536      18.252  19.467  22.515  1.00192.79           C
ATOM    446  C   LEU A 536      16.616  21.077  18.436  1.00192.79           C
ATOM    447  O   LEU A 536      16.532  19.967  17.910  1.00192.79           O
ATOM    448  N   LEU A 537      15.643  22.003  18.304  1.00129.62           N
ATOM    449  CA  LEU A 537      14.411  21.830  17.561  1.00129.62           C
ATOM    450  CB  LEU A 537      13.380  22.970  17.713  1.00129.62           C
ATOM    451  CG  LEU A 537      12.371  22.818  18.870  1.00129.62           C
ATOM    452  CD1 LEU A 537      11.411  21.649  18.605  1.00129.62           C
ATOM    453  CD2 LEU A 537      13.045  22.715  20.238  1.00129.62           C
ATOM    454  C   LEU A 537      14.639  21.677  16.091  1.00129.62           C
ATOM    455  O   LEU A 537      13.754  21.204  15.379  1.00129.62           O
ATOM    456  N   THR A 538      15.780  22.147  15.566  1.00 67.23           N
ATOM    457  CA  THR A 538      15.994  22.039  14.154  1.00 67.23           C
ATOM    458  CB  THR A 538      17.361  22.524  13.776  1.00 67.23           C
ATOM    459  OG1 THR A 538      18.346  21.781  14.480  1.00 67.23           O
ATOM    460  CG2 THR A 538      17.472  24.016  14.131  1.00 67.23           C
ATOM    461  C   THR A 538      15.875  20.595  13.749  1.00 67.23           C
ATOM    462  O   THR A 538      15.265  20.286  12.727  1.00 67.23           O
ATOM    463  N   CYS A 539      16.564  19.692  14.471  1.00123.68           N
ATOM    464  CA  CYS A 539      16.549  18.267  14.259  1.00123.68           C
ATOM    465  CB  CYS A 539      17.869  17.658  14.736  1.00123.68           C
ATOM    466  SG  CYS A 539      18.351  18.424  16.306  1.00123.68           S
ATOM    467  C   CYS A 539      15.418  17.500  14.899  1.00123.68           C
ATOM    468  O   CYS A 539      14.824  16.622  14.273  1.00123.68           O
ATOM    469  N   HIS A 540      15.086  17.807  16.172  1.00 80.33           N
ATOM    470  CA  HIS A 540      14.182  16.959  16.905  1.00 80.33           C
ATOM    471  ND1 HIS A 540      15.965  14.232  17.895  1.00 80.33           N
ATOM    472  CG  HIS A 540      15.996  15.603  17.998  1.00 80.33           C
ATOM    473  CB  HIS A 540      14.788  16.465  18.228  1.00 80.33           C
ATOM    474  NE2 HIS A 540      18.089  14.834  17.641  1.00 80.33           N
ATOM    475  CD2 HIS A 540      17.300  15.951  17.839  1.00 80.33           C
ATOM    476  CE1 HIS A 540      17.243  13.824  17.683  1.00 80.33           C
ATOM    477  C   HIS A 540      12.896  17.659  17.205  1.00 80.33           C
ATOM    478  O   HIS A 540      12.747  18.857  16.973  1.00 80.33           O
ATOM    479  N   SER A 541      11.914  16.877  17.710  1.00 88.48           N
ATOM    480  CA  SER A 541      10.603  17.369  18.029  1.00 88.48           C
ATOM    481  CB  SER A 541       9.570  16.265  18.309  1.00 88.48           C
ATOM    482  OG  SER A 541       9.397  15.440  17.171  1.00 88.48           O
ATOM    483  C   SER A 541      10.683  18.143  19.295  1.00 88.48           C
ATOM    484  O   SER A 541      11.537  17.884  20.140  1.00 88.48           O
ATOM    485  N   ALA A 542       9.756  19.105  19.452  1.00 29.20           N
ATOM    486  CA  ALA A 542       9.711  19.937  20.614  1.00 29.20           C
ATOM    487  CB  ALA A 542       8.593  20.992  20.550  1.00 29.20           C
ATOM    488  C   ALA A 542       9.444  19.073  21.799  1.00 29.20           C
ATOM    489  O   ALA A 542      10.075  19.227  22.842  1.00 29.20           O
ATOM    490  N   GLU A 543       8.522  18.105  21.656  1.00 76.14           N
ATOM    491  CA  GLU A 543       8.166  17.303  22.786  1.00 76.14           C
ATOM    492  CB  GLU A 543       7.130  16.224  22.438  1.00 76.14           C
ATOM    493  CG  GLU A 543       6.703  15.383  23.641  1.00 76.14           C
ATOM    494  CD  GLU A 543       5.683  14.366  23.153  1.00 76.14           C
ATOM    495  OE1 GLU A 543       5.938  13.742  22.088  1.00 76.14           O
ATOM    496  OE2 GLU A 543       4.634  14.205  23.831  1.00 76.14           O
ATOM    497  C   GLU A 543       9.392  16.609  23.281  1.00 76.14           C
ATOM    498  O   GLU A 543       9.665  16.590  24.479  1.00 76.14           O
ATOM    499  N   TYR A 544      10.172  16.019  22.367  1.00123.52           N
ATOM    500  CA  TYR A 544      11.357  15.321  22.767  1.00123.52           C
ATOM    501  CB  TYR A 544      11.996  14.632  21.545  1.00123.52           C
ATOM    502  CG  TYR A 544      13.218  13.888  21.957  1.00123.52           C
ATOM    503  CD1 TYR A 544      14.447  14.506  21.989  1.00123.52           C
ATOM    504  CD2 TYR A 544      13.129  12.563  22.313  1.00123.52           C
ATOM    505  CE1 TYR A 544      15.571  13.810  22.370  1.00123.52           C
ATOM    506  CE2 TYR A 544      14.248  11.864  22.694  1.00123.52           C
ATOM    507  CZ  TYR A 544      15.472  12.486  22.723  1.00123.52           C
ATOM    508  OH  TYR A 544      16.620  11.765  23.115  1.00123.52           O
ATOM    509  C   TYR A 544      12.346  16.325  23.275  1.00123.52           C
ATOM    510  O   TYR A 544      12.954  16.109  24.319  1.00123.52           O
ATOM    511  N   VAL A 545      12.565  17.433  22.523  1.00194.78           N
ATOM    512  CA  VAL A 545      13.662  18.274  22.894  1.00194.78           C
ATOM    513  CB  VAL A 545      14.196  19.113  21.772  1.00194.78           C
ATOM    514  CG1 VAL A 545      13.056  19.921  21.145  1.00194.78           C
ATOM    515  CG2 VAL A 545      15.344  19.972  22.330  1.00194.78           C
ATOM    516  C   VAL A 545      13.551  19.114  24.105  1.00194.78           C
ATOM    517  O   VAL A 545      13.882  18.689  25.209  1.00194.78           O
ATOM    518  N   GLY A 546      12.983  20.312  23.926  1.00100.80           N
ATOM    519  CA  GLY A 546      12.971  21.238  25.000  1.00100.80           C
ATOM    520  C   GLY A 546      12.103  20.602  25.983  1.00100.80           C
ATOM    521  O   GLY A 546      12.311  20.675  27.191  1.00100.80           O
ATOM    522  N   HIS A 547      11.078  19.938  25.450  1.00150.01           N
ATOM    523  CA  HIS A 547      10.153  19.461  26.402  1.00150.01           C
ATOM    524  ND1 HIS A 547       8.113  20.608  23.986  1.00150.01           N
ATOM    525  CG  HIS A 547       7.972  20.026  25.226  1.00150.01           C
ATOM    526  CB  HIS A 547       8.854  18.938  25.765  1.00150.01           C
ATOM    527  NE2 HIS A 547       6.370  21.592  24.952  1.00150.01           N
ATOM    528  CD2 HIS A 547       6.902  20.640  25.802  1.00150.01           C
ATOM    529  CE1 HIS A 547       7.130  21.536  23.873  1.00150.01           C
ATOM    530  C   HIS A 547      10.659  18.386  27.335  1.00150.01           C
ATOM    531  O   HIS A 547      10.938  18.654  28.503  1.00150.01           O
ATOM    532  N   LEU A 548      10.818  17.145  26.826  1.00145.88           N
ATOM    533  CA  LEU A 548      11.073  15.976  27.647  1.00145.88           C
ATOM    534  CB  LEU A 548      10.787  14.677  26.858  1.00145.88           C
ATOM    535  CG  LEU A 548      10.733  13.355  27.664  1.00145.88           C
ATOM    536  CD1 LEU A 548      10.336  12.188  26.747  1.00145.88           C
ATOM    537  CD2 LEU A 548      12.033  13.044  28.424  1.00145.88           C
ATOM    538  C   LEU A 548      12.476  15.928  28.178  1.00145.88           C
ATOM    539  O   LEU A 548      12.678  15.676  29.365  1.00145.88           O
ATOM    540  N   ARG A 549      13.488  16.192  27.325  1.00280.90           N
ATOM    541  CA  ARG A 549      14.816  15.850  27.740  1.00280.90           C
ATOM    542  CB  ARG A 549      15.320  14.638  26.967  1.00280.90           C
ATOM    543  CG  ARG A 549      14.992  14.697  25.482  1.00280.90           C
ATOM    544  CD  ARG A 549      13.933  13.664  25.102  1.00280.90           C
ATOM    545  NE  ARG A 549      14.424  12.340  25.585  1.00280.90           N
ATOM    546  CZ  ARG A 549      13.622  11.238  25.505  1.00280.90           C
ATOM    547  NH1 ARG A 549      12.387  11.332  24.931  1.00280.90           N
ATOM    548  NH2 ARG A 549      14.056  10.041  25.997  1.00280.90           N
ATOM    549  C   ARG A 549      15.820  17.000  27.798  1.00280.90           C
ATOM    550  O   ARG A 549      16.844  16.888  28.474  1.00280.90           O
ATOM    551  N   ALA A 550      15.573  18.125  27.095  1.00 87.37           N
ATOM    552  CA  ALA A 550      16.397  19.321  27.038  1.00 87.37           C
ATOM    553  CB  ALA A 550      16.009  20.274  25.896  1.00 87.37           C
ATOM    554  C   ALA A 550      16.386  20.137  28.323  1.00 87.37           C
ATOM    555  O   ALA A 550      17.409  20.695  28.713  1.00 87.37           O
ATOM    556  N   THR A 551      15.241  20.247  29.030  1.00 61.89           N
ATOM    557  CA  THR A 551      15.122  21.224  30.097  1.00 61.89           C
ATOM    558  CB  THR A 551      13.688  21.471  30.485  1.00 61.89           C
ATOM    559  OG1 THR A 551      12.961  21.912  29.351  1.00 61.89           O
ATOM    560  CG2 THR A 551      13.607  22.544  31.584  1.00 61.89           C
ATOM    561  C   THR A 551      15.874  20.844  31.341  1.00 61.89           C
ATOM    562  O   THR A 551      16.100  19.669  31.631  1.00 61.89           O
ATOM    563  N   GLU A 552      16.294  21.889  32.097  1.00 87.96           N
ATOM    564  CA  GLU A 552      16.932  21.774  33.377  1.00 87.96           C
ATOM    565  CB  GLU A 552      17.949  22.896  33.653  1.00 87.96           C
ATOM    566  CG  GLU A 552      17.359  24.307  33.573  1.00 87.96           C
ATOM    567  CD  GLU A 552      18.487  25.296  33.835  1.00 87.96           C
ATOM    568  OE1 GLU A 552      19.638  24.826  34.043  1.00 87.96           O
ATOM    569  OE2 GLU A 552      18.219  26.527  33.828  1.00 87.96           O
ATOM    570  C   GLU A 552      15.822  21.868  34.375  1.00 87.96           C
ATOM    571  O   GLU A 552      15.168  22.902  34.503  1.00 87.96           O
ATOM    572  N   LYS A 553      15.567  20.757  35.092  1.00139.32           N
ATOM    573  CA  LYS A 553      14.485  20.727  36.028  1.00139.32           C
ATOM    574  CB  LYS A 553      14.283  19.351  36.689  1.00139.32           C
ATOM    575  CG  LYS A 553      15.497  18.838  37.469  1.00139.32           C
ATOM    576  CD  LYS A 553      16.731  18.575  36.601  1.00139.32           C
ATOM    577  CE  LYS A 553      17.736  19.727  36.586  1.00139.32           C
ATOM    578  NZ  LYS A 553      18.910  19.367  35.761  1.00139.32           N
ATOM    579  C   LYS A 553      14.762  21.710  37.117  1.00139.32           C
ATOM    580  O   LYS A 553      13.899  22.499  37.500  1.00139.32           O
ATOM    581  N   MET A 554      16.002  21.695  37.629  1.00147.87           N
ATOM    582  CA  MET A 554      16.358  22.578  38.691  1.00147.87           C
ATOM    583  CB  MET A 554      17.807  22.383  39.172  1.00147.87           C
ATOM    584  CG  MET A 554      18.204  23.310  40.324  1.00147.87           C
ATOM    585  SD  MET A 554      17.420  22.906  41.913  1.00147.87           S
ATOM    586  CE  MET A 554      18.170  24.291  42.818  1.00147.87           C
ATOM    587  C   MET A 554      16.240  23.972  38.171  1.00147.87           C
ATOM    588  O   MET A 554      15.728  24.857  38.856  1.00147.87           O
ATOM    589  N   LYS A 555      16.704  24.179  36.922  1.00253.86           N
ATOM    590  CA  LYS A 555      16.719  25.449  36.249  1.00253.86           C
ATOM    591  CB  LYS A 555      15.331  26.022  35.884  1.00253.86           C
ATOM    592  CG  LYS A 555      14.480  26.502  37.059  1.00253.86           C
ATOM    593  CD  LYS A 555      13.249  27.300  36.626  1.00253.86           C
ATOM    594  CE  LYS A 555      12.138  26.437  36.024  1.00253.86           C
ATOM    595  NZ  LYS A 555      10.981  27.284  35.658  1.00253.86           N
ATOM    596  C   LYS A 555      17.510  26.433  37.053  1.00253.86           C
ATOM    597  O   LYS A 555      17.762  26.243  38.242  1.00253.86           O
ATOM    598  N   THR A 556      17.962  27.523  36.407  1.00153.77           N
ATOM    599  CA  THR A 556      18.789  28.430  37.142  1.00153.77           C
ATOM    600  CB  THR A 556      19.849  29.073  36.298  1.00153.77           C
ATOM    601  OG1 THR A 556      20.693  28.083  35.729  1.00153.77           O
ATOM    602  CG2 THR A 556      20.667  30.029  37.182  1.00153.77           C
ATOM    603  C   THR A 556      17.945  29.527  37.694  1.00153.77           C
ATOM    604  O   THR A 556      17.925  30.638  37.166  1.00153.77           O
ATOM    605  N   ARG A 557      17.215  29.231  38.783  1.00300.92           N
ATOM    606  CA  ARG A 557      16.480  30.257  39.454  1.00300.92           C
ATOM    607  CB  ARG A 557      15.126  30.599  38.810  1.00300.92           C
ATOM    608  CG  ARG A 557      14.148  29.426  38.757  1.00300.92           C
ATOM    609  CD  ARG A 557      12.805  29.798  38.130  1.00300.92           C
ATOM    610  NE  ARG A 557      13.069  30.182  36.715  1.00300.92           N
ATOM    611  CZ  ARG A 557      12.031  30.522  35.897  1.00300.92           C
ATOM    612  NH1 ARG A 557      10.752  30.503  36.375  1.00300.92           N
ATOM    613  NH2 ARG A 557      12.271  30.883  34.603  1.00300.92           N
ATOM    614  C   ARG A 557      16.202  29.745  40.825  1.00300.92           C
ATOM    615  O   ARG A 557      15.713  28.628  40.991  1.00300.92           O
ATOM    616  N   GLU A 558      16.526  30.548  41.853  1.00307.97           N
ATOM    617  CA  GLU A 558      16.258  30.120  43.191  1.00307.97           C
ATOM    618  CB  GLU A 558      17.247  29.065  43.714  1.00307.97           C
ATOM    619  CG  GLU A 558      16.954  28.610  45.144  1.00307.97           C
ATOM    620  CD  GLU A 558      17.994  27.566  45.523  1.00307.97           C
ATOM    621  OE1 GLU A 558      18.864  27.261  44.663  1.00307.97           O
ATOM    622  OE2 GLU A 558      17.932  27.058  46.674  1.00307.97           O
ATOM    623  C   GLU A 558      16.390  31.320  44.061  1.00307.97           C
ATOM    624  O   GLU A 558      17.062  32.285  43.702  1.00307.97           O
ATOM    625  N   LEU A 559      15.727  31.303  45.231  1.00237.07           N
ATOM    626  CA  LEU A 559      15.877  32.429  46.097  1.00237.07           C
ATOM    627  CB  LEU A 559      14.564  32.812  46.815  1.00237.07           C
ATOM    628  CG  LEU A 559      14.571  34.143  47.606  1.00237.07           C
ATOM    629  CD1 LEU A 559      13.202  34.386  48.261  1.00237.07           C
ATOM    630  CD2 LEU A 559      15.714  34.236  48.630  1.00237.07           C
ATOM    631  C   LEU A 559      16.877  32.005  47.117  1.00237.07           C
ATOM    632  O   LEU A 559      16.524  31.499  48.182  1.00237.07           O
ATOM    633  N   HIS A 560      18.170  32.197  46.800  1.00282.14           N
ATOM    634  CA  HIS A 560      19.207  31.856  47.723  1.00282.14           C
ATOM    635  ND1 HIS A 560      19.966  29.864  50.320  1.00282.14           N
ATOM    636  CG  HIS A 560      20.371  30.014  49.012  1.00282.14           C
ATOM    637  CB  HIS A 560      19.439  30.343  47.881  1.00282.14           C
ATOM    638  NE2 HIS A 560      22.165  29.537  50.296  1.00282.14           N
ATOM    639  CD2 HIS A 560      21.717  29.811  49.016  1.00282.14           C
ATOM    640  CE1 HIS A 560      21.077  29.579  51.044  1.00282.14           C
ATOM    641  C   HIS A 560      20.462  32.442  47.173  1.00282.14           C
ATOM    642  O   HIS A 560      20.501  32.881  46.025  1.00282.14           O
ATOM    643  N   ARG A 561      21.525  32.485  47.996  1.00136.56           N
ATOM    644  CA  ARG A 561      22.759  33.026  47.516  1.00136.56           C
ATOM    645  CB  ARG A 561      23.860  33.039  48.589  1.00136.56           C
ATOM    646  CG  ARG A 561      25.178  33.649  48.110  1.00136.56           C
ATOM    647  CD  ARG A 561      25.087  35.150  47.828  1.00136.56           C
ATOM    648  NE  ARG A 561      26.433  35.605  47.381  1.00136.56           N
ATOM    649  CZ  ARG A 561      27.347  36.028  48.302  1.00136.56           C
ATOM    650  NH1 ARG A 561      27.024  36.034  49.629  1.00136.56           N
ATOM    651  NH2 ARG A 561      28.583  36.445  47.898  1.00136.56           N
ATOM    652  C   ARG A 561      23.221  32.150  46.399  1.00136.56           C
ATOM    653  O   ARG A 561      23.603  32.632  45.335  1.00136.56           O
ATOM    654  N   GLU A 562      23.175  30.820  46.611  1.00256.13           N
ATOM    655  CA  GLU A 562      23.599  29.919  45.582  1.00256.13           C
ATOM    656  CB  GLU A 562      25.010  29.340  45.793  1.00256.13           C
ATOM    657  CG  GLU A 562      26.137  30.365  45.639  1.00256.13           C
ATOM    658  CD  GLU A 562      26.252  31.159  46.933  1.00256.13           C
ATOM    659  OE1 GLU A 562      25.471  30.869  47.878  1.00256.13           O
ATOM    660  OE2 GLU A 562      27.125  32.065  46.994  1.00256.13           O
ATOM    661  C   GLU A 562      22.658  28.761  45.587  1.00256.13           C
ATOM    662  O   GLU A 562      22.016  28.469  46.594  1.00256.13           O
ATOM    663  N   SER A 563      22.535  28.081  44.432  1.00173.46           N
ATOM    664  CA  SER A 563      21.685  26.932  44.365  1.00173.46           C
ATOM    665  CB  SER A 563      21.226  26.578  42.940  1.00173.46           C
ATOM    666  OG  SER A 563      20.399  27.610  42.423  1.00173.46           O
ATOM    667  C   SER A 563      22.476  25.780  44.885  1.00173.46           C
ATOM    668  O   SER A 563      23.688  25.880  45.073  1.00173.46           O
ATOM    669  N   SER A 564      21.796  24.651  45.158  1.00197.75           N
ATOM    670  CA  SER A 564      22.495  23.501  45.648  1.00197.75           C
ATOM    671  CB  SER A 564      22.035  23.044  47.042  1.00197.75           C
ATOM    672  OG  SER A 564      22.341  24.041  48.006  1.00197.75           O
ATOM    673  C   SER A 564      22.218  22.383  44.702  1.00197.75           C
ATOM    674  O   SER A 564      21.173  22.344  44.055  1.00197.75           O
ATOM    675  N   ASN A 565      23.176  21.444  44.583  1.00234.63           N
ATOM    676  CA  ASN A 565      22.989  20.339  43.692  1.00234.63           C
ATOM    677  CB  ASN A 565      24.093  20.216  42.628  1.00234.63           C
ATOM    678  CG  ASN A 565      23.984  21.419  41.703  1.00234.63           C
ATOM    679  OD1 ASN A 565      24.936  22.180  41.536  1.00234.63           O
ATOM    680  ND2 ASN A 565      22.787  21.599  41.083  1.00234.63           N
ATOM    681  C   ASN A 565      23.030  19.096  44.515  1.00234.63           C
ATOM    682  O   ASN A 565      23.802  18.992  45.467  1.00234.63           O
ATOM    683  N   PHE A 566      22.165  18.121  44.177  1.00227.80           N
ATOM    684  CA  PHE A 566      22.150  16.884  44.897  1.00227.80           C
ATOM    685  CB  PHE A 566      21.013  16.787  45.926  1.00227.80           C
ATOM    686  CG  PHE A 566      21.299  17.796  46.984  1.00227.80           C
ATOM    687  CD1 PHE A 566      20.949  19.114  46.803  1.00227.80           C
ATOM    688  CD2 PHE A 566      21.917  17.425  48.155  1.00227.80           C
ATOM    689  CE1 PHE A 566      21.212  20.048  47.777  1.00227.80           C
ATOM    690  CE2 PHE A 566      22.182  18.355  49.133  1.00227.80           C
ATOM    691  CZ  PHE A 566      21.830  19.670  48.945  1.00227.80           C
ATOM    692  C   PHE A 566      21.936  15.808  43.889  1.00227.80           C
ATOM    693  O   PHE A 566      21.547  16.080  42.755  1.00227.80           O
ATOM    694  N   ASP A 567      22.205  14.546  44.276  1.00128.41           N
ATOM    695  CA  ASP A 567      22.003  13.479  43.349  1.00128.41           C
ATOM    696  CB  ASP A 567      22.304  12.086  43.930  1.00128.41           C
ATOM    697  CG  ASP A 567      23.807  11.987  44.153  1.00128.41           C
ATOM    698  OD1 ASP A 567      24.534  12.923  43.724  1.00128.41           O
ATOM    699  OD2 ASP A 567      24.249  10.971  44.752  1.00128.41           O
ATOM    700  C   ASP A 567      20.562  13.529  42.984  1.00128.41           C
ATOM    701  O   ASP A 567      19.682  13.262  43.801  1.00128.41           O
ATOM    702  N   SER A 568      20.293  13.902  41.723  1.00133.45           N
ATOM    703  CA  SER A 568      18.947  14.017  41.263  1.00133.45           C
ATOM    704  CB  SER A 568      18.771  15.031  40.122  1.00133.45           C
ATOM    705  OG  SER A 568      19.122  16.333  40.565  1.00133.45           O
ATOM    706  C   SER A 568      18.532  12.690  40.733  1.00133.45           C
ATOM    707  O   SER A 568      19.247  11.698  40.867  1.00133.45           O
ATOM    708  N   ILE A 569      17.355  12.660  40.083  1.00357.86           N
ATOM    709  CA  ILE A 569      16.824  11.420  39.612  1.00357.86           C
ATOM    710  CB  ILE A 569      15.384  11.544  39.220  1.00357.86           C
ATOM    711  CG2 ILE A 569      14.936  10.206  38.615  1.00357.86           C
ATOM    712  CG1 ILE A 569      14.550  11.980  40.435  1.00357.86           C
ATOM    713  CD1 ILE A 569      14.603  10.989  41.596  1.00357.86           C
ATOM    714  C   ILE A 569      17.587  11.078  38.414  1.00357.86           C
ATOM    715  O   ILE A 569      17.272  11.454  37.289  1.00357.86           O
ATOM    716  N   TYR A 570      18.684  10.381  38.684  1.00352.88           N
ATOM    717  CA  TYR A 570      19.365   9.757  37.634  1.00352.88           C
ATOM    718  CB  TYR A 570      18.464   9.115  36.550  1.00352.88           C
ATOM    719  CG  TYR A 570      17.833   7.900  37.143  1.00352.88           C
ATOM    720  CD1 TYR A 570      18.528   6.713  37.182  1.00352.88           C
ATOM    721  CD2 TYR A 570      16.554   7.937  37.650  1.00352.88           C
ATOM    722  CE1 TYR A 570      17.961   5.585  37.727  1.00352.88           C
ATOM    723  CE2 TYR A 570      15.980   6.812  38.197  1.00352.88           C
ATOM    724  CZ  TYR A 570      16.687   5.634  38.237  1.00352.88           C
ATOM    725  OH  TYR A 570      16.108   4.475  38.798  1.00352.88           O
ATOM    726  C   TYR A 570      20.480  10.428  37.008  1.00352.88           C
ATOM    727  O   TYR A 570      20.539  11.629  36.746  1.00352.88           O
ATOM    728  N   ILE A 571      21.420   9.521  36.766  1.00168.93           N
ATOM    729  CA  ILE A 571      22.586   9.776  36.038  1.00168.93           C
ATOM    730  CB  ILE A 571      23.439   8.556  35.876  1.00168.93           C
ATOM    731  CG2 ILE A 571      23.869   8.090  37.277  1.00168.93           C
ATOM    732  CG1 ILE A 571      22.706   7.473  35.066  1.00168.93           C
ATOM    733  CD1 ILE A 571      23.621   6.341  34.598  1.00168.93           C
ATOM    734  C   ILE A 571      22.070  10.159  34.698  1.00168.93           C
ATOM    735  O   ILE A 571      22.654  11.010  34.037  1.00168.93           O
ATOM    736  N   CYS A 572      20.945   9.538  34.279  1.00105.24           N
ATOM    737  CA  CYS A 572      20.393   9.750  32.967  1.00105.24           C
ATOM    738  CB  CYS A 572      19.116   8.927  32.701  1.00105.24           C
ATOM    739  SG  CYS A 572      18.449   9.206  31.032  1.00105.24           S
ATOM    740  C   CYS A 572      20.042  11.197  32.787  1.00105.24           C
ATOM    741  O   CYS A 572      20.296  11.744  31.716  1.00105.24           O
ATOM    742  N   PRO A 573      19.457  11.867  33.739  1.00186.96           N
ATOM    743  CA  PRO A 573      19.222  13.255  33.464  1.00186.96           C
ATOM    744  CD  PRO A 573      18.327  11.293  34.452  1.00186.96           C
ATOM    745  CB  PRO A 573      18.190  13.727  34.481  1.00186.96           C
ATOM    746  CG  PRO A 573      17.339  12.459  34.667  1.00186.96           C
ATOM    747  C   PRO A 573      20.459  14.047  33.302  1.00186.96           C
ATOM    748  O   PRO A 573      20.411  15.081  32.638  1.00186.96           O
ATOM    749  N   SER A 574      21.563  13.603  33.922  1.00 96.19           N
ATOM    750  CA  SER A 574      22.808  14.274  33.728  1.00 96.19           C
ATOM    751  CB  SER A 574      23.894  13.802  34.707  1.00 96.19           C
ATOM    752  OG  SER A 574      23.538  14.159  36.034  1.00 96.19           O
ATOM    753  C   SER A 574      23.277  13.980  32.340  1.00 96.19           C
ATOM    754  O   SER A 574      23.814  14.862  31.677  1.00 96.19           O
ATOM    755  N   THR A 575      23.088  12.729  31.861  1.00130.76           N
ATOM    756  CA  THR A 575      23.551  12.358  30.549  1.00130.76           C
ATOM    757  CB  THR A 575      23.485  10.884  30.256  1.00130.76           C
ATOM    758  OG1 THR A 575      24.224  10.600  29.078  1.00130.76           O
ATOM    759  CG2 THR A 575      22.029  10.446  30.057  1.00130.76           C
ATOM    760  C   THR A 575      22.742  13.101  29.536  1.00130.76           C
ATOM    761  O   THR A 575      23.208  13.384  28.432  1.00130.76           O
ATOM    762  N   PHE A 576      21.467  13.374  29.849  1.00174.57           N
ATOM    763  CA  PHE A 576      20.701  14.142  28.920  1.00174.57           C
ATOM    764  CB  PHE A 576      19.195  14.178  29.241  1.00174.57           C
ATOM    765  CG  PHE A 576      18.691  14.278  27.860  1.00174.57           C
ATOM    766  CD1 PHE A 576      18.867  15.441  27.172  1.00174.57           C
ATOM    767  CD2 PHE A 576      18.118  13.199  27.235  1.00174.57           C
ATOM    768  CE1 PHE A 576      18.466  15.545  25.879  1.00174.57           C
ATOM    769  CE2 PHE A 576      17.706  13.297  25.927  1.00174.57           C
ATOM    770  CZ  PHE A 576      17.888  14.476  25.249  1.00174.57           C
ATOM    771  C   PHE A 576      21.238  15.565  28.965  1.00174.57           C
ATOM    772  O   PHE A 576      21.341  16.244  27.944  1.00174.57           O
ATOM    773  N   ALA A 577      21.591  16.069  30.169  1.00 51.72           N
ATOM    774  CA  ALA A 577      22.118  17.407  30.340  1.00 51.72           C
ATOM    775  CB  ALA A 577      22.375  17.765  31.817  1.00 51.72           C
ATOM    776  C   ALA A 577      23.407  17.531  29.619  1.00 51.72           C
ATOM    777  O   ALA A 577      23.685  18.572  29.029  1.00 51.72           O
ATOM    778  N   CYS A 578      24.248  16.483  29.684  1.00106.33           N
ATOM    779  CA  CYS A 578      25.517  16.534  29.025  1.00106.33           C
ATOM    780  CB  CYS A 578      26.496  15.414  29.434  1.00106.33           C
ATOM    781  SG  CYS A 578      25.977  13.731  29.009  1.00106.33           S
ATOM    782  C   CYS A 578      25.317  16.548  27.539  1.00106.33           C
ATOM    783  O   CYS A 578      25.976  17.316  26.843  1.00106.33           O
ATOM    784  N   ALA A 579      24.362  15.747  27.022  1.00 63.23           N
ATOM    785  CA  ALA A 579      24.104  15.638  25.608  1.00 63.23           C
ATOM    786  CB  ALA A 579      22.914  14.708  25.304  1.00 63.23           C
ATOM    787  C   ALA A 579      23.734  16.993  25.081  1.00 63.23           C
ATOM    788  O   ALA A 579      24.067  17.335  23.948  1.00 63.23           O
ATOM    789  N   GLN A 580      22.992  17.789  25.869  1.00 64.92           N
ATOM    790  CA  GLN A 580      22.582  19.103  25.448  1.00 64.92           C
ATOM    791  CB  GLN A 580      21.640  19.743  26.480  1.00 64.92           C
ATOM    792  CG  GLN A 580      20.371  18.924  26.733  1.00 64.92           C
ATOM    793  CD  GLN A 580      19.756  19.436  28.026  1.00 64.92           C
ATOM    794  OE1 GLN A 580      19.922  20.603  28.375  1.00 64.92           O
ATOM    795  NE2 GLN A 580      19.051  18.541  28.770  1.00 64.92           N
ATOM    796  C   GLN A 580      23.789  19.989  25.305  1.00 64.92           C
ATOM    797  O   GLN A 580      23.881  20.778  24.367  1.00 64.92           O
ATOM    798  N   LEU A 581      24.745  19.897  26.249  1.00 52.62           N
ATOM    799  CA  LEU A 581      25.944  20.693  26.212  1.00 52.62           C
ATOM    800  CB  LEU A 581      26.805  20.545  27.477  1.00 52.62           C
ATOM    801  CG  LEU A 581      28.090  21.395  27.443  1.00 52.62           C
ATOM    802  CD1 LEU A 581      27.775  22.895  27.356  1.00 52.62           C
ATOM    803  CD2 LEU A 581      29.007  21.065  28.629  1.00 52.62           C
ATOM    804  C   LEU A 581      26.772  20.265  25.046  1.00 52.62           C
ATOM    805  O   LEU A 581      27.435  21.080  24.406  1.00 52.62           O
ATOM    806  N   ALA A 582      26.753  18.953  24.750  1.00 57.00           N
ATOM    807  CA  ALA A 582      27.544  18.392  23.703  1.00 57.00           C
ATOM    808  CB  ALA A 582      27.327  16.880  23.681  1.00 57.00           C
ATOM    809  C   ALA A 582      27.159  19.029  22.398  1.00 57.00           C
ATOM    810  O   ALA A 582      28.021  19.460  21.631  1.00 57.00           O
ATOM    811  N   THR A 583      25.850  19.175  22.132  1.00132.94           N
ATOM    812  CA  THR A 583      25.429  19.779  20.900  1.00132.94           C
ATOM    813  CB  THR A 583      23.951  19.651  20.634  1.00132.94           C
ATOM    814  OG1 THR A 583      23.621  20.273  19.401  1.00132.94           O
ATOM    815  CG2 THR A 583      23.146  20.246  21.787  1.00132.94           C
ATOM    816  C   THR A 583      25.883  21.218  20.840  1.00132.94           C
ATOM    817  O   THR A 583      26.197  21.725  19.763  1.00132.94           O
ATOM    818  N   GLY A 584      25.919  21.928  21.987  1.00 31.14           N
ATOM    819  CA  GLY A 584      26.344  23.306  22.009  1.00 31.14           C
ATOM    820  C   GLY A 584      27.786  23.420  21.611  1.00 31.14           C
ATOM    821  O   GLY A 584      28.156  24.316  20.853  1.00 31.14           O
ATOM    822  N   ALA A 585      28.647  22.526  22.135  1.00 35.28           N
ATOM    823  CA  ALA A 585      30.055  22.565  21.842  1.00 35.28           C
ATOM    824  CB  ALA A 585      30.846  21.497  22.614  1.00 35.28           C
ATOM    825  C   ALA A 585      30.263  22.313  20.380  1.00 35.28           C
ATOM    826  O   ALA A 585      31.076  22.976  19.736  1.00 35.28           O
ATOM    827  N   ALA A 586      29.531  21.329  19.825  1.00 40.63           N
ATOM    828  CA  ALA A 586      29.636  20.980  18.437  1.00 40.63           C
ATOM    829  CB  ALA A 586      28.766  19.783  18.051  1.00 40.63           C
ATOM    830  C   ALA A 586      29.167  22.128  17.602  1.00 40.63           C
ATOM    831  O   ALA A 586      29.713  22.398  16.535  1.00 40.63           O
ATOM    832  N   CYS A 587      28.095  22.808  18.038  1.00 73.04           N
ATOM    833  CA  CYS A 587      27.613  23.930  17.289  1.00 73.04           C
ATOM    834  CB  CYS A 587      26.337  24.542  17.890  1.00 73.04           C
ATOM    835  SG  CYS A 587      25.737  25.965  16.932  1.00 73.04           S
ATOM    836  C   CYS A 587      28.665  24.999  17.295  1.00 73.04           C
ATOM    837  O   CYS A 587      28.964  25.591  16.259  1.00 73.04           O
ATOM    838  N   ARG A 588      29.269  25.263  18.471  1.00135.11           N
ATOM    839  CA  ARG A 588      30.199  26.352  18.606  1.00135.11           C
ATOM    840  CB  ARG A 588      30.615  26.637  20.058  1.00135.11           C
ATOM    841  CG  ARG A 588      31.490  27.887  20.169  1.00135.11           C
ATOM    842  CD  ARG A 588      31.634  28.426  21.591  1.00135.11           C
ATOM    843  NE  ARG A 588      30.285  28.878  22.036  1.00135.11           N
ATOM    844  CZ  ARG A 588      30.129  29.477  23.252  1.00135.11           C
ATOM    845  NH1 ARG A 588      31.212  29.693  24.054  1.00135.11           N
ATOM    846  NH2 ARG A 588      28.887  29.863  23.669  1.00135.11           N
ATOM    847  C   ARG A 588      31.448  26.152  17.800  1.00135.11           C
ATOM    848  O   ARG A 588      31.921  27.088  17.158  1.00135.11           O
ATOM    849  N   LEU A 589      32.030  24.938  17.813  1.00103.55           N
ATOM    850  CA  LEU A 589      33.263  24.713  17.108  1.00103.55           C
ATOM    851  CB  LEU A 589      33.809  23.289  17.358  1.00103.55           C
ATOM    852  CG  LEU A 589      35.261  23.012  16.901  1.00103.55           C
ATOM    853  CD1 LEU A 589      35.653  21.560  17.216  1.00103.55           C
ATOM    854  CD2 LEU A 589      35.519  23.374  15.429  1.00103.55           C
ATOM    855  C   LEU A 589      33.009  24.886  15.638  1.00103.55           C
ATOM    856  O   LEU A 589      33.767  25.565  14.947  1.00103.55           O
ATOM    857  N   VAL A 590      31.896  24.316  15.133  1.00128.27           N
ATOM    858  CA  VAL A 590      31.618  24.310  13.721  1.00128.27           C
ATOM    859  CB  VAL A 590      30.330  23.628  13.328  1.00128.27           C
ATOM    860  CG1 VAL A 590      30.348  22.209  13.879  1.00128.27           C
ATOM    861  CG2 VAL A 590      29.107  24.434  13.777  1.00128.27           C
ATOM    862  C   VAL A 590      31.513  25.711  13.210  1.00128.27           C
ATOM    863  O   VAL A 590      31.966  26.005  12.105  1.00128.27           O
ATOM    864  N   GLU A 591      30.884  26.611  13.982  1.00 38.76           N
ATOM    865  CA  GLU A 591      30.708  27.960  13.529  1.00 38.76           C
ATOM    866  CB  GLU A 591      29.855  28.803  14.492  1.00 38.76           C
ATOM    867  CG  GLU A 591      28.395  28.354  14.569  1.00 38.76           C
ATOM    868  CD  GLU A 591      27.671  29.265  15.551  1.00 38.76           C
ATOM    869  OE1 GLU A 591      28.335  30.176  16.113  1.00 38.76           O
ATOM    870  OE2 GLU A 591      26.443  29.062  15.752  1.00 38.76           O
ATOM    871  C   GLU A 591      32.044  28.631  13.414  1.00 38.76           C
ATOM    872  O   GLU A 591      32.294  29.363  12.458  1.00 38.76           O
ATOM    873  N   ALA A 592      32.940  28.395  14.393  1.00 41.41           N
ATOM    874  CA  ALA A 592      34.224  29.043  14.442  1.00 41.41           C
ATOM    875  CB  ALA A 592      35.035  28.623  15.679  1.00 41.41           C
ATOM    876  C   ALA A 592      35.042  28.665  13.244  1.00 41.41           C
ATOM    877  O   ALA A 592      35.711  29.507  12.648  1.00 41.41           O
ATOM    878  N   VAL A 593      35.044  27.371  12.883  1.00 42.94           N
ATOM    879  CA  VAL A 593      35.804  26.915  11.753  1.00 42.94           C
ATOM    880  CB  VAL A 593      35.838  25.420  11.644  1.00 42.94           C
ATOM    881  CG1 VAL A 593      36.576  25.040  10.349  1.00 42.94           C
ATOM    882  CG2 VAL A 593      36.488  24.854  12.917  1.00 42.94           C
ATOM    883  C   VAL A 593      35.191  27.443  10.488  1.00 42.94           C
ATOM    884  O   VAL A 593      35.895  27.874   9.577  1.00 42.94           O
ATOM    885  N   LEU A 594      33.847  27.420  10.413  1.00 93.71           N
ATOM    886  CA  LEU A 594      33.089  27.791   9.246  1.00 93.71           C
ATOM    887  CB  LEU A 594      31.581  27.512   9.436  1.00 93.71           C
ATOM    888  CG  LEU A 594      30.669  27.853   8.236  1.00 93.71           C
ATOM    889  CD1 LEU A 594      30.490  29.366   8.031  1.00 93.71           C
ATOM    890  CD2 LEU A 594      31.144  27.132   6.965  1.00 93.71           C
ATOM    891  C   LEU A 594      33.283  29.246   8.937  1.00 93.71           C
ATOM    892  O   LEU A 594      33.307  29.639   7.769  1.00 93.71           O
ATOM    893  N   SER A 595      33.365  30.081   9.989  1.00 85.91           N
ATOM    894  CA  SER A 595      33.521  31.507   9.903  1.00 85.91           C
ATOM    895  CB  SER A 595      33.353  32.173  11.275  1.00 85.91           C
ATOM    896  OG  SER A 595      33.656  33.554  11.182  1.00 85.91           O
ATOM    897  C   SER A 595      34.894  31.860   9.412  1.00 85.91           C
ATOM    898  O   SER A 595      35.075  32.881   8.751  1.00 85.91           O
ATOM    899  N   GLY A 596      35.904  31.018   9.708  1.00 36.57           N
ATOM    900  CA  GLY A 596      37.246  31.326   9.298  1.00 36.57           C
ATOM    901  C   GLY A 596      38.097  31.572  10.505  1.00 36.57           C
ATOM    902  O   GLY A 596      39.323  31.537  10.420  1.00 36.57           O
ATOM    903  N   GLU A 597      37.482  31.771  11.683  1.00 89.52           N
ATOM    904  CA  GLU A 597      38.276  32.075  12.836  1.00 89.52           C
ATOM    905  CB  GLU A 597      37.447  32.404  14.095  1.00 89.52           C
ATOM    906  CG  GLU A 597      36.455  31.338  14.557  1.00 89.52           C
ATOM    907  CD  GLU A 597      35.705  31.949  15.735  1.00 89.52           C
ATOM    908  OE1 GLU A 597      36.054  33.099  16.113  1.00 89.52           O
ATOM    909  OE2 GLU A 597      34.775  31.287  16.268  1.00 89.52           O
ATOM    910  C   GLU A 597      39.239  30.952  13.101  1.00 89.52           C
ATOM    911  O   GLU A 597      40.356  31.200  13.553  1.00 89.52           O
ATOM    912  N   VAL A 598      38.852  29.685  12.839  1.00 50.50           N
ATOM    913  CA  VAL A 598      39.775  28.596  13.061  1.00 50.50           C
ATOM    914  CB  VAL A 598      39.324  27.651  14.139  1.00 50.50           C
ATOM    915  CG1 VAL A 598      40.331  26.493  14.247  1.00 50.50           C
ATOM    916  CG2 VAL A 598      39.154  28.446  15.444  1.00 50.50           C
ATOM    917  C   VAL A 598      39.894  27.800  11.790  1.00 50.50           C
ATOM    918  O   VAL A 598      38.999  27.837  10.946  1.00 50.50           O
ATOM    919  N   LEU A 599      41.056  27.128  11.592  1.00118.32           N
ATOM    920  CA  LEU A 599      41.308  26.315  10.427  1.00118.32           C
ATOM    921  CB  LEU A 599      42.799  25.915  10.327  1.00118.32           C
ATOM    922  CG  LEU A 599      43.282  25.260   9.006  1.00118.32           C
ATOM    923  CD1 LEU A 599      44.781  24.935   9.094  1.00118.32           C
ATOM    924  CD2 LEU A 599      42.470  24.022   8.587  1.00118.32           C
ATOM    925  C   LEU A 599      40.470  25.063  10.459  1.00118.32           C
ATOM    926  O   LEU A 599      39.711  24.798   9.529  1.00118.32           O
ATOM    927  N   ASN A 600      40.568  24.262  11.543  1.00 98.08           N
ATOM    928  CA  ASN A 600      39.830  23.025  11.622  1.00 98.08           C
ATOM    929  CB  ASN A 600      40.512  21.856  10.888  1.00 98.08           C
ATOM    930  CG  ASN A 600      41.934  21.718  11.400  1.00 98.08           C
ATOM    931  OD1 ASN A 600      42.244  22.047  12.543  1.00 98.08           O
ATOM    932  ND2 ASN A 600      42.840  21.238  10.507  1.00 98.08           N
ATOM    933  C   ASN A 600      39.610  22.671  13.068  1.00 98.08           C
ATOM    934  O   ASN A 600      40.070  23.386  13.955  1.00 98.08           O
ATOM    935  N   GLY A 601      38.891  21.558  13.362  1.00 60.49           N
ATOM    936  CA  GLY A 601      38.598  21.309  14.753  1.00 60.49           C
ATOM    937  C   GLY A 601      38.423  19.848  15.072  1.00 60.49           C
ATOM    938  O   GLY A 601      38.607  18.971  14.228  1.00 60.49           O
ATOM    939  N   ALA A 602      38.124  19.571  16.367  1.00 67.58           N
ATOM    940  CA  ALA A 602      37.817  18.256  16.866  1.00 67.58           C
ATOM    941  CB  ALA A 602      39.067  17.414  17.175  1.00 67.58           C
ATOM    942  C   ALA A 602      37.071  18.428  18.161  1.00 67.58           C
ATOM    943  O   ALA A 602      37.584  19.033  19.103  1.00 67.58           O
ATOM    944  N   ALA A 603      35.851  17.855  18.264  1.00 54.51           N
ATOM    945  CA  ALA A 603      35.095  18.017  19.473  1.00 54.51           C
ATOM    946  CB  ALA A 603      33.596  18.269  19.234  1.00 54.51           C
ATOM    947  C   ALA A 603      35.217  16.765  20.280  1.00 54.51           C
ATOM    948  O   ALA A 603      34.768  15.694  19.871  1.00 54.51           O
ATOM    949  N   VAL A 604      35.836  16.880  21.471  1.00 67.41           N
ATOM    950  CA  VAL A 604      35.931  15.745  22.336  1.00 67.41           C
ATOM    951  CB  VAL A 604      37.148  15.764  23.214  1.00 67.41           C
ATOM    952  CG1 VAL A 604      37.114  14.537  24.143  1.00 67.41           C
ATOM    953  CG2 VAL A 604      38.392  15.829  22.312  1.00 67.41           C
ATOM    954  C   VAL A 604      34.736  15.855  23.212  1.00 67.41           C
ATOM    955  O   VAL A 604      34.795  16.395  24.315  1.00 67.41           O
ATOM    956  N   VAL A 605      33.605  15.309  22.743  1.00109.87           N
ATOM    957  CA  VAL A 605      32.421  15.502  23.505  1.00109.87           C
ATOM    958  CB  VAL A 605      31.514  16.547  22.935  1.00109.87           C
ATOM    959  CG1 VAL A 605      32.157  17.924  23.177  1.00109.87           C
ATOM    960  CG2 VAL A 605      31.399  16.281  21.440  1.00109.87           C
ATOM    961  C   VAL A 605      31.752  14.204  23.702  1.00109.87           C
ATOM    962  O   VAL A 605      32.111  13.220  23.052  1.00109.87           O
ATOM    963  N   ARG A 606      30.793  14.198  24.664  1.00243.66           N
ATOM    964  CA  ARG A 606      30.059  13.031  25.044  1.00243.66           C
ATOM    965  CB  ARG A 606      30.674  12.483  26.325  1.00243.66           C
ATOM    966  CG  ARG A 606      30.609  13.425  27.517  1.00243.66           C
ATOM    967  CD  ARG A 606      30.386  12.667  28.823  1.00243.66           C
ATOM    968  NE  ARG A 606      28.939  12.306  28.858  1.00243.66           N
ATOM    969  CZ  ARG A 606      28.494  11.263  29.616  1.00243.66           C
ATOM    970  NH1 ARG A 606      29.380  10.502  30.321  1.00243.66           N
ATOM    971  NH2 ARG A 606      27.160  10.980  29.669  1.00243.66           N
ATOM    972  C   ARG A 606      28.635  13.311  25.372  1.00243.66           C
ATOM    973  O   ARG A 606      28.419  14.403  25.891  1.00243.66           O
ATOM    974  N   PRO A 607      27.613  12.453  25.208  1.00185.46           N
ATOM    975  CA  PRO A 607      27.563  11.078  24.675  1.00185.46           C
ATOM    976  CD  PRO A 607      26.433  12.748  26.005  1.00185.46           C
ATOM    977  CB  PRO A 607      26.292  10.468  25.265  1.00185.46           C
ATOM    978  CG  PRO A 607      25.413  11.662  25.656  1.00185.46           C
ATOM    979  C   PRO A 607      27.471  11.015  23.191  1.00185.46           C
ATOM    980  O   PRO A 607      27.337  12.066  22.604  1.00185.46           O
ATOM    981  N   PRO A 608      27.527   9.911  22.514  1.00175.27           N
ATOM    982  CA  PRO A 608      27.379  10.032  21.075  1.00175.27           C
ATOM    983  CD  PRO A 608      28.505   8.906  22.893  1.00175.27           C
ATOM    984  CB  PRO A 608      28.036   8.776  20.487  1.00175.27           C
ATOM    985  CG  PRO A 608      28.534   7.961  21.696  1.00175.27           C
ATOM    986  C   PRO A 608      25.980  10.493  20.680  1.00175.27           C
ATOM    987  O   PRO A 608      25.106  10.506  21.539  1.00175.27           O
ATOM    988  N   GLY A 609      25.826  11.146  19.492  1.00150.31           N
ATOM    989  CA  GLY A 609      24.641  11.661  18.786  1.00150.31           C
ATOM    990  C   GLY A 609      23.822  11.001  17.635  1.00150.31           C
ATOM    991  O   GLY A 609      22.598  11.061  17.612  1.00150.31           O
ATOM    992  N   HIS A 610      24.487  10.291  16.691  1.00199.61           N
ATOM    993  CA  HIS A 610      24.045   9.977  15.358  1.00199.61           C
ATOM    994  ND1 HIS A 610      26.170   7.355  13.457  1.00199.61           N
ATOM    995  CG  HIS A 610      25.783   8.126  14.530  1.00199.61           C
ATOM    996  CB  HIS A 610      25.118   9.454  14.354  1.00199.61           C
ATOM    997  NE2 HIS A 610      26.822   6.271  15.280  1.00199.61           N
ATOM    998  CD2 HIS A 610      26.189   7.450  15.634  1.00199.61           C
ATOM    999  CE1 HIS A 610      26.785   6.259  13.961  1.00199.61           C
ATOM   1000  C   HIS A 610      22.912   9.026  15.366  1.00199.61           C
ATOM   1001  O   HIS A 610      22.253   8.857  14.341  1.00199.61           O
ATOM   1002  N   HIS A 611      22.754   8.251  16.446  1.00162.28           N
ATOM   1003  CA  HIS A 611      21.587   7.423  16.485  1.00162.28           C
ATOM   1004  ND1 HIS A 611      20.787   4.188  15.771  1.00162.28           N
ATOM   1005  CG  HIS A 611      21.841   4.981  16.161  1.00162.28           C
ATOM   1006  CB  HIS A 611      21.707   6.065  17.189  1.00162.28           C
ATOM   1007  NE2 HIS A 611      22.536   3.555  14.557  1.00162.28           N
ATOM   1008  CD2 HIS A 611      22.899   4.582  15.405  1.00162.28           C
ATOM   1009  CE1 HIS A 611      21.259   3.355  14.812  1.00162.28           C
ATOM   1010  C   HIS A 611      20.308   8.117  16.861  1.00162.28           C
ATOM   1011  O   HIS A 611      19.244   7.698  16.412  1.00162.28           O
ATOM   1012  N   ALA A 612      20.349   9.181  17.687  1.00 58.30           N
ATOM   1013  CA  ALA A 612      19.124   9.764  18.158  1.00 58.30           C
ATOM   1014  CB  ALA A 612      19.342  10.959  19.100  1.00 58.30           C
ATOM   1015  C   ALA A 612      18.347  10.243  16.976  1.00 58.30           C
ATOM   1016  O   ALA A 612      18.847  11.013  16.160  1.00 58.30           O
ATOM   1017  N   GLU A 613      17.083   9.788  16.871  1.00136.86           N
ATOM   1018  CA  GLU A 613      16.203  10.154  15.802  1.00136.86           C
ATOM   1019  CB  GLU A 613      15.426   8.960  15.222  1.00136.86           C
ATOM   1020  CG  GLU A 613      14.971   7.943  16.265  1.00136.86           C
ATOM   1021  CD  GLU A 613      14.587   6.680  15.508  1.00136.86           C
ATOM   1022  OE1 GLU A 613      15.509   5.990  14.995  1.00136.86           O
ATOM   1023  OE2 GLU A 613      13.363   6.394  15.422  1.00136.86           O
ATOM   1024  C   GLU A 613      15.327  11.265  16.271  1.00136.86           C
ATOM   1025  O   GLU A 613      15.434  11.676  17.425  1.00136.86           O
ATOM   1026  N   GLN A 614      14.424  11.768  15.399  1.00130.12           N
ATOM   1027  CA  GLN A 614      13.753  13.003  15.698  1.00130.12           C
ATOM   1028  CB  GLN A 614      12.694  13.393  14.650  1.00130.12           C
ATOM   1029  CG  GLN A 614      11.511  12.425  14.556  1.00130.12           C
ATOM   1030  CD  GLN A 614      10.543  12.968  13.512  1.00130.12           C
ATOM   1031  OE1 GLN A 614      10.192  14.147  13.538  1.00130.12           O
ATOM   1032  NE2 GLN A 614      10.101  12.092  12.570  1.00130.12           N
ATOM   1033  C   GLN A 614      13.074  12.966  17.036  1.00130.12           C
ATOM   1034  O   GLN A 614      13.277  13.869  17.847  1.00130.12           O
ATOM   1035  N   ASP A 615      12.214  11.960  17.264  1.00190.76           N
ATOM   1036  CA  ASP A 615      11.486  11.711  18.480  1.00190.76           C
ATOM   1037  CB  ASP A 615      10.050  11.234  18.197  1.00190.76           C
ATOM   1038  CG  ASP A 615       9.200  11.402  19.452  1.00190.76           C
ATOM   1039  OD1 ASP A 615       9.637  12.122  20.389  1.00190.76           O
ATOM   1040  OD2 ASP A 615       8.084  10.817  19.477  1.00190.76           O
ATOM   1041  C   ASP A 615      12.119  10.714  19.431  1.00190.76           C
ATOM   1042  O   ASP A 615      11.576  10.494  20.513  1.00190.76           O
ATOM   1043  N   ALA A 616      13.187   9.973  19.061  1.00 66.76           N
ATOM   1044  CA  ALA A 616      13.537   8.916  19.989  1.00 66.76           C
ATOM   1045  CB  ALA A 616      13.241   7.512  19.431  1.00 66.76           C
ATOM   1046  C   ALA A 616      14.982   8.915  20.419  1.00 66.76           C
ATOM   1047  O   ALA A 616      15.879   9.221  19.634  1.00 66.76           O
ATOM   1048  N   ALA A 617      15.220   8.538  21.709  1.00 83.26           N
ATOM   1049  CA  ALA A 617      16.539   8.394  22.297  1.00 83.26           C
ATOM   1050  CB  ALA A 617      16.605   8.703  23.802  1.00 83.26           C
ATOM   1051  C   ALA A 617      16.933   6.922  22.102  1.00 83.26           C
ATOM   1052  O   ALA A 617      16.227   6.048  22.599  1.00 83.26           O
ATOM   1053  N   CYS A 618      18.046   6.583  21.374  1.00123.52           N
ATOM   1054  CA  CYS A 618      18.448   5.187  21.160  1.00123.52           C
ATOM   1055  CB  CYS A 618      17.905   4.567  19.857  1.00123.52           C
ATOM   1056  SG  CYS A 618      16.100   4.396  19.805  1.00123.52           S
ATOM   1057  C   CYS A 618      19.926   5.100  21.005  1.00123.52           C
ATOM   1058  O   CYS A 618      20.564   6.113  20.774  1.00123.52           O
ATOM   1059  N   GLY A 619      20.512   3.888  21.151  1.00 82.39           N
ATOM   1060  CA  GLY A 619      21.921   3.660  20.921  1.00 82.39           C
ATOM   1061  C   GLY A 619      22.686   4.651  21.715  1.00 82.39           C
ATOM   1062  O   GLY A 619      23.627   5.254  21.213  1.00 82.39           O
ATOM   1063  N   PHE A 620      22.237   4.878  22.954  1.00212.48           N
ATOM   1064  CA  PHE A 620      22.836   5.707  23.950  1.00212.48           C
ATOM   1065  CB  PHE A 620      24.075   5.084  24.587  1.00212.48           C
ATOM   1066  CG  PHE A 620      23.708   3.697  24.959  1.00212.48           C
ATOM   1067  CD1 PHE A 620      23.090   3.390  26.150  1.00212.48           C
ATOM   1068  CD2 PHE A 620      23.990   2.689  24.070  1.00212.48           C
ATOM   1069  CE1 PHE A 620      22.769   2.085  26.446  1.00212.48           C
ATOM   1070  CE2 PHE A 620      23.672   1.387  24.361  1.00212.48           C
ATOM   1071  CZ  PHE A 620      23.061   1.082  25.552  1.00212.48           C
ATOM   1072  C   PHE A 620      22.988   7.166  23.530  1.00212.48           C
ATOM   1073  O   PHE A 620      23.769   7.917  24.123  1.00212.48           O
ATOM   1074  N   CYS A 621      22.172   7.644  22.554  1.00136.71           N
ATOM   1075  CA  CYS A 621      22.270   9.023  22.122  1.00136.71           C
ATOM   1076  CB  CYS A 621      22.763   9.257  20.682  1.00136.71           C
ATOM   1077  SG  CYS A 621      22.247   7.969  19.532  1.00136.71           S
ATOM   1078  C   CYS A 621      20.968   9.782  22.308  1.00136.71           C
ATOM   1079  O   CYS A 621      19.884   9.298  21.986  1.00136.71           O
ATOM   1080  N   PHE A 622      21.053  10.957  22.983  1.00198.93           N
ATOM   1081  CA  PHE A 622      19.967  11.883  23.233  1.00198.93           C
ATOM   1082  CB  PHE A 622      20.214  12.630  24.553  1.00198.93           C
ATOM   1083  CG  PHE A 622      20.351  11.556  25.589  1.00198.93           C
ATOM   1084  CD1 PHE A 622      19.267  10.806  25.986  1.00198.93           C
ATOM   1085  CD2 PHE A 622      21.583  11.250  26.122  1.00198.93           C
ATOM   1086  CE1 PHE A 622      19.388   9.813  26.926  1.00198.93           C
ATOM   1087  CE2 PHE A 622      21.713  10.256  27.064  1.00198.93           C
ATOM   1088  CZ  PHE A 622      20.617   9.537  27.474  1.00198.93           C
ATOM   1089  C   PHE A 622      19.697  12.888  22.121  1.00198.93           C
ATOM   1090  O   PHE A 622      18.539  13.133  21.773  1.00198.93           O
ATOM   1091  N   PHE A 623      20.760  13.531  21.561  1.00193.91           N
ATOM   1092  CA  PHE A 623      20.576  14.522  20.522  1.00193.91           C
ATOM   1093  CB  PHE A 623      20.487  15.981  20.995  1.00193.91           C
ATOM   1094  CG  PHE A 623      19.127  16.211  21.554  1.00193.91           C
ATOM   1095  CD1 PHE A 623      18.032  16.102  20.732  1.00193.91           C
ATOM   1096  CD2 PHE A 623      18.922  16.499  22.880  1.00193.91           C
ATOM   1097  CE1 PHE A 623      16.754  16.304  21.195  1.00193.91           C
ATOM   1098  CE2 PHE A 623      17.641  16.707  23.338  1.00193.91           C
ATOM   1099  CZ  PHE A 623      16.553  16.615  22.512  1.00193.91           C
ATOM   1100  C   PHE A 623      21.692  14.461  19.521  1.00193.91           C
ATOM   1101  O   PHE A 623      22.871  14.464  19.869  1.00193.91           O
ATOM   1102  N   ASN A 624      21.327  14.477  18.223  1.00115.60           N
ATOM   1103  CA  ASN A 624      22.269  14.335  17.150  1.00115.60           C
ATOM   1104  CB  ASN A 624      21.531  13.994  15.840  1.00115.60           C
ATOM   1105  CG  ASN A 624      22.525  13.484  14.822  1.00115.60           C
ATOM   1106  OD1 ASN A 624      22.498  12.340  14.373  1.00115.60           O
ATOM   1107  ND2 ASN A 624      23.448  14.393  14.436  1.00115.60           N
ATOM   1108  C   ASN A 624      23.030  15.623  16.998  1.00115.60           C
ATOM   1109  O   ASN A 624      22.589  16.540  16.304  1.00115.60           O
ATOM   1110  N   SER A 625      24.228  15.726  17.625  1.00154.62           N
ATOM   1111  CA  SER A 625      24.847  17.019  17.550  1.00154.62           C
ATOM   1112  CB  SER A 625      25.835  17.439  18.636  1.00154.62           C
ATOM   1113  OG  SER A 625      26.199  18.788  18.421  1.00154.62           O
ATOM   1114  C   SER A 625      25.355  17.387  16.192  1.00154.62           C
ATOM   1115  O   SER A 625      25.112  18.511  15.761  1.00154.62           O
ATOM   1116  N   VAL A 626      25.998  16.467  15.442  1.00 67.31           N
ATOM   1117  CA  VAL A 626      26.542  16.833  14.156  1.00 67.31           C
ATOM   1118  CB  VAL A 626      27.143  15.666  13.423  1.00 67.31           C
ATOM   1119  CG1 VAL A 626      27.542  16.120  12.007  1.00 67.31           C
ATOM   1120  CG2 VAL A 626      28.315  15.121  14.254  1.00 67.31           C
ATOM   1121  C   VAL A 626      25.435  17.372  13.295  1.00 67.31           C
ATOM   1122  O   VAL A 626      25.656  18.272  12.484  1.00 67.31           O
ATOM   1123  N   ALA A 627      24.223  16.799  13.426  1.00 64.53           N
ATOM   1124  CA  ALA A 627      23.079  17.181  12.637  1.00 64.53           C
ATOM   1125  CB  ALA A 627      21.860  16.290  12.916  1.00 64.53           C
ATOM   1126  C   ALA A 627      22.644  18.587  12.922  1.00 64.53           C
ATOM   1127  O   ALA A 627      22.557  19.414  12.015  1.00 64.53           O
ATOM   1128  N   VAL A 628      22.442  18.911  14.212  1.00 68.12           N
ATOM   1129  CA  VAL A 628      21.941  20.199  14.610  1.00 68.12           C
ATOM   1130  CB  VAL A 628      21.978  20.381  16.105  1.00 68.12           C
ATOM   1131  CG1 VAL A 628      21.430  21.772  16.456  1.00 68.12           C
ATOM   1132  CG2 VAL A 628      21.264  19.208  16.796  1.00 68.12           C
ATOM   1133  C   VAL A 628      22.900  21.209  14.058  1.00 68.12           C
ATOM   1134  O   VAL A 628      22.503  22.269  13.576  1.00 68.12           O
ATOM   1135  N   ALA A 629      24.206  20.885  14.111  1.00 43.28           N
ATOM   1136  CA  ALA A 629      25.234  21.776  13.648  1.00 43.28           C
ATOM   1137  CB  ALA A 629      26.644  21.187  13.815  1.00 43.28           C
ATOM   1138  C   ALA A 629      25.038  22.059  12.190  1.00 43.28           C
ATOM   1139  O   ALA A 629      25.119  23.210  11.763  1.00 43.28           O
ATOM   1140  N   ALA A 630      24.767  21.012  11.387  1.00 41.86           N
ATOM   1141  CA  ALA A 630      24.589  21.183   9.972  1.00 41.86           C
ATOM   1142  CB  ALA A 630      24.400  19.849   9.229  1.00 41.86           C
ATOM   1143  C   ALA A 630      23.377  22.020   9.709  1.00 41.86           C
ATOM   1144  O   ALA A 630      23.392  22.893   8.843  1.00 41.86           O
ATOM   1145  N   ARG A 631      22.284  21.782  10.456  1.00171.77           N
ATOM   1146  CA  ARG A 631      21.084  22.523  10.202  1.00171.77           C
ATOM   1147  CB  ARG A 631      19.841  21.921  10.878  1.00171.77           C
ATOM   1148  CG  ARG A 631      20.071  21.499  12.318  1.00171.77           C
ATOM   1149  CD  ARG A 631      19.913  19.985  12.491  1.00171.77           C
ATOM   1150  NE  ARG A 631      19.992  19.354  11.146  1.00171.77           N
ATOM   1151  CZ  ARG A 631      18.835  19.103  10.466  1.00171.77           C
ATOM   1152  NH1 ARG A 631      17.636  19.435  11.027  1.00171.77           N
ATOM   1153  NH2 ARG A 631      18.871  18.515   9.236  1.00171.77           N
ATOM   1154  C   ARG A 631      21.258  23.991  10.453  1.00171.77           C
ATOM   1155  O   ARG A 631      20.740  24.808   9.693  1.00171.77           O
ATOM   1156  N   HIS A 632      21.991  24.384  11.507  1.00 76.93           N
ATOM   1157  CA  HIS A 632      22.203  25.784  11.770  1.00 76.93           C
ATOM   1158  ND1 HIS A 632      21.795  24.536  14.852  1.00 76.93           N
ATOM   1159  CG  HIS A 632      21.981  25.777  14.286  1.00 76.93           C
ATOM   1160  CB  HIS A 632      22.885  26.050  13.122  1.00 76.93           C
ATOM   1161  NE2 HIS A 632      20.505  25.951  15.983  1.00 76.93           N
ATOM   1162  CD2 HIS A 632      21.187  26.630  14.989  1.00 76.93           C
ATOM   1163  CE1 HIS A 632      20.903  24.698  15.862  1.00 76.93           C
ATOM   1164  C   HIS A 632      23.064  26.388  10.703  1.00 76.93           C
ATOM   1165  O   HIS A 632      22.876  27.539  10.312  1.00 76.93           O
ATOM   1166  N   ALA A 633      24.026  25.605  10.189  1.00 79.05           N
ATOM   1167  CA  ALA A 633      24.985  26.079   9.236  1.00 79.05           C
ATOM   1168  CB  ALA A 633      25.958  24.979   8.779  1.00 79.05           C
ATOM   1169  C   ALA A 633      24.295  26.590   8.025  1.00 79.05           C
ATOM   1170  O   ALA A 633      24.798  27.552   7.444  1.00 79.05           O
ATOM   1171  N   GLN A 634      23.157  25.956   7.637  1.00291.67           N
ATOM   1172  CA  GLN A 634      22.410  26.263   6.442  1.00291.67           C
ATOM   1173  CB  GLN A 634      21.030  25.573   6.395  1.00291.67           C
ATOM   1174  CG  GLN A 634      20.526  25.328   4.969  1.00291.67           C
ATOM   1175  CD  GLN A 634      19.653  24.074   4.984  1.00291.67           C
ATOM   1176  OE1 GLN A 634      18.850  23.853   5.889  1.00291.67           O
ATOM   1177  NE2 GLN A 634      19.840  23.202   3.955  1.00291.67           N
ATOM   1178  C   GLN A 634      22.387  27.755   6.299  1.00291.67           C
ATOM   1179  O   GLN A 634      22.411  28.460   7.306  1.00291.67           O
ATOM   1180  N   THR A 635      22.317  28.254   5.047  1.00326.70           N
ATOM   1181  CA  THR A 635      22.732  29.572   4.630  1.00326.70           C
ATOM   1182  CB  THR A 635      22.780  30.635   5.693  1.00326.70           C
ATOM   1183  OG1 THR A 635      22.782  31.921   5.089  1.00326.70           O
ATOM   1184  CG2 THR A 635      24.083  30.466   6.497  1.00326.70           C
ATOM   1185  C   THR A 635      24.148  29.305   4.231  1.00326.70           C
ATOM   1186  O   THR A 635      24.908  30.175   3.809  1.00326.70           O
ATOM   1187  N   ILE A 636      24.475  28.006   4.355  1.00219.89           N
ATOM   1188  CA  ILE A 636      25.605  27.295   3.848  1.00219.89           C
ATOM   1189  CB  ILE A 636      26.147  26.292   4.842  1.00219.89           C
ATOM   1190  CG2 ILE A 636      24.998  25.396   5.329  1.00219.89           C
ATOM   1191  CG1 ILE A 636      27.341  25.509   4.281  1.00219.89           C
ATOM   1192  CD1 ILE A 636      26.971  24.555   3.142  1.00219.89           C
ATOM   1193  C   ILE A 636      24.890  26.595   2.751  1.00219.89           C
ATOM   1194  O   ILE A 636      23.774  26.140   2.998  1.00219.89           O
ATOM   1195  N   SER A 637      25.493  26.507   1.544  1.00144.31           N
ATOM   1196  CA  SER A 637      24.787  26.123   0.350  1.00144.31           C
ATOM   1197  CB  SER A 637      25.697  25.815  -0.844  1.00144.31           C
ATOM   1198  OG  SER A 637      26.425  26.977  -1.212  1.00144.31           O
ATOM   1199  C   SER A 637      23.836  24.998   0.574  1.00144.31           C
ATOM   1200  O   SER A 637      24.210  23.845   0.789  1.00144.31           O
ATOM   1201  N   GLY A 638      22.541  25.365   0.505  1.00 74.96           N
ATOM   1202  CA  GLY A 638      21.445  24.481   0.740  1.00 74.96           C
ATOM   1203  C   GLY A 638      20.692  24.379  -0.540  1.00 74.96           C
ATOM   1204  O   GLY A 638      20.244  23.298  -0.921  1.00 74.96           O
ATOM   1205  N   HIS A 639      20.522  25.521  -1.235  1.00126.64           N
ATOM   1206  CA  HIS A 639      19.854  25.473  -2.499  1.00126.64           C
ATOM   1207  ND1 HIS A 639      17.733  26.926  -4.655  1.00126.64           N
ATOM   1208  CG  HIS A 639      19.098  26.801  -4.522  1.00126.64           C
ATOM   1209  CB  HIS A 639      19.819  26.838  -3.207  1.00126.64           C
ATOM   1210  NE2 HIS A 639      18.550  26.675  -6.707  1.00126.64           N
ATOM   1211  CD2 HIS A 639      19.581  26.648  -5.785  1.00126.64           C
ATOM   1212  CE1 HIS A 639      17.460  26.844  -5.981  1.00126.64           C
ATOM   1213  C   HIS A 639      20.697  24.558  -3.313  1.00126.64           C
ATOM   1214  O   HIS A 639      20.201  23.645  -3.971  1.00126.64           O
ATOM   1215  N   ALA A 640      22.020  24.782  -3.255  1.00208.40           N
ATOM   1216  CA  ALA A 640      22.931  23.893  -3.901  1.00208.40           C
ATOM   1217  CB  ALA A 640      24.010  24.606  -4.732  1.00208.40           C
ATOM   1218  C   ALA A 640      23.619  23.190  -2.781  1.00208.40           C
ATOM   1219  O   ALA A 640      24.114  23.824  -1.859  1.00208.40           O
ATOM   1220  N   LEU A 641      23.689  21.855  -2.852  1.00328.38           N
ATOM   1221  CA  LEU A 641      24.252  21.001  -1.844  1.00328.38           C
ATOM   1222  CB  LEU A 641      24.365  19.599  -2.522  1.00328.38           C
ATOM   1223  CG  LEU A 641      25.145  18.398  -1.930  1.00328.38           C
ATOM   1224  CD1 LEU A 641      24.536  17.701  -0.720  1.00328.38           C
ATOM   1225  CD2 LEU A 641      25.481  17.398  -3.045  1.00328.38           C
ATOM   1226  C   LEU A 641      25.598  21.559  -1.435  1.00328.38           C
ATOM   1227  O   LEU A 641      26.465  21.710  -2.292  1.00328.38           O
ATOM   1228  N   ARG A 642      25.793  21.985  -0.145  1.00233.25           N
ATOM   1229  CA  ARG A 642      27.141  22.272   0.209  1.00233.25           C
ATOM   1230  CB  ARG A 642      27.596  23.704  -0.061  1.00233.25           C
ATOM   1231  CG  ARG A 642      27.858  23.954  -1.548  1.00233.25           C
ATOM   1232  CD  ARG A 642      28.880  23.008  -2.171  1.00233.25           C
ATOM   1233  NE  ARG A 642      29.267  23.587  -3.492  1.00233.25           N
ATOM   1234  CZ  ARG A 642      28.637  23.206  -4.642  1.00233.25           C
ATOM   1235  NH1 ARG A 642      27.648  22.266  -4.609  1.00233.25           N
ATOM   1236  NH2 ARG A 642      29.002  23.767  -5.832  1.00233.25           N
ATOM   1237  C   ARG A 642      27.575  21.897   1.611  1.00233.25           C
ATOM   1238  O   ARG A 642      28.510  22.510   2.125  1.00233.25           O
ATOM   1239  N   ILE A 643      26.980  20.874   2.266  1.00114.94           N
ATOM   1240  CA  ILE A 643      27.513  20.434   3.538  1.00114.94           C
ATOM   1241  CB  ILE A 643      26.549  20.554   4.683  1.00114.94           C
ATOM   1242  CG2 ILE A 643      27.177  19.837   5.890  1.00114.94           C
ATOM   1243  CG1 ILE A 643      26.207  22.022   4.971  1.00114.94           C
ATOM   1244  CD1 ILE A 643      27.402  22.818   5.485  1.00114.94           C
ATOM   1245  C   ILE A 643      27.768  18.963   3.386  1.00114.94           C
ATOM   1246  O   ILE A 643      26.867  18.211   3.022  1.00114.94           O
ATOM   1247  N   LEU A 644      29.005  18.506   3.667  1.00 57.72           N
ATOM   1248  CA  LEU A 644      29.318  17.109   3.535  1.00 57.72           C
ATOM   1249  CB  LEU A 644      30.690  16.858   2.885  1.00 57.72           C
ATOM   1250  CG  LEU A 644      31.081  15.372   2.787  1.00 57.72           C
ATOM   1251  CD1 LEU A 644      30.134  14.596   1.858  1.00 57.72           C
ATOM   1252  CD2 LEU A 644      32.564  15.215   2.407  1.00 57.72           C
ATOM   1253  C   LEU A 644      29.382  16.498   4.900  1.00 57.72           C
ATOM   1254  O   LEU A 644      30.078  17.000   5.782  1.00 57.72           O
ATOM   1255  N   ILE A 645      28.629  15.396   5.116  1.00117.07           N
ATOM   1256  CA  ILE A 645      28.719  14.704   6.370  1.00117.07           C
ATOM   1257  CB  ILE A 645      27.416  14.534   7.108  1.00117.07           C
ATOM   1258  CG2 ILE A 645      27.641  13.484   8.206  1.00117.07           C
ATOM   1259  CG1 ILE A 645      26.883  15.867   7.658  1.00117.07           C
ATOM   1260  CD1 ILE A 645      26.341  16.813   6.596  1.00117.07           C
ATOM   1261  C   ILE A 645      29.238  13.322   6.113  1.00117.07           C
ATOM   1262  O   ILE A 645      28.574  12.484   5.504  1.00117.07           O
ATOM   1263  N   VAL A 646      30.465  13.055   6.595  1.00 62.51           N
ATOM   1264  CA  VAL A 646      31.045  11.748   6.518  1.00 62.51           C
ATOM   1265  CB  VAL A 646      32.517  11.785   6.216  1.00 62.51           C
ATOM   1266  CG1 VAL A 646      33.066  10.351   6.212  1.00 62.51           C
ATOM   1267  CG2 VAL A 646      32.726  12.523   4.883  1.00 62.51           C
ATOM   1268  C   VAL A 646      30.869  11.182   7.901  1.00 62.51           C
ATOM   1269  O   VAL A 646      31.140  11.864   8.888  1.00 62.51           O
ATOM   1270  N   ASP A 647      30.369   9.933   8.012  1.00 92.31           N
ATOM   1271  CA  ASP A 647      30.111   9.320   9.294  1.00 92.31           C
ATOM   1272  CB  ASP A 647      28.605   9.016   9.457  1.00 92.31           C
ATOM   1273  CG  ASP A 647      28.272   8.542  10.866  1.00 92.31           C
ATOM   1274  OD1 ASP A 647      29.016   7.682  11.406  1.00 92.31           O
ATOM   1275  OD2 ASP A 647      27.252   9.035  11.419  1.00 92.31           O
ATOM   1276  C   ASP A 647      30.855   8.007   9.345  1.00 92.31           C
ATOM   1277  O   ASP A 647      30.318   6.967   8.971  1.00 92.31           O
ATOM   1278  N   TRP A 648      32.128   8.034   9.790  1.00212.68           N
ATOM   1279  CA  TRP A 648      33.016   6.896   9.858  1.00212.68           C
ATOM   1280  CB  TRP A 648      34.515   7.203   9.646  1.00212.68           C
ATOM   1281  CG  TRP A 648      35.223   8.146  10.587  1.00212.68           C
ATOM   1282  CD2 TRP A 648      36.105   9.173  10.112  1.00212.68           C
ATOM   1283  CD1 TRP A 648      35.249   8.210  11.950  1.00212.68           C
ATOM   1284  NE1 TRP A 648      36.104   9.211  12.354  1.00212.68           N
ATOM   1285  CE2 TRP A 648      36.636   9.812  11.230  1.00212.68           C
ATOM   1286  CE3 TRP A 648      36.450   9.544   8.842  1.00212.68           C
ATOM   1287  CZ2 TRP A 648      37.526  10.838  11.094  1.00212.68           C
ATOM   1288  CZ3 TRP A 648      37.339  10.587   8.704  1.00212.68           C
ATOM   1289  CH2 TRP A 648      37.865  11.219   9.812  1.00212.68           C
ATOM   1290  C   TRP A 648      32.832   5.995  11.052  1.00212.68           C
ATOM   1291  O   TRP A 648      33.613   5.064  11.241  1.00212.68           O
ATOM   1292  N   ASP A 649      31.918   6.324  11.978  1.00113.40           N
ATOM   1293  CA  ASP A 649      31.632   5.436  13.075  1.00113.40           C
ATOM   1294  CB  ASP A 649      30.392   5.960  13.803  1.00113.40           C
ATOM   1295  CG  ASP A 649      30.040   5.074  14.956  1.00113.40           C
ATOM   1296  OD1 ASP A 649      30.905   4.826  15.839  1.00113.40           O
ATOM   1297  OD2 ASP A 649      28.864   4.628  14.937  1.00113.40           O
ATOM   1298  C   ASP A 649      31.314   4.102  12.442  1.00113.40           C
ATOM   1299  O   ASP A 649      30.898   4.043  11.290  1.00113.40           O
ATOM   1300  N   VAL A 650      31.541   2.973  13.146  1.00177.39           N
ATOM   1301  CA  VAL A 650      31.308   1.690  12.537  1.00177.39           C
ATOM   1302  CB  VAL A 650      31.633   0.456  13.327  1.00177.39           C
ATOM   1303  CG1 VAL A 650      33.124   0.385  13.543  1.00177.39           C
ATOM   1304  CG2 VAL A 650      30.814   0.420  14.616  1.00177.39           C
ATOM   1305  C   VAL A 650      29.854   1.505  12.256  1.00177.39           C
ATOM   1306  O   VAL A 650      29.496   0.787  11.328  1.00177.39           O
ATOM   1307  N   HIS A 651      28.978   2.077  13.098  1.00104.85           N
ATOM   1308  CA  HIS A 651      27.566   1.857  12.976  1.00104.85           C
ATOM   1309  ND1 HIS A 651      28.457   1.252  16.092  1.00104.85           N
ATOM   1310  CG  HIS A 651      27.328   1.045  15.331  1.00104.85           C
ATOM   1311  CB  HIS A 651      26.822   2.014  14.310  1.00104.85           C
ATOM   1312  NE2 HIS A 651      27.661  -0.743  16.667  1.00104.85           N
ATOM   1313  CD2 HIS A 651      26.854  -0.177  15.695  1.00104.85           C
ATOM   1314  CE1 HIS A 651      28.610   0.151  16.872  1.00104.85           C
ATOM   1315  C   HIS A 651      26.960   2.824  12.015  1.00104.85           C
ATOM   1316  O   HIS A 651      27.574   3.817  11.644  1.00104.85           O
ATOM   1317  N   HIS A 652      25.727   2.525  11.556  1.00 95.94           N
ATOM   1318  CA  HIS A 652      25.027   3.399  10.653  1.00 95.94           C
ATOM   1319  ND1 HIS A 652      21.757   3.707   8.989  1.00 95.94           N
ATOM   1320  CG  HIS A 652      23.125   3.555   8.953  1.00 95.94           C
ATOM   1321  CB  HIS A 652      23.886   2.685   9.907  1.00 95.94           C
ATOM   1322  NE2 HIS A 652      22.491   4.962   7.309  1.00 95.94           N
ATOM   1323  CD2 HIS A 652      23.558   4.330   7.922  1.00 95.94           C
ATOM   1324  CE1 HIS A 652      21.431   4.556   7.983  1.00 95.94           C
ATOM   1325  C   HIS A 652      24.473   4.562  11.425  1.00 95.94           C
ATOM   1326  O   HIS A 652      23.968   4.396  12.535  1.00 95.94           O
ATOM   1327  N   GLY A 653      24.550   5.778  10.833  1.00 74.67           N
ATOM   1328  CA  GLY A 653      24.093   6.979  11.483  1.00 74.67           C
ATOM   1329  C   GLY A 653      22.665   7.200  11.120  1.00 74.67           C
ATOM   1330  O   GLY A 653      22.323   8.103  10.361  1.00 74.67           O
ATOM   1331  N   ASN A 654      21.795   6.428  11.779  1.00202.06           N
ATOM   1332  CA  ASN A 654      20.382   6.350  11.562  1.00202.06           C
ATOM   1333  CB  ASN A 654      19.799   5.518  12.710  1.00202.06           C
ATOM   1334  CG  ASN A 654      18.492   4.946  12.273  1.00202.06           C
ATOM   1335  OD1 ASN A 654      18.515   4.244  11.268  1.00202.06           O
ATOM   1336  ND2 ASN A 654      17.378   5.218  13.005  1.00202.06           N
ATOM   1337  C   ASN A 654      19.765   7.707  11.711  1.00202.06           C
ATOM   1338  O   ASN A 654      18.926   8.118  10.909  1.00202.06           O
ATOM   1339  N   GLY A 655      20.145   8.428  12.778  1.00 40.45           N
ATOM   1340  CA  GLY A 655      19.578   9.723  13.035  1.00 40.45           C
ATOM   1341  C   GLY A 655      19.945  10.675  11.936  1.00 40.45           C
ATOM   1342  O   GLY A 655      19.103  11.427  11.448  1.00 40.45           O
ATOM   1343  N   THR A 656      21.225  10.652  11.520  1.00 66.67           N
ATOM   1344  CA  THR A 656      21.782  11.558  10.552  1.00 66.67           C
ATOM   1345  CB  THR A 656      23.262  11.374  10.422  1.00 66.67           C
ATOM   1346  OG1 THR A 656      23.865  11.523  11.697  1.00 66.67           O
ATOM   1347  CG2 THR A 656      23.819  12.431   9.452  1.00 66.67           C
ATOM   1348  C   THR A 656      21.181  11.350   9.193  1.00 66.67           C
ATOM   1349  O   THR A 656      20.959  12.303   8.448  1.00 66.67           O
ATOM   1350  N   GLN A 657      20.941  10.088   8.804  1.00 60.68           N
ATOM   1351  CA  GLN A 657      20.388   9.841   7.504  1.00 60.68           C
ATOM   1352  CB  GLN A 657      20.315   8.345   7.156  1.00 60.68           C
ATOM   1353  CG  GLN A 657      19.749   8.076   5.760  1.00 60.68           C
ATOM   1354  CD  GLN A 657      19.859   6.584   5.482  1.00 60.68           C
ATOM   1355  OE1 GLN A 657      18.924   5.818   5.712  1.00 60.68           O
ATOM   1356  NE2 GLN A 657      21.044   6.155   4.972  1.00 60.68           N
ATOM   1357  C   GLN A 657      19.003  10.410   7.448  1.00 60.68           C
ATOM   1358  O   GLN A 657      18.618  11.041   6.464  1.00 60.68           O
ATOM   1359  N   HIS A 658      18.230  10.216   8.531  1.00 77.32           N
ATOM   1360  CA  HIS A 658      16.856  10.622   8.594  1.00 77.32           C
ATOM   1361  ND1 HIS A 658      13.705   9.780   9.394  1.00 77.32           N
ATOM   1362  CG  HIS A 658      14.710  10.542   9.948  1.00 77.32           C
ATOM   1363  CB  HIS A 658      16.167  10.182   9.897  1.00 77.32           C
ATOM   1364  NE2 HIS A 658      12.723  11.543  10.328  1.00 77.32           N
ATOM   1365  CD2 HIS A 658      14.092  11.615  10.514  1.00 77.32           C
ATOM   1366  CE1 HIS A 658      12.539  10.424   9.651  1.00 77.32           C
ATOM   1367  C   HIS A 658      16.725  12.111   8.508  1.00 77.32           C
ATOM   1368  O   HIS A 658      15.856  12.602   7.789  1.00 77.32           O
ATOM   1369  N   MET A 659      17.579  12.888   9.211  1.00176.18           N
ATOM   1370  CA  MET A 659      17.285  14.295   9.205  1.00176.18           C
ATOM   1371  CB  MET A 659      18.055  15.228  10.165  1.00176.18           C
ATOM   1372  CG  MET A 659      19.570  15.277  10.043  1.00176.18           C
ATOM   1373  SD  MET A 659      20.398  14.186  11.222  1.00176.18           S
ATOM   1374  CE  MET A 659      22.061  14.515  10.573  1.00176.18           C
ATOM   1375  C   MET A 659      17.361  14.896   7.832  1.00176.18           C
ATOM   1376  O   MET A 659      16.567  15.778   7.516  1.00176.18           O
ATOM   1377  N   PHE A 660      18.365  14.494   7.034  1.00146.44           N
ATOM   1378  CA  PHE A 660      18.699  14.932   5.699  1.00146.44           C
ATOM   1379  CB  PHE A 660      20.216  15.022   5.478  1.00146.44           C
ATOM   1380  CG  PHE A 660      20.673  16.052   6.460  1.00146.44           C
ATOM   1381  CD1 PHE A 660      20.426  17.392   6.254  1.00146.44           C
ATOM   1382  CD2 PHE A 660      21.350  15.673   7.596  1.00146.44           C
ATOM   1383  CE1 PHE A 660      20.845  18.337   7.164  1.00146.44           C
ATOM   1384  CE2 PHE A 660      21.773  16.611   8.509  1.00146.44           C
ATOM   1385  CZ  PHE A 660      21.521  17.945   8.296  1.00146.44           C
ATOM   1386  C   PHE A 660      18.065  14.182   4.550  1.00146.44           C
ATOM   1387  O   PHE A 660      18.355  14.495   3.397  1.00146.44           O
ATOM   1388  N   GLU A 661      17.276  13.120   4.792  1.00111.86           N
ATOM   1389  CA  GLU A 661      16.835  12.242   3.732  1.00111.86           C
ATOM   1390  CB  GLU A 661      15.785  11.223   4.209  1.00111.86           C
ATOM   1391  CG  GLU A 661      16.330  10.196   5.204  1.00111.86           C
ATOM   1392  CD  GLU A 661      15.191   9.261   5.585  1.00111.86           C
ATOM   1393  OE1 GLU A 661      14.061   9.462   5.065  1.00111.86           O
ATOM   1394  OE2 GLU A 661      15.438   8.333   6.400  1.00111.86           O
ATOM   1395  C   GLU A 661      16.224  12.988   2.567  1.00111.86           C
ATOM   1396  O   GLU A 661      16.264  12.490   1.444  1.00111.86           O
ATOM   1397  N   ASP A 662      15.521  14.108   2.811  1.00152.91           N
ATOM   1398  CA  ASP A 662      14.912  14.947   1.803  1.00152.91           C
ATOM   1399  CB  ASP A 662      13.715  15.733   2.375  1.00152.91           C
ATOM   1400  CG  ASP A 662      12.899  16.327   1.233  1.00152.91           C
ATOM   1401  OD1 ASP A 662      13.106  15.906   0.065  1.00152.91           O
ATOM   1402  OD2 ASP A 662      12.043  17.207   1.521  1.00152.91           O
ATOM   1403  C   ASP A 662      15.831  15.969   1.159  1.00152.91           C
ATOM   1404  O   ASP A 662      15.599  16.363   0.017  1.00152.91           O
ATOM   1405  N   ASP A 663      16.869  16.463   1.873  1.00 81.78           N
ATOM   1406  CA  ASP A 663      17.617  17.630   1.448  1.00 81.78           C
ATOM   1407  CB  ASP A 663      18.073  18.468   2.662  1.00 81.78           C
ATOM   1408  CG  ASP A 663      18.606  19.825   2.220  1.00 81.78           C
ATOM   1409  OD1 ASP A 663      18.837  20.010   0.996  1.00 81.78           O
ATOM   1410  OD2 ASP A 663      18.793  20.697   3.112  1.00 81.78           O
ATOM   1411  C   ASP A 663      18.838  17.283   0.642  1.00 81.78           C
ATOM   1412  O   ASP A 663      19.767  16.637   1.122  1.00 81.78           O
ATOM   1413  N   PRO A 664      18.826  17.735  -0.591  1.00180.12           N
ATOM   1414  CA  PRO A 664      19.910  17.533  -1.522  1.00180.12           C
ATOM   1415  CD  PRO A 664      17.558  17.939  -1.270  1.00180.12           C
ATOM   1416  CB  PRO A 664      19.345  17.861  -2.901  1.00180.12           C
ATOM   1417  CG  PRO A 664      17.834  17.649  -2.750  1.00180.12           C
ATOM   1418  C   PRO A 664      21.113  18.369  -1.232  1.00180.12           C
ATOM   1419  O   PRO A 664      22.123  18.146  -1.894  1.00180.12           O
ATOM   1420  N   SER A 665      21.001  19.382  -0.346  1.00 71.57           N
ATOM   1421  CA  SER A 665      22.067  20.286  -0.007  1.00 71.57           C
ATOM   1422  CB  SER A 665      21.576  21.544   0.723  1.00 71.57           C
ATOM   1423  OG  SER A 665      21.118  21.224   2.028  1.00 71.57           O
ATOM   1424  C   SER A 665      23.070  19.633   0.895  1.00 71.57           C
ATOM   1425  O   SER A 665      24.222  20.057   0.951  1.00 71.57           O
ATOM   1426  N   VAL A 666      22.684  18.578   1.633  1.00 81.65           N
ATOM   1427  CA  VAL A 666      23.615  17.963   2.540  1.00 81.65           C
ATOM   1428  CB  VAL A 666      23.068  17.930   3.938  1.00 81.65           C
ATOM   1429  CG1 VAL A 666      24.009  17.100   4.821  1.00 81.65           C
ATOM   1430  CG2 VAL A 666      22.860  19.382   4.420  1.00 81.65           C
ATOM   1431  C   VAL A 666      23.908  16.546   2.117  1.00 81.65           C
ATOM   1432  O   VAL A 666      23.081  15.641   2.259  1.00 81.65           O
ATOM   1433  N   LEU A 667      25.152  16.314   1.646  1.00 88.29           N
ATOM   1434  CA  LEU A 667      25.558  15.021   1.168  1.00 88.29           C
ATOM   1435  CB  LEU A 667      26.748  15.114   0.195  1.00 88.29           C
ATOM   1436  CG  LEU A 667      27.302  13.754  -0.260  1.00 88.29           C
ATOM   1437  CD1 LEU A 667      26.217  12.893  -0.925  1.00 88.29           C
ATOM   1438  CD2 LEU A 667      28.539  13.943  -1.153  1.00 88.29           C
ATOM   1439  C   LEU A 667      25.964  14.187   2.349  1.00 88.29           C
ATOM   1440  O   LEU A 667      26.962  14.450   3.017  1.00 88.29           O
ATOM   1441  N   TYR A 668      25.199  13.114   2.617  1.00169.82           N
ATOM   1442  CA  TYR A 668      25.459  12.274   3.751  1.00169.82           C
ATOM   1443  CB  TYR A 668      24.175  11.951   4.541  1.00169.82           C
ATOM   1444  CG  TYR A 668      24.472  10.956   5.610  1.00169.82           C
ATOM   1445  CD1 TYR A 668      24.975  11.358   6.826  1.00169.82           C
ATOM   1446  CD2 TYR A 668      24.250   9.616   5.390  1.00169.82           C
ATOM   1447  CE1 TYR A 668      25.246  10.436   7.810  1.00169.82           C
ATOM   1448  CE2 TYR A 668      24.518   8.691   6.371  1.00169.82           C
ATOM   1449  CZ  TYR A 668      25.016   9.100   7.585  1.00169.82           C
ATOM   1450  OH  TYR A 668      25.292   8.152   8.593  1.00169.82           O
ATOM   1451  C   TYR A 668      26.064  10.992   3.268  1.00169.82           C
ATOM   1452  O   TYR A 668      25.528  10.335   2.376  1.00169.82           O
ATOM   1453  N   VAL A 669      27.239  10.629   3.831  1.00111.78           N
ATOM   1454  CA  VAL A 669      27.882   9.397   3.454  1.00111.78           C
ATOM   1455  CB  VAL A 669      29.154   9.600   2.686  1.00111.78           C
ATOM   1456  CG1 VAL A 669      28.821  10.303   1.359  1.00111.78           C
ATOM   1457  CG2 VAL A 669      30.142  10.378   3.572  1.00111.78           C
ATOM   1458  C   VAL A 669      28.240   8.646   4.703  1.00111.78           C
ATOM   1459  O   VAL A 669      28.608   9.250   5.711  1.00111.78           O
ATOM   1460  N   SER A 670      28.136   7.294   4.674  1.00133.91           N
ATOM   1461  CA  SER A 670      28.455   6.556   5.865  1.00133.91           C
ATOM   1462  CB  SER A 670      27.243   6.196   6.739  1.00133.91           C
ATOM   1463  OG  SER A 670      26.545   5.098   6.176  1.00133.91           O
ATOM   1464  C   SER A 670      29.142   5.257   5.553  1.00133.91           C
ATOM   1465  O   SER A 670      28.629   4.414   4.818  1.00133.91           O
ATOM   1466  N   LEU A 671      30.334   5.058   6.153  1.00110.93           N
ATOM   1467  CA  LEU A 671      31.032   3.809   6.042  1.00110.93           C
ATOM   1468  CB  LEU A 671      32.567   3.936   6.002  1.00110.93           C
ATOM   1469  CG  LEU A 671      33.102   4.693   4.771  1.00110.93           C
ATOM   1470  CD1 LEU A 671      32.755   6.189   4.831  1.00110.93           C
ATOM   1471  CD2 LEU A 671      34.601   4.431   4.566  1.00110.93           C
ATOM   1472  C   LEU A 671      30.689   3.036   7.280  1.00110.93           C
ATOM   1473  O   LEU A 671      30.980   3.481   8.392  1.00110.93           O
ATOM   1474  N   HIS A 672      30.056   1.851   7.119  1.00 84.02           N
ATOM   1475  CA  HIS A 672      29.638   1.111   8.279  1.00 84.02           C
ATOM   1476  ND1 HIS A 672      26.984   2.512   6.812  1.00 84.02           N
ATOM   1477  CG  HIS A 672      27.207   1.475   7.689  1.00 84.02           C
ATOM   1478  CB  HIS A 672      28.239   1.518   8.777  1.00 84.02           C
ATOM   1479  NE2 HIS A 672      25.570   0.894   6.248  1.00 84.02           N
ATOM   1480  CD2 HIS A 672      26.334   0.494   7.331  1.00 84.02           C
ATOM   1481  CE1 HIS A 672      25.997   2.113   5.972  1.00 84.02           C
ATOM   1482  C   HIS A 672      29.585  -0.362   8.002  1.00 84.02           C
ATOM   1483  O   HIS A 672      29.686  -0.815   6.864  1.00 84.02           O
ATOM   1484  N   ARG A 673      29.428  -1.146   9.091  1.00133.53           N
ATOM   1485  CA  ARG A 673      29.310  -2.576   9.056  1.00133.53           C
ATOM   1486  CB  ARG A 673      29.835  -3.192  10.366  1.00133.53           C
ATOM   1487  CG  ARG A 673      29.772  -4.713  10.459  1.00133.53           C
ATOM   1488  CD  ARG A 673      30.313  -5.237  11.792  1.00133.53           C
ATOM   1489  NE  ARG A 673      30.203  -6.721  11.769  1.00133.53           N
ATOM   1490  CZ  ARG A 673      30.626  -7.463  12.834  1.00133.53           C
ATOM   1491  NH1 ARG A 673      31.156  -6.849  13.931  1.00133.53           N
ATOM   1492  NH2 ARG A 673      30.510  -8.822  12.797  1.00133.53           N
ATOM   1493  C   ARG A 673      27.835  -2.867   8.948  1.00133.53           C
ATOM   1494  O   ARG A 673      27.067  -2.539   9.855  1.00133.53           O
ATOM   1495  N   TYR A 674      27.394  -3.304   7.742  1.00200.36           N
ATOM   1496  CA  TYR A 674      26.027  -3.674   7.462  1.00200.36           C
ATOM   1497  CB  TYR A 674      25.665  -3.280   6.015  1.00200.36           C
ATOM   1498  CG  TYR A 674      24.201  -3.424   5.772  1.00200.36           C
ATOM   1499  CD1 TYR A 674      23.318  -2.543   6.349  1.00200.36           C
ATOM   1500  CD2 TYR A 674      23.706  -4.439   4.986  1.00200.36           C
ATOM   1501  CE1 TYR A 674      21.965  -2.658   6.135  1.00200.36           C
ATOM   1502  CE2 TYR A 674      22.353  -4.558   4.767  1.00200.36           C
ATOM   1503  CZ  TYR A 674      21.480  -3.667   5.340  1.00200.36           C
ATOM   1504  OH  TYR A 674      20.092  -3.787   5.116  1.00200.36           O
ATOM   1505  C   TYR A 674      25.691  -5.124   7.705  1.00200.36           C
ATOM   1506  O   TYR A 674      24.726  -5.444   8.397  1.00200.36           O
ATOM   1507  N   ASP A 675      26.507  -6.040   7.131  1.00112.86           N
ATOM   1508  CA  ASP A 675      26.330  -7.470   7.212  1.00112.86           C
ATOM   1509  CB  ASP A 675      26.536  -8.041   8.620  1.00112.86           C
ATOM   1510  CG  ASP A 675      27.979  -7.875   9.057  1.00112.86           C
ATOM   1511  OD1 ASP A 675      28.910  -8.235   8.289  1.00112.86           O
ATOM   1512  OD2 ASP A 675      28.160  -7.387  10.201  1.00112.86           O
ATOM   1513  C   ASP A 675      24.949  -7.880   6.790  1.00112.86           C
ATOM   1514  O   ASP A 675      24.383  -8.815   7.353  1.00112.86           O
ATOM   1515  N   HIS A 676      24.383  -7.241   5.752  1.00103.12           N
ATOM   1516  CA  HIS A 676      23.068  -7.600   5.294  1.00103.12           C
ATOM   1517  ND1 HIS A 676      25.088  -9.515   3.394  1.00103.12           N
ATOM   1518  CG  HIS A 676      23.747  -9.212   3.454  1.00103.12           C
ATOM   1519  CB  HIS A 676      22.981  -9.032   4.732  1.00103.12           C
ATOM   1520  NE2 HIS A 676      24.377  -9.363   1.293  1.00103.12           N
ATOM   1521  CD2 HIS A 676      23.328  -9.123   2.162  1.00103.12           C
ATOM   1522  CE1 HIS A 676      25.413  -9.594   2.079  1.00103.12           C
ATOM   1523  C   HIS A 676      22.044  -7.466   6.387  1.00103.12           C
ATOM   1524  O   HIS A 676      21.183  -8.332   6.544  1.00103.12           O
ATOM   1525  N   GLY A 677      22.114  -6.377   7.178  1.00 35.23           N
ATOM   1526  CA  GLY A 677      21.089  -6.061   8.141  1.00 35.23           C
ATOM   1527  C   GLY A 677      21.213  -6.862   9.405  1.00 35.23           C
ATOM   1528  O   GLY A 677      20.306  -6.861  10.235  1.00 35.23           O
ATOM   1529  N   THR A 678      22.312  -7.608   9.583  1.00136.47           N
ATOM   1530  CA  THR A 678      22.470  -8.366  10.793  1.00136.47           C
ATOM   1531  CB  THR A 678      23.506  -9.445  10.705  1.00136.47           C
ATOM   1532  OG1 THR A 678      24.800  -8.872  10.618  1.00136.47           O
ATOM   1533  CG2 THR A 678      23.222 -10.303   9.461  1.00136.47           C
ATOM   1534  C   THR A 678      22.876  -7.470  11.931  1.00136.47           C
ATOM   1535  O   THR A 678      22.645  -7.785  13.094  1.00136.47           O
ATOM   1536  N   PHE A 679      23.513  -6.326  11.632  1.00103.47           N
ATOM   1537  CA  PHE A 679      24.197  -5.541  12.629  1.00103.47           C
ATOM   1538  CB  PHE A 679      25.521  -5.035  12.026  1.00103.47           C
ATOM   1539  CG  PHE A 679      26.486  -4.661  13.090  1.00103.47           C
ATOM   1540  CD1 PHE A 679      27.129  -5.648  13.802  1.00103.47           C
ATOM   1541  CD2 PHE A 679      26.777  -3.344  13.350  1.00103.47           C
ATOM   1542  CE1 PHE A 679      28.034  -5.327  14.783  1.00103.47           C
ATOM   1543  CE2 PHE A 679      27.684  -3.018  14.330  1.00103.47           C
ATOM   1544  CZ  PHE A 679      28.310  -4.008  15.049  1.00103.47           C
ATOM   1545  C   PHE A 679      23.374  -4.361  13.103  1.00103.47           C
ATOM   1546  O   PHE A 679      22.325  -4.050  12.541  1.00103.47           O
ATOM   1547  N   PHE A 680      23.834  -3.705  14.209  1.00113.17           N
ATOM   1548  CA  PHE A 680      23.197  -2.543  14.799  1.00113.17           C
ATOM   1549  CB  PHE A 680      23.791  -2.122  16.141  1.00113.17           C
ATOM   1550  CG  PHE A 680      22.809  -1.202  16.774  1.00113.17           C
ATOM   1551  CD1 PHE A 680      21.763  -1.715  17.507  1.00113.17           C
ATOM   1552  CD2 PHE A 680      22.927   0.161  16.644  1.00113.17           C
ATOM   1553  CE1 PHE A 680      20.847  -0.883  18.106  1.00113.17           C
ATOM   1554  CE2 PHE A 680      22.014   0.998  17.241  1.00113.17           C
ATOM   1555  CZ  PHE A 680      20.974   0.478  17.973  1.00113.17           C
ATOM   1556  C   PHE A 680      23.388  -1.442  13.805  1.00113.17           C
ATOM   1557  O   PHE A 680      24.481  -1.330  13.252  1.00113.17           O
ATOM   1558  N   PRO A 681      22.446  -0.569  13.548  1.00228.84           N
ATOM   1559  CA  PRO A 681      21.204  -0.385  14.257  1.00228.84           C
ATOM   1560  CD  PRO A 681      22.444   0.108  12.257  1.00228.84           C
ATOM   1561  CB  PRO A 681      20.442   0.683  13.463  1.00228.84           C
ATOM   1562  CG  PRO A 681      20.997   0.573  12.037  1.00228.84           C
ATOM   1563  C   PRO A 681      20.304  -1.517  14.533  1.00228.84           C
ATOM   1564  O   PRO A 681      20.367  -2.538  13.862  1.00228.84           O
ATOM   1565  N   MET A 682      19.503  -1.379  15.602  1.00266.36           N
ATOM   1566  CA  MET A 682      18.448  -2.321  15.689  1.00266.36           C
ATOM   1567  CB  MET A 682      17.622  -2.212  16.982  1.00266.36           C
ATOM   1568  CG  MET A 682      18.411  -2.588  18.238  1.00266.36           C
ATOM   1569  SD  MET A 682      18.873  -4.344  18.348  1.00266.36           S
ATOM   1570  CE  MET A 682      17.212  -4.918  18.802  1.00266.36           C
ATOM   1571  C   MET A 682      17.625  -1.833  14.555  1.00266.36           C
ATOM   1572  O   MET A 682      17.277  -0.655  14.499  1.00266.36           O
ATOM   1573  N   GLY A 683      17.303  -2.710  13.600  1.00 51.57           N
ATOM   1574  CA  GLY A 683      16.654  -2.197  12.438  1.00 51.57           C
ATOM   1575  C   GLY A 683      17.665  -2.274  11.340  1.00 51.57           C
ATOM   1576  O   GLY A 683      17.271  -2.374  10.178  1.00 51.57           O
ATOM   1577  N   ASP A 684      18.979  -2.215  11.699  1.00145.31           N
ATOM   1578  CA  ASP A 684      20.061  -2.481  10.805  1.00145.31           C
ATOM   1579  CB  ASP A 684      20.230  -3.979  10.470  1.00145.31           C
ATOM   1580  CG  ASP A 684      18.934  -4.524   9.872  1.00145.31           C
ATOM   1581  OD1 ASP A 684      18.040  -4.904  10.674  1.00145.31           O
ATOM   1582  OD2 ASP A 684      18.823  -4.596   8.619  1.00145.31           O
ATOM   1583  C   ASP A 684      19.834  -1.729   9.549  1.00145.31           C
ATOM   1584  O   ASP A 684      19.853  -2.286   8.452  1.00145.31           O
ATOM   1585  N   GLU A 685      19.585  -0.424   9.697  1.00 50.93           N
ATOM   1586  CA  GLU A 685      19.335   0.378   8.552  1.00 50.93           C
ATOM   1587  CB  GLU A 685      18.717   1.753   8.865  1.00 50.93           C
ATOM   1588  CG  GLU A 685      17.281   1.658   9.387  1.00 50.93           C
ATOM   1589  CD  GLU A 685      16.733   3.069   9.543  1.00 50.93           C
ATOM   1590  OE1 GLU A 685      17.373   4.015   9.011  1.00 50.93           O
ATOM   1591  OE2 GLU A 685      15.665   3.220  10.193  1.00 50.93           O
ATOM   1592  C   GLU A 685      20.642   0.595   7.880  1.00 50.93           C
ATOM   1593  O   GLU A 685      21.679   0.121   8.342  1.00 50.93           O
ATOM   1594  N   GLY A 686      20.608   1.288   6.728  1.00 49.88           N
ATOM   1595  CA  GLY A 686      21.838   1.611   6.075  1.00 49.88           C
ATOM   1596  C   GLY A 686      22.121   0.751   4.882  1.00 49.88           C
ATOM   1597  O   GLY A 686      23.279   0.607   4.497  1.00 49.88           O
ATOM   1598  N   ALA A 687      21.092   0.147   4.259  1.00 36.81           N
ATOM   1599  CA  ALA A 687      21.348  -0.619   3.071  1.00 36.81           C
ATOM   1600  CB  ALA A 687      20.106  -1.356   2.541  1.00 36.81           C
ATOM   1601  C   ALA A 687      21.814   0.332   2.002  1.00 36.81           C
ATOM   1602  O   ALA A 687      21.391   1.486   1.956  1.00 36.81           O
ATOM   1603  N   SER A 688      22.700  -0.147   1.100  1.00 76.22           N
ATOM   1604  CA  SER A 688      23.265   0.660   0.051  1.00 76.22           C
ATOM   1605  CB  SER A 688      24.279  -0.110  -0.811  1.00 76.22           C
ATOM   1606  OG  SER A 688      24.799   0.737  -1.825  1.00 76.22           O
ATOM   1607  C   SER A 688      22.159   1.112  -0.850  1.00 76.22           C
ATOM   1608  O   SER A 688      22.269   2.141  -1.517  1.00 76.22           O
ATOM   1609  N   SER A 689      21.056   0.344  -0.878  1.00 82.76           N
ATOM   1610  CA  SER A 689      19.930   0.636  -1.716  1.00 82.76           C
ATOM   1611  CB  SER A 689      18.826  -0.432  -1.623  1.00 82.76           C
ATOM   1612  OG  SER A 689      18.283  -0.461  -0.311  1.00 82.76           O
ATOM   1613  C   SER A 689      19.324   1.949  -1.309  1.00 82.76           C
ATOM   1614  O   SER A 689      18.724   2.632  -2.136  1.00 82.76           O
ATOM   1615  N   GLN A 690      19.442   2.338  -0.023  1.00140.77           N
ATOM   1616  CA  GLN A 690      18.874   3.589   0.405  1.00140.77           C
ATOM   1617  CB  GLN A 690      18.805   3.708   1.937  1.00140.77           C
ATOM   1618  CG  GLN A 690      17.925   2.630   2.576  1.00140.77           C
ATOM   1619  CD  GLN A 690      17.933   2.832   4.083  1.00140.77           C
ATOM   1620  OE1 GLN A 690      18.135   1.884   3.325  1.00140.77           O
ATOM   1621  NE2 GLN A 690      17.604   4.148   3.989  1.00140.77           N
ATOM   1622  C   GLN A 690      19.749   4.704  -0.114  1.00140.77           C
ATOM   1623  O   GLN A 690      20.878   4.883   0.337  1.00140.77           O
ATOM   1624  N   ILE A 691      19.270   5.364  -1.191  1.00261.12           N
ATOM   1625  CA  ILE A 691      19.772   6.503  -1.926  1.00261.12           C
ATOM   1626  CB  ILE A 691      19.468   6.379  -3.410  1.00261.12           C
ATOM   1627  CG2 ILE A 691      19.337   7.758  -4.077  1.00261.12           C
ATOM   1628  CG1 ILE A 691      20.514   5.479  -4.094  1.00261.12           C
ATOM   1629  CD1 ILE A 691      20.533   4.028  -3.634  1.00261.12           C
ATOM   1630  C   ILE A 691      19.387   7.872  -1.417  1.00261.12           C
ATOM   1631  O   ILE A 691      20.065   8.858  -1.700  1.00261.12           O
ATOM   1632  N   GLY A 692      18.216   8.004  -0.771  1.00 57.27           N
ATOM   1633  CA  GLY A 692      17.693   9.289  -0.390  1.00 57.27           C
ATOM   1634  C   GLY A 692      16.300   9.294  -0.943  1.00 57.27           C
ATOM   1635  O   GLY A 692      15.818   8.254  -1.387  1.00 57.27           O
ATOM   1636  N   ARG A 693      15.601  10.450  -0.924  1.00198.89           N
ATOM   1637  CA  ARG A 693      14.266  10.469  -1.467  1.00198.89           C
ATOM   1638  CB  ARG A 693      13.188  10.042  -0.456  1.00198.89           C
ATOM   1639  CG  ARG A 693      13.298   8.577  -0.031  1.00198.89           C
ATOM   1640  CD  ARG A 693      12.227   8.148   0.974  1.00198.89           C
ATOM   1641  NE  ARG A 693      10.923   8.123   0.255  1.00198.89           N
ATOM   1642  CZ  ARG A 693       9.822   7.588   0.858  1.00198.89           C
ATOM   1643  NH1 ARG A 693       9.916   7.077   2.120  1.00198.89           N
ATOM   1644  NH2 ARG A 693       8.626   7.564   0.200  1.00198.89           N
ATOM   1645  C   ARG A 693      13.940  11.868  -1.888  1.00198.89           C
ATOM   1646  O   ARG A 693      14.559  12.824  -1.421  1.00198.89           O
ATOM   1647  N   ALA A 694      12.976  12.023  -2.825  1.00200.66           N
ATOM   1648  CA  ALA A 694      12.570  13.350  -3.190  1.00200.66           C
ATOM   1649  CB  ALA A 694      12.300  14.273  -1.990  1.00200.66           C
ATOM   1650  C   ALA A 694      13.665  13.946  -4.014  1.00200.66           C
ATOM   1651  O   ALA A 694      14.305  13.271  -4.817  1.00200.66           O
ATOM   1652  N   ALA A 695      13.861  15.267  -3.852  1.00 76.34           N
ATOM   1653  CA  ALA A 695      14.890  16.018  -4.513  1.00 76.34           C
ATOM   1654  CB  ALA A 695      14.864  17.510  -4.144  1.00 76.34           C
ATOM   1655  C   ALA A 695      16.217  15.463  -4.078  1.00 76.34           C
ATOM   1656  O   ALA A 695      17.205  15.523  -4.808  1.00 76.34           O
ATOM   1657  N   GLY A 696      16.248  14.944  -2.839  1.00 82.99           N
ATOM   1658  CA  GLY A 696      17.339  14.400  -2.072  1.00 82.99           C
ATOM   1659  C   GLY A 696      17.924  13.136  -2.647  1.00 82.99           C
ATOM   1660  O   GLY A 696      18.893  12.625  -2.092  1.00 82.99           O
ATOM   1661  N   THR A 697      17.286  12.491  -3.644  1.00116.54           N
ATOM   1662  CA  THR A 697      17.820  11.248  -4.143  1.00116.54           C
ATOM   1663  CB  THR A 697      16.965  10.613  -5.202  1.00116.54           C
ATOM   1664  OG1 THR A 697      17.439   9.307  -5.497  1.00116.54           O
ATOM   1665  CG2 THR A 697      17.004  11.491  -6.464  1.00116.54           C
ATOM   1666  C   THR A 697      19.205  11.422  -4.715  1.00116.54           C
ATOM   1667  O   THR A 697      19.490  12.385  -5.427  1.00116.54           O
ATOM   1668  N   GLY A 698      20.108  10.460  -4.395  1.00 49.22           N
ATOM   1669  CA  GLY A 698      21.463  10.433  -4.888  1.00 49.22           C
ATOM   1670  C   GLY A 698      22.412  11.011  -3.872  1.00 49.22           C
ATOM   1671  O   GLY A 698      23.609  10.731  -3.878  1.00 49.22           O
ATOM   1672  N   PHE A 699      21.882  11.851  -2.977  1.00126.76           N
ATOM   1673  CA  PHE A 699      22.567  12.589  -1.951  1.00126.76           C
ATOM   1674  CB  PHE A 699      21.823  13.868  -1.540  1.00126.76           C
ATOM   1675  CG  PHE A 699      21.863  14.731  -2.757  1.00126.76           C
ATOM   1676  CD1 PHE A 699      20.876  14.627  -3.711  1.00126.76           C
ATOM   1677  CD2 PHE A 699      22.892  15.625  -2.960  1.00126.76           C
ATOM   1678  CE1 PHE A 699      20.900  15.409  -4.842  1.00126.76           C
ATOM   1679  CE2 PHE A 699      22.918  16.408  -4.092  1.00126.76           C
ATOM   1680  CZ  PHE A 699      21.924  16.304  -5.034  1.00126.76           C
ATOM   1681  C   PHE A 699      22.903  11.776  -0.733  1.00126.76           C
ATOM   1682  O   PHE A 699      23.558  12.303   0.163  1.00126.76           O
ATOM   1683  N   THR A 700      22.336  10.562  -0.564  1.00 60.17           N
ATOM   1684  CA  THR A 700      22.652   9.763   0.596  1.00 60.17           C
ATOM   1685  CB  THR A 700      21.440   9.333   1.369  1.00 60.17           C
ATOM   1686  OG1 THR A 700      20.712  10.470   1.810  1.00 60.17           O
ATOM   1687  CG2 THR A 700      21.897   8.494   2.574  1.00 60.17           C
ATOM   1688  C   THR A 700      23.350   8.512   0.142  1.00 60.17           C
ATOM   1689  O   THR A 700      22.766   7.694  -0.567  1.00 60.17           O
ATOM   1690  N   VAL A 701      24.622   8.315   0.563  1.00 64.22           N
ATOM   1691  CA  VAL A 701      25.353   7.161   0.118  1.00 64.22           C
ATOM   1692  CB  VAL A 701      26.634   7.532  -0.575  1.00 64.22           C
ATOM   1693  CG1 VAL A 701      27.397   6.252  -0.954  1.00 64.22           C
ATOM   1694  CG2 VAL A 701      26.294   8.439  -1.770  1.00 64.22           C
ATOM   1695  C   VAL A 701      25.726   6.300   1.289  1.00 64.22           C
ATOM   1696  O   VAL A 701      26.471   6.720   2.174  1.00 64.22           O
ATOM   1697  N   ASN A 702      25.234   5.042   1.307  1.00 90.50           N
ATOM   1698  CA  ASN A 702      25.584   4.145   2.373  1.00 90.50           C
ATOM   1699  CB  ASN A 702      24.413   3.277   2.876  1.00 90.50           C
ATOM   1700  CG  ASN A 702      23.437   4.153   3.650  1.00 90.50           C
ATOM   1701  OD1 ASN A 702      22.221   4.035   3.501  1.00 90.50           O
ATOM   1702  ND2 ASN A 702      23.980   5.054   4.512  1.00 90.50           N
ATOM   1703  C   ASN A 702      26.633   3.199   1.872  1.00 90.50           C
ATOM   1704  O   ASN A 702      26.333   2.249   1.148  1.00 90.50           O
ATOM   1705  N   VAL A 703      27.909   3.439   2.244  1.00132.08           N
ATOM   1706  CA  VAL A 703      28.909   2.479   1.892  1.00132.08           C
ATOM   1707  CB  VAL A 703      30.310   3.032   1.812  1.00132.08           C
ATOM   1708  CG1 VAL A 703      30.678   3.741   3.122  1.00132.08           C
ATOM   1709  CG2 VAL A 703      31.257   1.879   1.438  1.00132.08           C
ATOM   1710  C   VAL A 703      28.801   1.411   2.937  1.00132.08           C
ATOM   1711  O   VAL A 703      29.391   1.496   4.013  1.00132.08           O
ATOM   1712  N   ALA A 704      28.028   0.352   2.616  1.00 57.85           N
ATOM   1713  CA  ALA A 704      27.726  -0.659   3.591  1.00 57.85           C
ATOM   1714  CB  ALA A 704      26.240  -1.057   3.613  1.00 57.85           C
ATOM   1715  C   ALA A 704      28.515  -1.897   3.314  1.00 57.85           C
ATOM   1716  O   ALA A 704      28.453  -2.468   2.228  1.00 57.85           O
ATOM   1717  N   TRP A 705      29.242  -2.377   4.341  1.00 81.79           N
ATOM   1718  CA  TRP A 705      30.135  -3.483   4.170  1.00 81.79           C
ATOM   1719  CB  TRP A 705      31.430  -3.265   4.970  1.00 81.79           C
ATOM   1720  CG  TRP A 705      32.082  -1.927   4.677  1.00 81.79           C
ATOM   1721  CD2 TRP A 705      32.903  -1.629   3.536  1.00 81.79           C
ATOM   1722  CD1 TRP A 705      32.007  -0.773   5.402  1.00 81.79           C
ATOM   1723  NE1 TRP A 705      32.726   0.222   4.786  1.00 81.79           N
ATOM   1724  CE2 TRP A 705      33.284  -0.291   3.636  1.00 81.79           C
ATOM   1725  CE3 TRP A 705      33.311  -2.407   2.493  1.00 81.79           C
ATOM   1726  CZ2 TRP A 705      34.079   0.289   2.689  1.00 81.79           C
ATOM   1727  CZ3 TRP A 705      34.110  -1.819   1.538  1.00 81.79           C
ATOM   1728  CH2 TRP A 705      34.487  -0.496   1.634  1.00 81.79           C
ATOM   1729  C   TRP A 705      29.496  -4.754   4.641  1.00 81.79           C
ATOM   1730  O   TRP A 705      28.737  -4.773   5.609  1.00 81.79           O
ATOM   1731  N   ASN A 706      29.777  -5.859   3.919  1.00128.92           N
ATOM   1732  CA  ASN A 706      29.328  -7.170   4.308  1.00128.92           C
ATOM   1733  CB  ASN A 706      28.267  -7.760   3.367  1.00128.92           C
ATOM   1734  CG  ASN A 706      27.892  -9.136   3.899  1.00128.92           C
ATOM   1735  OD1 ASN A 706      28.168 -10.153   3.265  1.00128.92           O
ATOM   1736  ND2 ASN A 706      27.261  -9.175   5.103  1.00128.92           N
ATOM   1737  C   ASN A 706      30.542  -8.071   4.221  1.00128.92           C
ATOM   1738  O   ASN A 706      31.321  -7.911   3.285  1.00128.92           O
ATOM   1739  N   GLY A 707      30.737  -9.041   5.163  1.00118.04           N
ATOM   1740  CA  GLY A 707      31.851  -9.984   5.081  1.00118.04           C
ATOM   1741  C   GLY A 707      32.926  -9.855   6.178  1.00118.04           C
ATOM   1742  O   GLY A 707      32.754  -9.127   7.150  1.00118.04           O
ATOM   1743  N   PRO A 708      34.061 -10.559   6.006  1.00144.31           N
ATOM   1744  CA  PRO A 708      35.157 -10.747   6.971  1.00144.31           C
ATOM   1745  CD  PRO A 708      34.492 -10.872   4.653  1.00144.31           C
ATOM   1746  CB  PRO A 708      36.219 -11.544   6.219  1.00144.31           C
ATOM   1747  CG  PRO A 708      36.002 -11.132   4.753  1.00144.31           C
ATOM   1748  C   PRO A 708      35.718  -9.451   7.477  1.00144.31           C
ATOM   1749  O   PRO A 708      35.435  -8.415   6.885  1.00144.31           O
ATOM   1750  N   ARG A 709      36.512  -9.495   8.576  1.00105.86           N
ATOM   1751  CA  ARG A 709      37.006  -8.313   9.231  1.00105.86           C
ATOM   1752  CB  ARG A 709      37.974  -8.615  10.389  1.00105.86           C
ATOM   1753  CG  ARG A 709      37.310  -9.321  11.572  1.00105.86           C
ATOM   1754  CD  ARG A 709      38.270  -9.623  12.725  1.00105.86           C
ATOM   1755  NE  ARG A 709      39.264 -10.615  12.228  1.00105.86           N
ATOM   1756  CZ  ARG A 709      38.994 -11.951  12.311  1.00105.86           C
ATOM   1757  NH1 ARG A 709      37.815 -12.377  12.850  1.00105.86           N
ATOM   1758  NH2 ARG A 709      39.904 -12.861  11.854  1.00105.86           N
ATOM   1759  C   ARG A 709      37.720  -7.418   8.273  1.00105.86           C
ATOM   1760  O   ARG A 709      38.778  -7.748   7.740  1.00105.86           O
ATOM   1761  N   MET A 710      37.153  -6.211   8.079  1.00134.81           N
ATOM   1762  CA  MET A 710      37.716  -5.237   7.198  1.00134.81           C
ATOM   1763  CB  MET A 710      36.691  -4.241   6.656  1.00134.81           C
ATOM   1764  CG  MET A 710      35.729  -4.921   5.690  1.00134.81           C
ATOM   1765  SD  MET A 710      34.480  -3.816   4.998  1.00134.81           S
ATOM   1766  CE  MET A 710      35.700  -2.740   4.191  1.00134.81           C
ATOM   1767  C   MET A 710      38.775  -4.494   7.936  1.00134.81           C
ATOM   1768  O   MET A 710      38.715  -4.372   9.157  1.00134.81           O
ATOM   1769  N   GLY A 711      39.777  -3.977   7.196  1.00 58.85           N
ATOM   1770  CA  GLY A 711      40.888  -3.295   7.787  1.00 58.85           C
ATOM   1771  C   GLY A 711      41.146  -2.032   7.028  1.00 58.85           C
ATOM   1772  O   GLY A 711      40.324  -1.582   6.230  1.00 58.85           O
ATOM   1773  N   ASP A 712      42.332  -1.436   7.264  1.00143.71           N
ATOM   1774  CA  ASP A 712      42.657  -0.166   6.682  1.00143.71           C
ATOM   1775  CB  ASP A 712      43.908   0.511   7.299  1.00143.71           C
ATOM   1776  CG  ASP A 712      45.116  -0.415   7.381  1.00143.71           C
ATOM   1777  OD1 ASP A 712      44.931  -1.657   7.478  1.00143.71           O
ATOM   1778  OD2 ASP A 712      46.254   0.125   7.388  1.00143.71           O
ATOM   1779  C   ASP A 712      42.666  -0.178   5.180  1.00143.71           C
ATOM   1780  O   ASP A 712      42.087   0.713   4.559  1.00143.71           O
ATOM   1781  N   ALA A 713      43.246  -1.203   4.536  1.00 57.05           N
ATOM   1782  CA  ALA A 713      43.278  -1.202   3.096  1.00 57.05           C
ATOM   1783  CB  ALA A 713      43.958  -2.455   2.519  1.00 57.05           C
ATOM   1784  C   ALA A 713      41.866  -1.173   2.577  1.00 57.05           C
ATOM   1785  O   ALA A 713      41.581  -0.500   1.585  1.00 57.05           O
ATOM   1786  N   ASP A 714      40.946  -1.912   3.233  1.00 59.88           N
ATOM   1787  CA  ASP A 714      39.576  -1.995   2.790  1.00 59.88           C
ATOM   1788  CB  ASP A 714      38.737  -2.973   3.632  1.00 59.88           C
ATOM   1789  CG  ASP A 714      39.196  -4.390   3.320  1.00 59.88           C
ATOM   1790  OD1 ASP A 714      39.991  -4.557   2.357  1.00 59.88           O
ATOM   1791  OD2 ASP A 714      38.759  -5.325   4.043  1.00 59.88           O
ATOM   1792  C   ASP A 714      38.904  -0.654   2.876  1.00 59.88           C
ATOM   1793  O   ASP A 714      38.167  -0.269   1.967  1.00 59.88           O
ATOM   1794  N   TYR A 715      39.095   0.075   3.994  1.00 74.68           N
ATOM   1795  CA  TYR A 715      38.516   1.386   4.118  1.00 74.68           C
ATOM   1796  CB  TYR A 715      38.622   1.983   5.534  1.00 74.68           C
ATOM   1797  CG  TYR A 715      37.525   1.417   6.372  1.00 74.68           C
ATOM   1798  CD1 TYR A 715      36.302   2.048   6.399  1.00 74.68           C
ATOM   1799  CD2 TYR A 715      37.699   0.277   7.122  1.00 74.68           C
ATOM   1800  CE1 TYR A 715      35.267   1.562   7.161  1.00 74.68           C
ATOM   1801  CE2 TYR A 715      36.665  -0.216   7.886  1.00 74.68           C
ATOM   1802  CZ  TYR A 715      35.448   0.425   7.909  1.00 74.68           C
ATOM   1803  OH  TYR A 715      34.388  -0.079   8.695  1.00 74.68           O
ATOM   1804  C   TYR A 715      39.186   2.329   3.173  1.00 74.68           C
ATOM   1805  O   TYR A 715      38.531   3.147   2.528  1.00 74.68           O
ATOM   1806  N   LEU A 716      40.523   2.223   3.061  1.00 62.39           N
ATOM   1807  CA  LEU A 716      41.284   3.106   2.218  1.00 62.39           C
ATOM   1808  CB  LEU A 716      42.791   2.791   2.224  1.00 62.39           C
ATOM   1809  CG  LEU A 716      43.473   3.030   3.584  1.00 62.39           C
ATOM   1810  CD1 LEU A 716      44.972   2.697   3.521  1.00 62.39           C
ATOM   1811  CD2 LEU A 716      43.205   4.452   4.104  1.00 62.39           C
ATOM   1812  C   LEU A 716      40.805   2.970   0.807  1.00 62.39           C
ATOM   1813  O   LEU A 716      40.739   3.951   0.071  1.00 62.39           O
ATOM   1814  N   ALA A 717      40.489   1.740   0.373  1.00 36.20           N
ATOM   1815  CA  ALA A 717      39.998   1.548  -0.961  1.00 36.20           C
ATOM   1816  CB  ALA A 717      39.767   0.066  -1.302  1.00 36.20           C
ATOM   1817  C   ALA A 717      38.679   2.249  -1.092  1.00 36.20           C
ATOM   1818  O   ALA A 717      38.429   2.938  -2.080  1.00 36.20           O
ATOM   1819  N   ALA A 718      37.822   2.131  -0.059  1.00 39.63           N
ATOM   1820  CA  ALA A 718      36.483   2.655  -0.091  1.00 39.63           C
ATOM   1821  CB  ALA A 718      35.714   2.404   1.218  1.00 39.63           C
ATOM   1822  C   ALA A 718      36.536   4.130  -0.307  1.00 39.63           C
ATOM   1823  O   ALA A 718      35.693   4.690  -1.006  1.00 39.63           O
ATOM   1824  N   TRP A 719      37.507   4.809   0.327  1.00 51.37           N
ATOM   1825  CA  TRP A 719      37.634   6.224   0.146  1.00 51.37           C
ATOM   1826  CB  TRP A 719      38.693   6.845   1.069  1.00 51.37           C
ATOM   1827  CG  TRP A 719      38.279   6.826   2.521  1.00 51.37           C
ATOM   1828  CD2 TRP A 719      37.589   7.902   3.176  1.00 51.37           C
ATOM   1829  CD1 TRP A 719      38.444   5.847   3.456  1.00 51.37           C
ATOM   1830  NE1 TRP A 719      37.894   6.243   4.652  1.00 51.37           N
ATOM   1831  CE2 TRP A 719      37.367   7.507   4.495  1.00 51.37           C
ATOM   1832  CE3 TRP A 719      37.174   9.119   2.716  1.00 51.37           C
ATOM   1833  CZ2 TRP A 719      36.722   8.326   5.377  1.00 51.37           C
ATOM   1834  CZ3 TRP A 719      36.526   9.944   3.609  1.00 51.37           C
ATOM   1835  CH2 TRP A 719      36.305   9.555   4.914  1.00 51.37           C
ATOM   1836  C   TRP A 719      38.013   6.504  -1.274  1.00 51.37           C
ATOM   1837  O   TRP A 719      37.403   7.341  -1.938  1.00 51.37           O
ATOM   1838  N   HIS A 720      39.006   5.767  -1.802  1.00115.00           N
ATOM   1839  CA  HIS A 720      39.486   6.065  -3.118  1.00115.00           C
ATOM   1840  ND1 HIS A 720      42.141   6.391  -5.148  1.00115.00           N
ATOM   1841  CG  HIS A 720      41.157   5.455  -4.924  1.00115.00           C
ATOM   1842  CB  HIS A 720      40.610   5.117  -3.568  1.00115.00           C
ATOM   1843  NE2 HIS A 720      41.593   5.559  -7.136  1.00115.00           N
ATOM   1844  CD2 HIS A 720      40.833   4.956  -6.149  1.00115.00           C
ATOM   1845  CE1 HIS A 720      42.364   6.413  -6.486  1.00115.00           C
ATOM   1846  C   HIS A 720      38.368   5.939  -4.109  1.00115.00           C
ATOM   1847  O   HIS A 720      38.199   6.804  -4.965  1.00115.00           O
ATOM   1848  N   ARG A 721      37.625   4.819  -4.066  1.00233.43           N
ATOM   1849  CA  ARG A 721      36.566   4.560  -5.004  1.00233.43           C
ATOM   1850  CB  ARG A 721      36.193   3.068  -5.059  1.00233.43           C
ATOM   1851  CG  ARG A 721      35.068   2.757  -6.049  1.00233.43           C
ATOM   1852  CD  ARG A 721      35.461   2.962  -7.513  1.00233.43           C
ATOM   1853  NE  ARG A 721      36.441   1.897  -7.868  1.00233.43           N
ATOM   1854  CZ  ARG A 721      36.002   0.675  -8.287  1.00233.43           C
ATOM   1855  NH1 ARG A 721      34.664   0.423  -8.376  1.00233.43           N
ATOM   1856  NH2 ARG A 721      36.903  -0.296  -8.620  1.00233.43           N
ATOM   1857  C   ARG A 721      35.264   5.309  -4.805  1.00233.43           C
ATOM   1858  O   ARG A 721      34.657   5.724  -5.788  1.00233.43           O
ATOM   1859  N   LEU A 722      34.680   5.291  -3.582  1.00177.11           N
ATOM   1860  CA  LEU A 722      33.402   5.933  -3.334  1.00177.11           C
ATOM   1861  CB  LEU A 722      32.493   5.029  -2.467  1.00177.11           C
ATOM   1862  CG  LEU A 722      31.073   5.556  -2.148  1.00177.11           C
ATOM   1863  CD1 LEU A 722      31.060   6.654  -1.069  1.00177.11           C
ATOM   1864  CD2 LEU A 722      30.340   5.974  -3.433  1.00177.11           C
ATOM   1865  C   LEU A 722      33.381   7.315  -2.737  1.00177.11           C
ATOM   1866  O   LEU A 722      32.845   8.262  -3.310  1.00177.11           O
ATOM   1867  N   VAL A 723      33.987   7.452  -1.537  1.00 69.71           N
ATOM   1868  CA  VAL A 723      33.804   8.627  -0.721  1.00 69.71           C
ATOM   1869  CB  VAL A 723      34.519   8.537   0.597  1.00 69.71           C
ATOM   1870  CG1 VAL A 723      34.345   9.872   1.345  1.00 69.71           C
ATOM   1871  CG2 VAL A 723      33.985   7.315   1.364  1.00 69.71           C
ATOM   1872  C   VAL A 723      34.309   9.856  -1.398  1.00 69.71           C
ATOM   1873  O   VAL A 723      33.559  10.809  -1.602  1.00 69.71           O
ATOM   1874  N   LEU A 724      35.595   9.846  -1.786  1.00 98.67           N
ATOM   1875  CA  LEU A 724      36.251  10.999  -2.329  1.00 98.67           C
ATOM   1876  CB  LEU A 724      37.768  10.800  -2.500  1.00 98.67           C
ATOM   1877  CG  LEU A 724      38.533  10.694  -1.168  1.00 98.67           C
ATOM   1878  CD1 LEU A 724      38.077   9.476  -0.350  1.00 98.67           C
ATOM   1879  CD2 LEU A 724      40.053  10.722  -1.396  1.00 98.67           C
ATOM   1880  C   LEU A 724      35.704  11.388  -3.665  1.00 98.67           C
ATOM   1881  O   LEU A 724      35.512  12.577  -3.911  1.00 98.67           O
ATOM   1882  N   PRO A 725      35.459  10.462  -4.550  1.00 78.48           N
ATOM   1883  CA  PRO A 725      34.998  10.834  -5.858  1.00 78.48           C
ATOM   1884  CD  PRO A 725      36.178   9.199  -4.563  1.00 78.48           C
ATOM   1885  CB  PRO A 725      35.002   9.545  -6.674  1.00 78.48           C
ATOM   1886  CG  PRO A 725      36.137   8.724  -6.027  1.00 78.48           C
ATOM   1887  C   PRO A 725      33.699  11.575  -5.842  1.00 78.48           C
ATOM   1888  O   PRO A 725      33.587  12.580  -6.543  1.00 78.48           O
ATOM   1889  N   ILE A 726      32.709  11.102  -5.061  1.00 50.38           N
ATOM   1890  CA  ILE A 726      31.430  11.746  -4.975  1.00 50.38           C
ATOM   1891  CB  ILE A 726      30.407  10.929  -4.240  1.00 50.38           C
ATOM   1892  CG2 ILE A 726      29.155  11.799  -4.037  1.00 50.38           C
ATOM   1893  CG1 ILE A 726      30.128   9.621  -5.001  1.00 50.38           C
ATOM   1894  CD1 ILE A 726      29.285   8.620  -4.213  1.00 50.38           C
ATOM   1895  C   ILE A 726      31.569  13.058  -4.270  1.00 50.38           C
ATOM   1896  O   ILE A 726      30.961  14.053  -4.658  1.00 50.38           O
ATOM   1897  N   ALA A 727      32.367  13.085  -3.188  1.00 43.89           N
ATOM   1898  CA  ALA A 727      32.542  14.270  -2.395  1.00 43.89           C
ATOM   1899  CB  ALA A 727      33.437  14.041  -1.165  1.00 43.89           C
ATOM   1900  C   ALA A 727      33.180  15.351  -3.217  1.00 43.89           C
ATOM   1901  O   ALA A 727      32.810  16.516  -3.102  1.00 43.89           O
ATOM   1902  N   TYR A 728      34.175  15.001  -4.053  1.00138.48           N
ATOM   1903  CA  TYR A 728      34.871  15.983  -4.838  1.00138.48           C
ATOM   1904  CB  TYR A 728      36.066  15.396  -5.607  1.00138.48           C
ATOM   1905  CG  TYR A 728      36.693  16.509  -6.374  1.00138.48           C
ATOM   1906  CD1 TYR A 728      37.575  17.369  -5.761  1.00138.48           C
ATOM   1907  CD2 TYR A 728      36.402  16.693  -7.707  1.00138.48           C
ATOM   1908  CE1 TYR A 728      38.156  18.397  -6.466  1.00138.48           C
ATOM   1909  CE2 TYR A 728      36.980  17.720  -8.416  1.00138.48           C
ATOM   1910  CZ  TYR A 728      37.858  18.574  -7.795  1.00138.48           C
ATOM   1911  OH  TYR A 728      38.453  19.628  -8.521  1.00138.48           O
ATOM   1912  C   TYR A 728      33.942  16.589  -5.846  1.00138.48           C
ATOM   1913  O   TYR A 728      33.910  17.808  -6.010  1.00138.48           O
ATOM   1914  N   GLU A 729      33.153  15.746  -6.542  1.00 36.19           N
ATOM   1915  CA  GLU A 729      32.267  16.224  -7.564  1.00 36.19           C
ATOM   1916  CB  GLU A 729      31.489  15.086  -8.247  1.00 36.19           C
ATOM   1917  CG  GLU A 729      30.571  15.558  -9.376  1.00 36.19           C
ATOM   1918  CD  GLU A 729      29.962  14.327 -10.036  1.00 36.19           C
ATOM   1919  OE1 GLU A 729      30.233  13.198  -9.546  1.00 36.19           O
ATOM   1920  OE2 GLU A 729      29.220  14.500 -11.040  1.00 36.19           O
ATOM   1921  C   GLU A 729      31.279  17.135  -6.915  1.00 36.19           C
ATOM   1922  O   GLU A 729      31.012  18.228  -7.410  1.00 36.19           O
ATOM   1923  N   PHE A 730      30.738  16.700  -5.763  1.00150.52           N
ATOM   1924  CA  PHE A 730      29.808  17.472  -4.995  1.00150.52           C
ATOM   1925  CB  PHE A 730      29.245  16.654  -3.808  1.00150.52           C
ATOM   1926  CG  PHE A 730      28.882  17.535  -2.663  1.00150.52           C
ATOM   1927  CD1 PHE A 730      28.125  18.669  -2.806  1.00150.52           C
ATOM   1928  CD2 PHE A 730      29.281  17.177  -1.397  1.00150.52           C
ATOM   1929  CE1 PHE A 730      27.835  19.433  -1.707  1.00150.52           C
ATOM   1930  CE2 PHE A 730      28.973  17.940  -0.298  1.00150.52           C
ATOM   1931  CZ  PHE A 730      28.245  19.087  -0.452  1.00150.52           C
ATOM   1932  C   PHE A 730      30.467  18.756  -4.548  1.00150.52           C
ATOM   1933  O   PHE A 730      29.862  19.819  -4.669  1.00150.52           O
ATOM   1934  N   ASN A 731      31.725  18.702  -4.059  1.00117.17           N
ATOM   1935  CA  ASN A 731      32.479  19.863  -3.638  1.00117.17           C
ATOM   1936  CB  ASN A 731      32.951  20.729  -4.822  1.00117.17           C
ATOM   1937  CG  ASN A 731      33.970  21.744  -4.319  1.00117.17           C
ATOM   1938  OD1 ASN A 731      33.712  22.511  -3.392  1.00117.17           O
ATOM   1939  ND2 ASN A 731      35.174  21.749  -4.951  1.00117.17           N
ATOM   1940  C   ASN A 731      31.738  20.749  -2.665  1.00117.17           C
ATOM   1941  O   ASN A 731      31.140  21.747  -3.059  1.00117.17           O
ATOM   1942  N   PRO A 732      31.740  20.371  -1.402  1.00117.67           N
ATOM   1943  CA  PRO A 732      31.095  21.106  -0.331  1.00117.67           C
ATOM   1944  CD  PRO A 732      31.891  18.967  -1.065  1.00117.67           C
ATOM   1945  CB  PRO A 732      30.812  20.093   0.775  1.00117.67           C
ATOM   1946  CG  PRO A 732      31.741  18.912   0.464  1.00117.67           C
ATOM   1947  C   PRO A 732      31.834  22.268   0.248  1.00117.67           C
ATOM   1948  O   PRO A 732      33.047  22.370   0.073  1.00117.67           O
ATOM   1949  N   GLU A 733      31.100  23.197   0.898  1.00132.28           N
ATOM   1950  CA  GLU A 733      31.748  24.262   1.607  1.00132.28           C
ATOM   1951  CB  GLU A 733      30.961  25.582   1.682  1.00132.28           C
ATOM   1952  CG  GLU A 733      29.658  25.543   2.460  1.00132.28           C
ATOM   1953  CD  GLU A 733      29.078  26.949   2.388  1.00132.28           C
ATOM   1954  OE1 GLU A 733      28.776  27.403   1.252  1.00132.28           O
ATOM   1955  OE2 GLU A 733      28.934  27.590   3.464  1.00132.28           O
ATOM   1956  C   GLU A 733      32.210  23.832   2.979  1.00132.28           C
ATOM   1957  O   GLU A 733      33.218  24.341   3.462  1.00132.28           O
ATOM   1958  N   LEU A 734      31.488  22.914   3.670  1.00120.12           N
ATOM   1959  CA  LEU A 734      31.884  22.548   5.012  1.00120.12           C
ATOM   1960  CB  LEU A 734      30.993  23.249   6.066  1.00120.12           C
ATOM   1961  CG  LEU A 734      31.411  23.148   7.551  1.00120.12           C
ATOM   1962  CD1 LEU A 734      30.418  23.920   8.435  1.00120.12           C
ATOM   1963  CD2 LEU A 734      31.569  21.701   8.040  1.00120.12           C
ATOM   1964  C   LEU A 734      31.768  21.052   5.176  1.00120.12           C
ATOM   1965  O   LEU A 734      30.801  20.438   4.724  1.00120.12           O
ATOM   1966  N   VAL A 735      32.772  20.424   5.835  1.00 58.98           N
ATOM   1967  CA  VAL A 735      32.752  19.005   6.074  1.00 58.98           C
ATOM   1968  CB  VAL A 735      34.021  18.318   5.662  1.00 58.98           C
ATOM   1969  CG1 VAL A 735      33.947  16.849   6.104  1.00 58.98           C
ATOM   1970  CG2 VAL A 735      34.208  18.502   4.145  1.00 58.98           C
ATOM   1971  C   VAL A 735      32.565  18.752   7.546  1.00 58.98           C
ATOM   1972  O   VAL A 735      33.337  19.232   8.376  1.00 58.98           O
ATOM   1973  N   LEU A 736      31.512  17.985   7.909  1.00 65.52           N
ATOM   1974  CA  LEU A 736      31.280  17.628   9.285  1.00 65.52           C
ATOM   1975  CB  LEU A 736      29.856  17.958   9.778  1.00 65.52           C
ATOM   1976  CG  LEU A 736      29.475  19.453   9.713  1.00 65.52           C
ATOM   1977  CD1 LEU A 736      28.044  19.682  10.225  1.00 65.52           C
ATOM   1978  CD2 LEU A 736      30.504  20.340  10.428  1.00 65.52           C
ATOM   1979  C   LEU A 736      31.432  16.136   9.373  1.00 65.52           C
ATOM   1980  O   LEU A 736      30.713  15.392   8.707  1.00 65.52           O
ATOM   1981  N   VAL A 737      32.371  15.647  10.210  1.00 69.22           N
ATOM   1982  CA  VAL A 737      32.579  14.229  10.285  1.00 69.22           C
ATOM   1983  CB  VAL A 737      34.021  13.831  10.203  1.00 69.22           C
ATOM   1984  CG1 VAL A 737      34.126  12.309  10.389  1.00 69.22           C
ATOM   1985  CG2 VAL A 737      34.581  14.330   8.868  1.00 69.22           C
ATOM   1986  C   VAL A 737      32.075  13.703  11.594  1.00 69.22           C
ATOM   1987  O   VAL A 737      32.430  14.190  12.665  1.00 69.22           O
ATOM   1988  N   SER A 738      31.227  12.659  11.523  1.00122.37           N
ATOM   1989  CA  SER A 738      30.740  11.979  12.691  1.00122.37           C
ATOM   1990  CB  SER A 738      29.615  11.005  12.326  1.00122.37           C
ATOM   1991  OG  SER A 738      28.980  11.435  11.131  1.00122.37           O
ATOM   1992  C   SER A 738      31.873  11.043  12.986  1.00122.37           C
ATOM   1993  O   SER A 738      31.852   9.892  12.546  1.00122.37           O
ATOM   1994  N   ALA A 739      32.867  11.486  13.779  1.00 88.90           N
ATOM   1995  CA  ALA A 739      34.059  10.690  13.879  1.00 88.90           C
ATOM   1996  CB  ALA A 739      35.323  11.531  14.131  1.00 88.90           C
ATOM   1997  C   ALA A 739      33.972   9.686  14.986  1.00 88.90           C
ATOM   1998  O   ALA A 739      34.392   9.946  16.113  1.00 88.90           O
ATOM   1999  N   GLY A 740      33.517   8.461  14.651  1.00 74.38           N
ATOM   2000  CA  GLY A 740      33.418   7.411  15.627  1.00 74.38           C
ATOM   2001  C   GLY A 740      34.554   6.448  15.383  1.00 74.38           C
ATOM   2002  O   GLY A 740      34.891   6.113  14.250  1.00 74.38           O
ATOM   2003  N   PHE A 741      35.207   6.037  16.482  1.00261.07           N
ATOM   2004  CA  PHE A 741      36.369   5.187  16.589  1.00261.07           C
ATOM   2005  CB  PHE A 741      37.353   5.636  17.679  1.00261.07           C
ATOM   2006  CG  PHE A 741      37.720   7.038  17.314  1.00261.07           C
ATOM   2007  CD1 PHE A 741      38.078   7.356  16.023  1.00261.07           C
ATOM   2008  CD2 PHE A 741      37.634   8.051  18.239  1.00261.07           C
ATOM   2009  CE1 PHE A 741      38.399   8.649  15.677  1.00261.07           C
ATOM   2010  CE2 PHE A 741      37.957   9.345  17.901  1.00261.07           C
ATOM   2011  CZ  PHE A 741      38.346   9.648  16.618  1.00261.07           C
ATOM   2012  C   PHE A 741      36.140   3.705  16.699  1.00261.07           C
ATOM   2013  O   PHE A 741      37.094   2.978  16.963  1.00261.07           O
ATOM   2014  N   ASP A 742      34.889   3.222  16.710  1.00149.03           N
ATOM   2015  CA  ASP A 742      34.625   1.818  16.914  1.00149.03           C
ATOM   2016  CB  ASP A 742      33.187   1.513  17.389  1.00149.03           C
ATOM   2017  CG  ASP A 742      32.179   2.222  16.508  1.00149.03           C
ATOM   2018  OD1 ASP A 742      32.600   2.872  15.520  1.00149.03           O
ATOM   2019  OD2 ASP A 742      30.965   2.145  16.831  1.00149.03           O
ATOM   2020  C   ASP A 742      35.097   0.911  15.798  1.00149.03           C
ATOM   2021  O   ASP A 742      35.022  -0.309  15.933  1.00149.03           O
ATOM   2022  N   ALA A 743      35.484   1.444  14.624  1.00 81.33           N
ATOM   2023  CA  ALA A 743      36.042   0.632  13.562  1.00 81.33           C
ATOM   2024  CB  ALA A 743      36.160   1.372  12.223  1.00 81.33           C
ATOM   2025  C   ALA A 743      37.402   0.115  13.948  1.00 81.33           C
ATOM   2026  O   ALA A 743      37.858  -0.908  13.434  1.00 81.33           O
ATOM   2027  N   ALA A 744      38.123   0.858  14.809  1.00 63.49           N
ATOM   2028  CA  ALA A 744      39.439   0.456  15.242  1.00 63.49           C
ATOM   2029  CB  ALA A 744      40.077   1.423  16.254  1.00 63.49           C
ATOM   2030  C   ALA A 744      39.292  -0.879  15.904  1.00 63.49           C
ATOM   2031  O   ALA A 744      38.187  -1.290  16.228  1.00 63.49           O
ATOM   2032  N   ARG A 745      40.393  -1.621  16.118  1.00202.95           N
ATOM   2033  CA  ARG A 745      40.230  -2.969  16.604  1.00202.95           C
ATOM   2034  CB  ARG A 745      41.551  -3.753  16.677  1.00202.95           C
ATOM   2035  CG  ARG A 745      42.575  -3.131  17.626  1.00202.95           C
ATOM   2036  CD  ARG A 745      43.888  -3.912  17.696  1.00202.95           C
ATOM   2037  NE  ARG A 745      44.568  -3.757  16.379  1.00202.95           N
ATOM   2038  CZ  ARG A 745      45.853  -4.187  16.210  1.00202.95           C
ATOM   2039  NH1 ARG A 745      46.525  -4.761  17.250  1.00202.95           N
ATOM   2040  NH2 ARG A 745      46.468  -4.042  15.000  1.00202.95           N
ATOM   2041  C   ARG A 745      39.590  -3.031  17.987  1.00202.95           C
ATOM   2042  O   ARG A 745      39.955  -2.228  18.849  1.00202.95           O
ATOM   2043  N   GLY A 746      38.660  -4.037  18.196  1.00194.63           N
ATOM   2044  CA  GLY A 746      37.937  -4.436  19.419  1.00194.63           C
ATOM   2045  C   GLY A 746      36.376  -4.654  19.288  1.00194.63           C
ATOM   2046  O   GLY A 746      35.676  -3.643  19.366  1.00194.63           O
ATOM   2047  N   ASP A 747      35.883  -5.986  19.291  1.00277.28           N
ATOM   2048  CA  ASP A 747      34.745  -7.004  19.178  1.00277.28           C
ATOM   2049  CB  ASP A 747      34.911  -8.073  20.285  1.00277.28           C
ATOM   2050  CG  ASP A 747      34.164  -9.340  19.879  1.00277.28           C
ATOM   2051  OD1 ASP A 747      33.719  -9.424  18.703  1.00277.28           O
ATOM   2052  OD2 ASP A 747      34.044 -10.253  20.739  1.00277.28           O
ATOM   2053  C   ASP A 747      33.209  -6.739  18.862  1.00277.28           C
ATOM   2054  O   ASP A 747      32.990  -6.103  17.846  1.00277.28           O
ATOM   2055  N   PRO A 748      32.090  -7.252  19.512  1.00186.67           N
ATOM   2056  CA  PRO A 748      30.666  -7.143  19.051  1.00186.67           C
ATOM   2057  CD  PRO A 748      32.071  -7.434  20.955  1.00186.67           C
ATOM   2058  CB  PRO A 748      29.821  -7.833  20.118  1.00186.67           C
ATOM   2059  CG  PRO A 748      30.827  -8.306  21.186  1.00186.67           C
ATOM   2060  C   PRO A 748      30.240  -5.761  18.927  1.00186.67           C
ATOM   2061  O   PRO A 748      29.445  -5.405  18.056  1.00186.67           O
ATOM   2062  N   LEU A 749      30.762  -5.002  19.868  1.00109.11           N
ATOM   2063  CA  LEU A 749      30.514  -3.635  19.995  1.00109.11           C
ATOM   2064  CB  LEU A 749      31.129  -3.044  21.270  1.00109.11           C
ATOM   2065  CG  LEU A 749      30.511  -3.622  22.554  1.00109.11           C
ATOM   2066  CD1 LEU A 749      31.107  -2.969  23.810  1.00109.11           C
ATOM   2067  CD2 LEU A 749      28.976  -3.537  22.515  1.00109.11           C
ATOM   2068  C   LEU A 749      31.166  -2.978  18.816  1.00109.11           C
ATOM   2069  O   LEU A 749      30.970  -1.787  18.611  1.00109.11           O
ATOM   2070  N   GLY A 750      32.035  -3.720  18.086  1.00 87.88           N
ATOM   2071  CA  GLY A 750      32.842  -3.247  16.977  1.00 87.88           C
ATOM   2072  C   GLY A 750      32.882  -4.263  15.857  1.00 87.88           C
ATOM   2073  O   GLY A 750      31.923  -4.391  15.098  1.00 87.88           O
ATOM   2074  N   GLY A 751      34.023  -4.994  15.724  1.00 69.01           N
ATOM   2075  CA  GLY A 751      34.164  -6.076  14.779  1.00 69.01           C
ATOM   2076  C   GLY A 751      35.296  -5.904  13.791  1.00 69.01           C
ATOM   2077  O   GLY A 751      35.815  -6.901  13.288  1.00 69.01           O
ATOM   2078  N   CYS A 752      35.728  -4.662  13.507  1.00153.84           N
ATOM   2079  CA  CYS A 752      36.710  -4.333  12.497  1.00153.84           C
ATOM   2080  CB  CYS A 752      36.242  -3.063  11.763  1.00153.84           C
ATOM   2081  SG  CYS A 752      37.453  -2.302  10.660  1.00153.84           S
ATOM   2082  C   CYS A 752      38.080  -4.068  13.096  1.00153.84           C
ATOM   2083  O   CYS A 752      38.230  -3.821  14.288  1.00153.84           O
ATOM   2084  N   GLN A 753      39.111  -4.224  12.234  1.00195.79           N
ATOM   2085  CA  GLN A 753      40.558  -4.162  12.315  1.00195.79           C
ATOM   2086  CB  GLN A 753      41.189  -5.159  11.317  1.00195.79           C
ATOM   2087  CG  GLN A 753      42.659  -5.518  11.562  1.00195.79           C
ATOM   2088  CD  GLN A 753      43.085  -6.500  10.481  1.00195.79           C
ATOM   2089  OE1 GLN A 753      44.230  -6.949  10.443  1.00195.79           O
ATOM   2090  NE2 GLN A 753      42.136  -6.840   9.568  1.00195.79           N
ATOM   2091  C   GLN A 753      41.288  -2.836  12.157  1.00195.79           C
ATOM   2092  O   GLN A 753      42.515  -2.857  12.158  1.00195.79           O
ATOM   2093  N   VAL A 754      40.659  -1.688  11.846  1.00 89.32           N
ATOM   2094  CA  VAL A 754      41.448  -0.521  11.483  1.00 89.32           C
ATOM   2095  CB  VAL A 754      40.602   0.657  11.098  1.00 89.32           C
ATOM   2096  CG1 VAL A 754      41.520   1.837  10.740  1.00 89.32           C
ATOM   2097  CG2 VAL A 754      39.664   0.231   9.955  1.00 89.32           C
ATOM   2098  C   VAL A 754      42.424  -0.068  12.536  1.00 89.32           C
ATOM   2099  O   VAL A 754      42.187  -0.169  13.740  1.00 89.32           O
ATOM   2100  N   SER A 755      43.591   0.429  12.053  1.00124.36           N
ATOM   2101  CA  SER A 755      44.639   1.008  12.854  1.00124.36           C
ATOM   2102  CB  SER A 755      45.956   1.209  12.085  1.00124.36           C
ATOM   2103  OG  SER A 755      46.407  -0.008  11.519  1.00124.36           O
ATOM   2104  C   SER A 755      44.192   2.398  13.162  1.00124.36           C
ATOM   2105  O   SER A 755      43.377   2.952  12.427  1.00124.36           O
ATOM   2106  N   PRO A 756      44.660   2.978  14.234  1.00166.62           N
ATOM   2107  CA  PRO A 756      44.321   4.352  14.491  1.00166.62           C
ATOM   2108  CD  PRO A 756      44.877   2.231  15.462  1.00166.62           C
ATOM   2109  CB  PRO A 756      44.720   4.615  15.939  1.00166.62           C
ATOM   2110  CG  PRO A 756      44.600   3.228  16.601  1.00166.62           C
ATOM   2111  C   PRO A 756      44.991   5.239  13.483  1.00166.62           C
ATOM   2112  O   PRO A 756      44.408   6.235  13.058  1.00166.62           O
ATOM   2113  N   GLU A 757      46.187   4.845  13.019  1.00 75.61           N
ATOM   2114  CA  GLU A 757      46.978   5.662  12.150  1.00 75.61           C
ATOM   2115  CB  GLU A 757      48.271   4.961  11.702  1.00 75.61           C
ATOM   2116  CG  GLU A 757      49.162   5.837  10.818  1.00 75.61           C
ATOM   2117  CD  GLU A 757      50.400   5.034  10.446  1.00 75.61           C
ATOM   2118  OE1 GLU A 757      50.474   3.840  10.842  1.00 75.61           O
ATOM   2119  OE2 GLU A 757      51.291   5.605   9.760  1.00 75.61           O
ATOM   2120  C   GLU A 757      46.185   5.975  10.918  1.00 75.61           C
ATOM   2121  O   GLU A 757      46.317   7.055  10.346  1.00 75.61           O
ATOM   2122  N   GLY A 758      45.349   5.025  10.468  1.00 59.61           N
ATOM   2123  CA  GLY A 758      44.572   5.175   9.268  1.00 59.61           C
ATOM   2124  C   GLY A 758      43.574   6.294   9.368  1.00 59.61           C
ATOM   2125  O   GLY A 758      43.338   7.012   8.397  1.00 59.61           O
ATOM   2126  N   TYR A 759      42.946   6.476  10.540  1.00171.00           N
ATOM   2127  CA  TYR A 759      41.951   7.503  10.691  1.00171.00           C
ATOM   2128  CB  TYR A 759      41.318   7.593  12.091  1.00171.00           C
ATOM   2129  CG  TYR A 759      40.195   6.621  12.177  1.00171.00           C
ATOM   2130  CD1 TYR A 759      40.389   5.307  12.535  1.00171.00           C
ATOM   2131  CD2 TYR A 759      38.925   7.060  11.885  1.00171.00           C
ATOM   2132  CE1 TYR A 759      39.318   4.446  12.605  1.00171.00           C
ATOM   2133  CE2 TYR A 759      37.853   6.207  11.953  1.00171.00           C
ATOM   2134  CZ  TYR A 759      38.052   4.899  12.315  1.00171.00           C
ATOM   2135  OH  TYR A 759      36.947   4.030  12.384  1.00171.00           O
ATOM   2136  C   TYR A 759      42.560   8.819  10.408  1.00171.00           C
ATOM   2137  O   TYR A 759      41.896   9.724   9.903  1.00171.00           O
ATOM   2138  N   ALA A 760      43.835   8.982  10.776  1.00 79.18           N
ATOM   2139  CA  ALA A 760      44.434  10.242  10.487  1.00 79.18           C
ATOM   2140  CB  ALA A 760      45.913  10.307  10.905  1.00 79.18           C
ATOM   2141  C   ALA A 760      44.367  10.438   9.003  1.00 79.18           C
ATOM   2142  O   ALA A 760      43.860  11.455   8.529  1.00 79.18           O
ATOM   2143  N   HIS A 761      44.746   9.400   8.235  1.00113.57           N
ATOM   2144  CA  HIS A 761      44.812   9.495   6.805  1.00113.57           C
ATOM   2145  ND1 HIS A 761      46.901   6.979   7.666  1.00113.57           N
ATOM   2146  CG  HIS A 761      46.634   7.780   6.579  1.00113.57           C
ATOM   2147  CB  HIS A 761      45.254   8.178   6.148  1.00113.57           C
ATOM   2148  NE2 HIS A 761      48.866   7.539   6.791  1.00113.57           N
ATOM   2149  CD2 HIS A 761      47.845   8.112   6.055  1.00113.57           C
ATOM   2150  CE1 HIS A 761      48.251   6.867   7.747  1.00113.57           C
ATOM   2151  C   HIS A 761      43.457   9.839   6.301  1.00113.57           C
ATOM   2152  O   HIS A 761      43.307  10.623   5.367  1.00113.57           O
ATOM   2153  N   LEU A 762      42.416   9.264   6.912  1.00 71.60           N
ATOM   2154  CA  LEU A 762      41.109   9.569   6.436  1.00 71.60           C
ATOM   2155  CB  LEU A 762      40.008   8.807   7.192  1.00 71.60           C
ATOM   2156  CG  LEU A 762      40.142   7.280   7.060  1.00 71.60           C
ATOM   2157  CD1 LEU A 762      38.932   6.554   7.670  1.00 71.60           C
ATOM   2158  CD2 LEU A 762      40.433   6.870   5.607  1.00 71.60           C
ATOM   2159  C   LEU A 762      40.879  11.023   6.644  1.00 71.60           C
ATOM   2160  O   LEU A 762      40.274  11.694   5.810  1.00 71.60           O
ATOM   2161  N   THR A 763      41.353  11.552   7.783  1.00 64.50           N
ATOM   2162  CA  THR A 763      41.170  12.947   8.034  1.00 64.50           C
ATOM   2163  CB  THR A 763      41.743  13.377   9.354  1.00 64.50           C
ATOM   2164  OG1 THR A 763      41.175  12.610  10.405  1.00 64.50           O
ATOM   2165  CG2 THR A 763      41.419  14.865   9.569  1.00 64.50           C
ATOM   2166  C   THR A 763      41.899  13.690   6.961  1.00 64.50           C
ATOM   2167  O   THR A 763      41.352  14.584   6.322  1.00 64.50           O
ATOM   2168  N   HIS A 764      43.143  13.277   6.678  1.00143.97           N
ATOM   2169  CA  HIS A 764      43.969  14.008   5.760  1.00143.97           C
ATOM   2170  ND1 HIS A 764      47.018  15.250   5.071  1.00143.97           N
ATOM   2171  CG  HIS A 764      46.257  14.172   4.676  1.00143.97           C
ATOM   2172  CB  HIS A 764      45.368  13.387   5.597  1.00143.97           C
ATOM   2173  NE2 HIS A 764      47.396  14.970   2.898  1.00143.97           N
ATOM   2174  CD2 HIS A 764      46.500  14.015   3.346  1.00143.97           C
ATOM   2175  CE1 HIS A 764      47.678  15.688   3.970  1.00143.97           C
ATOM   2176  C   HIS A 764      43.352  14.070   4.405  1.00143.97           C
ATOM   2177  O   HIS A 764      43.432  15.101   3.742  1.00143.97           O
ATOM   2178  N   LEU A 765      42.760  12.967   3.923  1.00 97.35           N
ATOM   2179  CA  LEU A 765      42.155  13.032   2.623  1.00 97.35           C
ATOM   2180  CB  LEU A 765      41.670  11.669   2.090  1.00 97.35           C
ATOM   2181  CG  LEU A 765      42.795  10.745   1.578  1.00 97.35           C
ATOM   2182  CD1 LEU A 765      43.791  10.369   2.683  1.00 97.35           C
ATOM   2183  CD2 LEU A 765      42.214   9.515   0.863  1.00 97.35           C
ATOM   2184  C   LEU A 765      40.978  13.960   2.657  1.00 97.35           C
ATOM   2185  O   LEU A 765      40.781  14.764   1.749  1.00 97.35           O
ATOM   2186  N   LEU A 766      40.190  13.896   3.743  1.00165.34           N
ATOM   2187  CA  LEU A 766      38.971  14.643   3.895  1.00165.34           C
ATOM   2188  CB  LEU A 766      38.286  14.348   5.235  1.00165.34           C
ATOM   2189  CG  LEU A 766      36.806  14.747   5.253  1.00165.34           C
ATOM   2190  CD1 LEU A 766      35.939  13.660   4.600  1.00165.34           C
ATOM   2191  CD2 LEU A 766      36.337  15.122   6.653  1.00165.34           C
ATOM   2192  C   LEU A 766      39.315  16.104   3.884  1.00165.34           C
ATOM   2193  O   LEU A 766      38.489  16.947   3.538  1.00165.34           O
ATOM   2194  N   MET A 767      40.546  16.435   4.313  1.00 70.64           N
ATOM   2195  CA  MET A 767      41.049  17.778   4.411  1.00 70.64           C
ATOM   2196  CB  MET A 767      42.409  17.868   5.125  1.00 70.64           C
ATOM   2197  CG  MET A 767      42.314  17.511   6.612  1.00 70.64           C
ATOM   2198  SD  MET A 767      43.885  17.596   7.520  1.00 70.64           S
ATOM   2199  CE  MET A 767      43.976  19.410   7.495  1.00 70.64           C
ATOM   2200  C   MET A 767      41.164  18.394   3.047  1.00 70.64           C
ATOM   2201  O   MET A 767      41.225  19.614   2.922  1.00 70.64           O
ATOM   2202  N   GLY A 768      41.266  17.572   1.989  1.00 49.31           N
ATOM   2203  CA  GLY A 768      41.404  18.059   0.643  1.00 49.31           C
ATOM   2204  C   GLY A 768      40.212  18.883   0.230  1.00 49.31           C
ATOM   2205  O   GLY A 768      40.329  19.776  -0.608  1.00 49.31           O
ATOM   2206  N   LEU A 769      39.025  18.578   0.778  1.00134.63           N
ATOM   2207  CA  LEU A 769      37.789  19.157   0.331  1.00134.63           C
ATOM   2208  CB  LEU A 769      36.710  18.060   0.454  1.00134.63           C
ATOM   2209  CG  LEU A 769      35.379  18.216  -0.293  1.00134.63           C
ATOM   2210  CD1 LEU A 769      34.484  16.999  -0.008  1.00134.63           C
ATOM   2211  CD2 LEU A 769      34.667  19.532   0.015  1.00134.63           C
ATOM   2212  C   LEU A 769      37.425  20.378   1.154  1.00134.63           C
ATOM   2213  O   LEU A 769      37.756  20.481   2.334  1.00134.63           O
ATOM   2214  N   ALA A 770      36.742  21.354   0.507  1.00 71.03           N
ATOM   2215  CA  ALA A 770      36.172  22.541   1.100  1.00 71.03           C
ATOM   2216  CB  ALA A 770      35.035  22.229   2.088  1.00 71.03           C
ATOM   2217  C   ALA A 770      37.172  23.405   1.802  1.00 71.03           C
ATOM   2218  O   ALA A 770      36.866  23.956   2.857  1.00 71.03           O
ATOM   2219  N   SER A 771      38.371  23.569   1.208  1.00101.83           N
ATOM   2220  CA  SER A 771      39.432  24.414   1.693  1.00101.83           C
ATOM   2221  CB  SER A 771      39.075  25.912   1.768  1.00101.83           C
ATOM   2222  OG  SER A 771      38.188  26.166   2.846  1.00101.83           O
ATOM   2223  C   SER A 771      39.899  23.975   3.043  1.00101.83           C
ATOM   2224  O   SER A 771      40.524  24.751   3.765  1.00101.83           O
ATOM   2225  N   GLY A 772      39.644  22.705   3.406  1.00 42.29           N
ATOM   2226  CA  GLY A 772      40.124  22.187   4.657  1.00 42.29           C
ATOM   2227  C   GLY A 772      39.179  22.548   5.767  1.00 42.29           C
ATOM   2228  O   GLY A 772      39.525  22.380   6.937  1.00 42.29           O
ATOM   2229  N   ARG A 773      37.960  23.035   5.437  1.00123.31           N
ATOM   2230  CA  ARG A 773      37.037  23.426   6.470  1.00123.31           C
ATOM   2231  CB  ARG A 773      35.857  24.276   5.962  1.00123.31           C
ATOM   2232  CG  ARG A 773      36.251  25.608   5.325  1.00123.31           C
ATOM   2233  CD  ARG A 773      35.047  26.464   4.923  1.00123.31           C
ATOM   2234  NE  ARG A 773      35.549  27.561   4.051  1.00123.31           N
ATOM   2235  CZ  ARG A 773      35.668  27.346   2.709  1.00123.31           C
ATOM   2236  NH1 ARG A 773      35.312  26.138   2.182  1.00123.31           N
ATOM   2237  NH2 ARG A 773      36.151  28.328   1.894  1.00123.31           N
ATOM   2238  C   ARG A 773      36.421  22.184   7.031  1.00123.31           C
ATOM   2239  O   ARG A 773      35.249  21.890   6.798  1.00123.31           O
ATOM   2240  N   ILE A 774      37.197  21.469   7.861  1.00134.45           N
ATOM   2241  CA  ILE A 774      36.791  20.215   8.420  1.00134.45           C
ATOM   2242  CB  ILE A 774      37.793  19.129   8.157  1.00134.45           C
ATOM   2243  CG2 ILE A 774      37.844  18.167   9.345  1.00134.45           C
ATOM   2244  CG1 ILE A 774      37.558  18.486   6.793  1.00134.45           C
ATOM   2245  CD1 ILE A 774      38.725  17.611   6.345  1.00134.45           C
ATOM   2246  C   ILE A 774      36.666  20.315   9.903  1.00134.45           C
ATOM   2247  O   ILE A 774      37.429  21.018  10.562  1.00134.45           O
ATOM   2248  N   ILE A 775      35.629  19.644  10.449  1.00138.02           N
ATOM   2249  CA  ILE A 775      35.482  19.511  11.870  1.00138.02           C
ATOM   2250  CB  ILE A 775      34.356  20.285  12.497  1.00138.02           C
ATOM   2251  CG2 ILE A 775      34.600  21.783  12.250  1.00138.02           C
ATOM   2252  CG1 ILE A 775      33.007  19.775  11.971  1.00138.02           C
ATOM   2253  CD1 ILE A 775      31.885  19.885  12.989  1.00138.02           C
ATOM   2254  C   ILE A 775      35.142  18.069  12.134  1.00138.02           C
ATOM   2255  O   ILE A 775      34.334  17.467  11.427  1.00138.02           O
ATOM   2256  N   LEU A 776      35.760  17.463  13.166  1.00 76.87           N
ATOM   2257  CA  LEU A 776      35.437  16.107  13.515  1.00 76.87           C
ATOM   2258  CB  LEU A 776      36.685  15.217  13.660  1.00 76.87           C
ATOM   2259  CG  LEU A 776      37.602  15.228  12.417  1.00 76.87           C
ATOM   2260  CD1 LEU A 776      38.750  14.217  12.566  1.00 76.87           C
ATOM   2261  CD2 LEU A 776      36.810  15.056  11.111  1.00 76.87           C
ATOM   2262  C   LEU A 776      34.755  16.159  14.853  1.00 76.87           C
ATOM   2263  O   LEU A 776      34.997  17.081  15.631  1.00 76.87           O
ATOM   2264  N   ILE A 777      33.831  15.209  15.135  1.00121.27           N
ATOM   2265  CA  ILE A 777      33.187  15.192  16.423  1.00121.27           C
ATOM   2266  CB  ILE A 777      31.865  15.877  16.422  1.00121.27           C
ATOM   2267  CG2 ILE A 777      30.850  14.946  15.743  1.00121.27           C
ATOM   2268  CG1 ILE A 777      31.522  16.288  17.857  1.00121.27           C
ATOM   2269  CD1 ILE A 777      30.523  17.431  17.948  1.00121.27           C
ATOM   2270  C   ILE A 777      33.046  13.754  16.859  1.00121.27           C
ATOM   2271  O   ILE A 777      32.639  12.893  16.082  1.00121.27           O
ATOM   2272  N   LEU A 778      33.333  13.468  18.146  1.00168.49           N
ATOM   2273  CA  LEU A 778      33.506  12.115  18.615  1.00168.49           C
ATOM   2274  CB  LEU A 778      34.319  12.120  19.917  1.00168.49           C
ATOM   2275  CG  LEU A 778      34.709  10.749  20.471  1.00168.49           C
ATOM   2276  CD1 LEU A 778      35.514   9.924  19.459  1.00168.49           C
ATOM   2277  CD2 LEU A 778      35.454  10.933  21.802  1.00168.49           C
ATOM   2278  C   LEU A 778      32.248  11.329  18.789  1.00168.49           C
ATOM   2279  O   LEU A 778      31.395  11.721  19.553  1.00168.49           O
ATOM   2280  N   GLU A 779      32.020  10.260  18.001  1.00245.40           N
ATOM   2281  CA  GLU A 779      30.860   9.416  18.144  1.00245.40           C
ATOM   2282  CB  GLU A 779      30.621   8.688  16.817  1.00245.40           C
ATOM   2283  CG  GLU A 779      30.869   9.563  15.590  1.00245.40           C
ATOM   2284  CD  GLU A 779      29.657  10.433  15.383  1.00245.40           C
ATOM   2285  OE1 GLU A 779      28.652   9.886  14.863  1.00245.40           O
ATOM   2286  OE2 GLU A 779      29.697  11.633  15.758  1.00245.40           O
ATOM   2287  C   GLU A 779      31.018   8.282  19.105  1.00245.40           C
ATOM   2288  O   GLU A 779      30.910   8.398  20.316  1.00245.40           O
ATOM   2289  N   GLY A 780      31.465   7.147  18.531  1.00 75.86           N
ATOM   2290  CA  GLY A 780      31.559   5.901  19.235  1.00 75.86           C
ATOM   2291  C   GLY A 780      33.007   5.621  19.495  1.00 75.86           C
ATOM   2292  O   GLY A 780      33.843   6.516  19.403  1.00 75.86           O
ATOM   2293  N   GLY A 781      33.332   4.349  19.812  1.00 84.86           N
ATOM   2294  CA  GLY A 781      34.690   3.925  20.064  1.00 84.86           C
ATOM   2295  C   GLY A 781      34.883   3.828  21.551  1.00 84.86           C
ATOM   2296  O   GLY A 781      34.994   4.852  22.212  1.00 84.86           O
ATOM   2297  N   TYR A 782      34.798   2.603  22.118  1.00184.93           N
ATOM   2298  CA  TYR A 782      34.965   2.293  23.523  1.00184.93           C
ATOM   2299  CB  TYR A 782      33.890   1.303  23.973  1.00184.93           C
ATOM   2300  CG  TYR A 782      32.673   2.083  23.608  1.00184.93           C
ATOM   2301  CD1 TYR A 782      32.256   3.134  24.393  1.00184.93           C
ATOM   2302  CD2 TYR A 782      31.975   1.791  22.458  1.00184.93           C
ATOM   2303  CE1 TYR A 782      31.143   3.865  24.051  1.00184.93           C
ATOM   2304  CE2 TYR A 782      30.860   2.518  22.110  1.00184.93           C
ATOM   2305  CZ  TYR A 782      30.440   3.556  22.909  1.00184.93           C
ATOM   2306  OH  TYR A 782      29.296   4.302  22.554  1.00184.93           O
ATOM   2307  C   TYR A 782      36.318   1.905  24.038  1.00184.93           C
ATOM   2308  O   TYR A 782      36.634   2.152  25.202  1.00184.93           O
ATOM   2309  N   ASN A 783      37.145   1.192  23.257  1.00144.81           N
ATOM   2310  CA  ASN A 783      38.351   0.832  23.943  1.00144.81           C
ATOM   2311  CB  ASN A 783      39.183  -0.298  23.308  1.00144.81           C
ATOM   2312  CG  ASN A 783      39.805   0.166  22.013  1.00144.81           C
ATOM   2313  OD1 ASN A 783      41.029   0.130  21.913  1.00144.81           O
ATOM   2314  ND2 ASN A 783      38.976   0.585  21.020  1.00144.81           N
ATOM   2315  C   ASN A 783      39.148   2.073  24.096  1.00144.81           C
ATOM   2316  O   ASN A 783      39.403   2.804  23.141  1.00144.81           O
ATOM   2317  N   LEU A 784      39.575   2.310  25.343  1.00 76.84           N
ATOM   2318  CA  LEU A 784      40.230   3.516  25.744  1.00 76.84           C
ATOM   2319  CB  LEU A 784      40.592   3.515  27.238  1.00 76.84           C
ATOM   2320  CG  LEU A 784      39.352   3.415  28.144  1.00 76.84           C
ATOM   2321  CD1 LEU A 784      39.722   3.532  29.632  1.00 76.84           C
ATOM   2322  CD2 LEU A 784      38.270   4.415  27.710  1.00 76.84           C
ATOM   2323  C   LEU A 784      41.491   3.691  24.967  1.00 76.84           C
ATOM   2324  O   LEU A 784      41.845   4.809  24.597  1.00 76.84           O
ATOM   2325  N   THR A 785      42.229   2.594  24.732  1.00 69.29           N
ATOM   2326  CA  THR A 785      43.472   2.707  24.025  1.00 69.29           C
ATOM   2327  CB  THR A 785      44.259   1.429  24.018  1.00 69.29           C
ATOM   2328  OG1 THR A 785      44.541   1.016  25.347  1.00 69.29           O
ATOM   2329  CG2 THR A 785      45.568   1.666  23.245  1.00 69.29           C
ATOM   2330  C   THR A 785      43.255   3.091  22.589  1.00 69.29           C
ATOM   2331  O   THR A 785      43.903   4.007  22.083  1.00 69.29           O
ATOM   2332  N   SER A 786      42.323   2.413  21.887  1.00112.73           N
ATOM   2333  CA  SER A 786      42.186   2.694  20.483  1.00112.73           C
ATOM   2334  CB  SER A 786      41.247   1.749  19.715  1.00112.73           C
ATOM   2335  OG  SER A 786      41.881   0.494  19.511  1.00112.73           O
ATOM   2336  C   SER A 786      41.704   4.092  20.258  1.00112.73           C
ATOM   2337  O   SER A 786      42.161   4.760  19.334  1.00112.73           O
ATOM   2338  N   ILE A 787      40.767   4.569  21.094  1.00225.28           N
ATOM   2339  CA  ILE A 787      40.199   5.885  20.978  1.00225.28           C
ATOM   2340  CB  ILE A 787      39.183   6.161  22.035  1.00225.28           C
ATOM   2341  CG2 ILE A 787      38.757   7.624  21.865  1.00225.28           C
ATOM   2342  CG1 ILE A 787      38.009   5.195  21.932  1.00225.28           C
ATOM   2343  CD1 ILE A 787      37.191   5.436  20.673  1.00225.28           C
ATOM   2344  C   ILE A 787      41.246   6.923  21.217  1.00225.28           C
ATOM   2345  O   ILE A 787      41.192   8.018  20.658  1.00225.28           O
ATOM   2346  N   SER A 788      42.157   6.653  22.165  1.00 99.37           N
ATOM   2347  CA  SER A 788      43.198   7.601  22.446  1.00 99.37           C
ATOM   2348  CB  SER A 788      44.044   7.227  23.676  1.00 99.37           C
ATOM   2349  OG  SER A 788      44.766   6.029  23.432  1.00 99.37           O
ATOM   2350  C   SER A 788      44.131   7.661  21.275  1.00 99.37           C
ATOM   2351  O   SER A 788      44.594   8.729  20.880  1.00 99.37           O
ATOM   2352  N   GLU A 789      44.444   6.497  20.683  1.00121.09           N
ATOM   2353  CA  GLU A 789      45.377   6.487  19.596  1.00121.09           C
ATOM   2354  CB  GLU A 789      45.694   5.061  19.118  1.00121.09           C
ATOM   2355  CG  GLU A 789      46.933   4.981  18.229  1.00121.09           C
ATOM   2356  CD  GLU A 789      48.160   5.101  19.120  1.00121.09           C
ATOM   2357  OE1 GLU A 789      47.983   5.180  20.365  1.00121.09           O
ATOM   2358  OE2 GLU A 789      49.292   5.115  18.567  1.00121.09           O
ATOM   2359  C   GLU A 789      44.811   7.254  18.437  1.00121.09           C
ATOM   2360  O   GLU A 789      45.467   8.144  17.895  1.00121.09           O
ATOM   2361  N   SER A 790      43.548   6.964  18.062  1.00 88.23           N
ATOM   2362  CA  SER A 790      42.944   7.573  16.909  1.00 88.23           C
ATOM   2363  CB  SER A 790      41.533   7.037  16.621  1.00 88.23           C
ATOM   2364  OG  SER A 790      41.002   7.682  15.473  1.00 88.23           O
ATOM   2365  C   SER A 790      42.824   9.057  17.103  1.00 88.23           C
ATOM   2366  O   SER A 790      43.076   9.827  16.178  1.00 88.23           O
ATOM   2367  N   MET A 791      42.440   9.509  18.311  1.00129.60           N
ATOM   2368  CA  MET A 791      42.295  10.921  18.535  1.00129.60           C
ATOM   2369  CB  MET A 791      41.801  11.300  19.924  1.00129.60           C
ATOM   2370  CG  MET A 791      42.716  10.705  20.966  1.00129.60           C
ATOM   2371  SD  MET A 791      43.098  11.796  22.342  1.00129.60           S
ATOM   2372  CE  MET A 791      43.356  10.366  23.417  1.00129.60           C
ATOM   2373  C   MET A 791      43.630  11.568  18.375  1.00129.60           C
ATOM   2374  O   MET A 791      43.716  12.697  17.897  1.00129.60           O
ATOM   2375  N   ALA A 792      44.710  10.888  18.806  1.00 39.93           N
ATOM   2376  CA  ALA A 792      46.010  11.469  18.651  1.00 39.93           C
ATOM   2377  CB  ALA A 792      47.132  10.582  19.220  1.00 39.93           C
ATOM   2378  C   ALA A 792      46.260  11.651  17.182  1.00 39.93           C
ATOM   2379  O   ALA A 792      46.746  12.697  16.756  1.00 39.93           O
ATOM   2380  N   ALA A 793      45.925  10.628  16.371  1.00 63.08           N
ATOM   2381  CA  ALA A 793      46.142  10.639  14.947  1.00 63.08           C
ATOM   2382  CB  ALA A 793      45.835   9.279  14.295  1.00 63.08           C
ATOM   2383  C   ALA A 793      45.293  11.668  14.241  1.00 63.08           C
ATOM   2384  O   ALA A 793      45.767  12.371  13.352  1.00 63.08           O
ATOM   2385  N   CYS A 794      44.001  11.787  14.587  1.00 63.77           N
ATOM   2386  CA  CYS A 794      43.151  12.702  13.871  1.00 63.77           C
ATOM   2387  CB  CYS A 794      41.679  12.613  14.309  1.00 63.77           C
ATOM   2388  SG  CYS A 794      40.916  11.016  13.889  1.00 63.77           S
ATOM   2389  C   CYS A 794      43.589  14.119  14.089  1.00 63.77           C
ATOM   2390  O   CYS A 794      43.646  14.913  13.148  1.00 63.77           O
ATOM   2391  N   THR A 795      43.886  14.478  15.352  1.00117.47           N
ATOM   2392  CA  THR A 795      44.276  15.819  15.681  1.00117.47           C
ATOM   2393  CB  THR A 795      44.387  16.042  17.160  1.00117.47           C
ATOM   2394  OG1 THR A 795      45.388  15.199  17.708  1.00117.47           O
ATOM   2395  CG2 THR A 795      43.026  15.737  17.807  1.00117.47           C
ATOM   2396  C   THR A 795      45.605  16.108  15.079  1.00117.47           C
ATOM   2397  O   THR A 795      45.834  17.196  14.551  1.00117.47           O
ATOM   2398  N   ARG A 796      46.516  15.120  15.127  1.00167.87           N
ATOM   2399  CA  ARG A 796      47.824  15.353  14.617  1.00167.87           C
ATOM   2400  CB  ARG A 796      48.787  14.154  14.752  1.00167.87           C
ATOM   2401  CG  ARG A 796      48.371  12.896  13.994  1.00167.87           C
ATOM   2402  CD  ARG A 796      49.216  11.665  14.330  1.00167.87           C
ATOM   2403  NE  ARG A 796      50.610  11.939  13.886  1.00167.87           N
ATOM   2404  CZ  ARG A 796      51.617  11.084  14.230  1.00167.87           C
ATOM   2405  NH1 ARG A 796      51.346   9.978  14.983  1.00167.87           N
ATOM   2406  NH2 ARG A 796      52.895  11.335  13.821  1.00167.87           N
ATOM   2407  C   ARG A 796      47.693  15.717  13.185  1.00167.87           C
ATOM   2408  O   ARG A 796      48.346  16.665  12.797  1.00167.87           O
ATOM   2409  N   SER A 797      46.840  15.034  12.387  1.00 60.21           N
ATOM   2410  CA  SER A 797      46.664  15.283  10.971  1.00 60.21           C
ATOM   2411  CB  SER A 797      45.780  14.226  10.283  1.00 60.21           C
ATOM   2412  OG  SER A 797      44.450  14.301  10.774  1.00 60.21           O
ATOM   2413  C   SER A 797      46.029  16.616  10.735  1.00 60.21           C
ATOM   2414  O   SER A 797      46.279  17.248   9.707  1.00 60.21           O
ATOM   2415  N   LEU A 798      45.188  17.081  11.678  1.00 82.35           N
ATOM   2416  CA  LEU A 798      44.593  18.375  11.529  1.00 82.35           C
ATOM   2417  CB  LEU A 798      43.731  18.776  12.739  1.00 82.35           C
ATOM   2418  CG  LEU A 798      42.449  17.931  12.873  1.00 82.35           C
ATOM   2419  CD1 LEU A 798      41.613  18.359  14.090  1.00 82.35           C
ATOM   2420  CD2 LEU A 798      41.634  17.957  11.569  1.00 82.35           C
ATOM   2421  C   LEU A 798      45.775  19.286  11.446  1.00 82.35           C
ATOM   2422  O   LEU A 798      45.735  20.294  10.741  1.00 82.35           O
ATOM   2423  N   LEU A 799      46.814  18.955  12.251  1.00166.44           N
ATOM   2424  CA  LEU A 799      48.145  19.505  12.255  1.00166.44           C
ATOM   2425  CB  LEU A 799      48.868  19.228  13.590  1.00166.44           C
ATOM   2426  CG  LEU A 799      48.075  19.714  14.825  1.00166.44           C
ATOM   2427  CD1 LEU A 799      48.825  19.422  16.134  1.00166.44           C
ATOM   2428  CD2 LEU A 799      47.660  21.188  14.693  1.00166.44           C
ATOM   2429  C   LEU A 799      49.059  18.990  11.059  1.00166.44           C
ATOM   2430  O   LEU A 799      49.769  19.860  10.561  1.00166.44           O
ATOM   2431  N   GLY A 800      49.083  17.650  10.585  1.00199.97           N
ATOM   2432  CA  GLY A 800      49.821  16.858   9.507  1.00199.97           C
ATOM   2433  C   GLY A 800      50.806  15.572   9.873  1.00199.97           C
ATOM   2434  O   GLY A 800      51.561  15.735  10.830  1.00199.97           O
ATOM   2435  N   ASP A 801      50.880  14.300   9.145  1.00217.71           N
ATOM   2436  CA  ASP A 801      51.800  13.044   9.317  1.00217.71           C
ATOM   2437  CB  ASP A 801      51.804  12.490  10.756  1.00217.71           C
ATOM   2438  CG  ASP A 801      52.689  13.373  11.625  1.00217.71           C
ATOM   2439  OD1 ASP A 801      53.807  13.726  11.164  1.00217.71           O
ATOM   2440  OD2 ASP A 801      52.262  13.702  12.764  1.00217.71           O
ATOM   2441  C   ASP A 801      51.651  11.717   8.370  1.00217.71           C
ATOM   2442  O   ASP A 801      50.526  11.387   7.998  1.00217.71           O
ATOM   2443  N   PRO A 802      52.743  10.904   7.972  1.00165.62           N
ATOM   2444  CA  PRO A 802      52.798   9.658   7.056  1.00165.62           C
ATOM   2445  CD  PRO A 802      53.966  11.675   7.808  1.00165.62           C
ATOM   2446  CB  PRO A 802      54.176   9.717   6.397  1.00165.62           C
ATOM   2447  CG  PRO A 802      54.629  11.177   6.519  1.00165.62           C
ATOM   2448  C   PRO A 802      52.499   8.117   7.338  1.00165.62           C
ATOM   2449  O   PRO A 802      52.721   7.688   8.468  1.00165.62           O
ATOM   2450  N   PRO A 803      52.072   7.268   6.325  1.00186.15           N
ATOM   2451  CA  PRO A 803      51.713   5.805   6.398  1.00186.15           C
ATOM   2452  CD  PRO A 803      51.315   7.913   5.263  1.00186.15           C
ATOM   2453  CB  PRO A 803      50.558   5.618   5.411  1.00186.15           C
ATOM   2454  CG  PRO A 803      50.707   6.782   4.422  1.00186.15           C
ATOM   2455  C   PRO A 803      52.718   4.691   6.181  1.00186.15           C
ATOM   2456  O   PRO A 803      53.684   4.857   5.442  1.00186.15           O
ATOM   2457  N   PRO A 804      52.438   3.529   6.732  1.00173.66           N
ATOM   2458  CA  PRO A 804      53.282   2.365   6.581  1.00173.66           C
ATOM   2459  CD  PRO A 804      51.645   3.461   7.946  1.00173.66           C
ATOM   2460  CB  PRO A 804      52.895   1.402   7.707  1.00173.66           C
ATOM   2461  CG  PRO A 804      51.570   1.960   8.260  1.00173.66           C
ATOM   2462  C   PRO A 804      53.217   1.754   5.223  1.00173.66           C
ATOM   2463  O   PRO A 804      52.146   1.676   4.617  1.00173.66           O
ATOM   2464  N   LEU A 805      54.372   1.247   4.771  1.00 50.43           N
ATOM   2465  CA  LEU A 805      54.507   0.686   3.469  1.00 50.43           C
ATOM   2466  CB  LEU A 805      55.940   0.215   3.171  1.00 50.43           C
ATOM   2467  CG  LEU A 805      56.970   1.360   3.143  1.00 50.43           C
ATOM   2468  CD1 LEU A 805      57.104   2.029   4.520  1.00 50.43           C
ATOM   2469  CD2 LEU A 805      58.318   0.884   2.577  1.00 50.43           C
ATOM   2470  C   LEU A 805      53.611  -0.498   3.349  1.00 50.43           C
ATOM   2471  O   LEU A 805      52.999  -0.696   2.311  1.00 50.43           O
ATOM   2472  N   LEU A 806      53.468  -1.322   4.395  1.00 93.81           N
ATOM   2473  CA  LEU A 806      52.710  -2.528   4.202  1.00 93.81           C
ATOM   2474  CB  LEU A 806      52.645  -3.389   5.475  1.00 93.81           C
ATOM   2475  CG  LEU A 806      54.016  -3.923   5.929  1.00 93.81           C
ATOM   2476  CD1 LEU A 806      54.962  -2.776   6.319  1.00 93.81           C
ATOM   2477  CD2 LEU A 806      53.864  -4.973   7.041  1.00 93.81           C
ATOM   2478  C   LEU A 806      51.295  -2.221   3.811  1.00 93.81           C
ATOM   2479  O   LEU A 806      50.772  -2.785   2.850  1.00 93.81           O
ATOM   2480  N   THR A 807      50.644  -1.284   4.517  1.00136.27           N
ATOM   2481  CA  THR A 807      49.258  -1.037   4.252  1.00136.27           C
ATOM   2482  CB  THR A 807      48.652  -0.067   5.222  1.00136.27           C
ATOM   2483  OG1 THR A 807      47.252   0.026   5.009  1.00136.27           O
ATOM   2484  CG2 THR A 807      49.315   1.308   5.031  1.00136.27           C
ATOM   2485  C   THR A 807      49.083  -0.464   2.889  1.00136.27           C
ATOM   2486  O   THR A 807      48.089  -0.748   2.219  1.00136.27           O
ATOM   2487  N   LEU A 808      50.034   0.385   2.457  1.00170.50           N
ATOM   2488  CA  LEU A 808      49.853   1.021   1.191  1.00170.50           C
ATOM   2489  CB  LEU A 808      50.917   2.106   0.934  1.00170.50           C
ATOM   2490  CG  LEU A 808      50.646   2.965  -0.309  1.00170.50           C
ATOM   2491  CD1 LEU A 808      49.338   3.758  -0.160  1.00170.50           C
ATOM   2492  CD2 LEU A 808      51.847   3.869  -0.621  1.00170.50           C
ATOM   2493  C   LEU A 808      49.816  -0.017   0.091  1.00170.50           C
ATOM   2494  O   LEU A 808      48.952   0.066  -0.776  1.00170.50           O
ATOM   2495  N   PRO A 809      50.729  -0.951   0.025  1.00117.49           N
ATOM   2496  CA  PRO A 809      50.548  -2.023  -0.925  1.00117.49           C
ATOM   2497  CD  PRO A 809      52.044  -0.409  -0.276  1.00117.49           C
ATOM   2498  CB  PRO A 809      51.925  -2.667  -1.116  1.00117.49           C
ATOM   2499  CG  PRO A 809      52.922  -1.625  -0.588  1.00117.49           C
ATOM   2500  C   PRO A 809      49.484  -3.088  -0.754  1.00117.49           C
ATOM   2501  O   PRO A 809      49.249  -3.788  -1.736  1.00117.49           O
ATOM   2502  N   ARG A 810      48.844  -3.282   0.422  1.00128.20           N
ATOM   2503  CA  ARG A 810      47.947  -4.418   0.573  1.00128.20           C
ATOM   2504  CB  ARG A 810      47.558  -4.690   2.037  1.00128.20           C
ATOM   2505  CG  ARG A 810      46.616  -5.884   2.202  1.00128.20           C
ATOM   2506  CD  ARG A 810      46.225  -6.159   3.656  1.00128.20           C
ATOM   2507  NE  ARG A 810      45.319  -5.060   4.090  1.00128.20           N
ATOM   2508  CZ  ARG A 810      44.631  -5.167   5.264  1.00128.20           C
ATOM   2509  NH1 ARG A 810      44.773  -6.281   6.039  1.00128.20           N
ATOM   2510  NH2 ARG A 810      43.802  -4.159   5.664  1.00128.20           N
ATOM   2511  C   ARG A 810      46.662  -4.277  -0.209  1.00128.20           C
ATOM   2512  O   ARG A 810      46.027  -3.224  -0.220  1.00128.20           O
ATOM   2513  N   PRO A 811      46.289  -5.354  -0.882  1.00174.99           N
ATOM   2514  CA  PRO A 811      45.045  -5.391  -1.637  1.00174.99           C
ATOM   2515  CD  PRO A 811      47.327  -6.131  -1.543  1.00174.99           C
ATOM   2516  CB  PRO A 811      45.226  -6.464  -2.707  1.00174.99           C
ATOM   2517  CG  PRO A 811      46.748  -6.532  -2.909  1.00174.99           C
ATOM   2518  C   PRO A 811      43.818  -5.631  -0.797  1.00174.99           C
ATOM   2519  O   PRO A 811      43.904  -6.372   0.182  1.00174.99           O
ATOM   2520  N   PRO A 812      42.692  -5.068  -1.178  1.00140.64           N
ATOM   2521  CA  PRO A 812      41.486  -5.237  -0.403  1.00140.64           C
ATOM   2522  CD  PRO A 812      42.735  -3.760  -1.815  1.00140.64           C
ATOM   2523  CB  PRO A 812      40.551  -4.101  -0.814  1.00140.64           C
ATOM   2524  CG  PRO A 812      41.507  -2.997  -1.293  1.00140.64           C
ATOM   2525  C   PRO A 812      40.854  -6.589  -0.542  1.00140.64           C
ATOM   2526  O   PRO A 812      40.872  -7.167  -1.625  1.00140.64           O
ATOM   2527  N   LEU A 813      40.222  -7.079   0.537  1.00123.97           N
ATOM   2528  CA  LEU A 813      39.617  -8.382   0.568  1.00123.97           C
ATOM   2529  CB  LEU A 813      39.269  -8.793   2.021  1.00123.97           C
ATOM   2530  CG  LEU A 813      38.730 -10.217   2.272  1.00123.97           C
ATOM   2531  CD1 LEU A 813      38.805 -10.544   3.771  1.00123.97           C
ATOM   2532  CD2 LEU A 813      37.291 -10.404   1.768  1.00123.97           C
ATOM   2533  C   LEU A 813      38.410  -8.378  -0.338  1.00123.97           C
ATOM   2534  O   LEU A 813      37.847  -7.333  -0.656  1.00123.97           O
ATOM   2535  N   SER A 814      38.009  -9.572  -0.818  1.00 82.13           N
ATOM   2536  CA  SER A 814      36.949  -9.733  -1.779  1.00 82.13           C
ATOM   2537  CB  SER A 814      36.738 -11.203  -2.179  1.00 82.13           C
ATOM   2538  OG  SER A 814      37.901 -11.703  -2.823  1.00 82.13           O
ATOM   2539  C   SER A 814      35.632  -9.216  -1.268  1.00 82.13           C
ATOM   2540  O   SER A 814      34.912  -8.542  -2.002  1.00 82.13           O
ATOM   2541  N   GLY A 815      35.283  -9.481   0.006  1.00 48.23           N
ATOM   2542  CA  GLY A 815      33.991  -9.086   0.501  1.00 48.23           C
ATOM   2543  C   GLY A 815      33.863  -7.603   0.366  1.00 48.23           C
ATOM   2544  O   GLY A 815      32.768  -7.080   0.145  1.00 48.23           O
ATOM   2545  N   ALA A 816      34.975  -6.880   0.591  1.00 58.81           N
ATOM   2546  CA  ALA A 816      34.946  -5.458   0.450  1.00 58.81           C
ATOM   2547  CB  ALA A 816      36.261  -4.793   0.889  1.00 58.81           C
ATOM   2548  C   ALA A 816      34.729  -5.115  -0.983  1.00 58.81           C
ATOM   2549  O   ALA A 816      33.792  -4.386  -1.303  1.00 58.81           O
ATOM   2550  N   LEU A 817      35.520  -5.735  -1.887  1.00150.46           N
ATOM   2551  CA  LEU A 817      35.476  -5.381  -3.276  1.00150.46           C
ATOM   2552  CB  LEU A 817      36.372  -6.271  -4.154  1.00150.46           C
ATOM   2553  CG  LEU A 817      37.874  -6.147  -3.839  1.00150.46           C
ATOM   2554  CD1 LEU A 817      38.714  -7.040  -4.767  1.00150.46           C
ATOM   2555  CD2 LEU A 817      38.330  -4.679  -3.848  1.00150.46           C
ATOM   2556  C   LEU A 817      34.068  -5.569  -3.740  1.00150.46           C
ATOM   2557  O   LEU A 817      33.544  -4.755  -4.498  1.00150.46           O
ATOM   2558  N   ALA A 818      33.415  -6.651  -3.284  1.00 36.62           N
ATOM   2559  CA  ALA A 818      32.050  -6.901  -3.652  1.00 36.62           C
ATOM   2560  CB  ALA A 818      31.534  -8.252  -3.128  1.00 36.62           C
ATOM   2561  C   ALA A 818      31.150  -5.832  -3.095  1.00 36.62           C
ATOM   2562  O   ALA A 818      30.245  -5.359  -3.780  1.00 36.62           O
ATOM   2563  N   SER A 819      31.362  -5.418  -1.830  1.00 91.08           N
ATOM   2564  CA  SER A 819      30.479  -4.450  -1.233  1.00 91.08           C
ATOM   2565  CB  SER A 819      30.703  -4.294   0.280  1.00 91.08           C
ATOM   2566  OG  SER A 819      32.047  -3.926   0.541  1.00 91.08           O
ATOM   2567  C   SER A 819      30.634  -3.117  -1.899  1.00 91.08           C
ATOM   2568  O   SER A 819      29.671  -2.353  -1.972  1.00 91.08           O
ATOM   2569  N   ILE A 820      31.854  -2.786  -2.373  1.00139.99           N
ATOM   2570  CA  ILE A 820      32.084  -1.523  -3.016  1.00139.99           C
ATOM   2571  CB  ILE A 820      33.549  -1.183  -3.169  1.00139.99           C
ATOM   2572  CG2 ILE A 820      34.135  -1.109  -1.749  1.00139.99           C
ATOM   2573  CG1 ILE A 820      34.313  -2.153  -4.089  1.00139.99           C
ATOM   2574  CD1 ILE A 820      34.159  -1.866  -5.583  1.00139.99           C
ATOM   2575  C   ILE A 820      31.389  -1.468  -4.347  1.00139.99           C
ATOM   2576  O   ILE A 820      30.748  -0.472  -4.682  1.00139.99           O
ATOM   2577  N   THR A 821      31.470  -2.560  -5.129  1.00 34.11           N
ATOM   2578  CA  THR A 821      30.935  -2.605  -6.461  1.00 34.11           C
ATOM   2579  CB  THR A 821      31.202  -3.914  -7.144  1.00 34.11           C
ATOM   2580  OG1 THR A 821      32.600  -4.153  -7.214  1.00 34.11           O
ATOM   2581  CG2 THR A 821      30.602  -3.862  -8.559  1.00 34.11           C
ATOM   2582  C   THR A 821      29.453  -2.417  -6.421  1.00 34.11           C
ATOM   2583  O   THR A 821      28.878  -1.755  -7.283  1.00 34.11           O
ATOM   2584  N   GLU A 822      28.783  -3.021  -5.426  1.00 71.50           N
ATOM   2585  CA  GLU A 822      27.356  -2.906  -5.349  1.00 71.50           C
ATOM   2586  CB  GLU A 822      26.757  -3.731  -4.196  1.00 71.50           C
ATOM   2587  CG  GLU A 822      25.233  -3.626  -4.096  1.00 71.50           C
ATOM   2588  CD  GLU A 822      24.778  -4.484  -2.923  1.00 71.50           C
ATOM   2589  OE1 GLU A 822      25.251  -5.647  -2.822  1.00 71.50           O
ATOM   2590  OE2 GLU A 822      23.955  -3.985  -2.110  1.00 71.50           O
ATOM   2591  C   GLU A 822      26.994  -1.471  -5.111  1.00 71.50           C
ATOM   2592  O   GLU A 822      26.079  -0.940  -5.737  1.00 71.50           O
ATOM   2593  N   THR A 823      27.709  -0.801  -4.189  1.00 39.70           N
ATOM   2594  CA  THR A 823      27.409   0.562  -3.862  1.00 39.70           C
ATOM   2595  CB  THR A 823      28.229   1.074  -2.715  1.00 39.70           C
ATOM   2596  OG1 THR A 823      28.006   0.279  -1.560  1.00 39.70           O
ATOM   2597  CG2 THR A 823      27.830   2.534  -2.438  1.00 39.70           C
ATOM   2598  C   THR A 823      27.703   1.434  -5.043  1.00 39.70           C
ATOM   2599  O   THR A 823      26.907   2.298  -5.402  1.00 39.70           O
ATOM   2600  N   ILE A 824      28.858   1.212  -5.697  1.00 84.25           N
ATOM   2601  CA  ILE A 824      29.246   2.030  -6.808  1.00 84.25           C
ATOM   2602  CB  ILE A 824      30.602   1.694  -7.366  1.00 84.25           C
ATOM   2603  CG2 ILE A 824      30.554   0.293  -7.995  1.00 84.25           C
ATOM   2604  CG1 ILE A 824      31.060   2.793  -8.338  1.00 84.25           C
ATOM   2605  CD1 ILE A 824      32.532   2.682  -8.732  1.00 84.25           C
ATOM   2606  C   ILE A 824      28.232   1.884  -7.897  1.00 84.25           C
ATOM   2607  O   ILE A 824      27.844   2.867  -8.526  1.00 84.25           O
ATOM   2608  N   GLN A 825      27.755   0.651  -8.144  1.00 78.38           N
ATOM   2609  CA  GLN A 825      26.837   0.467  -9.228  1.00 78.38           C
ATOM   2610  CB  GLN A 825      26.450  -1.006  -9.474  1.00 78.38           C
ATOM   2611  CG  GLN A 825      25.653  -1.663  -8.346  1.00 78.38           C
ATOM   2612  CD  GLN A 825      25.360  -3.100  -8.755  1.00 78.38           C
ATOM   2613  OE1 GLN A 825      25.748  -3.542  -9.836  1.00 78.38           O
ATOM   2614  NE2 GLN A 825      24.656  -3.853  -7.869  1.00 78.38           N
ATOM   2615  C   GLN A 825      25.585   1.257  -8.980  1.00 78.38           C
ATOM   2616  O   GLN A 825      25.082   1.916  -9.889  1.00 78.38           O
ATOM   2617  N   VAL A 826      25.050   1.243  -7.743  1.00 98.74           N
ATOM   2618  CA  VAL A 826      23.810   1.933  -7.510  1.00 98.74           C
ATOM   2619  CB  VAL A 826      23.240   1.704  -6.135  1.00 98.74           C
ATOM   2620  CG1 VAL A 826      24.185   2.288  -5.073  1.00 98.74           C
ATOM   2621  CG2 VAL A 826      21.824   2.300  -6.099  1.00 98.74           C
ATOM   2622  C   VAL A 826      23.980   3.412  -7.724  1.00 98.74           C
ATOM   2623  O   VAL A 826      23.181   4.040  -8.416  1.00 98.74           O
ATOM   2624  N   HIS A 827      25.050   3.994  -7.150  1.00105.31           N
ATOM   2625  CA  HIS A 827      25.343   5.402  -7.181  1.00105.31           C
ATOM   2626  ND1 HIS A 827      24.736   7.010  -4.425  1.00105.31           N
ATOM   2627  CG  HIS A 827      25.523   5.936  -4.779  1.00105.31           C
ATOM   2628  CB  HIS A 827      26.290   5.863  -6.064  1.00105.31           C
ATOM   2629  NE2 HIS A 827      24.517   5.503  -2.806  1.00105.31           N
ATOM   2630  CD2 HIS A 827      25.380   5.025  -3.778  1.00105.31           C
ATOM   2631  CE1 HIS A 827      24.157   6.698  -3.239  1.00105.31           C
ATOM   2632  C   HIS A 827      25.829   5.865  -8.518  1.00105.31           C
ATOM   2633  O   HIS A 827      26.020   7.062  -8.723  1.00105.31           O
ATOM   2634  N   ARG A 828      26.139   4.932  -9.433  1.00142.62           N
ATOM   2635  CA  ARG A 828      26.578   5.303 -10.750  1.00142.62           C
ATOM   2636  CB  ARG A 828      26.885   4.088 -11.644  1.00142.62           C
ATOM   2637  CG  ARG A 828      27.354   4.468 -13.050  1.00142.62           C
ATOM   2638  CD  ARG A 828      26.216   4.834 -14.005  1.00142.62           C
ATOM   2639  NE  ARG A 828      25.396   3.608 -14.217  1.00142.62           N
ATOM   2640  CZ  ARG A 828      25.719   2.735 -15.215  1.00142.62           C
ATOM   2641  NH1 ARG A 828      26.797   2.982 -16.016  1.00142.62           N
ATOM   2642  NH2 ARG A 828      24.965   1.614 -15.412  1.00142.62           N
ATOM   2643  C   ARG A 828      25.481   6.085 -11.409  1.00142.62           C
ATOM   2644  O   ARG A 828      25.741   6.925 -12.268  1.00142.62           O
ATOM   2645  N   ARG A 829      24.211   5.802 -11.068  1.00 78.62           N
ATOM   2646  CA  ARG A 829      23.136   6.514 -11.705  1.00 78.62           C
ATOM   2647  CB  ARG A 829      21.749   6.008 -11.271  1.00 78.62           C
ATOM   2648  CG  ARG A 829      20.592   6.755 -11.939  1.00 78.62           C
ATOM   2649  CD  ARG A 829      19.209   6.258 -11.513  1.00 78.62           C
ATOM   2650  NE  ARG A 829      18.195   7.073 -12.240  1.00 78.62           N
ATOM   2651  CZ  ARG A 829      16.885   6.687 -12.244  1.00 78.62           C
ATOM   2652  NH1 ARG A 829      16.506   5.553 -11.587  1.00 78.62           N
ATOM   2653  NH2 ARG A 829      15.955   7.436 -12.905  1.00 78.62           N
ATOM   2654  C   ARG A 829      23.197   7.985 -11.384  1.00 78.62           C
ATOM   2655  O   ARG A 829      23.007   8.832 -12.254  1.00 78.62           O
ATOM   2656  N   TYR A 830      23.426   8.312 -10.103  1.00167.09           N
ATOM   2657  CA  TYR A 830      23.431   9.640  -9.550  1.00167.09           C
ATOM   2658  CB  TYR A 830      23.225   9.619  -8.030  1.00167.09           C
ATOM   2659  CG  TYR A 830      21.917   8.938  -7.837  1.00167.09           C
ATOM   2660  CD1 TYR A 830      20.743   9.649  -7.911  1.00167.09           C
ATOM   2661  CD2 TYR A 830      21.864   7.581  -7.612  1.00167.09           C
ATOM   2662  CE1 TYR A 830      19.534   9.018  -7.743  1.00167.09           C
ATOM   2663  CE2 TYR A 830      20.658   6.945  -7.442  1.00167.09           C
ATOM   2664  CZ  TYR A 830      19.490   7.665  -7.506  1.00167.09           C
ATOM   2665  OH  TYR A 830      18.248   7.017  -7.332  1.00167.09           O
ATOM   2666  C   TYR A 830      24.651  10.471  -9.838  1.00167.09           C
ATOM   2667  O   TYR A 830      24.557  11.697  -9.831  1.00167.09           O
ATOM   2668  N   TRP A 831      25.847   9.865  -9.994  1.00 96.11           N
ATOM   2669  CA  TRP A 831      27.011  10.706 -10.092  1.00 96.11           C
ATOM   2670  CB  TRP A 831      27.879  10.592  -8.829  1.00 96.11           C
ATOM   2671  CG  TRP A 831      27.086  10.937  -7.588  1.00 96.11           C
ATOM   2672  CD2 TRP A 831      27.037  12.230  -6.959  1.00 96.11           C
ATOM   2673  CD1 TRP A 831      26.269  10.124  -6.857  1.00 96.11           C
ATOM   2674  NE1 TRP A 831      25.707  10.827  -5.820  1.00 96.11           N
ATOM   2675  CE2 TRP A 831      26.172  12.126  -5.869  1.00 96.11           C
ATOM   2676  CE3 TRP A 831      27.655  13.409  -7.265  1.00 96.11           C
ATOM   2677  CZ2 TRP A 831      25.913  13.203  -5.067  1.00 96.11           C
ATOM   2678  CZ3 TRP A 831      27.395  14.491  -6.450  1.00 96.11           C
ATOM   2679  CH2 TRP A 831      26.540  14.392  -5.371  1.00 96.11           C
ATOM   2680  C   TRP A 831      27.832  10.344 -11.298  1.00 96.11           C
ATOM   2681  O   TRP A 831      27.929   9.181 -11.684  1.00 96.11           O
ATOM   2682  N   ARG A 832      28.452  11.370 -11.918  1.00104.78           N
ATOM   2683  CA  ARG A 832      29.216  11.259 -13.133  1.00104.78           C
ATOM   2684  CB  ARG A 832      29.656  12.631 -13.669  1.00104.78           C
ATOM   2685  CG  ARG A 832      30.469  12.547 -14.960  1.00104.78           C
ATOM   2686  CD  ARG A 832      30.909  13.910 -15.496  1.00104.78           C
ATOM   2687  NE  ARG A 832      31.969  14.429 -14.585  1.00104.78           N
ATOM   2688  CZ  ARG A 832      31.628  15.191 -13.505  1.00104.78           C
ATOM   2689  NH1 ARG A 832      30.317  15.486 -13.265  1.00104.78           N
ATOM   2690  NH2 ARG A 832      32.597  15.657 -12.665  1.00104.78           N
ATOM   2691  C   ARG A 832      30.459  10.438 -12.950  1.00104.78           C
ATOM   2692  O   ARG A 832      30.807   9.634 -13.813  1.00104.78           O
ATOM   2693  N   SER A 833      31.161  10.612 -11.816  1.00 93.88           N
ATOM   2694  CA  SER A 833      32.421   9.954 -11.600  1.00 93.88           C
ATOM   2695  CB  SER A 833      33.075  10.353 -10.266  1.00 93.88           C
ATOM   2696  OG  SER A 833      32.269   9.923  -9.179  1.00 93.88           O
ATOM   2697  C   SER A 833      32.226   8.470 -11.576  1.00 93.88           C
ATOM   2698  O   SER A 833      33.181   7.717 -11.757  1.00 93.88           O
ATOM   2699  N   LEU A 834      31.011   8.012 -11.234  1.00 73.40           N
ATOM   2700  CA  LEU A 834      30.676   6.616 -11.237  1.00 73.40           C
ATOM   2701  CB  LEU A 834      29.480   6.290 -10.328  1.00 73.40           C
ATOM   2702  CG  LEU A 834      29.822   6.557  -8.848  1.00 73.40           C
ATOM   2703  CD1 LEU A 834      28.698   6.111  -7.904  1.00 73.40           C
ATOM   2704  CD2 LEU A 834      31.182   5.944  -8.477  1.00 73.40           C
ATOM   2705  C   LEU A 834      30.420   6.121 -12.622  1.00 73.40           C
ATOM   2706  O   LEU A 834      30.654   4.950 -12.919  1.00 73.40           O
ATOM   2707  N   ARG A 835      29.875   6.992 -13.494  1.00 73.54           N
ATOM   2708  CA  ARG A 835      29.582   6.588 -14.837  1.00 73.54           C
ATOM   2709  CB  ARG A 835      28.799   7.643 -15.637  1.00 73.54           C
ATOM   2710  CG  ARG A 835      28.488   7.205 -17.070  1.00 73.54           C
ATOM   2711  CD  ARG A 835      27.710   8.242 -17.882  1.00 73.54           C
ATOM   2712  NE  ARG A 835      27.490   7.669 -19.240  1.00 73.54           N
ATOM   2713  CZ  ARG A 835      26.640   8.283 -20.114  1.00 73.54           C
ATOM   2714  NH1 ARG A 835      25.988   9.424 -19.746  1.00 73.54           N
ATOM   2715  NH2 ARG A 835      26.442   7.755 -21.357  1.00 73.54           N
ATOM   2716  C   ARG A 835      30.912   6.374 -15.545  1.00 73.54           C
ATOM   2717  O   ARG A 835      31.140   5.240 -16.045  1.00 73.54           O
ATOM   2718  OXT ARG A 835      31.716   7.342 -15.600  1.00 73.54           O
TER    2719      ARG A 835
END
