# Supplementary material for: Proteome-wide prediction of targets for aspirin: new insight into the molecular mechanism of aspirin
Source: PeerJ. 2016 Mar 10;4:e1791. doi: 10.7717/peerj.1791 (PMC4793309; doi:10.7717/peerj.1791)
Supplement: File S1 — The raw data contains all strucures of the identified 79 proteins. The Protocols show how to prepare protein strucure and run CDOCKER. [file peerj-04-1791-s004.zip › 79_protein_strucures/NP_036233.2_168-262_40.404.pdb]

EXPDTA    THEORETICAL MODEL, MODELLER 9v7 2009/09/19 15:48:04
REMARK   6 MODELLER OBJECTIVE FUNCTION:       636.6083
REMARK   6 MODELLER BEST TEMPLATE % SEQ ID:  40.404
REMARK   6 MODELLER BLK RESIDUE   96:
REMARK   6 MODELLER BLK RESIDUE   97:
REMARK   6 MODELLER BLK RESIDUE   98:
REMARK   6 MODELLER BLK RESIDUE   99:
ATOM      1  N   SER A 168       3.958   4.241  -4.847  1.00 60.81           N
ATOM      2  CA  SER A 168       4.400   4.857  -3.577  1.00 60.81           C
ATOM      3  CB  SER A 168       4.674   3.770  -2.519  1.00 60.81           C
ATOM      4  OG  SER A 168       3.469   3.111  -2.156  1.00 60.81           O
ATOM      5  C   SER A 168       5.648   5.647  -3.793  1.00 60.81           C
ATOM      6  O   SER A 168       5.609   6.765  -4.305  1.00 60.81           O
ATOM      7  N   GLU A 169       6.796   5.067  -3.399  1.00 88.28           N
ATOM      8  CA  GLU A 169       8.059   5.728  -3.525  1.00 88.28           C
ATOM      9  CB  GLU A 169       9.220   4.982  -2.840  1.00 88.28           C
ATOM     10  CG  GLU A 169      10.546   5.739  -2.947  1.00 88.28           C
ATOM     11  CD  GLU A 169      11.542   5.145  -1.961  1.00 88.28           C
ATOM     12  OE1 GLU A 169      11.167   4.180  -1.241  1.00 88.28           O
ATOM     13  OE2 GLU A 169      12.689   5.661  -1.907  1.00 88.28           O
ATOM     14  C   GLU A 169       8.378   5.882  -4.976  1.00 88.28           C
ATOM     15  O   GLU A 169       9.088   6.808  -5.368  1.00 88.28           O
ATOM     16  N   GLU A 170       7.871   4.950  -5.807  1.00 54.64           N
ATOM     17  CA  GLU A 170       8.143   4.968  -7.217  1.00 54.64           C
ATOM     18  CB  GLU A 170       7.441   3.814  -7.964  1.00 54.64           C
ATOM     19  CG  GLU A 170       7.975   2.420  -7.621  1.00 54.64           C
ATOM     20  CD  GLU A 170       7.068   1.391  -8.288  1.00 54.64           C
ATOM     21  OE1 GLU A 170       5.885   1.297  -7.866  1.00 54.64           O
ATOM     22  OE2 GLU A 170       7.541   0.692  -9.225  1.00 54.64           O
ATOM     23  C   GLU A 170       7.641   6.256  -7.804  1.00 54.64           C
ATOM     24  O   GLU A 170       6.522   6.681  -7.527  1.00 54.64           O
ATOM     25  N   VAL A 171       8.479   6.919  -8.633  1.00102.07           N
ATOM     26  CA  VAL A 171       8.088   8.149  -9.265  1.00102.07           C
ATOM     27  CB  VAL A 171       9.191   9.162  -9.404  1.00102.07           C
ATOM     28  CG1 VAL A 171      10.212   8.682 -10.448  1.00102.07           C
ATOM     29  CG2 VAL A 171       8.549  10.505  -9.787  1.00102.07           C
ATOM     30  C   VAL A 171       7.611   7.826 -10.648  1.00102.07           C
ATOM     31  O   VAL A 171       8.220   7.026 -11.358  1.00102.07           O
ATOM     32  N   LEU A 172       6.492   8.460 -11.063  1.00 53.02           N
ATOM     33  CA  LEU A 172       5.899   8.213 -12.347  1.00 53.02           C
ATOM     34  CB  LEU A 172       4.437   8.687 -12.461  1.00 53.02           C
ATOM     35  CG  LEU A 172       3.467   8.000 -11.475  1.00 53.02           C
ATOM     36  CD1 LEU A 172       2.005   8.399 -11.747  1.00 53.02           C
ATOM     37  CD2 LEU A 172       3.673   6.478 -11.441  1.00 53.02           C
ATOM     38  C   LEU A 172       6.682   8.933 -13.397  1.00 53.02           C
ATOM     39  O   LEU A 172       7.281   9.978 -13.146  1.00 53.02           O
ATOM     40  N   CYS A 173       6.705   8.371 -14.621  1.00126.29           N
ATOM     41  CA  CYS A 173       7.434   9.020 -15.664  1.00126.29           C
ATOM     42  CB  CYS A 173       7.605   8.156 -16.914  1.00126.29           C
ATOM     43  SG  CYS A 173       6.017   7.455 -17.407  1.00126.29           S
ATOM     44  C   CYS A 173       6.716  10.280 -16.002  1.00126.29           C
ATOM     45  O   CYS A 173       5.554  10.280 -16.407  1.00126.29           O
ATOM     46  N   ASP A 174       7.423  11.405 -15.817  1.00 81.51           N
ATOM     47  CA  ASP A 174       6.850  12.688 -16.065  1.00 81.51           C
ATOM     48  CB  ASP A 174       7.781  13.846 -15.676  1.00 81.51           C
ATOM     49  CG  ASP A 174       7.012  15.153 -15.857  1.00 81.51           C
ATOM     50  OD1 ASP A 174       5.769  15.091 -16.054  1.00 81.51           O
ATOM     51  OD2 ASP A 174       7.658  16.234 -15.796  1.00 81.51           O
ATOM     52  C   ASP A 174       6.588  12.797 -17.529  1.00 81.51           C
ATOM     53  O   ASP A 174       5.592  13.385 -17.947  1.00 81.51           O
ATOM     54  N   SER A 175       7.503  12.236 -18.341  1.00 82.07           N
ATOM     55  CA  SER A 175       7.414  12.321 -19.770  1.00 82.07           C
ATOM     56  CB  SER A 175       8.751  12.135 -20.511  1.00 82.07           C
ATOM     57  OG  SER A 175       9.544  13.303 -20.351  1.00 82.07           O
ATOM     58  C   SER A 175       6.413  11.359 -20.330  1.00 82.07           C
ATOM     59  O   SER A 175       6.465  11.060 -21.523  1.00 82.07           O
ATOM     60  N   CYS A 176       5.492  10.804 -19.518  1.00 87.68           N
ATOM     61  CA  CYS A 176       4.570   9.907 -20.161  1.00 87.68           C
ATOM     62  CB  CYS A 176       3.985   8.815 -19.253  1.00 87.68           C
ATOM     63  SG  CYS A 176       3.243   7.452 -20.197  1.00 87.68           S
ATOM     64  C   CYS A 176       3.418  10.711 -20.671  1.00 87.68           C
ATOM     65  O   CYS A 176       2.529  11.108 -19.919  1.00 87.68           O
ATOM     66  N   ILE A 177       3.422  10.973 -21.989  1.00 94.57           N
ATOM     67  CA  ILE A 177       2.408  11.755 -22.628  1.00 94.57           C
ATOM     68  CB  ILE A 177       2.756  12.032 -24.060  1.00 94.57           C
ATOM     69  CG2 ILE A 177       1.587  12.807 -24.693  1.00 94.57           C
ATOM     70  CG1 ILE A 177       4.109  12.763 -24.137  1.00 94.57           C
ATOM     71  CD1 ILE A 177       4.128  14.105 -23.407  1.00 94.57           C
ATOM     72  C   ILE A 177       1.103  11.021 -22.611  1.00 94.57           C
ATOM     73  O   ILE A 177       0.071  11.592 -22.263  1.00 94.57           O
ATOM     74  N   GLY A 178       1.113   9.718 -22.960  1.00 63.24           N
ATOM     75  CA  GLY A 178      -0.134   9.028 -23.124  1.00 63.24           C
ATOM     76  C   GLY A 178      -0.906   8.997 -21.848  1.00 63.24           C
ATOM     77  O   GLY A 178      -2.079   9.364 -21.812  1.00 63.24           O
ATOM     78  N   ASN A 179      -0.256   8.566 -20.757  1.00219.62           N
ATOM     79  CA  ASN A 179      -0.901   8.478 -19.482  1.00219.62           C
ATOM     80  CB  ASN A 179      -1.651   7.153 -19.254  1.00219.62           C
ATOM     81  CG  ASN A 179      -2.967   7.189 -20.013  1.00219.62           C
ATOM     82  OD1 ASN A 179      -3.617   8.229 -20.119  1.00219.62           O
ATOM     83  ND2 ASN A 179      -3.387   6.009 -20.541  1.00219.62           N
ATOM     84  C   ASN A 179       0.207   8.522 -18.489  1.00219.62           C
ATOM     85  O   ASN A 179       1.285   9.036 -18.786  1.00219.62           O
ATOM     86  N   LYS A 180      -0.027   8.015 -17.264  1.00162.70           N
ATOM     87  CA  LYS A 180       1.092   7.987 -16.378  1.00162.70           C
ATOM     88  CB  LYS A 180       0.786   8.419 -14.931  1.00162.70           C
ATOM     89  CG  LYS A 180      -0.529   7.892 -14.351  1.00162.70           C
ATOM     90  CD  LYS A 180      -1.770   8.528 -14.983  1.00162.70           C
ATOM     91  CE  LYS A 180      -3.028   8.397 -14.121  1.00162.70           C
ATOM     92  NZ  LYS A 180      -4.043   9.376 -14.572  1.00162.70           N
ATOM     93  C   LYS A 180       1.616   6.593 -16.354  1.00162.70           C
ATOM     94  O   LYS A 180       0.860   5.624 -16.309  1.00162.70           O
ATOM     95  N   GLN A 181       2.952   6.474 -16.421  1.00115.15           N
ATOM     96  CA  GLN A 181       3.625   5.216 -16.373  1.00115.15           C
ATOM     97  CB  GLN A 181       4.368   4.873 -17.677  1.00115.15           C
ATOM     98  CG  GLN A 181       4.751   3.397 -17.798  1.00115.15           C
ATOM     99  CD  GLN A 181       3.514   2.682 -18.325  1.00115.15           C
ATOM    100  OE1 GLN A 181       2.480   3.323 -18.516  1.00115.15           O
ATOM    101  NE2 GLN A 181       3.608   1.347 -18.565  1.00115.15           N
ATOM    102  C   GLN A 181       4.661   5.424 -15.321  1.00115.15           C
ATOM    103  O   GLN A 181       4.821   6.541 -14.829  1.00115.15           O
ATOM    104  N   LYS A 182       5.371   4.360 -14.908  1.00119.73           N
ATOM    105  CA  LYS A 182       6.381   4.586 -13.916  1.00119.73           C
ATOM    106  CB  LYS A 182       6.293   3.662 -12.684  1.00119.73           C
ATOM    107  CG  LYS A 182       6.336   2.161 -12.988  1.00119.73           C
ATOM    108  CD  LYS A 182       6.507   1.294 -11.736  1.00119.73           C
ATOM    109  CE  LYS A 182       5.569   0.082 -11.692  1.00119.73           C
ATOM    110  NZ  LYS A 182       6.016  -0.973 -12.633  1.00119.73           N
ATOM    111  C   LYS A 182       7.719   4.391 -14.542  1.00119.73           C
ATOM    112  O   LYS A 182       7.893   3.541 -15.413  1.00119.73           O
ATOM    113  N   ALA A 183       8.708   5.193 -14.102  1.00 57.12           N
ATOM    114  CA  ALA A 183      10.016   5.105 -14.682  1.00 57.12           C
ATOM    115  CB  ALA A 183      10.781   6.438 -14.659  1.00 57.12           C
ATOM    116  C   ALA A 183      10.829   4.114 -13.914  1.00 57.12           C
ATOM    117  O   ALA A 183      11.117   4.297 -12.733  1.00 57.12           O
ATOM    118  N   VAL A 184      11.129   2.983 -14.577  1.00131.95           N
ATOM    119  CA  VAL A 184      11.958   1.913 -14.102  1.00131.95           C
ATOM    120  CB  VAL A 184      11.647   0.636 -14.812  1.00131.95           C
ATOM    121  CG1 VAL A 184      11.755   0.896 -16.321  1.00131.95           C
ATOM    122  CG2 VAL A 184      12.603  -0.449 -14.297  1.00131.95           C
ATOM    123  C   VAL A 184      13.428   2.199 -14.262  1.00131.95           C
ATOM    124  O   VAL A 184      14.232   1.774 -13.435  1.00131.95           O
ATOM    125  N   LYS A 185      13.828   2.890 -15.355  1.00115.54           N
ATOM    126  CA  LYS A 185      15.231   3.110 -15.614  1.00115.54           C
ATOM    127  CB  LYS A 185      15.773   2.528 -16.936  1.00115.54           C
ATOM    128  CG  LYS A 185      16.126   1.038 -16.943  1.00115.54           C
ATOM    129  CD  LYS A 185      14.957   0.074 -17.132  1.00115.54           C
ATOM    130  CE  LYS A 185      15.433  -1.369 -17.322  1.00115.54           C
ATOM    131  NZ  LYS A 185      14.356  -2.197 -17.907  1.00115.54           N
ATOM    132  C   LYS A 185      15.538   4.569 -15.720  1.00115.54           C
ATOM    133  O   LYS A 185      14.655   5.420 -15.637  1.00115.54           O
ATOM    134  N   SER A 186      16.846   4.880 -15.879  1.00 56.05           N
ATOM    135  CA  SER A 186      17.270   6.241 -16.031  1.00 56.05           C
ATOM    136  CB  SER A 186      17.535   6.935 -14.685  1.00 56.05           C
ATOM    137  OG  SER A 186      16.368   6.884 -13.875  1.00 56.05           O
ATOM    138  C   SER A 186      18.556   6.242 -16.805  1.00 56.05           C
ATOM    139  O   SER A 186      19.433   5.410 -16.573  1.00 56.05           O
ATOM    140  N   CYS A 187      18.711   7.189 -17.755  1.00 60.99           N
ATOM    141  CA  CYS A 187      19.940   7.254 -18.496  1.00 60.99           C
ATOM    142  CB  CYS A 187      19.794   7.503 -19.994  1.00 60.99           C
ATOM    143  SG  CYS A 187      21.449   7.805 -20.677  1.00 60.99           S
ATOM    144  C   CYS A 187      20.745   8.402 -17.983  1.00 60.99           C
ATOM    145  O   CYS A 187      20.231   9.509 -17.833  1.00 60.99           O
ATOM    146  N   LEU A 188      22.035   8.146 -17.680  1.00 82.02           N
ATOM    147  CA  LEU A 188      22.927   9.160 -17.193  1.00 82.02           C
ATOM    148  CB  LEU A 188      24.285   8.616 -16.719  1.00 82.02           C
ATOM    149  CG  LEU A 188      24.169   7.672 -15.512  1.00 82.02           C
ATOM    150  CD1 LEU A 188      23.409   6.394 -15.892  1.00 82.02           C
ATOM    151  CD2 LEU A 188      25.547   7.399 -14.888  1.00 82.02           C
ATOM    152  C   LEU A 188      23.206  10.156 -18.278  1.00 82.02           C
ATOM    153  O   LEU A 188      23.244  11.360 -18.027  1.00 82.02           O
ATOM    154  N   VAL A 189      23.398   9.673 -19.521  1.00 37.07           N
ATOM    155  CA  VAL A 189      23.736  10.527 -20.625  1.00 37.07           C
ATOM    156  CB  VAL A 189      23.810   9.790 -21.936  1.00 37.07           C
ATOM    157  CG1 VAL A 189      24.034  10.818 -23.059  1.00 37.07           C
ATOM    158  CG2 VAL A 189      24.903   8.708 -21.856  1.00 37.07           C
ATOM    159  C   VAL A 189      22.646  11.536 -20.760  1.00 37.07           C
ATOM    160  O   VAL A 189      22.914  12.725 -20.935  1.00 37.07           O
ATOM    161  N   CYS A 190      21.384  11.070 -20.702  1.00 55.48           N
ATOM    162  CA  CYS A 190      20.245  11.940 -20.788  1.00 55.48           C
ATOM    163  CB  CYS A 190      18.898  11.216 -20.931  1.00 55.48           C
ATOM    164  SG  CYS A 190      18.528  10.798 -22.656  1.00 55.48           S
ATOM    165  C   CYS A 190      20.143  12.787 -19.560  1.00 55.48           C
ATOM    166  O   CYS A 190      19.694  13.931 -19.624  1.00 55.48           O
ATOM    167  N   GLN A 191      20.571  12.253 -18.403  1.00 69.51           N
ATOM    168  CA  GLN A 191      20.450  12.992 -17.182  1.00 69.51           C
ATOM    169  CB  GLN A 191      21.137  14.371 -17.265  1.00 69.51           C
ATOM    170  CG  GLN A 191      21.134  15.192 -15.971  1.00 69.51           C
ATOM    171  CD  GLN A 191      21.995  16.429 -16.216  1.00 69.51           C
ATOM    172  OE1 GLN A 191      21.696  17.525 -15.743  1.00 69.51           O
ATOM    173  NE2 GLN A 191      23.107  16.250 -16.979  1.00 69.51           N
ATOM    174  C   GLN A 191      18.997  13.171 -16.854  1.00 69.51           C
ATOM    175  O   GLN A 191      18.595  14.204 -16.317  1.00 69.51           O
ATOM    176  N   ALA A 192      18.161  12.156 -17.163  1.00 40.60           N
ATOM    177  CA  ALA A 192      16.764  12.213 -16.821  1.00 40.60           C
ATOM    178  CB  ALA A 192      15.881  12.800 -17.935  1.00 40.60           C
ATOM    179  C   ALA A 192      16.295  10.808 -16.593  1.00 40.60           C
ATOM    180  O   ALA A 192      16.890   9.865 -17.113  1.00 40.60           O
ATOM    181  N   SER A 193      15.213  10.623 -15.803  1.00104.70           N
ATOM    182  CA  SER A 193      14.748   9.282 -15.574  1.00104.70           C
ATOM    183  CB  SER A 193      14.501   8.934 -14.099  1.00104.70           C
ATOM    184  OG  SER A 193      13.350   9.606 -13.617  1.00104.70           O
ATOM    185  C   SER A 193      13.446   9.092 -16.296  1.00104.70           C
ATOM    186  O   SER A 193      12.530   9.905 -16.174  1.00104.70           O
ATOM    187  N   PHE A 194      13.338   7.988 -17.070  1.00 82.64           N
ATOM    188  CA  PHE A 194      12.133   7.706 -17.801  1.00 82.64           C
ATOM    189  CB  PHE A 194      12.204   7.937 -19.320  1.00 82.64           C
ATOM    190  CG  PHE A 194      12.343   9.394 -19.570  1.00 82.64           C
ATOM    191  CD1 PHE A 194      11.381  10.264 -19.123  1.00 82.64           C
ATOM    192  CD2 PHE A 194      13.410   9.883 -20.288  1.00 82.64           C
ATOM    193  CE1 PHE A 194      11.509  11.609 -19.362  1.00 82.64           C
ATOM    194  CE2 PHE A 194      13.540  11.229 -20.532  1.00 82.64           C
ATOM    195  CZ  PHE A 194      12.586  12.096 -20.064  1.00 82.64           C
ATOM    196  C   PHE A 194      11.788   6.259 -17.652  1.00 82.64           C
ATOM    197  O   PHE A 194      12.490   5.502 -16.984  1.00 82.64           O
ATOM    198  N   CYS A 195      10.647   5.858 -18.265  1.00 62.85           N
ATOM    199  CA  CYS A 195      10.221   4.490 -18.196  1.00 62.85           C
ATOM    200  CB  CYS A 195       8.697   4.266 -18.081  1.00 62.85           C
ATOM    201  SG  CYS A 195       7.816   4.285 -19.671  1.00 62.85           S
ATOM    202  C   CYS A 195      10.690   3.792 -19.432  1.00 62.85           C
ATOM    203  O   CYS A 195      11.346   4.375 -20.292  1.00 62.85           O
ATOM    204  N   GLU A 196      10.358   2.491 -19.532  1.00 42.37           N
ATOM    205  CA  GLU A 196      10.775   1.653 -20.617  1.00 42.37           C
ATOM    206  CB  GLU A 196      10.291   0.205 -20.444  1.00 42.37           C
ATOM    207  CG  GLU A 196      10.903  -0.498 -19.235  1.00 42.37           C
ATOM    208  CD  GLU A 196      10.160  -1.810 -19.030  1.00 42.37           C
ATOM    209  OE1 GLU A 196       9.329  -2.169 -19.907  1.00 42.37           O
ATOM    210  OE2 GLU A 196      10.416  -2.470 -17.988  1.00 42.37           O
ATOM    211  C   GLU A 196      10.186   2.154 -21.900  1.00 42.37           C
ATOM    212  O   GLU A 196      10.855   2.157 -22.933  1.00 42.37           O
ATOM    213  N   LEU A 197       8.914   2.598 -21.871  1.00 84.27           N
ATOM    214  CA  LEU A 197       8.259   2.988 -23.086  1.00 84.27           C
ATOM    215  CB  LEU A 197       6.813   3.458 -22.866  1.00 84.27           C
ATOM    216  CG  LEU A 197       5.864   2.328 -22.435  1.00 84.27           C
ATOM    217  CD1 LEU A 197       5.690   1.292 -23.558  1.00 84.27           C
ATOM    218  CD2 LEU A 197       6.303   1.705 -21.102  1.00 84.27           C
ATOM    219  C   LEU A 197       8.989   4.125 -23.713  1.00 84.27           C
ATOM    220  O   LEU A 197       9.312   4.062 -24.892  1.00 84.27           O
ATOM    221  N   HIS A 198       9.287   5.181 -22.933  1.00 91.71           N
ATOM    222  CA  HIS A 198       9.992   6.340 -23.413  1.00 91.71           C
ATOM    223  ND1 HIS A 198      10.126   9.920 -22.935  1.00 91.71           N
ATOM    224  CG  HIS A 198      10.768   8.704 -22.859  1.00 91.71           C
ATOM    225  CB  HIS A 198      10.123   7.446 -22.348  1.00 91.71           C
ATOM    226  NE2 HIS A 198      12.184  10.242 -23.712  1.00 91.71           N
ATOM    227  CD2 HIS A 198      12.026   8.919 -23.338  1.00 91.71           C
ATOM    228  CE1 HIS A 198      11.018  10.804 -23.451  1.00 91.71           C
ATOM    229  C   HIS A 198      11.384   5.908 -23.738  1.00 91.71           C
ATOM    230  O   HIS A 198      12.033   6.448 -24.633  1.00 91.71           O
ATOM    231  N   LEU A 199      11.870   4.916 -22.975  1.00 54.07           N
ATOM    232  CA  LEU A 199      13.189   4.376 -23.094  1.00 54.07           C
ATOM    233  CB  LEU A 199      13.415   3.224 -22.100  1.00 54.07           C
ATOM    234  CG  LEU A 199      14.810   2.585 -22.167  1.00 54.07           C
ATOM    235  CD1 LEU A 199      15.904   3.586 -21.761  1.00 54.07           C
ATOM    236  CD2 LEU A 199      14.862   1.288 -21.345  1.00 54.07           C
ATOM    237  C   LEU A 199      13.329   3.824 -24.480  1.00 54.07           C
ATOM    238  O   LEU A 199      14.402   3.904 -25.077  1.00 54.07           O
ATOM    239  N   LYS A 200      12.233   3.273 -25.039  1.00 39.95           N
ATOM    240  CA  LYS A 200      12.288   2.651 -26.334  1.00 39.95           C
ATOM    241  CB  LYS A 200      10.945   2.093 -26.830  1.00 39.95           C
ATOM    242  CG  LYS A 200      11.103   1.437 -28.204  1.00 39.95           C
ATOM    243  CD  LYS A 200       9.930   0.558 -28.640  1.00 39.95           C
ATOM    244  CE  LYS A 200      10.131  -0.046 -30.033  1.00 39.95           C
ATOM    245  NZ  LYS A 200       8.996  -0.930 -30.385  1.00 39.95           N
ATOM    246  C   LYS A 200      12.746   3.654 -27.343  1.00 39.95           C
ATOM    247  O   LYS A 200      13.471   3.310 -28.277  1.00 39.95           O
ATOM    248  N   PRO A 201      12.358   4.882 -27.189  1.00145.84           N
ATOM    249  CA  PRO A 201      12.834   5.861 -28.108  1.00145.84           C
ATOM    250  CD  PRO A 201      10.967   5.150 -26.878  1.00145.84           C
ATOM    251  CB  PRO A 201      12.081   7.135 -27.761  1.00145.84           C
ATOM    252  CG  PRO A 201      10.691   6.577 -27.392  1.00145.84           C
ATOM    253  C   PRO A 201      14.330   5.913 -28.162  1.00145.84           C
ATOM    254  O   PRO A 201      14.838   6.491 -29.120  1.00145.84           O
ATOM    255  N   HIS A 202      15.065   5.384 -27.154  1.00 93.40           N
ATOM    256  CA  HIS A 202      16.465   5.223 -27.427  1.00 93.40           C
ATOM    257  ND1 HIS A 202      17.857   4.808 -23.864  1.00 93.40           N
ATOM    258  CG  HIS A 202      17.573   5.369 -25.088  1.00 93.40           C
ATOM    259  CB  HIS A 202      17.274   4.541 -26.305  1.00 93.40           C
ATOM    260  NE2 HIS A 202      18.033   7.008 -23.605  1.00 93.40           N
ATOM    261  CD2 HIS A 202      17.683   6.715 -24.914  1.00 93.40           C
ATOM    262  CE1 HIS A 202      18.124   5.831 -23.014  1.00 93.40           C
ATOM    263  C   HIS A 202      16.415   4.220 -28.537  1.00 93.40           C
ATOM    264  O   HIS A 202      16.212   3.032 -28.295  1.00 93.40           O
ATOM    265  N   LEU A 203      16.581   4.670 -29.794  1.00 53.01           N
ATOM    266  CA  LEU A 203      16.407   3.771 -30.896  1.00 53.01           C
ATOM    267  CB  LEU A 203      16.397   4.452 -32.275  1.00 53.01           C
ATOM    268  CG  LEU A 203      15.130   5.303 -32.470  1.00 53.01           C
ATOM    269  CD1 LEU A 203      15.087   5.976 -33.850  1.00 53.01           C
ATOM    270  CD2 LEU A 203      13.870   4.477 -32.163  1.00 53.01           C
ATOM    271  C   LEU A 203      17.463   2.728 -30.865  1.00 53.01           C
ATOM    272  O   LEU A 203      18.574   2.937 -30.379  1.00 53.01           O
ATOM    273  N   GLU A 204      17.102   1.545 -31.388  1.00107.45           N
ATOM    274  CA  GLU A 204      17.988   0.422 -31.408  1.00107.45           C
ATOM    275  CB  GLU A 204      17.322  -0.898 -31.843  1.00107.45           C
ATOM    276  CG  GLU A 204      16.419  -1.522 -30.770  1.00107.45           C
ATOM    277  CD  GLU A 204      15.050  -0.850 -30.783  1.00107.45           C
ATOM    278  OE1 GLU A 204      14.878   0.162 -31.513  1.00107.45           O
ATOM    279  OE2 GLU A 204      14.149  -1.350 -30.057  1.00107.45           O
ATOM    280  C   GLU A 204      19.098   0.736 -32.352  1.00107.45           C
ATOM    281  O   GLU A 204      19.091   1.779 -33.005  1.00107.45           O
ATOM    282  N   GLY A 205      20.096  -0.165 -32.449  1.00230.56           N
ATOM    283  CA  GLY A 205      21.226   0.109 -33.287  1.00230.56           C
ATOM    284  C   GLY A 205      22.478  -0.234 -32.557  1.00230.56           C
ATOM    285  O   GLY A 205      23.503  -0.510 -33.176  1.00230.56           O
ATOM    286  N   ALA A 206      22.447  -0.229 -31.219  1.00270.88           N
ATOM    287  CA  ALA A 206      23.627  -0.635 -30.525  1.00270.88           C
ATOM    288  CB  ALA A 206      24.467   0.532 -29.997  1.00270.88           C
ATOM    289  C   ALA A 206      23.152  -1.404 -29.361  1.00270.88           C
ATOM    290  O   ALA A 206      21.968  -1.351 -29.034  1.00270.88           O
ATOM    291  N   ALA A 207      24.040  -2.196 -28.741  1.00 93.58           N
ATOM    292  CA  ALA A 207      23.544  -2.862 -27.588  1.00 93.58           C
ATOM    293  CB  ALA A 207      24.597  -3.748 -26.905  1.00 93.58           C
ATOM    294  C   ALA A 207      23.197  -1.768 -26.634  1.00 93.58           C
ATOM    295  O   ALA A 207      22.109  -1.748 -26.060  1.00 93.58           O
ATOM    296  N   PHE A 208      24.151  -0.837 -26.437  1.00121.07           N
ATOM    297  CA  PHE A 208      23.964   0.324 -25.619  1.00121.07           C
ATOM    298  CB  PHE A 208      25.159   0.688 -24.734  1.00121.07           C
ATOM    299  CG  PHE A 208      24.913  -0.231 -23.589  1.00121.07           C
ATOM    300  CD1 PHE A 208      24.020   0.137 -22.609  1.00121.07           C
ATOM    301  CD2 PHE A 208      25.525  -1.458 -23.504  1.00121.07           C
ATOM    302  CE1 PHE A 208      23.756  -0.692 -21.546  1.00121.07           C
ATOM    303  CE2 PHE A 208      25.264  -2.291 -22.444  1.00121.07           C
ATOM    304  CZ  PHE A 208      24.380  -1.912 -21.466  1.00121.07           C
ATOM    305  C   PHE A 208      23.360   1.525 -26.278  1.00121.07           C
ATOM    306  O   PHE A 208      22.732   2.345 -25.608  1.00121.07           O
ATOM    307  N   ARG A 209      23.548   1.692 -27.598  1.00106.41           N
ATOM    308  CA  ARG A 209      23.050   2.872 -28.245  1.00106.41           C
ATOM    309  CB  ARG A 209      21.564   3.142 -27.966  1.00106.41           C
ATOM    310  CG  ARG A 209      20.996   4.317 -28.763  1.00106.41           C
ATOM    311  CD  ARG A 209      19.534   4.626 -28.437  1.00106.41           C
ATOM    312  NE  ARG A 209      19.088   5.686 -29.384  1.00106.41           N
ATOM    313  CZ  ARG A 209      18.699   6.909 -28.922  1.00106.41           C
ATOM    314  NH1 ARG A 209      18.740   7.178 -27.585  1.00106.41           N
ATOM    315  NH2 ARG A 209      18.280   7.866 -29.800  1.00106.41           N
ATOM    316  C   ARG A 209      23.845   4.017 -27.722  1.00106.41           C
ATOM    317  O   ARG A 209      23.387   5.156 -27.677  1.00106.41           O
ATOM    318  N   ASP A 210      25.084   3.711 -27.303  1.00 64.43           N
ATOM    319  CA  ASP A 210      26.018   4.713 -26.893  1.00 64.43           C
ATOM    320  CB  ASP A 210      26.279   5.718 -28.025  1.00 64.43           C
ATOM    321  CG  ASP A 210      26.880   4.953 -29.196  1.00 64.43           C
ATOM    322  OD1 ASP A 210      28.000   4.398 -29.038  1.00 64.43           O
ATOM    323  OD2 ASP A 210      26.212   4.903 -30.264  1.00 64.43           O
ATOM    324  C   ASP A 210      25.467   5.476 -25.725  1.00 64.43           C
ATOM    325  O   ASP A 210      25.877   6.608 -25.477  1.00 64.43           O
ATOM    326  N   HIS A 211      24.541   4.879 -24.950  1.00 70.71           N
ATOM    327  CA  HIS A 211      24.035   5.590 -23.809  1.00 70.71           C
ATOM    328  ND1 HIS A 211      20.989   7.671 -24.936  1.00 70.71           N
ATOM    329  CG  HIS A 211      22.251   7.167 -24.703  1.00 70.71           C
ATOM    330  CB  HIS A 211      22.536   5.945 -23.877  1.00 70.71           C
ATOM    331  NE2 HIS A 211      22.414   9.019 -25.984  1.00 70.71           N
ATOM    332  CD2 HIS A 211      23.108   8.004 -25.350  1.00 70.71           C
ATOM    333  CE1 HIS A 211      21.145   8.778 -25.707  1.00 70.71           C
ATOM    334  C   HIS A 211      24.252   4.750 -22.588  1.00 70.71           C
ATOM    335  O   HIS A 211      24.070   3.534 -22.616  1.00 70.71           O
ATOM    336  N   GLN A 212      24.663   5.410 -21.482  1.00 70.30           N
ATOM    337  CA  GLN A 212      24.966   4.788 -20.217  1.00 70.30           C
ATOM    338  CB  GLN A 212      26.036   5.559 -19.425  1.00 70.30           C
ATOM    339  CG  GLN A 212      27.380   5.701 -20.139  1.00 70.30           C
ATOM    340  CD  GLN A 212      28.238   6.647 -19.307  1.00 70.30           C
ATOM    341  OE1 GLN A 212      29.423   6.847 -19.568  1.00 70.30           O
ATOM    342  NE2 GLN A 212      27.610   7.260 -18.268  1.00 70.30           N
ATOM    343  C   GLN A 212      23.749   4.807 -19.335  1.00 70.30           C
ATOM    344  O   GLN A 212      22.879   5.660 -19.490  1.00 70.30           O
ATOM    345  N   LEU A 213      23.640   3.864 -18.374  1.00113.01           N
ATOM    346  CA  LEU A 213      22.509   3.871 -17.481  1.00113.01           C
ATOM    347  CB  LEU A 213      21.392   2.867 -17.830  1.00113.01           C
ATOM    348  CG  LEU A 213      20.787   3.035 -19.235  1.00113.01           C
ATOM    349  CD1 LEU A 213      21.769   2.563 -20.318  1.00113.01           C
ATOM    350  CD2 LEU A 213      19.406   2.367 -19.343  1.00113.01           C
ATOM    351  C   LEU A 213      22.979   3.488 -16.109  1.00113.01           C
ATOM    352  O   LEU A 213      24.168   3.246 -15.892  1.00113.01           O
ATOM    353  N   LEU A 214      22.043   3.449 -15.132  1.00137.42           N
ATOM    354  CA  LEU A 214      22.396   3.075 -13.792  1.00137.42           C
ATOM    355  CB  LEU A 214      21.682   3.903 -12.703  1.00137.42           C
ATOM    356  CG  LEU A 214      21.911   5.426 -12.791  1.00137.42           C
ATOM    357  CD1 LEU A 214      21.179   6.037 -13.999  1.00137.42           C
ATOM    358  CD2 LEU A 214      21.573   6.122 -11.460  1.00137.42           C
ATOM    359  C   LEU A 214      21.982   1.645 -13.569  1.00137.42           C
ATOM    360  O   LEU A 214      20.814   1.356 -13.311  1.00137.42           O
ATOM    361  N   GLU A 215      22.959   0.716 -13.567  1.00272.92           N
ATOM    362  CA  GLU A 215      22.706  -0.687 -13.360  1.00272.92           C
ATOM    363  CB  GLU A 215      22.345  -1.001 -11.887  1.00272.92           C
ATOM    364  CG  GLU A 215      22.099  -2.475 -11.540  1.00272.92           C
ATOM    365  CD  GLU A 215      20.634  -2.682 -11.160  1.00272.92           C
ATOM    366  OE1 GLU A 215      19.802  -1.767 -11.401  1.00272.92           O
ATOM    367  OE2 GLU A 215      20.337  -3.771 -10.598  1.00272.92           O
ATOM    368  C   GLU A 215      21.672  -1.240 -14.307  1.00272.92           C
ATOM    369  O   GLU A 215      20.582  -1.652 -13.915  1.00272.92           O
ATOM    370  N   PRO A 216      22.043  -1.247 -15.566  1.00127.92           N
ATOM    371  CA  PRO A 216      21.254  -1.719 -16.686  1.00127.92           C
ATOM    372  CD  PRO A 216      23.422  -0.975 -15.935  1.00127.92           C
ATOM    373  CB  PRO A 216      22.106  -1.419 -17.918  1.00127.92           C
ATOM    374  CG  PRO A 216      23.548  -1.481 -17.381  1.00127.92           C
ATOM    375  C   PRO A 216      21.010  -3.195 -16.580  1.00127.92           C
ATOM    376  O   PRO A 216      21.646  -3.838 -15.748  1.00127.92           O
ATOM    377  N   ILE A 217      20.071  -3.745 -17.388  1.00111.44           N
ATOM    378  CA  ILE A 217      19.796  -5.154 -17.361  1.00111.44           C
ATOM    379  CB  ILE A 217      18.321  -5.449 -17.187  1.00111.44           C
ATOM    380  CG2 ILE A 217      17.500  -4.830 -18.336  1.00111.44           C
ATOM    381  CG1 ILE A 217      18.104  -6.952 -16.966  1.00111.44           C
ATOM    382  CD1 ILE A 217      18.633  -7.442 -15.618  1.00111.44           C
ATOM    383  C   ILE A 217      20.318  -5.768 -18.629  1.00111.44           C
ATOM    384  O   ILE A 217      19.705  -5.693 -19.693  1.00111.44           O
ATOM    385  N   ARG A 218      21.498  -6.410 -18.535  1.00106.52           N
ATOM    386  CA  ARG A 218      22.111  -7.044 -19.664  1.00106.52           C
ATOM    387  CB  ARG A 218      23.648  -7.097 -19.580  1.00106.52           C
ATOM    388  CG  ARG A 218      24.304  -5.711 -19.619  1.00106.52           C
ATOM    389  CD  ARG A 218      24.063  -4.878 -18.358  1.00106.52           C
ATOM    390  NE  ARG A 218      25.232  -5.088 -17.458  1.00106.52           N
ATOM    391  CZ  ARG A 218      25.242  -6.139 -16.587  1.00106.52           C
ATOM    392  NH1 ARG A 218      24.179  -6.995 -16.542  1.00106.52           N
ATOM    393  NH2 ARG A 218      26.306  -6.332 -15.754  1.00106.52           N
ATOM    394  C   ARG A 218      21.577  -8.437 -19.732  1.00106.52           C
ATOM    395  O   ARG A 218      20.849  -8.881 -18.846  1.00106.52           O
ATOM    396  N   ASP A 219      21.913  -9.165 -20.811  1.00 38.21           N
ATOM    397  CA  ASP A 219      21.391 -10.488 -20.968  1.00 38.21           C
ATOM    398  CB  ASP A 219      21.938 -11.192 -22.225  1.00 38.21           C
ATOM    399  CG  ASP A 219      21.404 -10.493 -23.472  1.00 38.21           C
ATOM    400  OD1 ASP A 219      20.158 -10.337 -23.586  1.00 38.21           O
ATOM    401  OD2 ASP A 219      22.239 -10.117 -24.337  1.00 38.21           O
ATOM    402  C   ASP A 219      21.812 -11.303 -19.781  1.00 38.21           C
ATOM    403  O   ASP A 219      20.995 -12.001 -19.182  1.00 38.21           O
ATOM    404  N   PHE A 220      23.095 -11.217 -19.381  1.00 87.99           N
ATOM    405  CA  PHE A 220      23.538 -12.024 -18.276  1.00 87.99           C
ATOM    406  CB  PHE A 220      24.806 -12.828 -18.605  1.00 87.99           C
ATOM    407  CG  PHE A 220      25.071 -13.790 -17.497  1.00 87.99           C
ATOM    408  CD1 PHE A 220      24.383 -14.980 -17.436  1.00 87.99           C
ATOM    409  CD2 PHE A 220      26.009 -13.511 -16.528  1.00 87.99           C
ATOM    410  CE1 PHE A 220      24.625 -15.880 -16.425  1.00 87.99           C
ATOM    411  CE2 PHE A 220      26.254 -14.409 -15.515  1.00 87.99           C
ATOM    412  CZ  PHE A 220      25.560 -15.594 -15.461  1.00 87.99           C
ATOM    413  C   PHE A 220      23.865 -11.106 -17.143  1.00 87.99           C
ATOM    414  O   PHE A 220      24.361 -10.002 -17.361  1.00 87.99           O
ATOM    415  N   GLU A 221      23.571 -11.517 -15.888  1.00 65.87           N
ATOM    416  CA  GLU A 221      23.876 -10.589 -14.837  1.00 65.87           C
ATOM    417  CB  GLU A 221      22.654  -9.776 -14.361  1.00 65.87           C
ATOM    418  CG  GLU A 221      23.008  -8.652 -13.380  1.00 65.87           C
ATOM    419  CD  GLU A 221      21.730  -7.918 -12.992  1.00 65.87           C
ATOM    420  OE1 GLU A 221      20.628  -8.503 -13.165  1.00 65.87           O
ATOM    421  OE2 GLU A 221      21.845  -6.756 -12.516  1.00 65.87           O
ATOM    422  C   GLU A 221      24.399 -11.281 -13.625  1.00 65.87           C
ATOM    423  O   GLU A 221      23.686 -12.053 -12.987  1.00 65.87           O
ATOM    424  N   ALA A 222      25.679 -11.034 -13.282  1.00 71.05           N
ATOM    425  CA  ALA A 222      26.186 -11.523 -12.033  1.00 71.05           C
ATOM    426  CB  ALA A 222      27.686 -11.233 -11.860  1.00 71.05           C
ATOM    427  C   ALA A 222      25.452 -10.750 -10.982  1.00 71.05           C
ATOM    428  O   ALA A 222      24.932 -11.318 -10.023  1.00 71.05           O
ATOM    429  N   ARG A 223      25.409  -9.414 -11.186  1.00336.23           N
ATOM    430  CA  ARG A 223      24.735  -8.409 -10.406  1.00336.23           C
ATOM    431  CB  ARG A 223      24.149  -8.888  -9.063  1.00336.23           C
ATOM    432  CG  ARG A 223      22.824  -9.636  -9.242  1.00336.23           C
ATOM    433  CD  ARG A 223      22.291 -10.290  -7.966  1.00336.23           C
ATOM    434  NE  ARG A 223      23.036 -11.564  -7.780  1.00336.23           N
ATOM    435  CZ  ARG A 223      23.068 -12.171  -6.558  1.00336.23           C
ATOM    436  NH1 ARG A 223      22.468 -11.589  -5.482  1.00336.23           N
ATOM    437  NH2 ARG A 223      23.711 -13.367  -6.417  1.00336.23           N
ATOM    438  C   ARG A 223      25.722  -7.305 -10.162  1.00336.23           C
ATOM    439  O   ARG A 223      26.801  -7.565  -9.633  1.00336.23           O
ATOM    440  N   LYS A 224      25.399  -6.041 -10.547  1.00139.46           N
ATOM    441  CA  LYS A 224      26.382  -5.021 -10.298  1.00139.46           C
ATOM    442  CB  LYS A 224      27.752  -5.341 -10.920  1.00139.46           C
ATOM    443  CG  LYS A 224      27.717  -5.534 -12.438  1.00139.46           C
ATOM    444  CD  LYS A 224      29.107  -5.571 -13.076  1.00139.46           C
ATOM    445  CE  LYS A 224      29.078  -5.754 -14.594  1.00139.46           C
ATOM    446  NZ  LYS A 224      30.453  -5.681 -15.135  1.00139.46           N
ATOM    447  C   LYS A 224      25.967  -3.689 -10.843  1.00139.46           C
ATOM    448  O   LYS A 224      25.036  -3.564 -11.641  1.00139.46           O
ATOM    449  N   CYS A 225      26.689  -2.646 -10.377  1.00103.65           N
ATOM    450  CA  CYS A 225      26.542  -1.294 -10.825  1.00103.65           C
ATOM    451  CB  CYS A 225      27.069  -0.243  -9.833  1.00103.65           C
ATOM    452  SG  CYS A 225      25.978  -0.048  -8.391  1.00103.65           S
ATOM    453  C   CYS A 225      27.329  -1.211 -12.091  1.00103.65           C
ATOM    454  O   CYS A 225      27.758  -2.241 -12.607  1.00103.65           O
ATOM    455  N   PRO A 226      27.514  -0.044 -12.643  1.00112.77           N
ATOM    456  CA  PRO A 226      28.258   0.043 -13.864  1.00112.77           C
ATOM    457  CD  PRO A 226      26.561   1.040 -12.533  1.00112.77           C
ATOM    458  CB  PRO A 226      28.172   1.509 -14.303  1.00112.77           C
ATOM    459  CG  PRO A 226      27.314   2.197 -13.211  1.00112.77           C
ATOM    460  C   PRO A 226      29.619  -0.546 -13.695  1.00112.77           C
ATOM    461  O   PRO A 226      30.059  -1.275 -14.582  1.00112.77           O
ATOM    462  N   VAL A 227      30.314  -0.232 -12.588  1.00232.21           N
ATOM    463  CA  VAL A 227      31.527  -0.931 -12.284  1.00232.21           C
ATOM    464  CB  VAL A 227      32.670  -0.644 -13.234  1.00232.21           C
ATOM    465  CG1 VAL A 227      32.985   0.863 -13.280  1.00232.21           C
ATOM    466  CG2 VAL A 227      33.876  -1.510 -12.833  1.00232.21           C
ATOM    467  C   VAL A 227      31.902  -0.546 -10.886  1.00232.21           C
ATOM    468  O   VAL A 227      32.467   0.516 -10.634  1.00232.21           O
ATOM    469  N   HIS A 228      31.580  -1.405  -9.908  1.00 83.47           N
ATOM    470  CA  HIS A 228      31.956  -1.097  -8.561  1.00 83.47           C
ATOM    471  ND1 HIS A 228      30.041   1.861  -9.129  1.00 83.47           N
ATOM    472  CG  HIS A 228      31.014   1.275  -8.341  1.00 83.47           C
ATOM    473  CB  HIS A 228      30.979  -0.147  -7.826  1.00 83.47           C
ATOM    474  NE2 HIS A 228      31.635   3.391  -8.846  1.00 83.47           N
ATOM    475  CD2 HIS A 228      31.973   2.227  -8.177  1.00 83.47           C
ATOM    476  CE1 HIS A 228      30.469   3.123  -9.403  1.00 83.47           C
ATOM    477  C   HIS A 228      32.042  -2.403  -7.822  1.00 83.47           C
ATOM    478  O   HIS A 228      31.197  -3.278  -8.010  1.00 83.47           O
ATOM    479  N   GLY A 229      33.086  -2.562  -6.971  1.00 26.19           N
ATOM    480  CA  GLY A 229      33.281  -3.759  -6.192  1.00 26.19           C
ATOM    481  C   GLY A 229      32.078  -3.836  -5.312  1.00 26.19           C
ATOM    482  O   GLY A 229      31.560  -4.916  -5.039  1.00 26.19           O
ATOM    483  N   LYS A 230      31.609  -2.670  -4.831  1.00 59.24           N
ATOM    484  CA  LYS A 230      30.468  -2.641  -3.967  1.00 59.24           C
ATOM    485  CB  LYS A 230      30.265  -1.270  -3.306  1.00 59.24           C
ATOM    486  CG  LYS A 230      29.409  -1.284  -2.041  1.00 59.24           C
ATOM    487  CD  LYS A 230      29.516   0.039  -1.282  1.00 59.24           C
ATOM    488  CE  LYS A 230      28.996  -0.012   0.153  1.00 59.24           C
ATOM    489  NZ  LYS A 230      30.100   0.291   1.093  1.00 59.24           N
ATOM    490  C   LYS A 230      29.270  -2.937  -4.812  1.00 59.24           C
ATOM    491  O   LYS A 230      29.190  -2.512  -5.963  1.00 59.24           O
ATOM    492  N   THR A 231      28.308  -3.695  -4.253  1.00 45.81           N
ATOM    493  CA  THR A 231      27.137  -4.072  -4.991  1.00 45.81           C
ATOM    494  CB  THR A 231      26.667  -5.449  -4.596  1.00 45.81           C
ATOM    495  OG1 THR A 231      27.746  -6.363  -4.719  1.00 45.81           O
ATOM    496  CG2 THR A 231      25.521  -5.908  -5.518  1.00 45.81           C
ATOM    497  C   THR A 231      26.070  -3.054  -4.691  1.00 45.81           C
ATOM    498  O   THR A 231      26.277  -2.159  -3.873  1.00 45.81           O
ATOM    499  N   MET A 232      24.901  -3.167  -5.361  1.00112.83           N
ATOM    500  CA  MET A 232      23.806  -2.242  -5.233  1.00112.83           C
ATOM    501  CB  MET A 232      22.758  -2.435  -6.348  1.00112.83           C
ATOM    502  CG  MET A 232      22.250  -3.879  -6.440  1.00112.83           C
ATOM    503  SD  MET A 232      20.989  -4.206  -7.707  1.00112.83           S
ATOM    504  CE  MET A 232      20.894  -5.982  -7.337  1.00112.83           C
ATOM    505  C   MET A 232      23.104  -2.455  -3.918  1.00112.83           C
ATOM    506  O   MET A 232      22.337  -3.403  -3.746  1.00112.83           O
ATOM    507  N   GLU A 233      23.431  -1.598  -2.931  1.00153.61           N
ATOM    508  CA  GLU A 233      22.841  -1.535  -1.618  1.00153.61           C
ATOM    509  CB  GLU A 233      23.780  -0.836  -0.618  1.00153.61           C
ATOM    510  CG  GLU A 233      23.124  -0.447   0.711  1.00153.61           C
ATOM    511  CD  GLU A 233      23.163  -1.623   1.672  1.00153.61           C
ATOM    512  OE1 GLU A 233      23.820  -2.645   1.345  1.00153.61           O
ATOM    513  OE2 GLU A 233      22.538  -1.505   2.760  1.00153.61           O
ATOM    514  C   GLU A 233      21.551  -0.762  -1.592  1.00153.61           C
ATOM    515  O   GLU A 233      20.624  -1.120  -0.866  1.00153.61           O
ATOM    516  N   LEU A 234      21.457   0.331  -2.382  1.00 79.96           N
ATOM    517  CA  LEU A 234      20.376   1.255  -2.152  1.00 79.96           C
ATOM    518  CB  LEU A 234      20.861   2.629  -1.664  1.00 79.96           C
ATOM    519  CG  LEU A 234      21.576   2.559  -0.303  1.00 79.96           C
ATOM    520  CD1 LEU A 234      21.974   3.955   0.196  1.00 79.96           C
ATOM    521  CD2 LEU A 234      20.744   1.775   0.724  1.00 79.96           C
ATOM    522  C   LEU A 234      19.510   1.486  -3.351  1.00 79.96           C
ATOM    523  O   LEU A 234      19.679   0.868  -4.398  1.00 79.96           O
ATOM    524  N   PHE A 235      18.509   2.387  -3.182  1.00 70.67           N
ATOM    525  CA  PHE A 235      17.550   2.697  -4.206  1.00 70.67           C
ATOM    526  CB  PHE A 235      16.174   2.103  -3.841  1.00 70.67           C
ATOM    527  CG  PHE A 235      15.170   2.338  -4.914  1.00 70.67           C
ATOM    528  CD1 PHE A 235      15.167   1.573  -6.058  1.00 70.67           C
ATOM    529  CD2 PHE A 235      14.203   3.303  -4.755  1.00 70.67           C
ATOM    530  CE1 PHE A 235      14.227   1.791  -7.039  1.00 70.67           C
ATOM    531  CE2 PHE A 235      13.263   3.523  -5.732  1.00 70.67           C
ATOM    532  CZ  PHE A 235      13.274   2.766  -6.878  1.00 70.67           C
ATOM    533  C   PHE A 235      17.424   4.196  -4.299  1.00 70.67           C
ATOM    534  O   PHE A 235      17.395   4.878  -3.276  1.00 70.67           O
ATOM    535  N   CYS A 236      17.356   4.758  -5.533  1.00 69.45           N
ATOM    536  CA  CYS A 236      17.187   6.183  -5.641  1.00 69.45           C
ATOM    537  CB  CYS A 236      18.188   6.937  -6.522  1.00 69.45           C
ATOM    538  SG  CYS A 236      17.807   8.715  -6.419  1.00 69.45           S
ATOM    539  C   CYS A 236      15.828   6.469  -6.193  1.00 69.45           C
ATOM    540  O   CYS A 236      15.356   5.792  -7.103  1.00 69.45           O
ATOM    541  N   GLN A 237      15.140   7.458  -5.581  1.00 61.52           N
ATOM    542  CA  GLN A 237      13.824   7.867  -5.987  1.00 61.52           C
ATOM    543  CB  GLN A 237      13.155   8.825  -4.989  1.00 61.52           C
ATOM    544  CG  GLN A 237      12.836   8.235  -3.618  1.00 61.52           C
ATOM    545  CD  GLN A 237      12.141   9.339  -2.834  1.00 61.52           C
ATOM    546  OE1 GLN A 237      12.789  10.188  -2.227  1.00 61.52           O
ATOM    547  NE2 GLN A 237      10.780   9.338  -2.865  1.00 61.52           N
ATOM    548  C   GLN A 237      13.843   8.626  -7.273  1.00 61.52           C
ATOM    549  O   GLN A 237      13.061   8.350  -8.182  1.00 61.52           O
ATOM    550  N   THR A 238      14.773   9.593  -7.385  1.00 56.64           N
ATOM    551  CA  THR A 238      14.776  10.486  -8.505  1.00 56.64           C
ATOM    552  CB  THR A 238      15.943  11.427  -8.470  1.00 56.64           C
ATOM    553  OG1 THR A 238      15.913  12.197  -7.277  1.00 56.64           O
ATOM    554  CG2 THR A 238      15.872  12.348  -9.694  1.00 56.64           C
ATOM    555  C   THR A 238      14.900   9.663  -9.738  1.00 56.64           C
ATOM    556  O   THR A 238      14.220   9.909 -10.732  1.00 56.64           O
ATOM    557  N   ASP A 239      15.835   8.703  -9.712  1.00 83.72           N
ATOM    558  CA  ASP A 239      16.078   7.783 -10.786  1.00 83.72           C
ATOM    559  CB  ASP A 239      17.494   7.193 -10.716  1.00 83.72           C
ATOM    560  CG  ASP A 239      18.483   8.335 -10.935  1.00 83.72           C
ATOM    561  OD1 ASP A 239      18.022   9.484 -11.172  1.00 83.72           O
ATOM    562  OD2 ASP A 239      19.713   8.068 -10.877  1.00 83.72           O
ATOM    563  C   ASP A 239      15.091   6.649 -10.781  1.00 83.72           C
ATOM    564  O   ASP A 239      14.774   6.089 -11.831  1.00 83.72           O
ATOM    565  N   GLN A 240      14.578   6.273  -9.591  1.00140.18           N
ATOM    566  CA  GLN A 240      13.706   5.131  -9.506  1.00140.18           C
ATOM    567  CB  GLN A 240      12.508   5.231 -10.455  1.00140.18           C
ATOM    568  CG  GLN A 240      11.348   6.028  -9.873  1.00140.18           C
ATOM    569  CD  GLN A 240      10.537   5.035  -9.051  1.00140.18           C
ATOM    570  OE1 GLN A 240       9.575   4.457  -9.548  1.00140.18           O
ATOM    571  NE2 GLN A 240      10.948   4.801  -7.776  1.00140.18           N
ATOM    572  C   GLN A 240      14.456   3.888  -9.876  1.00140.18           C
ATOM    573  O   GLN A 240      13.876   2.954 -10.431  1.00140.18           O
ATOM    574  N   THR A 241      15.763   3.833  -9.554  1.00107.03           N
ATOM    575  CA  THR A 241      16.545   2.672  -9.882  1.00107.03           C
ATOM    576  CB  THR A 241      17.558   2.920 -10.964  1.00107.03           C
ATOM    577  OG1 THR A 241      18.137   1.695 -11.388  1.00107.03           O
ATOM    578  CG2 THR A 241      18.650   3.843 -10.397  1.00107.03           C
ATOM    579  C   THR A 241      17.324   2.266  -8.667  1.00107.03           C
ATOM    580  O   THR A 241      17.259   2.918  -7.626  1.00107.03           O
ATOM    581  N   CYS A 242      18.082   1.150  -8.776  1.00 41.02           N
ATOM    582  CA  CYS A 242      18.864   0.679  -7.664  1.00 41.02           C
ATOM    583  CB  CYS A 242      18.936  -0.854  -7.556  1.00 41.02           C
ATOM    584  SG  CYS A 242      17.328  -1.603  -7.157  1.00 41.02           S
ATOM    585  C   CYS A 242      20.268   1.183  -7.835  1.00 41.02           C
ATOM    586  O   CYS A 242      20.771   1.277  -8.952  1.00 41.02           O
ATOM    587  N   ILE A 243      20.933   1.527  -6.711  1.00 62.87           N
ATOM    588  CA  ILE A 243      22.263   2.069  -6.728  1.00 62.87           C
ATOM    589  CB  ILE A 243      22.290   3.554  -6.548  1.00 62.87           C
ATOM    590  CG2 ILE A 243      21.587   4.198  -7.754  1.00 62.87           C
ATOM    591  CG1 ILE A 243      21.685   3.929  -5.185  1.00 62.87           C
ATOM    592  CD1 ILE A 243      21.928   5.385  -4.791  1.00 62.87           C
ATOM    593  C   ILE A 243      23.058   1.489  -5.601  1.00 62.87           C
ATOM    594  O   ILE A 243      22.542   0.732  -4.780  1.00 62.87           O
ATOM    595  N   CYS A 244      24.371   1.815  -5.566  1.00 57.13           N
ATOM    596  CA  CYS A 244      25.210   1.310  -4.518  1.00 57.13           C
ATOM    597  CB  CYS A 244      26.559   0.747  -4.986  1.00 57.13           C
ATOM    598  SG  CYS A 244      27.722   2.079  -5.393  1.00 57.13           S
ATOM    599  C   CYS A 244      25.538   2.449  -3.605  1.00 57.13           C
ATOM    600  O   CYS A 244      25.429   3.622  -3.961  1.00 57.13           O
ATOM    601  N   TYR A 245      25.967   2.091  -2.384  1.00108.39           N
ATOM    602  CA  TYR A 245      26.315   2.981  -1.315  1.00108.39           C
ATOM    603  CB  TYR A 245      26.651   2.206  -0.031  1.00108.39           C
ATOM    604  CG  TYR A 245      26.924   3.166   1.070  1.00108.39           C
ATOM    605  CD1 TYR A 245      25.894   3.872   1.648  1.00108.39           C
ATOM    606  CD2 TYR A 245      28.207   3.333   1.536  1.00108.39           C
ATOM    607  CE1 TYR A 245      26.144   4.749   2.675  1.00108.39           C
ATOM    608  CE2 TYR A 245      28.462   4.209   2.563  1.00108.39           C
ATOM    609  CZ  TYR A 245      27.430   4.921   3.127  1.00108.39           C
ATOM    610  OH  TYR A 245      27.693   5.820   4.180  1.00108.39           O
ATOM    611  C   TYR A 245      27.506   3.786  -1.738  1.00108.39           C
ATOM    612  O   TYR A 245      27.648   4.950  -1.370  1.00108.39           O
ATOM    613  N   LEU A 246      28.387   3.165  -2.546  1.00 64.69           N
ATOM    614  CA  LEU A 246      29.608   3.766  -3.005  1.00 64.69           C
ATOM    615  CB  LEU A 246      30.454   2.841  -3.896  1.00 64.69           C
ATOM    616  CG  LEU A 246      31.858   3.414  -4.184  1.00 64.69           C
ATOM    617  CD1 LEU A 246      32.667   3.576  -2.885  1.00 64.69           C
ATOM    618  CD2 LEU A 246      32.604   2.588  -5.246  1.00 64.69           C
ATOM    619  C   LEU A 246      29.251   4.997  -3.778  1.00 64.69           C
ATOM    620  O   LEU A 246      30.043   5.932  -3.889  1.00 64.69           O
ATOM    621  N   CYS A 247      28.020   5.018  -4.311  1.00 69.23           N
ATOM    622  CA  CYS A 247      27.492   6.106  -5.084  1.00 69.23           C
ATOM    623  CB  CYS A 247      26.044   5.869  -5.537  1.00 69.23           C
ATOM    624  SG  CYS A 247      25.934   4.577  -6.813  1.00 69.23           S
ATOM    625  C   CYS A 247      27.518   7.342  -4.205  1.00 69.23           C
ATOM    626  O   CYS A 247      27.435   8.462  -4.706  1.00 69.23           O
ATOM    627  N   MET A 248      27.671   7.151  -2.873  1.00143.26           N
ATOM    628  CA  MET A 248      27.717   8.154  -1.827  1.00143.26           C
ATOM    629  CB  MET A 248      27.972   7.531  -0.444  1.00143.26           C
ATOM    630  CG  MET A 248      28.052   8.527   0.715  1.00143.26           C
ATOM    631  SD  MET A 248      29.671   9.329   0.903  1.00143.26           S
ATOM    632  CE  MET A 248      30.493   7.783   1.386  1.00143.26           C
ATOM    633  C   MET A 248      28.833   9.070  -2.167  1.00143.26           C
ATOM    634  O   MET A 248      28.877  10.208  -1.706  1.00143.26           O
ATOM    635  N   PHE A 249      29.775   8.577  -2.984  1.00 75.35           N
ATOM    636  CA  PHE A 249      30.892   9.366  -3.395  1.00 75.35           C
ATOM    637  CB  PHE A 249      31.703   8.642  -4.491  1.00 75.35           C
ATOM    638  CG  PHE A 249      32.768   9.535  -5.030  1.00 75.35           C
ATOM    639  CD1 PHE A 249      33.911   9.806  -4.312  1.00 75.35           C
ATOM    640  CD2 PHE A 249      32.632  10.073  -6.287  1.00 75.35           C
ATOM    641  CE1 PHE A 249      34.883  10.631  -4.831  1.00 75.35           C
ATOM    642  CE2 PHE A 249      33.596  10.899  -6.813  1.00 75.35           C
ATOM    643  CZ  PHE A 249      34.723  11.184  -6.080  1.00 75.35           C
ATOM    644  C   PHE A 249      30.382  10.672  -3.942  1.00 75.35           C
ATOM    645  O   PHE A 249      30.863  11.722  -3.517  1.00 75.35           O
ATOM    646  N   GLN A 250      29.384  10.680  -4.857  1.00171.36           N
ATOM    647  CA  GLN A 250      29.009  11.984  -5.336  1.00171.36           C
ATOM    648  CB  GLN A 250      29.954  12.499  -6.437  1.00171.36           C
ATOM    649  CG  GLN A 250      31.401  12.721  -6.004  1.00171.36           C
ATOM    650  CD  GLN A 250      31.603  14.185  -5.681  1.00171.36           C
ATOM    651  OE1 GLN A 250      32.308  14.877  -6.416  1.00171.36           O
ATOM    652  NE2 GLN A 250      30.987  14.661  -4.566  1.00171.36           N
ATOM    653  C   GLN A 250      27.673  11.979  -5.991  1.00171.36           C
ATOM    654  O   GLN A 250      26.774  12.727  -5.612  1.00171.36           O
ATOM    655  N   GLU A 251      27.513  11.105  -6.994  1.00 86.51           N
ATOM    656  CA  GLU A 251      26.397  11.201  -7.883  1.00 86.51           C
ATOM    657  CB  GLU A 251      26.342  10.040  -8.890  1.00 86.51           C
ATOM    658  CG  GLU A 251      27.497  10.023  -9.892  1.00 86.51           C
ATOM    659  CD  GLU A 251      27.242   8.872 -10.855  1.00 86.51           C
ATOM    660  OE1 GLU A 251      26.199   8.184 -10.693  1.00 86.51           O
ATOM    661  OE2 GLU A 251      28.088   8.665 -11.766  1.00 86.51           O
ATOM    662  C   GLU A 251      25.084  11.210  -7.158  1.00 86.51           C
ATOM    663  O   GLU A 251      24.193  11.990  -7.491  1.00 86.51           O
ATOM    664  N   HIS A 252      24.904  10.290  -6.206  1.00142.39           N
ATOM    665  CA  HIS A 252      23.686  10.123  -5.462  1.00142.39           C
ATOM    666  ND1 HIS A 252      22.138   7.778  -7.369  1.00142.39           N
ATOM    667  CG  HIS A 252      23.275   7.972  -6.608  1.00142.39           C
ATOM    668  CB  HIS A 252      23.346   8.640  -5.258  1.00142.39           C
ATOM    669  NE2 HIS A 252      23.847   6.982  -8.557  1.00142.39           N
ATOM    670  CD2 HIS A 252      24.304   7.481  -7.352  1.00142.39           C
ATOM    671  CE1 HIS A 252      22.544   7.180  -8.524  1.00142.39           C
ATOM    672  C   HIS A 252      23.571  10.905  -4.188  1.00142.39           C
ATOM    673  O   HIS A 252      22.537  10.816  -3.529  1.00142.39           O
ATOM    674  N   LYS A 253      24.617  11.620  -3.734  1.00132.28           N
ATOM    675  CA  LYS A 253      24.540  12.209  -2.421  1.00132.28           C
ATOM    676  CB  LYS A 253      25.796  13.008  -2.036  1.00132.28           C
ATOM    677  CG  LYS A 253      25.832  13.333  -0.541  1.00132.28           C
ATOM    678  CD  LYS A 253      25.947  12.078   0.331  1.00132.28           C
ATOM    679  CE  LYS A 253      25.703  12.325   1.821  1.00132.28           C
ATOM    680  NZ  LYS A 253      25.470  11.038   2.518  1.00132.28           N
ATOM    681  C   LYS A 253      23.346  13.116  -2.277  1.00132.28           C
ATOM    682  O   LYS A 253      22.614  13.024  -1.294  1.00132.28           O
ATOM    683  N   ASN A 254      23.102  14.011  -3.248  1.00 83.76           N
ATOM    684  CA  ASN A 254      22.002  14.934  -3.176  1.00 83.76           C
ATOM    685  CB  ASN A 254      22.057  15.983  -4.299  1.00 83.76           C
ATOM    686  CG  ASN A 254      23.236  16.913  -4.037  1.00 83.76           C
ATOM    687  OD1 ASN A 254      23.074  18.132  -4.068  1.00 83.76           O
ATOM    688  ND2 ASN A 254      24.444  16.339  -3.781  1.00 83.76           N
ATOM    689  C   ASN A 254      20.700  14.184  -3.289  1.00 83.76           C
ATOM    690  O   ASN A 254      19.701  14.570  -2.683  1.00 83.76           O
ATOM    691  N   HIS A 255      20.687  13.085  -4.072  1.00 71.79           N
ATOM    692  CA  HIS A 255      19.514  12.303  -4.372  1.00 71.79           C
ATOM    693  ND1 HIS A 255      20.831  10.650  -7.587  1.00 71.79           N
ATOM    694  CG  HIS A 255      20.316  11.517  -6.647  1.00 71.79           C
ATOM    695  CB  HIS A 255      19.796  11.107  -5.303  1.00 71.79           C
ATOM    696  NE2 HIS A 255      20.965  12.691  -8.460  1.00 71.79           N
ATOM    697  CD2 HIS A 255      20.404  12.758  -7.197  1.00 71.79           C
ATOM    698  CE1 HIS A 255      21.205  11.408  -8.650  1.00 71.79           C
ATOM    699  C   HIS A 255      18.909  11.732  -3.131  1.00 71.79           C
ATOM    700  O   HIS A 255      19.600  11.333  -2.196  1.00 71.79           O
ATOM    701  N   SER A 256      17.564  11.661  -3.107  1.00 44.85           N
ATOM    702  CA  SER A 256      16.923  11.126  -1.948  1.00 44.85           C
ATOM    703  CB  SER A 256      15.523  11.718  -1.701  1.00 44.85           C
ATOM    704  OG  SER A 256      14.944  11.160  -0.531  1.00 44.85           O
ATOM    705  C   SER A 256      16.783   9.655  -2.173  1.00 44.85           C
ATOM    706  O   SER A 256      16.145   9.211  -3.127  1.00 44.85           O
ATOM    707  N   THR A 257      17.395   8.857  -1.277  1.00 43.37           N
ATOM    708  CA  THR A 257      17.336   7.431  -1.394  1.00 43.37           C
ATOM    709  CB  THR A 257      18.644   6.785  -1.749  1.00 43.37           C
ATOM    710  OG1 THR A 257      19.602   7.009  -0.725  1.00 43.37           O
ATOM    711  CG2 THR A 257      19.134   7.360  -3.088  1.00 43.37           C
ATOM    712  C   THR A 257      16.942   6.891  -0.060  1.00 43.37           C
ATOM    713  O   THR A 257      16.790   7.645   0.900  1.00 43.37           O
ATOM    714  N   VAL A 258      16.723   5.562   0.021  1.00 96.97           N
ATOM    715  CA  VAL A 258      16.375   4.969   1.280  1.00 96.97           C
ATOM    716  CB  VAL A 258      15.035   4.287   1.297  1.00 96.97           C
ATOM    717  CG1 VAL A 258      13.940   5.327   1.009  1.00 96.97           C
ATOM    718  CG2 VAL A 258      15.072   3.108   0.311  1.00 96.97           C
ATOM    719  C   VAL A 258      17.381   3.904   1.573  1.00 96.97           C
ATOM    720  O   VAL A 258      17.792   3.160   0.685  1.00 96.97           O
ATOM    721  N   THR A 259      17.818   3.823   2.844  1.00100.30           N
ATOM    722  CA  THR A 259      18.725   2.796   3.263  1.00100.30           C
ATOM    723  CB  THR A 259      20.052   3.317   3.739  1.00100.30           C
ATOM    724  OG1 THR A 259      20.945   2.242   3.998  1.00100.30           O
ATOM    725  CG2 THR A 259      19.827   4.150   5.013  1.00100.30           C
ATOM    726  C   THR A 259      18.059   2.119   4.418  1.00100.30           C
ATOM    727  O   THR A 259      17.340   2.754   5.187  1.00100.30           O
ATOM    728  N   VAL A 260      18.264   0.799   4.564  1.00 98.37           N
ATOM    729  CA  VAL A 260      17.604   0.098   5.623  1.00 98.37           C
ATOM    730  CB  VAL A 260      17.448  -1.370   5.356  1.00 98.37           C
ATOM    731  CG1 VAL A 260      16.549  -1.557   4.122  1.00 98.37           C
ATOM    732  CG2 VAL A 260      18.847  -1.988   5.199  1.00 98.37           C
ATOM    733  C   VAL A 260      18.395   0.241   6.877  1.00 98.37           C
ATOM    734  O   VAL A 260      19.624   0.230   6.863  1.00 98.37           O
ATOM    735  N   GLU A 261      17.675   0.403   8.002  1.00 79.49           N
ATOM    736  CA  GLU A 261      18.294   0.454   9.286  1.00 79.49           C
ATOM    737  CB  GLU A 261      17.493   1.277  10.308  1.00 79.49           C
ATOM    738  CG  GLU A 261      17.200   2.714   9.860  1.00 79.49           C
ATOM    739  CD  GLU A 261      18.510   3.468   9.669  1.00 79.49           C
ATOM    740  OE1 GLU A 261      19.575   2.904  10.033  1.00 79.49           O
ATOM    741  OE2 GLU A 261      18.462   4.620   9.158  1.00 79.49           O
ATOM    742  C   GLU A 261      18.269  -0.971   9.736  1.00 79.49           C
ATOM    743  O   GLU A 261      17.461  -1.756   9.243  1.00 79.49           O
ATOM    744  N   GLU A 262      19.164  -1.367  10.658  1.00 65.96           N
ATOM    745  CA  GLU A 262      19.149  -2.741  11.065  1.00 65.96           C
ATOM    746  CB  GLU A 262      20.407  -3.172  11.841  1.00 65.96           C
ATOM    747  CG  GLU A 262      20.675  -2.402  13.134  1.00 65.96           C
ATOM    748  CD  GLU A 262      22.019  -2.894  13.651  1.00 65.96           C
ATOM    749  OE1 GLU A 262      22.165  -4.132  13.839  1.00 65.96           O
ATOM    750  OE2 GLU A 262      22.924  -2.039  13.848  1.00 65.96           O
ATOM    751  C   GLU A 262      17.922  -2.975  11.938  1.00 65.96           C
ATOM    752  O   GLU A 262      17.756  -2.249  12.954  1.00 65.96           O
ATOM    753  OXT GLU A 262      17.127  -3.889  11.591  1.00 65.96           O
TER     754      GLU A 262
END
