# Supplementary material for: Proteome-wide prediction of targets for aspirin: new insight into the molecular mechanism of aspirin
Source: PeerJ. 2016 Mar 10;4:e1791. doi: 10.7717/peerj.1791 (PMC4793309; doi:10.7717/peerj.1791)
Supplement: File S1 — The raw data contains all strucures of the identified 79 proteins. The Protocols show how to prepare protein strucure and run CDOCKER. [file peerj-04-1791-s004.zip › 79_protein_strucures/NP_055093.2_3-568_30.035.pdb]

EXPDTA    THEORETICAL MODEL, MODELLER 9v7 2010/03/18 22:33:36
REMARK   6 MODELLER OBJECTIVE FUNCTION:      4317.8701
REMARK   6 MODELLER BEST TEMPLATE % SEQ ID:  30.035
ATOM      1  N   VAL A   3     -10.754  -8.645 -22.092  1.00 99.76           N
ATOM      2  CA  VAL A   3      -9.759  -7.941 -21.255  1.00 99.76           C
ATOM      3  CB  VAL A   3      -9.252  -6.763 -22.018  1.00 99.76           C
ATOM      4  CG1 VAL A   3      -8.453  -7.276 -23.227  1.00 99.76           C
ATOM      5  CG2 VAL A   3     -10.478  -5.934 -22.428  1.00 99.76           C
ATOM      6  C   VAL A   3     -10.375  -7.468 -19.973  1.00 99.76           C
ATOM      7  O   VAL A   3     -11.390  -6.773 -19.979  1.00 99.76           O
ATOM      8  N   VAL A   4      -9.767  -7.844 -18.828  1.00 54.54           N
ATOM      9  CA  VAL A   4     -10.289  -7.465 -17.544  1.00 54.54           C
ATOM     10  CB  VAL A   4     -10.502  -8.637 -16.628  1.00 54.54           C
ATOM     11  CG1 VAL A   4     -11.003  -8.122 -15.269  1.00 54.54           C
ATOM     12  CG2 VAL A   4     -11.462  -9.626 -17.312  1.00 54.54           C
ATOM     13  C   VAL A   4      -9.288  -6.559 -16.888  1.00 54.54           C
ATOM     14  O   VAL A   4      -8.097  -6.607 -17.194  1.00 54.54           O
ATOM     15  N   GLY A   5      -9.760  -5.687 -15.970  1.00 39.80           N
ATOM     16  CA  GLY A   5      -8.871  -4.781 -15.301  1.00 39.80           C
ATOM     17  C   GLY A   5      -8.611  -5.305 -13.923  1.00 39.80           C
ATOM     18  O   GLY A   5      -9.513  -5.367 -13.089  1.00 39.80           O
ATOM     19  N   ILE A   6      -7.337  -5.663 -13.651  1.00112.11           N
ATOM     20  CA  ILE A   6      -6.929  -6.193 -12.381  1.00112.11           C
ATOM     21  CB  ILE A   6      -6.039  -7.398 -12.517  1.00112.11           C
ATOM     22  CG2 ILE A   6      -5.528  -7.758 -11.113  1.00112.11           C
ATOM     23  CG1 ILE A   6      -6.730  -8.564 -13.247  1.00112.11           C
ATOM     24  CD1 ILE A   6      -7.854  -9.235 -12.463  1.00112.11           C
ATOM     25  C   ILE A   6      -6.055  -5.166 -11.729  1.00112.11           C
ATOM     26  O   ILE A   6      -5.115  -4.655 -12.339  1.00112.11           O
ATOM     27  N   ASP A   7      -6.371  -4.821 -10.466  1.00 59.01           N
ATOM     28  CA  ASP A   7      -5.541  -3.939  -9.700  1.00 59.01           C
ATOM     29  CB  ASP A   7      -6.326  -2.951  -8.824  1.00 59.01           C
ATOM     30  CG  ASP A   7      -5.316  -2.154  -8.011  1.00 59.01           C
ATOM     31  OD1 ASP A   7      -4.116  -2.158  -8.392  1.00 59.01           O
ATOM     32  OD2 ASP A   7      -5.729  -1.548  -6.987  1.00 59.01           O
ATOM     33  C   ASP A   7      -4.778  -4.813  -8.753  1.00 59.01           C
ATOM     34  O   ASP A   7      -5.362  -5.406  -7.845  1.00 59.01           O
ATOM     35  N   LEU A   8      -3.449  -4.929  -8.957  1.00 62.06           N
ATOM     36  CA  LEU A   8      -2.631  -5.713  -8.074  1.00 62.06           C
ATOM     37  CB  LEU A   8      -1.515  -6.469  -8.821  1.00 62.06           C
ATOM     38  CG  LEU A   8      -0.609  -7.329  -7.925  1.00 62.06           C
ATOM     39  CD1 LEU A   8      -1.399  -8.492  -7.301  1.00 62.06           C
ATOM     40  CD2 LEU A   8       0.641  -7.800  -8.683  1.00 62.06           C
ATOM     41  C   LEU A   8      -1.977  -4.723  -7.154  1.00 62.06           C
ATOM     42  O   LEU A   8      -1.198  -3.879  -7.598  1.00 62.06           O
ATOM     43  N   GLY A   9      -2.304  -4.781  -5.845  1.00 49.54           N
ATOM     44  CA  GLY A   9      -1.776  -3.820  -4.914  1.00 49.54           C
ATOM     45  C   GLY A   9      -0.790  -4.462  -3.993  1.00 49.54           C
ATOM     46  O   GLY A   9      -0.442  -5.633  -4.139  1.00 49.54           O
ATOM     47  N   PHE A  10      -0.242  -3.656  -3.057  1.00117.76           N
ATOM     48  CA  PHE A  10       0.625  -4.209  -2.066  1.00117.76           C
ATOM     49  CB  PHE A  10       1.360  -3.130  -1.258  1.00117.76           C
ATOM     50  CG  PHE A  10       2.384  -3.829  -0.437  1.00117.76           C
ATOM     51  CD1 PHE A  10       3.638  -4.070  -0.950  1.00117.76           C
ATOM     52  CD2 PHE A  10       2.093  -4.252   0.839  1.00117.76           C
ATOM     53  CE1 PHE A  10       4.588  -4.716  -0.197  1.00117.76           C
ATOM     54  CE2 PHE A  10       3.041  -4.899   1.596  1.00117.76           C
ATOM     55  CZ  PHE A  10       4.293  -5.132   1.079  1.00117.76           C
ATOM     56  C   PHE A  10      -0.194  -5.023  -1.101  1.00117.76           C
ATOM     57  O   PHE A  10       0.028  -6.223  -0.957  1.00117.76           O
ATOM     58  N   LEU A  11      -1.123  -4.360  -0.366  1.00148.95           N
ATOM     59  CA  LEU A  11      -2.008  -4.988   0.586  1.00148.95           C
ATOM     60  CB  LEU A  11      -2.339  -4.131   1.804  1.00148.95           C
ATOM     61  CG  LEU A  11      -3.290  -4.819   2.802  1.00148.95           C
ATOM     62  CD1 LEU A  11      -2.667  -6.113   3.352  1.00148.95           C
ATOM     63  CD2 LEU A  11      -3.726  -3.858   3.920  1.00148.95           C
ATOM     64  C   LEU A  11      -3.312  -5.515   0.047  1.00148.95           C
ATOM     65  O   LEU A  11      -3.791  -6.545   0.514  1.00148.95           O
ATOM     66  N   ASN A  12      -3.964  -4.813  -0.907  1.00 84.86           N
ATOM     67  CA  ASN A  12      -5.289  -5.250  -1.281  1.00 84.86           C
ATOM     68  CB  ASN A  12      -6.418  -4.368  -0.726  1.00 84.86           C
ATOM     69  CG  ASN A  12      -6.649  -4.763   0.725  1.00 84.86           C
ATOM     70  OD1 ASN A  12      -6.332  -4.018   1.649  1.00 84.86           O
ATOM     71  ND2 ASN A  12      -7.223  -5.979   0.934  1.00 84.86           N
ATOM     72  C   ASN A  12      -5.443  -5.306  -2.768  1.00 84.86           C
ATOM     73  O   ASN A  12      -4.741  -4.615  -3.504  1.00 84.86           O
ATOM     74  N   CYS A  13      -6.398  -6.143  -3.240  1.00 92.87           N
ATOM     75  CA  CYS A  13      -6.591  -6.344  -4.648  1.00 92.87           C
ATOM     76  CB  CYS A  13      -6.207  -7.753  -5.106  1.00 92.87           C
ATOM     77  SG  CYS A  13      -6.386  -7.904  -6.898  1.00 92.87           S
ATOM     78  C   CYS A  13      -8.030  -6.121  -5.024  1.00 92.87           C
ATOM     79  O   CYS A  13      -8.943  -6.431  -4.256  1.00 92.87           O
ATOM     80  N   TYR A  14      -8.252  -5.567  -6.244  1.00103.64           N
ATOM     81  CA  TYR A  14      -9.571  -5.206  -6.696  1.00103.64           C
ATOM     82  CB  TYR A  14      -9.744  -3.703  -6.412  1.00103.64           C
ATOM     83  CG  TYR A  14     -11.155  -3.294  -6.221  1.00103.64           C
ATOM     84  CD1 TYR A  14     -11.823  -3.710  -5.095  1.00103.64           C
ATOM     85  CD2 TYR A  14     -11.783  -2.452  -7.103  1.00103.64           C
ATOM     86  CE1 TYR A  14     -13.120  -3.331  -4.870  1.00103.64           C
ATOM     87  CE2 TYR A  14     -13.083  -2.070  -6.877  1.00103.64           C
ATOM     88  CZ  TYR A  14     -13.758  -2.512  -5.763  1.00103.64           C
ATOM     89  OH  TYR A  14     -15.094  -2.123  -5.520  1.00103.64           O
ATOM     90  C   TYR A  14      -9.596  -5.432  -8.197  1.00103.64           C
ATOM     91  O   TYR A  14      -8.587  -5.206  -8.867  1.00103.64           O
ATOM     92  N   ILE A  15     -10.748  -5.872  -8.772  1.00151.81           N
ATOM     93  CA  ILE A  15     -10.827  -6.125 -10.195  1.00151.81           C
ATOM     94  CB  ILE A  15     -10.774  -7.593 -10.538  1.00151.81           C
ATOM     95  CG2 ILE A  15      -9.429  -8.117 -10.007  1.00151.81           C
ATOM     96  CG1 ILE A  15     -11.974  -8.379  -9.982  1.00151.81           C
ATOM     97  CD1 ILE A  15     -13.282  -8.160 -10.738  1.00151.81           C
ATOM     98  C   ILE A  15     -12.067  -5.481 -10.775  1.00151.81           C
ATOM     99  O   ILE A  15     -13.084  -5.356 -10.093  1.00151.81           O
ATOM    100  N   ALA A  16     -12.013  -5.047 -12.065  1.00 49.25           N
ATOM    101  CA  ALA A  16     -13.141  -4.348 -12.641  1.00 49.25           C
ATOM    102  CB  ALA A  16     -13.113  -2.836 -12.364  1.00 49.25           C
ATOM    103  C   ALA A  16     -13.207  -4.521 -14.141  1.00 49.25           C
ATOM    104  O   ALA A  16     -12.266  -4.999 -14.775  1.00 49.25           O
ATOM    105  N   VAL A  17     -14.370  -4.141 -14.735  1.00107.85           N
ATOM    106  CA  VAL A  17     -14.597  -4.230 -16.154  1.00107.85           C
ATOM    107  CB  VAL A  17     -15.287  -5.498 -16.570  1.00107.85           C
ATOM    108  CG1 VAL A  17     -14.378  -6.689 -16.224  1.00107.85           C
ATOM    109  CG2 VAL A  17     -16.667  -5.550 -15.893  1.00107.85           C
ATOM    110  C   VAL A  17     -15.482  -3.096 -16.580  1.00107.85           C
ATOM    111  O   VAL A  17     -16.087  -2.417 -15.750  1.00107.85           O
ATOM    112  N   ALA A  18     -15.559  -2.855 -17.909  1.00 47.63           N
ATOM    113  CA  ALA A  18     -16.403  -1.818 -18.423  1.00 47.63           C
ATOM    114  CB  ALA A  18     -15.772  -1.024 -19.579  1.00 47.63           C
ATOM    115  C   ALA A  18     -17.629  -2.476 -18.962  1.00 47.63           C
ATOM    116  O   ALA A  18     -17.551  -3.399 -19.773  1.00 47.63           O
ATOM    117  N   ARG A  19     -18.806  -2.022 -18.496  1.00178.01           N
ATOM    118  CA  ARG A  19     -20.028  -2.532 -19.025  1.00178.01           C
ATOM    119  CB  ARG A  19     -21.170  -2.635 -17.993  1.00178.01           C
ATOM    120  CG  ARG A  19     -21.498  -1.332 -17.259  1.00178.01           C
ATOM    121  CD  ARG A  19     -22.851  -1.350 -16.542  1.00178.01           C
ATOM    122  NE  ARG A  19     -22.978  -2.647 -15.821  1.00178.01           N
ATOM    123  CZ  ARG A  19     -24.114  -2.915 -15.111  1.00178.01           C
ATOM    124  NH1 ARG A  19     -25.118  -1.990 -15.056  1.00178.01           N
ATOM    125  NH2 ARG A  19     -24.251  -4.109 -14.464  1.00178.01           N
ATOM    126  C   ARG A  19     -20.434  -1.578 -20.099  1.00178.01           C
ATOM    127  O   ARG A  19     -21.128  -0.590 -19.868  1.00178.01           O
ATOM    128  N   SER A  20     -19.960  -1.866 -21.321  1.00244.24           N
ATOM    129  CA  SER A  20     -20.251  -1.103 -22.495  1.00244.24           C
ATOM    130  CB  SER A  20     -21.759  -0.866 -22.688  1.00244.24           C
ATOM    131  OG  SER A  20     -21.987  -0.105 -23.865  1.00244.24           O
ATOM    132  C   SER A  20     -19.578   0.233 -22.418  1.00244.24           C
ATOM    133  O   SER A  20     -19.331   0.872 -23.434  1.00244.24           O
ATOM    134  N   GLY A  21     -19.063   0.641 -21.257  1.00221.39           N
ATOM    135  CA  GLY A  21     -18.610   2.002 -21.233  1.00221.39           C
ATOM    136  C   GLY A  21     -18.848   2.514 -19.852  1.00221.39           C
ATOM    137  O   GLY A  21     -18.214   3.478 -19.427  1.00221.39           O
ATOM    138  N   GLY A  22     -19.777   1.884 -19.110  1.00 54.52           N
ATOM    139  CA  GLY A  22     -19.931   2.271 -17.739  1.00 54.52           C
ATOM    140  C   GLY A  22     -18.939   1.449 -16.975  1.00 54.52           C
ATOM    141  O   GLY A  22     -18.661   0.314 -17.347  1.00 54.52           O
ATOM    142  N   ILE A  23     -18.386   1.984 -15.869  1.00103.58           N
ATOM    143  CA  ILE A  23     -17.400   1.246 -15.126  1.00103.58           C
ATOM    144  CB  ILE A  23     -16.485   2.114 -14.311  1.00103.58           C
ATOM    145  CG2 ILE A  23     -15.716   3.033 -15.274  1.00103.58           C
ATOM    146  CG1 ILE A  23     -17.279   2.870 -13.232  1.00103.58           C
ATOM    147  CD1 ILE A  23     -16.395   3.536 -12.178  1.00103.58           C
ATOM    148  C   ILE A  23     -18.106   0.337 -14.171  1.00103.58           C
ATOM    149  O   ILE A  23     -19.043   0.744 -13.486  1.00103.58           O
ATOM    150  N   GLU A  24     -17.675  -0.942 -14.130  1.00 84.22           N
ATOM    151  CA  GLU A  24     -18.264  -1.900 -13.237  1.00 84.22           C
ATOM    152  CB  GLU A  24     -18.839  -3.128 -13.959  1.00 84.22           C
ATOM    153  CG  GLU A  24     -20.063  -2.860 -14.831  1.00 84.22           C
ATOM    154  CD  GLU A  24     -20.337  -4.144 -15.604  1.00 84.22           C
ATOM    155  OE1 GLU A  24     -19.558  -4.433 -16.552  1.00 84.22           O
ATOM    156  OE2 GLU A  24     -21.318  -4.855 -15.258  1.00 84.22           O
ATOM    157  C   GLU A  24     -17.177  -2.453 -12.364  1.00 84.22           C
ATOM    158  O   GLU A  24     -16.137  -2.894 -12.851  1.00 84.22           O
ATOM    159  N   THR A  25     -17.410  -2.463 -11.037  1.00134.19           N
ATOM    160  CA  THR A  25     -16.480  -3.029 -10.105  1.00134.19           C
ATOM    161  CB  THR A  25     -16.329  -2.236  -8.852  1.00134.19           C
ATOM    162  OG1 THR A  25     -15.466  -2.940  -7.978  1.00134.19           O
ATOM    163  CG2 THR A  25     -17.709  -2.047  -8.200  1.00134.19           C
ATOM    164  C   THR A  25     -17.068  -4.339  -9.684  1.00134.19           C
ATOM    165  O   THR A  25     -18.266  -4.435  -9.429  1.00134.19           O
ATOM    166  N   ILE A  26     -16.225  -5.378  -9.543  1.00101.67           N
ATOM    167  CA  ILE A  26     -16.753  -6.693  -9.319  1.00101.67           C
ATOM    168  CB  ILE A  26     -16.154  -7.721 -10.253  1.00101.67           C
ATOM    169  CG2 ILE A  26     -16.750  -9.106  -9.946  1.00101.67           C
ATOM    170  CG1 ILE A  26     -16.406  -7.321 -11.719  1.00101.67           C
ATOM    171  CD1 ILE A  26     -15.611  -6.106 -12.197  1.00101.67           C
ATOM    172  C   ILE A  26     -16.470  -7.092  -7.899  1.00101.67           C
ATOM    173  O   ILE A  26     -15.627  -6.495  -7.229  1.00101.67           O
ATOM    174  N   ALA A  27     -17.249  -8.070  -7.382  1.00 47.57           N
ATOM    175  CA  ALA A  27     -17.091  -8.558  -6.041  1.00 47.57           C
ATOM    176  CB  ALA A  27     -18.312  -8.302  -5.136  1.00 47.57           C
ATOM    177  C   ALA A  27     -16.867 -10.042  -6.099  1.00 47.57           C
ATOM    178  O   ALA A  27     -17.341 -10.718  -7.013  1.00 47.57           O
ATOM    179  N   ASN A  28     -16.122 -10.587  -5.110  1.00 75.10           N
ATOM    180  CA  ASN A  28     -15.803 -11.989  -5.107  1.00 75.10           C
ATOM    181  CB  ASN A  28     -14.519 -12.372  -4.332  1.00 75.10           C
ATOM    182  CG  ASN A  28     -14.691 -12.143  -2.842  1.00 75.10           C
ATOM    183  OD1 ASN A  28     -15.738 -11.702  -2.374  1.00 75.10           O
ATOM    184  ND2 ASN A  28     -13.621 -12.463  -2.064  1.00 75.10           N
ATOM    185  C   ASN A  28     -16.972 -12.771  -4.579  1.00 75.10           C
ATOM    186  O   ASN A  28     -17.997 -12.211  -4.196  1.00 75.10           O
ATOM    187  N   GLU A  29     -16.839 -14.113  -4.558  1.00 84.49           N
ATOM    188  CA  GLU A  29     -17.905 -14.992  -4.155  1.00 84.49           C
ATOM    189  CB  GLU A  29     -17.495 -16.473  -4.148  1.00 84.49           C
ATOM    190  CG  GLU A  29     -18.634 -17.403  -3.724  1.00 84.49           C
ATOM    191  CD  GLU A  29     -18.063 -18.797  -3.507  1.00 84.49           C
ATOM    192  OE1 GLU A  29     -16.829 -18.968  -3.694  1.00 84.49           O
ATOM    193  OE2 GLU A  29     -18.855 -19.709  -3.147  1.00 84.49           O
ATOM    194  C   GLU A  29     -18.295 -14.651  -2.749  1.00 84.49           C
ATOM    195  O   GLU A  29     -19.465 -14.719  -2.373  1.00 84.49           O
ATOM    196  N   TYR A  30     -17.288 -14.273  -1.948  1.00 78.75           N
ATOM    197  CA  TYR A  30     -17.380 -13.897  -0.567  1.00 78.75           C
ATOM    198  CB  TYR A  30     -16.002 -13.669   0.074  1.00 78.75           C
ATOM    199  CG  TYR A  30     -15.371 -15.020   0.091  1.00 78.75           C
ATOM    200  CD1 TYR A  30     -14.716 -15.511  -1.017  1.00 78.75           C
ATOM    201  CD2 TYR A  30     -15.450 -15.804   1.218  1.00 78.75           C
ATOM    202  CE1 TYR A  30     -14.142 -16.762  -0.997  1.00 78.75           C
ATOM    203  CE2 TYR A  30     -14.878 -17.054   1.243  1.00 78.75           C
ATOM    204  CZ  TYR A  30     -14.222 -17.536   0.136  1.00 78.75           C
ATOM    205  OH  TYR A  30     -13.635 -18.819   0.161  1.00 78.75           O
ATOM    206  C   TYR A  30     -18.208 -12.654  -0.473  1.00 78.75           C
ATOM    207  O   TYR A  30     -18.772 -12.356   0.579  1.00 78.75           O
ATOM    208  N   SER A  31     -18.313 -11.910  -1.595  1.00 71.91           N
ATOM    209  CA  SER A  31     -19.030 -10.666  -1.678  1.00 71.91           C
ATOM    210  CB  SER A  31     -20.355 -10.665  -0.893  1.00 71.91           C
ATOM    211  OG  SER A  31     -21.245 -11.630  -1.436  1.00 71.91           O
ATOM    212  C   SER A  31     -18.209  -9.511  -1.192  1.00 71.91           C
ATOM    213  O   SER A  31     -18.755  -8.490  -0.776  1.00 71.91           O
ATOM    214  N   ASP A  32     -16.867  -9.634  -1.239  1.00137.50           N
ATOM    215  CA  ASP A  32     -16.024  -8.509  -0.939  1.00137.50           C
ATOM    216  CB  ASP A  32     -14.925  -8.809   0.104  1.00137.50           C
ATOM    217  CG  ASP A  32     -14.036  -9.959  -0.344  1.00137.50           C
ATOM    218  OD1 ASP A  32     -13.460  -9.875  -1.460  1.00137.50           O
ATOM    219  OD2 ASP A  32     -13.921 -10.945   0.433  1.00137.50           O
ATOM    220  C   ASP A  32     -15.434  -8.005  -2.233  1.00137.50           C
ATOM    221  O   ASP A  32     -15.052  -8.792  -3.099  1.00137.50           O
ATOM    222  N   ARG A  33     -15.505  -6.673  -2.467  1.00193.57           N
ATOM    223  CA  ARG A  33     -14.936  -6.070  -3.644  1.00193.57           C
ATOM    224  CB  ARG A  33     -15.549  -4.687  -3.907  1.00193.57           C
ATOM    225  CG  ARG A  33     -15.375  -3.710  -2.746  1.00193.57           C
ATOM    226  CD  ARG A  33     -16.344  -2.529  -2.800  1.00193.57           C
ATOM    227  NE  ARG A  33     -17.685  -3.055  -2.418  1.00193.57           N
ATOM    228  CZ  ARG A  33     -18.009  -3.178  -1.098  1.00193.57           C
ATOM    229  NH1 ARG A  33     -17.109  -2.810  -0.141  1.00193.57           N
ATOM    230  NH2 ARG A  33     -19.229  -3.671  -0.736  1.00193.57           N
ATOM    231  C   ARG A  33     -13.437  -5.960  -3.571  1.00193.57           C
ATOM    232  O   ARG A  33     -12.724  -6.446  -4.450  1.00193.57           O
ATOM    233  N   CYS A  34     -12.913  -5.349  -2.487  1.00 98.73           N
ATOM    234  CA  CYS A  34     -11.495  -5.184  -2.362  1.00 98.73           C
ATOM    235  CB  CYS A  34     -11.101  -3.871  -1.668  1.00 98.73           C
ATOM    236  SG  CYS A  34      -9.326  -3.518  -1.803  1.00 98.73           S
ATOM    237  C   CYS A  34     -11.069  -6.326  -1.504  1.00 98.73           C
ATOM    238  O   CYS A  34     -11.431  -6.395  -0.331  1.00 98.73           O
ATOM    239  N   THR A  35     -10.275  -7.251  -2.077  1.00 63.39           N
ATOM    240  CA  THR A  35      -9.919  -8.455  -1.379  1.00 63.39           C
ATOM    241  CB  THR A  35      -9.982  -9.673  -2.263  1.00 63.39           C
ATOM    242  OG1 THR A  35     -11.275  -9.798  -2.837  1.00 63.39           O
ATOM    243  CG2 THR A  35      -9.666 -10.925  -1.425  1.00 63.39           C
ATOM    244  C   THR A  35      -8.502  -8.322  -0.916  1.00 63.39           C
ATOM    245  O   THR A  35      -7.696  -7.647  -1.550  1.00 63.39           O
ATOM    246  N   PRO A  36      -8.173  -8.932   0.193  1.00183.96           N
ATOM    247  CA  PRO A  36      -6.831  -8.847   0.694  1.00183.96           C
ATOM    248  CD  PRO A  36      -9.132  -9.156   1.259  1.00183.96           C
ATOM    249  CB  PRO A  36      -6.887  -9.279   2.162  1.00183.96           C
ATOM    250  CG  PRO A  36      -8.303  -9.861   2.343  1.00183.96           C
ATOM    251  C   PRO A  36      -5.860  -9.625  -0.141  1.00183.96           C
ATOM    252  O   PRO A  36      -6.137 -10.756  -0.535  1.00183.96           O
ATOM    253  N   ALA A  37      -4.685  -9.015  -0.336  1.00129.14           N
ATOM    254  CA  ALA A  37      -3.520  -9.382  -1.085  1.00129.14           C
ATOM    255  CB  ALA A  37      -2.462  -8.268  -1.152  1.00129.14           C
ATOM    256  C   ALA A  37      -2.858 -10.573  -0.474  1.00129.14           C
ATOM    257  O   ALA A  37      -1.754 -10.919  -0.885  1.00129.14           O
ATOM    258  N   CYS A  38      -3.387 -11.048   0.668  1.00140.02           N
ATOM    259  CA  CYS A  38      -2.824 -12.122   1.434  1.00140.02           C
ATOM    260  CB  CYS A  38      -3.362 -12.084   2.864  1.00140.02           C
ATOM    261  SG  CYS A  38      -2.688 -13.415   3.869  1.00140.02           S
ATOM    262  C   CYS A  38      -3.111 -13.493   0.873  1.00140.02           C
ATOM    263  O   CYS A  38      -4.209 -13.782   0.396  1.00140.02           O
ATOM    264  N   ILE A  39      -2.084 -14.377   0.931  1.00 76.45           N
ATOM    265  CA  ILE A  39      -2.180 -15.757   0.544  1.00 76.45           C
ATOM    266  CB  ILE A  39      -1.366 -16.103  -0.667  1.00 76.45           C
ATOM    267  CG2 ILE A  39      -1.418 -17.628  -0.864  1.00 76.45           C
ATOM    268  CG1 ILE A  39      -1.860 -15.320  -1.892  1.00 76.45           C
ATOM    269  CD1 ILE A  39      -0.899 -15.394  -3.077  1.00 76.45           C
ATOM    270  C   ILE A  39      -1.607 -16.541   1.687  1.00 76.45           C
ATOM    271  O   ILE A  39      -0.551 -16.191   2.210  1.00 76.45           O
ATOM    272  N   SER A  40      -2.291 -17.616   2.128  1.00 68.26           N
ATOM    273  CA  SER A  40      -1.744 -18.373   3.219  1.00 68.26           C
ATOM    274  CB  SER A  40      -2.447 -18.118   4.567  1.00 68.26           C
ATOM    275  OG  SER A  40      -3.796 -18.557   4.509  1.00 68.26           O
ATOM    276  C   SER A  40      -1.924 -19.817   2.903  1.00 68.26           C
ATOM    277  O   SER A  40      -2.978 -20.227   2.427  1.00 68.26           O
ATOM    278  N   LEU A  41      -0.889 -20.640   3.148  1.00107.19           N
ATOM    279  CA  LEU A  41      -1.077 -22.038   2.935  1.00107.19           C
ATOM    280  CB  LEU A  41       0.163 -22.776   2.396  1.00107.19           C
ATOM    281  CG  LEU A  41       0.507 -22.406   0.941  1.00107.19           C
ATOM    282  CD1 LEU A  41       0.868 -20.919   0.809  1.00107.19           C
ATOM    283  CD2 LEU A  41       1.588 -23.337   0.367  1.00107.19           C
ATOM    284  C   LEU A  41      -1.419 -22.599   4.268  1.00107.19           C
ATOM    285  O   LEU A  41      -0.616 -22.564   5.201  1.00107.19           O
ATOM    286  N   GLY A  42      -2.653 -23.114   4.393  1.00 39.53           N
ATOM    287  CA  GLY A  42      -3.060 -23.657   5.648  1.00 39.53           C
ATOM    288  C   GLY A  42      -2.336 -24.941   5.760  1.00 39.53           C
ATOM    289  O   GLY A  42      -1.953 -25.531   4.750  1.00 39.53           O
ATOM    290  N   SER A  43      -2.166 -25.424   7.000  1.00 96.46           N
ATOM    291  CA  SER A  43      -1.433 -26.630   7.191  1.00 96.46           C
ATOM    292  CB  SER A  43      -1.373 -27.068   8.664  1.00 96.46           C
ATOM    293  OG  SER A  43      -0.630 -26.126   9.426  1.00 96.46           O
ATOM    294  C   SER A  43      -2.140 -27.691   6.411  1.00 96.46           C
ATOM    295  O   SER A  43      -1.505 -28.620   5.913  1.00 96.46           O
ATOM    296  N   ARG A  44      -3.476 -27.570   6.259  1.00205.24           N
ATOM    297  CA  ARG A  44      -4.179 -28.566   5.503  1.00205.24           C
ATOM    298  CB  ARG A  44      -5.501 -28.991   6.161  1.00205.24           C
ATOM    299  CG  ARG A  44      -5.308 -29.752   7.474  1.00205.24           C
ATOM    300  CD  ARG A  44      -6.618 -30.213   8.113  1.00205.24           C
ATOM    301  NE  ARG A  44      -7.357 -30.995   7.083  1.00205.24           N
ATOM    302  CZ  ARG A  44      -7.041 -32.305   6.866  1.00205.24           C
ATOM    303  NH1 ARG A  44      -6.014 -32.881   7.556  1.00205.24           N
ATOM    304  NH2 ARG A  44      -7.745 -33.033   5.952  1.00205.24           N
ATOM    305  C   ARG A  44      -4.521 -28.031   4.138  1.00205.24           C
ATOM    306  O   ARG A  44      -5.687 -28.023   3.743  1.00205.24           O
ATOM    307  N   THR A  45      -3.495 -27.590   3.382  1.00127.10           N
ATOM    308  CA  THR A  45      -3.595 -27.190   2.000  1.00127.10           C
ATOM    309  CB  THR A  45      -3.462 -28.342   1.046  1.00127.10           C
ATOM    310  OG1 THR A  45      -2.229 -29.013   1.260  1.00127.10           O
ATOM    311  CG2 THR A  45      -3.514 -27.799  -0.392  1.00127.10           C
ATOM    312  C   THR A  45      -4.860 -26.440   1.660  1.00127.10           C
ATOM    313  O   THR A  45      -5.737 -26.988   0.997  1.00127.10           O
ATOM    314  N   ARG A  46      -5.011 -25.174   2.107  1.00145.82           N
ATOM    315  CA  ARG A  46      -6.160 -24.384   1.720  1.00145.82           C
ATOM    316  CB  ARG A  46      -7.285 -24.404   2.770  1.00145.82           C
ATOM    317  CG  ARG A  46      -7.923 -25.788   2.926  1.00145.82           C
ATOM    318  CD  ARG A  46      -9.016 -25.872   3.996  1.00145.82           C
ATOM    319  NE  ARG A  46      -8.356 -25.773   5.329  1.00145.82           N
ATOM    320  CZ  ARG A  46      -8.868 -26.451   6.399  1.00145.82           C
ATOM    321  NH1 ARG A  46      -9.973 -27.238   6.247  1.00145.82           N
ATOM    322  NH2 ARG A  46      -8.269 -26.349   7.621  1.00145.82           N
ATOM    323  C   ARG A  46      -5.668 -22.961   1.585  1.00145.82           C
ATOM    324  O   ARG A  46      -4.625 -22.650   2.157  1.00145.82           O
ATOM    325  N   ALA A  47      -6.353 -22.055   0.822  1.00125.73           N
ATOM    326  CA  ALA A  47      -5.764 -20.729   0.762  1.00125.73           C
ATOM    327  CB  ALA A  47      -4.364 -20.754   0.128  1.00125.73           C
ATOM    328  C   ALA A  47      -6.547 -19.671  -0.033  1.00125.73           C
ATOM    329  O   ALA A  47      -7.446 -20.022  -0.795  1.00125.73           O
ATOM    330  N   ILE A  48      -6.201 -18.345   0.190  1.00241.21           N
ATOM    331  CA  ILE A  48      -6.505 -17.097  -0.532  1.00241.21           C
ATOM    332  CB  ILE A  48      -6.941 -17.279  -1.963  1.00241.21           C
ATOM    333  CG2 ILE A  48      -8.405 -17.751  -1.982  1.00241.21           C
ATOM    334  CG1 ILE A  48      -6.747 -15.960  -2.732  1.00241.21           C
ATOM    335  CD1 ILE A  48      -5.281 -15.568  -2.904  1.00241.21           C
ATOM    336  C   ILE A  48      -7.484 -16.126   0.112  1.00241.21           C
ATOM    337  O   ILE A  48      -8.604 -16.483   0.470  1.00241.21           O
ATOM    338  N   GLY A  49      -7.070 -14.832   0.239  1.00 66.77           N
ATOM    339  CA  GLY A  49      -7.925 -13.728   0.636  1.00 66.77           C
ATOM    340  C   GLY A  49      -8.203 -13.643   2.114  1.00 66.77           C
ATOM    341  O   GLY A  49      -7.319 -13.826   2.949  1.00 66.77           O
ATOM    342  N   ASN A  50      -9.478 -13.331   2.454  1.00 85.40           N
ATOM    343  CA  ASN A  50      -9.933 -13.069   3.797  1.00 85.40           C
ATOM    344  CB  ASN A  50     -11.440 -12.764   3.871  1.00 85.40           C
ATOM    345  CG  ASN A  50     -12.208 -14.000   3.421  1.00 85.40           C
ATOM    346  OD1 ASN A  50     -11.885 -14.607   2.401  1.00 85.40           O
ATOM    347  ND2 ASN A  50     -13.250 -14.390   4.205  1.00 85.40           N
ATOM    348  C   ASN A  50      -9.671 -14.261   4.650  1.00 85.40           C
ATOM    349  O   ASN A  50      -9.279 -14.140   5.811  1.00 85.40           O
ATOM    350  N   ALA A  51      -9.871 -15.457   4.084  1.00 45.21           N
ATOM    351  CA  ALA A  51      -9.627 -16.646   4.833  1.00 45.21           C
ATOM    352  CB  ALA A  51      -9.868 -17.928   4.018  1.00 45.21           C
ATOM    353  C   ALA A  51      -8.184 -16.614   5.222  1.00 45.21           C
ATOM    354  O   ALA A  51      -7.810 -17.117   6.278  1.00 45.21           O
ATOM    355  N   ALA A  52      -7.328 -16.058   4.343  1.00 52.17           N
ATOM    356  CA  ALA A  52      -5.916 -15.978   4.602  1.00 52.17           C
ATOM    357  CB  ALA A  52      -5.118 -15.432   3.405  1.00 52.17           C
ATOM    358  C   ALA A  52      -5.628 -15.085   5.775  1.00 52.17           C
ATOM    359  O   ALA A  52      -4.752 -15.396   6.580  1.00 52.17           O
ATOM    360  N   LYS A  53      -6.315 -13.927   5.871  1.00110.17           N
ATOM    361  CA  LYS A  53      -6.106 -12.997   6.953  1.00110.17           C
ATOM    362  CB  LYS A  53      -6.803 -11.645   6.703  1.00110.17           C
ATOM    363  CG  LYS A  53      -6.418 -10.526   7.678  1.00110.17           C
ATOM    364  CD  LYS A  53      -6.847 -10.752   9.130  1.00110.17           C
ATOM    365  CE  LYS A  53      -6.441  -9.611  10.064  1.00110.17           C
ATOM    366  NZ  LYS A  53      -7.117  -9.757  11.372  1.00110.17           N
ATOM    367  C   LYS A  53      -6.635 -13.552   8.238  1.00110.17           C
ATOM    368  O   LYS A  53      -6.002 -13.441   9.287  1.00110.17           O
ATOM    369  N   SER A  54      -7.798 -14.221   8.171  1.00 94.61           N
ATOM    370  CA  SER A  54      -8.500 -14.633   9.352  1.00 94.61           C
ATOM    371  CB  SER A  54      -9.751 -15.467   9.025  1.00 94.61           C
ATOM    372  OG  SER A  54     -10.409 -15.853  10.222  1.00 94.61           O
ATOM    373  C   SER A  54      -7.621 -15.457  10.236  1.00 94.61           C
ATOM    374  O   SER A  54      -7.708 -15.334  11.457  1.00 94.61           O
ATOM    375  N   GLN A  55      -6.754 -16.318   9.667  1.00135.91           N
ATOM    376  CA  GLN A  55      -5.947 -17.149  10.515  1.00135.91           C
ATOM    377  CB  GLN A  55      -6.048 -18.633  10.123  1.00135.91           C
ATOM    378  CG  GLN A  55      -5.484 -18.917   8.728  1.00135.91           C
ATOM    379  CD  GLN A  55      -5.633 -20.403   8.431  1.00135.91           C
ATOM    380  OE1 GLN A  55      -6.565 -20.799   7.732  1.00135.91           O
ATOM    381  NE2 GLN A  55      -4.707 -21.243   8.967  1.00135.91           N
ATOM    382  C   GLN A  55      -4.499 -16.778  10.378  1.00135.91           C
ATOM    383  O   GLN A  55      -3.628 -17.641  10.475  1.00135.91           O
ATOM    384  N   ILE A  56      -4.191 -15.478  10.232  1.00111.16           N
ATOM    385  CA  ILE A  56      -2.835 -15.047  10.032  1.00111.16           C
ATOM    386  CB  ILE A  56      -2.722 -13.572   9.780  1.00111.16           C
ATOM    387  CG2 ILE A  56      -3.127 -12.829  11.065  1.00111.16           C
ATOM    388  CG1 ILE A  56      -1.312 -13.229   9.272  1.00111.16           C
ATOM    389  CD1 ILE A  56      -1.205 -11.823   8.688  1.00111.16           C
ATOM    390  C   ILE A  56      -2.011 -15.380  11.237  1.00111.16           C
ATOM    391  O   ILE A  56      -0.836 -15.722  11.120  1.00111.16           O
ATOM    392  N   VAL A  57      -2.603 -15.249  12.436  1.00113.37           N
ATOM    393  CA  VAL A  57      -1.925 -15.506  13.675  1.00113.37           C
ATOM    394  CB  VAL A  57      -2.773 -15.176  14.869  1.00113.37           C
ATOM    395  CG1 VAL A  57      -4.080 -15.985  14.795  1.00113.37           C
ATOM    396  CG2 VAL A  57      -1.949 -15.460  16.134  1.00113.37           C
ATOM    397  C   VAL A  57      -1.528 -16.952  13.783  1.00113.37           C
ATOM    398  O   VAL A  57      -0.482 -17.258  14.354  1.00113.37           O
ATOM    399  N   THR A  58      -2.366 -17.878  13.272  1.00 74.28           N
ATOM    400  CA  THR A  58      -2.145 -19.291  13.441  1.00 74.28           C
ATOM    401  CB  THR A  58      -3.309 -20.118  12.975  1.00 74.28           C
ATOM    402  OG1 THR A  58      -3.495 -19.973  11.575  1.00 74.28           O
ATOM    403  CG2 THR A  58      -4.567 -19.649  13.726  1.00 74.28           C
ATOM    404  C   THR A  58      -0.909 -19.820  12.754  1.00 74.28           C
ATOM    405  O   THR A  58      -0.125 -20.525  13.386  1.00 74.28           O
ATOM    406  N   ASN A  59      -0.690 -19.529  11.452  1.00160.65           N
ATOM    407  CA  ASN A  59       0.461 -20.109  10.803  1.00160.65           C
ATOM    408  CB  ASN A  59       0.051 -21.252   9.853  1.00160.65           C
ATOM    409  CG  ASN A  59       1.277 -22.035   9.409  1.00160.65           C
ATOM    410  OD1 ASN A  59       2.164 -21.502   8.746  1.00160.65           O
ATOM    411  ND2 ASN A  59       1.329 -23.344   9.776  1.00160.65           N
ATOM    412  C   ASN A  59       1.159 -19.052   9.987  1.00160.65           C
ATOM    413  O   ASN A  59       1.099 -19.057   8.758  1.00160.65           O
ATOM    414  N   VAL A  60       1.912 -18.165  10.664  1.00 65.19           N
ATOM    415  CA  VAL A  60       2.547 -17.023  10.065  1.00 65.19           C
ATOM    416  CB  VAL A  60       3.161 -16.114  11.083  1.00 65.19           C
ATOM    417  CG1 VAL A  60       3.809 -14.939  10.336  1.00 65.19           C
ATOM    418  CG2 VAL A  60       2.085 -15.702  12.101  1.00 65.19           C
ATOM    419  C   VAL A  60       3.641 -17.431   9.118  1.00 65.19           C
ATOM    420  O   VAL A  60       3.876 -16.770   8.106  1.00 65.19           O
ATOM    421  N   ARG A  61       4.346 -18.535   9.422  1.00144.18           N
ATOM    422  CA  ARG A  61       5.482 -18.957   8.654  1.00144.18           C
ATOM    423  CB  ARG A  61       6.103 -20.264   9.183  1.00144.18           C
ATOM    424  CG  ARG A  61       5.146 -21.459   9.149  1.00144.18           C
ATOM    425  CD  ARG A  61       5.734 -22.730   9.765  1.00144.18           C
ATOM    426  NE  ARG A  61       5.483 -22.675  11.233  1.00144.18           N
ATOM    427  CZ  ARG A  61       6.390 -23.206  12.104  1.00144.18           C
ATOM    428  NH1 ARG A  61       7.562 -23.726  11.636  1.00144.18           N
ATOM    429  NH2 ARG A  61       6.122 -23.215  13.442  1.00144.18           N
ATOM    430  C   ARG A  61       5.053 -19.208   7.246  1.00144.18           C
ATOM    431  O   ARG A  61       5.820 -18.976   6.310  1.00144.18           O
ATOM    432  N   ASN A  62       3.826 -19.728   7.056  1.00124.77           N
ATOM    433  CA  ASN A  62       3.397 -19.996   5.717  1.00124.77           C
ATOM    434  CB  ASN A  62       2.820 -21.415   5.574  1.00124.77           C
ATOM    435  CG  ASN A  62       3.942 -22.403   5.862  1.00124.77           C
ATOM    436  OD1 ASN A  62       4.922 -22.488   5.122  1.00124.77           O
ATOM    437  ND2 ASN A  62       3.804 -23.165   6.979  1.00124.77           N
ATOM    438  C   ASN A  62       2.309 -19.031   5.337  1.00124.77           C
ATOM    439  O   ASN A  62       1.368 -19.407   4.641  1.00124.77           O
ATOM    440  N   THR A  63       2.418 -17.751   5.750  1.00 58.54           N
ATOM    441  CA  THR A  63       1.453 -16.760   5.362  1.00 58.54           C
ATOM    442  CB  THR A  63       0.840 -16.018   6.516  1.00 58.54           C
ATOM    443  OG1 THR A  63       0.166 -16.924   7.378  1.00 58.54           O
ATOM    444  CG2 THR A  63      -0.151 -14.977   5.966  1.00 58.54           C
ATOM    445  C   THR A  63       2.208 -15.773   4.535  1.00 58.54           C
ATOM    446  O   THR A  63       3.252 -15.275   4.955  1.00 58.54           O
ATOM    447  N   ILE A  64       1.699 -15.472   3.323  1.00140.52           N
ATOM    448  CA  ILE A  64       2.400 -14.585   2.446  1.00140.52           C
ATOM    449  CB  ILE A  64       2.710 -15.166   1.106  1.00140.52           C
ATOM    450  CG2 ILE A  64       1.395 -15.503   0.379  1.00140.52           C
ATOM    451  CG1 ILE A  64       3.611 -14.175   0.361  1.00140.52           C
ATOM    452  CD1 ILE A  64       4.990 -14.015   0.998  1.00140.52           C
ATOM    453  C   ILE A  64       1.584 -13.358   2.215  1.00140.52           C
ATOM    454  O   ILE A  64       0.405 -13.422   1.863  1.00140.52           O
ATOM    455  N   HIS A  65       2.227 -12.193   2.420  1.00 94.09           N
ATOM    456  CA  HIS A  65       1.575 -10.935   2.228  1.00 94.09           C
ATOM    457  ND1 HIS A  65       2.765 -10.976   5.300  1.00 94.09           N
ATOM    458  CG  HIS A  65       2.153 -10.033   4.504  1.00 94.09           C
ATOM    459  CB  HIS A  65       1.042 -10.340   3.540  1.00 94.09           C
ATOM    460  NE2 HIS A  65       3.772  -9.039   5.725  1.00 94.09           N
ATOM    461  CD2 HIS A  65       2.780  -8.856   4.777  1.00 94.09           C
ATOM    462  CE1 HIS A  65       3.725 -10.329   6.008  1.00 94.09           C
ATOM    463  C   HIS A  65       2.600  -9.966   1.726  1.00 94.09           C
ATOM    464  O   HIS A  65       3.792 -10.115   1.995  1.00 94.09           O
ATOM    465  N   GLY A  66       2.141  -8.951   0.963  1.00 49.85           N
ATOM    466  CA  GLY A  66       2.982  -7.866   0.526  1.00 49.85           C
ATOM    467  C   GLY A  66       4.001  -8.311  -0.488  1.00 49.85           C
ATOM    468  O   GLY A  66       5.121  -7.805  -0.495  1.00 49.85           O
ATOM    469  N   PHE A  67       3.626  -9.218  -1.411  1.00150.65           N
ATOM    470  CA  PHE A  67       4.522  -9.779  -2.391  1.00150.65           C
ATOM    471  CB  PHE A  67       3.912 -10.870  -3.287  1.00150.65           C
ATOM    472  CG  PHE A  67       4.692 -12.116  -3.057  1.00150.65           C
ATOM    473  CD1 PHE A  67       6.021 -12.145  -3.407  1.00150.65           C
ATOM    474  CD2 PHE A  67       4.136 -13.227  -2.468  1.00150.65           C
ATOM    475  CE1 PHE A  67       6.777 -13.273  -3.204  1.00150.65           C
ATOM    476  CE2 PHE A  67       4.895 -14.359  -2.270  1.00150.65           C
ATOM    477  CZ  PHE A  67       6.217 -14.389  -2.638  1.00150.65           C
ATOM    478  C   PHE A  67       5.048  -8.745  -3.340  1.00150.65           C
ATOM    479  O   PHE A  67       6.097  -8.949  -3.950  1.00150.65           O
ATOM    480  N   LYS A  68       4.307  -7.641  -3.539  1.00 83.56           N
ATOM    481  CA  LYS A  68       4.652  -6.615  -4.487  1.00 83.56           C
ATOM    482  CB  LYS A  68       3.640  -5.457  -4.498  1.00 83.56           C
ATOM    483  CG  LYS A  68       3.733  -4.566  -5.738  1.00 83.56           C
ATOM    484  CD  LYS A  68       2.482  -3.709  -5.947  1.00 83.56           C
ATOM    485  CE  LYS A  68       2.407  -3.033  -7.317  1.00 83.56           C
ATOM    486  NZ  LYS A  68       1.075  -2.412  -7.502  1.00 83.56           N
ATOM    487  C   LYS A  68       6.019  -6.068  -4.180  1.00 83.56           C
ATOM    488  O   LYS A  68       6.699  -5.584  -5.083  1.00 83.56           O
ATOM    489  N   LYS A  69       6.447  -6.060  -2.901  1.00 78.12           N
ATOM    490  CA  LYS A  69       7.773  -5.572  -2.603  1.00 78.12           C
ATOM    491  CB  LYS A  69       8.088  -5.453  -1.100  1.00 78.12           C
ATOM    492  CG  LYS A  69       7.488  -4.225  -0.416  1.00 78.12           C
ATOM    493  CD  LYS A  69       7.678  -4.227   1.102  1.00 78.12           C
ATOM    494  CE  LYS A  69       7.272  -2.914   1.774  1.00 78.12           C
ATOM    495  NZ  LYS A  69       7.456  -3.017   3.239  1.00 78.12           N
ATOM    496  C   LYS A  69       8.842  -6.481  -3.181  1.00 78.12           C
ATOM    497  O   LYS A  69       9.886  -6.004  -3.622  1.00 78.12           O
ATOM    498  N   LEU A  70       8.642  -7.813  -3.068  1.00162.71           N
ATOM    499  CA  LEU A  70       9.488  -8.924  -3.468  1.00162.71           C
ATOM    500  CB  LEU A  70       9.217 -10.184  -2.624  1.00162.71           C
ATOM    501  CG  LEU A  70       9.822 -10.148  -1.206  1.00162.71           C
ATOM    502  CD1 LEU A  70      11.333 -10.416  -1.246  1.00162.71           C
ATOM    503  CD2 LEU A  70       9.501  -8.837  -0.477  1.00162.71           C
ATOM    504  C   LEU A  70       9.420  -9.350  -4.917  1.00162.71           C
ATOM    505  O   LEU A  70      10.345  -9.984  -5.424  1.00162.71           O
ATOM    506  N   HIS A  71       8.352  -8.970  -5.630  1.00186.87           N
ATOM    507  CA  HIS A  71       7.842  -9.543  -6.851  1.00186.87           C
ATOM    508  ND1 HIS A  71       4.616  -9.761  -8.026  1.00186.87           N
ATOM    509  CG  HIS A  71       5.815  -9.205  -8.417  1.00186.87           C
ATOM    510  CB  HIS A  71       6.796  -8.590  -7.465  1.00186.87           C
ATOM    511  NE2 HIS A  71       4.693  -9.916 -10.241  1.00186.87           N
ATOM    512  CD2 HIS A  71       5.844  -9.309  -9.773  1.00186.87           C
ATOM    513  CE1 HIS A  71       3.986 -10.169  -9.155  1.00186.87           C
ATOM    514  C   HIS A  71       8.885  -9.845  -7.891  1.00186.87           C
ATOM    515  O   HIS A  71       8.733 -10.840  -8.606  1.00186.87           O
ATOM    516  N   GLY A  72       9.989  -9.072  -7.975  1.00152.31           N
ATOM    517  CA  GLY A  72      10.898  -9.228  -9.078  1.00152.31           C
ATOM    518  C   GLY A  72      12.207  -8.598  -8.726  1.00152.31           C
ATOM    519  O   GLY A  72      12.893  -8.046  -9.586  1.00152.31           O
ATOM    520  N   ARG A  73      12.554  -8.623  -7.421  1.00108.67           N
ATOM    521  CA  ARG A  73      13.824  -8.115  -6.982  1.00108.67           C
ATOM    522  CB  ARG A  73      13.739  -7.171  -5.772  1.00108.67           C
ATOM    523  CG  ARG A  73      12.934  -5.911  -6.099  1.00108.67           C
ATOM    524  CD  ARG A  73      13.160  -4.752  -5.133  1.00108.67           C
ATOM    525  NE  ARG A  73      12.309  -3.623  -5.596  1.00108.67           N
ATOM    526  CZ  ARG A  73      12.629  -2.340  -5.261  1.00108.67           C
ATOM    527  NH1 ARG A  73      13.752  -2.086  -4.528  1.00108.67           N
ATOM    528  NH2 ARG A  73      11.828  -1.313  -5.668  1.00108.67           N
ATOM    529  C   ARG A  73      14.711  -9.282  -6.645  1.00108.67           C
ATOM    530  O   ARG A  73      14.264 -10.427  -6.586  1.00108.67           O
ATOM    531  N   SER A  74      16.021  -9.015  -6.452  1.00 48.14           N
ATOM    532  CA  SER A  74      16.978 -10.059  -6.208  1.00 48.14           C
ATOM    533  CB  SER A  74      18.276  -9.895  -7.017  1.00 48.14           C
ATOM    534  OG  SER A  74      17.995 -10.006  -8.405  1.00 48.14           O
ATOM    535  C   SER A  74      17.338 -10.065  -4.757  1.00 48.14           C
ATOM    536  O   SER A  74      17.007  -9.145  -4.012  1.00 48.14           O
ATOM    537  N   PHE A  75      18.065 -11.115  -4.330  1.00 60.79           N
ATOM    538  CA  PHE A  75      18.363 -11.311  -2.942  1.00 60.79           C
ATOM    539  CB  PHE A  75      19.190 -12.578  -2.679  1.00 60.79           C
ATOM    540  CG  PHE A  75      19.155 -12.801  -1.208  1.00 60.79           C
ATOM    541  CD1 PHE A  75      18.021 -13.311  -0.620  1.00 60.79           C
ATOM    542  CD2 PHE A  75      20.245 -12.513  -0.421  1.00 60.79           C
ATOM    543  CE1 PHE A  75      17.970 -13.523   0.737  1.00 60.79           C
ATOM    544  CE2 PHE A  75      20.202 -12.724   0.937  1.00 60.79           C
ATOM    545  CZ  PHE A  75      19.063 -13.228   1.517  1.00 60.79           C
ATOM    546  C   PHE A  75      19.124 -10.126  -2.432  1.00 60.79           C
ATOM    547  O   PHE A  75      18.859  -9.657  -1.327  1.00 60.79           O
ATOM    548  N   ASP A  76      20.101  -9.621  -3.213  1.00 90.34           N
ATOM    549  CA  ASP A  76      20.844  -8.464  -2.796  1.00 90.34           C
ATOM    550  CB  ASP A  76      22.278  -8.440  -3.366  1.00 90.34           C
ATOM    551  CG  ASP A  76      23.047  -7.222  -2.855  1.00 90.34           C
ATOM    552  OD1 ASP A  76      22.560  -6.072  -3.021  1.00 90.34           O
ATOM    553  OD2 ASP A  76      24.150  -7.436  -2.285  1.00 90.34           O
ATOM    554  C   ASP A  76      20.121  -7.268  -3.333  1.00 90.34           C
ATOM    555  O   ASP A  76      20.300  -6.895  -4.491  1.00 90.34           O
ATOM    556  N   ASP A  77      19.274  -6.647  -2.488  1.00 80.23           N
ATOM    557  CA  ASP A  77      18.510  -5.491  -2.862  1.00 80.23           C
ATOM    558  CB  ASP A  77      17.192  -5.878  -3.569  1.00 80.23           C
ATOM    559  CG  ASP A  77      16.409  -4.645  -4.001  1.00 80.23           C
ATOM    560  OD1 ASP A  77      15.925  -3.900  -3.110  1.00 80.23           O
ATOM    561  OD2 ASP A  77      16.277  -4.438  -5.236  1.00 80.23           O
ATOM    562  C   ASP A  77      18.194  -4.777  -1.583  1.00 80.23           C
ATOM    563  O   ASP A  77      18.186  -5.392  -0.518  1.00 80.23           O
ATOM    564  N   PRO A  78      17.992  -3.489  -1.628  1.00 77.68           N
ATOM    565  CA  PRO A  78      17.678  -2.782  -0.418  1.00 77.68           C
ATOM    566  CD  PRO A  78      18.715  -2.651  -2.573  1.00 77.68           C
ATOM    567  CB  PRO A  78      17.832  -1.300  -0.751  1.00 77.68           C
ATOM    568  CG  PRO A  78      18.893  -1.296  -1.868  1.00 77.68           C
ATOM    569  C   PRO A  78      16.361  -3.147   0.202  1.00 77.68           C
ATOM    570  O   PRO A  78      16.270  -3.100   1.427  1.00 77.68           O
ATOM    571  N   ILE A  79      15.316  -3.435  -0.607  1.00101.26           N
ATOM    572  CA  ILE A  79      14.039  -3.825  -0.070  1.00101.26           C
ATOM    573  CB  ILE A  79      12.903  -3.712  -1.053  1.00101.26           C
ATOM    574  CG2 ILE A  79      13.107  -4.726  -2.189  1.00101.26           C
ATOM    575  CG1 ILE A  79      11.560  -3.861  -0.317  1.00101.26           C
ATOM    576  CD1 ILE A  79      10.351  -3.469  -1.165  1.00101.26           C
ATOM    577  C   ILE A  79      14.084  -5.231   0.452  1.00101.26           C
ATOM    578  O   ILE A  79      13.620  -5.511   1.557  1.00101.26           O
ATOM    579  N   VAL A  80      14.666  -6.161  -0.333  1.00113.27           N
ATOM    580  CA  VAL A  80      14.689  -7.544   0.051  1.00113.27           C
ATOM    581  CB  VAL A  80      15.238  -8.456  -1.011  1.00113.27           C
ATOM    582  CG1 VAL A  80      14.243  -8.496  -2.180  1.00113.27           C
ATOM    583  CG2 VAL A  80      16.624  -7.953  -1.432  1.00113.27           C
ATOM    584  C   VAL A  80      15.483  -7.705   1.305  1.00113.27           C
ATOM    585  O   VAL A  80      15.120  -8.492   2.179  1.00113.27           O
ATOM    586  N   GLN A  81      16.594  -6.960   1.441  1.00 39.88           N
ATOM    587  CA  GLN A  81      17.389  -7.121   2.625  1.00 39.88           C
ATOM    588  CB  GLN A  81      18.704  -6.316   2.604  1.00 39.88           C
ATOM    589  CG  GLN A  81      18.543  -4.794   2.603  1.00 39.88           C
ATOM    590  CD  GLN A  81      19.943  -4.193   2.580  1.00 39.88           C
ATOM    591  OE1 GLN A  81      20.931  -4.919   2.491  1.00 39.88           O
ATOM    592  NE2 GLN A  81      20.035  -2.838   2.647  1.00 39.88           N
ATOM    593  C   GLN A  81      16.580  -6.707   3.813  1.00 39.88           C
ATOM    594  O   GLN A  81      16.644  -7.355   4.853  1.00 39.88           O
ATOM    595  N   THR A  82      15.804  -5.609   3.705  1.00 34.28           N
ATOM    596  CA  THR A  82      15.007  -5.141   4.808  1.00 34.28           C
ATOM    597  CB  THR A  82      14.389  -3.799   4.551  1.00 34.28           C
ATOM    598  OG1 THR A  82      15.396  -2.838   4.272  1.00 34.28           O
ATOM    599  CG2 THR A  82      13.601  -3.383   5.803  1.00 34.28           C
ATOM    600  C   THR A  82      13.894  -6.110   5.086  1.00 34.28           C
ATOM    601  O   THR A  82      13.608  -6.418   6.242  1.00 34.28           O
ATOM    602  N   GLU A  83      13.247  -6.632   4.023  1.00 76.24           N
ATOM    603  CA  GLU A  83      12.124  -7.518   4.166  1.00 76.24           C
ATOM    604  CB  GLU A  83      11.539  -7.979   2.821  1.00 76.24           C
ATOM    605  CG  GLU A  83      10.828  -6.864   2.054  1.00 76.24           C
ATOM    606  CD  GLU A  83       9.600  -6.457   2.858  1.00 76.24           C
ATOM    607  OE1 GLU A  83       9.773  -5.704   3.852  1.00 76.24           O
ATOM    608  OE2 GLU A  83       8.477  -6.901   2.496  1.00 76.24           O
ATOM    609  C   GLU A  83      12.561  -8.745   4.900  1.00 76.24           C
ATOM    610  O   GLU A  83      11.830  -9.275   5.735  1.00 76.24           O
ATOM    611  N   ARG A  84      13.787  -9.219   4.633  1.00133.70           N
ATOM    612  CA  ARG A  84      14.246 -10.423   5.255  1.00133.70           C
ATOM    613  CB  ARG A  84      15.693 -10.777   4.873  1.00133.70           C
ATOM    614  CG  ARG A  84      16.195 -12.063   5.531  1.00133.70           C
ATOM    615  CD  ARG A  84      17.660 -12.375   5.225  1.00133.70           C
ATOM    616  NE  ARG A  84      18.488 -11.344   5.914  1.00133.70           N
ATOM    617  CZ  ARG A  84      19.815 -11.571   6.137  1.00133.70           C
ATOM    618  NH1 ARG A  84      20.379 -12.750   5.740  1.00133.70           N
ATOM    619  NH2 ARG A  84      20.578 -10.623   6.756  1.00133.70           N
ATOM    620  C   ARG A  84      14.208 -10.226   6.739  1.00133.70           C
ATOM    621  O   ARG A  84      13.867 -11.147   7.478  1.00133.70           O
ATOM    622  N   ILE A  85      14.595  -9.036   7.236  1.00 92.05           N
ATOM    623  CA  ILE A  85      14.557  -8.845   8.659  1.00 92.05           C
ATOM    624  CB  ILE A  85      15.238  -7.588   9.126  1.00 92.05           C
ATOM    625  CG2 ILE A  85      14.813  -7.348  10.584  1.00 92.05           C
ATOM    626  CG1 ILE A  85      16.763  -7.695   8.948  1.00 92.05           C
ATOM    627  CD1 ILE A  85      17.225  -7.760   7.498  1.00 92.05           C
ATOM    628  C   ILE A  85      13.147  -8.810   9.182  1.00 92.05           C
ATOM    629  O   ILE A  85      12.851  -9.451  10.188  1.00 92.05           O
ATOM    630  N   ARG A  86      12.261  -8.018   8.539  1.00137.27           N
ATOM    631  CA  ARG A  86      10.904  -7.795   8.977  1.00137.27           C
ATOM    632  CB  ARG A  86      10.257  -6.599   8.256  1.00137.27           C
ATOM    633  CG  ARG A  86      10.906  -5.248   8.565  1.00137.27           C
ATOM    634  CD  ARG A  86      10.343  -4.105   7.718  1.00137.27           C
ATOM    635  NE  ARG A  86       8.876  -4.037   7.969  1.00137.27           N
ATOM    636  CZ  ARG A  86       8.388  -3.272   8.989  1.00137.27           C
ATOM    637  NH1 ARG A  86       9.242  -2.545   9.768  1.00137.27           N
ATOM    638  NH2 ARG A  86       7.045  -3.231   9.229  1.00137.27           N
ATOM    639  C   ARG A  86       9.947  -8.948   8.794  1.00137.27           C
ATOM    640  O   ARG A  86       9.233  -9.303   9.730  1.00137.27           O
ATOM    641  N   LEU A  87       9.909  -9.577   7.597  1.00103.36           N
ATOM    642  CA  LEU A  87       8.850 -10.511   7.288  1.00103.36           C
ATOM    643  CB  LEU A  87       8.666 -10.740   5.779  1.00103.36           C
ATOM    644  CG  LEU A  87       8.217  -9.456   5.054  1.00103.36           C
ATOM    645  CD1 LEU A  87       9.317  -8.383   5.091  1.00103.36           C
ATOM    646  CD2 LEU A  87       7.706  -9.745   3.636  1.00103.36           C
ATOM    647  C   LEU A  87       8.993 -11.843   7.975  1.00103.36           C
ATOM    648  O   LEU A  87      10.077 -12.410   8.096  1.00103.36           O
ATOM    649  N   PRO A  88       7.863 -12.321   8.454  1.00 86.25           N
ATOM    650  CA  PRO A  88       7.775 -13.585   9.143  1.00 86.25           C
ATOM    651  CD  PRO A  88       6.767 -11.434   8.804  1.00 86.25           C
ATOM    652  CB  PRO A  88       6.469 -13.545   9.938  1.00 86.25           C
ATOM    653  CG  PRO A  88       5.675 -12.376   9.330  1.00 86.25           C
ATOM    654  C   PRO A  88       7.900 -14.811   8.284  1.00 86.25           C
ATOM    655  O   PRO A  88       8.290 -15.852   8.811  1.00 86.25           O
ATOM    656  N   TYR A  89       7.560 -14.737   6.981  1.00 82.30           N
ATOM    657  CA  TYR A  89       7.611 -15.907   6.143  1.00 82.30           C
ATOM    658  CB  TYR A  89       6.613 -15.901   4.966  1.00 82.30           C
ATOM    659  CG  TYR A  89       6.830 -14.728   4.068  1.00 82.30           C
ATOM    660  CD1 TYR A  89       6.248 -13.508   4.336  1.00 82.30           C
ATOM    661  CD2 TYR A  89       7.604 -14.855   2.940  1.00 82.30           C
ATOM    662  CE1 TYR A  89       6.442 -12.436   3.495  1.00 82.30           C
ATOM    663  CE2 TYR A  89       7.803 -13.790   2.096  1.00 82.30           C
ATOM    664  CZ  TYR A  89       7.222 -12.579   2.372  1.00 82.30           C
ATOM    665  OH  TYR A  89       7.435 -11.497   1.493  1.00 82.30           O
ATOM    666  C   TYR A  89       9.006 -16.092   5.633  1.00 82.30           C
ATOM    667  O   TYR A  89       9.733 -15.125   5.411  1.00 82.30           O
ATOM    668  N   GLU A  90       9.430 -17.365   5.466  1.00 75.85           N
ATOM    669  CA  GLU A  90      10.790 -17.622   5.085  1.00 75.85           C
ATOM    670  CB  GLU A  90      11.268 -19.058   5.347  1.00 75.85           C
ATOM    671  CG  GLU A  90      11.487 -19.331   6.837  1.00 75.85           C
ATOM    672  CD  GLU A  90      12.119 -20.704   6.988  1.00 75.85           C
ATOM    673  OE1 GLU A  90      11.509 -21.694   6.503  1.00 75.85           O
ATOM    674  OE2 GLU A  90      13.225 -20.780   7.588  1.00 75.85           O
ATOM    675  C   GLU A  90      11.037 -17.286   3.651  1.00 75.85           C
ATOM    676  O   GLU A  90      10.569 -17.956   2.728  1.00 75.85           O
ATOM    677  N   LEU A  91      11.828 -16.210   3.460  1.00124.08           N
ATOM    678  CA  LEU A  91      12.228 -15.723   2.174  1.00124.08           C
ATOM    679  CB  LEU A  91      12.270 -14.179   2.144  1.00124.08           C
ATOM    680  CG  LEU A  91      12.596 -13.485   0.803  1.00124.08           C
ATOM    681  CD1 LEU A  91      12.539 -11.956   0.969  1.00124.08           C
ATOM    682  CD2 LEU A  91      13.946 -13.918   0.215  1.00124.08           C
ATOM    683  C   LEU A  91      13.605 -16.276   1.946  1.00124.08           C
ATOM    684  O   LEU A  91      14.392 -16.386   2.886  1.00124.08           O
ATOM    685  N   GLN A  92      13.918 -16.691   0.699  1.00 61.79           N
ATOM    686  CA  GLN A  92      15.228 -17.217   0.434  1.00 61.79           C
ATOM    687  CB  GLN A  92      15.311 -18.755   0.388  1.00 61.79           C
ATOM    688  CG  GLN A  92      15.098 -19.416   1.751  1.00 61.79           C
ATOM    689  CD  GLN A  92      15.418 -20.899   1.619  1.00 61.79           C
ATOM    690  OE1 GLN A  92      15.772 -21.386   0.547  1.00 61.79           O
ATOM    691  NE2 GLN A  92      15.297 -21.639   2.753  1.00 61.79           N
ATOM    692  C   GLN A  92      15.727 -16.709  -0.886  1.00 61.79           C
ATOM    693  O   GLN A  92      15.009 -16.056  -1.643  1.00 61.79           O
ATOM    694  N   LYS A  93      17.024 -16.962  -1.161  1.00 76.55           N
ATOM    695  CA  LYS A  93      17.606 -16.605  -2.421  1.00 76.55           C
ATOM    696  CB  LYS A  93      19.130 -16.406  -2.364  1.00 76.55           C
ATOM    697  CG  LYS A  93      19.749 -16.020  -3.709  1.00 76.55           C
ATOM    698  CD  LYS A  93      21.195 -15.533  -3.590  1.00 76.55           C
ATOM    699  CE  LYS A  93      21.834 -15.155  -4.929  1.00 76.55           C
ATOM    700  NZ  LYS A  93      23.235 -14.723  -4.719  1.00 76.55           N
ATOM    701  C   LYS A  93      17.331 -17.739  -3.354  1.00 76.55           C
ATOM    702  O   LYS A  93      17.413 -18.905  -2.973  1.00 76.55           O
ATOM    703  N   MET A  94      16.980 -17.422  -4.613  1.00134.92           N
ATOM    704  CA  MET A  94      16.663 -18.467  -5.541  1.00134.92           C
ATOM    705  CB  MET A  94      15.497 -18.111  -6.483  1.00134.92           C
ATOM    706  CG  MET A  94      14.871 -19.322  -7.181  1.00134.92           C
ATOM    707  SD  MET A  94      13.343 -18.966  -8.100  1.00134.92           S
ATOM    708  CE  MET A  94      12.813 -20.699  -8.220  1.00134.92           C
ATOM    709  C   MET A  94      17.862 -18.763  -6.378  1.00134.92           C
ATOM    710  O   MET A  94      18.842 -18.018  -6.398  1.00134.92           O
ATOM    711  N   PRO A  95      17.818 -19.878  -7.050  1.00219.80           N
ATOM    712  CA  PRO A  95      18.867 -20.149  -7.977  1.00219.80           C
ATOM    713  CD  PRO A  95      17.236 -21.094  -6.510  1.00219.80           C
ATOM    714  CB  PRO A  95      18.647 -21.586  -8.441  1.00219.80           C
ATOM    715  CG  PRO A  95      17.978 -22.244  -7.215  1.00219.80           C
ATOM    716  C   PRO A  95      18.685 -19.083  -9.002  1.00219.80           C
ATOM    717  O   PRO A  95      17.571 -18.936  -9.500  1.00219.80           O
ATOM    718  N   ASN A  96      19.787 -18.428  -9.408  1.00264.62           N
ATOM    719  CA  ASN A  96      19.806 -17.265 -10.252  1.00264.62           C
ATOM    720  CB  ASN A  96      18.702 -17.236 -11.327  1.00264.62           C
ATOM    721  CG  ASN A  96      19.042 -18.274 -12.390  1.00264.62           C
ATOM    722  OD1 ASN A  96      20.139 -18.830 -12.406  1.00264.62           O
ATOM    723  ND2 ASN A  96      18.078 -18.536 -13.313  1.00264.62           N
ATOM    724  C   ASN A  96      19.691 -16.009  -9.436  1.00264.62           C
ATOM    725  O   ASN A  96      19.654 -14.917  -9.999  1.00264.62           O
ATOM    726  N   GLY A  97      19.671 -16.124  -8.090  1.00 53.73           N
ATOM    727  CA  GLY A  97      19.801 -14.972  -7.234  1.00 53.73           C
ATOM    728  C   GLY A  97      18.539 -14.171  -7.090  1.00 53.73           C
ATOM    729  O   GLY A  97      18.585 -13.051  -6.582  1.00 53.73           O
ATOM    730  N   SER A  98      17.376 -14.695  -7.514  1.00 69.42           N
ATOM    731  CA  SER A  98      16.170 -13.929  -7.374  1.00 69.42           C
ATOM    732  CB  SER A  98      15.012 -14.425  -8.259  1.00 69.42           C
ATOM    733  OG  SER A  98      13.864 -13.614  -8.058  1.00 69.42           O
ATOM    734  C   SER A  98      15.710 -14.031  -5.955  1.00 69.42           C
ATOM    735  O   SER A  98      16.184 -14.883  -5.204  1.00 69.42           O
ATOM    736  N   ALA A  99      14.782 -13.137  -5.546  1.00 51.35           N
ATOM    737  CA  ALA A  99      14.248 -13.221  -4.219  1.00 51.35           C
ATOM    738  CB  ALA A  99      13.766 -11.872  -3.655  1.00 51.35           C
ATOM    739  C   ALA A  99      13.059 -14.125  -4.330  1.00 51.35           C
ATOM    740  O   ALA A  99      12.147 -13.865  -5.116  1.00 51.35           O
ATOM    741  N   GLY A 100      13.041 -15.214  -3.531  1.00 34.17           N
ATOM    742  CA  GLY A 100      11.997 -16.196  -3.633  1.00 34.17           C
ATOM    743  C   GLY A 100      11.559 -16.564  -2.250  1.00 34.17           C
ATOM    744  O   GLY A 100      12.135 -16.105  -1.265  1.00 34.17           O
ATOM    745  N   VAL A 101      10.518 -17.422  -2.148  1.00110.02           N
ATOM    746  CA  VAL A 101       9.987 -17.772  -0.860  1.00110.02           C
ATOM    747  CB  VAL A 101       8.560 -17.338  -0.675  1.00110.02           C
ATOM    748  CG1 VAL A 101       8.504 -15.802  -0.743  1.00110.02           C
ATOM    749  CG2 VAL A 101       7.689 -18.034  -1.737  1.00110.02           C
ATOM    750  C   VAL A 101      10.015 -19.255  -0.683  1.00110.02           C
ATOM    751  O   VAL A 101      10.004 -20.014  -1.653  1.00110.02           O
ATOM    752  N   LYS A 102      10.093 -19.693   0.593  1.00 80.10           N
ATOM    753  CA  LYS A 102      10.037 -21.086   0.917  1.00 80.10           C
ATOM    754  CB  LYS A 102      11.233 -21.577   1.750  1.00 80.10           C
ATOM    755  CG  LYS A 102      11.340 -23.101   1.812  1.00 80.10           C
ATOM    756  CD  LYS A 102      12.702 -23.594   2.305  1.00 80.10           C
ATOM    757  CE  LYS A 102      12.873 -25.112   2.214  1.00 80.10           C
ATOM    758  NZ  LYS A 102      11.901 -25.784   3.104  1.00 80.10           N
ATOM    759  C   LYS A 102       8.799 -21.255   1.733  1.00 80.10           C
ATOM    760  O   LYS A 102       8.568 -20.544   2.707  1.00 80.10           O
ATOM    761  N   VAL A 103       7.954 -22.216   1.338  1.00100.57           N
ATOM    762  CA  VAL A 103       6.717 -22.481   1.996  1.00100.57           C
ATOM    763  CB  VAL A 103       5.568 -22.483   1.018  1.00100.57           C
ATOM    764  CG1 VAL A 103       4.238 -22.764   1.736  1.00100.57           C
ATOM    765  CG2 VAL A 103       5.593 -21.133   0.275  1.00100.57           C
ATOM    766  C   VAL A 103       6.936 -23.837   2.560  1.00100.57           C
ATOM    767  O   VAL A 103       8.005 -24.398   2.342  1.00100.57           O
ATOM    768  N   ARG A 104       5.943 -24.398   3.266  1.00250.97           N
ATOM    769  CA  ARG A 104       6.114 -25.650   3.935  1.00250.97           C
ATOM    770  CB  ARG A 104       4.782 -26.170   4.498  1.00250.97           C
ATOM    771  CG  ARG A 104       4.909 -27.301   5.514  1.00250.97           C
ATOM    772  CD  ARG A 104       3.546 -27.768   6.032  1.00250.97           C
ATOM    773  NE  ARG A 104       3.774 -28.811   7.073  1.00250.97           N
ATOM    774  CZ  ARG A 104       3.963 -28.443   8.374  1.00250.97           C
ATOM    775  NH1 ARG A 104       3.970 -27.121   8.717  1.00250.97           N
ATOM    776  NH2 ARG A 104       4.141 -29.396   9.334  1.00250.97           N
ATOM    777  C   ARG A 104       6.608 -26.628   2.921  1.00250.97           C
ATOM    778  O   ARG A 104       7.487 -27.440   3.206  1.00250.97           O
ATOM    779  N   TYR A 105       6.049 -26.590   1.702  1.00286.22           N
ATOM    780  CA  TYR A 105       6.576 -27.507   0.747  1.00286.22           C
ATOM    781  CB  TYR A 105       5.628 -27.727  -0.446  1.00286.22           C
ATOM    782  CG  TYR A 105       4.485 -28.555   0.031  1.00286.22           C
ATOM    783  CD1 TYR A 105       3.391 -27.990   0.646  1.00286.22           C
ATOM    784  CD2 TYR A 105       4.519 -29.917  -0.153  1.00286.22           C
ATOM    785  CE1 TYR A 105       2.351 -28.780   1.080  1.00286.22           C
ATOM    786  CE2 TYR A 105       3.483 -30.710   0.278  1.00286.22           C
ATOM    787  CZ  TYR A 105       2.396 -30.141   0.898  1.00286.22           C
ATOM    788  OH  TYR A 105       1.329 -30.950   1.345  1.00286.22           O
ATOM    789  C   TYR A 105       7.897 -27.141   0.183  1.00286.22           C
ATOM    790  O   TYR A 105       8.892 -27.829   0.396  1.00286.22           O
ATOM    791  N   LEU A 106       7.980 -25.994  -0.501  1.00144.06           N
ATOM    792  CA  LEU A 106       9.202 -25.862  -1.231  1.00144.06           C
ATOM    793  CB  LEU A 106       9.226 -26.567  -2.610  1.00144.06           C
ATOM    794  CG  LEU A 106       9.144 -28.112  -2.638  1.00144.06           C
ATOM    795  CD1 LEU A 106      10.264 -28.746  -1.801  1.00144.06           C
ATOM    796  CD2 LEU A 106       7.736 -28.652  -2.333  1.00144.06           C
ATOM    797  C   LEU A 106       9.427 -24.438  -1.568  1.00144.06           C
ATOM    798  O   LEU A 106       8.725 -23.535  -1.114  1.00144.06           O
ATOM    799  N   GLU A 107      10.477 -24.230  -2.381  1.00 56.67           N
ATOM    800  CA  GLU A 107      10.820 -22.932  -2.865  1.00 56.67           C
ATOM    801  CB  GLU A 107      12.272 -22.843  -3.363  1.00 56.67           C
ATOM    802  CG  GLU A 107      13.295 -22.901  -2.224  1.00 56.67           C
ATOM    803  CD  GLU A 107      14.667 -23.200  -2.815  1.00 56.67           C
ATOM    804  OE1 GLU A 107      14.891 -24.374  -3.214  1.00 56.67           O
ATOM    805  OE2 GLU A 107      15.510 -22.265  -2.872  1.00 56.67           O
ATOM    806  C   GLU A 107       9.904 -22.601  -3.999  1.00 56.67           C
ATOM    807  O   GLU A 107       9.588 -23.453  -4.830  1.00 56.67           O
ATOM    808  N   GLU A 108       9.442 -21.336  -4.053  1.00 49.33           N
ATOM    809  CA  GLU A 108       8.554 -20.939  -5.107  1.00 49.33           C
ATOM    810  CB  GLU A 108       7.084 -20.817  -4.666  1.00 49.33           C
ATOM    811  CG  GLU A 108       6.470 -22.124  -4.159  1.00 49.33           C
ATOM    812  CD  GLU A 108       5.013 -21.852  -3.811  1.00 49.33           C
ATOM    813  OE1 GLU A 108       4.183 -21.791  -4.758  1.00 49.33           O
ATOM    814  OE2 GLU A 108       4.709 -21.700  -2.597  1.00 49.33           O
ATOM    815  C   GLU A 108       8.971 -19.582  -5.570  1.00 49.33           C
ATOM    816  O   GLU A 108       9.631 -18.840  -4.843  1.00 49.33           O
ATOM    817  N   GLU A 109       8.598 -19.230  -6.818  1.00103.02           N
ATOM    818  CA  GLU A 109       8.940 -17.935  -7.323  1.00103.02           C
ATOM    819  CB  GLU A 109       9.501 -17.954  -8.753  1.00103.02           C
ATOM    820  CG  GLU A 109      10.173 -16.636  -9.140  1.00103.02           C
ATOM    821  CD  GLU A 109      11.031 -16.880 -10.373  1.00103.02           C
ATOM    822  OE1 GLU A 109      10.831 -17.933 -11.037  1.00103.02           O
ATOM    823  OE2 GLU A 109      11.905 -16.020 -10.661  1.00103.02           O
ATOM    824  C   GLU A 109       7.711 -17.082  -7.195  1.00103.02           C
ATOM    825  O   GLU A 109       6.582 -17.555  -7.281  1.00103.02           O
ATOM    826  N   ARG A 110       7.909 -15.782  -6.943  1.00172.76           N
ATOM    827  CA  ARG A 110       6.855 -14.884  -6.555  1.00172.76           C
ATOM    828  CB  ARG A 110       7.455 -13.520  -6.208  1.00172.76           C
ATOM    829  CG  ARG A 110       8.724 -13.666  -5.373  1.00172.76           C
ATOM    830  CD  ARG A 110       9.779 -12.642  -5.769  1.00172.76           C
ATOM    831  NE  ARG A 110      10.086 -12.916  -7.202  1.00172.76           N
ATOM    832  CZ  ARG A 110      11.094 -12.255  -7.841  1.00172.76           C
ATOM    833  NH1 ARG A 110      11.838 -11.340  -7.161  1.00172.76           N
ATOM    834  NH2 ARG A 110      11.363 -12.520  -9.153  1.00172.76           N
ATOM    835  C   ARG A 110       5.761 -14.662  -7.589  1.00172.76           C
ATOM    836  O   ARG A 110       4.604 -14.696  -7.179  1.00172.76           O
ATOM    837  N   PRO A 111       5.986 -14.384  -8.866  1.00232.92           N
ATOM    838  CA  PRO A 111       4.828 -14.129  -9.721  1.00232.92           C
ATOM    839  CD  PRO A 111       7.076 -13.476  -9.197  1.00232.92           C
ATOM    840  CB  PRO A 111       5.246 -13.060 -10.711  1.00232.92           C
ATOM    841  CG  PRO A 111       6.450 -12.371 -10.056  1.00232.92           C
ATOM    842  C   PRO A 111       4.279 -15.312 -10.437  1.00232.92           C
ATOM    843  O   PRO A 111       5.066 -15.905 -11.154  1.00232.92           O
ATOM    844  N   PHE A 112       2.949 -15.563 -10.461  1.00293.09           N
ATOM    845  CA  PHE A 112       2.355 -16.830 -10.865  1.00293.09           C
ATOM    846  CB  PHE A 112       0.937 -16.756 -11.429  1.00293.09           C
ATOM    847  CG  PHE A 112       0.295 -18.078 -11.147  1.00293.09           C
ATOM    848  CD1 PHE A 112      -0.153 -18.385  -9.882  1.00293.09           C
ATOM    849  CD2 PHE A 112       0.117 -19.011 -12.132  1.00293.09           C
ATOM    850  CE1 PHE A 112      -0.748 -19.594  -9.609  1.00293.09           C
ATOM    851  CE2 PHE A 112      -0.477 -20.225 -11.877  1.00293.09           C
ATOM    852  CZ  PHE A 112      -0.911 -20.520 -10.610  1.00293.09           C
ATOM    853  C   PHE A 112       3.106 -17.557 -11.936  1.00293.09           C
ATOM    854  O   PHE A 112       3.525 -16.987 -12.941  1.00293.09           O
ATOM    855  N   ALA A 113       3.302 -18.864 -11.685  1.00230.36           N
ATOM    856  CA  ALA A 113       3.976 -19.801 -12.530  1.00230.36           C
ATOM    857  CB  ALA A 113       5.482 -19.953 -12.287  1.00230.36           C
ATOM    858  C   ALA A 113       3.341 -21.088 -12.170  1.00230.36           C
ATOM    859  O   ALA A 113       2.172 -21.082 -11.781  1.00230.36           O
ATOM    860  N   ILE A 114       4.069 -22.211 -12.335  1.00116.35           N
ATOM    861  CA  ILE A 114       3.503 -23.478 -11.984  1.00116.35           C
ATOM    862  CB  ILE A 114       4.480 -24.611 -12.060  1.00116.35           C
ATOM    863  CG2 ILE A 114       3.771 -25.866 -11.522  1.00116.35           C
ATOM    864  CG1 ILE A 114       5.003 -24.772 -13.497  1.00116.35           C
ATOM    865  CD1 ILE A 114       6.220 -25.689 -13.608  1.00116.35           C
ATOM    866  C   ILE A 114       3.125 -23.296 -10.561  1.00116.35           C
ATOM    867  O   ILE A 114       2.053 -23.713 -10.125  1.00116.35           O
ATOM    868  N   GLU A 115       4.014 -22.632  -9.805  1.00222.06           N
ATOM    869  CA  GLU A 115       3.622 -22.226  -8.499  1.00222.06           C
ATOM    870  CB  GLU A 115       4.225 -23.101  -7.385  1.00222.06           C
ATOM    871  CG  GLU A 115       3.650 -24.519  -7.324  1.00222.06           C
ATOM    872  CD  GLU A 115       2.300 -24.439  -6.626  1.00222.06           C
ATOM    873  OE1 GLU A 115       1.621 -23.390  -6.780  1.00222.06           O
ATOM    874  OE2 GLU A 115       1.933 -25.420  -5.924  1.00222.06           O
ATOM    875  C   GLU A 115       4.160 -20.843  -8.294  1.00222.06           C
ATOM    876  O   GLU A 115       5.232 -20.695  -7.711  1.00222.06           O
ATOM    877  N   GLN A 116       3.474 -19.774  -8.766  1.00318.30           N
ATOM    878  CA  GLN A 116       4.027 -18.562  -8.339  1.00318.30           C
ATOM    879  CB  GLN A 116       4.899 -17.938  -9.399  1.00318.30           C
ATOM    880  CG  GLN A 116       6.154 -18.782  -9.681  1.00318.30           C
ATOM    881  CD  GLN A 116       7.137 -18.001 -10.550  1.00318.30           C
ATOM    882  OE1 GLN A 116       7.696 -18.534 -11.509  1.00318.30           O
ATOM    883  NE2 GLN A 116       7.385 -16.713 -10.193  1.00318.30           N
ATOM    884  C   GLN A 116       2.949 -17.800  -7.638  1.00318.30           C
ATOM    885  O   GLN A 116       1.792 -17.768  -8.050  1.00318.30           O
ATOM    886  N   VAL A 117       3.339 -17.223  -6.491  1.00 88.20           N
ATOM    887  CA  VAL A 117       2.466 -16.728  -5.462  1.00 88.20           C
ATOM    888  CB  VAL A 117       3.231 -16.174  -4.297  1.00 88.20           C
ATOM    889  CG1 VAL A 117       2.232 -15.579  -3.292  1.00 88.20           C
ATOM    890  CG2 VAL A 117       4.116 -17.291  -3.721  1.00 88.20           C
ATOM    891  C   VAL A 117       1.532 -15.656  -5.906  1.00 88.20           C
ATOM    892  O   VAL A 117       0.330 -15.744  -5.660  1.00 88.20           O
ATOM    893  N   THR A 118       2.039 -14.636  -6.608  1.00124.93           N
ATOM    894  CA  THR A 118       1.219 -13.504  -6.927  1.00124.93           C
ATOM    895  CB  THR A 118       1.955 -12.462  -7.710  1.00124.93           C
ATOM    896  OG1 THR A 118       2.358 -12.986  -8.965  1.00124.93           O
ATOM    897  CG2 THR A 118       3.186 -12.026  -6.898  1.00124.93           C
ATOM    898  C   THR A 118       0.070 -13.967  -7.755  1.00124.93           C
ATOM    899  O   THR A 118      -1.015 -13.390  -7.715  1.00124.93           O
ATOM    900  N   GLY A 119       0.289 -15.025  -8.545  1.00 51.40           N
ATOM    901  CA  GLY A 119      -0.731 -15.541  -9.398  1.00 51.40           C
ATOM    902  C   GLY A 119      -1.898 -15.998  -8.601  1.00 51.40           C
ATOM    903  O   GLY A 119      -3.006 -16.031  -9.121  1.00 51.40           O
ATOM    904  N   MET A 120      -1.692 -16.410  -7.341  1.00 78.43           N
ATOM    905  CA  MET A 120      -2.784 -16.895  -6.542  1.00 78.43           C
ATOM    906  CB  MET A 120      -2.344 -17.325  -5.133  1.00 78.43           C
ATOM    907  CG  MET A 120      -1.447 -18.566  -5.144  1.00 78.43           C
ATOM    908  SD  MET A 120      -0.873 -19.109  -3.507  1.00 78.43           S
ATOM    909  CE  MET A 120       0.031 -20.554  -4.129  1.00 78.43           C
ATOM    910  C   MET A 120      -3.797 -15.800  -6.409  1.00 78.43           C
ATOM    911  O   MET A 120      -4.994 -16.067  -6.313  1.00 78.43           O
ATOM    912  N   LEU A 121      -3.343 -14.537  -6.327  1.00116.67           N
ATOM    913  CA  LEU A 121      -4.265 -13.435  -6.258  1.00116.67           C
ATOM    914  CB  LEU A 121      -3.565 -12.088  -6.005  1.00116.67           C
ATOM    915  CG  LEU A 121      -2.807 -12.025  -4.665  1.00116.67           C
ATOM    916  CD1 LEU A 121      -1.620 -13.003  -4.648  1.00116.67           C
ATOM    917  CD2 LEU A 121      -2.398 -10.584  -4.319  1.00116.67           C
ATOM    918  C   LEU A 121      -4.981 -13.326  -7.580  1.00116.67           C
ATOM    919  O   LEU A 121      -6.202 -13.168  -7.622  1.00116.67           O
ATOM    920  N   LEU A 122      -4.230 -13.422  -8.702  1.00108.57           N
ATOM    921  CA  LEU A 122      -4.797 -13.264 -10.015  1.00108.57           C
ATOM    922  CB  LEU A 122      -3.762 -13.179 -11.151  1.00108.57           C
ATOM    923  CG  LEU A 122      -3.001 -11.839 -11.186  1.00108.57           C
ATOM    924  CD1 LEU A 122      -2.112 -11.654  -9.945  1.00108.57           C
ATOM    925  CD2 LEU A 122      -2.239 -11.668 -12.509  1.00108.57           C
ATOM    926  C   LEU A 122      -5.746 -14.377 -10.324  1.00108.57           C
ATOM    927  O   LEU A 122      -6.754 -14.160 -10.989  1.00108.57           O
ATOM    928  N   ALA A 123      -5.446 -15.610  -9.885  1.00 33.73           N
ATOM    929  CA  ALA A 123      -6.320 -16.715 -10.145  1.00 33.73           C
ATOM    930  CB  ALA A 123      -5.786 -18.045  -9.585  1.00 33.73           C
ATOM    931  C   ALA A 123      -7.626 -16.429  -9.472  1.00 33.73           C
ATOM    932  O   ALA A 123      -8.690 -16.677 -10.036  1.00 33.73           O
ATOM    933  N   LYS A 124      -7.574 -15.903  -8.233  1.00 44.62           N
ATOM    934  CA  LYS A 124      -8.769 -15.591  -7.499  1.00 44.62           C
ATOM    935  CB  LYS A 124      -8.489 -15.143  -6.052  1.00 44.62           C
ATOM    936  CG  LYS A 124      -9.764 -14.820  -5.270  1.00 44.62           C
ATOM    937  CD  LYS A 124      -9.567 -14.725  -3.756  1.00 44.62           C
ATOM    938  CE  LYS A 124     -10.856 -14.395  -3.001  1.00 44.62           C
ATOM    939  NZ  LYS A 124     -10.609 -14.404  -1.541  1.00 44.62           N
ATOM    940  C   LYS A 124      -9.491 -14.472  -8.193  1.00 44.62           C
ATOM    941  O   LYS A 124     -10.716 -14.483  -8.298  1.00 44.62           O
ATOM    942  N   LEU A 125      -8.740 -13.468  -8.679  1.00 58.54           N
ATOM    943  CA  LEU A 125      -9.317 -12.328  -9.334  1.00 58.54           C
ATOM    944  CB  LEU A 125      -8.248 -11.342  -9.806  1.00 58.54           C
ATOM    945  CG  LEU A 125      -7.321 -10.876  -8.679  1.00 58.54           C
ATOM    946  CD1 LEU A 125      -6.273  -9.892  -9.219  1.00 58.54           C
ATOM    947  CD2 LEU A 125      -8.131 -10.357  -7.483  1.00 58.54           C
ATOM    948  C   LEU A 125      -9.981 -12.794 -10.591  1.00 58.54           C
ATOM    949  O   LEU A 125     -11.073 -12.350 -10.948  1.00 58.54           O
ATOM    950  N   LYS A 126      -9.297 -13.699 -11.311  1.00 58.69           N
ATOM    951  CA  LYS A 126      -9.773 -14.204 -12.563  1.00 58.69           C
ATOM    952  CB  LYS A 126      -8.803 -15.202 -13.208  1.00 58.69           C
ATOM    953  CG  LYS A 126      -9.315 -15.734 -14.542  1.00 58.69           C
ATOM    954  CD  LYS A 126      -8.303 -16.582 -15.306  1.00 58.69           C
ATOM    955  CE  LYS A 126      -8.875 -17.086 -16.627  1.00 58.69           C
ATOM    956  NZ  LYS A 126      -8.053 -18.186 -17.165  1.00 58.69           N
ATOM    957  C   LYS A 126     -11.053 -14.933 -12.332  1.00 58.69           C
ATOM    958  O   LYS A 126     -12.022 -14.745 -13.067  1.00 58.69           O
ATOM    959  N   GLU A 127     -11.092 -15.785 -11.288  1.00 61.69           N
ATOM    960  CA  GLU A 127     -12.284 -16.538 -11.026  1.00 61.69           C
ATOM    961  CB  GLU A 127     -12.130 -17.570  -9.891  1.00 61.69           C
ATOM    962  CG  GLU A 127     -11.833 -16.976  -8.516  1.00 61.69           C
ATOM    963  CD  GLU A 127     -11.714 -18.134  -7.536  1.00 61.69           C
ATOM    964  OE1 GLU A 127     -12.450 -19.140  -7.719  1.00 61.69           O
ATOM    965  OE2 GLU A 127     -10.878 -18.033  -6.598  1.00 61.69           O
ATOM    966  C   GLU A 127     -13.377 -15.584 -10.657  1.00 61.69           C
ATOM    967  O   GLU A 127     -14.525 -15.760 -11.060  1.00 61.69           O
ATOM    968  N   THR A 128     -13.039 -14.532  -9.887  1.00 36.62           N
ATOM    969  CA  THR A 128     -14.020 -13.571  -9.465  1.00 36.62           C
ATOM    970  CB  THR A 128     -13.438 -12.481  -8.612  1.00 36.62           C
ATOM    971  OG1 THR A 128     -12.841 -13.033  -7.446  1.00 36.62           O
ATOM    972  CG2 THR A 128     -14.562 -11.505  -8.223  1.00 36.62           C
ATOM    973  C   THR A 128     -14.608 -12.917 -10.681  1.00 36.62           C
ATOM    974  O   THR A 128     -15.818 -12.707 -10.749  1.00 36.62           O
ATOM    975  N   SER A 129     -13.762 -12.556 -11.666  1.00 38.51           N
ATOM    976  CA  SER A 129     -14.236 -11.913 -12.863  1.00 38.51           C
ATOM    977  CB  SER A 129     -13.097 -11.400 -13.762  1.00 38.51           C
ATOM    978  OG  SER A 129     -12.353 -12.492 -14.281  1.00 38.51           O
ATOM    979  C   SER A 129     -15.043 -12.879 -13.679  1.00 38.51           C
ATOM    980  O   SER A 129     -16.114 -12.539 -14.180  1.00 38.51           O
ATOM    981  N   GLU A 130     -14.547 -14.125 -13.814  1.00 50.26           N
ATOM    982  CA  GLU A 130     -15.173 -15.128 -14.626  1.00 50.26           C
ATOM    983  CB  GLU A 130     -14.351 -16.427 -14.718  1.00 50.26           C
ATOM    984  CG  GLU A 130     -13.053 -16.257 -15.514  1.00 50.26           C
ATOM    985  CD  GLU A 130     -12.314 -17.586 -15.551  1.00 50.26           C
ATOM    986  OE1 GLU A 130     -12.527 -18.411 -14.624  1.00 50.26           O
ATOM    987  OE2 GLU A 130     -11.520 -17.794 -16.506  1.00 50.26           O
ATOM    988  C   GLU A 130     -16.515 -15.454 -14.058  1.00 50.26           C
ATOM    989  O   GLU A 130     -17.458 -15.725 -14.797  1.00 50.26           O
ATOM    990  N   ASN A 131     -16.643 -15.434 -12.723  1.00 86.35           N
ATOM    991  CA  ASN A 131     -17.892 -15.788 -12.121  1.00 86.35           C
ATOM    992  CB  ASN A 131     -17.847 -15.726 -10.587  1.00 86.35           C
ATOM    993  CG  ASN A 131     -19.202 -16.181 -10.077  1.00 86.35           C
ATOM    994  OD1 ASN A 131     -19.649 -17.284 -10.392  1.00 86.35           O
ATOM    995  ND2 ASN A 131     -19.880 -15.313  -9.278  1.00 86.35           N
ATOM    996  C   ASN A 131     -18.961 -14.842 -12.580  1.00 86.35           C
ATOM    997  O   ASN A 131     -20.090 -15.259 -12.832  1.00 86.35           O
ATOM    998  N   ALA A 132     -18.657 -13.531 -12.647  1.00 40.22           N
ATOM    999  CA  ALA A 132     -19.646 -12.579 -13.077  1.00 40.22           C
ATOM   1000  CB  ALA A 132     -19.183 -11.125 -12.892  1.00 40.22           C
ATOM   1001  C   ALA A 132     -19.976 -12.753 -14.534  1.00 40.22           C
ATOM   1002  O   ALA A 132     -21.148 -12.789 -14.909  1.00 40.22           O
ATOM   1003  N   LEU A 133     -18.936 -12.868 -15.386  1.00 55.00           N
ATOM   1004  CA  LEU A 133     -19.065 -12.941 -16.821  1.00 55.00           C
ATOM   1005  CB  LEU A 133     -17.703 -12.863 -17.535  1.00 55.00           C
ATOM   1006  CG  LEU A 133     -16.946 -11.540 -17.306  1.00 55.00           C
ATOM   1007  CD1 LEU A 133     -15.599 -11.530 -18.045  1.00 55.00           C
ATOM   1008  CD2 LEU A 133     -17.821 -10.325 -17.649  1.00 55.00           C
ATOM   1009  C   LEU A 133     -19.707 -14.230 -17.242  1.00 55.00           C
ATOM   1010  O   LEU A 133     -20.559 -14.252 -18.130  1.00 55.00           O
ATOM   1011  N   LYS A 134     -19.320 -15.336 -16.584  1.00 89.29           N
ATOM   1012  CA  LYS A 134     -19.774 -16.655 -16.911  1.00 89.29           C
ATOM   1013  CB  LYS A 134     -21.293 -16.727 -17.145  1.00 89.29           C
ATOM   1014  CG  LYS A 134     -22.128 -16.417 -15.903  1.00 89.29           C
ATOM   1015  CD  LYS A 134     -23.615 -16.229 -16.211  1.00 89.29           C
ATOM   1016  CE  LYS A 134     -23.908 -15.019 -17.101  1.00 89.29           C
ATOM   1017  NZ  LYS A 134     -25.353 -14.962 -17.413  1.00 89.29           N
ATOM   1018  C   LYS A 134     -19.104 -17.118 -18.170  1.00 89.29           C
ATOM   1019  O   LYS A 134     -19.448 -18.169 -18.705  1.00 89.29           O
ATOM   1020  N   LYS A 135     -18.093 -16.375 -18.657  1.00149.39           N
ATOM   1021  CA  LYS A 135     -17.365 -16.779 -19.828  1.00149.39           C
ATOM   1022  CB  LYS A 135     -17.458 -15.757 -20.975  1.00149.39           C
ATOM   1023  CG  LYS A 135     -16.907 -14.375 -20.609  1.00149.39           C
ATOM   1024  CD  LYS A 135     -16.845 -13.406 -21.791  1.00149.39           C
ATOM   1025  CE  LYS A 135     -18.108 -12.552 -21.943  1.00149.39           C
ATOM   1026  NZ  LYS A 135     -19.287 -13.419 -22.159  1.00149.39           N
ATOM   1027  C   LYS A 135     -15.934 -16.865 -19.402  1.00149.39           C
ATOM   1028  O   LYS A 135     -15.529 -16.194 -18.455  1.00149.39           O
ATOM   1029  N   PRO A 136     -15.151 -17.693 -20.033  1.00157.49           N
ATOM   1030  CA  PRO A 136     -13.777 -17.767 -19.622  1.00157.49           C
ATOM   1031  CD  PRO A 136     -15.645 -18.977 -20.504  1.00157.49           C
ATOM   1032  CB  PRO A 136     -13.233 -19.071 -20.199  1.00157.49           C
ATOM   1033  CG  PRO A 136     -14.483 -19.966 -20.300  1.00157.49           C
ATOM   1034  C   PRO A 136     -13.030 -16.547 -20.050  1.00157.49           C
ATOM   1035  O   PRO A 136     -13.266 -16.067 -21.158  1.00157.49           O
ATOM   1036  N   VAL A 137     -12.119 -16.040 -19.192  1.00152.65           N
ATOM   1037  CA  VAL A 137     -11.348 -14.882 -19.546  1.00152.65           C
ATOM   1038  CB  VAL A 137     -11.181 -13.859 -18.463  1.00152.65           C
ATOM   1039  CG1 VAL A 137     -12.499 -13.116 -18.253  1.00152.65           C
ATOM   1040  CG2 VAL A 137     -10.671 -14.578 -17.207  1.00152.65           C
ATOM   1041  C   VAL A 137      -9.961 -15.311 -19.870  1.00152.65           C
ATOM   1042  O   VAL A 137      -9.350 -16.082 -19.135  1.00152.65           O
ATOM   1043  N   ALA A 138      -9.513 -14.930 -21.078  1.00 92.65           N
ATOM   1044  CA  ALA A 138      -8.183 -15.080 -21.590  1.00 92.65           C
ATOM   1045  CB  ALA A 138      -8.158 -15.054 -23.126  1.00 92.65           C
ATOM   1046  C   ALA A 138      -7.207 -14.029 -21.128  1.00 92.65           C
ATOM   1047  O   ALA A 138      -6.039 -14.333 -20.900  1.00 92.65           O
ATOM   1048  N   ASP A 139      -7.646 -12.753 -21.008  1.00 87.31           N
ATOM   1049  CA  ASP A 139      -6.681 -11.682 -20.934  1.00 87.31           C
ATOM   1050  CB  ASP A 139      -6.749 -10.799 -22.182  1.00 87.31           C
ATOM   1051  CG  ASP A 139      -6.224 -11.618 -23.351  1.00 87.31           C
ATOM   1052  OD1 ASP A 139      -5.680 -12.726 -23.099  1.00 87.31           O
ATOM   1053  OD2 ASP A 139      -6.365 -11.148 -24.512  1.00 87.31           O
ATOM   1054  C   ASP A 139      -6.827 -10.772 -19.748  1.00 87.31           C
ATOM   1055  O   ASP A 139      -7.787 -10.859 -18.983  1.00 87.31           O
ATOM   1056  N   CYS A 140      -5.825  -9.864 -19.572  1.00115.09           N
ATOM   1057  CA  CYS A 140      -5.855  -8.949 -18.463  1.00115.09           C
ATOM   1058  CB  CYS A 140      -5.292  -9.559 -17.167  1.00115.09           C
ATOM   1059  SG  CYS A 140      -3.550 -10.057 -17.324  1.00115.09           S
ATOM   1060  C   CYS A 140      -5.076  -7.684 -18.728  1.00115.09           C
ATOM   1061  O   CYS A 140      -4.291  -7.583 -19.671  1.00115.09           O
ATOM   1062  N   VAL A 141      -5.363  -6.655 -17.894  1.00 70.75           N
ATOM   1063  CA  VAL A 141      -4.604  -5.439 -17.770  1.00 70.75           C
ATOM   1064  CB  VAL A 141      -5.374  -4.189 -18.088  1.00 70.75           C
ATOM   1065  CG1 VAL A 141      -4.471  -2.976 -17.803  1.00 70.75           C
ATOM   1066  CG2 VAL A 141      -5.847  -4.261 -19.548  1.00 70.75           C
ATOM   1067  C   VAL A 141      -4.252  -5.418 -16.304  1.00 70.75           C
ATOM   1068  O   VAL A 141      -5.064  -5.831 -15.475  1.00 70.75           O
ATOM   1069  N   ILE A 142      -3.024  -4.974 -15.944  1.00 60.99           N
ATOM   1070  CA  ILE A 142      -2.592  -5.026 -14.568  1.00 60.99           C
ATOM   1071  CB  ILE A 142      -1.620  -6.145 -14.316  1.00 60.99           C
ATOM   1072  CG2 ILE A 142      -1.174  -6.078 -12.845  1.00 60.99           C
ATOM   1073  CG1 ILE A 142      -2.250  -7.494 -14.701  1.00 60.99           C
ATOM   1074  CD1 ILE A 142      -1.243  -8.641 -14.770  1.00 60.99           C
ATOM   1075  C   ILE A 142      -1.885  -3.742 -14.208  1.00 60.99           C
ATOM   1076  O   ILE A 142      -1.280  -3.103 -15.068  1.00 60.99           O
ATOM   1077  N   SER A 143      -1.957  -3.334 -12.914  1.00 61.35           N
ATOM   1078  CA  SER A 143      -1.358  -2.107 -12.439  1.00 61.35           C
ATOM   1079  CB  SER A 143      -2.199  -1.399 -11.365  1.00 61.35           C
ATOM   1080  OG  SER A 143      -2.279  -2.211 -10.203  1.00 61.35           O
ATOM   1081  C   SER A 143       0.010  -2.336 -11.837  1.00 61.35           C
ATOM   1082  O   SER A 143       0.346  -3.445 -11.420  1.00 61.35           O
ATOM   1083  N   ILE A 144       0.845  -1.262 -11.815  1.00146.08           N
ATOM   1084  CA  ILE A 144       2.157  -1.257 -11.204  1.00146.08           C
ATOM   1085  CB  ILE A 144       3.229  -1.825 -12.100  1.00146.08           C
ATOM   1086  CG2 ILE A 144       4.609  -1.674 -11.436  1.00146.08           C
ATOM   1087  CG1 ILE A 144       2.899  -3.290 -12.421  1.00146.08           C
ATOM   1088  CD1 ILE A 144       3.806  -3.897 -13.487  1.00146.08           C
ATOM   1089  C   ILE A 144       2.520   0.172 -10.852  1.00146.08           C
ATOM   1090  O   ILE A 144       1.922   1.111 -11.371  1.00146.08           O
ATOM   1091  N   PRO A 145       3.469   0.376  -9.962  1.00 89.14           N
ATOM   1092  CA  PRO A 145       3.911   1.714  -9.633  1.00 89.14           C
ATOM   1093  CD  PRO A 145       3.576  -0.516  -8.817  1.00 89.14           C
ATOM   1094  CB  PRO A 145       4.677   1.591  -8.319  1.00 89.14           C
ATOM   1095  CG  PRO A 145       4.044   0.361  -7.645  1.00 89.14           C
ATOM   1096  C   PRO A 145       4.729   2.294 -10.754  1.00 89.14           C
ATOM   1097  O   PRO A 145       5.106   1.554 -11.660  1.00 89.14           O
ATOM   1098  N   SER A 146       4.979   3.621 -10.725  1.00 89.56           N
ATOM   1099  CA  SER A 146       5.684   4.339 -11.757  1.00 89.56           C
ATOM   1100  CB  SER A 146       5.555   5.865 -11.602  1.00 89.56           C
ATOM   1101  OG  SER A 146       6.269   6.525 -12.636  1.00 89.56           O
ATOM   1102  C   SER A 146       7.158   4.026 -11.781  1.00 89.56           C
ATOM   1103  O   SER A 146       7.785   4.111 -12.836  1.00 89.56           O
ATOM   1104  N   PHE A 147       7.763   3.708 -10.617  1.00 86.85           N
ATOM   1105  CA  PHE A 147       9.186   3.481 -10.516  1.00 86.85           C
ATOM   1106  CB  PHE A 147       9.747   3.634  -9.085  1.00 86.85           C
ATOM   1107  CG  PHE A 147       9.094   2.695  -8.132  1.00 86.85           C
ATOM   1108  CD1 PHE A 147       9.532   1.397  -8.003  1.00 86.85           C
ATOM   1109  CD2 PHE A 147       8.051   3.128  -7.347  1.00 86.85           C
ATOM   1110  CE1 PHE A 147       8.927   0.540  -7.113  1.00 86.85           C
ATOM   1111  CE2 PHE A 147       7.443   2.276  -6.455  1.00 86.85           C
ATOM   1112  CZ  PHE A 147       7.881   0.979  -6.338  1.00 86.85           C
ATOM   1113  C   PHE A 147       9.645   2.177 -11.111  1.00 86.85           C
ATOM   1114  O   PHE A 147      10.764   2.097 -11.611  1.00 86.85           O
ATOM   1115  N   PHE A 148       8.804   1.124 -11.068  1.00106.55           N
ATOM   1116  CA  PHE A 148       9.146  -0.221 -11.474  1.00106.55           C
ATOM   1117  CB  PHE A 148       7.906  -1.119 -11.651  1.00106.55           C
ATOM   1118  CG  PHE A 148       7.444  -1.589 -10.313  1.00106.55           C
ATOM   1119  CD1 PHE A 148       7.137  -0.700  -9.311  1.00106.55           C
ATOM   1120  CD2 PHE A 148       7.274  -2.934 -10.078  1.00106.55           C
ATOM   1121  CE1 PHE A 148       6.704  -1.150  -8.084  1.00106.55           C
ATOM   1122  CE2 PHE A 148       6.840  -3.389  -8.855  1.00106.55           C
ATOM   1123  CZ  PHE A 148       6.557  -2.495  -7.852  1.00106.55           C
ATOM   1124  C   PHE A 148       9.919  -0.276 -12.758  1.00106.55           C
ATOM   1125  O   PHE A 148       9.657   0.463 -13.706  1.00106.55           O
ATOM   1126  N   THR A 149      10.921  -1.188 -12.786  1.00 37.67           N
ATOM   1127  CA  THR A 149      11.761  -1.422 -13.927  1.00 37.67           C
ATOM   1128  CB  THR A 149      13.165  -1.822 -13.572  1.00 37.67           C
ATOM   1129  OG1 THR A 149      13.167  -3.062 -12.880  1.00 37.67           O
ATOM   1130  CG2 THR A 149      13.784  -0.720 -12.695  1.00 37.67           C
ATOM   1131  C   THR A 149      11.164  -2.549 -14.718  1.00 37.67           C
ATOM   1132  O   THR A 149      10.109  -3.081 -14.375  1.00 37.67           O
ATOM   1133  N   ASP A 150      11.848  -2.937 -15.812  1.00 35.48           N
ATOM   1134  CA  ASP A 150      11.379  -3.940 -16.724  1.00 35.48           C
ATOM   1135  CB  ASP A 150      12.322  -4.115 -17.925  1.00 35.48           C
ATOM   1136  CG  ASP A 150      12.294  -2.817 -18.717  1.00 35.48           C
ATOM   1137  OD1 ASP A 150      11.177  -2.266 -18.908  1.00 35.48           O
ATOM   1138  OD2 ASP A 150      13.389  -2.358 -19.140  1.00 35.48           O
ATOM   1139  C   ASP A 150      11.272  -5.266 -16.036  1.00 35.48           C
ATOM   1140  O   ASP A 150      10.306  -5.998 -16.247  1.00 35.48           O
ATOM   1141  N   ALA A 151      12.258  -5.617 -15.190  1.00 24.26           N
ATOM   1142  CA  ALA A 151      12.234  -6.902 -14.551  1.00 24.26           C
ATOM   1143  CB  ALA A 151      13.460  -7.149 -13.657  1.00 24.26           C
ATOM   1144  C   ALA A 151      11.019  -6.980 -13.683  1.00 24.26           C
ATOM   1145  O   ALA A 151      10.342  -8.005 -13.632  1.00 24.26           O
ATOM   1146  N   GLU A 152      10.726  -5.890 -12.953  1.00 57.49           N
ATOM   1147  CA  GLU A 152       9.585  -5.860 -12.088  1.00 57.49           C
ATOM   1148  CB  GLU A 152       9.594  -4.648 -11.136  1.00 57.49           C
ATOM   1149  CG  GLU A 152      10.734  -4.731 -10.112  1.00 57.49           C
ATOM   1150  CD  GLU A 152      10.697  -3.513  -9.198  1.00 57.49           C
ATOM   1151  OE1 GLU A 152       9.653  -3.302  -8.527  1.00 57.49           O
ATOM   1152  OE2 GLU A 152      11.718  -2.775  -9.155  1.00 57.49           O
ATOM   1153  C   GLU A 152       8.329  -5.846 -12.912  1.00 57.49           C
ATOM   1154  O   GLU A 152       7.324  -6.441 -12.525  1.00 57.49           O
ATOM   1155  N   ARG A 153       8.339  -5.135 -14.058  1.00105.53           N
ATOM   1156  CA  ARG A 153       7.178  -5.062 -14.904  1.00105.53           C
ATOM   1157  CB  ARG A 153       7.364  -4.070 -16.067  1.00105.53           C
ATOM   1158  CG  ARG A 153       7.680  -2.651 -15.586  1.00105.53           C
ATOM   1159  CD  ARG A 153       6.559  -2.016 -14.760  1.00105.53           C
ATOM   1160  NE  ARG A 153       5.513  -1.526 -15.700  1.00105.53           N
ATOM   1161  CZ  ARG A 153       5.441  -0.195 -15.994  1.00105.53           C
ATOM   1162  NH1 ARG A 153       6.301   0.684 -15.401  1.00105.53           N
ATOM   1163  NH2 ARG A 153       4.503   0.257 -16.876  1.00105.53           N
ATOM   1164  C   ARG A 153       6.888  -6.414 -15.492  1.00105.53           C
ATOM   1165  O   ARG A 153       5.737  -6.846 -15.539  1.00105.53           O
ATOM   1166  N   ARG A 154       7.935  -7.115 -15.971  1.00161.88           N
ATOM   1167  CA  ARG A 154       7.784  -8.404 -16.591  1.00161.88           C
ATOM   1168  CB  ARG A 154       9.075  -8.917 -17.253  1.00161.88           C
ATOM   1169  CG  ARG A 154       9.518  -8.065 -18.447  1.00161.88           C
ATOM   1170  CD  ARG A 154      10.552  -8.743 -19.352  1.00161.88           C
ATOM   1171  NE  ARG A 154      11.769  -9.018 -18.541  1.00161.88           N
ATOM   1172  CZ  ARG A 154      11.865 -10.186 -17.842  1.00161.88           C
ATOM   1173  NH1 ARG A 154      10.843 -11.090 -17.873  1.00161.88           N
ATOM   1174  NH2 ARG A 154      12.989 -10.458 -17.118  1.00161.88           N
ATOM   1175  C   ARG A 154       7.349  -9.419 -15.578  1.00161.88           C
ATOM   1176  O   ARG A 154       6.541 -10.300 -15.870  1.00161.88           O
ATOM   1177  N   SER A 155       7.868  -9.325 -14.342  1.00 50.60           N
ATOM   1178  CA  SER A 155       7.529 -10.311 -13.356  1.00 50.60           C
ATOM   1179  CB  SER A 155       8.230 -10.057 -12.009  1.00 50.60           C
ATOM   1180  OG  SER A 155       7.957  -8.742 -11.552  1.00 50.60           O
ATOM   1181  C   SER A 155       6.040 -10.314 -13.158  1.00 50.60           C
ATOM   1182  O   SER A 155       5.443 -11.369 -12.941  1.00 50.60           O
ATOM   1183  N   VAL A 156       5.402  -9.128 -13.221  1.00 48.00           N
ATOM   1184  CA  VAL A 156       3.976  -9.012 -13.078  1.00 48.00           C
ATOM   1185  CB  VAL A 156       3.515  -7.583 -13.059  1.00 48.00           C
ATOM   1186  CG1 VAL A 156       1.979  -7.558 -12.984  1.00 48.00           C
ATOM   1187  CG2 VAL A 156       4.208  -6.862 -11.892  1.00 48.00           C
ATOM   1188  C   VAL A 156       3.308  -9.681 -14.242  1.00 48.00           C
ATOM   1189  O   VAL A 156       2.285 -10.346 -14.081  1.00 48.00           O
ATOM   1190  N   MET A 157       3.856  -9.492 -15.460  1.00 37.02           N
ATOM   1191  CA  MET A 157       3.290 -10.090 -16.639  1.00 37.02           C
ATOM   1192  CB  MET A 157       3.984  -9.642 -17.938  1.00 37.02           C
ATOM   1193  CG  MET A 157       3.729  -8.172 -18.276  1.00 37.02           C
ATOM   1194  SD  MET A 157       4.526  -7.594 -19.804  1.00 37.02           S
ATOM   1195  CE  MET A 157       6.201  -7.603 -19.104  1.00 37.02           C
ATOM   1196  C   MET A 157       3.420 -11.577 -16.535  1.00 37.02           C
ATOM   1197  O   MET A 157       2.521 -12.313 -16.938  1.00 37.02           O
ATOM   1198  N   ALA A 158       4.558 -12.054 -15.997  1.00 30.14           N
ATOM   1199  CA  ALA A 158       4.800 -13.461 -15.837  1.00 30.14           C
ATOM   1200  CB  ALA A 158       6.182 -13.762 -15.232  1.00 30.14           C
ATOM   1201  C   ALA A 158       3.772 -14.008 -14.896  1.00 30.14           C
ATOM   1202  O   ALA A 158       3.259 -15.111 -15.085  1.00 30.14           O
ATOM   1203  N   ALA A 159       3.449 -13.240 -13.840  1.00 42.17           N
ATOM   1204  CA  ALA A 159       2.479 -13.682 -12.881  1.00 42.17           C
ATOM   1205  CB  ALA A 159       2.255 -12.665 -11.748  1.00 42.17           C
ATOM   1206  C   ALA A 159       1.175 -13.850 -13.593  1.00 42.17           C
ATOM   1207  O   ALA A 159       0.412 -14.770 -13.298  1.00 42.17           O
ATOM   1208  N   ALA A 160       0.877 -12.924 -14.526  1.00 46.86           N
ATOM   1209  CA  ALA A 160      -0.345 -12.966 -15.279  1.00 46.86           C
ATOM   1210  CB  ALA A 160      -0.528 -11.744 -16.185  1.00 46.86           C
ATOM   1211  C   ALA A 160      -0.374 -14.175 -16.160  1.00 46.86           C
ATOM   1212  O   ALA A 160      -1.378 -14.883 -16.217  1.00 46.86           O
ATOM   1213  N   GLN A 161       0.748 -14.464 -16.845  1.00 85.35           N
ATOM   1214  CA  GLN A 161       0.757 -15.524 -17.809  1.00 85.35           C
ATOM   1215  CB  GLN A 161       2.103 -15.655 -18.541  1.00 85.35           C
ATOM   1216  CG  GLN A 161       2.429 -14.470 -19.454  1.00 85.35           C
ATOM   1217  CD  GLN A 161       3.794 -14.725 -20.079  1.00 85.35           C
ATOM   1218  OE1 GLN A 161       4.747 -15.061 -19.378  1.00 85.35           O
ATOM   1219  NE2 GLN A 161       3.897 -14.568 -21.426  1.00 85.35           N
ATOM   1220  C   GLN A 161       0.482 -16.825 -17.141  1.00 85.35           C
ATOM   1221  O   GLN A 161      -0.281 -17.642 -17.653  1.00 85.35           O
ATOM   1222  N   VAL A 162       1.087 -17.073 -15.970  1.00103.63           N
ATOM   1223  CA  VAL A 162       0.854 -18.376 -15.446  1.00103.63           C
ATOM   1224  CB  VAL A 162       1.864 -18.875 -14.498  1.00103.63           C
ATOM   1225  CG1 VAL A 162       1.514 -20.361 -14.335  1.00103.63           C
ATOM   1226  CG2 VAL A 162       3.252 -18.634 -15.123  1.00103.63           C
ATOM   1227  C   VAL A 162      -0.557 -18.497 -14.948  1.00103.63           C
ATOM   1228  O   VAL A 162      -1.082 -19.596 -14.783  1.00103.63           O
ATOM   1229  N   ALA A 163      -1.181 -17.352 -14.629  1.00 70.81           N
ATOM   1230  CA  ALA A 163      -2.564 -17.260 -14.245  1.00 70.81           C
ATOM   1231  CB  ALA A 163      -2.984 -15.834 -13.849  1.00 70.81           C
ATOM   1232  C   ALA A 163      -3.407 -17.676 -15.418  1.00 70.81           C
ATOM   1233  O   ALA A 163      -4.561 -18.071 -15.253  1.00 70.81           O
ATOM   1234  N   GLY A 164      -2.877 -17.533 -16.651  1.00 35.55           N
ATOM   1235  CA  GLY A 164      -3.646 -17.898 -17.809  1.00 35.55           C
ATOM   1236  C   GLY A 164      -4.246 -16.649 -18.365  1.00 35.55           C
ATOM   1237  O   GLY A 164      -5.149 -16.696 -19.201  1.00 35.55           O
ATOM   1238  N   LEU A 165      -3.757 -15.489 -17.887  1.00 69.98           N
ATOM   1239  CA  LEU A 165      -4.251 -14.232 -18.369  1.00 69.98           C
ATOM   1240  CB  LEU A 165      -4.553 -13.242 -17.225  1.00 69.98           C
ATOM   1241  CG  LEU A 165      -5.695 -13.676 -16.278  1.00 69.98           C
ATOM   1242  CD1 LEU A 165      -5.861 -12.693 -15.107  1.00 69.98           C
ATOM   1243  CD2 LEU A 165      -7.012 -13.875 -17.044  1.00 69.98           C
ATOM   1244  C   LEU A 165      -3.180 -13.615 -19.225  1.00 69.98           C
ATOM   1245  O   LEU A 165      -2.045 -13.447 -18.785  1.00 69.98           O
ATOM   1246  N   ASN A 166      -3.503 -13.283 -20.493  1.00 41.53           N
ATOM   1247  CA  ASN A 166      -2.530 -12.629 -21.322  1.00 41.53           C
ATOM   1248  CB  ASN A 166      -2.811 -12.757 -22.831  1.00 41.53           C
ATOM   1249  CG  ASN A 166      -2.512 -14.192 -23.241  1.00 41.53           C
ATOM   1250  OD1 ASN A 166      -1.435 -14.712 -22.956  1.00 41.53           O
ATOM   1251  ND2 ASN A 166      -3.487 -14.854 -23.920  1.00 41.53           N
ATOM   1252  C   ASN A 166      -2.567 -11.177 -20.961  1.00 41.53           C
ATOM   1253  O   ASN A 166      -3.642 -10.595 -20.824  1.00 41.53           O
ATOM   1254  N   CYS A 167      -1.384 -10.547 -20.797  1.00 53.33           N
ATOM   1255  CA  CYS A 167      -1.356  -9.161 -20.425  1.00 53.33           C
ATOM   1256  CB  CYS A 167      -0.097  -8.723 -19.655  1.00 53.33           C
ATOM   1257  SG  CYS A 167      -0.060  -9.269 -17.927  1.00 53.33           S
ATOM   1258  C   CYS A 167      -1.337  -8.350 -21.679  1.00 53.33           C
ATOM   1259  O   CYS A 167      -0.303  -8.256 -22.340  1.00 53.33           O
ATOM   1260  N   LEU A 168      -2.491  -7.749 -22.039  1.00114.09           N
ATOM   1261  CA  LEU A 168      -2.555  -6.914 -23.204  1.00114.09           C
ATOM   1262  CB  LEU A 168      -3.962  -6.461 -23.615  1.00114.09           C
ATOM   1263  CG  LEU A 168      -4.777  -7.564 -24.295  1.00114.09           C
ATOM   1264  CD1 LEU A 168      -5.022  -8.723 -23.330  1.00114.09           C
ATOM   1265  CD2 LEU A 168      -6.061  -7.006 -24.930  1.00114.09           C
ATOM   1266  C   LEU A 168      -1.775  -5.670 -22.966  1.00114.09           C
ATOM   1267  O   LEU A 168      -1.227  -5.093 -23.901  1.00114.09           O
ATOM   1268  N   ARG A 169      -1.787  -5.166 -21.723  1.00134.16           N
ATOM   1269  CA  ARG A 169      -0.995  -4.012 -21.427  1.00134.16           C
ATOM   1270  CB  ARG A 169      -1.681  -2.670 -21.735  1.00134.16           C
ATOM   1271  CG  ARG A 169      -2.974  -2.450 -20.952  1.00134.16           C
ATOM   1272  CD  ARG A 169      -3.645  -1.111 -21.262  1.00134.16           C
ATOM   1273  NE  ARG A 169      -3.665  -0.957 -22.743  1.00134.16           N
ATOM   1274  CZ  ARG A 169      -2.703  -0.213 -23.362  1.00134.16           C
ATOM   1275  NH1 ARG A 169      -1.755   0.433 -22.622  1.00134.16           N
ATOM   1276  NH2 ARG A 169      -2.690  -0.107 -24.723  1.00134.16           N
ATOM   1277  C   ARG A 169      -0.719  -4.031 -19.965  1.00134.16           C
ATOM   1278  O   ARG A 169      -1.433  -4.667 -19.193  1.00134.16           O
ATOM   1279  N   LEU A 170       0.366  -3.347 -19.560  1.00117.13           N
ATOM   1280  CA  LEU A 170       0.729  -3.215 -18.181  1.00117.13           C
ATOM   1281  CB  LEU A 170       2.140  -3.778 -17.907  1.00117.13           C
ATOM   1282  CG  LEU A 170       2.631  -3.805 -16.441  1.00117.13           C
ATOM   1283  CD1 LEU A 170       4.051  -4.392 -16.380  1.00117.13           C
ATOM   1284  CD2 LEU A 170       2.543  -2.439 -15.739  1.00117.13           C
ATOM   1285  C   LEU A 170       0.767  -1.739 -17.966  1.00117.13           C
ATOM   1286  O   LEU A 170       1.540  -1.042 -18.620  1.00117.13           O
ATOM   1287  N   MET A 171      -0.042  -1.225 -17.019  1.00147.51           N
ATOM   1288  CA  MET A 171      -0.152   0.199 -16.867  1.00147.51           C
ATOM   1289  CB  MET A 171      -1.576   0.718 -17.137  1.00147.51           C
ATOM   1290  CG  MET A 171      -2.622   0.159 -16.167  1.00147.51           C
ATOM   1291  SD  MET A 171      -4.340   0.635 -16.532  1.00147.51           S
ATOM   1292  CE  MET A 171      -4.178   2.365 -16.004  1.00147.51           C
ATOM   1293  C   MET A 171       0.232   0.609 -15.480  1.00147.51           C
ATOM   1294  O   MET A 171       0.251  -0.198 -14.552  1.00147.51           O
ATOM   1295  N   ASN A 172       0.570   1.909 -15.337  1.00 58.53           N
ATOM   1296  CA  ASN A 172       1.038   2.485 -14.109  1.00 58.53           C
ATOM   1297  CB  ASN A 172       1.886   3.747 -14.335  1.00 58.53           C
ATOM   1298  CG  ASN A 172       3.070   3.369 -15.212  1.00 58.53           C
ATOM   1299  OD1 ASN A 172       3.375   2.192 -15.397  1.00 58.53           O
ATOM   1300  ND2 ASN A 172       3.759   4.401 -15.770  1.00 58.53           N
ATOM   1301  C   ASN A 172      -0.124   2.901 -13.256  1.00 58.53           C
ATOM   1302  O   ASN A 172      -1.191   3.266 -13.745  1.00 58.53           O
ATOM   1303  N   GLU A 173       0.091   2.883 -11.927  1.00 57.11           N
ATOM   1304  CA  GLU A 173      -0.910   3.213 -10.955  1.00 57.11           C
ATOM   1305  CB  GLU A 173      -0.432   2.939  -9.521  1.00 57.11           C
ATOM   1306  CG  GLU A 173      -0.290   1.436  -9.260  1.00 57.11           C
ATOM   1307  CD  GLU A 173       0.289   1.222  -7.873  1.00 57.11           C
ATOM   1308  OE1 GLU A 173       0.930   2.170  -7.347  1.00 57.11           O
ATOM   1309  OE2 GLU A 173       0.104   0.104  -7.323  1.00 57.11           O
ATOM   1310  C   GLU A 173      -1.310   4.656 -11.095  1.00 57.11           C
ATOM   1311  O   GLU A 173      -2.487   4.985 -10.974  1.00 57.11           O
ATOM   1312  N   THR A 174      -0.344   5.563 -11.345  1.00121.23           N
ATOM   1313  CA  THR A 174      -0.625   6.965 -11.503  1.00121.23           C
ATOM   1314  CB  THR A 174       0.629   7.765 -11.646  1.00121.23           C
ATOM   1315  OG1 THR A 174       1.293   7.427 -12.856  1.00121.23           O
ATOM   1316  CG2 THR A 174       1.529   7.420 -10.449  1.00121.23           C
ATOM   1317  C   THR A 174      -1.437   7.174 -12.751  1.00121.23           C
ATOM   1318  O   THR A 174      -2.315   8.035 -12.790  1.00121.23           O
ATOM   1319  N   THR A 175      -1.134   6.430 -13.834  1.00119.50           N
ATOM   1320  CA  THR A 175      -1.902   6.593 -15.037  1.00119.50           C
ATOM   1321  CB  THR A 175      -1.343   5.878 -16.239  1.00119.50           C
ATOM   1322  OG1 THR A 175      -1.268   4.479 -16.017  1.00119.50           O
ATOM   1323  CG2 THR A 175       0.049   6.447 -16.543  1.00119.50           C
ATOM   1324  C   THR A 175      -3.280   6.084 -14.768  1.00119.50           C
ATOM   1325  O   THR A 175      -4.272   6.681 -15.187  1.00119.50           O
ATOM   1326  N   ALA A 176      -3.363   4.963 -14.030  1.00 36.12           N
ATOM   1327  CA  ALA A 176      -4.615   4.353 -13.700  1.00 36.12           C
ATOM   1328  CB  ALA A 176      -4.451   3.074 -12.862  1.00 36.12           C
ATOM   1329  C   ALA A 176      -5.409   5.329 -12.888  1.00 36.12           C
ATOM   1330  O   ALA A 176      -6.615   5.465 -13.089  1.00 36.12           O
ATOM   1331  N   VAL A 177      -4.755   6.037 -11.942  1.00 98.52           N
ATOM   1332  CA  VAL A 177      -5.485   6.964 -11.123  1.00 98.52           C
ATOM   1333  CB  VAL A 177      -4.700   7.572  -9.990  1.00 98.52           C
ATOM   1334  CG1 VAL A 177      -3.723   8.626 -10.526  1.00 98.52           C
ATOM   1335  CG2 VAL A 177      -5.706   8.143  -8.979  1.00 98.52           C
ATOM   1336  C   VAL A 177      -6.015   8.072 -11.987  1.00 98.52           C
ATOM   1337  O   VAL A 177      -7.163   8.481 -11.830  1.00 98.52           O
ATOM   1338  N   ALA A 178      -5.197   8.583 -12.933  1.00 49.09           N
ATOM   1339  CA  ALA A 178      -5.611   9.669 -13.781  1.00 49.09           C
ATOM   1340  CB  ALA A 178      -4.491  10.139 -14.724  1.00 49.09           C
ATOM   1341  C   ALA A 178      -6.770   9.239 -14.634  1.00 49.09           C
ATOM   1342  O   ALA A 178      -7.739   9.976 -14.806  1.00 49.09           O
ATOM   1343  N   LEU A 179      -6.698   8.018 -15.190  1.00 66.49           N
ATOM   1344  CA  LEU A 179      -7.711   7.490 -16.060  1.00 66.49           C
ATOM   1345  CB  LEU A 179      -7.299   6.120 -16.623  1.00 66.49           C
ATOM   1346  CG  LEU A 179      -5.982   6.164 -17.421  1.00 66.49           C
ATOM   1347  CD1 LEU A 179      -5.608   4.779 -17.962  1.00 66.49           C
ATOM   1348  CD2 LEU A 179      -6.031   7.234 -18.522  1.00 66.49           C
ATOM   1349  C   LEU A 179      -8.994   7.300 -15.295  1.00 66.49           C
ATOM   1350  O   LEU A 179     -10.077   7.569 -15.811  1.00 66.49           O
ATOM   1351  N   ALA A 180      -8.891   6.851 -14.028  1.00 50.81           N
ATOM   1352  CA  ALA A 180     -10.019   6.488 -13.205  1.00 50.81           C
ATOM   1353  CB  ALA A 180      -9.593   5.972 -11.819  1.00 50.81           C
ATOM   1354  C   ALA A 180     -10.932   7.657 -12.984  1.00 50.81           C
ATOM   1355  O   ALA A 180     -12.150   7.499 -12.926  1.00 50.81           O
ATOM   1356  N   TYR A 181     -10.352   8.852 -12.795  1.00100.84           N
ATOM   1357  CA  TYR A 181     -11.050  10.088 -12.576  1.00100.84           C
ATOM   1358  CB  TYR A 181     -10.180  11.181 -11.937  1.00100.84           C
ATOM   1359  CG  TYR A 181      -9.993  10.722 -10.531  1.00100.84           C
ATOM   1360  CD1 TYR A 181     -11.009  10.892  -9.619  1.00100.84           C
ATOM   1361  CD2 TYR A 181      -8.826  10.120 -10.124  1.00100.84           C
ATOM   1362  CE1 TYR A 181     -10.867  10.474  -8.317  1.00100.84           C
ATOM   1363  CE2 TYR A 181      -8.678   9.699  -8.822  1.00100.84           C
ATOM   1364  CZ  TYR A 181      -9.697   9.876  -7.917  1.00100.84           C
ATOM   1365  OH  TYR A 181      -9.546   9.445  -6.582  1.00100.84           O
ATOM   1366  C   TYR A 181     -11.726  10.573 -13.829  1.00100.84           C
ATOM   1367  O   TYR A 181     -12.652  11.379 -13.745  1.00100.84           O
ATOM   1368  N   GLY A 182     -11.258  10.160 -15.030  1.00 47.85           N
ATOM   1369  CA  GLY A 182     -11.913  10.606 -16.238  1.00 47.85           C
ATOM   1370  C   GLY A 182     -11.057  11.602 -16.970  1.00 47.85           C
ATOM   1371  O   GLY A 182     -11.539  12.399 -17.773  1.00 47.85           O
ATOM   1372  N   ILE A 183      -9.748  11.558 -16.681  1.00160.49           N
ATOM   1373  CA  ILE A 183      -8.669  12.350 -17.208  1.00160.49           C
ATOM   1374  CB  ILE A 183      -7.411  12.196 -16.373  1.00160.49           C
ATOM   1375  CG2 ILE A 183      -6.158  12.675 -17.128  1.00160.49           C
ATOM   1376  CG1 ILE A 183      -7.606  12.950 -15.044  1.00160.49           C
ATOM   1377  CD1 ILE A 183      -8.761  12.443 -14.186  1.00160.49           C
ATOM   1378  C   ILE A 183      -8.417  12.084 -18.666  1.00160.49           C
ATOM   1379  O   ILE A 183      -7.763  12.891 -19.314  1.00160.49           O
ATOM   1380  N   TYR A 184      -8.855  10.939 -19.226  1.00187.06           N
ATOM   1381  CA  TYR A 184      -8.490  10.598 -20.579  1.00187.06           C
ATOM   1382  CB  TYR A 184      -9.219   9.331 -21.060  1.00187.06           C
ATOM   1383  CG  TYR A 184      -8.963   9.157 -22.517  1.00187.06           C
ATOM   1384  CD1 TYR A 184      -7.778   8.627 -22.973  1.00187.06           C
ATOM   1385  CD2 TYR A 184      -9.926   9.513 -23.433  1.00187.06           C
ATOM   1386  CE1 TYR A 184      -7.553   8.468 -24.321  1.00187.06           C
ATOM   1387  CE2 TYR A 184      -9.705   9.353 -24.781  1.00187.06           C
ATOM   1388  CZ  TYR A 184      -8.518   8.833 -25.228  1.00187.06           C
ATOM   1389  OH  TYR A 184      -8.294   8.674 -26.611  1.00187.06           O
ATOM   1390  C   TYR A 184      -8.815  11.705 -21.536  1.00187.06           C
ATOM   1391  O   TYR A 184      -7.914  12.162 -22.238  1.00187.06           O
ATOM   1392  N   LYS A 185     -10.075  12.182 -21.574  1.00180.40           N
ATOM   1393  CA  LYS A 185     -10.447  13.279 -22.429  1.00180.40           C
ATOM   1394  CB  LYS A 185      -9.796  13.319 -23.826  1.00180.40           C
ATOM   1395  CG  LYS A 185     -10.266  12.236 -24.789  1.00180.40           C
ATOM   1396  CD  LYS A 185      -9.780  12.477 -26.218  1.00180.40           C
ATOM   1397  CE  LYS A 185     -10.199  13.843 -26.767  1.00180.40           C
ATOM   1398  NZ  LYS A 185      -9.498  14.120 -28.041  1.00180.40           N
ATOM   1399  C   LYS A 185     -11.911  13.163 -22.657  1.00180.40           C
ATOM   1400  O   LYS A 185     -12.595  12.403 -21.974  1.00180.40           O
ATOM   1401  N   GLN A 186     -12.434  13.949 -23.616  1.00215.59           N
ATOM   1402  CA  GLN A 186     -13.828  13.878 -23.931  1.00215.59           C
ATOM   1403  CB  GLN A 186     -14.558  15.206 -23.680  1.00215.59           C
ATOM   1404  CG  GLN A 186     -14.526  15.631 -22.212  1.00215.59           C
ATOM   1405  CD  GLN A 186     -15.120  17.028 -22.112  1.00215.59           C
ATOM   1406  OE1 GLN A 186     -14.553  17.900 -21.456  1.00215.59           O
ATOM   1407  NE2 GLN A 186     -16.287  17.252 -22.773  1.00215.59           N
ATOM   1408  C   GLN A 186     -13.924  13.574 -25.393  1.00215.59           C
ATOM   1409  O   GLN A 186     -13.120  14.059 -26.188  1.00215.59           O
ATOM   1410  N   ASP A 187     -14.903  12.737 -25.787  1.00 71.72           N
ATOM   1411  CA  ASP A 187     -15.051  12.425 -27.179  1.00 71.72           C
ATOM   1412  CB  ASP A 187     -16.198  11.438 -27.450  1.00 71.72           C
ATOM   1413  CG  ASP A 187     -15.768  10.077 -26.921  1.00 71.72           C
ATOM   1414  OD1 ASP A 187     -14.561   9.745 -27.067  1.00 71.72           O
ATOM   1415  OD2 ASP A 187     -16.635   9.356 -26.360  1.00 71.72           O
ATOM   1416  C   ASP A 187     -15.378  13.708 -27.864  1.00 71.72           C
ATOM   1417  O   ASP A 187     -14.800  14.047 -28.896  1.00 71.72           O
ATOM   1418  N   LEU A 188     -16.312  14.469 -27.270  1.00205.73           N
ATOM   1419  CA  LEU A 188     -16.679  15.751 -27.786  1.00205.73           C
ATOM   1420  CB  LEU A 188     -17.950  16.312 -27.120  1.00205.73           C
ATOM   1421  CG  LEU A 188     -19.209  15.465 -27.379  1.00205.73           C
ATOM   1422  CD1 LEU A 188     -19.066  14.061 -26.770  1.00205.73           C
ATOM   1423  CD2 LEU A 188     -20.477  16.193 -26.902  1.00205.73           C
ATOM   1424  C   LEU A 188     -15.529  16.624 -27.420  1.00205.73           C
ATOM   1425  O   LEU A 188     -14.719  16.197 -26.597  1.00205.73           O
ATOM   1426  N   PRO A 189     -15.384  17.782 -28.034  1.00 85.56           N
ATOM   1427  CA  PRO A 189     -14.303  18.670 -27.696  1.00 85.56           C
ATOM   1428  CD  PRO A 189     -16.506  18.503 -28.617  1.00 85.56           C
ATOM   1429  CB  PRO A 189     -14.587  19.971 -28.440  1.00 85.56           C
ATOM   1430  CG  PRO A 189     -16.124  19.991 -28.524  1.00 85.56           C
ATOM   1431  C   PRO A 189     -14.374  18.857 -26.218  1.00 85.56           C
ATOM   1432  O   PRO A 189     -15.448  19.163 -25.703  1.00 85.56           O
ATOM   1433  N   PRO A 190     -13.284  18.659 -25.542  1.00143.03           N
ATOM   1434  CA  PRO A 190     -13.356  18.726 -24.116  1.00143.03           C
ATOM   1435  CD  PRO A 190     -12.315  17.671 -25.988  1.00143.03           C
ATOM   1436  CB  PRO A 190     -12.089  18.048 -23.598  1.00143.03           C
ATOM   1437  CG  PRO A 190     -11.756  17.032 -24.705  1.00143.03           C
ATOM   1438  C   PRO A 190     -13.570  20.101 -23.598  1.00143.03           C
ATOM   1439  O   PRO A 190     -12.919  21.033 -24.066  1.00143.03           O
ATOM   1440  N   LEU A 191     -14.494  20.244 -22.630  1.00 87.04           N
ATOM   1441  CA  LEU A 191     -14.656  21.505 -21.986  1.00 87.04           C
ATOM   1442  CB  LEU A 191     -15.812  21.513 -20.967  1.00 87.04           C
ATOM   1443  CG  LEU A 191     -16.166  22.897 -20.374  1.00 87.04           C
ATOM   1444  CD1 LEU A 191     -17.326  22.782 -19.373  1.00 87.04           C
ATOM   1445  CD2 LEU A 191     -14.948  23.613 -19.763  1.00 87.04           C
ATOM   1446  C   LEU A 191     -13.367  21.641 -21.263  1.00 87.04           C
ATOM   1447  O   LEU A 191     -12.777  22.718 -21.185  1.00 87.04           O
ATOM   1448  N   ASP A 192     -12.894  20.502 -20.722  1.00116.52           N
ATOM   1449  CA  ASP A 192     -11.645  20.498 -20.037  1.00116.52           C
ATOM   1450  CB  ASP A 192     -11.379  19.209 -19.243  1.00116.52           C
ATOM   1451  CG  ASP A 192     -12.307  19.205 -18.035  1.00116.52           C
ATOM   1452  OD1 ASP A 192     -12.561  20.306 -17.477  1.00116.52           O
ATOM   1453  OD2 ASP A 192     -12.757  18.095 -17.643  1.00116.52           O
ATOM   1454  C   ASP A 192     -10.595  20.639 -21.081  1.00116.52           C
ATOM   1455  O   ASP A 192     -10.806  20.290 -22.242  1.00116.52           O
ATOM   1456  N   GLU A 193      -9.431  21.181 -20.688  1.00 73.45           N
ATOM   1457  CA  GLU A 193      -8.385  21.385 -21.641  1.00 73.45           C
ATOM   1458  CB  GLU A 193      -7.262  22.322 -21.166  1.00 73.45           C
ATOM   1459  CG  GLU A 193      -7.678  23.792 -21.079  1.00 73.45           C
ATOM   1460  CD  GLU A 193      -6.430  24.615 -20.789  1.00 73.45           C
ATOM   1461  OE1 GLU A 193      -5.776  24.355 -19.744  1.00 73.45           O
ATOM   1462  OE2 GLU A 193      -6.110  25.512 -21.614  1.00 73.45           O
ATOM   1463  C   GLU A 193      -7.765  20.073 -21.932  1.00 73.45           C
ATOM   1464  O   GLU A 193      -7.894  19.124 -21.161  1.00 73.45           O
ATOM   1465  N   LYS A 194      -7.113  19.976 -23.103  1.00110.92           N
ATOM   1466  CA  LYS A 194      -6.461  18.748 -23.419  1.00110.92           C
ATOM   1467  CB  LYS A 194      -5.854  18.712 -24.834  1.00110.92           C
ATOM   1468  CG  LYS A 194      -6.903  18.715 -25.948  1.00110.92           C
ATOM   1469  CD  LYS A 194      -7.665  20.035 -26.082  1.00110.92           C
ATOM   1470  CE  LYS A 194      -6.878  21.122 -26.817  1.00110.92           C
ATOM   1471  NZ  LYS A 194      -7.753  22.284 -27.090  1.00110.92           N
ATOM   1472  C   LYS A 194      -5.365  18.545 -22.418  1.00110.92           C
ATOM   1473  O   LYS A 194      -5.212  17.439 -21.902  1.00110.92           O
ATOM   1474  N   PRO A 195      -4.594  19.564 -22.110  1.00 82.53           N
ATOM   1475  CA  PRO A 195      -3.531  19.389 -21.154  1.00 82.53           C
ATOM   1476  CD  PRO A 195      -4.273  20.600 -23.080  1.00 82.53           C
ATOM   1477  CB  PRO A 195      -2.472  20.446 -21.481  1.00 82.53           C
ATOM   1478  CG  PRO A 195      -3.196  21.451 -22.393  1.00 82.53           C
ATOM   1479  C   PRO A 195      -4.010  19.439 -19.740  1.00 82.53           C
ATOM   1480  O   PRO A 195      -4.986  20.134 -19.461  1.00 82.53           O
ATOM   1481  N   ARG A 196      -3.342  18.703 -18.830  1.00118.77           N
ATOM   1482  CA  ARG A 196      -3.710  18.765 -17.448  1.00118.77           C
ATOM   1483  CB  ARG A 196      -4.888  17.844 -17.087  1.00118.77           C
ATOM   1484  CG  ARG A 196      -6.168  18.198 -17.849  1.00118.77           C
ATOM   1485  CD  ARG A 196      -7.379  17.347 -17.467  1.00118.77           C
ATOM   1486  NE  ARG A 196      -8.038  18.014 -16.310  1.00118.77           N
ATOM   1487  CZ  ARG A 196      -9.400  18.074 -16.250  1.00118.77           C
ATOM   1488  NH1 ARG A 196     -10.144  17.502 -17.241  1.00118.77           N
ATOM   1489  NH2 ARG A 196     -10.014  18.699 -15.204  1.00118.77           N
ATOM   1490  C   ARG A 196      -2.520  18.312 -16.671  1.00118.77           C
ATOM   1491  O   ARG A 196      -1.844  17.359 -17.056  1.00118.77           O
ATOM   1492  N   ASN A 197      -2.226  19.006 -15.557  1.00 56.29           N
ATOM   1493  CA  ASN A 197      -1.132  18.616 -14.720  1.00 56.29           C
ATOM   1494  CB  ASN A 197      -0.267  19.799 -14.257  1.00 56.29           C
ATOM   1495  CG  ASN A 197       0.430  20.374 -15.480  1.00 56.29           C
ATOM   1496  OD1 ASN A 197      -0.215  20.916 -16.377  1.00 56.29           O
ATOM   1497  ND2 ASN A 197       1.784  20.256 -15.521  1.00 56.29           N
ATOM   1498  C   ASN A 197      -1.771  18.038 -13.504  1.00 56.29           C
ATOM   1499  O   ASN A 197      -2.552  18.712 -12.832  1.00 56.29           O
ATOM   1500  N   VAL A 198      -1.460  16.767 -13.179  1.00108.41           N
ATOM   1501  CA  VAL A 198      -2.158  16.196 -12.067  1.00108.41           C
ATOM   1502  CB  VAL A 198      -3.063  15.059 -12.443  1.00108.41           C
ATOM   1503  CG1 VAL A 198      -4.154  15.597 -13.385  1.00108.41           C
ATOM   1504  CG2 VAL A 198      -2.219  13.934 -13.055  1.00108.41           C
ATOM   1505  C   VAL A 198      -1.193  15.710 -11.035  1.00108.41           C
ATOM   1506  O   VAL A 198      -0.054  15.349 -11.335  1.00108.41           O
ATOM   1507  N   VAL A 199      -1.647  15.745  -9.764  1.00 43.85           N
ATOM   1508  CA  VAL A 199      -0.890  15.258  -8.650  1.00 43.85           C
ATOM   1509  CB  VAL A 199      -0.814  16.230  -7.507  1.00 43.85           C
ATOM   1510  CG1 VAL A 199      -0.117  15.541  -6.322  1.00 43.85           C
ATOM   1511  CG2 VAL A 199      -0.109  17.508  -7.991  1.00 43.85           C
ATOM   1512  C   VAL A 199      -1.616  14.056  -8.137  1.00 43.85           C
ATOM   1513  O   VAL A 199      -2.800  14.123  -7.808  1.00 43.85           O
ATOM   1514  N   PHE A 200      -0.906  12.916  -8.054  1.00 68.05           N
ATOM   1515  CA  PHE A 200      -1.482  11.687  -7.593  1.00 68.05           C
ATOM   1516  CB  PHE A 200      -1.109  10.525  -8.528  1.00 68.05           C
ATOM   1517  CG  PHE A 200      -1.446   9.236  -7.878  1.00 68.05           C
ATOM   1518  CD1 PHE A 200      -2.751   8.824  -7.760  1.00 68.05           C
ATOM   1519  CD2 PHE A 200      -0.437   8.429  -7.411  1.00 68.05           C
ATOM   1520  CE1 PHE A 200      -3.039   7.623  -7.163  1.00 68.05           C
ATOM   1521  CE2 PHE A 200      -0.727   7.229  -6.816  1.00 68.05           C
ATOM   1522  CZ  PHE A 200      -2.032   6.822  -6.686  1.00 68.05           C
ATOM   1523  C   PHE A 200      -0.927  11.408  -6.232  1.00 68.05           C
ATOM   1524  O   PHE A 200       0.269  11.154  -6.084  1.00 68.05           O
ATOM   1525  N   ILE A 201      -1.797  11.444  -5.199  1.00 99.16           N
ATOM   1526  CA  ILE A 201      -1.359  11.162  -3.863  1.00 99.16           C
ATOM   1527  CB  ILE A 201      -1.819  12.167  -2.840  1.00 99.16           C
ATOM   1528  CG2 ILE A 201      -3.354  12.251  -2.848  1.00 99.16           C
ATOM   1529  CG1 ILE A 201      -1.204  11.837  -1.471  1.00 99.16           C
ATOM   1530  CD1 ILE A 201      -1.359  12.956  -0.442  1.00 99.16           C
ATOM   1531  C   ILE A 201      -1.890   9.812  -3.515  1.00 99.16           C
ATOM   1532  O   ILE A 201      -3.100   9.590  -3.443  1.00 99.16           O
ATOM   1533  N   ASP A 202      -0.969   8.851  -3.325  1.00 59.07           N
ATOM   1534  CA  ASP A 202      -1.387   7.518  -3.017  1.00 59.07           C
ATOM   1535  CB  ASP A 202      -0.823   6.466  -3.983  1.00 59.07           C
ATOM   1536  CG  ASP A 202      -1.554   5.151  -3.774  1.00 59.07           C
ATOM   1537  OD1 ASP A 202      -2.215   5.010  -2.712  1.00 59.07           O
ATOM   1538  OD2 ASP A 202      -1.461   4.269  -4.670  1.00 59.07           O
ATOM   1539  C   ASP A 202      -0.876   7.173  -1.656  1.00 59.07           C
ATOM   1540  O   ASP A 202       0.331   7.036  -1.453  1.00 59.07           O
ATOM   1541  N   MET A 203      -1.799   7.067  -0.679  1.00 87.29           N
ATOM   1542  CA  MET A 203      -1.453   6.618   0.638  1.00 87.29           C
ATOM   1543  CB  MET A 203      -1.903   7.580   1.749  1.00 87.29           C
ATOM   1544  CG  MET A 203      -1.387   7.199   3.139  1.00 87.29           C
ATOM   1545  SD  MET A 203      -1.907   8.330   4.466  1.00 87.29           S
ATOM   1546  CE  MET A 203      -1.023   7.455   5.790  1.00 87.29           C
ATOM   1547  C   MET A 203      -2.233   5.352   0.790  1.00 87.29           C
ATOM   1548  O   MET A 203      -3.421   5.383   1.112  1.00 87.29           O
ATOM   1549  N   GLY A 204      -1.558   4.203   0.594  1.00 46.55           N
ATOM   1550  CA  GLY A 204      -2.237   2.945   0.504  1.00 46.55           C
ATOM   1551  C   GLY A 204      -2.286   2.244   1.817  1.00 46.55           C
ATOM   1552  O   GLY A 204      -2.365   2.858   2.880  1.00 46.55           O
ATOM   1553  N   HIS A 205      -2.351   0.900   1.733  1.00109.89           N
ATOM   1554  CA  HIS A 205      -2.410   0.050   2.880  1.00109.89           C
ATOM   1555  ND1 HIS A 205      -4.329  -1.328   0.463  1.00109.89           N
ATOM   1556  CG  HIS A 205      -4.185  -1.381   1.832  1.00109.89           C
ATOM   1557  CB  HIS A 205      -2.859  -1.360   2.533  1.00109.89           C
ATOM   1558  NE2 HIS A 205      -6.381  -1.417   1.312  1.00109.89           N
ATOM   1559  CD2 HIS A 205      -5.449  -1.436   2.335  1.00109.89           C
ATOM   1560  CE1 HIS A 205      -5.661  -1.353   0.207  1.00109.89           C
ATOM   1561  C   HIS A 205      -1.082  -0.004   3.573  1.00109.89           C
ATOM   1562  O   HIS A 205      -1.033  -0.003   4.802  1.00109.89           O
ATOM   1563  N   SER A 206       0.036  -0.107   2.818  1.00112.74           N
ATOM   1564  CA  SER A 206       1.298  -0.089   3.507  1.00112.74           C
ATOM   1565  CB  SER A 206       1.795  -1.484   3.919  1.00112.74           C
ATOM   1566  OG  SER A 206       2.117  -2.243   2.765  1.00112.74           O
ATOM   1567  C   SER A 206       2.347   0.501   2.612  1.00112.74           C
ATOM   1568  O   SER A 206       3.445  -0.045   2.498  1.00112.74           O
ATOM   1569  N   ALA A 207       2.056   1.655   1.982  1.00 53.73           N
ATOM   1570  CA  ALA A 207       3.027   2.299   1.142  1.00 53.73           C
ATOM   1571  CB  ALA A 207       3.257   1.578  -0.197  1.00 53.73           C
ATOM   1572  C   ALA A 207       2.509   3.672   0.826  1.00 53.73           C
ATOM   1573  O   ALA A 207       1.308   3.923   0.920  1.00 53.73           O
ATOM   1574  N   TYR A 208       3.422   4.603   0.464  1.00 81.09           N
ATOM   1575  CA  TYR A 208       3.054   5.955   0.144  1.00 81.09           C
ATOM   1576  CB  TYR A 208       3.483   6.935   1.253  1.00 81.09           C
ATOM   1577  CG  TYR A 208       3.243   8.354   0.858  1.00 81.09           C
ATOM   1578  CD1 TYR A 208       1.974   8.883   0.855  1.00 81.09           C
ATOM   1579  CD2 TYR A 208       4.300   9.167   0.514  1.00 81.09           C
ATOM   1580  CE1 TYR A 208       1.768  10.198   0.509  1.00 81.09           C
ATOM   1581  CE2 TYR A 208       4.101  10.483   0.168  1.00 81.09           C
ATOM   1582  CZ  TYR A 208       2.828  10.999   0.167  1.00 81.09           C
ATOM   1583  OH  TYR A 208       2.601  12.347  -0.177  1.00 81.09           O
ATOM   1584  C   TYR A 208       3.771   6.337  -1.104  1.00 81.09           C
ATOM   1585  O   TYR A 208       4.964   6.072  -1.236  1.00 81.09           O
ATOM   1586  N   GLN A 209       3.058   6.966  -2.060  1.00 91.54           N
ATOM   1587  CA  GLN A 209       3.696   7.365  -3.276  1.00 91.54           C
ATOM   1588  CB  GLN A 209       3.478   6.366  -4.425  1.00 91.54           C
ATOM   1589  CG  GLN A 209       4.153   6.766  -5.738  1.00 91.54           C
ATOM   1590  CD  GLN A 209       3.845   5.683  -6.764  1.00 91.54           C
ATOM   1591  OE1 GLN A 209       3.243   4.661  -6.440  1.00 91.54           O
ATOM   1592  NE2 GLN A 209       4.271   5.909  -8.035  1.00 91.54           N
ATOM   1593  C   GLN A 209       3.105   8.665  -3.707  1.00 91.54           C
ATOM   1594  O   GLN A 209       1.908   8.903  -3.544  1.00 91.54           O
ATOM   1595  N   VAL A 210       3.963   9.565  -4.229  1.00121.32           N
ATOM   1596  CA  VAL A 210       3.454  10.755  -4.836  1.00121.32           C
ATOM   1597  CB  VAL A 210       3.911  12.064  -4.254  1.00121.32           C
ATOM   1598  CG1 VAL A 210       3.500  12.108  -2.784  1.00121.32           C
ATOM   1599  CG2 VAL A 210       5.407  12.254  -4.508  1.00121.32           C
ATOM   1600  C   VAL A 210       3.957  10.696  -6.237  1.00121.32           C
ATOM   1601  O   VAL A 210       5.122  10.378  -6.481  1.00121.32           O
ATOM   1602  N   LEU A 211       3.059  10.936  -7.204  1.00163.79           N
ATOM   1603  CA  LEU A 211       3.463  10.956  -8.573  1.00163.79           C
ATOM   1604  CB  LEU A 211       3.024   9.713  -9.368  1.00163.79           C
ATOM   1605  CG  LEU A 211       3.212   9.810 -10.899  1.00163.79           C
ATOM   1606  CD1 LEU A 211       2.077  10.602 -11.573  1.00163.79           C
ATOM   1607  CD2 LEU A 211       4.593  10.381 -11.254  1.00163.79           C
ATOM   1608  C   LEU A 211       2.843  12.154  -9.199  1.00163.79           C
ATOM   1609  O   LEU A 211       1.625  12.331  -9.153  1.00163.79           O
ATOM   1610  N   VAL A 212       3.691  13.013  -9.798  1.00102.78           N
ATOM   1611  CA  VAL A 212       3.206  14.155 -10.506  1.00102.78           C
ATOM   1612  CB  VAL A 212       4.007  15.407 -10.263  1.00102.78           C
ATOM   1613  CG1 VAL A 212       3.839  15.806  -8.787  1.00102.78           C
ATOM   1614  CG2 VAL A 212       5.475  15.158 -10.654  1.00102.78           C
ATOM   1615  C   VAL A 212       3.327  13.786 -11.945  1.00102.78           C
ATOM   1616  O   VAL A 212       4.386  13.353 -12.401  1.00102.78           O
ATOM   1617  N   CYS A 213       2.220  13.913 -12.699  1.00 95.44           N
ATOM   1618  CA  CYS A 213       2.284  13.523 -14.073  1.00 95.44           C
ATOM   1619  CB  CYS A 213       1.698  12.125 -14.358  1.00 95.44           C
ATOM   1620  SG  CYS A 213      -0.024  11.932 -13.816  1.00 95.44           S
ATOM   1621  C   CYS A 213       1.574  14.541 -14.897  1.00 95.44           C
ATOM   1622  O   CYS A 213       0.753  15.311 -14.400  1.00 95.44           O
ATOM   1623  N   ALA A 214       1.910  14.576 -16.200  1.00 35.25           N
ATOM   1624  CA  ALA A 214       1.311  15.535 -17.071  1.00 35.25           C
ATOM   1625  CB  ALA A 214       2.328  16.470 -17.745  1.00 35.25           C
ATOM   1626  C   ALA A 214       0.616  14.793 -18.153  1.00 35.25           C
ATOM   1627  O   ALA A 214       1.117  13.789 -18.659  1.00 35.25           O
ATOM   1628  N   PHE A 215      -0.586  15.269 -18.521  1.00 51.20           N
ATOM   1629  CA  PHE A 215      -1.281  14.630 -19.591  1.00 51.20           C
ATOM   1630  CB  PHE A 215      -2.671  14.099 -19.207  1.00 51.20           C
ATOM   1631  CG  PHE A 215      -2.444  12.960 -18.278  1.00 51.20           C
ATOM   1632  CD1 PHE A 215      -2.316  13.178 -16.927  1.00 51.20           C
ATOM   1633  CD2 PHE A 215      -2.350  11.676 -18.763  1.00 51.20           C
ATOM   1634  CE1 PHE A 215      -2.104  12.124 -16.070  1.00 51.20           C
ATOM   1635  CE2 PHE A 215      -2.136  10.619 -17.910  1.00 51.20           C
ATOM   1636  CZ  PHE A 215      -2.014  10.843 -16.561  1.00 51.20           C
ATOM   1637  C   PHE A 215      -1.463  15.639 -20.671  1.00 51.20           C
ATOM   1638  O   PHE A 215      -1.927  16.753 -20.432  1.00 51.20           O
ATOM   1639  N   ASN A 216      -1.068  15.251 -21.898  1.00 94.16           N
ATOM   1640  CA  ASN A 216      -1.215  16.060 -23.070  1.00 94.16           C
ATOM   1641  CB  ASN A 216       0.109  16.398 -23.780  1.00 94.16           C
ATOM   1642  CG  ASN A 216       0.898  17.376 -22.923  1.00 94.16           C
ATOM   1643  OD1 ASN A 216       0.354  18.026 -22.032  1.00 94.16           O
ATOM   1644  ND2 ASN A 216       2.222  17.498 -23.210  1.00 94.16           N
ATOM   1645  C   ASN A 216      -1.978  15.191 -24.010  1.00 94.16           C
ATOM   1646  O   ASN A 216      -2.121  13.994 -23.764  1.00 94.16           O
ATOM   1647  N   LYS A 217      -2.512  15.750 -25.109  1.00226.90           N
ATOM   1648  CA  LYS A 217      -3.246  14.862 -25.954  1.00226.90           C
ATOM   1649  CB  LYS A 217      -3.954  15.542 -27.137  1.00226.90           C
ATOM   1650  CG  LYS A 217      -4.861  14.585 -27.913  1.00226.90           C
ATOM   1651  CD  LYS A 217      -5.818  15.286 -28.878  1.00226.90           C
ATOM   1652  CE  LYS A 217      -6.767  14.327 -29.600  1.00226.90           C
ATOM   1653  NZ  LYS A 217      -5.992  13.351 -30.398  1.00226.90           N
ATOM   1654  C   LYS A 217      -2.277  13.875 -26.507  1.00226.90           C
ATOM   1655  O   LYS A 217      -1.293  14.239 -27.150  1.00226.90           O
ATOM   1656  N   GLY A 218      -2.539  12.582 -26.246  1.00 43.03           N
ATOM   1657  CA  GLY A 218      -1.703  11.542 -26.757  1.00 43.03           C
ATOM   1658  C   GLY A 218      -0.492  11.423 -25.891  1.00 43.03           C
ATOM   1659  O   GLY A 218       0.412  10.646 -26.194  1.00 43.03           O
ATOM   1660  N   LYS A 219      -0.424  12.188 -24.784  1.00144.62           N
ATOM   1661  CA  LYS A 219       0.761  12.070 -23.989  1.00144.62           C
ATOM   1662  CB  LYS A 219       1.613  13.350 -23.969  1.00144.62           C
ATOM   1663  CG  LYS A 219       2.280  13.661 -25.310  1.00144.62           C
ATOM   1664  CD  LYS A 219       3.257  12.578 -25.766  1.00144.62           C
ATOM   1665  CE  LYS A 219       4.500  12.466 -24.882  1.00144.62           C
ATOM   1666  NZ  LYS A 219       4.163  11.774 -23.618  1.00144.62           N
ATOM   1667  C   LYS A 219       0.389  11.779 -22.573  1.00144.62           C
ATOM   1668  O   LYS A 219      -0.371  12.519 -21.950  1.00144.62           O
ATOM   1669  N   LEU A 220       0.915  10.661 -22.036  1.00 95.66           N
ATOM   1670  CA  LEU A 220       0.737  10.336 -20.652  1.00 95.66           C
ATOM   1671  CB  LEU A 220      -0.046   9.033 -20.424  1.00 95.66           C
ATOM   1672  CG  LEU A 220      -1.503   9.115 -20.912  1.00 95.66           C
ATOM   1673  CD1 LEU A 220      -1.571   9.349 -22.430  1.00 95.66           C
ATOM   1674  CD2 LEU A 220      -2.314   7.890 -20.458  1.00 95.66           C
ATOM   1675  C   LEU A 220       2.124  10.124 -20.136  1.00 95.66           C
ATOM   1676  O   LEU A 220       2.764   9.125 -20.460  1.00 95.66           O
ATOM   1677  N   LYS A 221       2.631  11.063 -19.315  1.00122.01           N
ATOM   1678  CA  LYS A 221       3.991  10.932 -18.876  1.00122.01           C
ATOM   1679  CB  LYS A 221       4.949  11.876 -19.623  1.00122.01           C
ATOM   1680  CG  LYS A 221       4.497  13.339 -19.601  1.00122.01           C
ATOM   1681  CD  LYS A 221       5.565  14.329 -20.072  1.00122.01           C
ATOM   1682  CE  LYS A 221       6.231  15.104 -18.935  1.00122.01           C
ATOM   1683  NZ  LYS A 221       6.953  14.174 -18.041  1.00122.01           N
ATOM   1684  C   LYS A 221       4.083  11.261 -17.423  1.00122.01           C
ATOM   1685  O   LYS A 221       3.269  12.014 -16.888  1.00122.01           O
ATOM   1686  N   VAL A 222       5.090  10.674 -16.740  1.00118.71           N
ATOM   1687  CA  VAL A 222       5.295  10.980 -15.354  1.00118.71           C
ATOM   1688  CB  VAL A 222       5.675   9.810 -14.495  1.00118.71           C
ATOM   1689  CG1 VAL A 222       4.444   8.919 -14.302  1.00118.71           C
ATOM   1690  CG2 VAL A 222       6.856   9.081 -15.160  1.00118.71           C
ATOM   1691  C   VAL A 222       6.407  11.972 -15.248  1.00118.71           C
ATOM   1692  O   VAL A 222       7.534  11.700 -15.662  1.00118.71           O
ATOM   1693  N   LEU A 223       6.089  13.180 -14.732  1.00172.20           N
ATOM   1694  CA  LEU A 223       7.082  14.201 -14.540  1.00172.20           C
ATOM   1695  CB  LEU A 223       6.521  15.581 -14.144  1.00172.20           C
ATOM   1696  CG  LEU A 223       5.766  16.339 -15.248  1.00172.20           C
ATOM   1697  CD1 LEU A 223       6.673  16.627 -16.455  1.00172.20           C
ATOM   1698  CD2 LEU A 223       4.455  15.641 -15.615  1.00172.20           C
ATOM   1699  C   LEU A 223       8.005  13.845 -13.418  1.00172.20           C
ATOM   1700  O   LEU A 223       9.225  13.893 -13.572  1.00172.20           O
ATOM   1701  N   ALA A 224       7.440  13.485 -12.245  1.00 52.40           N
ATOM   1702  CA  ALA A 224       8.287  13.204 -11.120  1.00 52.40           C
ATOM   1703  CB  ALA A 224       8.691  14.460 -10.328  1.00 52.40           C
ATOM   1704  C   ALA A 224       7.547  12.311 -10.176  1.00 52.40           C
ATOM   1705  O   ALA A 224       6.329  12.409 -10.033  1.00 52.40           O
ATOM   1706  N   THR A 225       8.291  11.409  -9.501  1.00 52.80           N
ATOM   1707  CA  THR A 225       7.696  10.496  -8.566  1.00 52.80           C
ATOM   1708  CB  THR A 225       7.604   9.089  -9.097  1.00 52.80           C
ATOM   1709  OG1 THR A 225       6.839   9.052 -10.292  1.00 52.80           O
ATOM   1710  CG2 THR A 225       6.964   8.187  -8.028  1.00 52.80           C
ATOM   1711  C   THR A 225       8.588  10.414  -7.362  1.00 52.80           C
ATOM   1712  O   THR A 225       9.808  10.520  -7.477  1.00 52.80           O
ATOM   1713  N   THR A 226       7.984  10.267  -6.162  1.00116.80           N
ATOM   1714  CA  THR A 226       8.737  10.014  -4.963  1.00116.80           C
ATOM   1715  CB  THR A 226       9.265  11.232  -4.247  1.00116.80           C
ATOM   1716  OG1 THR A 226      10.275  10.843  -3.328  1.00116.80           O
ATOM   1717  CG2 THR A 226       8.135  11.929  -3.481  1.00116.80           C
ATOM   1718  C   THR A 226       7.818   9.253  -4.055  1.00116.80           C
ATOM   1719  O   THR A 226       6.606   9.244  -4.266  1.00116.80           O
ATOM   1720  N   PHE A 227       8.364   8.566  -3.031  1.00117.89           N
ATOM   1721  CA  PHE A 227       7.502   7.773  -2.200  1.00117.89           C
ATOM   1722  CB  PHE A 227       7.113   6.442  -2.874  1.00117.89           C
ATOM   1723  CG  PHE A 227       8.302   5.542  -2.936  1.00117.89           C
ATOM   1724  CD1 PHE A 227       9.151   5.557  -4.019  1.00117.89           C
ATOM   1725  CD2 PHE A 227       8.563   4.669  -1.903  1.00117.89           C
ATOM   1726  CE1 PHE A 227      10.243   4.721  -4.064  1.00117.89           C
ATOM   1727  CE2 PHE A 227       9.652   3.832  -1.943  1.00117.89           C
ATOM   1728  CZ  PHE A 227      10.496   3.857  -3.026  1.00117.89           C
ATOM   1729  C   PHE A 227       8.245   7.434  -0.947  1.00117.89           C
ATOM   1730  O   PHE A 227       9.361   7.904  -0.728  1.00117.89           O
ATOM   1731  N   ASP A 228       7.612   6.623  -0.069  1.00 76.45           N
ATOM   1732  CA  ASP A 228       8.255   6.223   1.153  1.00 76.45           C
ATOM   1733  CB  ASP A 228       7.828   7.082   2.359  1.00 76.45           C
ATOM   1734  CG  ASP A 228       8.785   6.856   3.525  1.00 76.45           C
ATOM   1735  OD1 ASP A 228       9.505   5.822   3.526  1.00 76.45           O
ATOM   1736  OD2 ASP A 228       8.809   7.724   4.438  1.00 76.45           O
ATOM   1737  C   ASP A 228       7.899   4.790   1.437  1.00 76.45           C
ATOM   1738  O   ASP A 228       6.752   4.368   1.282  1.00 76.45           O
ATOM   1739  N   PRO A 229       8.915   4.027   1.767  1.00 97.08           N
ATOM   1740  CA  PRO A 229       8.776   2.637   2.128  1.00 97.08           C
ATOM   1741  CD  PRO A 229      10.242   4.316   1.253  1.00 97.08           C
ATOM   1742  CB  PRO A 229      10.177   2.024   2.023  1.00 97.08           C
ATOM   1743  CG  PRO A 229      11.127   3.227   1.876  1.00 97.08           C
ATOM   1744  C   PRO A 229       8.097   2.369   3.434  1.00 97.08           C
ATOM   1745  O   PRO A 229       7.411   1.351   3.529  1.00 97.08           O
ATOM   1746  N   TYR A 230       8.323   3.206   4.469  1.00130.69           N
ATOM   1747  CA  TYR A 230       7.618   3.019   5.707  1.00130.69           C
ATOM   1748  CB  TYR A 230       8.532   2.585   6.863  1.00130.69           C
ATOM   1749  CG  TYR A 230       9.205   1.323   6.454  1.00130.69           C
ATOM   1750  CD1 TYR A 230      10.327   1.370   5.660  1.00130.69           C
ATOM   1751  CD2 TYR A 230       8.725   0.099   6.861  1.00130.69           C
ATOM   1752  CE1 TYR A 230      10.964   0.216   5.274  1.00130.69           C
ATOM   1753  CE2 TYR A 230       9.360  -1.060   6.477  1.00130.69           C
ATOM   1754  CZ  TYR A 230      10.480  -1.002   5.683  1.00130.69           C
ATOM   1755  OH  TYR A 230      11.132  -2.189   5.289  1.00130.69           O
ATOM   1756  C   TYR A 230       7.108   4.377   6.073  1.00130.69           C
ATOM   1757  O   TYR A 230       7.759   5.096   6.830  1.00130.69           O
ATOM   1758  N   LEU A 231       5.915   4.764   5.582  1.00117.49           N
ATOM   1759  CA  LEU A 231       5.480   6.100   5.868  1.00117.49           C
ATOM   1760  CB  LEU A 231       5.506   7.025   4.630  1.00117.49           C
ATOM   1761  CG  LEU A 231       5.063   8.491   4.848  1.00117.49           C
ATOM   1762  CD1 LEU A 231       5.437   9.348   3.630  1.00117.49           C
ATOM   1763  CD2 LEU A 231       3.558   8.618   5.142  1.00117.49           C
ATOM   1764  C   LEU A 231       4.112   6.045   6.449  1.00117.49           C
ATOM   1765  O   LEU A 231       3.288   5.209   6.073  1.00117.49           O
ATOM   1766  N   GLY A 232       3.862   6.959   7.410  1.00 39.71           N
ATOM   1767  CA  GLY A 232       2.606   7.011   8.088  1.00 39.71           C
ATOM   1768  C   GLY A 232       2.560   5.765   8.902  1.00 39.71           C
ATOM   1769  O   GLY A 232       3.595   5.225   9.289  1.00 39.71           O
ATOM   1770  N   GLY A 233       1.337   5.320   9.230  1.00 54.25           N
ATOM   1771  CA  GLY A 233       1.123   4.025   9.806  1.00 54.25           C
ATOM   1772  C   GLY A 233       2.035   3.705  10.951  1.00 54.25           C
ATOM   1773  O   GLY A 233       1.804   4.115  12.083  1.00 54.25           O
ATOM   1774  N   ARG A 234       3.127   2.969  10.664  1.00173.35           N
ATOM   1775  CA  ARG A 234       3.928   2.343  11.681  1.00173.35           C
ATOM   1776  CB  ARG A 234       5.151   1.607  11.113  1.00173.35           C
ATOM   1777  CG  ARG A 234       6.000   0.940  12.196  1.00173.35           C
ATOM   1778  CD  ARG A 234       7.225   0.209  11.648  1.00173.35           C
ATOM   1779  NE  ARG A 234       8.140   1.240  11.088  1.00173.35           N
ATOM   1780  CZ  ARG A 234       9.004   1.898  11.913  1.00173.35           C
ATOM   1781  NH1 ARG A 234       9.023   1.610  13.248  1.00173.35           N
ATOM   1782  NH2 ARG A 234       9.845   2.846  11.407  1.00173.35           N
ATOM   1783  C   ARG A 234       4.438   3.301  12.712  1.00173.35           C
ATOM   1784  O   ARG A 234       4.399   2.984  13.898  1.00173.35           O
ATOM   1785  N   ASN A 235       4.979   4.464  12.316  1.00 65.78           N
ATOM   1786  CA  ASN A 235       5.501   5.387  13.293  1.00 65.78           C
ATOM   1787  CB  ASN A 235       6.369   6.497  12.669  1.00 65.78           C
ATOM   1788  CG  ASN A 235       7.634   5.862  12.105  1.00 65.78           C
ATOM   1789  OD1 ASN A 235       7.923   4.692  12.348  1.00 65.78           O
ATOM   1790  ND2 ASN A 235       8.421   6.661  11.336  1.00 65.78           N
ATOM   1791  C   ASN A 235       4.389   6.068  14.046  1.00 65.78           C
ATOM   1792  O   ASN A 235       4.534   6.395  15.221  1.00 65.78           O
ATOM   1793  N   PHE A 236       3.285   6.380  13.344  1.00119.21           N
ATOM   1794  CA  PHE A 236       2.157   7.123  13.854  1.00119.21           C
ATOM   1795  CB  PHE A 236       1.236   7.457  12.667  1.00119.21           C
ATOM   1796  CG  PHE A 236       0.531   8.754  12.844  1.00119.21           C
ATOM   1797  CD1 PHE A 236       1.207   9.920  12.573  1.00119.21           C
ATOM   1798  CD2 PHE A 236      -0.786   8.817  13.231  1.00119.21           C
ATOM   1799  CE1 PHE A 236       0.592  11.139  12.702  1.00119.21           C
ATOM   1800  CE2 PHE A 236      -1.410  10.036  13.363  1.00119.21           C
ATOM   1801  CZ  PHE A 236      -0.721  11.195  13.100  1.00119.21           C
ATOM   1802  C   PHE A 236       1.373   6.289  14.822  1.00119.21           C
ATOM   1803  O   PHE A 236       1.083   6.696  15.947  1.00119.21           O
ATOM   1804  N   ASP A 237       1.041   5.064  14.376  1.00 68.53           N
ATOM   1805  CA  ASP A 237       0.223   4.123  15.073  1.00 68.53           C
ATOM   1806  CB  ASP A 237      -0.058   2.858  14.241  1.00 68.53           C
ATOM   1807  CG  ASP A 237      -0.961   3.258  13.082  1.00 68.53           C
ATOM   1808  OD1 ASP A 237      -1.405   4.437  13.055  1.00 68.53           O
ATOM   1809  OD2 ASP A 237      -1.225   2.389  12.210  1.00 68.53           O
ATOM   1810  C   ASP A 237       0.931   3.721  16.321  1.00 68.53           C
ATOM   1811  O   ASP A 237       0.299   3.486  17.347  1.00 68.53           O
ATOM   1812  N   GLU A 238       2.272   3.638  16.257  1.00 95.42           N
ATOM   1813  CA  GLU A 238       3.090   3.241  17.368  1.00 95.42           C
ATOM   1814  CB  GLU A 238       4.588   3.174  17.030  1.00 95.42           C
ATOM   1815  CG  GLU A 238       5.447   2.750  18.224  1.00 95.42           C
ATOM   1816  CD  GLU A 238       6.900   2.718  17.777  1.00 95.42           C
ATOM   1817  OE1 GLU A 238       7.161   3.033  16.586  1.00 95.42           O
ATOM   1818  OE2 GLU A 238       7.769   2.378  18.624  1.00 95.42           O
ATOM   1819  C   GLU A 238       2.948   4.244  18.467  1.00 95.42           C
ATOM   1820  O   GLU A 238       3.037   3.884  19.637  1.00 95.42           O
ATOM   1821  N   ALA A 239       2.776   5.537  18.130  1.00 45.58           N
ATOM   1822  CA  ALA A 239       2.615   6.508  19.171  1.00 45.58           C
ATOM   1823  CB  ALA A 239       2.469   7.941  18.636  1.00 45.58           C
ATOM   1824  C   ALA A 239       1.355   6.162  19.891  1.00 45.58           C
ATOM   1825  O   ALA A 239       1.285   6.229  21.116  1.00 45.58           O
ATOM   1826  N   LEU A 240       0.320   5.801  19.115  1.00101.75           N
ATOM   1827  CA  LEU A 240      -0.982   5.457  19.602  1.00101.75           C
ATOM   1828  CB  LEU A 240      -1.966   5.272  18.430  1.00101.75           C
ATOM   1829  CG  LEU A 240      -3.432   5.042  18.834  1.00101.75           C
ATOM   1830  CD1 LEU A 240      -4.022   6.303  19.481  1.00101.75           C
ATOM   1831  CD2 LEU A 240      -4.268   4.544  17.643  1.00101.75           C
ATOM   1832  C   LEU A 240      -0.960   4.168  20.383  1.00101.75           C
ATOM   1833  O   LEU A 240      -1.527   4.084  21.470  1.00101.75           O
ATOM   1834  N   VAL A 241      -0.296   3.120  19.859  1.00125.11           N
ATOM   1835  CA  VAL A 241      -0.329   1.831  20.491  1.00125.11           C
ATOM   1836  CB  VAL A 241       0.396   0.779  19.692  1.00125.11           C
ATOM   1837  CG1 VAL A 241      -0.379   0.562  18.382  1.00125.11           C
ATOM   1838  CG2 VAL A 241       1.850   1.224  19.452  1.00125.11           C
ATOM   1839  C   VAL A 241       0.277   1.912  21.855  1.00125.11           C
ATOM   1840  O   VAL A 241      -0.320   1.482  22.842  1.00125.11           O
ATOM   1841  N   ASP A 242       1.480   2.498  21.940  1.00105.39           N
ATOM   1842  CA  ASP A 242       2.203   2.548  23.172  1.00105.39           C
ATOM   1843  CB  ASP A 242       3.627   3.087  22.987  1.00105.39           C
ATOM   1844  CG  ASP A 242       4.413   2.779  24.250  1.00105.39           C
ATOM   1845  OD1 ASP A 242       4.033   1.829  24.988  1.00105.39           O
ATOM   1846  OD2 ASP A 242       5.412   3.505  24.492  1.00105.39           O
ATOM   1847  C   ASP A 242       1.509   3.435  24.146  1.00105.39           C
ATOM   1848  O   ASP A 242       1.403   3.111  25.329  1.00105.39           O
ATOM   1849  N   TYR A 243       1.005   4.585  23.667  1.00 81.46           N
ATOM   1850  CA  TYR A 243       0.391   5.504  24.568  1.00 81.46           C
ATOM   1851  CB  TYR A 243      -0.037   6.820  23.899  1.00 81.46           C
ATOM   1852  CG  TYR A 243      -0.643   7.674  24.960  1.00 81.46           C
ATOM   1853  CD1 TYR A 243       0.156   8.307  25.885  1.00 81.46           C
ATOM   1854  CD2 TYR A 243      -2.004   7.856  25.023  1.00 81.46           C
ATOM   1855  CE1 TYR A 243      -0.390   9.098  26.868  1.00 81.46           C
ATOM   1856  CE2 TYR A 243      -2.556   8.647  26.004  1.00 81.46           C
ATOM   1857  CZ  TYR A 243      -1.750   9.269  26.929  1.00 81.46           C
ATOM   1858  OH  TYR A 243      -2.315  10.080  27.936  1.00 81.46           O
ATOM   1859  C   TYR A 243      -0.819   4.834  25.123  1.00 81.46           C
ATOM   1860  O   TYR A 243      -1.114   4.957  26.311  1.00 81.46           O
ATOM   1861  N   PHE A 244      -1.544   4.090  24.266  1.00143.12           N
ATOM   1862  CA  PHE A 244      -2.748   3.459  24.699  1.00143.12           C
ATOM   1863  CB  PHE A 244      -3.703   3.040  23.578  1.00143.12           C
ATOM   1864  CG  PHE A 244      -4.321   4.379  23.371  1.00143.12           C
ATOM   1865  CD1 PHE A 244      -3.750   5.315  22.541  1.00143.12           C
ATOM   1866  CD2 PHE A 244      -5.452   4.719  24.078  1.00143.12           C
ATOM   1867  CE1 PHE A 244      -4.327   6.555  22.395  1.00143.12           C
ATOM   1868  CE2 PHE A 244      -6.031   5.957  23.935  1.00143.12           C
ATOM   1869  CZ  PHE A 244      -5.469   6.879  23.086  1.00143.12           C
ATOM   1870  C   PHE A 244      -2.463   2.424  25.714  1.00143.12           C
ATOM   1871  O   PHE A 244      -3.285   2.211  26.600  1.00143.12           O
ATOM   1872  N   CYS A 245      -1.317   1.730  25.608  1.00 90.38           N
ATOM   1873  CA  CYS A 245      -0.993   0.825  26.665  1.00 90.38           C
ATOM   1874  CB  CYS A 245       0.329   0.078  26.423  1.00 90.38           C
ATOM   1875  SG  CYS A 245       0.779  -0.996  27.818  1.00 90.38           S
ATOM   1876  C   CYS A 245      -0.822   1.607  27.942  1.00 90.38           C
ATOM   1877  O   CYS A 245      -1.470   1.327  28.949  1.00 90.38           O
ATOM   1878  N   ASP A 246       0.025   2.655  27.918  1.00113.95           N
ATOM   1879  CA  ASP A 246       0.350   3.376  29.122  1.00113.95           C
ATOM   1880  CB  ASP A 246       1.533   4.356  28.944  1.00113.95           C
ATOM   1881  CG  ASP A 246       1.218   5.417  27.897  1.00113.95           C
ATOM   1882  OD1 ASP A 246       0.271   6.219  28.116  1.00113.95           O
ATOM   1883  OD2 ASP A 246       1.932   5.443  26.859  1.00113.95           O
ATOM   1884  C   ASP A 246      -0.834   4.100  29.694  1.00113.95           C
ATOM   1885  O   ASP A 246      -0.983   4.191  30.911  1.00113.95           O
ATOM   1886  N   GLU A 247      -1.704   4.669  28.849  1.00 73.40           N
ATOM   1887  CA  GLU A 247      -2.828   5.386  29.376  1.00 73.40           C
ATOM   1888  CB  GLU A 247      -3.585   6.152  28.287  1.00 73.40           C
ATOM   1889  CG  GLU A 247      -4.604   7.151  28.828  1.00 73.40           C
ATOM   1890  CD  GLU A 247      -5.151   7.886  27.618  1.00 73.40           C
ATOM   1891  OE1 GLU A 247      -5.413   7.198  26.597  1.00 73.40           O
ATOM   1892  OE2 GLU A 247      -5.298   9.135  27.689  1.00 73.40           O
ATOM   1893  C   GLU A 247      -3.771   4.418  30.008  1.00 73.40           C
ATOM   1894  O   GLU A 247      -4.349   4.692  31.059  1.00 73.40           O
ATOM   1895  N   PHE A 248      -3.939   3.252  29.357  1.00114.34           N
ATOM   1896  CA  PHE A 248      -4.825   2.212  29.785  1.00114.34           C
ATOM   1897  CB  PHE A 248      -4.814   1.034  28.791  1.00114.34           C
ATOM   1898  CG  PHE A 248      -5.800  -0.003  29.207  1.00114.34           C
ATOM   1899  CD1 PHE A 248      -5.457  -0.980  30.112  1.00114.34           C
ATOM   1900  CD2 PHE A 248      -7.070  -0.001  28.676  1.00114.34           C
ATOM   1901  CE1 PHE A 248      -6.370  -1.938  30.487  1.00114.34           C
ATOM   1902  CE2 PHE A 248      -7.986  -0.957  29.047  1.00114.34           C
ATOM   1903  CZ  PHE A 248      -7.637  -1.927  29.955  1.00114.34           C
ATOM   1904  C   PHE A 248      -4.335   1.720  31.106  1.00114.34           C
ATOM   1905  O   PHE A 248      -5.121   1.519  32.030  1.00114.34           O
ATOM   1906  N   LYS A 249      -3.010   1.526  31.238  1.00 93.77           N
ATOM   1907  CA  LYS A 249      -2.491   1.034  32.478  1.00 93.77           C
ATOM   1908  CB  LYS A 249      -0.970   0.772  32.449  1.00 93.77           C
ATOM   1909  CG  LYS A 249      -0.105   2.027  32.339  1.00 93.77           C
ATOM   1910  CD  LYS A 249       1.399   1.753  32.389  1.00 93.77           C
ATOM   1911  CE  LYS A 249       2.012   1.537  31.004  1.00 93.77           C
ATOM   1912  NZ  LYS A 249       3.473   1.329  31.117  1.00 93.77           N
ATOM   1913  C   LYS A 249      -2.803   2.046  33.534  1.00 93.77           C
ATOM   1914  O   LYS A 249      -3.166   1.693  34.655  1.00 93.77           O
ATOM   1915  N   THR A 250      -2.666   3.344  33.202  1.00 40.08           N
ATOM   1916  CA  THR A 250      -2.934   4.367  34.170  1.00 40.08           C
ATOM   1917  CB  THR A 250      -2.637   5.741  33.644  1.00 40.08           C
ATOM   1918  OG1 THR A 250      -1.271   5.837  33.266  1.00 40.08           O
ATOM   1919  CG2 THR A 250      -2.957   6.773  34.738  1.00 40.08           C
ATOM   1920  C   THR A 250      -4.381   4.350  34.570  1.00 40.08           C
ATOM   1921  O   THR A 250      -4.696   4.263  35.756  1.00 40.08           O
ATOM   1922  N   LYS A 251      -5.307   4.433  33.591  1.00 82.24           N
ATOM   1923  CA  LYS A 251      -6.705   4.499  33.931  1.00 82.24           C
ATOM   1924  CB  LYS A 251      -7.598   4.785  32.711  1.00 82.24           C
ATOM   1925  CG  LYS A 251      -7.457   6.191  32.128  1.00 82.24           C
ATOM   1926  CD  LYS A 251      -8.095   6.325  30.743  1.00 82.24           C
ATOM   1927  CE  LYS A 251      -8.202   7.767  30.246  1.00 82.24           C
ATOM   1928  NZ  LYS A 251      -9.286   8.469  30.970  1.00 82.24           N
ATOM   1929  C   LYS A 251      -7.206   3.205  34.505  1.00 82.24           C
ATOM   1930  O   LYS A 251      -7.783   3.168  35.591  1.00 82.24           O
ATOM   1931  N   TYR A 252      -7.000   2.117  33.740  1.00146.77           N
ATOM   1932  CA  TYR A 252      -7.468   0.775  33.968  1.00146.77           C
ATOM   1933  CB  TYR A 252      -7.456  -0.071  32.690  1.00146.77           C
ATOM   1934  CG  TYR A 252      -8.449   0.582  31.794  1.00146.77           C
ATOM   1935  CD1 TYR A 252      -8.086   1.665  31.028  1.00146.77           C
ATOM   1936  CD2 TYR A 252      -9.745   0.123  31.728  1.00146.77           C
ATOM   1937  CE1 TYR A 252      -8.998   2.278  30.204  1.00146.77           C
ATOM   1938  CE2 TYR A 252     -10.663   0.732  30.905  1.00146.77           C
ATOM   1939  CZ  TYR A 252     -10.289   1.811  30.141  1.00146.77           C
ATOM   1940  OH  TYR A 252     -11.224   2.442  29.295  1.00146.77           O
ATOM   1941  C   TYR A 252      -6.754   0.021  35.051  1.00146.77           C
ATOM   1942  O   TYR A 252      -7.367  -0.818  35.709  1.00146.77           O
ATOM   1943  N   LYS A 253      -5.440   0.251  35.247  1.00 93.29           N
ATOM   1944  CA  LYS A 253      -4.698  -0.489  36.234  1.00 93.29           C
ATOM   1945  CB  LYS A 253      -5.401  -0.534  37.603  1.00 93.29           C
ATOM   1946  CG  LYS A 253      -5.462   0.816  38.320  1.00 93.29           C
ATOM   1947  CD  LYS A 253      -6.465   0.846  39.477  1.00 93.29           C
ATOM   1948  CE  LYS A 253      -6.150  -0.147  40.598  1.00 93.29           C
ATOM   1949  NZ  LYS A 253      -7.170  -0.045  41.666  1.00 93.29           N
ATOM   1950  C   LYS A 253      -4.512  -1.910  35.785  1.00 93.29           C
ATOM   1951  O   LYS A 253      -4.412  -2.814  36.613  1.00 93.29           O
ATOM   1952  N   ILE A 254      -4.454  -2.137  34.455  1.00114.00           N
ATOM   1953  CA  ILE A 254      -4.230  -3.442  33.887  1.00114.00           C
ATOM   1954  CB  ILE A 254      -5.469  -4.035  33.285  1.00114.00           C
ATOM   1955  CG2 ILE A 254      -5.061  -5.289  32.499  1.00114.00           C
ATOM   1956  CG1 ILE A 254      -6.530  -4.289  34.369  1.00114.00           C
ATOM   1957  CD1 ILE A 254      -6.089  -5.293  35.434  1.00114.00           C
ATOM   1958  C   ILE A 254      -3.231  -3.277  32.772  1.00114.00           C
ATOM   1959  O   ILE A 254      -3.183  -2.224  32.140  1.00114.00           O
ATOM   1960  N   ASN A 255      -2.406  -4.317  32.502  1.00 90.40           N
ATOM   1961  CA  ASN A 255      -1.378  -4.237  31.490  1.00 90.40           C
ATOM   1962  CB  ASN A 255       0.003  -4.640  32.041  1.00 90.40           C
ATOM   1963  CG  ASN A 255       1.053  -4.414  30.968  1.00 90.40           C
ATOM   1964  OD1 ASN A 255       1.259  -5.269  30.111  1.00 90.40           O
ATOM   1965  ND2 ASN A 255       1.737  -3.239  31.015  1.00 90.40           N
ATOM   1966  C   ASN A 255      -1.715  -5.146  30.334  1.00 90.40           C
ATOM   1967  O   ASN A 255      -2.235  -6.243  30.531  1.00 90.40           O
ATOM   1968  N   VAL A 256      -1.550  -4.613  29.098  1.00152.30           N
ATOM   1969  CA  VAL A 256      -1.729  -5.210  27.791  1.00152.30           C
ATOM   1970  CB  VAL A 256      -2.052  -4.183  26.748  1.00152.30           C
ATOM   1971  CG1 VAL A 256      -3.321  -3.428  27.175  1.00152.30           C
ATOM   1972  CG2 VAL A 256      -0.821  -3.286  26.546  1.00152.30           C
ATOM   1973  C   VAL A 256      -0.537  -5.963  27.261  1.00152.30           C
ATOM   1974  O   VAL A 256      -0.692  -6.955  26.553  1.00152.30           O
ATOM   1975  N   LYS A 257       0.690  -5.500  27.571  1.00 84.89           N
ATOM   1976  CA  LYS A 257       1.892  -6.002  26.959  1.00 84.89           C
ATOM   1977  CB  LYS A 257       3.161  -5.280  27.458  1.00 84.89           C
ATOM   1978  CG  LYS A 257       3.258  -3.858  26.888  1.00 84.89           C
ATOM   1979  CD  LYS A 257       4.298  -2.938  27.535  1.00 84.89           C
ATOM   1980  CE  LYS A 257       4.352  -1.559  26.864  1.00 84.89           C
ATOM   1981  NZ  LYS A 257       5.245  -0.641  27.606  1.00 84.89           N
ATOM   1982  C   LYS A 257       1.985  -7.478  27.199  1.00 84.89           C
ATOM   1983  O   LYS A 257       2.614  -8.202  26.428  1.00 84.89           O
ATOM   1984  N   GLU A 258       1.387  -7.957  28.303  1.00103.19           N
ATOM   1985  CA  GLU A 258       1.355  -9.358  28.614  1.00103.19           C
ATOM   1986  CB  GLU A 258       0.701  -9.648  29.978  1.00103.19           C
ATOM   1987  CG  GLU A 258       1.581  -9.314  31.183  1.00103.19           C
ATOM   1988  CD  GLU A 258       2.528 -10.488  31.402  1.00103.19           C
ATOM   1989  OE1 GLU A 258       2.101 -11.473  32.061  1.00103.19           O
ATOM   1990  OE2 GLU A 258       3.684 -10.422  30.905  1.00103.19           O
ATOM   1991  C   GLU A 258       0.556 -10.112  27.580  1.00103.19           C
ATOM   1992  O   GLU A 258       0.912 -11.236  27.229  1.00103.19           O
ATOM   1993  N   ASN A 259      -0.543  -9.522  27.057  1.00 55.76           N
ATOM   1994  CA  ASN A 259      -1.448 -10.222  26.175  1.00 55.76           C
ATOM   1995  CB  ASN A 259      -2.897  -9.729  26.342  1.00 55.76           C
ATOM   1996  CG  ASN A 259      -3.845 -10.713  25.679  1.00 55.76           C
ATOM   1997  OD1 ASN A 259      -3.687 -11.059  24.511  1.00 55.76           O
ATOM   1998  ND2 ASN A 259      -4.865 -11.182  26.447  1.00 55.76           N
ATOM   1999  C   ASN A 259      -1.061 -10.047  24.725  1.00 55.76           C
ATOM   2000  O   ASN A 259      -0.995  -8.930  24.213  1.00 55.76           O
ATOM   2001  N   SER A 260      -0.794 -11.179  24.026  1.00 91.48           N
ATOM   2002  CA  SER A 260      -0.400 -11.206  22.638  1.00 91.48           C
ATOM   2003  CB  SER A 260       0.082 -12.595  22.189  1.00 91.48           C
ATOM   2004  OG  SER A 260       1.225 -12.978  22.938  1.00 91.48           O
ATOM   2005  C   SER A 260      -1.552 -10.834  21.756  1.00 91.48           C
ATOM   2006  O   SER A 260      -1.379 -10.136  20.759  1.00 91.48           O
ATOM   2007  N   ARG A 261      -2.758 -11.340  22.080  1.00134.82           N
ATOM   2008  CA  ARG A 261      -3.938 -11.086  21.301  1.00134.82           C
ATOM   2009  CB  ARG A 261      -5.127 -11.950  21.746  1.00134.82           C
ATOM   2010  CG  ARG A 261      -6.392 -11.728  20.917  1.00134.82           C
ATOM   2011  CD  ARG A 261      -7.464 -12.789  21.172  1.00134.82           C
ATOM   2012  NE  ARG A 261      -6.926 -14.084  20.662  1.00134.82           N
ATOM   2013  CZ  ARG A 261      -6.155 -14.880  21.461  1.00134.82           C
ATOM   2014  NH1 ARG A 261      -5.907 -14.519  22.754  1.00134.82           N
ATOM   2015  NH2 ARG A 261      -5.637 -16.043  20.968  1.00134.82           N
ATOM   2016  C   ARG A 261      -4.330  -9.641  21.415  1.00134.82           C
ATOM   2017  O   ARG A 261      -4.695  -9.019  20.419  1.00134.82           O
ATOM   2018  N   ALA A 262      -4.265  -9.074  22.639  1.00 44.64           N
ATOM   2019  CA  ALA A 262      -4.623  -7.703  22.886  1.00 44.64           C
ATOM   2020  CB  ALA A 262      -4.501  -7.320  24.371  1.00 44.64           C
ATOM   2021  C   ALA A 262      -3.695  -6.814  22.114  1.00 44.64           C
ATOM   2022  O   ALA A 262      -4.116  -5.795  21.574  1.00 44.64           O
ATOM   2023  N   LEU A 263      -2.393  -7.152  22.062  1.00 46.85           N
ATOM   2024  CA  LEU A 263      -1.465  -6.324  21.340  1.00 46.85           C
ATOM   2025  CB  LEU A 263      -0.003  -6.773  21.500  1.00 46.85           C
ATOM   2026  CG  LEU A 263       0.530  -6.618  22.936  1.00 46.85           C
ATOM   2027  CD1 LEU A 263       2.000  -7.052  23.030  1.00 46.85           C
ATOM   2028  CD2 LEU A 263       0.295  -5.195  23.472  1.00 46.85           C
ATOM   2029  C   LEU A 263      -1.795  -6.356  19.879  1.00 46.85           C
ATOM   2030  O   LEU A 263      -1.809  -5.319  19.216  1.00 46.85           O
ATOM   2031  N   LEU A 264      -2.076  -7.556  19.337  1.00 39.00           N
ATOM   2032  CA  LEU A 264      -2.350  -7.671  17.933  1.00 39.00           C
ATOM   2033  CB  LEU A 264      -2.513  -9.130  17.473  1.00 39.00           C
ATOM   2034  CG  LEU A 264      -2.750  -9.266  15.958  1.00 39.00           C
ATOM   2035  CD1 LEU A 264      -1.532  -8.767  15.162  1.00 39.00           C
ATOM   2036  CD2 LEU A 264      -3.160 -10.698  15.581  1.00 39.00           C
ATOM   2037  C   LEU A 264      -3.623  -6.947  17.634  1.00 39.00           C
ATOM   2038  O   LEU A 264      -3.710  -6.217  16.648  1.00 39.00           O
ATOM   2039  N   ARG A 265      -4.647  -7.135  18.490  1.00122.88           N
ATOM   2040  CA  ARG A 265      -5.909  -6.486  18.286  1.00122.88           C
ATOM   2041  CB  ARG A 265      -6.999  -6.890  19.290  1.00122.88           C
ATOM   2042  CG  ARG A 265      -7.625  -8.255  19.013  1.00122.88           C
ATOM   2043  CD  ARG A 265      -9.025  -8.365  19.615  1.00122.88           C
ATOM   2044  NE  ARG A 265      -9.742  -7.120  19.218  1.00122.88           N
ATOM   2045  CZ  ARG A 265     -11.100  -7.028  19.323  1.00122.88           C
ATOM   2046  NH1 ARG A 265     -11.824  -8.094  19.771  1.00122.88           N
ATOM   2047  NH2 ARG A 265     -11.730  -5.866  18.982  1.00122.88           N
ATOM   2048  C   ARG A 265      -5.724  -5.013  18.427  1.00122.88           C
ATOM   2049  O   ARG A 265      -6.317  -4.241  17.680  1.00122.88           O
ATOM   2050  N   LEU A 266      -4.891  -4.584  19.392  1.00 67.52           N
ATOM   2051  CA  LEU A 266      -4.677  -3.190  19.641  1.00 67.52           C
ATOM   2052  CB  LEU A 266      -3.694  -2.945  20.803  1.00 67.52           C
ATOM   2053  CG  LEU A 266      -3.567  -1.468  21.223  1.00 67.52           C
ATOM   2054  CD1 LEU A 266      -4.884  -0.952  21.822  1.00 67.52           C
ATOM   2055  CD2 LEU A 266      -2.370  -1.249  22.162  1.00 67.52           C
ATOM   2056  C   LEU A 266      -4.092  -2.596  18.402  1.00 67.52           C
ATOM   2057  O   LEU A 266      -4.462  -1.495  18.003  1.00 67.52           O
ATOM   2058  N   TYR A 267      -3.161  -3.309  17.744  1.00 63.58           N
ATOM   2059  CA  TYR A 267      -2.556  -2.730  16.582  1.00 63.58           C
ATOM   2060  CB  TYR A 267      -1.432  -3.608  16.006  1.00 63.58           C
ATOM   2061  CG  TYR A 267      -0.600  -2.756  15.111  1.00 63.58           C
ATOM   2062  CD1 TYR A 267       0.396  -1.978  15.655  1.00 63.58           C
ATOM   2063  CD2 TYR A 267      -0.802  -2.730  13.751  1.00 63.58           C
ATOM   2064  CE1 TYR A 267       1.184  -1.183  14.858  1.00 63.58           C
ATOM   2065  CE2 TYR A 267      -0.017  -1.936  12.948  1.00 63.58           C
ATOM   2066  CZ  TYR A 267       0.976  -1.163  13.500  1.00 63.58           C
ATOM   2067  OH  TYR A 267       1.782  -0.349  12.677  1.00 63.58           O
ATOM   2068  C   TYR A 267      -3.605  -2.565  15.516  1.00 63.58           C
ATOM   2069  O   TYR A 267      -3.777  -1.479  14.966  1.00 63.58           O
ATOM   2070  N   GLN A 268      -4.379  -3.632  15.231  1.00 97.34           N
ATOM   2071  CA  GLN A 268      -5.339  -3.580  14.162  1.00 97.34           C
ATOM   2072  CB  GLN A 268      -6.072  -4.921  13.966  1.00 97.34           C
ATOM   2073  CG  GLN A 268      -5.163  -6.086  13.562  1.00 97.34           C
ATOM   2074  CD  GLN A 268      -4.848  -5.969  12.076  1.00 97.34           C
ATOM   2075  OE1 GLN A 268      -3.994  -6.687  11.557  1.00 97.34           O
ATOM   2076  NE2 GLN A 268      -5.552  -5.043  11.372  1.00 97.34           N
ATOM   2077  C   GLN A 268      -6.394  -2.566  14.479  1.00 97.34           C
ATOM   2078  O   GLN A 268      -6.751  -1.747  13.633  1.00 97.34           O
ATOM   2079  N   GLU A 269      -6.915  -2.609  15.720  1.00106.26           N
ATOM   2080  CA  GLU A 269      -7.993  -1.765  16.149  1.00106.26           C
ATOM   2081  CB  GLU A 269      -8.588  -2.191  17.501  1.00106.26           C
ATOM   2082  CG  GLU A 269      -9.305  -3.540  17.436  1.00106.26           C
ATOM   2083  CD  GLU A 269     -10.464  -3.415  16.454  1.00106.26           C
ATOM   2084  OE1 GLU A 269     -11.262  -2.450  16.591  1.00106.26           O
ATOM   2085  OE2 GLU A 269     -10.560  -4.285  15.547  1.00106.26           O
ATOM   2086  C   GLU A 269      -7.565  -0.341  16.278  1.00106.26           C
ATOM   2087  O   GLU A 269      -8.315   0.561  15.920  1.00106.26           O
ATOM   2088  N   CYS A 270      -6.355  -0.086  16.802  1.00 75.15           N
ATOM   2089  CA  CYS A 270      -5.931   1.270  16.992  1.00 75.15           C
ATOM   2090  CB  CYS A 270      -4.556   1.394  17.674  1.00 75.15           C
ATOM   2091  SG  CYS A 270      -4.612   0.977  19.444  1.00 75.15           S
ATOM   2092  C   CYS A 270      -5.839   1.909  15.658  1.00 75.15           C
ATOM   2093  O   CYS A 270      -6.124   3.095  15.505  1.00 75.15           O
ATOM   2094  N   GLU A 271      -5.419   1.125  14.655  1.00103.24           N
ATOM   2095  CA  GLU A 271      -5.280   1.660  13.341  1.00103.24           C
ATOM   2096  CB  GLU A 271      -4.663   0.638  12.372  1.00103.24           C
ATOM   2097  CG  GLU A 271      -4.013   1.260  11.137  1.00103.24           C
ATOM   2098  CD  GLU A 271      -3.098   0.198  10.539  1.00103.24           C
ATOM   2099  OE1 GLU A 271      -3.597  -0.928  10.274  1.00103.24           O
ATOM   2100  OE2 GLU A 271      -1.887   0.492  10.355  1.00103.24           O
ATOM   2101  C   GLU A 271      -6.640   2.082  12.853  1.00103.24           C
ATOM   2102  O   GLU A 271      -6.780   3.139  12.241  1.00103.24           O
ATOM   2103  N   LYS A 272      -7.683   1.263  13.106  1.00142.21           N
ATOM   2104  CA  LYS A 272      -9.026   1.597  12.706  1.00142.21           C
ATOM   2105  CB  LYS A 272     -10.030   0.439  12.861  1.00142.21           C
ATOM   2106  CG  LYS A 272     -10.486   0.171  14.295  1.00142.21           C
ATOM   2107  CD  LYS A 272     -11.656  -0.811  14.390  1.00142.21           C
ATOM   2108  CE  LYS A 272     -12.724  -0.604  13.314  1.00142.21           C
ATOM   2109  NZ  LYS A 272     -13.305   0.750  13.431  1.00142.21           N
ATOM   2110  C   LYS A 272      -9.507   2.755  13.536  1.00142.21           C
ATOM   2111  O   LYS A 272     -10.249   3.613  13.060  1.00142.21           O
ATOM   2112  N   LEU A 273      -9.055   2.796  14.804  1.00177.55           N
ATOM   2113  CA  LEU A 273      -9.381   3.754  15.826  1.00177.55           C
ATOM   2114  CB  LEU A 273      -8.655   3.487  17.160  1.00177.55           C
ATOM   2115  CG  LEU A 273      -8.744   4.652  18.172  1.00177.55           C
ATOM   2116  CD1 LEU A 273      -7.688   5.744  17.910  1.00177.55           C
ATOM   2117  CD2 LEU A 273     -10.168   5.238  18.205  1.00177.55           C
ATOM   2118  C   LEU A 273      -8.953   5.083  15.345  1.00177.55           C
ATOM   2119  O   LEU A 273      -9.535   6.113  15.684  1.00177.55           O
ATOM   2120  N   LYS A 274      -7.949   5.096  14.460  1.00174.45           N
ATOM   2121  CA  LYS A 274      -7.439   6.307  13.896  1.00174.45           C
ATOM   2122  CB  LYS A 274      -6.330   6.098  12.850  1.00174.45           C
ATOM   2123  CG  LYS A 274      -4.982   5.696  13.451  1.00174.45           C
ATOM   2124  CD  LYS A 274      -3.892   5.455  12.405  1.00174.45           C
ATOM   2125  CE  LYS A 274      -3.431   6.739  11.712  1.00174.45           C
ATOM   2126  NZ  LYS A 274      -2.295   6.456  10.805  1.00174.45           N
ATOM   2127  C   LYS A 274      -8.584   7.058  13.219  1.00174.45           C
ATOM   2128  O   LYS A 274      -8.410   8.217  12.855  1.00174.45           O
ATOM   2129  N   LYS A 275      -9.769   6.406  13.069  1.00195.40           N
ATOM   2130  CA  LYS A 275     -11.054   6.747  12.506  1.00195.40           C
ATOM   2131  CB  LYS A 275     -12.127   5.700  12.846  1.00195.40           C
ATOM   2132  CG  LYS A 275     -13.507   6.024  12.273  1.00195.40           C
ATOM   2133  CD  LYS A 275     -13.597   5.863  10.753  1.00195.40           C
ATOM   2134  CE  LYS A 275     -13.884   4.424  10.318  1.00195.40           C
ATOM   2135  NZ  LYS A 275     -14.001   4.349   8.844  1.00195.40           N
ATOM   2136  C   LYS A 275     -11.508   8.041  13.108  1.00195.40           C
ATOM   2137  O   LYS A 275     -12.461   8.661  12.637  1.00195.40           O
ATOM   2138  N   LEU A 276     -10.838   8.467  14.186  1.00167.39           N
ATOM   2139  CA  LEU A 276     -11.155   9.676  14.882  1.00167.39           C
ATOM   2140  CB  LEU A 276     -10.138  10.007  15.984  1.00167.39           C
ATOM   2141  CG  LEU A 276     -10.472  11.297  16.752  1.00167.39           C
ATOM   2142  CD1 LEU A 276     -11.770  11.140  17.553  1.00167.39           C
ATOM   2143  CD2 LEU A 276      -9.288  11.764  17.618  1.00167.39           C
ATOM   2144  C   LEU A 276     -11.114  10.791  13.888  1.00167.39           C
ATOM   2145  O   LEU A 276     -11.718  11.841  14.089  1.00167.39           O
ATOM   2146  N   MET A 277     -10.363  10.610  12.795  1.00168.05           N
ATOM   2147  CA  MET A 277     -10.250  11.630  11.797  1.00168.05           C
ATOM   2148  CB  MET A 277      -9.261  11.264  10.677  1.00168.05           C
ATOM   2149  CG  MET A 277      -9.730  10.163   9.728  1.00168.05           C
ATOM   2150  SD  MET A 277      -9.739   8.459  10.336  1.00168.05           S
ATOM   2151  CE  MET A 277     -10.577   7.778   8.876  1.00168.05           C
ATOM   2152  C   MET A 277     -11.606  11.882  11.204  1.00168.05           C
ATOM   2153  O   MET A 277     -11.849  12.968  10.678  1.00168.05           O
ATOM   2154  N   SER A 278     -12.469  10.841  11.171  1.00113.71           N
ATOM   2155  CA  SER A 278     -13.815  10.916  10.662  1.00113.71           C
ATOM   2156  CB  SER A 278     -14.369   9.527  10.307  1.00113.71           C
ATOM   2157  OG  SER A 278     -15.693   9.645   9.811  1.00113.71           O
ATOM   2158  C   SER A 278     -14.782  11.547  11.629  1.00113.71           C
ATOM   2159  O   SER A 278     -15.628  12.348  11.231  1.00113.71           O
ATOM   2160  N   ALA A 279     -14.698  11.206  12.932  1.00 51.65           N
ATOM   2161  CA  ALA A 279     -15.701  11.696  13.837  1.00 51.65           C
ATOM   2162  CB  ALA A 279     -16.654  10.600  14.341  1.00 51.65           C
ATOM   2163  C   ALA A 279     -15.043  12.291  15.035  1.00 51.65           C
ATOM   2164  O   ALA A 279     -13.896  11.992  15.359  1.00 51.65           O
ATOM   2165  N   ASN A 280     -15.785  13.169  15.731  1.00 85.98           N
ATOM   2166  CA  ASN A 280     -15.259  13.841  16.877  1.00 85.98           C
ATOM   2167  CB  ASN A 280     -16.280  14.812  17.502  1.00 85.98           C
ATOM   2168  CG  ASN A 280     -17.535  14.036  17.889  1.00 85.98           C
ATOM   2169  OD1 ASN A 280     -17.945  13.096  17.209  1.00 85.98           O
ATOM   2170  ND2 ASN A 280     -18.170  14.442  19.021  1.00 85.98           N
ATOM   2171  C   ASN A 280     -14.867  12.822  17.894  1.00 85.98           C
ATOM   2172  O   ASN A 280     -13.752  12.857  18.412  1.00 85.98           O
ATOM   2173  N   ALA A 281     -15.758  11.861  18.199  1.00 52.01           N
ATOM   2174  CA  ALA A 281     -15.362  10.894  19.172  1.00 52.01           C
ATOM   2175  CB  ALA A 281     -16.194  10.947  20.464  1.00 52.01           C
ATOM   2176  C   ALA A 281     -15.558   9.543  18.583  1.00 52.01           C
ATOM   2177  O   ALA A 281     -16.609   9.233  18.024  1.00 52.01           O
ATOM   2178  N   SER A 282     -14.509   8.710  18.677  1.00 98.84           N
ATOM   2179  CA  SER A 282     -14.599   7.359  18.235  1.00 98.84           C
ATOM   2180  CB  SER A 282     -13.648   7.061  17.062  1.00 98.84           C
ATOM   2181  OG  SER A 282     -12.296   7.279  17.434  1.00 98.84           O
ATOM   2182  C   SER A 282     -14.202   6.544  19.414  1.00 98.84           C
ATOM   2183  O   SER A 282     -13.153   5.905  19.436  1.00 98.84           O
ATOM   2184  N   ASP A 283     -15.066   6.546  20.441  1.00114.43           N
ATOM   2185  CA  ASP A 283     -14.787   5.798  21.624  1.00114.43           C
ATOM   2186  CB  ASP A 283     -15.916   5.919  22.661  1.00114.43           C
ATOM   2187  CG  ASP A 283     -15.894   7.325  23.240  1.00114.43           C
ATOM   2188  OD1 ASP A 283     -14.775   7.805  23.564  1.00114.43           O
ATOM   2189  OD2 ASP A 283     -16.988   7.942  23.362  1.00114.43           O
ATOM   2190  C   ASP A 283     -14.773   4.382  21.207  1.00114.43           C
ATOM   2191  O   ASP A 283     -13.867   3.639  21.565  1.00114.43           O
ATOM   2192  N   LEU A 284     -15.782   3.999  20.404  1.00127.47           N
ATOM   2193  CA  LEU A 284     -15.932   2.651  19.954  1.00127.47           C
ATOM   2194  CB  LEU A 284     -17.197   2.431  19.108  1.00127.47           C
ATOM   2195  CG  LEU A 284     -17.367   0.982  18.620  1.00127.47           C
ATOM   2196  CD1 LEU A 284     -17.604   0.019  19.793  1.00127.47           C
ATOM   2197  CD2 LEU A 284     -18.445   0.885  17.532  1.00127.47           C
ATOM   2198  C   LEU A 284     -14.754   2.304  19.114  1.00127.47           C
ATOM   2199  O   LEU A 284     -14.245   1.188  19.192  1.00127.47           O
ATOM   2200  N   PRO A 285     -14.298   3.207  18.294  1.00223.35           N
ATOM   2201  CA  PRO A 285     -13.156   2.856  17.514  1.00223.35           C
ATOM   2202  CD  PRO A 285     -15.191   4.087  17.557  1.00223.35           C
ATOM   2203  CB  PRO A 285     -13.045   3.914  16.421  1.00223.35           C
ATOM   2204  CG  PRO A 285     -14.519   4.303  16.189  1.00223.35           C
ATOM   2205  C   PRO A 285     -11.945   2.611  18.349  1.00223.35           C
ATOM   2206  O   PRO A 285     -11.127   1.785  17.947  1.00223.35           O
ATOM   2207  N   LEU A 286     -11.770   3.296  19.499  1.00199.35           N
ATOM   2208  CA  LEU A 286     -10.621   2.876  20.236  1.00199.35           C
ATOM   2209  CB  LEU A 286      -9.798   4.019  20.847  1.00199.35           C
ATOM   2210  CG  LEU A 286      -8.307   3.676  21.075  1.00199.35           C
ATOM   2211  CD1 LEU A 286      -7.577   4.873  21.683  1.00199.35           C
ATOM   2212  CD2 LEU A 286      -8.061   2.375  21.853  1.00199.35           C
ATOM   2213  C   LEU A 286     -11.235   2.104  21.334  1.00199.35           C
ATOM   2214  O   LEU A 286     -10.695   1.969  22.427  1.00199.35           O
ATOM   2215  N   ASN A 287     -12.416   1.551  21.025  1.00 76.02           N
ATOM   2216  CA  ASN A 287     -13.121   0.776  21.982  1.00 76.02           C
ATOM   2217  CB  ASN A 287     -14.631   1.061  22.078  1.00 76.02           C
ATOM   2218  CG  ASN A 287     -15.147   0.402  23.351  1.00 76.02           C
ATOM   2219  OD1 ASN A 287     -14.465  -0.428  23.951  1.00 76.02           O
ATOM   2220  ND2 ASN A 287     -16.385   0.775  23.772  1.00 76.02           N
ATOM   2221  C   ASN A 287     -12.976  -0.605  21.491  1.00 76.02           C
ATOM   2222  O   ASN A 287     -13.393  -0.944  20.384  1.00 76.02           O
ATOM   2223  N   ILE A 288     -12.323  -1.434  22.304  1.00 72.09           N
ATOM   2224  CA  ILE A 288     -12.191  -2.787  21.905  1.00 72.09           C
ATOM   2225  CB  ILE A 288     -10.790  -3.311  22.016  1.00 72.09           C
ATOM   2226  CG2 ILE A 288     -10.823  -4.826  21.753  1.00 72.09           C
ATOM   2227  CG1 ILE A 288      -9.854  -2.536  21.073  1.00 72.09           C
ATOM   2228  CD1 ILE A 288      -8.372  -2.801  21.334  1.00 72.09           C
ATOM   2229  C   ILE A 288     -13.026  -3.526  22.874  1.00 72.09           C
ATOM   2230  O   ILE A 288     -12.809  -3.429  24.079  1.00 72.09           O
ATOM   2231  N   GLU A 289     -14.042  -4.248  22.378  1.00 92.62           N
ATOM   2232  CA  GLU A 289     -14.843  -4.962  23.314  1.00 92.62           C
ATOM   2233  CB  GLU A 289     -16.146  -5.518  22.717  1.00 92.62           C
ATOM   2234  CG  GLU A 289     -17.093  -4.414  22.245  1.00 92.62           C
ATOM   2235  CD  GLU A 289     -17.341  -3.482  23.423  1.00 92.62           C
ATOM   2236  OE1 GLU A 289     -17.372  -3.985  24.578  1.00 92.62           O
ATOM   2237  OE2 GLU A 289     -17.492  -2.254  23.184  1.00 92.62           O
ATOM   2238  C   GLU A 289     -14.013  -6.106  23.781  1.00 92.62           C
ATOM   2239  O   GLU A 289     -13.281  -6.714  23.002  1.00 92.62           O
ATOM   2240  N   CYS A 290     -14.117  -6.421  25.085  1.00128.83           N
ATOM   2241  CA  CYS A 290     -13.378  -7.502  25.666  1.00128.83           C
ATOM   2242  CB  CYS A 290     -13.888  -8.886  25.222  1.00128.83           C
ATOM   2243  SG  CYS A 290     -12.961 -10.266  25.962  1.00128.83           S
ATOM   2244  C   CYS A 290     -11.929  -7.377  25.301  1.00128.83           C
ATOM   2245  O   CYS A 290     -11.360  -8.269  24.674  1.00128.83           O
ATOM   2246  N   PHE A 291     -11.303  -6.230  25.638  1.00134.27           N
ATOM   2247  CA  PHE A 291      -9.901  -6.069  25.372  1.00134.27           C
ATOM   2248  CB  PHE A 291      -9.421  -4.638  25.671  1.00134.27           C
ATOM   2249  CG  PHE A 291      -7.976  -4.561  25.333  1.00134.27           C
ATOM   2250  CD1 PHE A 291      -7.576  -4.260  24.051  1.00134.27           C
ATOM   2251  CD2 PHE A 291      -7.022  -4.791  26.297  1.00134.27           C
ATOM   2252  CE1 PHE A 291      -6.242  -4.187  23.733  1.00134.27           C
ATOM   2253  CE2 PHE A 291      -5.687  -4.720  25.982  1.00134.27           C
ATOM   2254  CZ  PHE A 291      -5.294  -4.417  24.701  1.00134.27           C
ATOM   2255  C   PHE A 291      -9.151  -7.011  26.261  1.00134.27           C
ATOM   2256  O   PHE A 291      -8.296  -7.776  25.806  1.00134.27           O
ATOM   2257  N   MET A 292      -9.472  -6.961  27.571  1.00110.57           N
ATOM   2258  CA  MET A 292      -8.901  -7.869  28.518  1.00110.57           C
ATOM   2259  CB  MET A 292      -7.575  -7.429  29.160  1.00110.57           C
ATOM   2260  CG  MET A 292      -6.798  -8.636  29.699  1.00110.57           C
ATOM   2261  SD  MET A 292      -5.243  -8.269  30.566  1.00110.57           S
ATOM   2262  CE  MET A 292      -6.027  -8.054  32.190  1.00110.57           C
ATOM   2263  C   MET A 292      -9.914  -7.997  29.610  1.00110.57           C
ATOM   2264  O   MET A 292     -10.876  -7.229  29.660  1.00110.57           O
ATOM   2265  N   ASN A 293      -9.732  -8.985  30.510  1.00 92.91           N
ATOM   2266  CA  ASN A 293     -10.721  -9.199  31.525  1.00 92.91           C
ATOM   2267  CB  ASN A 293     -11.445 -10.552  31.384  1.00 92.91           C
ATOM   2268  CG  ASN A 293     -12.741 -10.511  32.186  1.00 92.91           C
ATOM   2269  OD1 ASN A 293     -13.046  -9.543  32.881  1.00 92.91           O
ATOM   2270  ND2 ASN A 293     -13.539 -11.607  32.080  1.00 92.91           N
ATOM   2271  C   ASN A 293     -10.044  -9.180  32.853  1.00 92.91           C
ATOM   2272  O   ASN A 293      -8.892  -9.588  32.994  1.00 92.91           O
ATOM   2273  N   ASP A 294     -10.775  -8.681  33.862  1.00147.55           N
ATOM   2274  CA  ASP A 294     -10.277  -8.543  35.189  1.00147.55           C
ATOM   2275  CB  ASP A 294     -10.213  -7.056  35.578  1.00147.55           C
ATOM   2276  CG  ASP A 294      -9.475  -6.885  36.888  1.00147.55           C
ATOM   2277  OD1 ASP A 294     -10.090  -7.101  37.965  1.00147.55           O
ATOM   2278  OD2 ASP A 294      -8.270  -6.531  36.819  1.00147.55           O
ATOM   2279  C   ASP A 294     -11.248  -9.243  36.075  1.00147.55           C
ATOM   2280  O   ASP A 294     -12.368  -9.554  35.672  1.00147.55           O
ATOM   2281  N   LEU A 295     -10.837  -9.523  37.320  1.00 37.28           N
ATOM   2282  CA  LEU A 295     -11.729 -10.175  38.215  1.00 37.28           C
ATOM   2283  CB  LEU A 295     -11.123 -10.359  39.616  1.00 37.28           C
ATOM   2284  CG  LEU A 295      -9.876 -11.263  39.633  1.00 37.28           C
ATOM   2285  CD1 LEU A 295      -9.320 -11.408  41.056  1.00 37.28           C
ATOM   2286  CD2 LEU A 295     -10.157 -12.619  38.969  1.00 37.28           C
ATOM   2287  C   LEU A 295     -12.897  -9.259  38.350  1.00 37.28           C
ATOM   2288  O   LEU A 295     -14.047  -9.698  38.365  1.00 37.28           O
ATOM   2289  N   ASP A 296     -12.624  -7.944  38.449  1.00 60.75           N
ATOM   2290  CA  ASP A 296     -13.710  -7.035  38.635  1.00 60.75           C
ATOM   2291  CB  ASP A 296     -13.234  -5.591  38.853  1.00 60.75           C
ATOM   2292  CG  ASP A 296     -12.586  -5.545  40.230  1.00 60.75           C
ATOM   2293  OD1 ASP A 296     -12.941  -6.407  41.078  1.00 60.75           O
ATOM   2294  OD2 ASP A 296     -11.726  -4.651  40.454  1.00 60.75           O
ATOM   2295  C   ASP A 296     -14.625  -7.064  37.453  1.00 60.75           C
ATOM   2296  O   ASP A 296     -15.790  -7.434  37.577  1.00 60.75           O
ATOM   2297  N   VAL A 297     -14.124  -6.738  36.247  1.00 61.36           N
ATOM   2298  CA  VAL A 297     -15.022  -6.665  35.126  1.00 61.36           C
ATOM   2299  CB  VAL A 297     -15.775  -5.340  35.072  1.00 61.36           C
ATOM   2300  CG1 VAL A 297     -16.732  -5.293  33.869  1.00 61.36           C
ATOM   2301  CG2 VAL A 297     -16.513  -5.076  36.396  1.00 61.36           C
ATOM   2302  C   VAL A 297     -14.139  -6.725  33.909  1.00 61.36           C
ATOM   2303  O   VAL A 297     -12.915  -6.692  34.030  1.00 61.36           O
ATOM   2304  N   SER A 298     -14.731  -6.851  32.702  1.00 79.57           N
ATOM   2305  CA  SER A 298     -13.958  -6.800  31.496  1.00 79.57           C
ATOM   2306  CB  SER A 298     -14.716  -7.278  30.245  1.00 79.57           C
ATOM   2307  OG  SER A 298     -13.876  -7.184  29.104  1.00 79.57           O
ATOM   2308  C   SER A 298     -13.612  -5.355  31.298  1.00 79.57           C
ATOM   2309  O   SER A 298     -14.131  -4.488  32.000  1.00 79.57           O
ATOM   2310  N   SER A 299     -12.695  -5.053  30.354  1.00 98.46           N
ATOM   2311  CA  SER A 299     -12.328  -3.679  30.164  1.00 98.46           C
ATOM   2312  CB  SER A 299     -10.858  -3.393  30.509  1.00 98.46           C
ATOM   2313  OG  SER A 299     -10.006  -4.094  29.615  1.00 98.46           O
ATOM   2314  C   SER A 299     -12.520  -3.281  28.726  1.00 98.46           C
ATOM   2315  O   SER A 299     -12.353  -4.096  27.818  1.00 98.46           O
ATOM   2316  N   LYS A 300     -12.877  -1.990  28.507  1.00 72.30           N
ATOM   2317  CA  LYS A 300     -13.095  -1.395  27.206  1.00 72.30           C
ATOM   2318  CB  LYS A 300     -14.499  -0.794  27.026  1.00 72.30           C
ATOM   2319  CG  LYS A 300     -15.642  -1.805  27.116  1.00 72.30           C
ATOM   2320  CD  LYS A 300     -17.016  -1.135  27.184  1.00 72.30           C
ATOM   2321  CE  LYS A 300     -18.187  -2.113  27.272  1.00 72.30           C
ATOM   2322  NZ  LYS A 300     -19.461  -1.361  27.297  1.00 72.30           N
ATOM   2323  C   LYS A 300     -12.135  -0.227  27.095  1.00 72.30           C
ATOM   2324  O   LYS A 300     -11.575   0.187  28.104  1.00 72.30           O
ATOM   2325  N   MET A 301     -11.910   0.336  25.874  1.00156.52           N
ATOM   2326  CA  MET A 301     -10.987   1.452  25.680  1.00156.52           C
ATOM   2327  CB  MET A 301      -9.739   1.097  24.848  1.00156.52           C
ATOM   2328  CG  MET A 301      -8.780   0.080  25.466  1.00156.52           C
ATOM   2329  SD  MET A 301      -7.325  -0.256  24.427  1.00156.52           S
ATOM   2330  CE  MET A 301      -6.594  -1.509  25.518  1.00156.52           C
ATOM   2331  C   MET A 301     -11.654   2.607  24.896  1.00156.52           C
ATOM   2332  O   MET A 301     -12.768   2.405  24.417  1.00156.52           O
ATOM   2333  N   ASN A 302     -10.986   3.823  24.728  1.00163.80           N
ATOM   2334  CA  ASN A 302     -11.517   5.026  24.026  1.00163.80           C
ATOM   2335  CB  ASN A 302     -12.202   6.010  24.994  1.00163.80           C
ATOM   2336  CG  ASN A 302     -13.385   5.303  25.640  1.00163.80           C
ATOM   2337  OD1 ASN A 302     -13.451   5.165  26.860  1.00163.80           O
ATOM   2338  ND2 ASN A 302     -14.349   4.841  24.802  1.00163.80           N
ATOM   2339  C   ASN A 302     -10.458   5.878  23.229  1.00163.80           C
ATOM   2340  O   ASN A 302      -9.286   5.858  23.591  1.00163.80           O
ATOM   2341  N   ARG A 303     -10.886   6.654  22.144  1.00314.29           N
ATOM   2342  CA  ARG A 303     -10.270   7.485  21.054  1.00314.29           C
ATOM   2343  CB  ARG A 303     -11.279   7.840  19.960  1.00314.29           C
ATOM   2344  CG  ARG A 303     -12.294   8.899  20.409  1.00314.29           C
ATOM   2345  CD  ARG A 303     -12.815   8.736  21.838  1.00314.29           C
ATOM   2346  NE  ARG A 303     -13.709   9.896  22.127  1.00314.29           N
ATOM   2347  CZ  ARG A 303     -13.818  10.375  23.401  1.00314.29           C
ATOM   2348  NH1 ARG A 303     -13.074   9.817  24.401  1.00314.29           N
ATOM   2349  NH2 ARG A 303     -14.659  11.414  23.678  1.00314.29           N
ATOM   2350  C   ARG A 303      -9.657   8.868  21.317  1.00314.29           C
ATOM   2351  O   ARG A 303      -8.696   9.255  20.644  1.00314.29           O
ATOM   2352  N   ALA A 304     -10.181   9.653  22.278  1.00114.29           N
ATOM   2353  CA  ALA A 304     -10.064  11.101  22.264  1.00114.29           C
ATOM   2354  CB  ALA A 304     -10.757  11.739  23.479  1.00114.29           C
ATOM   2355  C   ALA A 304      -8.709  11.752  22.166  1.00114.29           C
ATOM   2356  O   ALA A 304      -8.537  12.633  21.324  1.00114.29           O
ATOM   2357  N   GLN A 305      -7.681  11.395  22.951  1.00175.47           N
ATOM   2358  CA  GLN A 305      -6.557  12.280  22.785  1.00175.47           C
ATOM   2359  CB  GLN A 305      -5.652  12.366  24.027  1.00175.47           C
ATOM   2360  CG  GLN A 305      -6.312  13.071  25.216  1.00175.47           C
ATOM   2361  CD  GLN A 305      -7.382  12.153  25.793  1.00175.47           C
ATOM   2362  OE1 GLN A 305      -8.344  12.608  26.408  1.00175.47           O
ATOM   2363  NE2 GLN A 305      -7.210  10.818  25.594  1.00175.47           N
ATOM   2364  C   GLN A 305      -5.707  11.812  21.651  1.00175.47           C
ATOM   2365  O   GLN A 305      -4.483  11.798  21.753  1.00175.47           O
ATOM   2366  N   PHE A 306      -6.337  11.457  20.519  1.00 78.36           N
ATOM   2367  CA  PHE A 306      -5.604  10.995  19.379  1.00 78.36           C
ATOM   2368  CB  PHE A 306      -6.517  10.438  18.272  1.00 78.36           C
ATOM   2369  CG  PHE A 306      -5.646   9.985  17.150  1.00 78.36           C
ATOM   2370  CD1 PHE A 306      -5.059   8.740  17.186  1.00 78.36           C
ATOM   2371  CD2 PHE A 306      -5.422  10.798  16.063  1.00 78.36           C
ATOM   2372  CE1 PHE A 306      -4.256   8.315  16.154  1.00 78.36           C
ATOM   2373  CE2 PHE A 306      -4.619  10.378  15.029  1.00 78.36           C
ATOM   2374  CZ  PHE A 306      -4.035   9.135  15.074  1.00 78.36           C
ATOM   2375  C   PHE A 306      -4.843  12.137  18.808  1.00 78.36           C
ATOM   2376  O   PHE A 306      -3.666  12.029  18.472  1.00 78.36           O
ATOM   2377  N   GLU A 307      -5.518  13.290  18.738  1.00 88.78           N
ATOM   2378  CA  GLU A 307      -5.010  14.463  18.104  1.00 88.78           C
ATOM   2379  CB  GLU A 307      -6.024  15.609  18.242  1.00 88.78           C
ATOM   2380  CG  GLU A 307      -7.350  15.288  17.545  1.00 88.78           C
ATOM   2381  CD  GLU A 307      -8.459  16.087  18.214  1.00 88.78           C
ATOM   2382  OE1 GLU A 307      -8.662  15.891  19.443  1.00 88.78           O
ATOM   2383  OE2 GLU A 307      -9.120  16.895  17.511  1.00 88.78           O
ATOM   2384  C   GLU A 307      -3.735  14.863  18.770  1.00 88.78           C
ATOM   2385  O   GLU A 307      -2.786  15.273  18.106  1.00 88.78           O
ATOM   2386  N   GLN A 308      -3.667  14.761  20.107  1.00118.25           N
ATOM   2387  CA  GLN A 308      -2.472  15.212  20.757  1.00118.25           C
ATOM   2388  CB  GLN A 308      -2.582  15.268  22.287  1.00118.25           C
ATOM   2389  CG  GLN A 308      -2.776  13.910  22.956  1.00118.25           C
ATOM   2390  CD  GLN A 308      -2.593  14.149  24.445  1.00118.25           C
ATOM   2391  OE1 GLN A 308      -2.928  13.313  25.282  1.00118.25           O
ATOM   2392  NE2 GLN A 308      -2.033  15.341  24.785  1.00118.25           N
ATOM   2393  C   GLN A 308      -1.288  14.347  20.417  1.00118.25           C
ATOM   2394  O   GLN A 308      -0.186  14.856  20.235  1.00118.25           O
ATOM   2395  N   LEU A 309      -1.468  13.014  20.356  1.00137.83           N
ATOM   2396  CA  LEU A 309      -0.380  12.093  20.114  1.00137.83           C
ATOM   2397  CB  LEU A 309      -0.767  10.627  20.362  1.00137.83           C
ATOM   2398  CG  LEU A 309      -0.908  10.239  21.843  1.00137.83           C
ATOM   2399  CD1 LEU A 309      -1.968  11.075  22.569  1.00137.83           C
ATOM   2400  CD2 LEU A 309      -1.175   8.734  21.967  1.00137.83           C
ATOM   2401  C   LEU A 309       0.157  12.146  18.712  1.00137.83           C
ATOM   2402  O   LEU A 309       1.340  11.897  18.483  1.00137.83           O
ATOM   2403  N   CYS A 310      -0.739  12.408  17.748  1.00169.03           N
ATOM   2404  CA  CYS A 310      -0.569  12.333  16.323  1.00169.03           C
ATOM   2405  CB  CYS A 310      -1.914  12.260  15.575  1.00169.03           C
ATOM   2406  SG  CYS A 310      -2.872  13.803  15.648  1.00169.03           S
ATOM   2407  C   CYS A 310       0.256  13.393  15.645  1.00169.03           C
ATOM   2408  O   CYS A 310       0.505  13.242  14.457  1.00169.03           O
ATOM   2409  N   ALA A 311       0.635  14.528  16.258  1.00 93.86           N
ATOM   2410  CA  ALA A 311       1.340  15.492  15.435  1.00 93.86           C
ATOM   2411  CB  ALA A 311       1.713  16.772  16.201  1.00 93.86           C
ATOM   2412  C   ALA A 311       2.622  14.907  14.870  1.00 93.86           C
ATOM   2413  O   ALA A 311       3.550  14.621  15.625  1.00 93.86           O
ATOM   2414  N   SER A 312       2.715  14.739  13.513  1.00173.94           N
ATOM   2415  CA  SER A 312       3.920  14.148  12.976  1.00173.94           C
ATOM   2416  CB  SER A 312       4.313  12.833  13.681  1.00173.94           C
ATOM   2417  OG  SER A 312       5.501  12.307  13.105  1.00173.94           O
ATOM   2418  C   SER A 312       3.834  13.833  11.491  1.00173.94           C
ATOM   2419  O   SER A 312       3.898  14.712  10.632  1.00173.94           O
ATOM   2420  N   LEU A 313       3.660  12.520  11.195  1.00122.49           N
ATOM   2421  CA  LEU A 313       3.802  11.771   9.966  1.00122.49           C
ATOM   2422  CB  LEU A 313       3.474  10.287  10.165  1.00122.49           C
ATOM   2423  CG  LEU A 313       4.467   9.584  11.104  1.00122.49           C
ATOM   2424  CD1 LEU A 313       4.124   8.097  11.263  1.00122.49           C
ATOM   2425  CD2 LEU A 313       5.916   9.820  10.650  1.00122.49           C
ATOM   2426  C   LEU A 313       2.989  12.234   8.796  1.00122.49           C
ATOM   2427  O   LEU A 313       3.386  11.968   7.662  1.00122.49           O
ATOM   2428  N   LEU A 314       1.810  12.844   8.996  1.00 61.37           N
ATOM   2429  CA  LEU A 314       1.074  13.295   7.850  1.00 61.37           C
ATOM   2430  CB  LEU A 314      -0.274  13.937   8.222  1.00 61.37           C
ATOM   2431  CG  LEU A 314      -1.072  14.432   7.004  1.00 61.37           C
ATOM   2432  CD1 LEU A 314      -1.386  13.273   6.043  1.00 61.37           C
ATOM   2433  CD2 LEU A 314      -2.336  15.191   7.441  1.00 61.37           C
ATOM   2434  C   LEU A 314       1.951  14.303   7.182  1.00 61.37           C
ATOM   2435  O   LEU A 314       1.966  14.430   5.958  1.00 61.37           O
ATOM   2436  N   ALA A 315       2.723  15.042   8.000  1.00 44.44           N
ATOM   2437  CA  ALA A 315       3.651  16.009   7.502  1.00 44.44           C
ATOM   2438  CB  ALA A 315       4.448  16.707   8.619  1.00 44.44           C
ATOM   2439  C   ALA A 315       4.620  15.264   6.647  1.00 44.44           C
ATOM   2440  O   ALA A 315       5.003  15.739   5.593  1.00 44.44           O
ATOM   2441  N   ARG A 316       5.008  14.040   7.022  1.00106.89           N
ATOM   2442  CA  ARG A 316       5.971  13.301   6.251  1.00106.89           C
ATOM   2443  CB  ARG A 316       6.237  11.891   6.805  1.00106.89           C
ATOM   2444  CG  ARG A 316       7.199  11.078   5.937  1.00106.89           C
ATOM   2445  CD  ARG A 316       7.430   9.654   6.444  1.00106.89           C
ATOM   2446  NE  ARG A 316       8.300   9.739   7.649  1.00106.89           N
ATOM   2447  CZ  ARG A 316       9.657   9.670   7.515  1.00106.89           C
ATOM   2448  NH1 ARG A 316      10.217   9.513   6.280  1.00106.89           N
ATOM   2449  NH2 ARG A 316      10.457   9.756   8.618  1.00106.89           N
ATOM   2450  C   ARG A 316       5.438  13.134   4.858  1.00106.89           C
ATOM   2451  O   ARG A 316       6.194  12.850   3.934  1.00106.89           O
ATOM   2452  N   VAL A 317       4.105  13.172   4.698  1.00 79.64           N
ATOM   2453  CA  VAL A 317       3.443  13.107   3.424  1.00 79.64           C
ATOM   2454  CB  VAL A 317       1.966  12.880   3.586  1.00 79.64           C
ATOM   2455  CG1 VAL A 317       1.287  12.915   2.209  1.00 79.64           C
ATOM   2456  CG2 VAL A 317       1.764  11.567   4.360  1.00 79.64           C
ATOM   2457  C   VAL A 317       3.627  14.392   2.649  1.00 79.64           C
ATOM   2458  O   VAL A 317       3.556  14.374   1.423  1.00 79.64           O
ATOM   2459  N   GLU A 318       3.707  15.555   3.339  1.00114.61           N
ATOM   2460  CA  GLU A 318       3.904  16.856   2.735  1.00114.61           C
ATOM   2461  CB  GLU A 318       3.483  18.007   3.662  1.00114.61           C
ATOM   2462  CG  GLU A 318       1.971  18.062   3.896  1.00114.61           C
ATOM   2463  CD  GLU A 318       1.314  18.545   2.610  1.00114.61           C
ATOM   2464  OE1 GLU A 318       1.945  19.374   1.901  1.00114.61           O
ATOM   2465  OE2 GLU A 318       0.171  18.099   2.322  1.00114.61           O
ATOM   2466  C   GLU A 318       5.322  17.122   2.264  1.00114.61           C
ATOM   2467  O   GLU A 318       5.474  17.653   1.170  1.00114.61           O
ATOM   2468  N   PRO A 319       6.373  16.871   3.021  1.00138.82           N
ATOM   2469  CA  PRO A 319       7.680  17.042   2.451  1.00138.82           C
ATOM   2470  CD  PRO A 319       6.435  17.659   4.239  1.00138.82           C
ATOM   2471  CB  PRO A 319       8.668  16.950   3.615  1.00138.82           C
ATOM   2472  CG  PRO A 319       7.815  17.332   4.839  1.00138.82           C
ATOM   2473  C   PRO A 319       8.114  16.309   1.216  1.00138.82           C
ATOM   2474  O   PRO A 319       8.783  16.965   0.422  1.00138.82           O
ATOM   2475  N   PRO A 320       7.845  15.061   0.963  1.00 87.12           N
ATOM   2476  CA  PRO A 320       8.262  14.503  -0.293  1.00 87.12           C
ATOM   2477  CD  PRO A 320       7.831  14.055   1.999  1.00 87.12           C
ATOM   2478  CB  PRO A 320       8.102  12.986  -0.158  1.00 87.12           C
ATOM   2479  CG  PRO A 320       7.461  12.777   1.230  1.00 87.12           C
ATOM   2480  C   PRO A 320       7.443  15.147  -1.361  1.00 87.12           C
ATOM   2481  O   PRO A 320       7.823  15.114  -2.531  1.00 87.12           O
ATOM   2482  N   LEU A 321       6.301  15.723  -0.953  1.00137.23           N
ATOM   2483  CA  LEU A 321       5.398  16.443  -1.794  1.00137.23           C
ATOM   2484  CB  LEU A 321       4.102  16.831  -1.046  1.00137.23           C
ATOM   2485  CG  LEU A 321       3.014  17.581  -1.842  1.00137.23           C
ATOM   2486  CD1 LEU A 321       3.444  19.002  -2.221  1.00137.23           C
ATOM   2487  CD2 LEU A 321       2.518  16.760  -3.036  1.00137.23           C
ATOM   2488  C   LEU A 321       6.142  17.672  -2.236  1.00137.23           C
ATOM   2489  O   LEU A 321       5.845  18.239  -3.284  1.00137.23           O
ATOM   2490  N   LYS A 322       7.076  18.169  -1.395  1.00102.90           N
ATOM   2491  CA  LYS A 322       7.894  19.298  -1.746  1.00102.90           C
ATOM   2492  CB  LYS A 322       8.768  19.776  -0.572  1.00102.90           C
ATOM   2493  CG  LYS A 322       7.979  20.266   0.645  1.00102.90           C
ATOM   2494  CD  LYS A 322       7.090  21.477   0.363  1.00102.90           C
ATOM   2495  CE  LYS A 322       6.314  21.956   1.591  1.00102.90           C
ATOM   2496  NZ  LYS A 322       5.512  23.151   1.248  1.00102.90           N
ATOM   2497  C   LYS A 322       8.851  18.921  -2.847  1.00102.90           C
ATOM   2498  O   LYS A 322       8.979  19.631  -3.844  1.00102.90           O
ATOM   2499  N   ALA A 323       9.540  17.770  -2.690  1.00 30.61           N
ATOM   2500  CA  ALA A 323      10.565  17.330  -3.600  1.00 30.61           C
ATOM   2501  CB  ALA A 323      11.249  16.026  -3.151  1.00 30.61           C
ATOM   2502  C   ALA A 323       9.971  17.071  -4.944  1.00 30.61           C
ATOM   2503  O   ALA A 323      10.563  17.402  -5.971  1.00 30.61           O
ATOM   2504  N   VAL A 324       8.769  16.476  -4.964  1.00103.08           N
ATOM   2505  CA  VAL A 324       8.130  16.124  -6.192  1.00103.08           C
ATOM   2506  CB  VAL A 324       6.791  15.466  -5.999  1.00103.08           C
ATOM   2507  CG1 VAL A 324       5.811  16.475  -5.387  1.00103.08           C
ATOM   2508  CG2 VAL A 324       6.330  14.891  -7.349  1.00103.08           C
ATOM   2509  C   VAL A 324       7.930  17.371  -6.994  1.00103.08           C
ATOM   2510  O   VAL A 324       8.001  17.321  -8.221  1.00103.08           O
ATOM   2511  N   MET A 325       7.556  18.488  -6.329  1.00123.80           N
ATOM   2512  CA  MET A 325       7.439  19.779  -6.952  1.00123.80           C
ATOM   2513  CB  MET A 325       6.639  20.802  -6.124  1.00123.80           C
ATOM   2514  CG  MET A 325       5.120  20.673  -6.279  1.00123.80           C
ATOM   2515  SD  MET A 325       4.375  19.182  -5.560  1.00123.80           S
ATOM   2516  CE  MET A 325       2.680  19.604  -6.052  1.00123.80           C
ATOM   2517  C   MET A 325       8.776  20.387  -7.258  1.00123.80           C
ATOM   2518  O   MET A 325       8.963  20.964  -8.325  1.00123.80           O
ATOM   2519  N   GLU A 326       9.750  20.271  -6.331  1.00 85.32           N
ATOM   2520  CA  GLU A 326      11.017  20.936  -6.486  1.00 85.32           C
ATOM   2521  CB  GLU A 326      11.916  20.797  -5.244  1.00 85.32           C
ATOM   2522  CG  GLU A 326      12.268  19.351  -4.904  1.00 85.32           C
ATOM   2523  CD  GLU A 326      12.989  19.346  -3.566  1.00 85.32           C
ATOM   2524  OE1 GLU A 326      12.740  20.276  -2.753  1.00 85.32           O
ATOM   2525  OE2 GLU A 326      13.797  18.407  -3.338  1.00 85.32           O
ATOM   2526  C   GLU A 326      11.754  20.390  -7.666  1.00 85.32           C
ATOM   2527  O   GLU A 326      12.366  21.143  -8.422  1.00 85.32           O
ATOM   2528  N   GLN A 327      11.724  19.058  -7.853  1.00 77.39           N
ATOM   2529  CA  GLN A 327      12.422  18.459  -8.953  1.00 77.39           C
ATOM   2530  CB  GLN A 327      12.302  16.924  -8.950  1.00 77.39           C
ATOM   2531  CG  GLN A 327      12.931  16.245  -7.730  1.00 77.39           C
ATOM   2532  CD  GLN A 327      14.434  16.159  -7.948  1.00 77.39           C
ATOM   2533  OE1 GLN A 327      15.181  15.798  -7.040  1.00 77.39           O
ATOM   2534  NE2 GLN A 327      14.891  16.494  -9.184  1.00 77.39           N
ATOM   2535  C   GLN A 327      11.787  18.939 -10.224  1.00 77.39           C
ATOM   2536  O   GLN A 327      12.472  19.305 -11.177  1.00 77.39           O
ATOM   2537  N   ALA A 328      10.441  18.943 -10.250  1.00 56.83           N
ATOM   2538  CA  ALA A 328       9.629  19.315 -11.377  1.00 56.83           C
ATOM   2539  CB  ALA A 328       8.133  19.015 -11.162  1.00 56.83           C
ATOM   2540  C   ALA A 328       9.765  20.775 -11.695  1.00 56.83           C
ATOM   2541  O   ALA A 328       9.747  21.161 -12.864  1.00 56.83           O
ATOM   2542  N   ASN A 329       9.928  21.623 -10.661  1.00 98.07           N
ATOM   2543  CA  ASN A 329       9.983  23.051 -10.808  1.00 98.07           C
ATOM   2544  CB  ASN A 329      10.966  23.505 -11.900  1.00 98.07           C
ATOM   2545  CG  ASN A 329      11.210  24.998 -11.737  1.00 98.07           C
ATOM   2546  OD1 ASN A 329      10.540  25.679 -10.963  1.00 98.07           O
ATOM   2547  ND2 ASN A 329      12.206  25.525 -12.497  1.00 98.07           N
ATOM   2548  C   ASN A 329       8.626  23.599 -11.150  1.00 98.07           C
ATOM   2549  O   ASN A 329       8.505  24.523 -11.952  1.00 98.07           O
ATOM   2550  N   LEU A 330       7.559  23.032 -10.546  1.00109.42           N
ATOM   2551  CA  LEU A 330       6.232  23.553 -10.737  1.00109.42           C
ATOM   2552  CB  LEU A 330       5.192  22.533 -11.241  1.00109.42           C
ATOM   2553  CG  LEU A 330       5.420  22.015 -12.675  1.00109.42           C
ATOM   2554  CD1 LEU A 330       6.611  21.054 -12.761  1.00109.42           C
ATOM   2555  CD2 LEU A 330       4.138  21.406 -13.252  1.00109.42           C
ATOM   2556  C   LEU A 330       5.729  24.048  -9.412  1.00109.42           C
ATOM   2557  O   LEU A 330       6.343  23.803  -8.373  1.00109.42           O
ATOM   2558  N   GLN A 331       4.593  24.781  -9.429  1.00 93.07           N
ATOM   2559  CA  GLN A 331       4.026  25.324  -8.226  1.00 93.07           C
ATOM   2560  CB  GLN A 331       3.818  26.848  -8.272  1.00 93.07           C
ATOM   2561  CG  GLN A 331       2.797  27.307  -9.312  1.00 93.07           C
ATOM   2562  CD  GLN A 331       2.707  28.824  -9.234  1.00 93.07           C
ATOM   2563  OE1 GLN A 331       1.655  29.386  -8.933  1.00 93.07           O
ATOM   2564  NE2 GLN A 331       3.850  29.508  -9.506  1.00 93.07           N
ATOM   2565  C   GLN A 331       2.685  24.687  -7.994  1.00 93.07           C
ATOM   2566  O   GLN A 331       2.129  24.019  -8.863  1.00 93.07           O
ATOM   2567  N   ARG A 332       2.135  24.911  -6.782  1.00170.18           N
ATOM   2568  CA  ARG A 332       0.898  24.364  -6.292  1.00170.18           C
ATOM   2569  CB  ARG A 332       0.592  24.874  -4.877  1.00170.18           C
ATOM   2570  CG  ARG A 332      -0.882  24.759  -4.509  1.00170.18           C
ATOM   2571  CD  ARG A 332      -1.682  26.016  -4.872  1.00170.18           C
ATOM   2572  NE  ARG A 332      -1.417  27.042  -3.824  1.00170.18           N
ATOM   2573  CZ  ARG A 332      -2.064  28.243  -3.863  1.00170.18           C
ATOM   2574  NH1 ARG A 332      -2.923  28.526  -4.885  1.00170.18           N
ATOM   2575  NH2 ARG A 332      -1.851  29.165  -2.879  1.00170.18           N
ATOM   2576  C   ARG A 332      -0.237  24.789  -7.168  1.00170.18           C
ATOM   2577  O   ARG A 332      -1.205  24.049  -7.344  1.00170.18           O
ATOM   2578  N   GLU A 333      -0.166  26.026  -7.682  1.00 87.17           N
ATOM   2579  CA  GLU A 333      -1.170  26.609  -8.524  1.00 87.17           C
ATOM   2580  CB  GLU A 333      -0.926  28.112  -8.735  1.00 87.17           C
ATOM   2581  CG  GLU A 333      -2.081  28.847  -9.413  1.00 87.17           C
ATOM   2582  CD  GLU A 333      -1.804  30.336  -9.272  1.00 87.17           C
ATOM   2583  OE1 GLU A 333      -0.913  30.847 -10.004  1.00 87.17           O
ATOM   2584  OE2 GLU A 333      -2.468  30.980  -8.417  1.00 87.17           O
ATOM   2585  C   GLU A 333      -1.195  25.935  -9.866  1.00 87.17           C
ATOM   2586  O   GLU A 333      -2.245  25.846 -10.501  1.00 87.17           O
ATOM   2587  N   ASP A 334      -0.026  25.460 -10.339  1.00 50.54           N
ATOM   2588  CA  ASP A 334       0.125  24.886 -11.650  1.00 50.54           C
ATOM   2589  CB  ASP A 334       1.582  24.499 -11.957  1.00 50.54           C
ATOM   2590  CG  ASP A 334       2.396  25.778 -12.060  1.00 50.54           C
ATOM   2591  OD1 ASP A 334       1.773  26.873 -12.062  1.00 50.54           O
ATOM   2592  OD2 ASP A 334       3.650  25.679 -12.142  1.00 50.54           O
ATOM   2593  C   ASP A 334      -0.687  23.634 -11.784  1.00 50.54           C
ATOM   2594  O   ASP A 334      -1.217  23.344 -12.856  1.00 50.54           O
ATOM   2595  N   ILE A 335      -0.795  22.848 -10.698  1.00121.88           N
ATOM   2596  CA  ILE A 335      -1.463  21.582 -10.762  1.00121.88           C
ATOM   2597  CB  ILE A 335      -1.186  20.731  -9.556  1.00121.88           C
ATOM   2598  CG2 ILE A 335      -1.960  19.412  -9.715  1.00121.88           C
ATOM   2599  CG1 ILE A 335       0.332  20.539  -9.375  1.00121.88           C
ATOM   2600  CD1 ILE A 335       1.026  19.894 -10.574  1.00121.88           C
ATOM   2601  C   ILE A 335      -2.939  21.805 -10.834  1.00121.88           C
ATOM   2602  O   ILE A 335      -3.513  22.547 -10.037  1.00121.88           O
ATOM   2603  N   SER A 336      -3.578  21.199 -11.855  1.00 52.63           N
ATOM   2604  CA  SER A 336      -4.996  21.294 -12.025  1.00 52.63           C
ATOM   2605  CB  SER A 336      -5.465  20.783 -13.398  1.00 52.63           C
ATOM   2606  OG  SER A 336      -4.952  21.612 -14.430  1.00 52.63           O
ATOM   2607  C   SER A 336      -5.688  20.459 -10.996  1.00 52.63           C
ATOM   2608  O   SER A 336      -6.552  20.946 -10.268  1.00 52.63           O
ATOM   2609  N   SER A 337      -5.312  19.167 -10.892  1.00 55.03           N
ATOM   2610  CA  SER A 337      -6.055  18.336  -9.995  1.00 55.03           C
ATOM   2611  CB  SER A 337      -6.976  17.341 -10.722  1.00 55.03           C
ATOM   2612  OG  SER A 337      -7.961  18.044 -11.466  1.00 55.03           O
ATOM   2613  C   SER A 337      -5.146  17.537  -9.124  1.00 55.03           C
ATOM   2614  O   SER A 337      -4.080  17.080  -9.536  1.00 55.03           O
ATOM   2615  N   ILE A 338      -5.578  17.370  -7.861  1.00160.48           N
ATOM   2616  CA  ILE A 338      -4.909  16.515  -6.933  1.00160.48           C
ATOM   2617  CB  ILE A 338      -4.627  17.153  -5.600  1.00160.48           C
ATOM   2618  CG2 ILE A 338      -3.659  18.319  -5.856  1.00160.48           C
ATOM   2619  CG1 ILE A 338      -5.921  17.567  -4.874  1.00160.48           C
ATOM   2620  CD1 ILE A 338      -6.744  18.623  -5.614  1.00160.48           C
ATOM   2621  C   ILE A 338      -5.872  15.383  -6.751  1.00160.48           C
ATOM   2622  O   ILE A 338      -7.037  15.600  -6.420  1.00160.48           O
ATOM   2623  N   GLU A 339      -5.419  14.140  -7.014  1.00126.90           N
ATOM   2624  CA  GLU A 339      -6.313  13.019  -6.948  1.00126.90           C
ATOM   2625  CB  GLU A 339      -6.462  12.253  -8.274  1.00126.90           C
ATOM   2626  CG  GLU A 339      -5.154  11.682  -8.826  1.00126.90           C
ATOM   2627  CD  GLU A 339      -4.433  12.793  -9.569  1.00126.90           C
ATOM   2628  OE1 GLU A 339      -4.989  13.923  -9.627  1.00126.90           O
ATOM   2629  OE2 GLU A 339      -3.319  12.526 -10.093  1.00126.90           O
ATOM   2630  C   GLU A 339      -5.821  12.048  -5.920  1.00126.90           C
ATOM   2631  O   GLU A 339      -4.617  11.896  -5.713  1.00126.90           O
ATOM   2632  N   ILE A 340      -6.770  11.325  -5.284  1.00121.41           N
ATOM   2633  CA  ILE A 340      -6.451  10.467  -4.176  1.00121.41           C
ATOM   2634  CB  ILE A 340      -7.379  10.618  -3.001  1.00121.41           C
ATOM   2635  CG2 ILE A 340      -7.298  12.052  -2.465  1.00121.41           C
ATOM   2636  CG1 ILE A 340      -8.802  10.191  -3.397  1.00121.41           C
ATOM   2637  CD1 ILE A 340      -9.744  10.037  -2.203  1.00121.41           C
ATOM   2638  C   ILE A 340      -6.588   9.018  -4.531  1.00121.41           C
ATOM   2639  O   ILE A 340      -7.457   8.614  -5.304  1.00121.41           O
ATOM   2640  N   VAL A 341      -5.669   8.202  -3.973  1.00 66.39           N
ATOM   2641  CA  VAL A 341      -5.764   6.770  -4.049  1.00 66.39           C
ATOM   2642  CB  VAL A 341      -4.990   6.155  -5.179  1.00 66.39           C
ATOM   2643  CG1 VAL A 341      -4.951   4.626  -5.008  1.00 66.39           C
ATOM   2644  CG2 VAL A 341      -5.696   6.571  -6.481  1.00 66.39           C
ATOM   2645  C   VAL A 341      -5.276   6.221  -2.736  1.00 66.39           C
ATOM   2646  O   VAL A 341      -4.484   6.858  -2.044  1.00 66.39           O
ATOM   2647  N   GLY A 342      -5.777   5.029  -2.336  1.00 42.81           N
ATOM   2648  CA  GLY A 342      -5.333   4.394  -1.121  1.00 42.81           C
ATOM   2649  C   GLY A 342      -6.361   4.578  -0.043  1.00 42.81           C
ATOM   2650  O   GLY A 342      -6.934   5.652   0.119  1.00 42.81           O
ATOM   2651  N   GLY A 343      -6.536   3.525   0.782  1.00 51.06           N
ATOM   2652  CA  GLY A 343      -7.530   3.415   1.820  1.00 51.06           C
ATOM   2653  C   GLY A 343      -7.362   4.483   2.863  1.00 51.06           C
ATOM   2654  O   GLY A 343      -8.331   4.879   3.510  1.00 51.06           O
ATOM   2655  N   ALA A 344      -6.115   4.928   3.093  1.00 73.42           N
ATOM   2656  CA  ALA A 344      -5.768   5.927   4.072  1.00 73.42           C
ATOM   2657  CB  ALA A 344      -4.254   6.188   4.140  1.00 73.42           C
ATOM   2658  C   ALA A 344      -6.441   7.230   3.724  1.00 73.42           C
ATOM   2659  O   ALA A 344      -6.670   8.065   4.597  1.00 73.42           O
ATOM   2660  N   THR A 345      -6.747   7.442   2.428  1.00111.57           N
ATOM   2661  CA  THR A 345      -7.282   8.662   1.869  1.00111.57           C
ATOM   2662  CB  THR A 345      -7.383   8.668   0.368  1.00111.57           C
ATOM   2663  OG1 THR A 345      -8.386   7.768  -0.076  1.00111.57           O
ATOM   2664  CG2 THR A 345      -6.015   8.260  -0.206  1.00111.57           C
ATOM   2665  C   THR A 345      -8.652   8.958   2.403  1.00111.57           C
ATOM   2666  O   THR A 345      -9.255   9.953   2.004  1.00111.57           O
ATOM   2667  N   ARG A 346      -9.245   8.002   3.142  1.00128.62           N
ATOM   2668  CA  ARG A 346     -10.507   8.136   3.822  1.00128.62           C
ATOM   2669  CB  ARG A 346     -11.073   6.758   4.220  1.00128.62           C
ATOM   2670  CG  ARG A 346     -11.329   5.895   2.977  1.00128.62           C
ATOM   2671  CD  ARG A 346     -11.814   4.466   3.243  1.00128.62           C
ATOM   2672  NE  ARG A 346     -12.007   3.813   1.911  1.00128.62           N
ATOM   2673  CZ  ARG A 346     -11.775   2.477   1.744  1.00128.62           C
ATOM   2674  NH1 ARG A 346     -11.398   1.706   2.806  1.00128.62           N
ATOM   2675  NH2 ARG A 346     -11.908   1.913   0.508  1.00128.62           N
ATOM   2676  C   ARG A 346     -10.389   9.029   5.037  1.00128.62           C
ATOM   2677  O   ARG A 346     -11.378   9.628   5.458  1.00128.62           O
ATOM   2678  N   ILE A 347      -9.193   9.120   5.664  1.00137.64           N
ATOM   2679  CA  ILE A 347      -9.036   9.887   6.880  1.00137.64           C
ATOM   2680  CB  ILE A 347      -7.763   9.568   7.611  1.00137.64           C
ATOM   2681  CG2 ILE A 347      -7.789   8.071   7.966  1.00137.64           C
ATOM   2682  CG1 ILE A 347      -6.535   9.982   6.782  1.00137.64           C
ATOM   2683  CD1 ILE A 347      -5.232   9.943   7.580  1.00137.64           C
ATOM   2684  C   ILE A 347      -9.025  11.363   6.567  1.00137.64           C
ATOM   2685  O   ILE A 347      -8.279  11.822   5.704  1.00137.64           O
ATOM   2686  N   PRO A 348      -9.836  12.132   7.264  1.00117.29           N
ATOM   2687  CA  PRO A 348      -9.857  13.549   7.016  1.00117.29           C
ATOM   2688  CD  PRO A 348     -11.181  11.662   7.571  1.00117.29           C
ATOM   2689  CB  PRO A 348     -11.061  14.085   7.784  1.00117.29           C
ATOM   2690  CG  PRO A 348     -12.060  12.919   7.701  1.00117.29           C
ATOM   2691  C   PRO A 348      -8.576  14.291   7.246  1.00117.29           C
ATOM   2692  O   PRO A 348      -8.396  15.341   6.628  1.00117.29           O
ATOM   2693  N   ALA A 349      -7.671  13.788   8.104  1.00 63.49           N
ATOM   2694  CA  ALA A 349      -6.465  14.521   8.361  1.00 63.49           C
ATOM   2695  CB  ALA A 349      -5.558  13.819   9.385  1.00 63.49           C
ATOM   2696  C   ALA A 349      -5.665  14.687   7.089  1.00 63.49           C
ATOM   2697  O   ALA A 349      -5.135  15.767   6.827  1.00 63.49           O
ATOM   2698  N   VAL A 350      -5.526  13.618   6.275  1.00113.31           N
ATOM   2699  CA  VAL A 350      -4.775  13.671   5.040  1.00113.31           C
ATOM   2700  CB  VAL A 350      -4.538  12.313   4.440  1.00113.31           C
ATOM   2701  CG1 VAL A 350      -3.681  11.493   5.420  1.00113.31           C
ATOM   2702  CG2 VAL A 350      -5.891  11.665   4.099  1.00113.31           C
ATOM   2703  C   VAL A 350      -5.496  14.502   4.025  1.00113.31           C
ATOM   2704  O   VAL A 350      -4.882  15.235   3.252  1.00113.31           O
ATOM   2705  N   LYS A 351      -6.834  14.391   3.978  1.00 62.87           N
ATOM   2706  CA  LYS A 351      -7.569  15.139   3.003  1.00 62.87           C
ATOM   2707  CB  LYS A 351      -9.085  14.891   3.075  1.00 62.87           C
ATOM   2708  CG  LYS A 351      -9.499  13.470   2.684  1.00 62.87           C
ATOM   2709  CD  LYS A 351     -10.954  13.148   3.035  1.00 62.87           C
ATOM   2710  CE  LYS A 351     -11.971  13.929   2.197  1.00 62.87           C
ATOM   2711  NZ  LYS A 351     -13.347  13.562   2.600  1.00 62.87           N
ATOM   2712  C   LYS A 351      -7.343  16.593   3.273  1.00 62.87           C
ATOM   2713  O   LYS A 351      -7.116  17.378   2.353  1.00 62.87           O
ATOM   2714  N   GLU A 352      -7.403  16.992   4.557  1.00 77.93           N
ATOM   2715  CA  GLU A 352      -7.242  18.375   4.899  1.00 77.93           C
ATOM   2716  CB  GLU A 352      -7.566  18.673   6.371  1.00 77.93           C
ATOM   2717  CG  GLU A 352      -7.812  20.160   6.633  1.00 77.93           C
ATOM   2718  CD  GLU A 352      -9.155  20.511   6.006  1.00 77.93           C
ATOM   2719  OE1 GLU A 352     -10.169  19.860   6.376  1.00 77.93           O
ATOM   2720  OE2 GLU A 352      -9.186  21.428   5.142  1.00 77.93           O
ATOM   2721  C   GLU A 352      -5.835  18.830   4.630  1.00 77.93           C
ATOM   2722  O   GLU A 352      -5.623  19.910   4.080  1.00 77.93           O
ATOM   2723  N   GLN A 353      -4.830  18.007   4.992  1.00129.52           N
ATOM   2724  CA  GLN A 353      -3.448  18.387   4.859  1.00129.52           C
ATOM   2725  CB  GLN A 353      -2.473  17.341   5.424  1.00129.52           C
ATOM   2726  CG  GLN A 353      -1.001  17.691   5.186  1.00129.52           C
ATOM   2727  CD  GLN A 353      -0.663  18.936   5.994  1.00129.52           C
ATOM   2728  OE1 GLN A 353      -1.445  19.883   6.060  1.00129.52           O
ATOM   2729  NE2 GLN A 353       0.539  18.934   6.631  1.00129.52           N
ATOM   2730  C   GLN A 353      -3.074  18.574   3.426  1.00129.52           C
ATOM   2731  O   GLN A 353      -2.267  19.446   3.110  1.00129.52           O
ATOM   2732  N   ILE A 354      -3.583  17.705   2.535  1.00 92.66           N
ATOM   2733  CA  ILE A 354      -3.301  17.813   1.133  1.00 92.66           C
ATOM   2734  CB  ILE A 354      -3.797  16.633   0.355  1.00 92.66           C
ATOM   2735  CG2 ILE A 354      -3.041  15.391   0.850  1.00 92.66           C
ATOM   2736  CG1 ILE A 354      -5.323  16.521   0.467  1.00 92.66           C
ATOM   2737  CD1 ILE A 354      -5.930  15.495  -0.485  1.00 92.66           C
ATOM   2738  C   ILE A 354      -3.962  19.044   0.592  1.00 92.66           C
ATOM   2739  O   ILE A 354      -3.380  19.769  -0.213  1.00 92.66           O
ATOM   2740  N   THR A 355      -5.214  19.306   1.015  1.00104.51           N
ATOM   2741  CA  THR A 355      -5.930  20.444   0.514  1.00104.51           C
ATOM   2742  CB  THR A 355      -7.354  20.539   0.990  1.00104.51           C
ATOM   2743  OG1 THR A 355      -7.402  20.721   2.396  1.00104.51           O
ATOM   2744  CG2 THR A 355      -8.090  19.249   0.588  1.00104.51           C
ATOM   2745  C   THR A 355      -5.221  21.684   0.947  1.00104.51           C
ATOM   2746  O   THR A 355      -5.150  22.650   0.195  1.00104.51           O
ATOM   2747  N   LYS A 356      -4.670  21.700   2.173  1.00 62.83           N
ATOM   2748  CA  LYS A 356      -4.018  22.883   2.658  1.00 62.83           C
ATOM   2749  CB  LYS A 356      -3.390  22.692   4.048  1.00 62.83           C
ATOM   2750  CG  LYS A 356      -4.382  22.406   5.174  1.00 62.83           C
ATOM   2751  CD  LYS A 356      -3.697  21.872   6.434  1.00 62.83           C
ATOM   2752  CE  LYS A 356      -4.628  21.731   7.639  1.00 62.83           C
ATOM   2753  NZ  LYS A 356      -4.881  23.060   8.237  1.00 62.83           N
ATOM   2754  C   LYS A 356      -2.875  23.215   1.750  1.00 62.83           C
ATOM   2755  O   LYS A 356      -2.674  24.378   1.400  1.00 62.83           O
ATOM   2756  N   PHE A 357      -2.071  22.200   1.374  1.00 64.37           N
ATOM   2757  CA  PHE A 357      -0.914  22.442   0.560  1.00 64.37           C
ATOM   2758  CB  PHE A 357      -0.004  21.207   0.422  1.00 64.37           C
ATOM   2759  CG  PHE A 357       1.143  21.615  -0.438  1.00 64.37           C
ATOM   2760  CD1 PHE A 357       2.186  22.333   0.096  1.00 64.37           C
ATOM   2761  CD2 PHE A 357       1.180  21.281  -1.773  1.00 64.37           C
ATOM   2762  CE1 PHE A 357       3.248  22.717  -0.688  1.00 64.37           C
ATOM   2763  CE2 PHE A 357       2.238  21.664  -2.562  1.00 64.37           C
ATOM   2764  CZ  PHE A 357       3.276  22.384  -2.020  1.00 64.37           C
ATOM   2765  C   PHE A 357      -1.293  22.869  -0.833  1.00 64.37           C
ATOM   2766  O   PHE A 357      -0.788  23.873  -1.334  1.00 64.37           O
ATOM   2767  N   PHE A 358      -2.184  22.100  -1.497  1.00 86.11           N
ATOM   2768  CA  PHE A 358      -2.603  22.325  -2.863  1.00 86.11           C
ATOM   2769  CB  PHE A 358      -3.266  21.102  -3.519  1.00 86.11           C
ATOM   2770  CG  PHE A 358      -2.158  20.186  -3.912  1.00 86.11           C
ATOM   2771  CD1 PHE A 358      -1.451  20.433  -5.068  1.00 86.11           C
ATOM   2772  CD2 PHE A 358      -1.824  19.093  -3.148  1.00 86.11           C
ATOM   2773  CE1 PHE A 358      -0.423  19.608  -5.456  1.00 86.11           C
ATOM   2774  CE2 PHE A 358      -0.796  18.263  -3.531  1.00 86.11           C
ATOM   2775  CZ  PHE A 358      -0.094  18.520  -4.685  1.00 86.11           C
ATOM   2776  C   PHE A 358      -3.515  23.507  -3.021  1.00 86.11           C
ATOM   2777  O   PHE A 358      -3.520  24.158  -4.064  1.00 86.11           O
ATOM   2778  N   LEU A 359      -4.343  23.783  -2.003  1.00151.42           N
ATOM   2779  CA  LEU A 359      -5.287  24.866  -1.968  1.00151.42           C
ATOM   2780  CB  LEU A 359      -4.713  26.189  -2.501  1.00151.42           C
ATOM   2781  CG  LEU A 359      -5.719  27.351  -2.418  1.00151.42           C
ATOM   2782  CD1 LEU A 359      -6.129  27.622  -0.961  1.00151.42           C
ATOM   2783  CD2 LEU A 359      -5.191  28.606  -3.128  1.00151.42           C
ATOM   2784  C   LEU A 359      -6.528  24.531  -2.745  1.00151.42           C
ATOM   2785  O   LEU A 359      -7.501  25.284  -2.705  1.00151.42           O
ATOM   2786  N   LYS A 360      -6.556  23.381  -3.447  1.00 97.60           N
ATOM   2787  CA  LYS A 360      -7.768  22.978  -4.103  1.00 97.60           C
ATOM   2788  CB  LYS A 360      -7.645  22.834  -5.630  1.00 97.60           C
ATOM   2789  CG  LYS A 360      -7.431  24.162  -6.360  1.00 97.60           C
ATOM   2790  CD  LYS A 360      -7.096  23.993  -7.843  1.00 97.60           C
ATOM   2791  CE  LYS A 360      -5.712  23.394  -8.093  1.00 97.60           C
ATOM   2792  NZ  LYS A 360      -4.664  24.345  -7.661  1.00 97.60           N
ATOM   2793  C   LYS A 360      -8.083  21.621  -3.552  1.00 97.60           C
ATOM   2794  O   LYS A 360      -7.182  20.805  -3.370  1.00 97.60           O
ATOM   2795  N   ASP A 361      -9.375  21.335  -3.282  1.00 40.40           N
ATOM   2796  CA  ASP A 361      -9.724  20.085  -2.665  1.00 40.40           C
ATOM   2797  CB  ASP A 361     -11.208  19.968  -2.272  1.00 40.40           C
ATOM   2798  CG  ASP A 361     -11.446  20.841  -1.046  1.00 40.40           C
ATOM   2799  OD1 ASP A 361     -10.443  21.360  -0.487  1.00 40.40           O
ATOM   2800  OD2 ASP A 361     -12.632  20.991  -0.646  1.00 40.40           O
ATOM   2801  C   ASP A 361      -9.395  18.960  -3.596  1.00 40.40           C
ATOM   2802  O   ASP A 361      -9.525  19.076  -4.813  1.00 40.40           O
ATOM   2803  N   ILE A 362      -8.961  17.825  -3.006  1.00109.26           N
ATOM   2804  CA  ILE A 362      -8.530  16.661  -3.729  1.00109.26           C
ATOM   2805  CB  ILE A 362      -7.624  15.788  -2.910  1.00109.26           C
ATOM   2806  CG2 ILE A 362      -8.497  15.072  -1.865  1.00109.26           C
ATOM   2807  CG1 ILE A 362      -6.817  14.837  -3.806  1.00109.26           C
ATOM   2808  CD1 ILE A 362      -5.541  14.305  -3.155  1.00109.26           C
ATOM   2809  C   ILE A 362      -9.736  15.863  -4.139  1.00109.26           C
ATOM   2810  O   ILE A 362     -10.709  15.774  -3.390  1.00109.26           O
ATOM   2811  N   SER A 363      -9.700  15.274  -5.360  1.00120.68           N
ATOM   2812  CA  SER A 363     -10.839  14.583  -5.912  1.00120.68           C
ATOM   2813  CB  SER A 363     -10.877  14.607  -7.451  1.00120.68           C
ATOM   2814  OG  SER A 363      -9.764  13.902  -7.981  1.00120.68           O
ATOM   2815  C   SER A 363     -10.898  13.140  -5.486  1.00120.68           C
ATOM   2816  O   SER A 363      -9.994  12.345  -5.747  1.00120.68           O
ATOM   2817  N   THR A 364     -11.960  12.851  -4.704  1.00190.55           N
ATOM   2818  CA  THR A 364     -12.500  11.639  -4.137  1.00190.55           C
ATOM   2819  CB  THR A 364     -13.042  11.858  -2.756  1.00190.55           C
ATOM   2820  OG1 THR A 364     -14.127  12.773  -2.796  1.00190.55           O
ATOM   2821  CG2 THR A 364     -11.916  12.415  -1.865  1.00190.55           C
ATOM   2822  C   THR A 364     -13.611  11.019  -4.950  1.00190.55           C
ATOM   2823  O   THR A 364     -14.201  10.038  -4.503  1.00190.55           O
ATOM   2824  N   THR A 365     -13.995  11.598  -6.105  1.00143.16           N
ATOM   2825  CA  THR A 365     -15.209  11.238  -6.801  1.00143.16           C
ATOM   2826  CB  THR A 365     -15.298  11.869  -8.161  1.00143.16           C
ATOM   2827  OG1 THR A 365     -14.234  11.417  -8.985  1.00143.16           O
ATOM   2828  CG2 THR A 365     -15.222  13.397  -8.002  1.00143.16           C
ATOM   2829  C   THR A 365     -15.359   9.750  -6.969  1.00143.16           C
ATOM   2830  O   THR A 365     -16.476   9.245  -6.873  1.00143.16           O
ATOM   2831  N   LEU A 366     -14.277   9.005  -7.259  1.00167.75           N
ATOM   2832  CA  LEU A 366     -14.378   7.571  -7.374  1.00167.75           C
ATOM   2833  CB  LEU A 366     -13.616   6.986  -8.577  1.00167.75           C
ATOM   2834  CG  LEU A 366     -14.186   7.400  -9.945  1.00167.75           C
ATOM   2835  CD1 LEU A 366     -15.620   6.886 -10.130  1.00167.75           C
ATOM   2836  CD2 LEU A 366     -14.049   8.909 -10.181  1.00167.75           C
ATOM   2837  C   LEU A 366     -13.754   6.988  -6.136  1.00167.75           C
ATOM   2838  O   LEU A 366     -12.878   7.605  -5.534  1.00167.75           O
ATOM   2839  N   ASN A 367     -14.185   5.768  -5.737  1.00 86.22           N
ATOM   2840  CA  ASN A 367     -13.740   5.147  -4.514  1.00 86.22           C
ATOM   2841  CB  ASN A 367     -14.511   3.850  -4.203  1.00 86.22           C
ATOM   2842  CG  ASN A 367     -14.259   3.431  -2.761  1.00 86.22           C
ATOM   2843  OD1 ASN A 367     -13.600   4.124  -1.987  1.00 86.22           O
ATOM   2844  ND2 ASN A 367     -14.804   2.243  -2.386  1.00 86.22           N
ATOM   2845  C   ASN A 367     -12.281   4.800  -4.625  1.00 86.22           C
ATOM   2846  O   ASN A 367     -11.868   4.121  -5.554  1.00 86.22           O
ATOM   2847  N   ALA A 368     -11.486   5.213  -3.618  1.00108.12           N
ATOM   2848  CA  ALA A 368     -10.049   5.134  -3.502  1.00108.12           C
ATOM   2849  CB  ALA A 368      -9.529   5.863  -2.253  1.00108.12           C
ATOM   2850  C   ALA A 368      -9.492   3.738  -3.454  1.00108.12           C
ATOM   2851  O   ALA A 368      -8.276   3.586  -3.591  1.00108.12           O
ATOM   2852  N   ASP A 369     -10.273   2.740  -2.994  1.00127.96           N
ATOM   2853  CA  ASP A 369      -9.840   1.367  -3.083  1.00127.96           C
ATOM   2854  CB  ASP A 369     -10.390   0.457  -1.963  1.00127.96           C
ATOM   2855  CG  ASP A 369     -11.907   0.409  -1.987  1.00127.96           C
ATOM   2856  OD1 ASP A 369     -12.516   0.989  -2.922  1.00127.96           O
ATOM   2857  OD2 ASP A 369     -12.477  -0.212  -1.051  1.00127.96           O
ATOM   2858  C   ASP A 369     -10.125   0.765  -4.449  1.00127.96           C
ATOM   2859  O   ASP A 369      -9.541  -0.262  -4.795  1.00127.96           O
ATOM   2860  N   GLU A 370     -11.166   1.272  -5.155  1.00109.52           N
ATOM   2861  CA  GLU A 370     -11.625   0.877  -6.473  1.00109.52           C
ATOM   2862  CB  GLU A 370     -13.133   1.122  -6.609  1.00109.52           C
ATOM   2863  CG  GLU A 370     -13.942   0.413  -5.525  1.00109.52           C
ATOM   2864  CD  GLU A 370     -15.407   0.758  -5.734  1.00109.52           C
ATOM   2865  OE1 GLU A 370     -15.727   1.365  -6.791  1.00109.52           O
ATOM   2866  OE2 GLU A 370     -16.224   0.426  -4.834  1.00109.52           O
ATOM   2867  C   GLU A 370     -10.991   1.589  -7.656  1.00109.52           C
ATOM   2868  O   GLU A 370     -10.758   0.990  -8.706  1.00109.52           O
ATOM   2869  N   ALA A 371     -10.691   2.894  -7.509  1.00 64.05           N
ATOM   2870  CA  ALA A 371     -10.401   3.788  -8.602  1.00 64.05           C
ATOM   2871  CB  ALA A 371     -10.043   5.208  -8.126  1.00 64.05           C
ATOM   2872  C   ALA A 371      -9.257   3.294  -9.430  1.00 64.05           C
ATOM   2873  O   ALA A 371      -9.328   3.301 -10.658  1.00 64.05           O
ATOM   2874  N   VAL A 372      -8.187   2.823  -8.778  1.00140.08           N
ATOM   2875  CA  VAL A 372      -7.012   2.361  -9.451  1.00140.08           C
ATOM   2876  CB  VAL A 372      -5.894   2.043  -8.497  1.00140.08           C
ATOM   2877  CG1 VAL A 372      -6.409   1.070  -7.427  1.00140.08           C
ATOM   2878  CG2 VAL A 372      -4.689   1.529  -9.302  1.00140.08           C
ATOM   2879  C   VAL A 372      -7.348   1.161 -10.304  1.00140.08           C
ATOM   2880  O   VAL A 372      -6.628   0.867 -11.257  1.00140.08           O
ATOM   2881  N   ALA A 373      -8.364   0.365  -9.903  1.00 60.16           N
ATOM   2882  CA  ALA A 373      -8.894  -0.745 -10.662  1.00 60.16           C
ATOM   2883  CB  ALA A 373      -9.837  -1.631  -9.828  1.00 60.16           C
ATOM   2884  C   ALA A 373      -9.678  -0.244 -11.845  1.00 60.16           C
ATOM   2885  O   ALA A 373      -9.647  -0.831 -12.927  1.00 60.16           O
ATOM   2886  N   ARG A 374     -10.443   0.848 -11.643  1.00117.44           N
ATOM   2887  CA  ARG A 374     -11.245   1.436 -12.679  1.00117.44           C
ATOM   2888  CB  ARG A 374     -12.038   2.661 -12.200  1.00117.44           C
ATOM   2889  CG  ARG A 374     -12.891   3.290 -13.302  1.00117.44           C
ATOM   2890  CD  ARG A 374     -13.412   4.686 -12.958  1.00117.44           C
ATOM   2891  NE  ARG A 374     -14.154   5.187 -14.148  1.00117.44           N
ATOM   2892  CZ  ARG A 374     -13.482   5.818 -15.156  1.00117.44           C
ATOM   2893  NH1 ARG A 374     -12.126   5.959 -15.098  1.00117.44           N
ATOM   2894  NH2 ARG A 374     -14.167   6.298 -16.235  1.00117.44           N
ATOM   2895  C   ARG A 374     -10.289   1.914 -13.724  1.00117.44           C
ATOM   2896  O   ARG A 374     -10.581   1.893 -14.918  1.00117.44           O
ATOM   2897  N   GLY A 375      -9.113   2.379 -13.271  1.00 48.79           N
ATOM   2898  CA  GLY A 375      -8.068   2.846 -14.128  1.00 48.79           C
ATOM   2899  C   GLY A 375      -7.617   1.714 -15.004  1.00 48.79           C
ATOM   2900  O   GLY A 375      -7.124   1.940 -16.106  1.00 48.79           O
ATOM   2901  N   CYS A 376      -7.628   0.476 -14.475  1.00 90.44           N
ATOM   2902  CA  CYS A 376      -7.287  -0.677 -15.258  1.00 90.44           C
ATOM   2903  CB  CYS A 376      -7.034  -1.901 -14.375  1.00 90.44           C
ATOM   2904  SG  CYS A 376      -6.231  -3.229 -15.301  1.00 90.44           S
ATOM   2905  C   CYS A 376      -8.409  -1.003 -16.210  1.00 90.44           C
ATOM   2906  O   CYS A 376      -8.186  -1.290 -17.386  1.00 90.44           O
ATOM   2907  N   ALA A 377      -9.662  -0.950 -15.711  1.00 50.61           N
ATOM   2908  CA  ALA A 377     -10.827  -1.335 -16.460  1.00 50.61           C
ATOM   2909  CB  ALA A 377     -12.115  -1.272 -15.620  1.00 50.61           C
ATOM   2910  C   ALA A 377     -11.031  -0.456 -17.660  1.00 50.61           C
ATOM   2911  O   ALA A 377     -11.367  -0.956 -18.733  1.00 50.61           O
ATOM   2912  N   LEU A 378     -10.850   0.874 -17.521  1.00169.77           N
ATOM   2913  CA  LEU A 378     -11.128   1.756 -18.622  1.00169.77           C
ATOM   2914  CB  LEU A 378     -11.208   3.261 -18.259  1.00169.77           C
ATOM   2915  CG  LEU A 378      -9.931   4.121 -18.388  1.00169.77           C
ATOM   2916  CD1 LEU A 378      -8.785   3.570 -17.539  1.00169.77           C
ATOM   2917  CD2 LEU A 378      -9.553   4.406 -19.852  1.00169.77           C
ATOM   2918  C   LEU A 378     -10.142   1.531 -19.728  1.00169.77           C
ATOM   2919  O   LEU A 378     -10.474   1.724 -20.896  1.00169.77           O
ATOM   2920  N   GLN A 379      -8.873   1.219 -19.396  1.00152.60           N
ATOM   2921  CA  GLN A 379      -7.902   0.926 -20.414  1.00152.60           C
ATOM   2922  CB  GLN A 379      -6.466   0.798 -19.879  1.00152.60           C
ATOM   2923  CG  GLN A 379      -5.791   2.129 -19.565  1.00152.60           C
ATOM   2924  CD  GLN A 379      -5.406   2.774 -20.891  1.00152.60           C
ATOM   2925  OE1 GLN A 379      -4.766   2.147 -21.734  1.00152.60           O
ATOM   2926  NE2 GLN A 379      -5.809   4.058 -21.085  1.00152.60           N
ATOM   2927  C   GLN A 379      -8.213  -0.394 -21.036  1.00152.60           C
ATOM   2928  O   GLN A 379      -8.241  -0.538 -22.257  1.00152.60           O
ATOM   2929  N   CYS A 380      -8.464  -1.403 -20.186  1.00118.72           N
ATOM   2930  CA  CYS A 380      -8.651  -2.725 -20.679  1.00118.72           C
ATOM   2931  CB  CYS A 380      -8.759  -3.782 -19.563  1.00118.72           C
ATOM   2932  SG  CYS A 380     -10.221  -3.575 -18.503  1.00118.72           S
ATOM   2933  C   CYS A 380      -9.867  -2.829 -21.538  1.00118.72           C
ATOM   2934  O   CYS A 380      -9.752  -3.312 -22.655  1.00118.72           O
ATOM   2935  N   ALA A 381     -11.060  -2.395 -21.072  1.00 96.04           N
ATOM   2936  CA  ALA A 381     -12.220  -2.730 -21.859  1.00 96.04           C
ATOM   2937  CB  ALA A 381     -13.533  -2.453 -21.106  1.00 96.04           C
ATOM   2938  C   ALA A 381     -12.343  -2.053 -23.196  1.00 96.04           C
ATOM   2939  O   ALA A 381     -12.083  -2.669 -24.227  1.00 96.04           O
ATOM   2940  N   ILE A 382     -12.662  -0.741 -23.216  1.00115.97           N
ATOM   2941  CA  ILE A 382     -12.931  -0.085 -24.468  1.00115.97           C
ATOM   2942  CB  ILE A 382     -13.706   1.197 -24.299  1.00115.97           C
ATOM   2943  CG2 ILE A 382     -12.885   2.188 -23.456  1.00115.97           C
ATOM   2944  CG1 ILE A 382     -14.146   1.731 -25.670  1.00115.97           C
ATOM   2945  CD1 ILE A 382     -15.184   2.848 -25.581  1.00115.97           C
ATOM   2946  C   ILE A 382     -11.682   0.196 -25.232  1.00115.97           C
ATOM   2947  O   ILE A 382     -11.572  -0.117 -26.417  1.00115.97           O
ATOM   2948  N   LEU A 383     -10.695   0.792 -24.546  1.00 61.57           N
ATOM   2949  CA  LEU A 383      -9.506   1.238 -25.198  1.00 61.57           C
ATOM   2950  CB  LEU A 383      -8.571   2.021 -24.263  1.00 61.57           C
ATOM   2951  CG  LEU A 383      -7.289   2.512 -24.963  1.00 61.57           C
ATOM   2952  CD1 LEU A 383      -7.616   3.554 -26.042  1.00 61.57           C
ATOM   2953  CD2 LEU A 383      -6.246   3.019 -23.954  1.00 61.57           C
ATOM   2954  C   LEU A 383      -8.736   0.073 -25.715  1.00 61.57           C
ATOM   2955  O   LEU A 383      -8.266   0.096 -26.847  1.00 61.57           O
ATOM   2956  N   SER A 384      -8.567  -0.980 -24.899  1.00 94.64           N
ATOM   2957  CA  SER A 384      -7.765  -2.078 -25.343  1.00 94.64           C
ATOM   2958  CB  SER A 384      -7.405  -3.055 -24.206  1.00 94.64           C
ATOM   2959  OG  SER A 384      -6.588  -2.398 -23.247  1.00 94.64           O
ATOM   2960  C   SER A 384      -8.419  -2.808 -26.475  1.00 94.64           C
ATOM   2961  O   SER A 384      -7.744  -2.973 -27.485  1.00 94.64           O
ATOM   2962  N   PRO A 385      -9.619  -3.350 -26.399  1.00151.99           N
ATOM   2963  CA  PRO A 385     -10.163  -3.889 -27.617  1.00151.99           C
ATOM   2964  CD  PRO A 385      -9.968  -4.219 -25.291  1.00151.99           C
ATOM   2965  CB  PRO A 385     -11.117  -5.026 -27.241  1.00151.99           C
ATOM   2966  CG  PRO A 385     -11.262  -4.919 -25.720  1.00151.99           C
ATOM   2967  C   PRO A 385     -10.722  -2.989 -28.673  1.00151.99           C
ATOM   2968  O   PRO A 385     -10.299  -3.097 -29.822  1.00151.99           O
ATOM   2969  N   ALA A 386     -11.658  -2.086 -28.317  1.00 36.49           N
ATOM   2970  CA  ALA A 386     -12.324  -1.358 -29.361  1.00 36.49           C
ATOM   2971  CB  ALA A 386     -13.488  -0.498 -28.838  1.00 36.49           C
ATOM   2972  C   ALA A 386     -11.376  -0.448 -30.057  1.00 36.49           C
ATOM   2973  O   ALA A 386     -11.214  -0.503 -31.275  1.00 36.49           O
ATOM   2974  N   PHE A 387     -10.704   0.412 -29.276  1.00 46.45           N
ATOM   2975  CA  PHE A 387      -9.767   1.331 -29.837  1.00 46.45           C
ATOM   2976  CB  PHE A 387      -9.308   2.405 -28.837  1.00 46.45           C
ATOM   2977  CG  PHE A 387     -10.461   3.319 -28.607  1.00 46.45           C
ATOM   2978  CD1 PHE A 387     -11.452   2.992 -27.710  1.00 46.45           C
ATOM   2979  CD2 PHE A 387     -10.549   4.511 -29.290  1.00 46.45           C
ATOM   2980  CE1 PHE A 387     -12.515   3.839 -27.501  1.00 46.45           C
ATOM   2981  CE2 PHE A 387     -11.609   5.362 -29.084  1.00 46.45           C
ATOM   2982  CZ  PHE A 387     -12.595   5.027 -28.188  1.00 46.45           C
ATOM   2983  C   PHE A 387      -8.570   0.557 -30.247  1.00 46.45           C
ATOM   2984  O   PHE A 387      -7.997   0.786 -31.312  1.00 46.45           O
ATOM   2985  N   LYS A 388      -8.214  -0.422 -29.394  1.00197.50           N
ATOM   2986  CA  LYS A 388      -7.000  -1.170 -29.480  1.00197.50           C
ATOM   2987  CB  LYS A 388      -7.039  -2.285 -30.543  1.00197.50           C
ATOM   2988  CG  LYS A 388      -7.233  -1.767 -31.970  1.00197.50           C
ATOM   2989  CD  LYS A 388      -6.982  -2.822 -33.049  1.00197.50           C
ATOM   2990  CE  LYS A 388      -8.059  -3.907 -33.098  1.00197.50           C
ATOM   2991  NZ  LYS A 388      -7.746  -4.883 -34.165  1.00197.50           N
ATOM   2992  C   LYS A 388      -5.920  -0.206 -29.839  1.00197.50           C
ATOM   2993  O   LYS A 388      -4.999  -0.550 -30.572  1.00197.50           O
ATOM   2994  N   VAL A 389      -5.971   1.005 -29.244  1.00126.13           N
ATOM   2995  CA  VAL A 389      -5.062   2.064 -29.575  1.00126.13           C
ATOM   2996  CB  VAL A 389      -5.344   3.349 -28.849  1.00126.13           C
ATOM   2997  CG1 VAL A 389      -5.012   3.149 -27.360  1.00126.13           C
ATOM   2998  CG2 VAL A 389      -4.558   4.485 -29.527  1.00126.13           C
ATOM   2999  C   VAL A 389      -3.676   1.643 -29.223  1.00126.13           C
ATOM   3000  O   VAL A 389      -3.442   1.000 -28.201  1.00126.13           O
ATOM   3001  N   ARG A 390      -2.718   1.991 -30.104  1.00140.90           N
ATOM   3002  CA  ARG A 390      -1.343   1.646 -29.902  1.00140.90           C
ATOM   3003  CB  ARG A 390      -0.946   0.321 -30.575  1.00140.90           C
ATOM   3004  CG  ARG A 390      -1.663  -0.907 -30.013  1.00140.90           C
ATOM   3005  CD  ARG A 390      -1.547  -2.136 -30.916  1.00140.90           C
ATOM   3006  NE  ARG A 390      -0.168  -2.683 -30.780  1.00140.90           N
ATOM   3007  CZ  ARG A 390       0.098  -3.615 -29.820  1.00140.90           C
ATOM   3008  NH1 ARG A 390      -0.895  -4.027 -28.978  1.00140.90           N
ATOM   3009  NH2 ARG A 390       1.352  -4.140 -29.707  1.00140.90           N
ATOM   3010  C   ARG A 390      -0.513   2.704 -30.552  1.00140.90           C
ATOM   3011  O   ARG A 390      -0.984   3.417 -31.438  1.00140.90           O
ATOM   3012  N   GLU A 391       0.752   2.830 -30.099  1.00 51.99           N
ATOM   3013  CA  GLU A 391       1.683   3.775 -30.647  1.00 51.99           C
ATOM   3014  CB  GLU A 391       1.943   4.969 -29.719  1.00 51.99           C
ATOM   3015  CG  GLU A 391       0.711   5.852 -29.523  1.00 51.99           C
ATOM   3016  CD  GLU A 391       1.052   6.924 -28.498  1.00 51.99           C
ATOM   3017  OE1 GLU A 391       2.190   6.892 -27.958  1.00 51.99           O
ATOM   3018  OE2 GLU A 391       0.173   7.787 -28.238  1.00 51.99           O
ATOM   3019  C   GLU A 391       2.982   3.051 -30.797  1.00 51.99           C
ATOM   3020  O   GLU A 391       3.335   2.249 -29.936  1.00 51.99           O
ATOM   3021  N   PHE A 392       3.729   3.303 -31.893  1.00120.80           N
ATOM   3022  CA  PHE A 392       4.969   2.596 -32.069  1.00120.80           C
ATOM   3023  CB  PHE A 392       4.815   1.180 -32.661  1.00120.80           C
ATOM   3024  CG  PHE A 392       4.087   0.303 -31.701  1.00120.80           C
ATOM   3025  CD1 PHE A 392       2.713   0.236 -31.726  1.00120.80           C
ATOM   3026  CD2 PHE A 392       4.770  -0.445 -30.770  1.00120.80           C
ATOM   3027  CE1 PHE A 392       2.033  -0.570 -30.844  1.00120.80           C
ATOM   3028  CE2 PHE A 392       4.095  -1.253 -29.886  1.00120.80           C
ATOM   3029  CZ  PHE A 392       2.723  -1.319 -29.922  1.00120.80           C
ATOM   3030  C   PHE A 392       5.834   3.329 -33.054  1.00120.80           C
ATOM   3031  O   PHE A 392       5.531   4.443 -33.479  1.00120.80           O
ATOM   3032  N   SER A 393       6.956   2.679 -33.437  1.00 50.68           N
ATOM   3033  CA  SER A 393       7.932   3.213 -34.347  1.00 50.68           C
ATOM   3034  CB  SER A 393       9.317   3.405 -33.706  1.00 50.68           C
ATOM   3035  OG  SER A 393       9.855   2.147 -33.326  1.00 50.68           O
ATOM   3036  C   SER A 393       8.095   2.219 -35.458  1.00 50.68           C
ATOM   3037  O   SER A 393       7.256   1.336 -35.626  1.00 50.68           O
ATOM   3038  N   ILE A 394       9.176   2.347 -36.261  1.00157.46           N
ATOM   3039  CA  ILE A 394       9.357   1.481 -37.397  1.00157.46           C
ATOM   3040  CB  ILE A 394       9.680   2.220 -38.665  1.00157.46           C
ATOM   3041  CG2 ILE A 394      10.014   1.182 -39.747  1.00157.46           C
ATOM   3042  CG1 ILE A 394       8.528   3.165 -39.049  1.00157.46           C
ATOM   3043  CD1 ILE A 394       8.363   4.351 -38.098  1.00157.46           C
ATOM   3044  C   ILE A 394      10.498   0.540 -37.146  1.00157.46           C
ATOM   3045  O   ILE A 394      11.578   0.950 -36.726  1.00157.46           O
ATOM   3046  N   THR A 395      10.261  -0.769 -37.385  1.00141.80           N
ATOM   3047  CA  THR A 395      11.262  -1.791 -37.225  1.00141.80           C
ATOM   3048  CB  THR A 395      11.420  -2.290 -35.814  1.00141.80           C
ATOM   3049  OG1 THR A 395      10.235  -2.927 -35.364  1.00141.80           O
ATOM   3050  CG2 THR A 395      11.751  -1.097 -34.904  1.00141.80           C
ATOM   3051  C   THR A 395      10.857  -2.955 -38.084  1.00141.80           C
ATOM   3052  O   THR A 395      10.327  -2.752 -39.177  1.00141.80           O
ATOM   3053  N   ASP A 396      11.137  -4.208 -37.632  1.00 99.21           N
ATOM   3054  CA  ASP A 396      10.755  -5.382 -38.390  1.00 99.21           C
ATOM   3055  CB  ASP A 396      11.931  -6.017 -39.156  1.00 99.21           C
ATOM   3056  CG  ASP A 396      12.333  -5.101 -40.299  1.00 99.21           C
ATOM   3057  OD1 ASP A 396      11.418  -4.636 -41.028  1.00 99.21           O
ATOM   3058  OD2 ASP A 396      13.558  -4.848 -40.456  1.00 99.21           O
ATOM   3059  C   ASP A 396      10.262  -6.481 -37.468  1.00 99.21           C
ATOM   3060  O   ASP A 396      10.933  -7.500 -37.335  1.00 99.21           O
ATOM   3061  N   LEU A 397       9.144  -6.281 -36.735  1.00112.73           N
ATOM   3062  CA  LEU A 397       8.529  -7.249 -35.852  1.00112.73           C
ATOM   3063  CB  LEU A 397       7.723  -6.557 -34.741  1.00112.73           C
ATOM   3064  CG  LEU A 397       7.039  -7.532 -33.765  1.00112.73           C
ATOM   3065  CD1 LEU A 397       8.072  -8.378 -33.006  1.00112.73           C
ATOM   3066  CD2 LEU A 397       6.077  -6.788 -32.823  1.00112.73           C
ATOM   3067  C   LEU A 397       7.610  -8.279 -36.472  1.00112.73           C
ATOM   3068  O   LEU A 397       7.811  -9.479 -36.288  1.00112.73           O
ATOM   3069  N   VAL A 398       6.603  -7.827 -37.261  1.00 96.24           N
ATOM   3070  CA  VAL A 398       5.288  -8.436 -37.211  1.00 96.24           C
ATOM   3071  CB  VAL A 398       4.229  -7.463 -36.768  1.00 96.24           C
ATOM   3072  CG1 VAL A 398       2.853  -8.138 -36.868  1.00 96.24           C
ATOM   3073  CG2 VAL A 398       4.575  -6.964 -35.355  1.00 96.24           C
ATOM   3074  C   VAL A 398       4.857  -8.959 -38.550  1.00 96.24           C
ATOM   3075  O   VAL A 398       5.072  -8.352 -39.592  1.00 96.24           O
ATOM   3076  N   PRO A 399       4.113 -10.027 -38.488  1.00219.91           N
ATOM   3077  CA  PRO A 399       3.738 -10.808 -39.643  1.00219.91           C
ATOM   3078  CD  PRO A 399       4.151 -10.843 -37.284  1.00219.91           C
ATOM   3079  CB  PRO A 399       3.181 -12.121 -39.096  1.00219.91           C
ATOM   3080  CG  PRO A 399       3.880 -12.284 -37.740  1.00219.91           C
ATOM   3081  C   PRO A 399       2.838 -10.215 -40.684  1.00219.91           C
ATOM   3082  O   PRO A 399       2.644  -9.001 -40.744  1.00219.91           O
ATOM   3083  N   TYR A 400       2.377 -11.134 -41.555  1.00182.36           N
ATOM   3084  CA  TYR A 400       1.488 -11.073 -42.675  1.00182.36           C
ATOM   3085  CB  TYR A 400       0.028 -11.242 -42.231  1.00182.36           C
ATOM   3086  CG  TYR A 400       0.130 -12.476 -41.404  1.00182.36           C
ATOM   3087  CD1 TYR A 400       0.090 -13.731 -41.967  1.00182.36           C
ATOM   3088  CD2 TYR A 400       0.304 -12.357 -40.046  1.00182.36           C
ATOM   3089  CE1 TYR A 400       0.212 -14.852 -41.177  1.00182.36           C
ATOM   3090  CE2 TYR A 400       0.427 -13.471 -39.251  1.00182.36           C
ATOM   3091  CZ  TYR A 400       0.381 -14.720 -39.818  1.00182.36           C
ATOM   3092  OH  TYR A 400       0.512 -15.860 -39.000  1.00182.36           O
ATOM   3093  C   TYR A 400       1.664  -9.839 -43.498  1.00182.36           C
ATOM   3094  O   TYR A 400       1.525  -8.712 -43.030  1.00182.36           O
ATOM   3095  N   SER A 401       1.950 -10.063 -44.796  1.00116.37           N
ATOM   3096  CA  SER A 401       2.211  -9.017 -45.738  1.00116.37           C
ATOM   3097  CB  SER A 401       3.059  -9.491 -46.932  1.00116.37           C
ATOM   3098  OG  SER A 401       2.439 -10.602 -47.563  1.00116.37           O
ATOM   3099  C   SER A 401       0.933  -8.416 -46.254  1.00116.37           C
ATOM   3100  O   SER A 401      -0.143  -9.000 -46.124  1.00116.37           O
ATOM   3101  N   ILE A 402       1.052  -7.198 -46.839  1.00 77.92           N
ATOM   3102  CA  ILE A 402      -0.025  -6.441 -47.427  1.00 77.92           C
ATOM   3103  CB  ILE A 402      -0.243  -5.091 -46.805  1.00 77.92           C
ATOM   3104  CG2 ILE A 402      -1.235  -4.316 -47.688  1.00 77.92           C
ATOM   3105  CG1 ILE A 402      -0.702  -5.234 -45.343  1.00 77.92           C
ATOM   3106  CD1 ILE A 402      -0.720  -3.915 -44.570  1.00 77.92           C
ATOM   3107  C   ILE A 402       0.327  -6.223 -48.868  1.00 77.92           C
ATOM   3108  O   ILE A 402       1.471  -5.909 -49.201  1.00 77.92           O
ATOM   3109  N   THR A 403      -0.684  -6.354 -49.752  1.00105.66           N
ATOM   3110  CA  THR A 403      -0.415  -6.478 -51.155  1.00105.66           C
ATOM   3111  CB  THR A 403      -0.161  -7.957 -51.351  1.00105.66           C
ATOM   3112  OG1 THR A 403       1.032  -8.325 -50.676  1.00105.66           O
ATOM   3113  CG2 THR A 403      -0.154  -8.419 -52.803  1.00105.66           C
ATOM   3114  C   THR A 403      -1.610  -6.052 -51.976  1.00105.66           C
ATOM   3115  O   THR A 403      -2.680  -5.761 -51.442  1.00105.66           O
ATOM   3116  N   LEU A 404      -1.424  -5.975 -53.319  1.00 74.75           N
ATOM   3117  CA  LEU A 404      -2.471  -5.658 -54.251  1.00 74.75           C
ATOM   3118  CB  LEU A 404      -2.280  -4.305 -54.956  1.00 74.75           C
ATOM   3119  CG  LEU A 404      -2.314  -3.105 -53.994  1.00 74.75           C
ATOM   3120  CD1 LEU A 404      -2.120  -1.776 -54.747  1.00 74.75           C
ATOM   3121  CD2 LEU A 404      -3.585  -3.123 -53.128  1.00 74.75           C
ATOM   3122  C   LEU A 404      -2.476  -6.704 -55.323  1.00 74.75           C
ATOM   3123  O   LEU A 404      -1.466  -7.361 -55.575  1.00 74.75           O
ATOM   3124  N   ARG A 405      -3.638  -6.900 -55.979  1.00167.33           N
ATOM   3125  CA  ARG A 405      -3.697  -7.874 -57.027  1.00167.33           C
ATOM   3126  CB  ARG A 405      -5.115  -8.362 -57.366  1.00167.33           C
ATOM   3127  CG  ARG A 405      -6.054  -7.247 -57.827  1.00167.33           C
ATOM   3128  CD  ARG A 405      -7.357  -7.770 -58.433  1.00167.33           C
ATOM   3129  NE  ARG A 405      -7.930  -8.765 -57.483  1.00167.33           N
ATOM   3130  CZ  ARG A 405      -9.088  -9.414 -57.803  1.00167.33           C
ATOM   3131  NH1 ARG A 405      -9.721  -9.133 -58.980  1.00167.33           N
ATOM   3132  NH2 ARG A 405      -9.609 -10.345 -56.952  1.00167.33           N
ATOM   3133  C   ARG A 405      -3.134  -7.250 -58.260  1.00167.33           C
ATOM   3134  O   ARG A 405      -3.341  -6.065 -58.522  1.00167.33           O
ATOM   3135  N   TRP A 406      -2.393  -8.046 -59.051  1.00 85.65           N
ATOM   3136  CA  TRP A 406      -1.828  -7.521 -60.255  1.00 85.65           C
ATOM   3137  CB  TRP A 406      -0.305  -7.722 -60.384  1.00 85.65           C
ATOM   3138  CG  TRP A 406       0.185  -9.151 -60.346  1.00 85.65           C
ATOM   3139  CD2 TRP A 406       1.574  -9.499 -60.238  1.00 85.65           C
ATOM   3140  CD1 TRP A 406      -0.507 -10.325 -60.391  1.00 85.65           C
ATOM   3141  NE1 TRP A 406       0.367 -11.387 -60.319  1.00 85.65           N
ATOM   3142  CE2 TRP A 406       1.650 -10.891 -60.224  1.00 85.65           C
ATOM   3143  CE3 TRP A 406       2.693  -8.721 -60.151  1.00 85.65           C
ATOM   3144  CZ2 TRP A 406       2.853 -11.529 -60.122  1.00 85.65           C
ATOM   3145  CZ3 TRP A 406       3.905  -9.368 -60.056  1.00 85.65           C
ATOM   3146  CH2 TRP A 406       3.983 -10.744 -60.041  1.00 85.65           C
ATOM   3147  C   TRP A 406      -2.505  -8.217 -61.388  1.00 85.65           C
ATOM   3148  O   TRP A 406      -3.194  -9.213 -61.187  1.00 85.65           O
ATOM   3149  N   LYS A 407      -2.336  -7.685 -62.613  1.00176.40           N
ATOM   3150  CA  LYS A 407      -3.006  -8.182 -63.779  1.00176.40           C
ATOM   3151  CB  LYS A 407      -2.978  -7.233 -64.993  1.00176.40           C
ATOM   3152  CG  LYS A 407      -1.613  -7.238 -65.699  1.00176.40           C
ATOM   3153  CD  LYS A 407      -1.628  -6.732 -67.147  1.00176.40           C
ATOM   3154  CE  LYS A 407      -0.251  -6.763 -67.822  1.00176.40           C
ATOM   3155  NZ  LYS A 407       0.222  -8.159 -67.968  1.00176.40           N
ATOM   3156  C   LYS A 407      -2.334  -9.411 -64.288  1.00176.40           C
ATOM   3157  O   LYS A 407      -1.352  -9.902 -63.734  1.00176.40           O
ATOM   3158  N   THR A 408      -2.954  -9.955 -65.353  1.00254.26           N
ATOM   3159  CA  THR A 408      -2.498 -11.055 -66.145  1.00254.26           C
ATOM   3160  CB  THR A 408      -3.016 -12.380 -65.696  1.00254.26           C
ATOM   3161  OG1 THR A 408      -4.436 -12.378 -65.719  1.00254.26           O
ATOM   3162  CG2 THR A 408      -2.478 -12.670 -64.285  1.00254.26           C
ATOM   3163  C   THR A 408      -3.079 -10.793 -67.495  1.00254.26           C
ATOM   3164  O   THR A 408      -3.700  -9.753 -67.706  1.00254.26           O
ATOM   3165  N   SER A 409      -2.881 -11.709 -68.462  1.00105.36           N
ATOM   3166  CA  SER A 409      -3.487 -11.459 -69.737  1.00105.36           C
ATOM   3167  CB  SER A 409      -3.272 -12.572 -70.773  1.00105.36           C
ATOM   3168  OG  SER A 409      -3.909 -12.229 -71.995  1.00105.36           O
ATOM   3169  C   SER A 409      -4.949 -11.421 -69.494  1.00105.36           C
ATOM   3170  O   SER A 409      -5.652 -10.528 -69.964  1.00105.36           O
ATOM   3171  N   PHE A 410      -5.438 -12.401 -68.718  1.00205.49           N
ATOM   3172  CA  PHE A 410      -6.835 -12.437 -68.443  1.00205.49           C
ATOM   3173  CB  PHE A 410      -7.304 -13.710 -67.715  1.00205.49           C
ATOM   3174  CG  PHE A 410      -8.796 -13.696 -67.700  1.00205.49           C
ATOM   3175  CD1 PHE A 410      -9.507 -14.022 -68.834  1.00205.49           C
ATOM   3176  CD2 PHE A 410      -9.487 -13.374 -66.556  1.00205.49           C
ATOM   3177  CE1 PHE A 410     -10.883 -14.014 -68.827  1.00205.49           C
ATOM   3178  CE2 PHE A 410     -10.862 -13.364 -66.540  1.00205.49           C
ATOM   3179  CZ  PHE A 410     -11.562 -13.683 -67.678  1.00205.49           C
ATOM   3180  C   PHE A 410      -7.094 -11.261 -67.576  1.00205.49           C
ATOM   3181  O   PHE A 410      -6.212 -10.796 -66.856  1.00205.49           O
ATOM   3182  N   GLU A 411      -8.321 -10.731 -67.646  1.00102.09           N
ATOM   3183  CA  GLU A 411      -8.632  -9.557 -66.897  1.00102.09           C
ATOM   3184  CB  GLU A 411     -10.088  -9.099 -67.076  1.00102.09           C
ATOM   3185  CG  GLU A 411     -10.377  -8.549 -68.471  1.00102.09           C
ATOM   3186  CD  GLU A 411      -9.695  -7.193 -68.567  1.00102.09           C
ATOM   3187  OE1 GLU A 411      -9.206  -6.706 -67.513  1.00102.09           O
ATOM   3188  OE2 GLU A 411      -9.651  -6.627 -69.692  1.00102.09           O
ATOM   3189  C   GLU A 411      -8.443  -9.866 -65.454  1.00102.09           C
ATOM   3190  O   GLU A 411      -7.975  -9.022 -64.692  1.00102.09           O
ATOM   3191  N   ASP A 412      -8.787 -11.099 -65.043  1.00 44.92           N
ATOM   3192  CA  ASP A 412      -8.739 -11.404 -63.649  1.00 44.92           C
ATOM   3193  CB  ASP A 412      -9.136 -12.857 -63.337  1.00 44.92           C
ATOM   3194  CG  ASP A 412     -10.634 -13.004 -63.577  1.00 44.92           C
ATOM   3195  OD1 ASP A 412     -11.306 -11.961 -63.803  1.00 44.92           O
ATOM   3196  OD2 ASP A 412     -11.127 -14.163 -63.530  1.00 44.92           O
ATOM   3197  C   ASP A 412      -7.366 -11.175 -63.106  1.00 44.92           C
ATOM   3198  O   ASP A 412      -7.231 -10.309 -62.248  1.00 44.92           O
ATOM   3199  N   GLY A 413      -6.319 -11.864 -63.632  1.00111.51           N
ATOM   3200  CA  GLY A 413      -4.997 -11.737 -63.070  1.00111.51           C
ATOM   3201  C   GLY A 413      -5.157 -11.988 -61.604  1.00111.51           C
ATOM   3202  O   GLY A 413      -5.301 -13.125 -61.161  1.00111.51           O
ATOM   3203  N   SER A 414      -5.159 -10.897 -60.820  1.00239.35           N
ATOM   3204  CA  SER A 414      -5.419 -10.918 -59.416  1.00239.35           C
ATOM   3205  CB  SER A 414      -6.843 -11.409 -59.088  1.00239.35           C
ATOM   3206  OG  SER A 414      -7.075 -11.367 -57.688  1.00239.35           O
ATOM   3207  C   SER A 414      -4.429 -11.751 -58.670  1.00239.35           C
ATOM   3208  O   SER A 414      -4.803 -12.572 -57.835  1.00239.35           O
ATOM   3209  N   GLY A 415      -3.126 -11.545 -58.942  1.00 73.83           N
ATOM   3210  CA  GLY A 415      -2.119 -12.232 -58.185  1.00 73.83           C
ATOM   3211  C   GLY A 415      -1.580 -11.218 -57.238  1.00 73.83           C
ATOM   3212  O   GLY A 415      -1.470 -10.043 -57.586  1.00 73.83           O
ATOM   3213  N   GLU A 416      -1.216 -11.645 -56.013  1.00160.89           N
ATOM   3214  CA  GLU A 416      -0.797 -10.674 -55.047  1.00160.89           C
ATOM   3215  CB  GLU A 416      -0.831 -11.173 -53.586  1.00160.89           C
ATOM   3216  CG  GLU A 416       0.377 -12.013 -53.153  1.00160.89           C
ATOM   3217  CD  GLU A 416       0.193 -13.463 -53.570  1.00160.89           C
ATOM   3218  OE1 GLU A 416      -0.821 -13.762 -54.250  1.00160.89           O
ATOM   3219  OE2 GLU A 416       1.066 -14.297 -53.208  1.00160.89           O
ATOM   3220  C   GLU A 416       0.608 -10.239 -55.322  1.00160.89           C
ATOM   3221  O   GLU A 416       1.510 -11.061 -55.466  1.00160.89           O
ATOM   3222  N   CYS A 417       0.806  -8.907 -55.400  1.00127.73           N
ATOM   3223  CA  CYS A 417       2.096  -8.285 -55.503  1.00127.73           C
ATOM   3224  CB  CYS A 417       2.220  -7.361 -56.724  1.00127.73           C
ATOM   3225  SG  CYS A 417       0.888  -6.127 -56.798  1.00127.73           S
ATOM   3226  C   CYS A 417       2.225  -7.451 -54.254  1.00127.73           C
ATOM   3227  O   CYS A 417       1.415  -6.556 -54.013  1.00127.73           O
ATOM   3228  N   GLU A 418       3.275  -7.697 -53.441  1.00163.35           N
ATOM   3229  CA  GLU A 418       3.336  -7.127 -52.115  1.00163.35           C
ATOM   3230  CB  GLU A 418       4.117  -8.010 -51.127  1.00163.35           C
ATOM   3231  CG  GLU A 418       5.571  -8.250 -51.537  1.00163.35           C
ATOM   3232  CD  GLU A 418       5.581  -9.223 -52.708  1.00163.35           C
ATOM   3233  OE1 GLU A 418       5.218 -10.411 -52.497  1.00163.35           O
ATOM   3234  OE2 GLU A 418       5.947  -8.789 -53.833  1.00163.35           O
ATOM   3235  C   GLU A 418       3.928  -5.742 -52.034  1.00163.35           C
ATOM   3236  O   GLU A 418       5.037  -5.486 -52.503  1.00163.35           O
ATOM   3237  N   VAL A 419       3.122  -4.798 -51.482  1.00131.39           N
ATOM   3238  CA  VAL A 419       3.470  -3.438 -51.154  1.00131.39           C
ATOM   3239  CB  VAL A 419       2.261  -2.549 -51.044  1.00131.39           C
ATOM   3240  CG1 VAL A 419       1.589  -2.473 -52.426  1.00131.39           C
ATOM   3241  CG2 VAL A 419       1.334  -3.088 -49.937  1.00131.39           C
ATOM   3242  C   VAL A 419       4.212  -3.360 -49.848  1.00131.39           C
ATOM   3243  O   VAL A 419       5.200  -2.637 -49.725  1.00131.39           O
ATOM   3244  N   PHE A 420       3.723  -4.093 -48.822  1.00108.52           N
ATOM   3245  CA  PHE A 420       4.317  -4.076 -47.514  1.00108.52           C
ATOM   3246  CB  PHE A 420       3.331  -3.605 -46.432  1.00108.52           C
ATOM   3247  CG  PHE A 420       4.106  -3.248 -45.214  1.00108.52           C
ATOM   3248  CD1 PHE A 420       4.712  -2.015 -45.126  1.00108.52           C
ATOM   3249  CD2 PHE A 420       4.218  -4.128 -44.163  1.00108.52           C
ATOM   3250  CE1 PHE A 420       5.428  -1.664 -44.007  1.00108.52           C
ATOM   3251  CE2 PHE A 420       4.932  -3.781 -43.042  1.00108.52           C
ATOM   3252  CZ  PHE A 420       5.536  -2.550 -42.965  1.00108.52           C
ATOM   3253  C   PHE A 420       4.680  -5.501 -47.225  1.00108.52           C
ATOM   3254  O   PHE A 420       3.855  -6.403 -47.367  1.00108.52           O
ATOM   3255  N   CYS A 421       5.936  -5.732 -46.801  1.00 88.87           N
ATOM   3256  CA  CYS A 421       6.452  -7.059 -46.607  1.00 88.87           C
ATOM   3257  CB  CYS A 421       7.990  -7.105 -46.692  1.00 88.87           C
ATOM   3258  SG  CYS A 421       8.680  -8.786 -46.644  1.00 88.87           S
ATOM   3259  C   CYS A 421       6.040  -7.599 -45.275  1.00 88.87           C
ATOM   3260  O   CYS A 421       5.591  -6.871 -44.392  1.00 88.87           O
ATOM   3261  N   LYS A 422       6.166  -8.932 -45.120  1.00162.98           N
ATOM   3262  CA  LYS A 422       5.875  -9.583 -43.881  1.00162.98           C
ATOM   3263  CB  LYS A 422       5.837 -11.115 -44.013  1.00162.98           C
ATOM   3264  CG  LYS A 422       7.188 -11.707 -44.419  1.00162.98           C
ATOM   3265  CD  LYS A 422       7.219 -13.237 -44.470  1.00162.98           C
ATOM   3266  CE  LYS A 422       6.625 -13.914 -43.237  1.00162.98           C
ATOM   3267  NZ  LYS A 422       5.149 -13.918 -43.340  1.00162.98           N
ATOM   3268  C   LYS A 422       6.972  -9.206 -42.926  1.00162.98           C
ATOM   3269  O   LYS A 422       8.099  -8.920 -43.329  1.00162.98           O
ATOM   3270  N   ASN A 423       6.649  -9.212 -41.618  1.00 95.35           N
ATOM   3271  CA  ASN A 423       7.563  -8.912 -40.542  1.00 95.35           C
ATOM   3272  CB  ASN A 423       8.831  -9.780 -40.571  1.00 95.35           C
ATOM   3273  CG  ASN A 423       8.418 -11.211 -40.266  1.00 95.35           C
ATOM   3274  OD1 ASN A 423       8.785 -12.138 -40.985  1.00 95.35           O
ATOM   3275  ND2 ASN A 423       7.636 -11.401 -39.169  1.00 95.35           N
ATOM   3276  C   ASN A 423       7.998  -7.467 -40.472  1.00 95.35           C
ATOM   3277  O   ASN A 423       9.125  -7.197 -40.056  1.00 95.35           O
ATOM   3278  N   HIS A 424       7.127  -6.494 -40.838  1.00128.79           N
ATOM   3279  CA  HIS A 424       7.509  -5.113 -40.673  1.00128.79           C
ATOM   3280  ND1 HIS A 424       9.736  -2.869 -42.087  1.00128.79           N
ATOM   3281  CG  HIS A 424       8.397  -3.039 -41.817  1.00128.79           C
ATOM   3282  CB  HIS A 424       7.669  -4.340 -41.995  1.00128.79           C
ATOM   3283  NE2 HIS A 424       8.988  -0.913 -41.343  1.00128.79           N
ATOM   3284  CD2 HIS A 424       7.955  -1.833 -41.363  1.00128.79           C
ATOM   3285  CE1 HIS A 424      10.038  -1.581 -41.787  1.00128.79           C
ATOM   3286  C   HIS A 424       6.452  -4.405 -39.851  1.00128.79           C
ATOM   3287  O   HIS A 424       5.254  -4.625 -40.012  1.00128.79           O
ATOM   3288  N   PRO A 425       6.915  -3.577 -38.943  1.00183.29           N
ATOM   3289  CA  PRO A 425       6.050  -2.836 -38.057  1.00183.29           C
ATOM   3290  CD  PRO A 425       8.050  -4.063 -38.207  1.00183.29           C
ATOM   3291  CB  PRO A 425       6.850  -2.530 -36.797  1.00183.29           C
ATOM   3292  CG  PRO A 425       7.843  -3.685 -36.736  1.00183.29           C
ATOM   3293  C   PRO A 425       5.412  -1.606 -38.616  1.00183.29           C
ATOM   3294  O   PRO A 425       5.634  -1.254 -39.775  1.00183.29           O
ATOM   3295  N   ALA A 426       4.593  -0.947 -37.771  1.00 66.38           N
ATOM   3296  CA  ALA A 426       3.867   0.235 -38.137  1.00 66.38           C
ATOM   3297  CB  ALA A 426       2.341   0.048 -38.086  1.00 66.38           C
ATOM   3298  C   ALA A 426       4.202   1.315 -37.159  1.00 66.38           C
ATOM   3299  O   ALA A 426       4.612   1.049 -36.031  1.00 66.38           O
ATOM   3300  N   PRO A 427       4.028   2.546 -37.557  1.00 84.48           N
ATOM   3301  CA  PRO A 427       3.522   2.855 -38.867  1.00 84.48           C
ATOM   3302  CD  PRO A 427       3.707   3.587 -36.596  1.00 84.48           C
ATOM   3303  CB  PRO A 427       2.881   4.242 -38.766  1.00 84.48           C
ATOM   3304  CG  PRO A 427       3.431   4.828 -37.456  1.00 84.48           C
ATOM   3305  C   PRO A 427       4.576   2.772 -39.923  1.00 84.48           C
ATOM   3306  O   PRO A 427       5.759   2.862 -39.592  1.00 84.48           O
ATOM   3307  N   PHE A 428       4.169   2.575 -41.196  1.00 98.12           N
ATOM   3308  CA  PHE A 428       5.140   2.577 -42.250  1.00 98.12           C
ATOM   3309  CB  PHE A 428       5.817   1.213 -42.470  1.00 98.12           C
ATOM   3310  CG  PHE A 428       7.130   1.491 -43.125  1.00 98.12           C
ATOM   3311  CD1 PHE A 428       8.227   1.803 -42.349  1.00 98.12           C
ATOM   3312  CD2 PHE A 428       7.281   1.451 -44.491  1.00 98.12           C
ATOM   3313  CE1 PHE A 428       9.453   2.069 -42.913  1.00 98.12           C
ATOM   3314  CE2 PHE A 428       8.505   1.716 -45.057  1.00 98.12           C
ATOM   3315  CZ  PHE A 428       9.593   2.024 -44.277  1.00 98.12           C
ATOM   3316  C   PHE A 428       4.421   2.964 -43.510  1.00 98.12           C
ATOM   3317  O   PHE A 428       3.207   2.790 -43.627  1.00 98.12           O
ATOM   3318  N   SER A 429       5.154   3.530 -44.490  1.00 74.70           N
ATOM   3319  CA  SER A 429       4.535   3.920 -45.723  1.00 74.70           C
ATOM   3320  CB  SER A 429       4.423   5.443 -45.897  1.00 74.70           C
ATOM   3321  OG  SER A 429       3.800   5.749 -47.136  1.00 74.70           O
ATOM   3322  C   SER A 429       5.380   3.409 -46.847  1.00 74.70           C
ATOM   3323  O   SER A 429       6.607   3.428 -46.769  1.00 74.70           O
ATOM   3324  N   LYS A 430       4.725   2.924 -47.921  1.00119.94           N
ATOM   3325  CA  LYS A 430       5.429   2.416 -49.066  1.00119.94           C
ATOM   3326  CB  LYS A 430       5.631   0.893 -49.032  1.00119.94           C
ATOM   3327  CG  LYS A 430       6.489   0.432 -47.856  1.00119.94           C
ATOM   3328  CD  LYS A 430       7.885   1.050 -47.854  1.00119.94           C
ATOM   3329  CE  LYS A 430       8.879   0.381 -48.797  1.00119.94           C
ATOM   3330  NZ  LYS A 430      10.201   1.029 -48.655  1.00119.94           N
ATOM   3331  C   LYS A 430       4.580   2.708 -50.266  1.00119.94           C
ATOM   3332  O   LYS A 430       3.383   2.966 -50.137  1.00119.94           O
ATOM   3333  N   VAL A 431       5.182   2.694 -51.475  1.00101.85           N
ATOM   3334  CA  VAL A 431       4.395   2.967 -52.648  1.00101.85           C
ATOM   3335  CB  VAL A 431       4.352   4.422 -53.018  1.00101.85           C
ATOM   3336  CG1 VAL A 431       3.696   5.215 -51.875  1.00101.85           C
ATOM   3337  CG2 VAL A 431       5.782   4.872 -53.363  1.00101.85           C
ATOM   3338  C   VAL A 431       4.995   2.258 -53.824  1.00101.85           C
ATOM   3339  O   VAL A 431       6.156   1.850 -53.794  1.00101.85           O
ATOM   3340  N   ILE A 432       4.182   2.062 -54.886  1.00115.76           N
ATOM   3341  CA  ILE A 432       4.651   1.455 -56.101  1.00115.76           C
ATOM   3342  CB  ILE A 432       4.551  -0.043 -56.088  1.00115.76           C
ATOM   3343  CG2 ILE A 432       5.501  -0.566 -54.999  1.00115.76           C
ATOM   3344  CG1 ILE A 432       3.099  -0.498 -55.902  1.00115.76           C
ATOM   3345  CD1 ILE A 432       2.967  -2.018 -55.902  1.00115.76           C
ATOM   3346  C   ILE A 432       3.853   2.019 -57.240  1.00115.76           C
ATOM   3347  O   ILE A 432       2.781   2.588 -57.039  1.00115.76           O
ATOM   3348  N   THR A 433       4.373   1.889 -58.480  1.00121.84           N
ATOM   3349  CA  THR A 433       3.695   2.447 -59.617  1.00121.84           C
ATOM   3350  CB  THR A 433       4.599   3.219 -60.533  1.00121.84           C
ATOM   3351  OG1 THR A 433       5.590   2.362 -61.080  1.00121.84           O
ATOM   3352  CG2 THR A 433       5.261   4.357 -59.738  1.00121.84           C
ATOM   3353  C   THR A 433       3.123   1.321 -60.419  1.00121.84           C
ATOM   3354  O   THR A 433       3.744   0.273 -60.585  1.00121.84           O
ATOM   3355  N   PHE A 434       1.898   1.536 -60.936  1.00 85.10           N
ATOM   3356  CA  PHE A 434       1.155   0.586 -61.708  1.00 85.10           C
ATOM   3357  CB  PHE A 434      -0.141   0.114 -61.034  1.00 85.10           C
ATOM   3358  CG  PHE A 434       0.192  -0.792 -59.906  1.00 85.10           C
ATOM   3359  CD1 PHE A 434       0.378  -2.133 -60.141  1.00 85.10           C
ATOM   3360  CD2 PHE A 434       0.310  -0.306 -58.625  1.00 85.10           C
ATOM   3361  CE1 PHE A 434       0.682  -2.987 -59.110  1.00 85.10           C
ATOM   3362  CE2 PHE A 434       0.615  -1.157 -57.589  1.00 85.10           C
ATOM   3363  CZ  PHE A 434       0.800  -2.496 -57.833  1.00 85.10           C
ATOM   3364  C   PHE A 434       0.701   1.251 -62.962  1.00 85.10           C
ATOM   3365  O   PHE A 434       0.941   2.439 -63.185  1.00 85.10           O
ATOM   3366  N   HIS A 435       0.020   0.464 -63.817  1.00114.59           N
ATOM   3367  CA  HIS A 435      -0.441   0.954 -65.080  1.00114.59           C
ATOM   3368  ND1 HIS A 435      -0.145   2.603 -67.707  1.00114.59           N
ATOM   3369  CG  HIS A 435       0.211   1.298 -67.482  1.00114.59           C
ATOM   3370  CB  HIS A 435       0.633   0.774 -66.157  1.00114.59           C
ATOM   3371  NE2 HIS A 435      -0.309   1.558 -69.653  1.00114.59           N
ATOM   3372  CD2 HIS A 435       0.095   0.669 -68.675  1.00114.59           C
ATOM   3373  CE1 HIS A 435      -0.438   2.707 -69.023  1.00114.59           C
ATOM   3374  C   HIS A 435      -1.651   0.153 -65.474  1.00114.59           C
ATOM   3375  O   HIS A 435      -1.982  -0.835 -64.824  1.00114.59           O
ATOM   3376  N   LYS A 436      -2.373   0.585 -66.534  1.00239.12           N
ATOM   3377  CA  LYS A 436      -3.513  -0.149 -66.990  1.00239.12           C
ATOM   3378  CB  LYS A 436      -4.556   0.651 -67.809  1.00239.12           C
ATOM   3379  CG  LYS A 436      -4.322   0.774 -69.312  1.00239.12           C
ATOM   3380  CD  LYS A 436      -3.195   1.713 -69.707  1.00239.12           C
ATOM   3381  CE  LYS A 436      -3.561   3.194 -69.577  1.00239.12           C
ATOM   3382  NZ  LYS A 436      -4.526   3.570 -70.634  1.00239.12           N
ATOM   3383  C   LYS A 436      -3.020  -1.288 -67.827  1.00239.12           C
ATOM   3384  O   LYS A 436      -1.925  -1.231 -68.383  1.00239.12           O
ATOM   3385  N   LYS A 437      -3.805  -2.387 -67.845  1.00157.18           N
ATOM   3386  CA  LYS A 437      -3.532  -3.607 -68.553  1.00157.18           C
ATOM   3387  CB  LYS A 437      -4.469  -4.748 -68.125  1.00157.18           C
ATOM   3388  CG  LYS A 437      -4.287  -5.169 -66.666  1.00157.18           C
ATOM   3389  CD  LYS A 437      -4.763  -4.119 -65.662  1.00157.18           C
ATOM   3390  CE  LYS A 437      -6.270  -4.163 -65.402  1.00157.18           C
ATOM   3391  NZ  LYS A 437      -6.593  -5.281 -64.486  1.00157.18           N
ATOM   3392  C   LYS A 437      -3.672  -3.479 -70.042  1.00157.18           C
ATOM   3393  O   LYS A 437      -2.829  -3.977 -70.787  1.00157.18           O
ATOM   3394  N   GLU A 438      -4.742  -2.813 -70.523  1.00 95.42           N
ATOM   3395  CA  GLU A 438      -4.989  -2.800 -71.939  1.00 95.42           C
ATOM   3396  CB  GLU A 438      -6.415  -3.238 -72.311  1.00 95.42           C
ATOM   3397  CG  GLU A 438      -6.739  -4.675 -71.898  1.00 95.42           C
ATOM   3398  CD  GLU A 438      -5.791  -5.607 -72.636  1.00 95.42           C
ATOM   3399  OE1 GLU A 438      -4.959  -5.098 -73.434  1.00 95.42           O
ATOM   3400  OE2 GLU A 438      -5.888  -6.843 -72.413  1.00 95.42           O
ATOM   3401  C   GLU A 438      -4.810  -1.416 -72.459  1.00 95.42           C
ATOM   3402  O   GLU A 438      -4.839  -0.439 -71.715  1.00 95.42           O
ATOM   3403  N   PRO A 439      -4.588  -1.326 -73.741  1.00151.00           N
ATOM   3404  CA  PRO A 439      -4.423  -0.038 -74.347  1.00151.00           C
ATOM   3405  CD  PRO A 439      -3.855  -2.354 -74.455  1.00151.00           C
ATOM   3406  CB  PRO A 439      -3.737  -0.278 -75.695  1.00151.00           C
ATOM   3407  CG  PRO A 439      -3.775  -1.807 -75.887  1.00151.00           C
ATOM   3408  C   PRO A 439      -5.724   0.692 -74.442  1.00151.00           C
ATOM   3409  O   PRO A 439      -6.751   0.066 -74.701  1.00151.00           O
ATOM   3410  N   PHE A 440      -5.685   2.022 -74.231  1.00263.25           N
ATOM   3411  CA  PHE A 440      -6.822   2.885 -74.356  1.00263.25           C
ATOM   3412  CB  PHE A 440      -7.399   2.900 -75.783  1.00263.25           C
ATOM   3413  CG  PHE A 440      -6.352   3.458 -76.685  1.00263.25           C
ATOM   3414  CD1 PHE A 440      -5.347   2.648 -77.160  1.00263.25           C
ATOM   3415  CD2 PHE A 440      -6.374   4.783 -77.058  1.00263.25           C
ATOM   3416  CE1 PHE A 440      -4.377   3.151 -77.994  1.00263.25           C
ATOM   3417  CE2 PHE A 440      -5.406   5.291 -77.893  1.00263.25           C
ATOM   3418  CZ  PHE A 440      -4.405   4.475 -78.362  1.00263.25           C
ATOM   3419  C   PHE A 440      -7.914   2.461 -73.428  1.00263.25           C
ATOM   3420  O   PHE A 440      -9.085   2.713 -73.707  1.00263.25           O
ATOM   3421  N   GLU A 441      -7.592   1.823 -72.285  1.00193.20           N
ATOM   3422  CA  GLU A 441      -8.710   1.460 -71.467  1.00193.20           C
ATOM   3423  CB  GLU A 441      -9.712   0.531 -72.163  1.00193.20           C
ATOM   3424  CG  GLU A 441      -9.089  -0.800 -72.583  1.00193.20           C
ATOM   3425  CD  GLU A 441     -10.221  -1.795 -72.770  1.00193.20           C
ATOM   3426  OE1 GLU A 441     -11.393  -1.408 -72.519  1.00193.20           O
ATOM   3427  OE2 GLU A 441      -9.928  -2.958 -73.155  1.00193.20           O
ATOM   3428  C   GLU A 441      -8.257   0.710 -70.265  1.00193.20           C
ATOM   3429  O   GLU A 441      -7.206   0.975 -69.684  1.00193.20           O
ATOM   3430  N   LEU A 442      -9.174  -0.179 -69.828  1.00229.71           N
ATOM   3431  CA  LEU A 442      -9.068  -1.147 -68.781  1.00229.71           C
ATOM   3432  CB  LEU A 442      -8.773  -0.583 -67.382  1.00229.71           C
ATOM   3433  CG  LEU A 442      -7.279  -0.287 -67.233  1.00229.71           C
ATOM   3434  CD1 LEU A 442      -6.913   0.283 -65.853  1.00229.71           C
ATOM   3435  CD2 LEU A 442      -6.485  -1.558 -67.572  1.00229.71           C
ATOM   3436  C   LEU A 442     -10.377  -1.857 -68.767  1.00229.71           C
ATOM   3437  O   LEU A 442     -11.080  -1.879 -69.777  1.00229.71           O
ATOM   3438  N   GLU A 443     -10.726  -2.486 -67.631  1.00174.70           N
ATOM   3439  CA  GLU A 443     -12.008  -3.116 -67.552  1.00174.70           C
ATOM   3440  CB  GLU A 443     -12.289  -3.704 -66.158  1.00174.70           C
ATOM   3441  CG  GLU A 443     -13.562  -4.547 -66.089  1.00174.70           C
ATOM   3442  CD  GLU A 443     -13.259  -5.905 -66.707  1.00174.70           C
ATOM   3443  OE1 GLU A 443     -12.267  -5.999 -67.479  1.00174.70           O
ATOM   3444  OE2 GLU A 443     -14.016  -6.868 -66.414  1.00174.70           O
ATOM   3445  C   GLU A 443     -12.955  -1.990 -67.784  1.00174.70           C
ATOM   3446  O   GLU A 443     -13.973  -2.126 -68.460  1.00174.70           O
ATOM   3447  N   ALA A 444     -12.587  -0.827 -67.223  1.00222.08           N
ATOM   3448  CA  ALA A 444     -13.275   0.416 -67.377  1.00222.08           C
ATOM   3449  CB  ALA A 444     -14.017   0.878 -66.112  1.00222.08           C
ATOM   3450  C   ALA A 444     -12.164   1.382 -67.613  1.00222.08           C
ATOM   3451  O   ALA A 444     -11.009   0.971 -67.675  1.00222.08           O
ATOM   3452  N   PHE A 445     -12.467   2.678 -67.813  1.00232.31           N
ATOM   3453  CA  PHE A 445     -11.390   3.608 -67.968  1.00232.31           C
ATOM   3454  CB  PHE A 445     -11.882   5.024 -68.306  1.00232.31           C
ATOM   3455  CG  PHE A 445     -12.669   4.918 -69.567  1.00232.31           C
ATOM   3456  CD1 PHE A 445     -13.978   4.495 -69.531  1.00232.31           C
ATOM   3457  CD2 PHE A 445     -12.110   5.241 -70.781  1.00232.31           C
ATOM   3458  CE1 PHE A 445     -14.717   4.391 -70.685  1.00232.31           C
ATOM   3459  CE2 PHE A 445     -12.844   5.139 -71.939  1.00232.31           C
ATOM   3460  CZ  PHE A 445     -14.149   4.713 -71.894  1.00232.31           C
ATOM   3461  C   PHE A 445     -10.762   3.650 -66.613  1.00232.31           C
ATOM   3462  O   PHE A 445     -11.205   4.372 -65.721  1.00232.31           O
ATOM   3463  N   TYR A 446      -9.686   2.860 -66.453  1.00229.87           N
ATOM   3464  CA  TYR A 446      -8.985   2.646 -65.224  1.00229.87           C
ATOM   3465  CB  TYR A 446      -8.877   3.807 -64.214  1.00229.87           C
ATOM   3466  CG  TYR A 446      -7.776   3.319 -63.321  1.00229.87           C
ATOM   3467  CD1 TYR A 446      -6.516   3.156 -63.846  1.00229.87           C
ATOM   3468  CD2 TYR A 446      -7.973   2.998 -61.996  1.00229.87           C
ATOM   3469  CE1 TYR A 446      -5.486   2.692 -63.064  1.00229.87           C
ATOM   3470  CE2 TYR A 446      -6.949   2.535 -61.207  1.00229.87           C
ATOM   3471  CZ  TYR A 446      -5.698   2.378 -61.747  1.00229.87           C
ATOM   3472  OH  TYR A 446      -4.636   1.901 -60.950  1.00229.87           O
ATOM   3473  C   TYR A 446      -9.552   1.416 -64.594  1.00229.87           C
ATOM   3474  O   TYR A 446     -10.666   1.003 -64.907  1.00229.87           O
ATOM   3475  N   THR A 447      -8.747   0.736 -63.760  1.00144.37           N
ATOM   3476  CA  THR A 447      -9.136  -0.521 -63.219  1.00144.37           C
ATOM   3477  CB  THR A 447      -8.048  -1.551 -63.350  1.00144.37           C
ATOM   3478  OG1 THR A 447      -8.555  -2.863 -63.149  1.00144.37           O
ATOM   3479  CG2 THR A 447      -6.957  -1.235 -62.315  1.00144.37           C
ATOM   3480  C   THR A 447      -9.484  -0.390 -61.775  1.00144.37           C
ATOM   3481  O   THR A 447      -9.594   0.702 -61.217  1.00144.37           O
ATOM   3482  N   ASN A 448      -9.694  -1.556 -61.141  1.00 57.56           N
ATOM   3483  CA  ASN A 448     -10.037  -1.601 -59.761  1.00 57.56           C
ATOM   3484  CB  ASN A 448     -11.071  -2.683 -59.425  1.00 57.56           C
ATOM   3485  CG  ASN A 448     -12.353  -2.305 -60.147  1.00 57.56           C
ATOM   3486  OD1 ASN A 448     -12.490  -1.184 -60.635  1.00 57.56           O
ATOM   3487  ND2 ASN A 448     -13.312  -3.265 -60.229  1.00 57.56           N
ATOM   3488  C   ASN A 448      -8.796  -1.939 -59.018  1.00 57.56           C
ATOM   3489  O   ASN A 448      -7.917  -2.632 -59.527  1.00 57.56           O
ATOM   3490  N   LEU A 449      -8.675  -1.398 -57.795  1.00 97.59           N
ATOM   3491  CA  LEU A 449      -7.554  -1.731 -56.978  1.00 97.59           C
ATOM   3492  CB  LEU A 449      -6.916  -0.534 -56.254  1.00 97.59           C
ATOM   3493  CG  LEU A 449      -6.089   0.362 -57.195  1.00 97.59           C
ATOM   3494  CD1 LEU A 449      -4.784  -0.332 -57.620  1.00 97.59           C
ATOM   3495  CD2 LEU A 449      -6.919   0.822 -58.403  1.00 97.59           C
ATOM   3496  C   LEU A 449      -8.050  -2.696 -55.968  1.00 97.59           C
ATOM   3497  O   LEU A 449      -9.096  -2.493 -55.354  1.00 97.59           O
ATOM   3498  N   HIS A 450      -7.306  -3.799 -55.797  1.00101.63           N
ATOM   3499  CA  HIS A 450      -7.733  -4.811 -54.886  1.00101.63           C
ATOM   3500  ND1 HIS A 450      -8.225  -8.357 -54.322  1.00101.63           N
ATOM   3501  CG  HIS A 450      -8.655  -7.208 -54.946  1.00101.63           C
ATOM   3502  CB  HIS A 450      -7.762  -6.185 -55.576  1.00101.63           C
ATOM   3503  NE2 HIS A 450     -10.448  -8.393 -54.261  1.00101.63           N
ATOM   3504  CD2 HIS A 450     -10.014  -7.245 -54.896  1.00101.63           C
ATOM   3505  CE1 HIS A 450      -9.339  -9.029 -53.935  1.00101.63           C
ATOM   3506  C   HIS A 450      -6.710  -4.816 -53.791  1.00101.63           C
ATOM   3507  O   HIS A 450      -5.509  -4.906 -54.039  1.00101.63           O
ATOM   3508  N   GLU A 451      -7.175  -4.702 -52.535  1.00141.90           N
ATOM   3509  CA  GLU A 451      -6.313  -4.601 -51.391  1.00141.90           C
ATOM   3510  CB  GLU A 451      -6.883  -3.634 -50.344  1.00141.90           C
ATOM   3511  CG  GLU A 451      -5.955  -3.302 -49.177  1.00141.90           C
ATOM   3512  CD  GLU A 451      -6.739  -2.349 -48.287  1.00141.90           C
ATOM   3513  OE1 GLU A 451      -7.995  -2.367 -48.382  1.00141.90           O
ATOM   3514  OE2 GLU A 451      -6.103  -1.599 -47.500  1.00141.90           O
ATOM   3515  C   GLU A 451      -6.245  -5.955 -50.757  1.00141.90           C
ATOM   3516  O   GLU A 451      -7.275  -6.591 -50.553  1.00141.90           O
ATOM   3517  N   VAL A 452      -5.040  -6.467 -50.427  1.00192.18           N
ATOM   3518  CA  VAL A 452      -5.103  -7.788 -49.854  1.00192.18           C
ATOM   3519  CB  VAL A 452      -4.827  -8.868 -50.864  1.00192.18           C
ATOM   3520  CG1 VAL A 452      -3.421  -8.643 -51.443  1.00192.18           C
ATOM   3521  CG2 VAL A 452      -4.995 -10.240 -50.197  1.00192.18           C
ATOM   3522  C   VAL A 452      -4.122  -7.984 -48.737  1.00192.18           C
ATOM   3523  O   VAL A 452      -2.940  -7.701 -48.908  1.00192.18           O
ATOM   3524  N   PRO A 453      -4.577  -8.348 -47.556  1.00185.30           N
ATOM   3525  CA  PRO A 453      -3.630  -8.856 -46.587  1.00185.30           C
ATOM   3526  CD  PRO A 453      -5.580  -7.511 -46.915  1.00185.30           C
ATOM   3527  CB  PRO A 453      -4.030  -8.288 -45.228  1.00185.30           C
ATOM   3528  CG  PRO A 453      -5.493  -7.858 -45.421  1.00185.30           C
ATOM   3529  C   PRO A 453      -3.600 -10.350 -46.602  1.00185.30           C
ATOM   3530  O   PRO A 453      -4.588 -10.926 -46.155  1.00185.30           O
ATOM   3531  N   TYR A 454      -2.496 -10.994 -47.037  1.00141.50           N
ATOM   3532  CA  TYR A 454      -2.417 -12.430 -47.015  1.00141.50           C
ATOM   3533  CB  TYR A 454      -3.328 -13.192 -48.013  1.00141.50           C
ATOM   3534  CG  TYR A 454      -4.774 -13.202 -47.648  1.00141.50           C
ATOM   3535  CD1 TYR A 454      -5.237 -14.088 -46.710  1.00141.50           C
ATOM   3536  CD2 TYR A 454      -5.667 -12.335 -48.236  1.00141.50           C
ATOM   3537  CE1 TYR A 454      -6.565 -14.119 -46.360  1.00141.50           C
ATOM   3538  CE2 TYR A 454      -6.999 -12.356 -47.893  1.00141.50           C
ATOM   3539  CZ  TYR A 454      -7.450 -13.252 -46.953  1.00141.50           C
ATOM   3540  OH  TYR A 454      -8.813 -13.287 -46.592  1.00141.50           O
ATOM   3541  C   TYR A 454      -1.067 -12.827 -47.506  1.00141.50           C
ATOM   3542  O   TYR A 454      -0.216 -12.023 -47.890  1.00141.50           O
ATOM   3543  N   PRO A 455      -0.850 -14.092 -47.308  1.00170.27           N
ATOM   3544  CA  PRO A 455       0.189 -14.782 -48.022  1.00170.27           C
ATOM   3545  CD  PRO A 455      -0.945 -14.549 -45.931  1.00170.27           C
ATOM   3546  CB  PRO A 455       0.664 -15.908 -47.104  1.00170.27           C
ATOM   3547  CG  PRO A 455       0.290 -15.427 -45.695  1.00170.27           C
ATOM   3548  C   PRO A 455      -0.354 -15.313 -49.343  1.00170.27           C
ATOM   3549  O   PRO A 455       0.454 -15.722 -50.175  1.00170.27           O
ATOM   3550  N   ASP A 456      -1.703 -15.359 -49.534  1.00241.27           N
ATOM   3551  CA  ASP A 456      -2.393 -15.936 -50.678  1.00241.27           C
ATOM   3552  CB  ASP A 456      -3.746 -16.568 -50.294  1.00241.27           C
ATOM   3553  CG  ASP A 456      -4.208 -17.503 -51.407  1.00241.27           C
ATOM   3554  OD1 ASP A 456      -3.495 -17.594 -52.442  1.00241.27           O
ATOM   3555  OD2 ASP A 456      -5.283 -18.136 -51.235  1.00241.27           O
ATOM   3556  C   ASP A 456      -2.658 -14.853 -51.701  1.00241.27           C
ATOM   3557  O   ASP A 456      -1.877 -13.909 -51.794  1.00241.27           O
ATOM   3558  N   ALA A 457      -3.712 -14.978 -52.560  1.00287.43           N
ATOM   3559  CA  ALA A 457      -3.929 -13.878 -53.476  1.00287.43           C
ATOM   3560  CB  ALA A 457      -3.444 -14.177 -54.904  1.00287.43           C
ATOM   3561  C   ALA A 457      -5.389 -13.479 -53.652  1.00287.43           C
ATOM   3562  O   ALA A 457      -6.027 -14.101 -54.499  1.00287.43           O
ATOM   3563  N   ARG A 458      -5.922 -12.427 -52.925  1.00315.80           N
ATOM   3564  CA  ARG A 458      -7.236 -11.787 -53.157  1.00315.80           C
ATOM   3565  CB  ARG A 458      -8.263 -12.720 -53.826  1.00315.80           C
ATOM   3566  CG  ARG A 458      -9.517 -12.057 -54.389  1.00315.80           C
ATOM   3567  CD  ARG A 458     -10.455 -13.087 -55.020  1.00315.80           C
ATOM   3568  NE  ARG A 458     -11.566 -12.355 -55.684  1.00315.80           N
ATOM   3569  CZ  ARG A 458     -12.736 -12.999 -55.960  1.00315.80           C
ATOM   3570  NH1 ARG A 458     -12.908 -14.299 -55.583  1.00315.80           N
ATOM   3571  NH2 ARG A 458     -13.738 -12.336 -56.607  1.00315.80           N
ATOM   3572  C   ARG A 458      -7.985 -11.269 -51.863  1.00315.80           C
ATOM   3573  O   ARG A 458      -8.496 -12.143 -51.162  1.00315.80           O
ATOM   3574  N   ILE A 459      -8.107  -9.915 -51.469  1.00365.71           N
ATOM   3575  CA  ILE A 459      -9.048  -9.537 -50.375  1.00365.71           C
ATOM   3576  CB  ILE A 459      -8.605 -10.023 -49.024  1.00365.71           C
ATOM   3577  CG2 ILE A 459      -7.309  -9.308 -48.631  1.00365.71           C
ATOM   3578  CG1 ILE A 459      -9.747  -9.866 -48.006  1.00365.71           C
ATOM   3579  CD1 ILE A 459      -9.481 -10.583 -46.684  1.00365.71           C
ATOM   3580  C   ILE A 459      -9.536  -8.073 -50.203  1.00365.71           C
ATOM   3581  O   ILE A 459      -9.231  -7.440 -49.189  1.00365.71           O
ATOM   3582  N   GLY A 460     -10.417  -7.512 -51.076  1.00100.49           N
ATOM   3583  CA  GLY A 460     -10.940  -6.165 -50.865  1.00100.49           C
ATOM   3584  C   GLY A 460     -10.672  -5.330 -52.087  1.00100.49           C
ATOM   3585  O   GLY A 460      -9.652  -5.522 -52.743  1.00100.49           O
ATOM   3586  N   SER A 461     -11.558  -4.353 -52.422  1.00 53.85           N
ATOM   3587  CA  SER A 461     -11.289  -3.593 -53.618  1.00 53.85           C
ATOM   3588  CB  SER A 461     -11.687  -4.337 -54.906  1.00 53.85           C
ATOM   3589  OG  SER A 461     -11.395  -3.543 -56.047  1.00 53.85           O
ATOM   3590  C   SER A 461     -12.030  -2.283 -53.636  1.00 53.85           C
ATOM   3591  O   SER A 461     -12.985  -2.070 -52.891  1.00 53.85           O
ATOM   3592  N   PHE A 462     -11.563  -1.365 -54.518  1.00 71.43           N
ATOM   3593  CA  PHE A 462     -12.152  -0.077 -54.777  1.00 71.43           C
ATOM   3594  CB  PHE A 462     -11.660   1.055 -53.852  1.00 71.43           C
ATOM   3595  CG  PHE A 462     -10.188   1.233 -53.992  1.00 71.43           C
ATOM   3596  CD1 PHE A 462      -9.319   0.412 -53.313  1.00 71.43           C
ATOM   3597  CD2 PHE A 462      -9.679   2.235 -54.784  1.00 71.43           C
ATOM   3598  CE1 PHE A 462      -7.960   0.579 -53.433  1.00 71.43           C
ATOM   3599  CE2 PHE A 462      -8.321   2.407 -54.908  1.00 71.43           C
ATOM   3600  CZ  PHE A 462      -7.458   1.578 -54.232  1.00 71.43           C
ATOM   3601  C   PHE A 462     -11.823   0.256 -56.202  1.00 71.43           C
ATOM   3602  O   PHE A 462     -11.025  -0.436 -56.831  1.00 71.43           O
ATOM   3603  N   THR A 463     -12.430   1.322 -56.767  1.00125.38           N
ATOM   3604  CA  THR A 463     -12.207   1.554 -58.168  1.00125.38           C
ATOM   3605  CB  THR A 463     -13.458   1.407 -58.978  1.00125.38           C
ATOM   3606  OG1 THR A 463     -14.378   2.434 -58.638  1.00125.38           O
ATOM   3607  CG2 THR A 463     -14.072   0.030 -58.671  1.00125.38           C
ATOM   3608  C   THR A 463     -11.741   2.952 -58.410  1.00125.38           C
ATOM   3609  O   THR A 463     -12.003   3.860 -57.622  1.00125.38           O
ATOM   3610  N   ILE A 464     -10.985   3.141 -59.513  1.00126.68           N
ATOM   3611  CA  ILE A 464     -10.620   4.463 -59.922  1.00126.68           C
ATOM   3612  CB  ILE A 464      -9.199   4.828 -59.687  1.00126.68           C
ATOM   3613  CG2 ILE A 464      -9.116   6.326 -60.020  1.00126.68           C
ATOM   3614  CG1 ILE A 464      -8.818   4.560 -58.223  1.00126.68           C
ATOM   3615  CD1 ILE A 464      -8.720   3.085 -57.837  1.00126.68           C
ATOM   3616  C   ILE A 464     -10.902   4.522 -61.391  1.00126.68           C
ATOM   3617  O   ILE A 464     -10.625   3.575 -62.122  1.00126.68           O
ATOM   3618  N   GLN A 465     -11.479   5.634 -61.880  1.00110.10           N
ATOM   3619  CA  GLN A 465     -11.848   5.635 -63.267  1.00110.10           C
ATOM   3620  CB  GLN A 465     -13.375   5.615 -63.472  1.00110.10           C
ATOM   3621  CG  GLN A 465     -14.089   6.836 -62.889  1.00110.10           C
ATOM   3622  CD  GLN A 465     -15.589   6.617 -63.030  1.00110.10           C
ATOM   3623  OE1 GLN A 465     -16.033   5.571 -63.502  1.00110.10           O
ATOM   3624  NE2 GLN A 465     -16.393   7.629 -62.606  1.00110.10           N
ATOM   3625  C   GLN A 465     -11.306   6.852 -63.949  1.00110.10           C
ATOM   3626  O   GLN A 465     -10.510   7.600 -63.384  1.00110.10           O
ATOM   3627  N   ASN A 466     -11.754   7.051 -65.209  1.00 77.34           N
ATOM   3628  CA  ASN A 466     -11.411   8.164 -66.051  1.00 77.34           C
ATOM   3629  CB  ASN A 466     -11.753   9.525 -65.413  1.00 77.34           C
ATOM   3630  CG  ASN A 466     -13.270   9.657 -65.351  1.00 77.34           C
ATOM   3631  OD1 ASN A 466     -13.960   8.794 -64.810  1.00 77.34           O
ATOM   3632  ND2 ASN A 466     -13.806  10.771 -65.920  1.00 77.34           N
ATOM   3633  C   ASN A 466      -9.961   8.198 -66.434  1.00 77.34           C
ATOM   3634  O   ASN A 466      -9.357   9.268 -66.459  1.00 77.34           O
ATOM   3635  N   VAL A 467      -9.354   7.041 -66.766  1.00123.14           N
ATOM   3636  CA  VAL A 467      -7.988   7.080 -67.211  1.00123.14           C
ATOM   3637  CB  VAL A 467      -7.301   5.750 -67.176  1.00123.14           C
ATOM   3638  CG1 VAL A 467      -8.087   4.763 -68.057  1.00123.14           C
ATOM   3639  CG2 VAL A 467      -5.857   5.964 -67.649  1.00123.14           C
ATOM   3640  C   VAL A 467      -7.975   7.545 -68.636  1.00123.14           C
ATOM   3641  O   VAL A 467      -8.895   7.258 -69.400  1.00123.14           O
ATOM   3642  N   PHE A 468      -6.913   8.280 -69.027  1.00 93.51           N
ATOM   3643  CA  PHE A 468      -6.778   8.817 -70.357  1.00 93.51           C
ATOM   3644  CB  PHE A 468      -5.667   9.872 -70.523  1.00 93.51           C
ATOM   3645  CG  PHE A 468      -6.185  11.164 -69.993  1.00 93.51           C
ATOM   3646  CD1 PHE A 468      -6.095  11.461 -68.655  1.00 93.51           C
ATOM   3647  CD2 PHE A 468      -6.763  12.080 -70.844  1.00 93.51           C
ATOM   3648  CE1 PHE A 468      -6.574  12.655 -68.173  1.00 93.51           C
ATOM   3649  CE2 PHE A 468      -7.244  13.275 -70.364  1.00 93.51           C
ATOM   3650  CZ  PHE A 468      -7.150  13.565 -69.024  1.00 93.51           C
ATOM   3651  C   PHE A 468      -6.509   7.717 -71.335  1.00 93.51           C
ATOM   3652  O   PHE A 468      -6.212   6.576 -70.992  1.00 93.51           O
ATOM   3653  N   PRO A 469      -6.644   8.091 -72.576  1.00149.08           N
ATOM   3654  CA  PRO A 469      -6.494   7.208 -73.703  1.00149.08           C
ATOM   3655  CD  PRO A 469      -7.431   9.266 -72.913  1.00149.08           C
ATOM   3656  CB  PRO A 469      -7.077   7.954 -74.910  1.00149.08           C
ATOM   3657  CG  PRO A 469      -7.260   9.405 -74.432  1.00149.08           C
ATOM   3658  C   PRO A 469      -5.097   6.710 -73.924  1.00149.08           C
ATOM   3659  O   PRO A 469      -4.886   6.002 -74.906  1.00149.08           O
ATOM   3660  N   GLN A 470      -4.130   7.062 -73.055  1.00143.75           N
ATOM   3661  CA  GLN A 470      -2.758   6.670 -73.248  1.00143.75           C
ATOM   3662  CB  GLN A 470      -1.849   7.058 -72.070  1.00143.75           C
ATOM   3663  CG  GLN A 470      -0.364   6.788 -72.327  1.00143.75           C
ATOM   3664  CD  GLN A 470       0.139   7.829 -73.317  1.00143.75           C
ATOM   3665  OE1 GLN A 470      -0.644   8.388 -74.084  1.00143.75           O
ATOM   3666  NE2 GLN A 470       1.474   8.094 -73.302  1.00143.75           N
ATOM   3667  C   GLN A 470      -2.654   5.181 -73.439  1.00143.75           C
ATOM   3668  O   GLN A 470      -3.560   4.426 -73.091  1.00143.75           O
ATOM   3669  N   SER A 471      -1.525   4.738 -74.042  1.00 46.64           N
ATOM   3670  CA  SER A 471      -1.259   3.358 -74.364  1.00 46.64           C
ATOM   3671  CB  SER A 471      -0.145   3.182 -75.411  1.00 46.64           C
ATOM   3672  OG  SER A 471       1.091   3.641 -74.884  1.00 46.64           O
ATOM   3673  C   SER A 471      -0.834   2.622 -73.131  1.00 46.64           C
ATOM   3674  O   SER A 471      -0.678   3.208 -72.061  1.00 46.64           O
ATOM   3675  N   ASP A 472      -0.664   1.287 -73.274  1.00103.10           N
ATOM   3676  CA  ASP A 472      -0.276   0.394 -72.215  1.00103.10           C
ATOM   3677  CB  ASP A 472      -0.554  -1.080 -72.581  1.00103.10           C
ATOM   3678  CG  ASP A 472      -0.217  -2.028 -71.432  1.00103.10           C
ATOM   3679  OD1 ASP A 472      -0.243  -1.599 -70.249  1.00103.10           O
ATOM   3680  OD2 ASP A 472       0.063  -3.220 -71.733  1.00103.10           O
ATOM   3681  C   ASP A 472       1.204   0.537 -72.019  1.00103.10           C
ATOM   3682  O   ASP A 472       1.899   1.108 -72.855  1.00103.10           O
ATOM   3683  N   GLY A 473       1.731  -0.011 -70.905  1.00 86.51           N
ATOM   3684  CA  GLY A 473       3.141   0.045 -70.652  1.00 86.51           C
ATOM   3685  C   GLY A 473       3.511   1.129 -69.690  1.00 86.51           C
ATOM   3686  O   GLY A 473       2.758   1.480 -68.785  1.00 86.51           O
ATOM   3687  N   ASP A 474       4.723   1.683 -69.889  1.00102.08           N
ATOM   3688  CA  ASP A 474       5.353   2.620 -69.002  1.00102.08           C
ATOM   3689  CB  ASP A 474       6.766   3.028 -69.462  1.00102.08           C
ATOM   3690  CG  ASP A 474       6.682   3.714 -70.818  1.00102.08           C
ATOM   3691  OD1 ASP A 474       5.651   3.529 -71.517  1.00102.08           O
ATOM   3692  OD2 ASP A 474       7.655   4.430 -71.177  1.00102.08           O
ATOM   3693  C   ASP A 474       4.518   3.848 -68.846  1.00102.08           C
ATOM   3694  O   ASP A 474       4.542   4.483 -67.792  1.00102.08           O
ATOM   3695  N   SER A 475       3.733   4.224 -69.871  1.00165.10           N
ATOM   3696  CA  SER A 475       2.939   5.416 -69.759  1.00165.10           C
ATOM   3697  CB  SER A 475       2.197   5.777 -71.054  1.00165.10           C
ATOM   3698  OG  SER A 475       1.276   4.746 -71.376  1.00165.10           O
ATOM   3699  C   SER A 475       1.919   5.201 -68.684  1.00165.10           C
ATOM   3700  O   SER A 475       1.939   4.165 -68.031  1.00165.10           O
ATOM   3701  N   SER A 476       1.066   6.218 -68.420  1.00168.77           N
ATOM   3702  CA  SER A 476      -0.021   6.169 -67.477  1.00168.77           C
ATOM   3703  CB  SER A 476      -1.255   5.442 -68.029  1.00168.77           C
ATOM   3704  OG  SER A 476      -1.766   6.130 -69.163  1.00168.77           O
ATOM   3705  C   SER A 476       0.426   5.520 -66.210  1.00168.77           C
ATOM   3706  O   SER A 476      -0.083   4.470 -65.821  1.00168.77           O
ATOM   3707  N   LYS A 477       1.387   6.133 -65.502  1.00136.17           N
ATOM   3708  CA  LYS A 477       1.834   5.434 -64.341  1.00136.17           C
ATOM   3709  CB  LYS A 477       3.310   5.699 -63.995  1.00136.17           C
ATOM   3710  CG  LYS A 477       3.647   7.170 -63.748  1.00136.17           C
ATOM   3711  CD  LYS A 477       5.018   7.369 -63.098  1.00136.17           C
ATOM   3712  CE  LYS A 477       5.388   8.836 -62.870  1.00136.17           C
ATOM   3713  NZ  LYS A 477       6.705   8.925 -62.201  1.00136.17           N
ATOM   3714  C   LYS A 477       0.998   5.791 -63.162  1.00136.17           C
ATOM   3715  O   LYS A 477       1.206   6.833 -62.541  1.00136.17           O
ATOM   3716  N   VAL A 478       0.047   4.889 -62.819  1.00128.51           N
ATOM   3717  CA  VAL A 478      -0.802   5.062 -61.681  1.00128.51           C
ATOM   3718  CB  VAL A 478      -1.979   4.136 -61.578  1.00128.51           C
ATOM   3719  CG1 VAL A 478      -1.482   2.684 -61.607  1.00128.51           C
ATOM   3720  CG2 VAL A 478      -2.710   4.460 -60.263  1.00128.51           C
ATOM   3721  C   VAL A 478       0.005   4.778 -60.480  1.00128.51           C
ATOM   3722  O   VAL A 478       0.734   3.796 -60.428  1.00128.51           O
ATOM   3723  N   LYS A 479      -0.079   5.628 -59.456  1.00 94.74           N
ATOM   3724  CA  LYS A 479       0.704   5.238 -58.333  1.00 94.74           C
ATOM   3725  CB  LYS A 479       1.609   6.341 -57.742  1.00 94.74           C
ATOM   3726  CG  LYS A 479       2.579   5.846 -56.671  1.00 94.74           C
ATOM   3727  CD  LYS A 479       3.663   6.871 -56.341  1.00 94.74           C
ATOM   3728  CE  LYS A 479       4.631   7.127 -57.498  1.00 94.74           C
ATOM   3729  NZ  LYS A 479       5.645   8.128 -57.099  1.00 94.74           N
ATOM   3730  C   LYS A 479      -0.228   4.717 -57.292  1.00 94.74           C
ATOM   3731  O   LYS A 479      -1.378   5.143 -57.175  1.00 94.74           O
ATOM   3732  N   VAL A 480       0.237   3.697 -56.555  1.00 52.68           N
ATOM   3733  CA  VAL A 480      -0.546   3.177 -55.482  1.00 52.68           C
ATOM   3734  CB  VAL A 480      -0.886   1.721 -55.623  1.00 52.68           C
ATOM   3735  CG1 VAL A 480      -1.666   1.270 -54.376  1.00 52.68           C
ATOM   3736  CG2 VAL A 480      -1.665   1.532 -56.935  1.00 52.68           C
ATOM   3737  C   VAL A 480       0.303   3.336 -54.266  1.00 52.68           C
ATOM   3738  O   VAL A 480       1.487   3.000 -54.279  1.00 52.68           O
ATOM   3739  N   LYS A 481      -0.287   3.878 -53.185  1.00116.01           N
ATOM   3740  CA  LYS A 481       0.461   4.115 -51.987  1.00116.01           C
ATOM   3741  CB  LYS A 481       0.481   5.601 -51.584  1.00116.01           C
ATOM   3742  CG  LYS A 481       1.286   5.904 -50.317  1.00116.01           C
ATOM   3743  CD  LYS A 481       1.413   7.402 -50.025  1.00116.01           C
ATOM   3744  CE  LYS A 481       2.022   8.202 -51.178  1.00116.01           C
ATOM   3745  NZ  LYS A 481       1.829   9.652 -50.946  1.00116.01           N
ATOM   3746  C   LYS A 481      -0.214   3.381 -50.878  1.00116.01           C
ATOM   3747  O   LYS A 481      -1.437   3.424 -50.752  1.00116.01           O
ATOM   3748  N   VAL A 482       0.582   2.674 -50.050  1.00104.47           N
ATOM   3749  CA  VAL A 482       0.040   1.979 -48.924  1.00104.47           C
ATOM   3750  CB  VAL A 482       0.426   0.528 -48.877  1.00104.47           C
ATOM   3751  CG1 VAL A 482      -0.195  -0.167 -50.101  1.00104.47           C
ATOM   3752  CG2 VAL A 482       1.960   0.419 -48.821  1.00104.47           C
ATOM   3753  C   VAL A 482       0.591   2.654 -47.715  1.00104.47           C
ATOM   3754  O   VAL A 482       1.797   2.873 -47.606  1.00104.47           O
ATOM   3755  N   ARG A 483      -0.305   3.035 -46.787  1.00103.65           N
ATOM   3756  CA  ARG A 483       0.125   3.694 -45.595  1.00103.65           C
ATOM   3757  CB  ARG A 483      -0.296   5.172 -45.544  1.00103.65           C
ATOM   3758  CG  ARG A 483       0.335   6.017 -46.654  1.00103.65           C
ATOM   3759  CD  ARG A 483      -0.200   7.448 -46.721  1.00103.65           C
ATOM   3760  NE  ARG A 483       0.431   8.222 -45.616  1.00103.65           N
ATOM   3761  CZ  ARG A 483       0.433   9.585 -45.665  1.00103.65           C
ATOM   3762  NH1 ARG A 483      -0.141  10.229 -46.723  1.00103.65           N
ATOM   3763  NH2 ARG A 483       1.009  10.305 -44.658  1.00103.65           N
ATOM   3764  C   ARG A 483      -0.549   3.002 -44.459  1.00103.65           C
ATOM   3765  O   ARG A 483      -1.762   2.793 -44.476  1.00103.65           O
ATOM   3766  N   VAL A 484       0.243   2.606 -43.446  1.00112.64           N
ATOM   3767  CA  VAL A 484      -0.317   1.990 -42.281  1.00112.64           C
ATOM   3768  CB  VAL A 484       0.276   0.642 -41.975  1.00112.64           C
ATOM   3769  CG1 VAL A 484       1.788   0.793 -41.737  1.00112.64           C
ATOM   3770  CG2 VAL A 484      -0.481   0.036 -40.783  1.00112.64           C
ATOM   3771  C   VAL A 484      -0.023   2.912 -41.143  1.00112.64           C
ATOM   3772  O   VAL A 484       1.118   3.332 -40.951  1.00112.64           O
ATOM   3773  N   ASN A 485      -1.065   3.271 -40.365  1.00 69.47           N
ATOM   3774  CA  ASN A 485      -0.858   4.191 -39.288  1.00 69.47           C
ATOM   3775  CB  ASN A 485      -2.039   5.132 -38.985  1.00 69.47           C
ATOM   3776  CG  ASN A 485      -3.172   4.324 -38.385  1.00 69.47           C
ATOM   3777  OD1 ASN A 485      -3.217   3.102 -38.512  1.00 69.47           O
ATOM   3778  ND2 ASN A 485      -4.120   5.024 -37.708  1.00 69.47           N
ATOM   3779  C   ASN A 485      -0.536   3.421 -38.047  1.00 69.47           C
ATOM   3780  O   ASN A 485      -0.397   2.199 -38.064  1.00 69.47           O
ATOM   3781  N   ILE A 486      -0.375   4.164 -36.939  1.00 72.38           N
ATOM   3782  CA  ILE A 486      -0.006   3.662 -35.651  1.00 72.38           C
ATOM   3783  CB  ILE A 486       0.281   4.769 -34.695  1.00 72.38           C
ATOM   3784  CG2 ILE A 486       0.772   4.108 -33.413  1.00 72.38           C
ATOM   3785  CG1 ILE A 486       1.335   5.724 -35.276  1.00 72.38           C
ATOM   3786  CD1 ILE A 486       1.486   7.013 -34.472  1.00 72.38           C
ATOM   3787  C   ILE A 486      -1.092   2.791 -35.087  1.00 72.38           C
ATOM   3788  O   ILE A 486      -0.816   1.828 -34.370  1.00 72.38           O
ATOM   3789  N   HIS A 487      -2.362   3.156 -35.356  1.00 70.99           N
ATOM   3790  CA  HIS A 487      -3.534   2.442 -34.919  1.00 70.99           C
ATOM   3791  ND1 HIS A 487      -5.545   4.389 -33.120  1.00 70.99           N
ATOM   3792  CG  HIS A 487      -5.025   4.407 -34.395  1.00 70.99           C
ATOM   3793  CB  HIS A 487      -4.846   3.179 -35.235  1.00 70.99           C
ATOM   3794  NE2 HIS A 487      -5.062   6.511 -33.578  1.00 70.99           N
ATOM   3795  CD2 HIS A 487      -4.735   5.711 -34.659  1.00 70.99           C
ATOM   3796  CE1 HIS A 487      -5.545   5.672 -32.679  1.00 70.99           C
ATOM   3797  C   HIS A 487      -3.563   1.110 -35.603  1.00 70.99           C
ATOM   3798  O   HIS A 487      -4.171   0.159 -35.114  1.00 70.99           O
ATOM   3799  N   GLY A 488      -2.936   1.012 -36.787  1.00 50.76           N
ATOM   3800  CA  GLY A 488      -2.899  -0.253 -37.453  1.00 50.76           C
ATOM   3801  C   GLY A 488      -3.899  -0.222 -38.553  1.00 50.76           C
ATOM   3802  O   GLY A 488      -4.042  -1.185 -39.303  1.00 50.76           O
ATOM   3803  N   ILE A 489      -4.624   0.902 -38.674  1.00141.06           N
ATOM   3804  CA  ILE A 489      -5.574   1.027 -39.731  1.00141.06           C
ATOM   3805  CB  ILE A 489      -6.526   2.175 -39.578  1.00141.06           C
ATOM   3806  CG2 ILE A 489      -7.420   1.902 -38.362  1.00141.06           C
ATOM   3807  CG1 ILE A 489      -5.763   3.503 -39.517  1.00141.06           C
ATOM   3808  CD1 ILE A 489      -6.672   4.727 -39.586  1.00141.06           C
ATOM   3809  C   ILE A 489      -4.810   1.201 -40.995  1.00141.06           C
ATOM   3810  O   ILE A 489      -3.814   1.924 -41.051  1.00141.06           O
ATOM   3811  N   PHE A 490      -5.258   0.493 -42.046  1.00 78.12           N
ATOM   3812  CA  PHE A 490      -4.549   0.547 -43.281  1.00 78.12           C
ATOM   3813  CB  PHE A 490      -4.501  -0.819 -43.993  1.00 78.12           C
ATOM   3814  CG  PHE A 490      -3.490  -0.761 -45.087  1.00 78.12           C
ATOM   3815  CD1 PHE A 490      -2.162  -0.993 -44.810  1.00 78.12           C
ATOM   3816  CD2 PHE A 490      -3.861  -0.483 -46.381  1.00 78.12           C
ATOM   3817  CE1 PHE A 490      -1.219  -0.947 -45.809  1.00 78.12           C
ATOM   3818  CE2 PHE A 490      -2.922  -0.436 -47.384  1.00 78.12           C
ATOM   3819  CZ  PHE A 490      -1.598  -0.669 -47.099  1.00 78.12           C
ATOM   3820  C   PHE A 490      -5.268   1.499 -44.171  1.00 78.12           C
ATOM   3821  O   PHE A 490      -6.489   1.434 -44.320  1.00 78.12           O
ATOM   3822  N   SER A 491      -4.510   2.438 -44.767  1.00 47.18           N
ATOM   3823  CA  SER A 491      -5.100   3.376 -45.670  1.00 47.18           C
ATOM   3824  CB  SER A 491      -4.891   4.842 -45.255  1.00 47.18           C
ATOM   3825  OG  SER A 491      -5.532   5.091 -44.012  1.00 47.18           O
ATOM   3826  C   SER A 491      -4.409   3.177 -46.975  1.00 47.18           C
ATOM   3827  O   SER A 491      -3.180   3.162 -47.049  1.00 47.18           O
ATOM   3828  N   VAL A 492      -5.196   3.003 -48.050  1.00102.38           N
ATOM   3829  CA  VAL A 492      -4.584   2.795 -49.323  1.00102.38           C
ATOM   3830  CB  VAL A 492      -4.941   1.472 -49.934  1.00102.38           C
ATOM   3831  CG1 VAL A 492      -6.437   1.482 -50.286  1.00102.38           C
ATOM   3832  CG2 VAL A 492      -4.011   1.210 -51.127  1.00102.38           C
ATOM   3833  C   VAL A 492      -5.071   3.879 -50.224  1.00102.38           C
ATOM   3834  O   VAL A 492      -6.244   4.250 -50.189  1.00102.38           O
ATOM   3835  N   ALA A 493      -4.157   4.436 -51.043  1.00 35.76           N
ATOM   3836  CA  ALA A 493      -4.545   5.481 -51.941  1.00 35.76           C
ATOM   3837  CB  ALA A 493      -3.916   6.846 -51.612  1.00 35.76           C
ATOM   3838  C   ALA A 493      -4.071   5.102 -53.303  1.00 35.76           C
ATOM   3839  O   ALA A 493      -2.997   4.522 -53.461  1.00 35.76           O
ATOM   3840  N   SER A 494      -4.887   5.420 -54.327  1.00124.47           N
ATOM   3841  CA  SER A 494      -4.550   5.118 -55.686  1.00124.47           C
ATOM   3842  CB  SER A 494      -4.733   3.634 -56.047  1.00124.47           C
ATOM   3843  OG  SER A 494      -3.861   2.830 -55.266  1.00124.47           O
ATOM   3844  C   SER A 494      -5.502   5.890 -56.543  1.00124.47           C
ATOM   3845  O   SER A 494      -6.190   6.793 -56.072  1.00124.47           O
ATOM   3846  N   ALA A 495      -5.523   5.574 -57.851  1.00243.65           N
ATOM   3847  CA  ALA A 495      -6.440   6.191 -58.766  1.00243.65           C
ATOM   3848  CB  ALA A 495      -6.406   7.718 -58.820  1.00243.65           C
ATOM   3849  C   ALA A 495      -6.120   5.652 -60.116  1.00243.65           C
ATOM   3850  O   ALA A 495      -5.448   4.629 -60.218  1.00243.65           O
ATOM   3851  N   SER A 496      -6.569   6.324 -61.199  1.00125.65           N
ATOM   3852  CA  SER A 496      -6.367   5.774 -62.508  1.00125.65           C
ATOM   3853  CB  SER A 496      -7.031   6.531 -63.669  1.00125.65           C
ATOM   3854  OG  SER A 496      -6.222   7.622 -64.075  1.00125.65           O
ATOM   3855  C   SER A 496      -4.904   5.740 -62.759  1.00125.65           C
ATOM   3856  O   SER A 496      -4.120   6.135 -61.902  1.00125.65           O
ATOM   3857  N   VAL A 497      -4.492   5.253 -63.945  1.00126.17           N
ATOM   3858  CA  VAL A 497      -3.090   5.047 -64.141  1.00126.17           C
ATOM   3859  CB  VAL A 497      -2.767   4.097 -65.256  1.00126.17           C
ATOM   3860  CG1 VAL A 497      -3.114   2.677 -64.798  1.00126.17           C
ATOM   3861  CG2 VAL A 497      -3.575   4.512 -66.490  1.00126.17           C
ATOM   3862  C   VAL A 497      -2.321   6.303 -64.363  1.00126.17           C
ATOM   3863  O   VAL A 497      -1.964   6.632 -65.492  1.00126.17           O
ATOM   3864  N   ILE A 498      -2.082   7.024 -63.248  1.00142.11           N
ATOM   3865  CA  ILE A 498      -1.138   8.082 -63.070  1.00142.11           C
ATOM   3866  CB  ILE A 498      -1.446   9.412 -63.679  1.00142.11           C
ATOM   3867  CG2 ILE A 498      -0.068  10.094 -63.697  1.00142.11           C
ATOM   3868  CG1 ILE A 498      -2.013   9.335 -65.105  1.00142.11           C
ATOM   3869  CD1 ILE A 498      -3.476   8.895 -65.153  1.00142.11           C
ATOM   3870  C   ILE A 498      -0.994   8.118 -61.550  1.00142.11           C
ATOM   3871  O   ILE A 498      -1.777   7.446 -60.892  1.00142.11           O
ATOM   3872  N   GLU A 499      -0.096   8.922 -60.919  1.00137.00           N
ATOM   3873  CA  GLU A 499       0.291   8.761 -59.517  1.00137.00           C
ATOM   3874  CB  GLU A 499       1.056   9.985 -58.986  1.00137.00           C
ATOM   3875  CG  GLU A 499       1.621   9.793 -57.578  1.00137.00           C
ATOM   3876  CD  GLU A 499       2.345  11.076 -57.194  1.00137.00           C
ATOM   3877  OE1 GLU A 499       2.988  11.682 -58.091  1.00137.00           O
ATOM   3878  OE2 GLU A 499       2.256  11.472 -56.001  1.00137.00           O
ATOM   3879  C   GLU A 499      -0.856   8.504 -58.550  1.00137.00           C
ATOM   3880  O   GLU A 499      -0.839   7.515 -57.832  1.00137.00           O
ATOM   3881  N   LYS A 500      -1.887   9.337 -58.408  1.00241.17           N
ATOM   3882  CA  LYS A 500      -2.989   8.747 -57.707  1.00241.17           C
ATOM   3883  CB  LYS A 500      -3.987   9.798 -57.198  1.00241.17           C
ATOM   3884  CG  LYS A 500      -3.375  10.774 -56.192  1.00241.17           C
ATOM   3885  CD  LYS A 500      -4.217  12.031 -55.968  1.00241.17           C
ATOM   3886  CE  LYS A 500      -3.594  13.032 -54.994  1.00241.17           C
ATOM   3887  NZ  LYS A 500      -3.670  12.517 -53.610  1.00241.17           N
ATOM   3888  C   LYS A 500      -3.520   8.182 -58.944  1.00241.17           C
ATOM   3889  O   LYS A 500      -3.607   6.981 -59.198  1.00241.17           O
ATOM   3890  N   GLN A 501      -3.759   9.199 -59.766  1.00185.78           N
ATOM   3891  CA  GLN A 501      -3.984   9.355 -61.150  1.00185.78           C
ATOM   3892  CB  GLN A 501      -5.467   9.556 -61.490  1.00185.78           C
ATOM   3893  CG  GLN A 501      -5.717  10.083 -62.902  1.00185.78           C
ATOM   3894  CD  GLN A 501      -7.222  10.046 -63.130  1.00185.78           C
ATOM   3895  OE1 GLN A 501      -7.729  10.523 -64.144  1.00185.78           O
ATOM   3896  NE2 GLN A 501      -7.959   9.445 -62.159  1.00185.78           N
ATOM   3897  C   GLN A 501      -3.341  10.697 -61.226  1.00185.78           C
ATOM   3898  O   GLN A 501      -4.019  11.706 -61.135  1.00185.78           O
ATOM   3899  N   ASN A 502      -2.005  10.748 -61.320  1.00123.41           N
ATOM   3900  CA  ASN A 502      -1.235  11.954 -61.287  1.00123.41           C
ATOM   3901  CB  ASN A 502       0.286  11.706 -61.262  1.00123.41           C
ATOM   3902  CG  ASN A 502       0.992  12.986 -60.832  1.00123.41           C
ATOM   3903  OD1 ASN A 502       2.213  13.098 -60.936  1.00123.41           O
ATOM   3904  ND2 ASN A 502       0.211  13.978 -60.326  1.00123.41           N
ATOM   3905  C   ASN A 502      -1.559  12.835 -62.460  1.00123.41           C
ATOM   3906  O   ASN A 502      -1.542  14.058 -62.331  1.00123.41           O
ATOM   3907  N   LEU A 503      -1.843  12.264 -63.649  1.00 65.44           N
ATOM   3908  CA  LEU A 503      -2.069  13.140 -64.762  1.00 65.44           C
ATOM   3909  CB  LEU A 503      -2.283  12.404 -66.099  1.00 65.44           C
ATOM   3910  CG  LEU A 503      -1.030  11.668 -66.609  1.00 65.44           C
ATOM   3911  CD1 LEU A 503      -1.302  10.963 -67.946  1.00 65.44           C
ATOM   3912  CD2 LEU A 503       0.189  12.600 -66.656  1.00 65.44           C
ATOM   3913  C   LEU A 503      -3.279  13.994 -64.510  1.00 65.44           C
ATOM   3914  O   LEU A 503      -3.188  15.220 -64.556  1.00 65.44           O
ATOM   3915  N   GLU A 504      -4.443  13.371 -64.230  1.00 88.90           N
ATOM   3916  CA  GLU A 504      -5.654  14.108 -63.967  1.00 88.90           C
ATOM   3917  CB  GLU A 504      -6.926  13.243 -63.981  1.00 88.90           C
ATOM   3918  CG  GLU A 504      -7.463  12.961 -65.383  1.00 88.90           C
ATOM   3919  CD  GLU A 504      -8.367  14.124 -65.780  1.00 88.90           C
ATOM   3920  OE1 GLU A 504      -9.518  14.174 -65.269  1.00 88.90           O
ATOM   3921  OE2 GLU A 504      -7.921  14.975 -66.595  1.00 88.90           O
ATOM   3922  C   GLU A 504      -5.597  14.753 -62.620  1.00 88.90           C
ATOM   3923  O   GLU A 504      -6.010  15.897 -62.442  1.00 88.90           O
ATOM   3924  N   GLY A 505      -5.055  14.011 -61.642  1.00 37.21           N
ATOM   3925  CA  GLY A 505      -4.984  14.399 -60.267  1.00 37.21           C
ATOM   3926  C   GLY A 505      -6.095  13.708 -59.534  1.00 37.21           C
ATOM   3927  O   GLY A 505      -6.236  13.865 -58.322  1.00 37.21           O
ATOM   3928  N   ASP A 506      -6.914  12.909 -60.249  1.00 58.63           N
ATOM   3929  CA  ASP A 506      -8.010  12.241 -59.605  1.00 58.63           C
ATOM   3930  CB  ASP A 506      -9.007  11.601 -60.586  1.00 58.63           C
ATOM   3931  CG  ASP A 506      -9.759  12.723 -61.286  1.00 58.63           C
ATOM   3932  OD1 ASP A 506      -9.773  13.858 -60.738  1.00 58.63           O
ATOM   3933  OD2 ASP A 506     -10.330  12.460 -62.378  1.00 58.63           O
ATOM   3934  C   ASP A 506      -7.460  11.168 -58.728  1.00 58.63           C
ATOM   3935  O   ASP A 506      -6.563  10.427 -59.124  1.00 58.63           O
ATOM   3936  N   HIS A 507      -7.993  11.065 -57.494  1.00145.37           N
ATOM   3937  CA  HIS A 507      -7.508  10.080 -56.573  1.00145.37           C
ATOM   3938  ND1 HIS A 507      -8.545  11.488 -53.715  1.00145.37           N
ATOM   3939  CG  HIS A 507      -7.574  11.751 -54.656  1.00145.37           C
ATOM   3940  CB  HIS A 507      -6.776  10.692 -55.364  1.00145.37           C
ATOM   3941  NE2 HIS A 507      -8.447  13.700 -53.925  1.00145.37           N
ATOM   3942  CD2 HIS A 507      -7.526  13.107 -54.771  1.00145.37           C
ATOM   3943  CE1 HIS A 507      -9.034  12.688 -53.312  1.00145.37           C
ATOM   3944  C   HIS A 507      -8.679   9.323 -56.038  1.00145.37           C
ATOM   3945  O   HIS A 507      -9.813   9.793 -56.096  1.00145.37           O
ATOM   3946  N   SER A 508      -8.423   8.092 -55.545  1.00108.58           N
ATOM   3947  CA  SER A 508      -9.438   7.311 -54.897  1.00108.58           C
ATOM   3948  CB  SER A 508      -9.976   6.118 -55.696  1.00108.58           C
ATOM   3949  OG  SER A 508      -9.115   5.005 -55.505  1.00108.58           O
ATOM   3950  C   SER A 508      -8.743   6.674 -53.739  1.00108.58           C
ATOM   3951  O   SER A 508      -7.534   6.444 -53.798  1.00108.58           O
ATOM   3952  N   ASP A 509      -9.481   6.385 -52.646  1.00 80.61           N
ATOM   3953  CA  ASP A 509      -8.850   5.778 -51.507  1.00 80.61           C
ATOM   3954  CB  ASP A 509      -8.558   6.752 -50.346  1.00 80.61           C
ATOM   3955  CG  ASP A 509      -7.418   7.693 -50.721  1.00 80.61           C
ATOM   3956  OD1 ASP A 509      -7.374   8.160 -51.889  1.00 80.61           O
ATOM   3957  OD2 ASP A 509      -6.562   7.952 -49.833  1.00 80.61           O
ATOM   3958  C   ASP A 509      -9.747   4.724 -50.939  1.00 80.61           C
ATOM   3959  O   ASP A 509     -10.915   4.617 -51.309  1.00 80.61           O
ATOM   3960  N   ALA A 510      -9.181   3.867 -50.059  1.00 77.57           N
ATOM   3961  CA  ALA A 510      -9.973   2.909 -49.345  1.00 77.57           C
ATOM   3962  CB  ALA A 510     -10.027   1.529 -50.019  1.00 77.57           C
ATOM   3963  C   ALA A 510      -9.328   2.718 -48.009  1.00 77.57           C
ATOM   3964  O   ALA A 510      -8.117   2.522 -47.905  1.00 77.57           O
ATOM   3965  N   PRO A 511     -10.129   2.839 -46.983  1.00102.62           N
ATOM   3966  CA  PRO A 511      -9.659   2.562 -45.654  1.00102.62           C
ATOM   3967  CD  PRO A 511     -11.157   3.867 -46.989  1.00102.62           C
ATOM   3968  CB  PRO A 511     -10.425   3.499 -44.719  1.00102.62           C
ATOM   3969  CG  PRO A 511     -11.653   3.931 -45.537  1.00102.62           C
ATOM   3970  C   PRO A 511      -9.908   1.117 -45.366  1.00102.62           C
ATOM   3971  O   PRO A 511     -10.858   0.556 -45.910  1.00102.62           O
ATOM   3972  N   MET A 512      -9.085   0.496 -44.505  1.00141.49           N
ATOM   3973  CA  MET A 512      -9.307  -0.868 -44.141  1.00141.49           C
ATOM   3974  CB  MET A 512      -8.389  -1.817 -44.932  1.00141.49           C
ATOM   3975  CG  MET A 512      -8.839  -3.275 -44.961  1.00141.49           C
ATOM   3976  SD  MET A 512      -7.743  -4.368 -45.915  1.00141.49           S
ATOM   3977  CE  MET A 512      -8.705  -5.877 -45.607  1.00141.49           C
ATOM   3978  C   MET A 512      -8.930  -0.919 -42.699  1.00141.49           C
ATOM   3979  O   MET A 512      -7.858  -0.444 -42.329  1.00141.49           O
ATOM   3980  N   GLU A 513      -9.796  -1.499 -41.845  1.00 97.13           N
ATOM   3981  CA  GLU A 513      -9.534  -1.453 -40.434  1.00 97.13           C
ATOM   3982  CB  GLU A 513     -10.770  -1.684 -39.546  1.00 97.13           C
ATOM   3983  CG  GLU A 513     -10.498  -1.375 -38.072  1.00 97.13           C
ATOM   3984  CD  GLU A 513     -11.828  -1.339 -37.339  1.00 97.13           C
ATOM   3985  OE1 GLU A 513     -12.742  -0.612 -37.811  1.00 97.13           O
ATOM   3986  OE2 GLU A 513     -11.947  -2.031 -36.294  1.00 97.13           O
ATOM   3987  C   GLU A 513      -8.489  -2.454 -40.069  1.00 97.13           C
ATOM   3988  O   GLU A 513      -8.211  -3.390 -40.812  1.00 97.13           O
ATOM   3989  N   THR A 514      -7.858  -2.249 -38.896  1.00121.47           N
ATOM   3990  CA  THR A 514      -6.823  -3.118 -38.419  1.00121.47           C
ATOM   3991  CB  THR A 514      -6.215  -2.641 -37.129  1.00121.47           C
ATOM   3992  OG1 THR A 514      -5.103  -3.452 -36.784  1.00121.47           O
ATOM   3993  CG2 THR A 514      -7.277  -2.686 -36.018  1.00121.47           C
ATOM   3994  C   THR A 514      -7.425  -4.469 -38.197  1.00121.47           C
ATOM   3995  O   THR A 514      -6.794  -5.495 -38.449  1.00121.47           O
ATOM   3996  N   GLU A 515      -8.672  -4.481 -37.695  1.00107.17           N
ATOM   3997  CA  GLU A 515      -9.418  -5.666 -37.389  1.00107.17           C
ATOM   3998  CB  GLU A 515     -10.714  -5.378 -36.611  1.00107.17           C
ATOM   3999  CG  GLU A 515     -11.719  -4.532 -37.394  1.00107.17           C
ATOM   4000  CD  GLU A 515     -13.030  -4.525 -36.621  1.00107.17           C
ATOM   4001  OE1 GLU A 515     -13.135  -5.292 -35.627  1.00107.17           O
ATOM   4002  OE2 GLU A 515     -13.944  -3.754 -37.018  1.00107.17           O
ATOM   4003  C   GLU A 515      -9.819  -6.381 -38.644  1.00107.17           C
ATOM   4004  O   GLU A 515      -9.994  -7.599 -38.633  1.00107.17           O
ATOM   4005  N   THR A 516      -9.965  -5.652 -39.767  1.00189.42           N
ATOM   4006  CA  THR A 516     -10.585  -6.226 -40.929  1.00189.42           C
ATOM   4007  CB  THR A 516     -10.640  -5.296 -42.112  1.00189.42           C
ATOM   4008  OG1 THR A 516     -11.496  -5.839 -43.107  1.00189.42           O
ATOM   4009  CG2 THR A 516      -9.230  -5.101 -42.689  1.00189.42           C
ATOM   4010  C   THR A 516      -9.934  -7.498 -41.377  1.00189.42           C
ATOM   4011  O   THR A 516     -10.624  -8.480 -41.612  1.00189.42           O
ATOM   4012  N   SER A 517      -8.607  -7.580 -41.518  1.00144.50           N
ATOM   4013  CA  SER A 517      -8.116  -8.832 -42.007  1.00144.50           C
ATOM   4014  CB  SER A 517      -6.831  -8.721 -42.843  1.00144.50           C
ATOM   4015  OG  SER A 517      -5.761  -8.253 -42.035  1.00144.50           O
ATOM   4016  C   SER A 517      -7.810  -9.701 -40.845  1.00144.50           C
ATOM   4017  O   SER A 517      -7.873  -9.276 -39.691  1.00144.50           O
ATOM   4018  N   PHE A 518      -7.495 -10.974 -41.133  1.00161.40           N
ATOM   4019  CA  PHE A 518      -7.124 -11.836 -40.060  1.00161.40           C
ATOM   4020  CB  PHE A 518      -7.014 -13.306 -40.489  1.00161.40           C
ATOM   4021  CG  PHE A 518      -8.333 -13.680 -41.073  1.00161.40           C
ATOM   4022  CD1 PHE A 518      -9.351 -14.143 -40.273  1.00161.40           C
ATOM   4023  CD2 PHE A 518      -8.549 -13.554 -42.427  1.00161.40           C
ATOM   4024  CE1 PHE A 518     -10.564 -14.479 -40.828  1.00161.40           C
ATOM   4025  CE2 PHE A 518      -9.757 -13.889 -42.989  1.00161.40           C
ATOM   4026  CZ  PHE A 518     -10.767 -14.354 -42.183  1.00161.40           C
ATOM   4027  C   PHE A 518      -5.769 -11.346 -39.678  1.00161.40           C
ATOM   4028  O   PHE A 518      -4.944 -11.091 -40.550  1.00161.40           O
ATOM   4029  N   LYS A 519      -5.484 -11.172 -38.375  1.00208.82           N
ATOM   4030  CA  LYS A 519      -4.186 -10.638 -38.082  1.00208.82           C
ATOM   4031  CB  LYS A 519      -4.128  -9.103 -38.109  1.00208.82           C
ATOM   4032  CG  LYS A 519      -4.407  -8.543 -39.505  1.00208.82           C
ATOM   4033  CD  LYS A 519      -4.510  -7.019 -39.558  1.00208.82           C
ATOM   4034  CE  LYS A 519      -3.168  -6.341 -39.842  1.00208.82           C
ATOM   4035  NZ  LYS A 519      -2.206  -6.659 -38.765  1.00208.82           N
ATOM   4036  C   LYS A 519      -3.763 -11.098 -36.732  1.00208.82           C
ATOM   4037  O   LYS A 519      -3.950 -12.255 -36.365  1.00208.82           O
ATOM   4038  N   ASN A 520      -3.149 -10.186 -35.958  1.00 82.55           N
ATOM   4039  CA  ASN A 520      -2.681 -10.547 -34.657  1.00 82.55           C
ATOM   4040  CB  ASN A 520      -2.103  -9.347 -33.885  1.00 82.55           C
ATOM   4041  CG  ASN A 520      -1.632  -9.832 -32.520  1.00 82.55           C
ATOM   4042  OD1 ASN A 520      -0.848 -10.772 -32.421  1.00 82.55           O
ATOM   4043  ND2 ASN A 520      -2.122  -9.169 -31.439  1.00 82.55           N
ATOM   4044  C   ASN A 520      -3.860 -11.052 -33.900  1.00 82.55           C
ATOM   4045  O   ASN A 520      -3.786 -12.090 -33.243  1.00 82.55           O
ATOM   4046  N   GLU A 521      -4.997 -10.339 -33.983  1.00 48.46           N
ATOM   4047  CA  GLU A 521      -6.150 -10.813 -33.282  1.00 48.46           C
ATOM   4048  CB  GLU A 521      -7.343  -9.844 -33.327  1.00 48.46           C
ATOM   4049  CG  GLU A 521      -7.081  -8.553 -32.547  1.00 48.46           C
ATOM   4050  CD  GLU A 521      -8.398  -7.807 -32.406  1.00 48.46           C
ATOM   4051  OE1 GLU A 521      -9.460  -8.433 -32.663  1.00 48.46           O
ATOM   4052  OE2 GLU A 521      -8.361  -6.604 -32.033  1.00 48.46           O
ATOM   4053  C   GLU A 521      -6.545 -12.116 -33.897  1.00 48.46           C
ATOM   4054  O   GLU A 521      -6.887 -13.060 -33.187  1.00 48.46           O
ATOM   4055  N   ASN A 522      -6.489 -12.218 -35.242  1.00149.83           N
ATOM   4056  CA  ASN A 522      -6.834 -13.478 -35.830  1.00149.83           C
ATOM   4057  CB  ASN A 522      -7.171 -13.385 -37.326  1.00149.83           C
ATOM   4058  CG  ASN A 522      -8.510 -12.679 -37.439  1.00149.83           C
ATOM   4059  OD1 ASN A 522      -8.579 -11.494 -37.760  1.00149.83           O
ATOM   4060  ND2 ASN A 522      -9.613 -13.424 -37.159  1.00149.83           N
ATOM   4061  C   ASN A 522      -5.625 -14.335 -35.689  1.00149.83           C
ATOM   4062  O   ASN A 522      -4.898 -14.590 -36.649  1.00149.83           O
ATOM   4063  N   LYS A 523      -5.405 -14.818 -34.456  1.00 53.24           N
ATOM   4064  CA  LYS A 523      -4.247 -15.596 -34.145  1.00 53.24           C
ATOM   4065  CB  LYS A 523      -4.242 -16.017 -32.667  1.00 53.24           C
ATOM   4066  CG  LYS A 523      -4.325 -14.831 -31.705  1.00 53.24           C
ATOM   4067  CD  LYS A 523      -4.785 -15.222 -30.300  1.00 53.24           C
ATOM   4068  CE  LYS A 523      -5.101 -14.025 -29.401  1.00 53.24           C
ATOM   4069  NZ  LYS A 523      -5.753 -14.490 -28.156  1.00 53.24           N
ATOM   4070  C   LYS A 523      -4.294 -16.857 -34.941  1.00 53.24           C
ATOM   4071  O   LYS A 523      -3.331 -17.219 -35.614  1.00 53.24           O
ATOM   4072  N   ASP A 524      -5.440 -17.557 -34.892  1.00 38.84           N
ATOM   4073  CA  ASP A 524      -5.549 -18.811 -35.569  1.00 38.84           C
ATOM   4074  CB  ASP A 524      -6.856 -19.555 -35.253  1.00 38.84           C
ATOM   4075  CG  ASP A 524      -6.702 -20.990 -35.739  1.00 38.84           C
ATOM   4076  OD1 ASP A 524      -5.638 -21.300 -36.338  1.00 38.84           O
ATOM   4077  OD2 ASP A 524      -7.645 -21.795 -35.514  1.00 38.84           O
ATOM   4078  C   ASP A 524      -5.504 -18.583 -37.040  1.00 38.84           C
ATOM   4079  O   ASP A 524      -4.856 -19.330 -37.770  1.00 38.84           O
ATOM   4080  N   ASN A 525      -6.196 -17.531 -37.511  1.00 52.45           N
ATOM   4081  CA  ASN A 525      -6.285 -17.286 -38.918  1.00 52.45           C
ATOM   4082  CB  ASN A 525      -7.251 -16.134 -39.245  1.00 52.45           C
ATOM   4083  CG  ASN A 525      -8.631 -16.608 -38.804  1.00 52.45           C
ATOM   4084  OD1 ASN A 525      -9.246 -16.046 -37.898  1.00 52.45           O
ATOM   4085  ND2 ASN A 525      -9.122 -17.702 -39.448  1.00 52.45           N
ATOM   4086  C   ASN A 525      -4.925 -16.968 -39.445  1.00 52.45           C
ATOM   4087  O   ASN A 525      -4.536 -17.460 -40.503  1.00 52.45           O
ATOM   4088  N   MET A 526      -4.158 -16.132 -38.723  1.00122.93           N
ATOM   4089  CA  MET A 526      -2.846 -15.793 -39.188  1.00122.93           C
ATOM   4090  CB  MET A 526      -2.142 -14.758 -38.293  1.00122.93           C
ATOM   4091  CG  MET A 526      -1.888 -15.259 -36.869  1.00122.93           C
ATOM   4092  SD  MET A 526      -0.831 -14.192 -35.846  1.00122.93           S
ATOM   4093  CE  MET A 526       0.733 -14.946 -36.379  1.00122.93           C
ATOM   4094  C   MET A 526      -2.007 -17.030 -39.189  1.00122.93           C
ATOM   4095  O   MET A 526      -1.288 -17.301 -40.149  1.00122.93           O
ATOM   4096  N   ASP A 527      -2.105 -17.831 -38.111  1.00 69.14           N
ATOM   4097  CA  ASP A 527      -1.288 -19.002 -37.975  1.00 69.14           C
ATOM   4098  CB  ASP A 527      -1.538 -19.739 -36.646  1.00 69.14           C
ATOM   4099  CG  ASP A 527      -0.532 -20.874 -36.514  1.00 69.14           C
ATOM   4100  OD1 ASP A 527       0.297 -21.050 -37.446  1.00 69.14           O
ATOM   4101  OD2 ASP A 527      -0.577 -21.578 -35.470  1.00 69.14           O
ATOM   4102  C   ASP A 527      -1.608 -19.947 -39.083  1.00 69.14           C
ATOM   4103  O   ASP A 527      -0.711 -20.506 -39.713  1.00 69.14           O
ATOM   4104  N   LYS A 528      -2.907 -20.140 -39.364  1.00 55.87           N
ATOM   4105  CA  LYS A 528      -3.276 -21.072 -40.384  1.00 55.87           C
ATOM   4106  CB  LYS A 528      -4.796 -21.213 -40.566  1.00 55.87           C
ATOM   4107  CG  LYS A 528      -5.164 -22.216 -41.663  1.00 55.87           C
ATOM   4108  CD  LYS A 528      -6.644 -22.601 -41.702  1.00 55.87           C
ATOM   4109  CE  LYS A 528      -6.978 -23.595 -42.817  1.00 55.87           C
ATOM   4110  NZ  LYS A 528      -6.700 -22.986 -44.138  1.00 55.87           N
ATOM   4111  C   LYS A 528      -2.732 -20.589 -41.686  1.00 55.87           C
ATOM   4112  O   LYS A 528      -2.184 -21.371 -42.457  1.00 55.87           O
ATOM   4113  N   MET A 529      -2.824 -19.271 -41.945  1.00 50.91           N
ATOM   4114  CA  MET A 529      -2.454 -18.758 -43.227  1.00 50.91           C
ATOM   4115  CB  MET A 529      -2.681 -17.245 -43.346  1.00 50.91           C
ATOM   4116  CG  MET A 529      -2.654 -16.773 -44.795  1.00 50.91           C
ATOM   4117  SD  MET A 529      -4.054 -17.378 -45.784  1.00 50.91           S
ATOM   4118  CE  MET A 529      -5.298 -16.398 -44.896  1.00 50.91           C
ATOM   4119  C   MET A 529      -1.013 -19.047 -43.501  1.00 50.91           C
ATOM   4120  O   MET A 529      -0.657 -19.429 -44.616  1.00 50.91           O
ATOM   4121  N   GLN A 530      -0.141 -18.878 -42.493  1.00 90.15           N
ATOM   4122  CA  GLN A 530       1.255 -19.092 -42.738  1.00 90.15           C
ATOM   4123  CB  GLN A 530       2.128 -18.748 -41.519  1.00 90.15           C
ATOM   4124  CG  GLN A 530       1.883 -19.665 -40.320  1.00 90.15           C
ATOM   4125  CD  GLN A 530       2.790 -19.213 -39.187  1.00 90.15           C
ATOM   4126  OE1 GLN A 530       2.932 -19.902 -38.177  1.00 90.15           O
ATOM   4127  NE2 GLN A 530       3.426 -18.023 -39.356  1.00 90.15           N
ATOM   4128  C   GLN A 530       1.494 -20.526 -43.073  1.00 90.15           C
ATOM   4129  O   GLN A 530       2.193 -20.841 -44.034  1.00 90.15           O
ATOM   4130  N   VAL A 531       0.912 -21.448 -42.287  1.00 35.23           N
ATOM   4131  CA  VAL A 531       1.157 -22.835 -42.535  1.00 35.23           C
ATOM   4132  CB  VAL A 531       0.533 -23.723 -41.499  1.00 35.23           C
ATOM   4133  CG1 VAL A 531       0.792 -25.188 -41.890  1.00 35.23           C
ATOM   4134  CG2 VAL A 531       1.084 -23.329 -40.116  1.00 35.23           C
ATOM   4135  C   VAL A 531       0.559 -23.204 -43.856  1.00 35.23           C
ATOM   4136  O   VAL A 531       1.200 -23.846 -44.686  1.00 35.23           O
ATOM   4137  N   ASP A 532      -0.696 -22.777 -44.082  1.00123.84           N
ATOM   4138  CA  ASP A 532      -1.441 -23.152 -45.243  1.00123.84           C
ATOM   4139  CB  ASP A 532      -2.966 -22.905 -45.123  1.00123.84           C
ATOM   4140  CG  ASP A 532      -3.315 -21.430 -44.950  1.00123.84           C
ATOM   4141  OD1 ASP A 532      -2.742 -20.571 -45.669  1.00123.84           O
ATOM   4142  OD2 ASP A 532      -4.172 -21.146 -44.071  1.00123.84           O
ATOM   4143  C   ASP A 532      -0.920 -22.544 -46.505  1.00123.84           C
ATOM   4144  O   ASP A 532      -0.983 -23.176 -47.557  1.00123.84           O
ATOM   4145  N   GLN A 533      -0.369 -21.318 -46.458  1.00161.92           N
ATOM   4146  CA  GLN A 533      -0.050 -20.712 -47.715  1.00161.92           C
ATOM   4147  CB  GLN A 533       0.117 -19.188 -47.621  1.00161.92           C
ATOM   4148  CG  GLN A 533      -1.188 -18.466 -47.289  1.00161.92           C
ATOM   4149  CD  GLN A 533      -2.135 -18.651 -48.468  1.00161.92           C
ATOM   4150  OE1 GLN A 533      -1.765 -18.431 -49.620  1.00161.92           O
ATOM   4151  NE2 GLN A 533      -3.394 -19.073 -48.171  1.00161.92           N
ATOM   4152  C   GLN A 533       1.218 -21.263 -48.269  1.00161.92           C
ATOM   4153  O   GLN A 533       1.953 -20.548 -48.950  1.00161.92           O
ATOM   4154  N   GLU A 534       1.527 -22.547 -48.011  1.00108.85           N
ATOM   4155  CA  GLU A 534       2.711 -23.015 -48.662  1.00108.85           C
ATOM   4156  CB  GLU A 534       3.118 -24.441 -48.254  1.00108.85           C
ATOM   4157  CG  GLU A 534       4.388 -24.909 -48.970  1.00108.85           C
ATOM   4158  CD  GLU A 534       4.564 -26.405 -48.747  1.00108.85           C
ATOM   4159  OE1 GLU A 534       3.875 -26.963 -47.851  1.00108.85           O
ATOM   4160  OE2 GLU A 534       5.393 -27.011 -49.478  1.00108.85           O
ATOM   4161  C   GLU A 534       2.426 -23.072 -50.135  1.00108.85           C
ATOM   4162  O   GLU A 534       3.081 -22.404 -50.934  1.00108.85           O
ATOM   4163  N   GLU A 535       1.410 -23.880 -50.515  1.00127.01           N
ATOM   4164  CA  GLU A 535       0.998 -24.056 -51.880  1.00127.01           C
ATOM   4165  CB  GLU A 535       0.061 -25.264 -52.051  1.00127.01           C
ATOM   4166  CG  GLU A 535      -1.215 -25.164 -51.212  1.00127.01           C
ATOM   4167  CD  GLU A 535      -2.047 -26.412 -51.466  1.00127.01           C
ATOM   4168  OE1 GLU A 535      -2.235 -26.770 -52.659  1.00127.01           O
ATOM   4169  OE2 GLU A 535      -2.498 -27.030 -50.466  1.00127.01           O
ATOM   4170  C   GLU A 535       0.266 -22.839 -52.339  1.00127.01           C
ATOM   4171  O   GLU A 535       0.508 -22.321 -53.428  1.00127.01           O
ATOM   4172  N   GLY A 536      -0.655 -22.348 -51.490  1.00232.87           N
ATOM   4173  CA  GLY A 536      -1.446 -21.210 -51.840  1.00232.87           C
ATOM   4174  C   GLY A 536      -2.430 -21.680 -52.845  1.00232.87           C
ATOM   4175  O   GLY A 536      -2.570 -22.877 -53.087  1.00232.87           O
ATOM   4176  N   HIS A 537      -3.167 -20.746 -53.461  1.00201.15           N
ATOM   4177  CA  HIS A 537      -4.003 -21.230 -54.501  1.00201.15           C
ATOM   4178  ND1 HIS A 537      -7.248 -19.409 -53.665  1.00201.15           N
ATOM   4179  CG  HIS A 537      -6.228 -20.325 -53.788  1.00201.15           C
ATOM   4180  CB  HIS A 537      -5.169 -20.292 -54.851  1.00201.15           C
ATOM   4181  NE2 HIS A 537      -7.526 -20.893 -52.032  1.00201.15           N
ATOM   4182  CD2 HIS A 537      -6.413 -21.224 -52.783  1.00201.15           C
ATOM   4183  CE1 HIS A 537      -7.994 -19.796 -52.599  1.00201.15           C
ATOM   4184  C   HIS A 537      -3.075 -21.353 -55.651  1.00201.15           C
ATOM   4185  O   HIS A 537      -3.017 -20.493 -56.524  1.00201.15           O
ATOM   4186  N   GLN A 538      -2.302 -22.453 -55.631  1.00144.96           N
ATOM   4187  CA  GLN A 538      -1.336 -22.808 -56.615  1.00144.96           C
ATOM   4188  CB  GLN A 538      -0.603 -24.119 -56.281  1.00144.96           C
ATOM   4189  CG  GLN A 538       0.440 -24.533 -57.323  1.00144.96           C
ATOM   4190  CD  GLN A 538       1.694 -23.689 -57.125  1.00144.96           C
ATOM   4191  OE1 GLN A 538       1.636 -22.464 -57.023  1.00144.96           O
ATOM   4192  NE2 GLN A 538       2.869 -24.372 -57.064  1.00144.96           N
ATOM   4193  C   GLN A 538      -2.144 -23.040 -57.826  1.00144.96           C
ATOM   4194  O   GLN A 538      -1.711 -22.785 -58.946  1.00144.96           O
ATOM   4195  N   LYS A 539      -3.370 -23.542 -57.608  1.00130.08           N
ATOM   4196  CA  LYS A 539      -4.224 -23.796 -58.716  1.00130.08           C
ATOM   4197  CB  LYS A 539      -5.627 -24.249 -58.282  1.00130.08           C
ATOM   4198  CG  LYS A 539      -5.628 -25.426 -57.304  1.00130.08           C
ATOM   4199  CD  LYS A 539      -4.942 -26.688 -57.825  1.00130.08           C
ATOM   4200  CE  LYS A 539      -4.850 -27.790 -56.768  1.00130.08           C
ATOM   4201  NZ  LYS A 539      -4.078 -27.301 -55.603  1.00130.08           N
ATOM   4202  C   LYS A 539      -4.401 -22.488 -59.413  1.00130.08           C
ATOM   4203  O   LYS A 539      -4.288 -22.414 -60.633  1.00130.08           O
ATOM   4204  N   CYS A 540      -4.697 -21.418 -58.646  1.00 75.44           N
ATOM   4205  CA  CYS A 540      -4.894 -20.113 -59.225  1.00 75.44           C
ATOM   4206  CB  CYS A 540      -5.457 -19.097 -58.210  1.00 75.44           C
ATOM   4207  SG  CYS A 540      -5.713 -17.440 -58.918  1.00 75.44           S
ATOM   4208  C   CYS A 540      -3.602 -19.557 -59.754  1.00 75.44           C
ATOM   4209  O   CYS A 540      -3.528 -19.093 -60.891  1.00 75.44           O
ATOM   4210  N   HIS A 541      -2.530 -19.645 -58.948  1.00105.66           N
ATOM   4211  CA  HIS A 541      -1.267 -19.047 -59.273  1.00105.66           C
ATOM   4212  ND1 HIS A 541       1.520 -17.468 -58.006  1.00105.66           N
ATOM   4213  CG  HIS A 541       1.137 -18.719 -58.434  1.00105.66           C
ATOM   4214  CB  HIS A 541      -0.215 -19.320 -58.181  1.00105.66           C
ATOM   4215  NE2 HIS A 541       3.277 -18.343 -59.049  1.00105.66           N
ATOM   4216  CD2 HIS A 541       2.223 -19.240 -59.072  1.00105.66           C
ATOM   4217  CE1 HIS A 541       2.808 -17.294 -58.398  1.00105.66           C
ATOM   4218  C   HIS A 541      -0.783 -19.657 -60.544  1.00105.66           C
ATOM   4219  O   HIS A 541      -0.215 -18.981 -61.401  1.00105.66           O
ATOM   4220  N   ALA A 542      -1.019 -20.968 -60.697  1.00 53.49           N
ATOM   4221  CA  ALA A 542      -0.566 -21.707 -61.831  1.00 53.49           C
ATOM   4222  CB  ALA A 542      -0.933 -23.200 -61.758  1.00 53.49           C
ATOM   4223  C   ALA A 542      -1.176 -21.157 -63.073  1.00 53.49           C
ATOM   4224  O   ALA A 542      -0.537 -21.199 -64.117  1.00 53.49           O
ATOM   4225  N   GLU A 543      -2.453 -20.731 -63.039  1.00109.95           N
ATOM   4226  CA  GLU A 543      -3.049 -20.169 -64.222  1.00109.95           C
ATOM   4227  CB  GLU A 543      -4.590 -20.162 -64.180  1.00109.95           C
ATOM   4228  CG  GLU A 543      -5.194 -19.315 -63.058  1.00109.95           C
ATOM   4229  CD  GLU A 543      -6.711 -19.417 -63.156  1.00109.95           C
ATOM   4230  OE1 GLU A 543      -7.204 -20.085 -64.103  1.00109.95           O
ATOM   4231  OE2 GLU A 543      -7.398 -18.827 -62.280  1.00109.95           O
ATOM   4232  C   GLU A 543      -2.573 -18.771 -64.467  1.00109.95           C
ATOM   4233  O   GLU A 543      -2.281 -18.389 -65.603  1.00109.95           O
ATOM   4234  N   HIS A 544      -2.449 -17.974 -63.388  1.00146.63           N
ATOM   4235  CA  HIS A 544      -2.168 -16.581 -63.566  1.00146.63           C
ATOM   4236  ND1 HIS A 544      -0.104 -16.386 -60.816  1.00146.63           N
ATOM   4237  CG  HIS A 544      -0.722 -15.566 -61.734  1.00146.63           C
ATOM   4238  CB  HIS A 544      -2.111 -15.761 -62.263  1.00146.63           C
ATOM   4239  NE2 HIS A 544       1.365 -14.801 -61.342  1.00146.63           N
ATOM   4240  CD2 HIS A 544       0.189 -14.603 -62.044  1.00146.63           C
ATOM   4241  CE1 HIS A 544       1.141 -15.883 -60.618  1.00146.63           C
ATOM   4242  C   HIS A 544      -0.846 -16.436 -64.244  1.00146.63           C
ATOM   4243  O   HIS A 544      -0.692 -15.585 -65.117  1.00146.63           O
ATOM   4244  N   THR A 545       0.156 -17.254 -63.871  1.00155.06           N
ATOM   4245  CA  THR A 545       1.421 -17.061 -64.506  1.00155.06           C
ATOM   4246  CB  THR A 545       2.585 -17.744 -63.814  1.00155.06           C
ATOM   4247  OG1 THR A 545       3.734 -17.725 -64.647  1.00155.06           O
ATOM   4248  CG2 THR A 545       2.242 -19.153 -63.305  1.00155.06           C
ATOM   4249  C   THR A 545       1.337 -17.322 -65.987  1.00155.06           C
ATOM   4250  O   THR A 545       1.869 -16.511 -66.741  1.00155.06           O
ATOM   4251  N   PRO A 546       0.715 -18.360 -66.488  1.00 93.06           N
ATOM   4252  CA  PRO A 546       0.634 -18.465 -67.913  1.00 93.06           C
ATOM   4253  CD  PRO A 546       0.925 -19.679 -65.947  1.00 93.06           C
ATOM   4254  CB  PRO A 546       0.193 -19.896 -68.234  1.00 93.06           C
ATOM   4255  CG  PRO A 546       0.091 -20.583 -66.862  1.00 93.06           C
ATOM   4256  C   PRO A 546      -0.186 -17.408 -68.566  1.00 93.06           C
ATOM   4257  O   PRO A 546       0.147 -17.004 -69.679  1.00 93.06           O
ATOM   4258  N   GLU A 547      -1.260 -16.940 -67.913  1.00 85.01           N
ATOM   4259  CA  GLU A 547      -2.054 -15.940 -68.553  1.00 85.01           C
ATOM   4260  CB  GLU A 547      -3.351 -15.628 -67.783  1.00 85.01           C
ATOM   4261  CG  GLU A 547      -3.133 -15.257 -66.317  1.00 85.01           C
ATOM   4262  CD  GLU A 547      -4.495 -15.157 -65.642  1.00 85.01           C
ATOM   4263  OE1 GLU A 547      -5.511 -15.484 -66.310  1.00 85.01           O
ATOM   4264  OE2 GLU A 547      -4.538 -14.753 -64.450  1.00 85.01           O
ATOM   4265  C   GLU A 547      -1.220 -14.706 -68.700  1.00 85.01           C
ATOM   4266  O   GLU A 547      -1.225 -14.060 -69.744  1.00 85.01           O
ATOM   4267  N   GLU A 548      -0.438 -14.358 -67.667  1.00 82.92           N
ATOM   4268  CA  GLU A 548       0.350 -13.160 -67.725  1.00 82.92           C
ATOM   4269  CB  GLU A 548       1.111 -12.888 -66.416  1.00 82.92           C
ATOM   4270  CG  GLU A 548       1.963 -11.618 -66.450  1.00 82.92           C
ATOM   4271  CD  GLU A 548       2.664 -11.487 -65.105  1.00 82.92           C
ATOM   4272  OE1 GLU A 548       2.462 -12.383 -64.243  1.00 82.92           O
ATOM   4273  OE2 GLU A 548       3.418 -10.494 -64.925  1.00 82.92           O
ATOM   4274  C   GLU A 548       1.379 -13.283 -68.796  1.00 82.92           C
ATOM   4275  O   GLU A 548       1.619 -12.327 -69.530  1.00 82.92           O
ATOM   4276  N   GLU A 549       2.020 -14.462 -68.914  1.00 84.97           N
ATOM   4277  CA  GLU A 549       3.079 -14.592 -69.870  1.00 84.97           C
ATOM   4278  CB  GLU A 549       3.826 -15.939 -69.810  1.00 84.97           C
ATOM   4279  CG  GLU A 549       2.985 -17.163 -70.175  1.00 84.97           C
ATOM   4280  CD  GLU A 549       3.941 -18.341 -70.304  1.00 84.97           C
ATOM   4281  OE1 GLU A 549       5.143 -18.163 -69.968  1.00 84.97           O
ATOM   4282  OE2 GLU A 549       3.488 -19.430 -70.745  1.00 84.97           O
ATOM   4283  C   GLU A 549       2.524 -14.434 -71.246  1.00 84.97           C
ATOM   4284  O   GLU A 549       3.138 -13.787 -72.092  1.00 84.97           O
ATOM   4285  N   ILE A 550       1.337 -15.013 -71.511  1.00117.07           N
ATOM   4286  CA  ILE A 550       0.795 -14.923 -72.834  1.00117.07           C
ATOM   4287  CB  ILE A 550      -0.457 -15.733 -73.051  1.00117.07           C
ATOM   4288  CG2 ILE A 550      -1.605 -15.120 -72.237  1.00117.07           C
ATOM   4289  CG1 ILE A 550      -0.768 -15.816 -74.555  1.00117.07           C
ATOM   4290  CD1 ILE A 550       0.271 -16.605 -75.351  1.00117.07           C
ATOM   4291  C   ILE A 550       0.495 -13.492 -73.161  1.00117.07           C
ATOM   4292  O   ILE A 550       0.774 -13.034 -74.268  1.00117.07           O
ATOM   4293  N   ASP A 551      -0.078 -12.741 -72.201  1.00 52.82           N
ATOM   4294  CA  ASP A 551      -0.458 -11.377 -72.452  1.00 52.82           C
ATOM   4295  CB  ASP A 551      -1.048 -10.694 -71.208  1.00 52.82           C
ATOM   4296  CG  ASP A 551      -1.426  -9.261 -71.552  1.00 52.82           C
ATOM   4297  OD1 ASP A 551      -1.447  -8.917 -72.764  1.00 52.82           O
ATOM   4298  OD2 ASP A 551      -1.699  -8.487 -70.598  1.00 52.82           O
ATOM   4299  C   ASP A 551       0.745 -10.566 -72.807  1.00 52.82           C
ATOM   4300  O   ASP A 551       0.751  -9.842 -73.802  1.00 52.82           O
ATOM   4301  N   HIS A 552       1.806 -10.685 -71.991  1.00 80.31           N
ATOM   4302  CA  HIS A 552       2.999  -9.915 -72.174  1.00 80.31           C
ATOM   4303  ND1 HIS A 552       5.626  -8.275 -70.999  1.00 80.31           N
ATOM   4304  CG  HIS A 552       5.373  -9.595 -71.296  1.00 80.31           C
ATOM   4305  CB  HIS A 552       4.049 -10.268 -71.109  1.00 80.31           C
ATOM   4306  NE2 HIS A 552       7.533  -9.133 -71.755  1.00 80.31           N
ATOM   4307  CD2 HIS A 552       6.549 -10.104 -71.756  1.00 80.31           C
ATOM   4308  CE1 HIS A 552       6.932  -8.052 -71.293  1.00 80.31           C
ATOM   4309  C   HIS A 552       3.580 -10.238 -73.508  1.00 80.31           C
ATOM   4310  O   HIS A 552       3.918  -9.341 -74.279  1.00 80.31           O
ATOM   4311  N   THR A 553       3.693 -11.541 -73.822  1.00112.15           N
ATOM   4312  CA  THR A 553       4.308 -11.935 -75.051  1.00112.15           C
ATOM   4313  CB  THR A 553       4.481 -13.426 -75.174  1.00112.15           C
ATOM   4314  OG1 THR A 553       5.246 -13.734 -76.329  1.00112.15           O
ATOM   4315  CG2 THR A 553       3.103 -14.104 -75.249  1.00112.15           C
ATOM   4316  C   THR A 553       3.495 -11.446 -76.209  1.00112.15           C
ATOM   4317  O   THR A 553       4.039 -10.889 -77.160  1.00112.15           O
ATOM   4318  N   GLY A 554       2.161 -11.600 -76.153  1.00 93.78           N
ATOM   4319  CA  GLY A 554       1.383 -11.226 -77.295  1.00 93.78           C
ATOM   4320  C   GLY A 554       1.550  -9.762 -77.569  1.00 93.78           C
ATOM   4321  O   GLY A 554       1.762  -9.365 -78.714  1.00 93.78           O
ATOM   4322  N   ALA A 555       1.443  -8.917 -76.525  1.00 52.65           N
ATOM   4323  CA  ALA A 555       1.532  -7.498 -76.724  1.00 52.65           C
ATOM   4324  CB  ALA A 555       1.220  -6.702 -75.444  1.00 52.65           C
ATOM   4325  C   ALA A 555       2.908  -7.105 -77.165  1.00 52.65           C
ATOM   4326  O   ALA A 555       3.070  -6.367 -78.136  1.00 52.65           O
ATOM   4327  N   LYS A 556       3.939  -7.608 -76.461  1.00117.97           N
ATOM   4328  CA  LYS A 556       5.299  -7.238 -76.738  1.00117.97           C
ATOM   4329  CB  LYS A 556       6.300  -7.775 -75.703  1.00117.97           C
ATOM   4330  CG  LYS A 556       7.748  -7.418 -76.047  1.00117.97           C
ATOM   4331  CD  LYS A 556       8.041  -5.917 -76.036  1.00117.97           C
ATOM   4332  CE  LYS A 556       9.484  -5.580 -76.415  1.00117.97           C
ATOM   4333  NZ  LYS A 556       9.644  -4.116 -76.566  1.00117.97           N
ATOM   4334  C   LYS A 556       5.740  -7.741 -78.076  1.00117.97           C
ATOM   4335  O   LYS A 556       6.420  -7.030 -78.814  1.00117.97           O
ATOM   4336  N   THR A 557       5.358  -8.983 -78.431  1.00112.13           N
ATOM   4337  CA  THR A 557       5.801  -9.577 -79.660  1.00112.13           C
ATOM   4338  CB  THR A 557       5.338 -10.993 -79.859  1.00112.13           C
ATOM   4339  OG1 THR A 557       3.922 -11.075 -79.787  1.00112.13           O
ATOM   4340  CG2 THR A 557       5.995 -11.887 -78.799  1.00112.13           C
ATOM   4341  C   THR A 557       5.305  -8.770 -80.808  1.00112.13           C
ATOM   4342  O   THR A 557       5.989  -8.652 -81.821  1.00112.13           O
ATOM   4343  N   LYS A 558       4.091  -8.207 -80.701  1.00 63.23           N
ATOM   4344  CA  LYS A 558       3.598  -7.443 -81.805  1.00 63.23           C
ATOM   4345  CB  LYS A 558       2.192  -6.876 -81.547  1.00 63.23           C
ATOM   4346  CG  LYS A 558       1.121  -7.964 -81.433  1.00 63.23           C
ATOM   4347  CD  LYS A 558      -0.196  -7.482 -80.819  1.00 63.23           C
ATOM   4348  CE  LYS A 558      -0.089  -7.175 -79.324  1.00 63.23           C
ATOM   4349  NZ  LYS A 558      -1.422  -6.834 -78.778  1.00 63.23           N
ATOM   4350  C   LYS A 558       4.529  -6.290 -82.044  1.00 63.23           C
ATOM   4351  O   LYS A 558       4.930  -6.034 -83.178  1.00 63.23           O
ATOM   4352  N   SER A 559       4.911  -5.567 -80.974  1.00 78.90           N
ATOM   4353  CA  SER A 559       5.769  -4.424 -81.121  1.00 78.90           C
ATOM   4354  CB  SER A 559       5.882  -3.592 -79.832  1.00 78.90           C
ATOM   4355  OG  SER A 559       6.488  -4.360 -78.802  1.00 78.90           O
ATOM   4356  C   SER A 559       7.155  -4.851 -81.501  1.00 78.90           C
ATOM   4357  O   SER A 559       7.804  -4.219 -82.334  1.00 78.90           O
ATOM   4358  N   ALA A 560       7.634  -5.961 -80.913  1.00 31.65           N
ATOM   4359  CA  ALA A 560       8.986  -6.392 -81.121  1.00 31.65           C
ATOM   4360  CB  ALA A 560       9.327  -7.681 -80.354  1.00 31.65           C
ATOM   4361  C   ALA A 560       9.196  -6.661 -82.572  1.00 31.65           C
ATOM   4362  O   ALA A 560      10.253  -6.338 -83.111  1.00 31.65           O
ATOM   4363  N   VAL A 561       8.210  -7.286 -83.244  1.00100.98           N
ATOM   4364  CA  VAL A 561       8.389  -7.557 -84.640  1.00100.98           C
ATOM   4365  CB  VAL A 561       7.315  -8.429 -85.232  1.00100.98           C
ATOM   4366  CG1 VAL A 561       7.400  -9.815 -84.571  1.00100.98           C
ATOM   4367  CG2 VAL A 561       5.951  -7.748 -85.058  1.00100.98           C
ATOM   4368  C   VAL A 561       8.433  -6.262 -85.387  1.00100.98           C
ATOM   4369  O   VAL A 561       9.269  -6.075 -86.269  1.00100.98           O
ATOM   4370  N   SER A 562       7.546  -5.315 -85.026  1.00 67.57           N
ATOM   4371  CA  SER A 562       7.479  -4.064 -85.725  1.00 67.57           C
ATOM   4372  CB  SER A 562       6.407  -3.118 -85.159  1.00 67.57           C
ATOM   4373  OG  SER A 562       6.404  -1.902 -85.891  1.00 67.57           O
ATOM   4374  C   SER A 562       8.792  -3.363 -85.595  1.00 67.57           C
ATOM   4375  O   SER A 562       9.290  -2.777 -86.554  1.00 67.57           O
ATOM   4376  N   ASP A 563       9.384  -3.403 -84.389  1.00 33.00           N
ATOM   4377  CA  ASP A 563      10.628  -2.743 -84.128  1.00 33.00           C
ATOM   4378  CB  ASP A 563      11.042  -2.832 -82.650  1.00 33.00           C
ATOM   4379  CG  ASP A 563      10.039  -2.023 -81.842  1.00 33.00           C
ATOM   4380  OD1 ASP A 563       9.107  -1.449 -82.466  1.00 33.00           O
ATOM   4381  OD2 ASP A 563      10.193  -1.965 -80.592  1.00 33.00           O
ATOM   4382  C   ASP A 563      11.723  -3.382 -84.926  1.00 33.00           C
ATOM   4383  O   ASP A 563      12.602  -2.692 -85.441  1.00 33.00           O
ATOM   4384  N   LYS A 564      11.695  -4.723 -85.057  1.00 65.87           N
ATOM   4385  CA  LYS A 564      12.768  -5.424 -85.707  1.00 65.87           C
ATOM   4386  CB  LYS A 564      12.566  -6.949 -85.750  1.00 65.87           C
ATOM   4387  CG  LYS A 564      12.660  -7.620 -84.378  1.00 65.87           C
ATOM   4388  CD  LYS A 564      12.146  -9.061 -84.364  1.00 65.87           C
ATOM   4389  CE  LYS A 564      12.217  -9.727 -82.988  1.00 65.87           C
ATOM   4390  NZ  LYS A 564      13.621 -10.032 -82.636  1.00 65.87           N
ATOM   4391  C   LYS A 564      12.890  -4.961 -87.118  1.00 65.87           C
ATOM   4392  O   LYS A 564      13.992  -4.661 -87.577  1.00 65.87           O
ATOM   4393  N   GLN A 565      11.763  -4.893 -87.851  1.00116.54           N
ATOM   4394  CA  GLN A 565      11.835  -4.411 -89.198  1.00116.54           C
ATOM   4395  CB  GLN A 565      12.629  -3.100 -89.366  1.00116.54           C
ATOM   4396  CG  GLN A 565      11.935  -1.894 -88.729  1.00116.54           C
ATOM   4397  CD  GLN A 565      10.728  -1.534 -89.588  1.00116.54           C
ATOM   4398  OE1 GLN A 565      10.871  -1.041 -90.707  1.00116.54           O
ATOM   4399  NE2 GLN A 565       9.505  -1.793 -89.054  1.00116.54           N
ATOM   4400  C   GLN A 565      12.418  -5.462 -90.089  1.00116.54           C
ATOM   4401  O   GLN A 565      12.137  -6.652 -89.951  1.00116.54           O
ATOM   4402  N   ASP A 566      13.266  -5.017 -91.035  1.00 63.65           N
ATOM   4403  CA  ASP A 566      13.812  -5.848 -92.066  1.00 63.65           C
ATOM   4404  CB  ASP A 566      14.828  -5.095 -92.941  1.00 63.65           C
ATOM   4405  CG  ASP A 566      14.110  -3.962 -93.663  1.00 63.65           C
ATOM   4406  OD1 ASP A 566      13.032  -4.218 -94.261  1.00 63.65           O
ATOM   4407  OD2 ASP A 566      14.643  -2.821 -93.626  1.00 63.65           O
ATOM   4408  C   ASP A 566      14.548  -6.998 -91.458  1.00 63.65           C
ATOM   4409  O   ASP A 566      14.416  -8.131 -91.920  1.00 63.65           O
ATOM   4410  N   ARG A 567      15.340  -6.759 -90.398  1.00146.70           N
ATOM   4411  CA  ARG A 567      16.081  -7.868 -89.877  1.00146.70           C
ATOM   4412  CB  ARG A 567      17.316  -7.459 -89.056  1.00146.70           C
ATOM   4413  CG  ARG A 567      18.459  -6.877 -89.889  1.00146.70           C
ATOM   4414  CD  ARG A 567      19.670  -6.480 -89.041  1.00146.70           C
ATOM   4415  NE  ARG A 567      20.759  -6.064 -89.970  1.00146.70           N
ATOM   4416  CZ  ARG A 567      21.637  -6.995 -90.444  1.00146.70           C
ATOM   4417  NH1 ARG A 567      21.510  -8.303 -90.074  1.00146.70           N
ATOM   4418  NH2 ARG A 567      22.644  -6.617 -91.285  1.00146.70           N
ATOM   4419  C   ARG A 567      15.199  -8.647 -88.965  1.00146.70           C
ATOM   4420  O   ARG A 567      15.059  -8.318 -87.789  1.00146.70           O
ATOM   4421  N   LEU A 568      14.596  -9.728 -89.492  1.00 90.45           N
ATOM   4422  CA  LEU A 568      13.763 -10.573 -88.690  1.00 90.45           C
ATOM   4423  CB  LEU A 568      12.612 -11.224 -89.474  1.00 90.45           C
ATOM   4424  CG  LEU A 568      11.543 -10.222 -89.942  1.00 90.45           C
ATOM   4425  CD1 LEU A 568      10.418 -10.925 -90.716  1.00 90.45           C
ATOM   4426  CD2 LEU A 568      11.016  -9.389 -88.761  1.00 90.45           C
ATOM   4427  C   LEU A 568      14.658 -11.692 -88.181  1.00 90.45           C
ATOM   4428  O   LEU A 568      15.663 -11.373 -87.489  1.00 90.45           O
ATOM   4429  OXT LEU A 568      14.353 -12.879 -88.479  1.00 90.45           O
TER    4430      LEU A 568
END
